# Supplementary material for: Improved circRNA Identification by Combining Prediction Algorithms
Source: Front Cell Dev Biol. 2018 Mar 5;6:20. doi: 10.3389/fcell.2018.00020 (PMC5844931; doi:10.3389/fcell.2018.00020)
Supplement: Supplementary file 2 [file Presentation2.ZIP]

Archive with 40 entries (37 files):
- acfs.bed
- bash.sh
- CIRCexplorer.bed
- CIRCexplorer2.bed
- circRNA_finder.bed
- CIRI.bed
- CIRI2.bed
- DCC.bed
- DeNovo/
- DeNovo/acfs.bed
- DeNovo/CIRCexplorer2.bed
- DeNovo/KNIFE.bed
- find_circ(40x40).bed
- find_circ.bed
- GSE53327/
- GSE53327/acfs.bed
- GSE53327/circexplorer.bed
- GSE53327/circexplorer2.bed
- GSE53327/circrna_finder.bed
- GSE53327/ciri.bed
- GSE53327/ciri206.bed
- GSE53327/DCC.bed
- GSE53327/find_circ.bed
- GSE53327/KNIFE.bed
- GSE53327/mapsplice.bed
- GSE53327/uroborus.bed
- KNIFE.bed
- mapsplice.bed
- Pre-processed/
- Pre-processed/acfs.bed
- Pre-processed/CIRCexplorer.bed
- Pre-processed/CIRCexplorer2.bed
- Pre-processed/circRNA_finder.bed
- Pre-processed/CIRI2.bed
- Pre-processed/DCC.bed
- Pre-processed/find_circ.bed
- Pre-processed/KNIFE.bed
- Pre-processed/mapsplice.bed
- Pre-processed/uroborus.bed
- uroborus.bed
