# Supplementary material for: Improved circRNA Identification by Combining Prediction Algorithms
Source: Front Cell Dev Biol. 2018 Mar 5;6:20. doi: 10.3389/fcell.2018.00020 (PMC5844931; doi:10.3389/fcell.2018.00020)
Supplement: Supplementary file 2 [file Presentation2.ZIP › acfs.bed]

#chrom	start	end	name	score	strand	SRR444655_notrim_fqfiles/circle_candidates_expr_circReads	SRR444974_notrim_fqfiles/circle_candidates_expr_circReads	SRR444975_notrim_fqfiles/circle_candidates_expr_circReads	SRR445016_notrim_fqfiles/circle_candidates_expr_circReads
chr3	23631225	23636741	circ_2	16	+	0	7	0	9
chr15	65756099	65766626	circ_4	9	-	0	6	0	3
chr9	109764455	109765707	circ_6	2	+	0	0	0	2
chrY	16699489	16719802	circ_8	2	+	0	2	0	0
chr8	61443944	61446117	circ_9	2	+	0	2	0	0
chr4	57344545	57349436	circ_10	8	+	0	8	0	0
chr2	183847549	183858131	circ_11	2	-	0	2	0	0
chr14	93182481	93183806	circ_14	14	-	0	0	0	14
chr2	42836598	42837954	circ_15	4	+	0	0	0	4
chr8	77754891	77756262	circ_16	2	+	0	2	0	0
chr15	71704026	71769274	circ_17	6	+	0	4	0	2
chr22	38539112	38541660	circ_18	6	-	0	2	0	4
chr11	103270391	103306760	circ_19	6	+	0	4	1	1
chr5	178965975	178967833	circ_22	5	-	0	2	0	3
chr12	105454759	105459134	circ_23	6	-	0	2	0	4
chr6	76368978	76388643	circ_24	2	+	0	0	2	0
chr3	183491421	183504089	circ_25	4	+	0	0	0	4
chr1	42744019	42789498	circ_26	2	-	0	2	0	0
chr3	61719657	61734656	circ_30	2	+	0	0	0	2
chr4	183812556	183815758	circ_31	21	-	0	3	0	18
chr9	15445175	15447242	circ_32	2	+	0	2	0	0
chr11	120318943	120327959	circ_33	2	+	0	0	0	2
chr1	108697605	108728576	circ_34	9	-	0	9	0	0
chr15	89811630	89820122	circ_35	3	+	0	3	0	0
chr10	104018686	104103939	circ_36	3	+	0	3	0	0
chr16	67644727	67660618	circ_37	2	+	0	0	2	0
chr3	186961272	186968117	circ_38	15	-	0	5	0	10
chr2	106739426	106746234	circ_39	16	-	0	3	0	13
chr19	11526613	11527733	circ_40	44	-	0	25	0	19
chr7	26724355	26729981	circ_42	5	-	0	2	0	3
chr4	84364670	84370114	circ_43	3	-	0	3	0	0
chr12	120138550	120142260	circ_48	4	-	0	0	0	4
chr17	27844471	27844674	circ_49	9	+	0	0	0	9
chr15	96734581	96815027	circ_50	2	-	0	2	0	0
chr11	123464790	123466745	circ_51	38	+	0	19	3	16
chr1	10331560	10336457	circ_52	12	+	0	4	0	8
chr18	12680661	12680827	circ_53	3	-	0	3	0	0
chr9	118426663	118427944	circ_54	2	+	0	0	0	2
chr9	22029432	22056386	circ_56	2	+	0	0	0	2
chr13	42352121	42407667	circ_58	8	-	0	8	0	0
chr6	57058640	57075243	circ_59	127	-	7	108	0	12
chr11	27395098	27395593	circ_60	8	-	0	0	1	7
chr18	12678108	12680827	circ_61	4	-	0	2	0	2
chr12	112641440	112657293	circ_63	3	-	0	3	0	0
chr11	108200941	108206688	circ_65	3	+	0	3	0	0
chr2	218762521	218776544	circ_66	2	-	0	2	0	0
chr13	23927924	23945304	circ_68	305	-	6	259	13	27
chr4	99273627	99325753	circ_69	4	+	0	4	0	0
chr16	89371614	89374137	circ_71	14	-	0	4	4	6
chr14	101446914	101455127	circ_72	12	+	0	8	0	4
chr15	93552375	93558139	circ_73	4	+	2	2	0	0
chr18	55351268	55373819	circ_74	2	-	0	2	0	0
chr10	109830215	109871360	circ_75	123	-	0	21	0	102
chr10	12148245	12155063	circ_77	3	+	0	2	0	1
chr10	103716354	103717489	circ_78	27	-	0	10	0	17
chr1	93592789	93595005	circ_79	9	+	0	0	0	9
chr8	103339970	103357773	circ_80	3	-	0	3	0	0
chr11	85707869	85718626	circ_82	25	-	0	14	0	11
chr2	26321531	26332775	circ_85	9	+	0	9	0	0
chr17	57814814	57851246	circ_86	24	+	0	24	0	0
chr7	65705312	65821858	circ_89	2	+	0	2	0	0
chr15	39882006	39882224	circ_91	4	+	0	0	0	4
chr20	30366616	30370193	circ_92	6	+	0	0	0	6
chr15	41361768	41372102	circ_93	9	-	0	9	0	0
chr8	18490123	18532350	circ_94	2	-	0	2	0	0
chr1	224418928	224455835	circ_96	2	-	0	2	0	0
chr10	32891562	32914072	circ_97	2	+	0	0	0	2
chr7	55145543	55152718	circ_99	2	+	0	0	0	2
chr12	105591543	105605095	circ_100	2	-	0	0	0	2
chr11	20075626	20089944	circ_102	7	+	0	3	0	4
chr3	33093250	33110462	circ_103	7	-	0	2	0	5
chr9	19276156	19305525	circ_104	4	+	0	4	0	0
chr12	72012112	72014095	circ_107	4	-	0	4	0	0
chr10	95069777	95072967	circ_108	5	-	0	3	0	2
chr5	141515295	141517423	circ_109	3	+	0	0	0	3
chr2	48725632	48725874	circ_110	5	+	0	0	0	5
chr3	183465460	183470041	circ_113	11	+	1	4	0	6
chr11	78136383	78154804	circ_114	2	-	0	2	0	0
chr15	43748090	43762264	circ_115	6	-	0	3	3	0
chr1	249156828	249158899	circ_116	3	+	0	3	0	0
chr6	116979966	116982009	circ_119	8	-	0	0	0	8
chr15	80741480	80743335	circ_120	2	+	0	2	0	0
chr10	15838099	15889942	circ_122	16	-	0	10	0	6
chr14	69369194	69376113	circ_123	5	-	0	0	0	5
chr16	66547634	66551780	circ_124	3	-	0	0	1	2
chr3	4418014	4631088	circ_125	2	-	0	0	0	2
chr6	151277131	151286173	circ_126	36	+	1	15	0	20
chr10	22171211	22209892	circ_127	12	-	0	7	3	2
chr1	155891166	155899631	circ_130	3	-	0	3	0	0
chr10	12139683	12162266	circ_131	8	+	0	6	0	2
chr14	74325519	74327360	circ_132	5	+	0	0	0	5
chr10	103699620	103717489	circ_133	88	-	0	34	11	43
chr15	83819967	83832827	circ_134	71	-	0	56	6	9
chr9	37495166	37498221	circ_135	35	+	0	9	0	26
chr6	549175	576882	circ_136	3	-	0	3	0	0
chr16	69729039	69729282	circ_137	342	+	3	127	14	198
chr3	111658322	111659492	circ_138	4	+	0	0	0	4
chr9	115060121	115083805	circ_140	4	-	0	1	0	3
chr11	32948703	32956981	circ_142	25	+	6	0	17	2
chr3	50212529	50212826	circ_143	3	+	0	0	0	3
chr2	202572592	202575831	circ_146	2	-	0	2	0	0
chr1	21551743	21554534	circ_147	4	-	0	3	0	1
chr3	27393956	27398395	circ_148	2	-	0	0	0	2
chr10	116331056	116361720	circ_149	5	-	0	5	0	0
chr3	9785908	9786192	circ_152	12	+	0	2	0	10
chr2	225393664	225400358	circ_153	2	-	0	2	0	0
chr20	35826800	35838568	circ_154	7	+	0	6	1	0
chr5	132400672	132412590	circ_155	24	+	0	21	3	0
chr3	47787398	47787929	circ_156	2	-	0	0	0	2
chr7	30818048	30825608	circ_157	2	+	0	1	0	1
chr3	71096093	71102924	circ_158	7	-	0	0	0	7
chr10	115468890	115469205	circ_160	2	+	0	0	0	2
chr12	102173930	102190540	circ_161	4	-	0	4	0	0
chr1	41494205	41494678	circ_162	2	+	0	0	0	2
chr2	36586047	36669878	circ_164	316	+	7	154	20	135
chr4	7000812	7006651	circ_166	13	+	0	9	0	4
chr14	20863609	20864889	circ_167	14	-	0	8	0	6
chr7	99101170	99110214	circ_168	2	+	0	2	0	0
chr12	51467606	51467865	circ_170	99	-	2	17	0	80
chr13	52234732	52249379	circ_172	4	+	0	0	0	4
chr16	72923630	72994093	circ_173	3	-	0	3	0	0
chr15	59494525	59502799	circ_174	3	-	0	0	0	3
chr2	183998294	184047408	circ_175	3	+	0	3	0	0
chr5	79454659	79470870	circ_178	2	-	0	2	0	0
chr3	100034943	100038048	circ_179	9	+	0	9	0	0
chr3	196803457	196805404	circ_183	2	-	0	2	0	0
chr12	109996901	110002981	circ_185	2	-	0	0	0	2
chr6	79724799	79752720	circ_186	2	-	0	2	0	0
chr2	25650404	25678363	circ_187	2	-	0	0	0	2
chr1	35936464	35940507	circ_188	4	-	0	0	0	4
chr3	33055548	33072303	circ_189	2	-	0	0	0	2
chr10	31749966	31784767	circ_190	5	+	0	5	0	0
chr1	155885664	155887463	circ_191	5	-	0	2	0	3
chr11	46439463	46452637	circ_192	2	-	0	0	0	2
chr12	104705068	104709674	circ_193	10	+	0	5	0	5
chr9	72183425	72185998	circ_194	3	-	0	1	2	0
chr19	30471066	30477324	circ_198	16	+	0	12	0	4
chr14	96993767	96994343	circ_199	2	+	0	2	0	0
chr21	44270151	44279832	circ_201	6	-	0	0	0	6
chr13	42729803	42739569	circ_202	3	+	0	3	0	0
chr1	154209042	154215778	circ_203	2	+	0	0	0	2
chr2	24787164	24807429	circ_204	18	+	0	2	0	16
chrY	14821321	14851563	circ_205	3	+	0	2	1	0
chr14	71880665	72043304	circ_206	2	+	1	1	0	0
chr8	141549419	141551457	circ_208	30	-	0	14	0	16
chr11	35333745	35339063	circ_209	4	-	0	4	0	0
chr14	50666409	50671127	circ_210	14	-	0	5	0	9
chr12	111923075	111924628	circ_211	55	-	0	18	0	37
chr14	103933416	103934523	circ_212	3	+	0	1	0	2
chr14	64905814	64908171	circ_214	41	+	0	20	0	21
chr10	5944983	5953091	circ_217	2	+	0	0	0	2
chr7	73649862	73661093	circ_218	22	-	0	7	0	15
chr16	31733947	31765221	circ_219	11	+	0	0	0	11
chr1	173725062	173726298	circ_220	5	+	0	0	0	5
chr6	42224466	42225939	circ_222	5	-	0	3	0	2
chr6	143141170	143165932	circ_224	4	-	0	0	4	0
chr7	40117604	40118450	circ_225	4	+	0	4	0	0
chr18	21095820	21096387	circ_228	11	+	0	5	0	6
chr10	75204483	75214247	circ_229	3	-	0	3	0	0
chr20	32957200	32996598	circ_233	8	+	0	3	0	5
chr5	171272510	171274753	circ_234	12	-	0	9	0	3
chr10	104352339	104357050	circ_235	5	+	0	0	0	5
chr3	120469370	120469847	circ_236	61	+	0	48	5	8
chr3	47125210	47129737	circ_239	2	-	0	2	0	0
chr5	172507588	172539382	circ_240	3	+	0	3	0	0
chr10	94269807	94297307	circ_241	2	-	0	0	0	2
chr13	22088492	22122056	circ_242	14	-	0	5	0	9
chr10	109708179	109709373	circ_243	2	-	0	0	2	0
chr15	89801935	89811756	circ_244	3	+	0	2	0	1
chr16	53859776	53860403	circ_246	13	+	0	8	0	5
chr17	19554860	19561175	circ_247	6	+	0	6	0	0
chr17	80540617	80545148	circ_248	4	+	0	0	0	4
chr12	45814854	45816845	circ_249	14	+	0	6	0	8
chr17	40174417	40174658	circ_250	68	+	0	21	0	47
chr7	105103068	105108910	circ_253	19	-	0	19	0	0
chr14	58785260	58796887	circ_254	62	+	0	36	6	20
chr11	62462040	62465093	circ_255	2	-	0	2	0	0
chr17	16021202	16022799	circ_256	2	-	0	2	0	0
chr7	129815352	129818367	circ_257	2	-	0	2	0	0
chr12	120928838	120929913	circ_259	3	-	0	3	0	0
chr22	38870238	38870628	circ_260	6	+	0	0	0	6
chr10	88849319	88852411	circ_261	6	-	0	6	0	0
chr2	55870293	55871855	circ_262	35	-	0	16	0	19
chr3	15137480	15138217	circ_264	8	-	0	5	0	3
chr1	109538202	109554340	circ_265	3	-	0	3	0	0
chr6	86387513	86387906	circ_267	3	-	0	0	0	3
chr22	19470213	19484970	circ_269	2	+	0	2	0	0
chr10	80961341	80976031	circ_270	58	+	0	14	2	42
chr10	559381	560800	circ_272	2	-	0	2	0	0
chr6	150164119	150174296	circ_273	6	-	0	1	0	5
chr12	32866143	32875567	circ_275	17	+	0	12	0	5
chr3	51454241	51456330	circ_276	26	-	0	12	0	14
chr18	54426096	54448887	circ_278	197	+	2	70	7	118
chr6	132395933	132398445	circ_280	2	+	0	2	0	0
chr16	30744601	30745329	circ_281	31	+	0	12	0	19
chr3	47777524	47814426	circ_282	12	-	0	7	0	5
chr6	5466792	5545573	circ_283	3	+	0	2	0	1
chr14	102473345	102478807	circ_287	4	+	0	4	0	0
chr3	196626537	196630481	circ_289	40	+	0	21	0	19
chr15	80800497	80845115	circ_290	2	+	0	0	0	2
chr17	80689252	80690751	circ_291	17	+	0	0	0	17
chr5	9108252	9238002	circ_292	3	-	0	3	0	0
chr7	105099615	105105861	circ_293	42	-	0	19	1	22
chr17	42225226	42226395	circ_294	7	+	0	5	0	2
chr1	14079681	14080860	circ_296	2	+	0	2	0	0
chr11	32610140	32611187	circ_297	42	+	0	20	0	22
chr8	95879368	95888717	circ_299	5	+	0	5	0	0
chr19	34922766	34929671	circ_300	109	+	0	59	8	42
chr8	126159323	126207514	circ_301	16	+	0	9	7	0
chr15	64373301	64380675	circ_305	4	-	0	0	0	4
chr5	130679695	130690462	circ_306	2	+	0	0	0	2
chr11	9173905	9182412	circ_307	2	-	0	0	0	2
chr6	16753464	16777204	circ_309	84	-	22	8	38	16
chr3	149563798	149613347	circ_310	25	+	0	15	0	10
chr11	17895054	17899791	circ_311	2	-	0	0	0	2
chr15	57554292	57555472	circ_313	3	+	0	0	0	3
chr7	43490427	43532779	circ_315	5	+	0	5	0	0
chr1	233334685	233363117	circ_316	19	-	0	9	0	10
chr20	44477089	44477314	circ_317	21	-	1	8	0	12
chr12	121947370	121958903	circ_318	2	-	0	2	0	0
chr10	82248973	82252178	circ_319	2	+	0	1	0	1
chr17	4192525	4200109	circ_321	7	-	0	7	0	0
chr11	32611093	32617593	circ_322	45	+	2	25	5	13
chr17	62550974	62553840	circ_323	2	-	0	0	0	2
chr18	59770027	59774318	circ_324	2	-	0	0	0	2
chr2	102045418	102084327	circ_325	3	-	0	1	2	0
chr15	43102812	43122276	circ_326	19	-	2	11	0	6
chr12	19406874	19410471	circ_329	10	+	0	4	0	6
chr7	66406835	66407011	circ_330	4	+	0	0	0	4
chr8	41838364	41845081	circ_331	2	-	0	2	0	0
chr2	232081351	232104754	circ_332	40	+	0	21	1	18
chr12	62887695	62919882	circ_333	2	+	0	0	0	2
chr9	140458886	140459606	circ_335	50	-	0	15	3	32
chr20	33603811	33609159	circ_336	15	-	0	7	0	8
chr8	33361266	33367450	circ_337	2	-	0	2	0	0
chr2	240926933	240961757	circ_339	5	-	0	3	0	2
chr1	100515465	100535241	circ_340	63	+	0	40	0	23
chr20	31967267	31984890	circ_341	17	-	0	10	0	7
chr3	133901846	133914026	circ_342	24	-	0	15	0	9
chr17	62574610	62602758	circ_343	19	-	0	19	0	0
chr2	113260489	113260758	circ_344	2	+	0	1	0	1
chr9	101507841	101533328	circ_345	6	-	0	6	0	0
chr8	99761504	99787047	circ_346	10	-	0	7	0	3
chr12	54106884	54107684	circ_347	2	-	0	0	0	2
chr1	176104146	176118210	circ_348	6	-	0	0	0	6
chr10	1118056	1142186	circ_350	4	+	0	4	0	0
chr16	53844052	53860403	circ_351	5	+	0	2	0	3
chr5	176694563	176700785	circ_352	2	+	0	0	2	0
chr17	73913813	73914350	circ_353	3	-	0	3	0	0
chr2	190606068	190609514	circ_355	5	+	0	0	0	5
chr15	30939871	30951047	circ_356	4	+	0	2	0	2
chr1	1735858	1737977	circ_357	445	-	0	139	8	298
chr1	15959934	15978390	circ_358	2	+	0	0	0	2
chr1	145596904	145598616	circ_359	3	-	0	3	0	0
chr20	60900372	60906185	circ_360	3	-	0	3	0	0
chr12	3042584	3047451	circ_361	5	+	0	5	0	0
chr5	139819704	139828890	circ_362	155	+	0	97	5	53
chr2	214174783	214182080	circ_364	15	+	0	0	4	11
chr2	102033996	102038934	circ_365	413	-	3	160	17	233
chr16	18830824	18839490	circ_366	20	-	0	5	0	15
chr11	19840721	19864469	circ_368	2	+	0	0	0	2
chr4	140037803	140089196	circ_369	2	-	0	2	0	0
chr8	107617010	107617704	circ_373	36	+	0	11	0	25
chr19	17844002	17847427	circ_374	2	+	0	0	0	2
chr12	125441237	125441681	circ_375	9	-	0	3	0	6
chr9	112957155	112960854	circ_376	44	+	0	18	0	26
chr11	103114422	103178560	circ_377	2	+	0	2	0	0
chr5	81460218	81474406	circ_379	6	+	0	0	0	6
chr9	20448121	20456784	circ_380	48	-	0	14	0	34
chr20	49177900	49181606	circ_383	4	+	0	0	0	4
chr1	58971732	59000003	circ_384	12	-	0	8	1	3
chr3	132322073	132338389	circ_385	2	-	0	0	0	2
chr15	71640647	71704162	circ_386	2	+	0	0	0	2
chr6	168343809	168352867	circ_390	3	+	0	2	0	1
chr7	140301203	140314960	circ_392	2	-	0	2	0	0
chr3	149442838	149468169	circ_394	2	-	0	2	0	0
chr6	74189455	74192343	circ_399	9	+	0	0	0	9
chr14	50904194	50907159	circ_400	2	-	0	0	0	2
chr3	183695305	183696439	circ_401	16	-	0	4	0	12
chr2	170780439	170789518	circ_403	3	+	0	3	0	0
chr10	101728872	101731891	circ_404	57	-	0	19	0	38
chr16	89371614	89383483	circ_405	103	-	0	51	4	48
chr19	40480201	40480735	circ_406	2	+	0	2	0	0
chr16	4774751	4777178	circ_407	4	-	0	0	2	2
chr12	27143383	27152609	circ_408	36	-	3	12	0	21
chr12	133423629	133439011	circ_410	2	-	0	0	0	2
chr6	43527915	43528744	circ_411	5	-	0	0	0	5
chr16	68900982	68914533	circ_412	42	+	0	17	4	21
chr10	70954944	70956839	circ_414	2	+	0	0	0	2
chr5	64466444	64522046	circ_419	4	-	0	4	0	0
chr2	37463239	37465010	circ_420	10	+	0	5	0	5
chr5	64483843	64492978	circ_421	31	-	0	6	0	25
chr1	118482100	118485167	circ_422	2	+	0	0	0	2
chr15	49860442	49882204	circ_423	2	-	0	2	0	0
chr3	137928659	137942575	circ_424	25	+	0	19	1	5
chr16	74666421	74678633	circ_426	2	-	0	2	0	0
chr3	9792629	9800970	circ_427	7	+	0	5	0	2
chr9	95402992	95414921	circ_429	3	-	0	3	0	0
chr9	135153457	135156961	circ_430	12	-	0	4	0	8
chr10	16737022	16776063	circ_432	3	-	0	3	0	0
chr15	41988273	41989221	circ_433	4	+	0	4	0	0
chr10	120931894	120934104	circ_434	6	-	0	0	0	6
chr2	24785578	24816590	circ_436	2	+	0	0	2	0
chr1	28374894	28384605	circ_437	2	-	0	2	0	0
chr7	29976172	30008684	circ_441	15	-	0	6	0	9
chr1	51246529	51323669	circ_442	2	-	0	0	1	1
chr3	194140068	194140541	circ_445	7	-	0	3	2	2
chr2	24283684	24286652	circ_446	13	+	0	4	0	9
chr3	138400809	138431146	circ_447	2	-	0	2	0	0
chr13	25887021	25895231	circ_448	4	+	0	4	0	0
chr7	44245984	44247091	circ_451	3	+	0	0	0	3
chr15	40313100	40318290	circ_452	2	+	0	0	0	2
chr1	33251963	33276658	circ_453	4	-	0	2	0	2
chr2	37283583	37284623	circ_454	13	-	0	5	0	8
chr14	103425968	103430987	circ_455	16	-	0	5	0	11
chr11	93463036	93463314	circ_457	6	+	0	0	0	6
chr6	142150873	142221547	circ_458	2	-	0	1	0	1
chr4	166006738	166009754	circ_459	3	-	0	0	0	3
chr3	61814021	61814491	circ_462	2	+	0	2	0	0
chr6	24694527	24695713	circ_463	2	-	0	2	0	0
chr3	47742768	47770584	circ_466	3	-	0	3	0	0
chr12	11199619	11276786	circ_468	21	-	3	11	0	7
chr7	158677255	158684024	circ_469	2	+	0	2	0	0
chr17	46925426	46928990	circ_470	3	+	0	0	3	0
chr5	102309820	102326105	circ_471	2	+	0	0	0	2
chr5	14286980	14316852	circ_472	30	+	0	18	0	12
chr5	94114815	94259726	circ_475	9	-	0	9	0	0
chr2	175957789	175983097	circ_476	2	-	0	2	0	0
chr22	18171752	18178976	circ_477	5	+	0	1	0	4
chr20	43243175	43247226	circ_478	2	+	0	2	0	0
chr20	3781618	3782035	circ_479	13	+	0	7	0	6
chr11	95546096	95552068	circ_481	27	+	0	15	0	12
chr1	180455592	180455721	circ_483	2	-	0	0	0	2
chr17	37579580	37588269	circ_484	3	-	0	0	0	3
chr1	29609188	29611381	circ_485	24	+	0	12	0	12
chr22	23437434	23438605	circ_486	108	+	0	69	2	37
chr6	111732683	111737675	circ_487	3	-	0	3	0	0
chr10	76153899	76360251	circ_488	2	+	0	0	0	2
chr14	39746138	39764233	circ_489	7	+	0	6	1	0
chr5	138286860	138287573	circ_490	8	-	0	6	0	2
chr8	37704372	37704693	circ_491	14	-	0	4	0	10
chr1	23356962	23366927	circ_492	5	+	0	5	0	0
chr12	90013776	90029028	circ_493	4	-	0	0	4	0
chr4	83799883	83802075	circ_494	60	-	0	29	0	31
chr1	145594039	145595220	circ_496	97	-	0	36	0	61
chr21	37610899	37612253	circ_497	5	+	0	1	0	4
chr6	30548183	30550284	circ_498	10	+	0	0	0	10
chr2	186815371	186817629	circ_499	4	-	0	3	0	1
chr1	41651793	41660071	circ_500	21	-	1	11	0	9
chr9	114332371	114351662	circ_501	5	-	0	5	0	0
chr10	51579128	51581378	circ_502	68	+	0	39	0	29
chr12	124094486	124101150	circ_503	2	+	0	0	0	2
chr11	46096899	46105853	circ_504	2	-	0	2	0	0
chr13	46559432	46559896	circ_505	2	-	0	2	0	0
chr10	70497602	70507323	circ_506	3	+	0	3	0	0
chr1	179079417	179100616	circ_507	2	-	0	0	0	2
chr5	102601609	102612098	circ_508	6	+	0	6	0	0
chr3	47703824	47717078	circ_509	8	-	0	4	0	4
chr3	49884958	49885633	circ_510	23	-	0	6	0	17
chr4	85800559	85819753	circ_514	3	-	0	3	0	0
chr12	1038930	1039310	circ_515	14	-	0	5	0	9
chr12	121002875	121003332	circ_517	3	+	0	1	0	2
chr1	74715143	74737392	circ_518	7	+	0	6	0	1
chr5	54945035	54952602	circ_520	2	-	0	0	0	2
chr14	74364774	74370813	circ_521	13	+	0	0	2	11
chr17	34881059	34889931	circ_522	2	-	0	2	0	0
chr15	74212179	74212379	circ_524	3	-	0	0	0	3
chr2	33477744	33540336	circ_526	2	+	0	2	0	0
chr5	1814453	1816168	circ_527	2	+	0	2	0	0
chr1	211564958	211565318	circ_528	4	+	0	0	0	4
chr6	84573894	84603341	circ_530	3	+	1	2	0	0
chr7	129810240	129821559	circ_531	2	-	0	0	0	2
chr2	54101476	54112912	circ_532	13	-	0	5	1	7
chr15	50905904	50920446	circ_533	5	-	0	4	0	1
chr11	68359044	68367962	circ_534	23	+	0	11	0	12
chr2	39526884	39535146	circ_536	3	-	0	2	0	1
chr12	132631826	132633440	circ_537	9	+	0	3	0	6
chr1	145000542	145000796	circ_539	2	-	0	0	0	2
chr2	216903914	216923699	circ_540	2	-	0	0	0	2
chr7	132973676	133314894	circ_541	3	+	0	0	0	3
chr1	78381740	78383958	circ_542	11	+	3	0	8	0
chr20	47869257	47870348	circ_543	4	-	0	0	0	4
chr18	9195549	9221997	circ_544	32	+	2	13	10	7
chr3	74565807	74570343	circ_545	5	-	0	5	0	0
chr2	29375551	29390406	circ_546	16	+	1	9	0	6
chr22	24431892	24439546	circ_548	11	+	0	7	0	4
chr12	125451339	125451764	circ_549	20	-	0	9	0	11
chr8	52758221	52770151	circ_550	2	-	0	0	0	2
chr11	8824377	8841192	circ_551	2	-	0	2	0	0
chr1	21137231	21139732	circ_553	13	-	0	2	0	11
chr15	65471272	65472560	circ_555	5	-	0	0	0	5
chr18	8714137	8720494	circ_556	10	+	0	10	0	0
chr21	30693542	30702014	circ_558	223	+	14	145	49	15
chr11	126667464	126671583	circ_559	49	-	0	5	0	44
chr11	63486174	63488504	circ_561	2	+	0	0	2	0
chr4	88986526	88989213	circ_563	4	+	0	4	0	0
chr21	34809190	34821186	circ_564	8	-	0	0	0	8
chr1	156168784	156170263	circ_566	3	+	0	3	0	0
chr15	72837161	72848248	circ_569	2	+	0	0	0	2
chr9	131298634	131301977	circ_570	2	+	0	2	0	0
chr3	195939977	195940782	circ_572	2	-	0	2	0	0
chr6	112393961	112402410	circ_573	2	-	0	2	0	0
chr5	112246025	112246603	circ_574	2	-	0	0	2	0
chr8	62550506	62566219	circ_575	14	-	0	8	0	6
chr2	32858943	32865477	circ_576	32	+	0	14	2	16
chr12	120651645	120652020	circ_578	35	-	0	0	1	34
chr7	44714010	44714867	circ_579	173	+	0	42	2	129
chr3	167293706	167376114	circ_581	2	-	1	1	0	0
chr12	93226288	93236357	circ_582	2	-	0	2	0	0
chr5	61778928	61811328	circ_583	3	+	0	2	0	1
chr9	100038851	100043951	circ_585	2	+	0	2	0	0
chr4	170625149	170628417	circ_586	4	+	0	4	0	0
chr2	63175395	63176297	circ_589	2	+	0	2	0	0
chr1	53699214	53701307	circ_591	6	-	0	5	0	1
chr21	37429407	37431222	circ_593	2	-	0	2	0	0
chr6	38084348	38084619	circ_594	5	+	0	2	0	3
chr2	207988498	207989128	circ_595	12	-	0	6	0	6
chr17	57119174	57134415	circ_596	3	-	0	0	1	2
chr12	101790177	101799759	circ_597	36	-	0	26	0	10
chr19	4688769	4690969	circ_598	10	-	0	10	0	0
chr15	50581680	52725482	circ_599	4	-	0	0	0	4
chr12	46863936	46965195	circ_601	2	+	0	2	0	0
chr5	54915228	54915954	circ_602	6	-	0	0	0	6
chr16	84879392	84884289	circ_603	6	+	0	0	0	6
chr2	53921021	53978078	circ_605	14	-	0	13	0	1
chr11	85711686	85714494	circ_606	2	-	0	0	2	0
chr3	65595419	65607763	circ_607	7	-	0	3	0	4
chrX	23748644	23754133	circ_608	8	-	0	0	0	8
chr20	31376660	31380576	circ_609	167	+	1	46	4	116
chr1	215749244	215753342	circ_611	4	+	0	4	0	0
chr1	77672325	77731127	circ_613	2	-	0	0	0	2
chr3	57816143	57843886	circ_614	2	+	0	0	0	2
chr4	160159961	160195086	circ_616	2	+	0	0	0	2
chr11	581492	592674	circ_617	4	+	0	4	0	0
chr11	68527693	68529155	circ_618	9	-	0	3	0	6
chr16	67100585	67116242	circ_619	9	+	0	4	0	5
chr22	44168772	44205011	circ_620	2	-	0	2	0	0
chr10	35805451	35842113	circ_621	12	+	0	4	0	8
chr17	56078850	56082402	circ_622	4	-	0	4	0	0
chr12	112087743	112098479	circ_623	11	-	1	5	4	1
chr1	235474812	235475596	circ_624	2	-	0	0	0	2
chr10	882343	890995	circ_625	24	-	0	13	0	11
chr12	50392924	50400419	circ_626	7	-	0	3	0	4
chr14	61482622	61512885	circ_627	7	+	0	6	0	1
chr14	64898250	64905890	circ_628	3	+	0	0	2	1
chr3	10251273	10255232	circ_629	3	+	0	3	0	0
chr14	39554966	39571881	circ_631	2	-	0	2	0	0
chr16	72557231	72604414	circ_632	3	-	0	0	0	3
chr9	100983115	100983510	circ_633	3	-	0	0	0	3
chr9	116924995	116945355	circ_636	2	+	2	0	0	0
chr7	98497045	98501140	circ_638	6	+	0	0	0	6
chrY	15466883	15481229	circ_639	13	-	0	13	0	0
chr3	142496474	142503882	circ_640	2	+	0	2	0	0
chr10	89503130	89503398	circ_642	8	+	0	4	0	4
chr19	50347573	50348149	circ_644	46	-	0	26	0	20
chr1	171537386	171544267	circ_646	87	+	0	45	0	42
chr2	201896249	201910316	circ_647	4	-	0	0	0	4
chr1	42730786	42744343	circ_648	81	-	0	34	11	36
chr7	127344893	127361454	circ_649	72	+	0	35	0	37
chr1	213299109	213303232	circ_650	3	+	0	1	0	2
chr2	232091422	232104754	circ_652	4	+	0	0	0	4
chr3	43602712	43607219	circ_654	6	-	0	0	0	6
chr4	73984405	74000982	circ_655	3	-	0	3	0	0
chr15	63824846	63829355	circ_656	24	+	0	11	0	13
chr9	127733649	127762269	circ_657	13	-	0	9	0	4
chr13	45976410	45980112	circ_659	5	-	0	5	0	0
chr1	20097801	20113610	circ_660	13	-	0	6	0	7
chr17	43314648	43316432	circ_662	56	+	0	15	0	41
chr17	37863243	37866734	circ_663	7	+	0	7	0	0
chr16	68321649	68325564	circ_664	11	+	0	5	0	6
chr10	128768966	128785881	circ_665	10	+	0	7	0	3
chrX	77126305	77135110	circ_666	5	-	0	3	0	2
chr17	2264931	2270699	circ_667	2	+	0	0	0	2
chr6	157405796	157431695	circ_668	147	+	0	80	2	65
chr1	12056213	12059152	circ_669	3	+	0	3	0	0
chr17	80136350	80137065	circ_670	18	-	0	8	0	10
chr7	138738197	138740041	circ_674	5	-	0	0	0	5
chr8	22463249	22465578	circ_675	15	+	0	8	0	7
chr15	66034053	66048810	circ_676	7	-	0	3	4	0
chr1	224599129	224607317	circ_677	5	-	0	3	0	2
chr2	20507739	20531698	circ_679	4	-	0	3	1	0
chr6	57072426	57075243	circ_680	15	-	0	7	1	7
chr2	118597551	118599777	circ_681	3	+	0	3	0	0
chr17	73279504	73282883	circ_682	3	-	0	3	0	0
chr5	173036581	173040258	circ_684	2	-	0	0	0	2
chr10	135111456	135116484	circ_685	4	-	0	4	0	0
chr8	11162350	11163916	circ_686	2	+	0	2	0	0
chr15	73052748	73064186	circ_687	6	-	0	3	0	3
chr15	76576098	76585041	circ_688	90	-	1	54	4	31
chr1	180366651	180399397	circ_689	21	-	0	13	0	8
chr14	102904359	102906946	circ_691	2	+	0	0	0	2
chr10	1149542	1151207	circ_695	43	+	0	20	0	23
chr3	195780289	195803993	circ_697	6	-	0	6	0	0
chr16	23113640	23120102	circ_698	4	-	0	4	0	0
chr19	38262204	38264391	circ_699	8	-	0	0	2	6
chr5	137320946	137324004	circ_702	806	-	10	420	44	332
chr4	110862102	110866431	circ_703	3	+	0	2	1	0
chr2	198274494	198274731	circ_704	9	-	2	0	0	7
chr17	39535208	39535983	circ_705	11	-	0	0	0	11
chr5	148801044	148803960	circ_706	2	+	0	0	0	2
chr10	75156277	75160615	circ_707	95	-	0	32	0	63
chr5	126140468	126168493	circ_708	6	+	0	6	0	0
chr7	65743940	65751696	circ_709	12	+	0	0	0	12
chr2	61343114	61345251	circ_710	6	+	0	4	2	0
chr2	238296225	238296827	circ_711	28	-	0	13	1	14
chr6	121600267	121631993	circ_713	2	-	0	2	0	0
chr8	6582391	6590171	circ_714	11	+	0	6	0	5
chr8	42805531	42821756	circ_716	4	+	0	2	0	2
chr14	104135848	104143860	circ_717	37	+	0	20	0	17
chr13	101039023	101077985	circ_720	2	+	0	2	0	0
chr5	80419458	80422982	circ_721	19	+	0	1	0	18
chr17	26495474	26512291	circ_722	4	+	0	0	0	4
chr8	77746589	77755007	circ_723	3	+	0	0	0	3
chr1	27440282	27440777	circ_726	11	-	0	3	0	8
chr6	56564451	56600087	circ_728	18	-	2	4	4	8
chr4	123225953	123230619	circ_729	2	+	0	2	0	0
chr11	72747122	72759796	circ_730	2	-	0	2	0	0
chr17	35936439	35939530	circ_731	20	-	0	3	0	17
chr9	113773828	113794360	circ_732	2	-	0	0	0	2
chr2	97519138	97520178	circ_734	9	-	0	5	0	4
chr21	47531893	47532491	circ_735	3	+	0	0	0	3
chr14	101494086	101494579	circ_736	2	+	0	2	0	0
chr12	54737009	54741835	circ_737	5	+	0	0	0	5
chr5	78914470	78915906	circ_740	10	+	0	8	2	0
chr12	124848225	124857156	circ_741	2	-	0	0	0	2
chr3	50150816	50151684	circ_742	40	+	0	17	2	21
chr9	91660649	91661909	circ_744	5	-	0	0	0	5
chr8	23185895	23198716	circ_746	3	-	1	2	0	0
chr4	169157403	169158946	circ_747	9	-	0	4	0	5
chr15	72836231	72837305	circ_748	3	+	0	3	0	0
chr1	243433394	243449699	circ_749	11	+	0	4	0	7
chr1	180147929	180159715	circ_750	3	+	0	3	0	0
chr9	19086732	19096767	circ_751	3	-	0	3	0	0
chr6	151265622	151266677	circ_752	8	+	0	2	0	6
chr3	9841563	9841980	circ_753	4	+	0	0	0	4
chr14	71476351	71489949	circ_754	3	+	0	3	0	0
chr3	196443729	196460686	circ_756	6	+	0	5	0	1
chr1	33058532	33060824	circ_757	6	+	0	4	2	0
chrX	67331696	67339174	circ_758	4	-	0	2	0	2
chr7	66236870	66240380	circ_759	269	+	0	103	17	149
chr7	132989921	133002144	circ_760	4	+	0	4	0	0
chr14	71492834	71502874	circ_761	57	+	4	34	5	14
chr4	128941235	128942393	circ_762	10	+	0	2	0	8
chr21	26969614	26976247	circ_763	6	-	0	5	1	0
chr3	53260772	53264637	circ_764	2	-	0	0	0	2
chr20	43135468	43141635	circ_766	14	-	0	9	0	5
chr7	6182563	6185879	circ_769	2	+	0	0	0	2
chr14	81952016	81956809	circ_770	5	-	0	3	0	2
chr7	129297186	129311383	circ_772	15	+	0	5	0	10
chr15	25638893	25660989	circ_773	8	-	0	3	1	4
chr9	112778234	112778634	circ_775	2	+	0	2	0	0
chr9	20907149	20933131	circ_776	48	+	0	26	3	19
chr7	78531813	78629646	circ_777	8	-	0	4	0	4
chr19	33406243	33409245	circ_779	119	-	0	43	1	75
chr21	16386665	16415895	circ_780	877	-	2	126	28	721
chrX	117896882	117900939	circ_781	2	+	0	0	0	2
chr8	16955967	16977910	circ_782	8	+	0	8	0	0
chr19	10262074	10267185	circ_783	7	-	0	7	0	0
chr8	41518948	41521260	circ_784	8	-	0	0	0	8
chr10	120819114	120820356	circ_785	3	-	0	0	0	3
chr4	42088099	42088587	circ_787	2	+	0	2	0	0
chr4	184114752	184117077	circ_788	9	+	0	0	0	9
chr17	80721841	80851508	circ_789	4	+	0	4	0	0
chr9	7011698	7011879	circ_791	10	+	0	2	0	8
chr11	10500073	10503772	circ_792	14	+	0	6	0	8
chr15	35210459	35231014	circ_793	2	-	0	2	0	0
chr1	176132005	176133027	circ_794	22	-	0	0	0	22
chr10	14968842	14977563	circ_795	7	-	0	7	0	0
chr17	57808782	57895134	circ_796	2	+	0	0	0	2
chr6	42641529	42647570	circ_798	3	+	0	0	0	3
chr13	41826781	41835011	circ_799	3	-	0	3	0	0
chr2	46203568	46211819	circ_800	91	+	0	42	4	45
chr1	223987601	223991154	circ_802	7	-	0	0	0	7
chr12	121220458	121229360	circ_803	14	-	0	4	0	10
chr8	54727222	54742093	circ_804	3	-	0	1	0	2
chr1	1756836	1779968	circ_805	5	-	0	4	0	1
chr6	13579683	13584457	circ_806	47	+	0	24	0	23
chr5	38991051	39021238	circ_807	290	-	3	134	8	145
chr15	44671888	44673174	circ_808	10	+	0	10	0	0
chr10	60347975	60380661	circ_810	12	+	2	10	0	0
chr4	72263294	72363409	circ_811	2	+	0	0	2	0
chr3	196831774	196846348	circ_812	2	-	0	2	0	0
chr16	29847025	29848279	circ_813	29	+	0	14	1	14
chr17	1340084	1340449	circ_814	6	-	0	0	0	6
chr7	50823584	50848433	circ_815	10	-	1	4	0	5
chr19	49473803	49477990	circ_816	3	-	0	3	0	0
chr12	133324418	133327435	circ_818	2	-	0	1	0	1
chr1	90309197	90312217	circ_819	10	+	0	4	0	6
chr10	100143466	100144824	circ_820	9	-	0	6	0	3
chr1	9809519	9809971	circ_821	2	-	0	0	0	2
chr2	102448183	102456456	circ_823	18	+	0	8	0	10
chr2	9460417	9475308	circ_824	8	+	0	0	0	8
chr2	32654214	32658872	circ_825	5	+	0	1	0	4
chr12	101230609	101235828	circ_826	2	+	0	0	0	2
chr3	4418014	4461830	circ_827	10	-	0	7	0	3
chr3	195101728	195112876	circ_829	7	-	0	2	0	5
chr12	110566755	110570441	circ_833	21	+	0	10	2	9
chr1	44772819	44804994	circ_836	4	-	0	4	0	0
chr7	891021	893255	circ_837	65	+	0	39	0	26
chr13	50280234	50285158	circ_839	5	-	0	0	0	5
chr16	69293953	69333677	circ_840	2	+	0	0	0	2
chr1	235954999	235955425	circ_841	3	-	0	0	0	3
chr4	39910015	39922019	circ_842	2	-	1	0	0	1
chr1	43240408	43247460	circ_843	2	+	0	0	0	2
chr19	36591650	36593053	circ_845	2	+	0	0	0	2
chr13	114817527	114823993	circ_846	75	-	0	35	4	36
chr12	11126254	11276786	circ_848	7	-	0	3	0	4
chr1	93676407	93677818	circ_849	6	+	0	2	0	4
chr20	2903853	2969120	circ_851	3	+	0	3	0	0
chr22	30218324	30228331	circ_852	20	-	0	13	0	7
chr17	59962262	59981946	circ_855	6	-	0	3	0	3
chr10	131877830	131902494	circ_856	3	-	0	3	0	0
chr13	99109422	99127612	circ_857	2	-	0	2	0	0
chr1	35561420	35563167	circ_862	12	+	0	6	0	6
chr13	51957465	51963580	circ_863	6	-	0	6	0	0
chr20	8720991	8737825	circ_864	4	+	0	4	0	0
chr17	29468344	29509683	circ_865	2	+	0	2	0	0
chr10	112711366	112724819	circ_866	9	+	0	9	0	0
chr1	225600156	225603034	circ_868	49	-	0	3	0	46
chr6	151226786	151247431	circ_869	7	+	0	2	0	5
chr11	102280952	102281532	circ_871	10	-	0	2	0	8
chr8	640970	666007	circ_872	2	-	0	0	0	2
chr21	34614191	34617379	circ_874	2	+	0	2	0	0
chr9	126429305	126641300	circ_875	21	-	0	5	0	16
chr2	203834642	203842055	circ_876	7	+	0	7	0	0
chr1	247318868	247323169	circ_878	18	-	0	9	0	9
chr18	32902352	32907027	circ_879	14	+	0	8	0	6
chr7	140257943	140269538	circ_883	2	-	0	2	0	0
chr1	110551656	110557479	circ_884	3	+	0	0	0	3
chr1	90463669	90475845	circ_886	2	+	0	0	0	2
chr1	109427897	109446876	circ_888	2	+	0	0	2	0
chr1	150915039	150917584	circ_889	2	+	0	2	0	0
chr14	24619270	24632717	circ_890	2	+	0	2	0	0
chr16	74670244	74671868	circ_893	130	-	0	40	4	86
chr3	15271949	15282360	circ_895	14	+	0	11	0	3
chr2	239306100	239307880	circ_896	3	+	0	3	0	0
chr13	114157811	114175048	circ_898	86	+	0	32	4	50
chr6	15374348	15452406	circ_900	5	+	0	5	0	0
chr11	73068070	73068372	circ_901	2	+	0	0	0	2
chr3	197585705	197593090	circ_902	12	+	0	5	0	7
chr1	118035769	118045592	circ_903	18	+	0	18	0	0
chr10	12123471	12136270	circ_905	131	+	0	69	6	56
chrX	148571845	148582568	circ_906	3	-	0	3	0	0
chr1	53443889	53446215	circ_907	6	+	0	0	2	4
chr16	69189774	69197081	circ_909	3	+	0	0	0	3
chr21	47536684	47537850	circ_912	148	+	26	76	0	46
chr1	235628953	235659618	circ_913	4	-	0	4	0	0
chr9	100416080	100418367	circ_915	6	+	0	5	0	1
chr20	18513308	18523046	circ_916	5	+	0	0	0	5
chr1	33407853	33415375	circ_918	9	-	0	8	1	0
chr7	127970872	127976096	circ_920	2	-	0	0	2	0
chr15	77577300	77657567	circ_922	22	-	0	13	0	9
chr3	126326494	126334305	circ_925	3	-	0	1	0	2
chr8	142170731	142175388	circ_926	3	+	0	3	0	0
chr4	5255123	5333120	circ_927	2	+	0	0	0	2
chr11	6519354	6560040	circ_928	2	+	0	2	0	0
chr6	42585147	42600125	circ_929	10	+	0	5	0	5
chr11	73418465	73429763	circ_930	63	-	0	39	13	11
chr17	57842332	57889147	circ_931	2	+	0	0	0	2
chr12	78392117	78415642	circ_932	7	+	0	7	0	0
chr8	29195799	29197760	circ_933	34	-	1	19	0	14
chr5	146825980	146827058	circ_934	5	-	0	1	0	4
chr16	15766547	15771806	circ_936	7	+	0	0	0	7
chr15	74932807	74948409	circ_937	4	-	0	0	2	2
chr19	2271384	2273159	circ_938	18	+	0	18	0	0
chr15	42930105	42931010	circ_939	2	+	0	0	0	2
chr12	122720333	122723271	circ_942	8	-	0	3	0	5
chr16	17352845	17451907	circ_943	2	-	0	2	0	0
chr17	40879653	40882936	circ_944	47	-	0	21	0	26
chr7	7826419	7841374	circ_945	7	+	0	4	0	3
chr17	80714041	80721938	circ_947	6	+	0	6	0	0
chr15	90610342	90616494	circ_948	3	+	0	3	0	0
chr16	1447179	1453345	circ_949	18	-	0	8	1	9
chr16	138697	143323	circ_950	16	-	0	12	0	4
chr1	197552282	197627499	circ_951	2	-	0	2	0	0
chr5	67522118	67522837	circ_952	45	+	0	29	7	9
chr12	105605008	105611503	circ_953	7	-	0	0	0	7
chr7	148543562	148547617	circ_954	14	-	0	0	2	12
chr12	125296416	125302253	circ_955	3	-	0	3	0	0
chr2	170411634	170413807	circ_956	72	-	2	41	6	23
chr17	40965966	40972859	circ_957	2	-	0	2	0	0
chr1	145487304	145492375	circ_958	12	+	0	6	0	6
chr19	13915606	13920034	circ_959	9	+	0	6	0	3
chr6	127635961	127637647	circ_961	3	-	0	0	0	3
chr6	20535582	20548936	circ_962	2	+	0	0	0	2
chr19	56024378	56026390	circ_966	3	+	0	3	0	0
chr1	236189196	236201553	circ_968	3	-	0	3	0	0
chr3	37089010	37090508	circ_969	42	+	0	12	0	30
chr16	27720026	27720241	circ_970	8	+	0	0	0	8
chr14	53138348	53138589	circ_972	2	-	0	0	0	2
chr14	74138245	74156218	circ_973	2	+	1	1	0	0
chr4	38016130	38023339	circ_974	5	+	0	5	0	0
chr12	120260624	120272032	circ_975	47	-	0	14	7	26
chr16	3554720	3558468	circ_977	5	+	0	0	1	4
chr17	78199636	78201759	circ_978	10	+	0	2	0	8
chr22	32206507	32211198	circ_979	21	+	0	13	0	8
chr15	65317395	65319378	circ_980	2	-	0	0	0	2
chr22	43222946	43231499	circ_981	47	-	0	22	6	19
chr6	2263835	2273651	circ_982	8	+	0	8	0	0
chr2	203142673	203149204	circ_983	2	+	0	2	0	0
chr8	25156460	25159970	circ_984	48	+	0	20	0	28
chr19	8520289	8528570	circ_985	25	+	1	13	4	7
chr3	66463295	66467690	circ_986	14	-	0	6	0	8
chr12	2259688	2261669	circ_987	3	+	0	3	0	0
chr13	108333905	108336653	circ_988	8	-	0	4	0	4
chr7	128630015	128633968	circ_989	9	-	0	4	0	5
chr12	133237555	133242036	circ_990	3	-	0	3	0	0
chr8	90955481	90958523	circ_992	3	-	0	3	0	0
chr11	68318589	68321725	circ_993	2	+	0	0	0	2
chr15	80800497	80806746	circ_994	7	+	0	2	0	5
chr16	56969147	56970729	circ_995	2	+	0	2	0	0
chr19	41782064	41787180	circ_996	36	+	0	12	0	24
chr6	146214351	146216113	circ_997	6	-	0	5	0	1
chr3	15079507	15080734	circ_998	4	+	0	0	0	4
chr1	227327277	227335260	circ_999	79	-	0	48	8	23
chr1	46120215	46126897	circ_1000	6	-	0	6	0	0
chr14	65922339	66028484	circ_1001	13	+	0	13	0	0
chr17	62556959	62559084	circ_1002	7	-	0	0	0	7
chr9	35749734	35750376	circ_1003	2	+	0	0	0	2
chr5	118431614	118440953	circ_1004	2	+	0	0	0	2
chr1	176012322	176015460	circ_1008	19	-	0	11	0	8
chr17	54926057	54934026	circ_1010	9	+	0	9	0	0
chr18	13037236	13040955	circ_1011	20	+	1	3	0	16
chr14	76638186	76647192	circ_1012	66	+	1	24	0	41
chr8	72974487	72988862	circ_1013	2	+	0	2	0	0
chr6	111732683	111793343	circ_1014	4	-	0	4	0	0
chr3	11396895	11421526	circ_1015	13	+	0	13	0	0
chr4	120189423	120193189	circ_1017	3	+	0	3	0	0
chr4	2659530	2661781	circ_1019	12	+	0	6	0	6
chr9	6825307	6893232	circ_1021	4	+	0	4	0	0
chr21	47641768	47643048	circ_1024	2	-	0	0	0	2
chr15	43431177	43447029	circ_1027	2	+	0	2	0	0
chr2	203986977	203991649	circ_1028	9	+	0	9	0	0
chr10	454866	465139	circ_1029	4	-	0	2	0	2
chr12	32751431	32764217	circ_1030	41	+	5	36	0	0
chr6	108233920	108246136	circ_1031	16	-	0	0	0	16
chr3	47651556	47651817	circ_1032	22	-	0	7	0	15
chr14	78036727	78045452	circ_1033	5	-	1	4	0	0
chr15	69502655	69553668	circ_1035	14	+	0	14	0	0
chr1	145015860	145021167	circ_1037	95	-	0	32	3	60
chr3	51524171	51530796	circ_1038	2	-	0	2	0	0
chr5	80390675	80422982	circ_1039	4	+	0	3	0	1
chr2	136372228	136374327	circ_1041	5	+	0	2	0	3
chr11	32610140	32610681	circ_1042	29	+	0	9	0	20
chrX	102704202	102716282	circ_1043	2	+	0	0	0	2
chr9	132841909	132854660	circ_1045	32	+	0	19	0	13
chr22	43305433	43308163	circ_1047	51	-	0	14	2	35
chr7	135262544	135277940	circ_1048	166	+	5	106	15	40
chr12	65632282	65632594	circ_1049	4	+	0	1	0	3
chr1	47840581	47840965	circ_1050	18	+	1	4	0	13
chr7	33388680	33427756	circ_1051	7	+	0	7	0	0
chr11	65205043	65211534	circ_1052	5	+	0	1	0	4
chr20	3274785	3278822	circ_1053	4	-	0	2	0	2
chr12	110418757	110429565	circ_1054	2	-	0	0	0	2
chr5	108373123	108436220	circ_1056	3	+	0	0	0	3
chr3	11399892	11421526	circ_1058	815	+	10	424	19	362
chr4	16842858	16843457	circ_1059	5	-	0	0	0	5
chr3	155545971	155560408	circ_1060	19	-	0	19	0	0
chr1	17748699	17752180	circ_1061	7	-	0	0	0	7
chr17	42881956	42884837	circ_1062	11	-	0	5	0	6
chr3	33704937	33738425	circ_1065	3	-	0	3	0	0
chr7	99500841	99507283	circ_1066	3	-	0	0	0	3
chr22	45942965	45943084	circ_1068	14	+	14	0	0	0
chr17	38318006	38320419	circ_1070	3	+	0	3	0	0
chr7	129760589	129769416	circ_1071	10	+	0	4	0	6
chr10	94228636	94250352	circ_1072	2	-	0	2	0	0
chr2	128870658	128886753	circ_1073	4	+	0	4	0	0
chr11	13466281	13466728	circ_1075	12	-	0	6	0	6
chr17	7842831	7843560	circ_1076	46	+	0	11	0	35
chr5	39002637	39021238	circ_1079	63	-	0	22	0	41
chr19	58301114	58301768	circ_1080	2	+	0	0	0	2
chr9	118949433	119033695	circ_1081	7	+	0	7	0	0
chr15	62881886	62910674	circ_1082	2	+	0	2	0	0
chr3	50009492	50012825	circ_1083	5	+	0	0	0	5
chr12	42768665	42768876	circ_1084	20	+	0	0	0	20
chr2	111430238	111430434	circ_1085	12	-	0	2	0	10
chr19	49854558	49855211	circ_1086	5	-	0	1	0	4
chr16	77850818	77896787	circ_1087	11	+	0	6	0	5
chr14	31765115	31771725	circ_1088	3	-	0	3	0	0
chr22	18165980	18185152	circ_1089	26	+	0	15	0	11
chr17	62579579	62622803	circ_1090	3	-	0	3	0	0
chr2	201718626	201719809	circ_1092	12	-	0	6	0	6
chr1	94037227	94037398	circ_1093	7	-	0	0	0	7
chr19	5705783	5712013	circ_1094	3	-	0	0	0	3
chr3	141259375	141278837	circ_1095	25	+	0	10	2	13
chr1	89478868	89481097	circ_1097	14	-	0	6	0	8
chr9	111849453	111853435	circ_1098	3	-	0	3	0	0
chr3	48572945	48587667	circ_1100	5	-	0	2	0	3
chr11	9861045	9875259	circ_1101	2	-	0	2	0	0
chr7	1526261	1529318	circ_1102	3	-	0	1	0	2
chr7	106921745	106924177	circ_1103	7	-	0	7	0	0
chr20	35668556	35675593	circ_1104	34	-	0	12	0	22
chr10	104119941	104120152	circ_1105	95	+	1	35	1	58
chr10	75331179	75336119	circ_1106	37	-	0	26	0	11
chr11	12785726	12815925	circ_1107	6	+	0	0	2	4
chr3	191074877	191078948	circ_1108	108	+	0	46	9	53
chr11	94528177	94554987	circ_1109	6	+	0	4	0	2
chr11	131988922	132016408	circ_1111	8	+	0	4	0	4
chr16	24756520	24757105	circ_1113	2	+	0	0	0	2
chr21	40641825	40670508	circ_1116	3	-	0	3	0	0
chr19	3660964	3661978	circ_1117	2	-	0	2	0	0
chr19	48630534	48634428	circ_1119	5	-	0	3	0	2
chr16	16218646	16225792	circ_1120	19	+	0	14	0	5
chr21	40596334	40604424	circ_1122	5	-	0	5	0	0
chr20	49557402	49558663	circ_1123	23	-	0	4	6	13
chr20	60831113	60838747	circ_1124	11	+	0	11	0	0
chr16	19637499	19680621	circ_1126	2	+	0	2	0	0
chr22	18368644	18374398	circ_1127	4	-	0	0	4	0
chr16	66761591	66763002	circ_1128	89	-	0	21	0	68
chr19	40330873	40331427	circ_1130	2	-	0	2	0	0
chr1	201779074	201782386	circ_1133	2	+	0	0	0	2
chr2	174229523	174232559	circ_1134	15	+	0	11	0	4
chr15	40246105	40260080	circ_1136	2	+	0	0	0	2
chr2	37276796	37284623	circ_1137	15	-	0	9	0	6
chr20	5990421	6015201	circ_1139	2	+	0	2	0	0
chr9	33956077	33973235	circ_1140	27	-	0	11	0	16
chr7	98985662	98987635	circ_1141	62	+	0	10	0	52
chr4	114582869	114600652	circ_1142	12	-	0	9	0	3
chr8	42805531	42819617	circ_1143	6	+	0	1	0	5
chr1	36282483	36301594	circ_1145	2	+	0	2	0	0
chr17	80706619	80707532	circ_1146	2	-	0	0	0	2
chr11	85692172	85707972	circ_1147	8	-	0	0	0	8
chr18	55912659	55919286	circ_1149	14	+	0	0	0	14
chr6	16405132	16409524	circ_1150	4	-	0	4	0	0
chrX	3735586	3736541	circ_1152	12	-	0	4	0	8
chr8	145737775	145738154	circ_1153	13	-	0	0	2	11
chr16	46943596	46943839	circ_1154	4	+	0	0	0	4
chr18	13049558	13057732	circ_1155	2	+	0	0	0	2
chr5	176468127	176471534	circ_1156	12	+	0	5	0	7
chr1	53351505	53358647	circ_1157	30	+	0	14	0	16
chr1	86196191	86252144	circ_1158	6	-	0	3	0	3
chr2	47170090	47206046	circ_1159	2	+	0	1	0	1
chr1	40733458	40734207	circ_1160	2	+	0	0	0	2
chr8	141285757	141301177	circ_1161	19	-	0	19	0	0
chr11	20075626	20099650	circ_1162	10	+	0	4	0	6
chr3	33055548	33065817	circ_1164	6	-	0	0	0	6
chr13	24863137	24865022	circ_1165	4	+	0	4	0	0
chr6	138794443	138804232	circ_1166	2	-	0	2	0	0
chr9	36372493	36376124	circ_1168	2	-	0	0	0	2
chr11	111558725	111572299	circ_1169	2	+	0	2	0	0
chr20	35236118	35238133	circ_1170	84	+	0	28	0	56
chr18	72589153	72601994	circ_1172	28	+	0	10	0	18
chr8	145215873	145218751	circ_1173	10	+	0	3	0	7
chr14	78158074	78161243	circ_1174	4	-	0	4	0	0
chr11	47517495	47528449	circ_1175	4	-	0	4	0	0
chr5	128861977	128864370	circ_1176	2	+	0	2	0	0
chr11	19848422	19854147	circ_1177	7	+	0	0	0	7
chr2	61546308	61552592	circ_1178	2	-	0	0	0	2
chr3	183562019	183574339	circ_1179	5	-	0	0	0	5
chr10	121431767	121432168	circ_1180	2	+	0	2	0	0
chr13	61013822	61041513	circ_1182	507	+	4	297	8	198
chr5	137013234	137056273	circ_1183	2	-	0	2	0	0
chr17	27778473	27778698	circ_1184	57	+	0	18	4	35
chr6	135358949	135363264	circ_1186	8	-	0	7	0	1
chrX	40489866	40498380	circ_1187	5	-	0	3	0	2
chr8	141856698	141900868	circ_1188	35	-	1	18	0	16
chr18	76914504	76953263	circ_1189	2	+	0	0	0	2
chr14	91196419	91202266	circ_1191	2	-	0	0	2	0
chr1	65278421	65280523	circ_1192	17	+	0	3	0	14
chr1	29010095	29030841	circ_1193	2	+	0	1	0	1
chr22	28910745	28916563	circ_1194	2	-	0	1	0	1
chr19	30476130	30477324	circ_1195	604	+	0	62	16	526
chr14	60733256	60735153	circ_1196	3	+	0	2	0	1
chr3	142222204	142226951	circ_1197	2	-	0	0	0	2
chr3	47813958	47814426	circ_1198	18	-	0	8	0	10
chr9	128691934	128697886	circ_1200	40	+	0	20	1	19
chr6	169982932	170038756	circ_1201	5	-	0	4	0	1
chr4	140058784	140060651	circ_1202	87	-	0	50	3	34
chr1	8555123	8617582	circ_1204	83	-	2	48	6	27
chr15	72789132	72794031	circ_1205	4	+	0	0	0	4
chr7	91924203	91981956	circ_1206	20	+	1	17	0	2
chr14	55048998	55169298	circ_1208	2	+	0	0	0	2
chr9	36665347	36674934	circ_1210	2	+	0	2	0	0
chr7	6691934	6692061	circ_1211	2	+	0	0	0	2
chr22	42289121	42290941	circ_1212	17	+	0	7	0	10
chr12	13364403	13366755	circ_1213	4	+	0	0	0	4
chr1	28880152	28898412	circ_1214	4	+	0	0	0	4
chr14	45475211	45481278	circ_1215	2	+	0	0	2	0
chr12	95422163	95434373	circ_1216	2	-	0	2	0	0
chr14	35252968	35264971	circ_1219	4	-	0	4	0	0
chr10	60549022	60549693	circ_1220	3	+	0	3	0	0
chr6	592469	599225	circ_1221	27	-	0	15	2	10
chr5	167937586	167945067	circ_1222	4	+	0	4	0	0
chr15	93545407	93545547	circ_1223	6	+	0	6	0	0
chrX	76845304	76856033	circ_1224	2	-	0	0	2	0
chr6	73713631	73751785	circ_1225	20	+	0	0	1	19
chr6	135715914	135778851	circ_1231	2	-	2	0	0	0
chr2	69287174	69318051	circ_1232	2	+	0	2	0	0
chr15	86253810	86262557	circ_1234	2	+	0	0	0	2
chr7	18668973	18975565	circ_1236	2	+	0	2	0	0
chr7	1049586	1049941	circ_1237	4	-	0	0	0	4
chr1	149937702	149943179	circ_1238	3	-	0	0	0	3
chr5	158158077	158267118	circ_1239	3	-	0	3	0	0
chr8	56879274	56882352	circ_1240	18	+	0	5	0	13
chr10	12126539	12131254	circ_1241	5	+	0	0	0	5
chr2	135011836	135012215	circ_1242	5	+	0	5	0	0
chr7	6178723	6185287	circ_1243	10	+	0	8	0	2
chr3	47747899	47752298	circ_1244	2	-	0	0	0	2
chr1	206649524	206649705	circ_1245	6	+	0	0	0	6
chr1	109456960	109461411	circ_1246	4	+	0	4	0	0
chr2	62449347	62523581	circ_1247	2	+	0	2	0	0
chr10	52220433	52226692	circ_1248	11	-	0	0	0	11
chr9	96238538	96291862	circ_1249	4	+	0	4	0	0
chr10	35790429	35819171	circ_1250	4	+	0	0	0	4
chr11	65205043	65211530	circ_1251	4	+	0	0	0	4
chr12	123787371	123792305	circ_1252	2	-	0	2	0	0
chr4	169115548	169158946	circ_1255	5	-	0	5	0	0
chr4	25253943	25270825	circ_1256	3	+	0	3	0	0
chr5	122272429	122281854	circ_1257	9	+	0	0	4	5
chr17	725597	732340	circ_1259	2	-	0	2	0	0
chr1	155850291	155855516	circ_1260	2	+	0	0	0	2
chr3	10301821	10312699	circ_1261	6	+	0	4	0	2
chr18	43519566	43532609	circ_1262	7	-	0	4	0	3
chr6	73590600	73606865	circ_1265	80	+	0	27	5	48
chr4	143226611	143324207	circ_1266	3	-	0	3	0	0
chr4	20611636	20620492	circ_1268	2	+	0	2	0	0
chr7	872142	881767	circ_1269	4	+	0	0	0	4
chr12	124203170	124209338	circ_1271	7	+	0	5	0	2
chr1	90152029	90178494	circ_1272	4	+	0	0	0	4
chr7	128317618	128320203	circ_1274	2	+	0	2	0	0
chr16	66759731	66763002	circ_1275	70	-	0	28	0	42
chr8	41832222	41839472	circ_1277	5	-	0	5	0	0
chr2	173451006	173457776	circ_1278	7	+	0	0	0	7
chr1	233248545	233297109	circ_1279	26	-	0	11	0	15
chr15	94899366	94945248	circ_1280	7	+	0	7	0	0
chr2	201719339	201721708	circ_1281	9	-	0	4	0	5
chr6	157256600	157256972	circ_1283	2	+	0	0	0	2
chr11	73936250	73950301	circ_1284	12	+	0	7	0	5
chr2	191765290	191775047	circ_1285	11	+	1	10	0	0
chr20	1291444	1301079	circ_1287	6	-	0	4	0	2
chr1	44303891	44323980	circ_1289	8	+	0	0	0	8
chr16	67778191	67805989	circ_1292	3	-	0	0	0	3
chr1	78401508	78401729	circ_1294	6	+	0	6	0	0
chr2	27014999	27016761	circ_1295	18	+	0	9	0	9
chr6	2195016	2195227	circ_1297	2	-	0	0	0	2
chr3	141105714	141122873	circ_1299	2	+	0	2	0	0
chr3	73004249	73016870	circ_1300	12	+	0	4	0	8
chr9	137293478	137313651	circ_1301	4	+	0	3	1	0
chr4	125563033	125572939	circ_1302	2	-	0	0	0	2
chr8	120850499	120859320	circ_1304	3	-	0	3	0	0
chr3	123426601	123426850	circ_1305	3	-	0	0	0	3
chr11	35201821	35211612	circ_1306	3	+	0	2	0	1
chr5	175925915	175927147	circ_1307	3	+	0	3	0	0
chr6	11119950	11144803	circ_1308	4	+	0	4	0	0
chr17	37437642	37441826	circ_1311	8	-	1	0	0	7
chr19	10083595	10117178	circ_1312	2	-	0	2	0	0
chr21	44424436	44438340	circ_1313	2	+	0	2	0	0
chr10	123658356	123670666	circ_1314	5	-	0	2	0	3
chr13	28849063	28849220	circ_1315	2	+	0	2	0	0
chr1	229599290	229611479	circ_1316	2	-	0	0	0	2
chr1	179095512	179102509	circ_1317	2	-	0	2	0	0
chr9	113767745	113773970	circ_1322	208	-	0	97	9	102
chr4	114452372	114582928	circ_1323	4	-	0	0	0	4
chr11	4091256	4095909	circ_1326	13	+	0	9	0	4
chr12	40258564	40265763	circ_1327	2	-	0	0	0	2
chr15	71272440	71276596	circ_1328	11	+	0	0	0	11
chr7	82032921	82035115	circ_1330	3	-	0	2	0	1
chr17	61655831	61666599	circ_1331	14	+	0	4	0	10
chr13	50115012	50115963	circ_1332	2	-	0	0	0	2
chr3	93714718	93722752	circ_1333	204	+	6	101	8	89
chr12	69107645	69108533	circ_1334	8	+	0	0	0	8
chr1	6007164	6012896	circ_1335	20	-	0	7	0	13
chr2	73194366	73198814	circ_1336	2	-	0	0	0	2
chr11	34101175	34107960	circ_1337	12	+	0	5	0	7
chr8	41832222	41836295	circ_1338	2	-	0	1	1	0
chr2	54093222	54176420	circ_1340	2	-	0	0	2	0
chr7	130827579	130887733	circ_1341	2	+	0	2	0	0
chr10	12123471	12162266	circ_1342	62	+	0	53	3	6
chr10	27821436	27822923	circ_1343	28	+	0	18	3	7
chr8	27641517	27665855	circ_1344	2	+	0	2	0	0
chr12	124941652	124979914	circ_1345	8	-	0	4	0	4
chr13	41428797	41433630	circ_1347	2	-	0	2	0	0
chr2	240061380	240085619	circ_1348	13	-	0	7	0	6
chr1	26597505	26598562	circ_1349	4	+	0	0	0	4
chr20	47688823	47689234	circ_1350	7	+	0	0	0	7
chr2	112821739	112838695	circ_1351	5	+	0	5	0	0
chr4	81222437	81341554	circ_1352	3	+	0	3	0	0
chr16	47531310	47675603	circ_1353	5	+	0	5	0	0
chr16	84872028	84872341	circ_1354	52	+	0	21	0	31
chr19	37098454	37101644	circ_1355	7	+	0	0	0	7
chr14	61449226	61497241	circ_1360	2	+	0	0	0	2
chr15	57524910	57555472	circ_1362	2	+	0	2	0	0
chr17	63685247	63898452	circ_1363	2	-	0	2	0	0
chr17	421180	421699	circ_1365	26	-	0	15	3	8
chr5	138378290	138386735	circ_1367	3	-	0	0	0	3
chr16	47531310	47630442	circ_1368	33	+	0	24	0	9
chrX	48890980	48891766	circ_1369	4	-	0	0	0	4
chr9	3932360	4125941	circ_1370	5	-	0	5	0	0
chr6	20649524	20781496	circ_1373	5	+	0	5	0	0
chr8	48761715	48765345	circ_1374	7	-	0	4	0	3
chr4	148785997	148787967	circ_1376	2	+	0	0	0	2
chr3	17549966	17560487	circ_1377	9	-	0	0	0	9
chr14	101433976	101455127	circ_1378	7	+	0	7	0	0
chr19	13246014	13248389	circ_1380	2	+	0	0	0	2
chr3	123649949	123667979	circ_1381	12	-	2	1	9	0
chr12	122369652	122380881	circ_1383	23	+	0	16	0	7
chr9	32480217	32481495	circ_1384	7	-	1	5	1	0
chr8	67511285	67514758	circ_1385	5	-	0	5	0	0
chr8	57890609	57892756	circ_1387	4	-	0	0	0	4
chr2	101580520	101582228	circ_1390	24	+	0	7	0	17
chr14	50199422	50206900	circ_1391	4	+	0	0	0	4
chr1	240492376	240519208	circ_1392	71	+	0	31	3	37
chr12	2659109	2721179	circ_1395	2	+	0	2	0	0
chr2	20490413	20527139	circ_1396	6	-	0	6	0	0
chr14	91110392	91124731	circ_1398	4	-	0	4	0	0
chr19	19153520	19163004	circ_1399	3	+	0	3	0	0
chr9	114148657	114154104	circ_1401	932	-	4	483	26	419
chr14	89628045	89647150	circ_1402	4	-	0	0	0	4
chr1	229613344	229623360	circ_1404	2	-	0	0	0	2
chr16	70601314	70601439	circ_1405	2	+	0	0	2	0
chr16	2489354	2493801	circ_1406	79	+	0	17	1	61
chr1	227149078	227153438	circ_1408	33	+	0	21	0	12
chr2	160005653	160007067	circ_1410	79	+	1	29	0	49
chr1	31413998	31414970	circ_1412	21	-	0	6	0	15
chr2	120677645	120692534	circ_1413	2	+	0	2	0	0
chr19	3641703	3648706	circ_1414	2	-	0	2	0	0
chr3	52946554	52965051	circ_1415	2	-	0	2	0	0
chr19	1631950	1632404	circ_1416	9	-	0	0	0	9
chr10	93593610	93602148	circ_1418	2	+	0	2	0	0
chr10	105777918	105778666	circ_1419	8	+	0	6	0	2
chr6	43466716	43471444	circ_1420	3	+	0	0	0	3
chr12	53775443	53805219	circ_1421	9	+	0	0	5	4
chr5	178579143	178585880	circ_1423	103	-	1	52	4	46
chr5	60698368	60790237	circ_1424	2	+	0	2	0	0
chr11	596923	598502	circ_1425	28	+	0	15	0	13
chr11	95546096	95546753	circ_1427	65	+	0	29	0	36
chr4	52740437	52765544	circ_1428	2	+	0	0	1	1
chr1	98660943	98674794	circ_1429	2	+	0	0	0	2
chr15	72030071	72030346	circ_1430	2	+	0	0	0	2
chr15	40921471	40933225	circ_1431	2	+	0	0	0	2
chr1	7895822	7897209	circ_1432	6	+	0	0	0	6
chr19	23556544	23557566	circ_1433	205	-	0	41	0	164
chr1	230798887	230807386	circ_1434	21	+	0	21	0	0
chr12	58200143	58200322	circ_1435	2	-	0	0	0	2
chr9	116044926	116045762	circ_1436	6	+	0	1	0	5
chr1	203681835	203682546	circ_1437	9	+	0	3	1	5
chr2	110035995	110065945	circ_1438	7	+	0	3	0	4
chr19	48229069	48229481	circ_1439	290	+	0	124	5	161
chr17	74899385	74901415	circ_1441	2	+	0	2	0	0
chr21	34717552	34721849	circ_1442	2	+	0	2	0	0
chr4	121824416	121834540	circ_1444	4	-	0	3	1	0
chr7	94248070	94259153	circ_1446	17	-	0	17	0	0
chr1	154437610	154438452	circ_1447	5	+	0	0	0	5
chr22	38641941	38644025	circ_1450	300	-	1	135	5	159
chr1	51860053	51875368	circ_1451	7	-	0	5	1	1
chr11	62462040	62474796	circ_1455	2	-	0	0	0	2
chr22	46114293	46146117	circ_1456	3	+	0	3	0	0
chr4	39226504	39233892	circ_1460	10	+	0	5	0	5
chr6	139264650	139265759	circ_1461	167	-	0	90	8	69
chr5	114860208	114861314	circ_1462	3	-	0	3	0	0
chr1	46165742	46182689	circ_1463	3	-	0	0	0	3
chr15	40231706	40241469	circ_1465	4	+	0	2	0	2
chr1	227381487	227387353	circ_1466	8	-	0	0	0	8
chr2	69491384	69530782	circ_1467	2	-	0	2	0	0
chr18	8777831	8796460	circ_1468	3	+	0	0	0	3
chr2	233599865	233626146	circ_1469	31	+	0	22	0	9
chr2	220010323	220014330	circ_1471	3	-	0	3	0	0
chr2	168897009	168921891	circ_1472	4	-	0	0	0	4
chr8	22054193	22054933	circ_1473	153	+	0	68	0	85
chr18	57119227	57119486	circ_1474	2	-	0	1	1	0
chr17	57842332	57851305	circ_1475	4	+	0	0	0	4
chr11	108004547	108005969	circ_1476	2	+	0	1	0	1
chr8	141889570	141919720	circ_1478	2	-	0	2	0	0
chr6	42992723	42996928	circ_1479	2	+	0	0	0	2
chr8	104922549	104922757	circ_1481	2	+	0	0	0	2
chr8	42296968	42302280	circ_1482	3	-	0	0	0	3
chr2	203921150	203934070	circ_1483	3	+	0	0	0	3
chr2	61710092	61717911	circ_1484	112	-	1	69	9	33
chr5	137150022	137159149	circ_1486	7	-	0	7	0	0
chr7	156994415	156996542	circ_1487	2	+	0	0	0	2
chr19	19231574	19232230	circ_1488	2	-	0	0	2	0
chr17	78237373	78247203	circ_1489	68	+	0	24	3	41
chr8	15598763	15601121	circ_1490	2	+	0	0	0	2
chr3	133362044	133368787	circ_1491	5	-	0	2	0	3
chr10	34759013	34806087	circ_1492	8	-	0	0	0	8
chr2	230252981	230259213	circ_1493	17	-	0	9	0	8
chr15	39883392	39885428	circ_1495	2	+	0	2	0	0
chr2	173423436	173429801	circ_1498	11	+	0	11	0	0
chr10	60549022	60553375	circ_1499	10	+	0	0	0	10
chr6	118832461	118887479	circ_1500	40	-	0	27	0	13
chr19	45806664	45822989	circ_1502	3	-	0	3	0	0
chrX	70351400	70353062	circ_1504	4	+	0	0	0	4
chr7	111926928	111936366	circ_1505	12	+	0	9	0	3
chr10	116590611	116608496	circ_1506	4	+	2	0	2	0
chr1	65243306	65280523	circ_1508	4	+	0	1	3	0
chr16	67585946	67595471	circ_1509	2	+	0	0	0	2
chr3	32750162	32758729	circ_1510	4	+	0	4	0	0
chr2	69556429	69556930	circ_1511	11	-	0	4	0	7
chr3	169814864	169820722	circ_1513	3	-	0	3	0	0
chr19	37314187	37316594	circ_1515	10	-	0	2	0	8
chr14	53119787	53124868	circ_1516	2	-	0	2	0	0
chr1	21329206	21377487	circ_1517	18	-	0	8	0	10
chr7	99952766	99953427	circ_1518	472	+	1	112	8	351
chr17	45247283	45249430	circ_1519	48	-	0	15	0	33
chr15	61223567	61327125	circ_1521	2	-	0	0	0	2
chr9	37495166	37495983	circ_1523	19	+	0	0	0	19
chr3	150398255	150416669	circ_1524	2	-	0	2	0	0
chr4	10099335	10100763	circ_1525	28	-	0	15	0	13
chr17	62270919	62272455	circ_1526	19	-	0	19	0	0
chr15	29212400	29213952	circ_1527	4	+	0	0	0	4
chr19	41754419	41762516	circ_1529	3	+	0	2	0	1
chr5	102432245	102433485	circ_1530	15	-	0	15	0	0
chr4	48686690	48689177	circ_1531	14	-	0	6	4	4
chr17	40858025	40858203	circ_1533	9	-	0	0	0	9
chr5	15579199	15616181	circ_1534	3	+	0	3	0	0
chr1	46736331	46740389	circ_1538	4	+	0	2	2	0
chr3	28304782	28339841	circ_1539	6	+	1	5	0	0
chr2	85097349	85097909	circ_1540	174	-	3	64	6	101
chr3	123337486	123359351	circ_1541	5	-	0	5	0	0
chr10	5754357	5756170	circ_1542	4	+	0	0	0	4
chr12	30839255	30843511	circ_1543	2	-	0	2	0	0
chr10	14572331	14580592	circ_1544	5	-	0	5	0	0
chr12	3126564	3129939	circ_1545	5	+	0	3	0	2
chr19	47856011	47856992	circ_1549	24	+	0	12	0	12
chr5	134272315	134278289	circ_1550	2	+	0	2	0	0
chr10	11636630	11639716	circ_1551	9	-	1	0	0	8
chr22	31795595	31807067	circ_1552	2	+	0	0	0	2
chr1	186375215	186375400	circ_1553	2	+	0	0	0	2
chr15	42579889	42603044	circ_1554	11	+	0	10	1	0
chr2	44200746	44209573	circ_1555	5	-	0	5	0	0
chr10	18898774	18905222	circ_1557	6	-	0	6	0	0
chr15	50592986	50596330	circ_1559	31	-	0	14	3	14
chr10	128768966	128780237	circ_1560	21	+	0	5	1	15
chr12	112143542	112147488	circ_1562	5	+	0	0	0	5
chr16	68306861	68309152	circ_1565	5	+	0	4	0	1
chr8	118825111	118849440	circ_1566	5	-	0	4	1	0
chr8	22899554	22900756	circ_1568	92	-	0	52	0	40
chr5	6622129	6625782	circ_1571	32	-	0	13	0	19
chr11	68337216	68343511	circ_1572	10	+	0	7	2	1
chr20	3295680	3299047	circ_1574	2	-	0	0	0	2
chr15	69717621	69718796	circ_1576	16	+	0	8	0	8
chr15	69502655	69514578	circ_1577	6	+	0	0	0	6
chr4	114899593	114900467	circ_1579	2	-	0	2	0	0
chr17	38569732	38572320	circ_1580	2	-	0	2	0	0
chr2	174094417	174104224	circ_1581	2	+	0	2	0	0
chr3	44970798	44975476	circ_1583	21	-	0	9	2	10
chr1	78414840	78428615	circ_1584	5	-	0	5	0	0
chr11	126142864	126149198	circ_1585	2	+	0	2	0	0
chr13	21170289	21171258	circ_1586	6	+	0	0	0	6
chr17	37646810	37649143	circ_1587	40	+	0	19	0	21
chr1	235597519	235606226	circ_1589	2	+	0	2	0	0
chr4	160107794	160131735	circ_1590	11	+	0	0	0	11
chr1	176113141	176145143	circ_1591	5	-	0	0	0	5
chr2	215632206	215657169	circ_1592	8	-	0	4	0	4
chr16	67644727	67646024	circ_1593	110	+	0	69	5	36
chr1	93621593	93622040	circ_1595	2	-	0	0	0	2
chr17	2221164	2224910	circ_1597	2	+	0	2	0	0
chr11	11901724	11919240	circ_1598	7	+	0	7	0	0
chr15	25652214	25657118	circ_1599	2	-	0	0	0	2
chrX	47315320	47315813	circ_1600	3	-	0	0	0	3
chr15	50923614	50925189	circ_1601	5	-	0	0	0	5
chr12	118693253	118693460	circ_1602	5	-	0	0	0	5
chr2	224743246	224749466	circ_1604	2	-	0	2	0	0
chr16	16108348	16110478	circ_1605	78	+	0	26	0	52
chr1	42693554	42776781	circ_1606	5	-	0	0	0	5
chr5	176700673	176709582	circ_1607	4	+	0	2	0	2
chr12	66597494	66611015	circ_1608	15	+	0	7	0	8
chr1	208269374	208276592	circ_1609	4	-	0	0	0	4
chr2	183582668	183593721	circ_1611	2	+	0	2	0	0
chr12	50860742	50867950	circ_1612	4	+	0	0	0	4
chr19	45916935	45920155	circ_1613	28	-	0	8	0	20
chr7	77469538	77531237	circ_1615	2	+	0	0	0	2
chr4	39921939	39924368	circ_1616	5	-	0	1	0	4
chr12	51770979	51777366	circ_1617	8	-	0	8	0	0
chr6	105192035	105233194	circ_1620	24	-	3	16	0	5
chr14	94700899	94708745	circ_1621	2	+	0	2	0	0
chr9	88655654	88667506	circ_1622	24	-	0	3	0	21
chrX	53641495	53641706	circ_1626	114	-	0	47	1	66
chr1	54561958	54563975	circ_1627	3	+	0	3	0	0
chr12	133768075	133768589	circ_1629	40	+	0	0	0	40
chr14	61275043	61346553	circ_1630	9	+	0	4	2	3
chr9	126345448	126414402	circ_1631	4	-	0	4	0	0
chr17	78263458	78264527	circ_1632	68	+	0	26	3	39
chr12	14576843	14578407	circ_1633	3	+	0	0	3	0
chr16	81012139	81014484	circ_1634	2	-	0	0	0	2
chr4	1918598	1920350	circ_1635	6	+	0	6	0	0
chr22	19241482	19246185	circ_1637	2	-	0	0	0	2
chr2	9642302	9650260	circ_1639	4	-	0	0	0	4
chr16	3729720	3740986	circ_1640	3	-	0	3	0	0
chr4	83787961	83788469	circ_1643	66	-	0	20	0	46
chr2	61721029	61725927	circ_1644	2	-	0	2	0	0
chr7	132973676	132990815	circ_1646	2	+	0	2	0	0
chr9	139115853	139118720	circ_1649	22	-	0	10	0	12
chr12	93938847	93960935	circ_1650	7	-	0	7	0	0
chr14	101403740	101455127	circ_1651	7	+	2	5	0	0
chr11	33589622	33596419	circ_1652	9	+	0	2	1	6
chr18	29432409	29433908	circ_1653	2	-	0	2	0	0
chr2	30775359	30791042	circ_1655	12	+	0	9	0	3
chr5	95103750	95124562	circ_1656	3	+	0	0	0	3
chr13	65264469	65312262	circ_1657	3	+	0	0	0	3
chr10	26993606	27013056	circ_1658	7	+	0	7	0	0
chr2	17902207	17902528	circ_1659	2	-	0	2	0	0
chr12	65122736	65141698	circ_1660	3	-	0	3	0	0
chr3	179122978	179137293	circ_1661	3	-	0	2	0	1
chr1	70736539	70781249	circ_1662	15	-	1	0	14	0
chr2	101666863	101676001	circ_1664	216	-	0	117	0	99
chr2	153001402	153006743	circ_1665	2	-	0	2	0	0
chr21	44279772	44283706	circ_1666	33	-	0	12	0	21
chr12	99071203	99080651	circ_1667	19	+	0	13	0	6
chr2	101554215	101565942	circ_1669	2	+	0	2	0	0
chr3	8977555	8990254	circ_1670	8	-	0	3	0	5
chr5	64493020	64509953	circ_1671	37	-	0	12	0	25
chr1	10471475	10473308	circ_1672	6	+	0	0	0	6
chr11	68272613	68287119	circ_1673	75	+	0	34	4	37
chr1	17331869	17332273	circ_1675	3	-	0	2	0	1
chr2	209138308	209150657	circ_1676	2	+	0	2	0	0
chr5	126145872	126161799	circ_1677	2	+	0	2	0	0
chr13	95257645	95279591	circ_1681	2	+	0	2	0	0
chr2	242374377	242375953	circ_1683	5	+	0	0	0	5
chr9	36369716	36424680	circ_1687	2	-	0	2	0	0
chr20	4864288	4880358	circ_1688	4	-	0	0	0	4
chr3	179137187	179144030	circ_1689	2	-	0	0	0	2
chr3	196449286	196457963	circ_1690	2	+	0	0	0	2
chr19	58797083	58806947	circ_1692	25	+	0	13	2	10
chr8	81937455	81942324	circ_1694	52	-	3	29	0	20
chr15	71952869	71953073	circ_1696	13	+	0	3	0	10
chr14	39524347	39536500	circ_1698	7	-	0	7	0	0
chr5	59982789	59983665	circ_1699	20	-	1	0	0	19
chr1	113661855	113662145	circ_1702	3	+	0	0	0	3
chr13	51995248	51997226	circ_1703	2	-	0	0	0	2
chr4	26622235	26685371	circ_1704	2	+	0	2	0	0
chr1	21091870	21100103	circ_1705	81	-	1	35	1	44
chr2	9572640	9582105	circ_1706	2	+	0	2	0	0
chr14	89041037	89076147	circ_1707	8	+	0	8	0	0
chr2	242541311	242542494	circ_1708	62	-	0	7	7	48
chr22	24942882	24944969	circ_1710	8	-	0	2	0	6
chr16	67070542	67116242	circ_1713	72	+	0	37	5	30
chr1	153784207	153800824	circ_1714	4	-	0	4	0	0
chr12	1136914	1137738	circ_1717	946	+	7	507	50	382
chr8	21826994	21840323	circ_1718	2	+	0	0	0	2
chr6	105280917	105291173	circ_1720	173	-	0	25	6	142
chr10	13167946	13178897	circ_1721	3	+	0	3	0	0
chr3	176848809	176849237	circ_1722	2	-	0	0	0	2
chr6	25509884	25529121	circ_1723	2	+	0	0	2	0
chr5	38903984	38917724	circ_1724	8	+	0	5	0	3
chr16	74666421	74695349	circ_1725	9	-	0	2	0	7
chr3	42128596	42131424	circ_1726	3	+	0	1	0	2
chr10	32333815	32337479	circ_1728	3	-	0	2	0	1
chr16	89427903	89431994	circ_1729	2	-	0	0	0	2
chr3	42128596	42133052	circ_1730	14	+	0	5	0	9
chr4	83791478	83803090	circ_1731	8	-	0	3	0	5
chr11	19835507	19843179	circ_1733	2	+	0	0	0	2
chr9	128305338	128348006	circ_1734	16	-	0	7	0	9
chr4	59323	60046	circ_1735	12	+	0	2	0	10
chr2	183600976	183608439	circ_1736	4	+	0	1	0	3
chr16	70560490	70563102	circ_1737	4	+	0	0	0	4
chr18	9927093	9937063	circ_1738	2	+	0	2	0	0
chr6	20772038	20781496	circ_1739	8	+	0	2	0	6
chr6	149663821	149668393	circ_1740	2	+	0	0	0	2
chr5	74046404	74047318	circ_1741	40	-	0	10	4	26
chr5	72157635	72172201	circ_1742	2	+	0	0	0	2
chr7	152027686	152041340	circ_1743	2	-	0	0	0	2
chr22	28545570	28547549	circ_1744	2	-	0	0	0	2
chr7	99701032	99701315	circ_1747	105	+	0	11	3	91
chr17	58531663	58538148	circ_1750	2	-	0	2	0	0
chr7	1997264	2054277	circ_1752	9	-	0	0	0	9
chr15	94983405	95013671	circ_1753	4	+	0	0	0	4
chr7	5413686	5417655	circ_1754	46	-	0	24	0	22
chr6	86277252	86284096	circ_1755	3	-	0	0	0	3
chr11	46670687	46671867	circ_1756	12	+	0	0	0	12
chr8	118644932	118695928	circ_1758	4	-	0	2	0	2
chr5	148629378	148632400	circ_1761	21	+	0	0	0	21
chr9	124751474	124752049	circ_1762	14	-	0	10	0	4
chr10	79784729	79784900	circ_1766	2	-	0	2	0	0
chr19	33113328	33117733	circ_1767	3	-	0	0	0	3
chr12	110820648	110823988	circ_1768	2	-	0	0	2	0
chr2	113999128	114004496	circ_1769	2	-	0	2	0	0
chr9	125054028	125085024	circ_1771	2	+	0	2	0	0
chr16	31484762	31485776	circ_1772	8	+	0	1	0	7
chr1	166815849	166816829	circ_1773	2	+	0	0	0	2
chr3	52677264	52685826	circ_1775	2	-	0	2	0	0
chr9	79825532	79829302	circ_1776	2	+	0	2	0	0
chr2	197777606	197786910	circ_1778	68	-	2	33	6	27
chr15	48445989	48452001	circ_1780	2	-	0	2	0	0
chr18	44470543	44486278	circ_1781	5	-	0	5	0	0
chr6	142487365	142494351	circ_1783	3	+	0	0	0	3
chr1	179089325	179100616	circ_1784	2	-	0	0	0	2
chr1	78268955	78272786	circ_1786	19	+	0	0	0	19
chr1	19559118	19567636	circ_1787	2	-	0	2	0	0
chr1	233270759	233297109	circ_1788	173	-	0	96	6	71
chr2	135075100	135199486	circ_1789	2	+	0	2	0	0
chr1	94359445	94359646	circ_1790	4	-	0	0	0	4
chr4	54011500	54013537	circ_1791	2	-	0	0	0	2
chr5	179044985	179046408	circ_1792	2	-	0	0	2	0
chr21	40641825	40646398	circ_1793	19	-	0	14	0	5
chr5	16764359	16769312	circ_1794	5	-	0	1	0	4
chr12	95650926	95660408	circ_1795	2	+	0	0	0	2
chr18	7888104	7955412	circ_1796	3	+	0	0	0	3
chr12	89997932	90005149	circ_1798	3	-	0	3	0	0
chr12	32480395	32481489	circ_1799	9	+	0	5	0	4
chr6	144743014	144750877	circ_1800	8	+	0	8	0	0
chr1	193104521	193107303	circ_1801	11	+	1	10	0	0
chr12	102291641	102295211	circ_1802	46	+	0	6	6	34
chr1	109560140	109566143	circ_1804	2	-	0	0	0	2
chr6	36433378	36447488	circ_1807	2	+	0	2	0	0
chr4	1952799	1962878	circ_1809	7	+	0	2	0	5
chr21	46538479	46554747	circ_1810	3	+	0	3	0	0
chr10	103783234	103789502	circ_1811	15	-	0	8	0	7
chr15	59510090	59548577	circ_1813	11	-	0	11	0	0
chr11	47843639	47859175	circ_1814	2	-	0	2	0	0
chr8	56910905	56912108	circ_1816	2	+	0	0	0	2
chr11	60899892	60906307	circ_1819	56	-	0	35	2	19
chr3	48964895	48965246	circ_1820	20	+	0	13	0	7
chr15	99465377	99486281	circ_1821	2	+	0	1	1	0
chr15	43687305	43694048	circ_1822	5	+	0	0	0	5
chr1	151065668	151079698	circ_1823	3	+	0	0	0	3
chr22	46085592	46114373	circ_1825	689	+	0	416	29	244
chr6	73386819	73606865	circ_1827	4	+	0	1	0	3
chr7	130630479	130737314	circ_1828	3	-	0	0	0	3
chr6	20546577	20548936	circ_1829	111	+	1	36	0	74
chr21	47810585	47811291	circ_1830	7	+	0	4	0	3
chr8	41466935	41470479	circ_1831	10	+	0	7	0	3
chr4	57871412	57871885	circ_1832	18	+	0	8	3	7
chr5	176671196	176678854	circ_1834	7	+	0	0	0	7
chr21	45451972	45457808	circ_1837	7	+	1	0	0	6
chr1	52432314	52442697	circ_1838	2	-	0	0	0	2
chr12	110425798	110429565	circ_1839	2	-	0	2	0	0
chr9	134010285	134022971	circ_1840	3	+	0	3	0	0
chr16	82891967	83378611	circ_1842	4	+	0	4	0	0
chrX	41077625	41082655	circ_1845	4	+	0	4	0	0
chr2	65296533	65305098	circ_1847	4	+	0	0	4	0
chr17	40864307	40872467	circ_1848	4	-	0	4	0	0
chr1	230384930	230391090	circ_1849	3	+	0	3	0	0
chr10	454866	486936	circ_1850	3	-	0	3	0	0
chr16	12293458	12334209	circ_1851	3	+	0	0	0	3
chr16	15788022	15790717	circ_1853	27	+	0	12	0	15
chr9	128109098	128118136	circ_1855	2	+	0	2	0	0
chr14	23377542	23377949	circ_1857	3	-	0	0	0	3
chr17	78866529	78923347	circ_1858	2	+	0	2	0	0
chr16	19627436	19651422	circ_1859	3	+	0	3	0	0
chr10	69726440	69773943	circ_1860	83	-	7	54	22	0
chrY	21203256	21230684	circ_1861	98	-	0	46	9	43
chr6	158438236	158454712	circ_1862	27	+	0	17	0	10
chr5	149918790	149919826	circ_1864	21	+	0	5	0	16
chr14	53339517	53360145	circ_1865	7	-	0	7	0	0
chr2	113670540	113675354	circ_1866	2	+	0	0	0	2
chr10	15182986	15183556	circ_1867	9	-	0	6	0	3
chr17	30678758	30696764	circ_1869	2	+	0	2	0	0
chr12	78592385	78598918	circ_1870	3	+	0	3	0	0
chr11	107931767	107944224	circ_1871	2	+	0	1	0	1
chr1	53416427	53427301	circ_1873	5	+	0	0	0	5
chr2	242396162	242415402	circ_1874	12	+	0	8	0	4
chr1	64567889	64570156	circ_1876	2	+	0	1	0	1
chr17	76817073	76825089	circ_1877	2	-	0	0	0	2
chr11	18591761	18600355	circ_1878	10	-	0	8	0	2
chr3	129599152	129599405	circ_1879	76	-	0	0	0	76
chr9	17415964	17416187	circ_1880	6	+	0	6	0	0
chr3	98541072	98541585	circ_1881	5	-	0	1	0	4
chr1	26315943	26317354	circ_1882	2	-	0	0	0	2
chr12	1748850	1756341	circ_1884	2	+	0	2	0	0
chrX	118774655	118787003	circ_1885	34	-	0	15	1	18
chr20	62630398	62631112	circ_1888	4	+	0	0	0	4
chr6	30707935	30708575	circ_1890	2	-	0	0	0	2
chr5	145083538	145084112	circ_1891	2	-	0	0	0	2
chr3	179131200	179134344	circ_1892	6	-	0	2	0	4
chr9	127064215	127089724	circ_1893	132	+	0	62	0	70
chr14	104139351	104153548	circ_1894	2	+	0	0	0	2
chr17	5364259	5365866	circ_1896	185	-	0	72	13	100
chr2	238681509	238683105	circ_1897	2	+	0	0	0	2
chr13	108269565	108280262	circ_1898	2	-	0	2	0	0
chr6	108676858	108687536	circ_1899	8	+	0	2	0	6
chr5	139213287	139219755	circ_1900	2	+	0	2	0	0
chr21	47819504	47824397	circ_1901	2	+	0	0	2	0
chr3	52446827	52448603	circ_1902	120	+	0	18	0	102
chr19	11759173	11761232	circ_1903	6	+	0	0	0	6
chr13	33716447	33748198	circ_1904	2	-	0	0	0	2
chr17	35343916	35388982	circ_1905	4	+	0	4	0	0
chr10	71681638	71690308	circ_1907	3	+	0	3	0	0
chr12	62918295	62919882	circ_1908	4	+	0	3	0	1
chr7	158586341	158590767	circ_1910	2	-	0	2	0	0
chr14	89319315	89327676	circ_1911	43	+	0	0	0	43
chr18	43467716	43469905	circ_1912	4	-	0	0	0	4
chr18	39573234	39584505	circ_1915	5	+	0	4	0	1
chrX	11187625	11207104	circ_1919	15	-	0	15	0	0
chr20	18414296	18429713	circ_1920	9	-	0	3	0	6
chr21	40608521	40610499	circ_1924	5	-	0	0	0	5
chr12	51064969	51077031	circ_1925	10	+	0	3	0	7
chr14	97312432	97327072	circ_1929	13	+	1	10	2	0
chr12	46633462	46648719	circ_1930	47	-	0	35	0	12
chr6	29856244	29910803	circ_1932	264	+	0	0	264	0
chr5	37162567	37165564	circ_1933	2	-	0	2	0	0
chr22	36737415	36745300	circ_1935	219	-	0	124	3	92
chr6	143222801	143245005	circ_1936	8	-	0	5	0	3
chr22	24906717	24921868	circ_1937	3	+	0	3	0	0
chr11	77402204	77413540	circ_1939	2	-	0	0	2	0
chr6	45438061	45480144	circ_1944	4	+	0	2	0	2
chr8	68015272	68044315	circ_1945	2	+	0	0	2	0
chr21	44514581	44515853	circ_1946	6	-	0	0	0	6
chr22	40754868	40762502	circ_1947	9	+	0	5	0	4
chr16	16219667	16220024	circ_1948	3	+	0	2	0	1
chr4	185573177	185587218	circ_1949	2	+	0	2	0	0
chr6	111093372	111095140	circ_1950	2	-	0	0	0	2
chr14	73459851	73465023	circ_1952	3	-	0	3	0	0
chr13	50279757	50280508	circ_1953	52	-	0	23	1	28
chr7	2302865	2317940	circ_1954	44	-	0	19	0	25
chr6	149691045	149691235	circ_1955	11	+	0	4	0	7
chr17	1686329	1690898	circ_1956	2	-	0	0	0	2
chr22	41616738	41617291	circ_1957	5	+	0	0	0	5
chr6	25515903	25529121	circ_1958	2	+	0	0	0	2
chr9	36352739	36353328	circ_1959	129	-	4	54	0	71
chr4	1696501	1701797	circ_1960	4	-	0	0	0	4
chr2	30682418	30791042	circ_1961	12	+	0	9	0	3
chr12	118682699	118693460	circ_1963	15	-	0	8	0	7
chr17	62557618	62582288	circ_1964	23	-	0	11	0	12
chr12	99026779	99028191	circ_1965	2	-	0	1	0	1
chr19	45368377	45368917	circ_1966	2	+	0	2	0	0
chr10	124172436	124177484	circ_1969	7	+	0	0	0	7
chr8	135521862	135577664	circ_1970	2	-	0	0	0	2
chr1	54252831	54254869	circ_1972	81	-	0	0	5	76
chr19	13927982	13930306	circ_1973	4	+	0	4	0	0
chr2	37259772	37276986	circ_1975	3	-	0	2	0	1
chr4	15504052	15504546	circ_1976	4	+	0	4	0	0
chr22	32210978	32215211	circ_1978	2	+	0	0	0	2
chr1	1191425	1203372	circ_1979	25	-	0	12	0	13
chr17	53024622	53027487	circ_1980	3	+	0	0	0	3
chr10	121335203	121339522	circ_1982	11	-	0	0	2	9
chr10	90653604	90665417	circ_1983	3	+	0	3	0	0
chr11	3704430	3716836	circ_1984	4	-	0	4	0	0
chr20	36668837	36686046	circ_1986	2	+	0	2	0	0
chr2	190682743	190708806	circ_1987	2	+	0	2	0	0
chr2	160604316	160609082	circ_1988	12	+	1	9	0	2
chr2	159992705	160007067	circ_1989	215	+	0	102	6	107
chr19	2434293	2434513	circ_1990	2	-	0	0	0	2
chr3	128984392	128985942	circ_1991	51	+	0	21	2	28
chr9	113659775	113659965	circ_1995	3	-	0	0	0	3
chr8	22478732	22488091	circ_1996	4	-	0	4	0	0
chr17	38562636	38563194	circ_1999	71	-	0	13	10	48
chr13	114265311	114277601	circ_2000	62	+	0	0	0	62
chr3	190321917	190326970	circ_2002	14	+	1	13	0	0
chr11	71671444	71671937	circ_2005	3	+	0	0	0	3
chr1	1192372	1203372	circ_2006	23	-	0	8	0	15
chr10	120905748	120907372	circ_2007	2	-	0	0	0	2
chr11	17131979	17134213	circ_2008	6	-	0	0	0	6
chr13	100953714	101101559	circ_2010	16	+	0	16	0	0
chr14	31112522	31122794	circ_2011	3	+	0	3	0	0
chr7	140402666	140404767	circ_2012	2	+	0	0	0	2
chr5	134032816	134039622	circ_2013	14	+	0	6	0	8
chr19	47228064	47228636	circ_2014	2	-	0	0	0	2
chr12	122468606	122473333	circ_2016	4	+	0	4	0	0
chr5	108103794	108106410	circ_2017	16	+	0	6	0	10
chr18	51715244	51731527	circ_2018	2	-	0	0	0	2
chr12	66620503	66622150	circ_2019	94	+	0	30	2	62
chr5	95072593	95119667	circ_2020	4	+	0	4	0	0
chr13	95768176	95840796	circ_2021	20	-	0	18	0	2
chr1	160281658	160302347	circ_2022	2	-	0	2	0	0
chr15	41001223	41023542	circ_2023	7	+	0	7	0	0
chr11	17378198	17378548	circ_2026	6	+	0	3	0	3
chr3	78795893	78804616	circ_2027	5	-	0	0	0	5
chr12	49227060	49228280	circ_2028	14	-	0	3	0	11
chr18	29511292	29511849	circ_2029	2	-	0	1	1	0
chr5	73069680	73076681	circ_2031	3	+	0	3	0	0
chr9	112704966	112705661	circ_2032	4	+	0	4	0	0
chr3	196118684	196120490	circ_2033	157	-	0	37	5	115
chr6	42902213	42903408	circ_2035	70	+	0	17	0	53
chr10	114845806	114849299	circ_2036	5	+	0	5	0	0
chr6	82883084	82914675	circ_2039	2	-	0	0	2	0
chr2	197297856	197358099	circ_2040	6	-	0	4	0	2
chr8	17868746	17869336	circ_2041	8	+	1	3	0	4
chrX	19844514	19854400	circ_2042	4	-	0	0	0	4
chr1	1693391	1696885	circ_2045	3	-	0	3	0	0
chr1	115292442	115292828	circ_2047	2	-	0	0	0	2
chr16	31049435	31050972	circ_2048	2	+	0	1	0	1
chr10	99006029	99023386	circ_2049	7	-	0	5	0	2
chr7	131058469	131073731	circ_2050	2	+	0	2	0	0
chr12	112110465	112121111	circ_2051	2	-	0	2	0	0
chr8	25230075	25232170	circ_2052	9	+	0	4	0	5
chr12	121986782	122016851	circ_2053	2	-	0	0	0	2
chr1	21399956	21437876	circ_2054	2	-	0	2	0	0
chr7	42262729	42263953	circ_2055	2	-	0	0	0	2
chr15	91542907	91543205	circ_2056	81	-	0	10	0	71
chr6	111281617	111283708	circ_2057	36	+	0	0	0	36
chr2	175976296	175983097	circ_2058	3	-	0	3	0	0
chr2	27560111	27560887	circ_2059	2	-	0	0	0	2
chr4	79847454	80007416	circ_2063	4	+	0	4	0	0
chr6	100868666	100871784	circ_2064	18	-	0	7	0	11
chr1	174244971	174274265	circ_2068	7	+	0	0	0	7
chr17	73793338	73809959	circ_2069	2	+	0	2	0	0
chr2	9568894	9580795	circ_2070	4	+	0	2	2	0
chr14	99924616	99932150	circ_2071	1007	-	14	585	40	368
chr6	139262472	139265759	circ_2073	3	-	0	0	0	3
chr11	35534919	35546569	circ_2074	2	-	0	2	0	0
chr2	217012806	217026771	circ_2075	2	+	0	0	0	2
chr1	167734820	167757256	circ_2076	12	+	0	12	0	0
chr1	155927504	155928187	circ_2077	12	-	0	0	0	12
chr1	45375505	45392411	circ_2078	2	-	0	2	0	0
chr4	128938513	128942393	circ_2079	3	+	0	3	0	0
chr9	33944363	33956144	circ_2080	10	-	0	10	0	0
chr1	16242623	16247478	circ_2081	2	+	0	2	0	0
chr11	118947607	118948357	circ_2082	10	+	0	5	1	4
chr13	27183466	27187195	circ_2084	12	+	0	5	0	7
chr7	35707044	35709938	circ_2086	3	-	0	3	0	0
chr4	120188475	120194863	circ_2087	2	+	0	2	0	0
chr10	31644073	31662102	circ_2088	2	+	0	0	0	2
chr22	28911615	28915308	circ_2090	11	-	0	9	0	2
chr3	129115060	129115983	circ_2091	10	-	0	1	0	9
chr10	115476743	115477512	circ_2094	2	+	0	2	0	0
chr15	90760671	90764997	circ_2095	84	+	0	43	4	37
chr16	19639959	19648978	circ_2096	3	+	0	0	0	3
chr19	44244259	44249036	circ_2098	2	-	0	0	0	2
chr4	1836101	1836492	circ_2099	3	-	0	0	0	3
chr1	114280732	114301355	circ_2100	2	-	0	0	0	2
chr18	51804073	51813781	circ_2103	66	+	0	49	6	11
chr5	138857330	138860483	circ_2104	2	-	0	0	0	2
chr7	24854678	24874355	circ_2105	7	-	0	0	0	7
chr17	3474818	3475543	circ_2106	3	-	0	0	0	3
chr5	79960962	79974912	circ_2107	2	+	0	2	0	0
chrX	23739998	23751334	circ_2108	28	-	0	11	0	17
chr12	112568315	112572870	circ_2109	19	+	0	7	0	12
chr21	33642718	33656466	circ_2110	4	-	0	0	2	2
chr7	101842082	101843452	circ_2111	11	+	0	3	0	8
chr12	72863538	72893415	circ_2112	4	+	0	3	0	1
chr3	11396895	11468400	circ_2113	72	+	2	42	0	28
chr2	42507990	42522656	circ_2114	2	+	0	2	0	0
chr17	79122079	79123719	circ_2117	6	+	0	6	0	0
chr19	40740952	40741257	circ_2118	5	-	0	0	0	5
chr1	26612314	26624553	circ_2119	2	-	0	0	0	2
chr2	232121299	232127111	circ_2120	54	+	0	12	0	42
chr16	70710784	70711802	circ_2121	4	-	0	4	0	0
chr5	40728447	40771965	circ_2123	7	-	0	7	0	0
chr11	19913980	19938728	circ_2124	2	+	0	0	0	2
chr22	39034751	39035729	circ_2126	4	-	0	0	0	4
chr8	117668095	117671219	circ_2128	123	-	0	57	8	58
chr4	26667955	26690029	circ_2129	3	+	0	3	0	0
chr12	50396030	50400419	circ_2130	4	-	0	0	2	2
chr2	72945232	72945436	circ_2131	3	-	0	0	0	3
chr18	46858234	46906128	circ_2132	359	-	2	214	9	134
chr3	58923374	58952548	circ_2135	2	-	0	2	0	0
chr21	40650669	40652174	circ_2136	2	-	0	2	0	0
chr12	28378728	28383699	circ_2137	18	+	0	0	1	17
chr11	65271604	65272339	circ_2138	2	+	0	0	0	2
chr1	45334493	45334690	circ_2139	3	+	0	3	0	0
chr9	138719253	138754454	circ_2140	5	-	0	4	0	1
chr2	37264998	37268435	circ_2142	30	-	0	23	0	7
chr3	48810388	48831482	circ_2143	7	-	0	7	0	0
chr17	64092369	64179425	circ_2144	13	-	0	11	1	1
chr3	15055096	15057761	circ_2145	17	+	0	9	0	8
chr9	140611078	140638542	circ_2147	11	+	1	10	0	0
chr10	34408541	34420511	circ_2148	2	-	0	2	0	0
chr4	144464662	144465125	circ_2149	404	+	18	309	55	22
chr16	68059318	68072052	circ_2150	22	+	0	3	0	19
chr21	34115559	34127664	circ_2153	2	-	0	2	0	0
chr5	37341192	37342748	circ_2154	2	-	0	2	0	0
chr10	105133115	105133352	circ_2157	2	+	0	0	0	2
chr12	48490126	48495299	circ_2158	20	-	0	1	0	19
chrX	53438945	53439203	circ_2160	6	-	0	6	0	0
chrX	103219079	103221386	circ_2161	3	+	0	0	0	3
chr7	66236870	66264401	circ_2162	18	+	0	8	0	10
chr8	103297741	103299792	circ_2163	2	-	0	0	0	2
chr12	122332645	122341013	circ_2164	71	+	1	24	0	46
chr5	167927596	167943955	circ_2166	10	+	0	9	0	1
chr16	58711230	58712798	circ_2168	2	-	0	2	0	0
chr14	86006881	86019187	circ_2169	2	+	0	0	0	2
chr10	131877830	131878165	circ_2170	27	-	0	2	0	25
chr19	14515219	14515374	circ_2171	2	+	0	0	0	2
chr1	35932209	35972736	circ_2172	5	-	0	5	0	0
chr13	53010425	53016580	circ_2173	9	-	0	3	0	6
chr4	54280782	54294350	circ_2174	324	+	13	185	8	118
chr8	61496767	61497374	circ_2175	26	+	0	3	0	23
chr11	103182607	103194718	circ_2176	49	+	0	32	0	17
chr20	32659872	32667878	circ_2178	7	+	0	7	0	0
chr18	56598878	56606853	circ_2179	40	+	0	0	0	40
chr16	12798481	12798906	circ_2180	28	-	0	11	0	17
chr4	8390900	8401379	circ_2181	2	-	0	2	0	0
chrX	21869627	21896810	circ_2184	2	+	1	1	0	0
chr7	43635500	43635712	circ_2186	27	+	0	6	0	21
chr10	95107374	95109726	circ_2188	24	-	2	12	0	10
chr1	53236692	53250725	circ_2189	2	+	0	0	2	0
chr12	1740464	1755463	circ_2191	34	+	0	20	2	12
chr9	2777873	2827151	circ_2192	2	-	0	2	0	0
chr4	144459743	144460091	circ_2194	4	+	0	0	0	4
chr20	57470667	57485456	circ_2196	3	+	0	0	0	3
chr13	22095384	22113827	circ_2199	16	-	0	4	0	12
chr3	174452676	174455536	circ_2200	2	+	0	0	0	2
chr13	75873466	75880607	circ_2201	2	-	0	2	0	0
chr15	75815462	75819602	circ_2202	73	-	0	33	3	37
chr11	85692172	85693046	circ_2203	32	-	0	18	0	14
chr15	40005645	40068732	circ_2204	2	-	0	0	2	0
chr9	3690837	3700365	circ_2207	2	+	0	2	0	0
chr2	55804451	55818711	circ_2208	2	-	0	2	0	0
chr12	120260624	120263172	circ_2209	8	-	0	0	0	8
chr7	98513346	98515302	circ_2210	50	+	0	23	0	27
chr16	70294947	70302282	circ_2211	8	-	0	2	0	6
chr14	92608508	92609638	circ_2212	14	+	0	4	0	10
chr15	91181678	91182047	circ_2213	2	+	0	0	0	2
chr1	101540951	101549130	circ_2214	2	+	0	2	0	0
chr18	21644104	21710381	circ_2216	4	+	0	2	0	2
chr12	62892699	62895478	circ_2217	5	+	0	0	0	5
chr9	126219627	126220176	circ_2218	25	-	0	4	0	21
chr2	203834642	203836461	circ_2219	2	+	0	2	0	0
chr10	75866988	75874657	circ_2220	4	+	0	4	0	0
chr13	25831334	25842051	circ_2221	2	-	0	0	0	2
chr20	37125964	37137851	circ_2222	2	+	0	2	0	0
chr1	235643370	235659618	circ_2223	11	-	0	11	0	0
chr13	114263766	114265377	circ_2224	3	+	0	3	0	0
chr8	48308936	48320523	circ_2227	27	+	0	27	0	0
chr3	10242053	10255232	circ_2231	2	+	0	1	0	1
chr12	53691634	53691934	circ_2232	2	+	0	0	0	2
chr9	97054623	97055351	circ_2235	12	+	0	1	0	11
chr11	108586606	108594189	circ_2236	20	+	0	20	0	0
chr1	72703814	72705420	circ_2237	2	-	0	0	0	2
chr9	5656583	5657806	circ_2238	18	+	0	0	0	18
chr16	67486141	67487618	circ_2239	4	-	0	2	0	2
chr6	5325329	5431405	circ_2241	2	+	0	0	0	2
chr9	113734353	113783270	circ_2242	5	-	0	3	0	2
chr14	31792771	31795548	circ_2244	4	-	1	0	0	3
chr1	26128507	26131766	circ_2245	5	+	0	0	0	5
chr12	66603236	66611015	circ_2248	101	+	0	65	2	34
chr14	55048998	55076343	circ_2249	8	+	0	6	2	0
chr16	3361753	3373013	circ_2250	4	+	0	4	0	0
chr9	33887316	33887452	circ_2251	4	+	0	0	0	4
chr3	12949849	12950934	circ_2252	2	-	0	2	0	0
chr10	5950888	5951257	circ_2253	15	+	0	0	0	15
chr3	138340249	138347998	circ_2255	5	+	0	5	0	0
chr21	45379515	45391371	circ_2256	4	+	0	4	0	0
chr1	150621144	150636239	circ_2258	3	-	0	3	0	0
chr8	23190914	23191383	circ_2260	2	-	0	0	0	2
chr15	40398506	40400587	circ_2261	4	-	0	0	0	4
chr19	9643521	9645955	circ_2262	20	-	0	3	0	17
chr3	41746549	41795980	circ_2263	5	-	0	2	0	3
chr17	64782985	64785097	circ_2264	5	+	0	0	0	5
chr10	1125951	1132297	circ_2265	8	+	0	3	0	5
chr16	4774751	4780152	circ_2266	2	-	0	2	0	0
chr6	158850768	158882761	circ_2267	4	+	0	0	0	4
chr18	55398404	55399061	circ_2269	2	-	0	2	0	0
chr9	33932560	33933626	circ_2272	11	-	0	11	0	0
chr10	15863655	15889942	circ_2274	42	-	2	33	4	3
chr1	200333330	200343374	circ_2275	2	-	0	2	0	0
chr7	137372489	137374748	circ_2276	4	-	0	3	0	1
chr15	59494525	59510286	circ_2277	4	-	0	4	0	0
chr19	34921481	34955036	circ_2278	9	+	0	9	0	0
chr16	82181403	82185119	circ_2279	2	-	0	2	0	0
chr8	27957345	27967955	circ_2280	2	+	0	0	0	2
chr9	134077034	134090755	circ_2281	3	+	0	0	0	3
chr5	70798426	70800578	circ_2282	2	+	0	2	0	0
chr11	63960550	63962092	circ_2283	16	+	0	10	0	6
chr16	23403701	23421681	circ_2284	2	-	0	2	0	0
chr17	76178670	76181246	circ_2285	4	-	0	0	0	4
chr7	104678573	104681470	circ_2288	231	+	5	69	5	152
chr3	11389351	11400086	circ_2289	2	+	0	0	0	2
chr7	50771518	50773020	circ_2290	20	-	0	3	0	17
chr9	135163623	135164038	circ_2291	5	-	0	2	0	3
chr15	81212435	81213442	circ_2292	3	+	0	2	0	1
chr1	1496712	1500296	circ_2293	18	-	0	4	0	14
chr7	99948875	99952863	circ_2294	6	+	0	0	0	6
chr2	153589045	153591640	circ_2295	6	+	0	6	0	0
chr12	111923069	111923669	circ_2297	2	-	0	2	0	0
chr19	5039847	5047680	circ_2298	69	+	0	38	0	31
chr4	7787921	7840430	circ_2300	3	-	0	3	0	0
chr19	52719032	52719916	circ_2301	12	+	0	6	0	6
chr9	3319738	3346764	circ_2302	3	-	0	3	0	0
chr4	85815978	85819753	circ_2303	2	-	0	0	0	2
chrX	153668722	153671295	circ_2304	2	+	0	2	0	0
chr1	92262844	92297452	circ_2305	2	-	0	2	0	0
chr10	22002701	22016857	circ_2306	58	+	0	34	0	24
chr3	78680311	78685258	circ_2307	2	-	0	2	0	0
chr17	57270853	57275150	circ_2308	22	+	0	8	1	13
chr10	27815757	29704341	circ_2309	226	+	0	0	226	0
chr9	33941647	33953472	circ_2310	2	-	0	0	2	0
chr15	41297791	41319934	circ_2311	32	-	0	17	0	15
chr9	16719456	16727995	circ_2312	2	-	0	2	0	0
chr12	438001	465703	circ_2313	2	-	1	0	0	1
chr6	25482485	25488813	circ_2314	12	+	0	7	0	5
chr18	19341403	19399607	circ_2315	4	+	0	0	0	4
chr1	93070864	93073284	circ_2316	40	-	0	18	0	22
chr19	41754419	41754725	circ_2317	1404	+	0	450	29	925
chr3	167754624	167759262	circ_2318	90	-	0	46	3	41
chr7	156994415	157024021	circ_2319	34	+	0	25	9	0
chr22	41660668	41670731	circ_2320	39	-	0	13	0	26
chr2	61505300	61508377	circ_2321	71	-	0	36	6	29
chr6	30697799	30698877	circ_2322	20	-	0	7	3	10
chr2	157352556	157414094	circ_2324	6	+	0	6	0	0
chr1	66070721	66078725	circ_2325	2	+	2	0	0	0
chr17	27962986	27999147	circ_2326	7	-	0	5	0	2
chr12	6672481	6673112	circ_2328	2	-	0	0	0	2
chr2	236433059	236433357	circ_2329	6	+	0	0	0	6
chr12	27888380	27890541	circ_2330	2	+	0	0	0	2
chr6	42561929	42574389	circ_2331	2	+	0	2	0	0
chr7	73510952	73511519	circ_2332	82	+	0	22	0	60
chr2	46587777	46588229	circ_2333	32	+	0	21	0	11
chr13	42149876	42189220	circ_2334	3	-	0	3	0	0
chr5	157218711	157221980	circ_2335	19	-	0	8	0	11
chr16	70497072	70499079	circ_2336	12	+	0	0	0	12
chr2	102480283	102486877	circ_2338	6	+	0	6	0	0
chr5	170319391	170323119	circ_2340	25	+	0	5	0	20
chr11	116734384	116744352	circ_2341	43	-	0	25	0	18
chr12	101677892	101689436	circ_2342	2	+	0	2	0	0
chr6	135360711	135371785	circ_2343	8	-	0	0	0	8
chr21	27277336	27284274	circ_2344	2	-	0	0	0	2
chr8	11666303	11696082	circ_2345	16	+	0	16	0	0
chr6	136977445	137041727	circ_2348	5	-	0	5	0	0
chr1	44467985	44468657	circ_2349	36	-	0	14	0	22
chr3	132400758	132406070	circ_2351	2	-	0	2	0	0
chr8	117738255	117759117	circ_2353	6	-	0	0	0	6
chr9	131233587	131236020	circ_2354	3	+	0	3	0	0
chr2	215617171	215661841	circ_2355	115	-	4	52	23	36
chr10	82222844	82249070	circ_2356	14	+	0	7	0	7
chr7	92905477	92923948	circ_2357	2	+	0	2	0	0
chr4	108565958	108622441	circ_2358	6	-	1	5	0	0
chr18	29477749	29487573	circ_2360	5	-	0	0	0	5
chr9	125719290	125751750	circ_2361	4	+	0	4	0	0
chr7	17885218	17937069	circ_2362	3	-	0	3	0	0
chr18	12421539	12431920	circ_2368	3	+	0	1	0	2
chr2	200173483	200246543	circ_2371	12	-	1	7	0	4
chr3	37144415	37163182	circ_2372	2	-	0	2	0	0
chr7	137536752	137559426	circ_2373	8	-	0	0	0	8
chr7	50771518	50823753	circ_2375	2	-	0	0	0	2
chr7	77787529	77789284	circ_2376	2	-	0	0	0	2
chr4	166231705	166231902	circ_2377	14	+	0	0	0	14
chr3	53274267	53276258	circ_2378	24	-	0	11	0	13
chr4	81216713	81242617	circ_2379	2	+	0	2	0	0
chr10	127727863	127734701	circ_2380	10	-	0	0	0	10
chr13	24823615	24831547	circ_2382	4	+	0	0	0	4
chr5	37333565	37341344	circ_2383	9	-	0	6	0	3
chr10	26789748	26792203	circ_2384	17	+	0	4	1	12
chr9	140611078	140611634	circ_2385	141	+	2	66	4	69
chr15	100234281	100235372	circ_2386	2	+	0	0	0	2
chr20	13982934	13990619	circ_2387	2	+	0	0	0	2
chr8	141753329	141756959	circ_2389	4	-	0	3	0	1
chr19	49119134	49119459	circ_2393	2	-	0	0	0	2
chr21	45494205	45518415	circ_2394	2	+	0	2	0	0
chr9	123758518	123770776	circ_2396	4	-	0	4	0	0
chr14	105814830	105821514	circ_2397	26	+	0	4	0	22
chr14	101438599	101444031	circ_2398	30	+	0	14	0	16
chr16	1664640	1691188	circ_2399	8	+	0	0	0	8
chr8	9605534	9605722	circ_2401	8	+	0	0	0	8
chr19	3204571	3206024	circ_2402	4	+	0	0	0	4
chr2	233635796	233637676	circ_2403	2	+	0	2	0	0
chr2	72692289	72727101	circ_2404	2	-	0	1	1	0
chr17	1968367	1972225	circ_2407	3	-	0	3	0	0
chr8	99538970	99539145	circ_2408	15	-	0	0	0	15
chr11	78029189	78029955	circ_2409	2	-	0	0	0	2
chr13	96272139	96277183	circ_2410	4	-	0	4	0	0
chr3	44396231	44409200	circ_2411	3	+	0	2	1	0
chr20	44444180	44444552	circ_2412	235	+	0	78	3	154
chr3	41831153	41841785	circ_2414	4	-	0	0	0	4
chr1	33409620	33411229	circ_2416	23	-	0	2	0	21
chr3	67546222	67610076	circ_2417	3	-	0	0	0	3
chr22	32883732	32891517	circ_2418	3	+	0	3	0	0
chr1	186359843	186375400	circ_2419	5	+	0	2	0	3
chr18	46623772	46645296	circ_2420	2	-	0	0	0	2
chr6	33643468	33648457	circ_2423	2	+	0	0	0	2
chr4	75065511	75067087	circ_2424	5	+	0	3	0	2
chr6	82933785	82937019	circ_2427	7	-	0	3	0	4
chr5	64537931	64595958	circ_2428	11	-	0	8	0	3
chr3	9506109	9507242	circ_2429	5	+	0	0	2	3
chr22	22326984	22328860	circ_2430	3	-	0	0	0	3
chr10	70217238	70229920	circ_2431	4	-	0	0	0	4
chr9	97535284	97563284	circ_2432	79	+	0	46	0	33
chr22	43193474	43223005	circ_2434	4	-	0	4	0	0
chr9	115060112	115069724	circ_2437	4	-	0	4	0	0
chr8	81937455	81982405	circ_2439	4	-	0	2	0	2
chr2	135075100	135102635	circ_2440	3	+	0	3	0	0
chr6	128809760	128812994	circ_2441	2	-	0	2	0	0
chrY	15515663	15582109	circ_2442	2	-	0	2	0	0
chr3	125279223	125301822	circ_2444	9	-	0	9	0	0
chr2	120684174	120702816	circ_2445	4	+	0	4	0	0
chr1	22190593	22192302	circ_2447	2	-	0	1	0	1
chr5	33586612	33596165	circ_2448	2	-	0	2	0	0
chr17	80861281	80867183	circ_2449	11	+	0	0	0	11
chr6	150052749	150052871	circ_2450	2	-	0	2	0	0
chr12	88462299	88500875	circ_2451	2	-	0	0	2	0
chr3	69092901	69097713	circ_2452	2	-	0	0	2	0
chr18	43704788	43708803	circ_2453	4	+	0	4	0	0
chr22	41550999	41560134	circ_2454	4	+	0	3	0	1
chr18	33783076	33800180	circ_2455	10	+	0	10	0	0
chr7	891021	893222	circ_2456	4	+	0	2	0	2
chr1	113134147	113159517	circ_2457	5	-	0	2	0	3
chr6	5396866	5404934	circ_2458	18	+	0	4	0	14
chr10	69714392	69714835	circ_2461	2	-	0	0	0	2
chr3	41831153	41896438	circ_2462	2	-	0	0	0	2
chr3	182735054	182740342	circ_2464	5	-	0	0	0	5
chr15	43653360	43654139	circ_2465	3	-	0	3	0	0
chr17	78013611	78014069	circ_2467	11	+	0	4	1	6
chr16	89458788	89459087	circ_2468	5	-	0	0	0	5
chr9	32946751	32966771	circ_2470	2	-	0	0	0	2
chr16	30740287	30740893	circ_2471	615	+	5	326	12	272
chr1	36469942	36492899	circ_2472	4	+	0	0	4	0
chr12	78334099	78334913	circ_2473	31	+	0	4	0	27
chr14	73614503	73664837	circ_2474	89	+	0	61	3	25
chr1	97575904	97658566	circ_2475	2	-	0	0	0	2
chr7	80387647	80440017	circ_2477	5	-	0	5	0	0
chr16	67768144	67768945	circ_2479	3	-	0	1	0	2
chr11	134126442	134129639	circ_2481	2	+	0	2	0	0
chr13	28813716	28855516	circ_2482	3	+	0	0	3	0
chr1	233225807	233372726	circ_2483	2	-	0	2	0	0
chr11	47498398	47504408	circ_2484	9	-	0	3	0	6
chr16	30980626	30983040	circ_2485	2	+	0	2	0	0
chr7	77200395	77212967	circ_2487	3	+	0	3	0	0
chr3	179424722	179448497	circ_2488	4	+	0	4	0	0
chr4	140037803	140060651	circ_2492	20	-	0	20	0	0
chr16	47345151	47347747	circ_2493	2	-	0	0	0	2
chr2	101643845	101650220	circ_2496	73	-	1	41	5	26
chr11	20104553	20119291	circ_2498	5	+	0	2	0	3
chr13	114542701	114549562	circ_2502	2	-	0	2	0	0
chrX	123224704	123227422	circ_2503	3	+	0	0	0	3
chr2	175243651	175245443	circ_2504	7	-	0	7	0	0
chr13	76212581	76335174	circ_2509	2	+	0	2	0	0
chr3	52734278	52734512	circ_2510	48	-	0	5	0	43
chr13	40293373	40325281	circ_2511	2	+	0	2	0	0
chr17	3984670	3989949	circ_2512	31	-	0	7	0	24
chr11	71809335	71810302	circ_2514	2	-	0	2	0	0
chr9	123550047	123550556	circ_2515	5	-	0	3	0	2
chr11	95960452	95987740	circ_2518	2	-	0	0	0	2
chr21	45506683	45514114	circ_2519	8	+	0	8	0	0
chr2	58449077	58457009	circ_2520	34	-	0	6	0	28
chr4	25256687	25265471	circ_2521	15	+	0	12	0	3
chr7	16722405	16729531	circ_2522	30	+	0	9	0	21
chr12	72013095	72014095	circ_2523	7	-	0	0	0	7
chr2	54158972	54164677	circ_2525	5	-	0	5	0	0
chr1	70761813	70790640	circ_2527	4	-	0	4	0	0
chr1	54343988	54348949	circ_2528	2	-	0	0	0	2
chr17	76704279	76705814	circ_2529	4	-	0	0	0	4
chr11	73829273	73829427	circ_2530	8	-	0	0	0	8
chr3	127800097	127806651	circ_2532	8	-	0	0	0	8
chr12	62708571	62749256	circ_2533	4	+	0	4	0	0
chr12	93285405	93299372	circ_2534	5	-	0	0	0	5
chr6	35825038	35858790	circ_2535	2	-	0	0	2	0
chr2	136094741	136103205	circ_2536	5	-	0	0	0	5
chr2	61552510	61561106	circ_2537	9	-	0	3	0	6
chr16	28497668	28499062	circ_2538	2	-	0	0	0	2
chr7	129679304	129688984	circ_2540	196	-	0	63	5	128
chr21	44270151	44283706	circ_2541	6	-	0	4	0	2
chr2	153417397	153435478	circ_2542	2	+	0	2	0	0
chr17	79555970	79575848	circ_2543	10	-	0	6	2	2
chr20	25397740	25422412	circ_2546	2	+	0	0	0	2
chr11	66985227	66995634	circ_2547	2	+	0	2	0	0
chr19	36572335	36577714	circ_2548	2	+	0	2	0	0
chr10	71917520	71920825	circ_2549	6	-	0	2	0	4
chr8	71071740	71075089	circ_2551	188	-	1	68	7	112
chr19	46127977	46136397	circ_2552	2	-	0	2	0	0
chr1	10405903	10428596	circ_2555	2	+	0	2	0	0
chr18	29496235	29497630	circ_2556	2	-	0	0	0	2
chr16	87790005	87795646	circ_2560	2	-	0	0	0	2
chr3	65702977	65711426	circ_2561	3	-	0	3	0	0
chr9	86284100	86301070	circ_2564	3	-	0	3	0	0
chr5	179976931	179980471	circ_2565	168	+	0	59	6	103
chrX	53642705	53644407	circ_2566	2	-	0	2	0	0
chr2	36596251	36691798	circ_2567	8	+	0	6	0	2
chr1	162688827	162689917	circ_2569	2	+	0	0	0	2
chr6	36464488	36467767	circ_2570	5	-	0	0	0	5
chr13	114164553	114188555	circ_2571	17	+	0	6	0	11
chr10	104871502	104934739	circ_2573	2	-	0	0	0	2
chr12	104780994	104781762	circ_2574	2	+	0	2	0	0
chr9	7103685	7128236	circ_2575	7	+	0	3	0	4
chr9	19286767	19300329	circ_2576	3	+	0	3	0	0
chr11	6422219	6432591	circ_2577	5	-	0	0	0	5
chr19	47978367	47987715	circ_2580	4	-	0	4	0	0
chr9	88648197	88661487	circ_2581	2	-	0	2	0	0
chr11	20099098	20101755	circ_2582	6	+	0	0	0	6
chr4	174309664	174312424	circ_2584	2	+	0	0	0	2
chr17	41354672	41355803	circ_2586	5	+	0	0	0	5
chr8	18679879	18680721	circ_2587	2	-	0	0	0	2
chr10	32197100	32211888	circ_2588	21	-	0	8	0	13
chr11	48181482	48186067	circ_2591	3	+	0	2	0	1
chr12	70613173	70619170	circ_2593	2	-	2	0	0	0
chr2	32418958	32434630	circ_2594	5	+	0	3	0	2
chr3	51497130	51530796	circ_2595	3	-	0	0	0	3
chr1	145004783	145011471	circ_2596	2	+	0	0	0	2
chr22	40513059	40521866	circ_2597	15	+	0	0	0	15
chr17	57951900	57968402	circ_2599	3	-	0	3	0	0
chr11	20075626	20083905	circ_2600	9	+	0	0	0	9
chr4	57871412	57873168	circ_2602	2	+	0	2	0	0
chr5	74021465	74021951	circ_2603	4	-	0	0	0	4
chr5	64096075	64100213	circ_2605	5	+	0	5	0	0
chr12	42748963	42781337	circ_2607	16	+	0	10	0	6
chr20	5560654	5585086	circ_2610	2	-	0	2	0	0
chr2	68358409	68361931	circ_2611	21	-	0	7	0	14
chr6	43568725	43573056	circ_2612	26	+	0	10	0	16
chrX	71681854	71684581	circ_2613	15	-	0	0	0	15
chr13	23927924	23942626	circ_2614	12	-	2	5	0	5
chr16	21629186	21629395	circ_2615	24	+	0	2	0	22
chr4	148785997	148803083	circ_2616	39	+	0	28	4	7
chr7	6470111	6476164	circ_2617	6	-	0	2	0	4
chr4	95494502	95539342	circ_2618	16	+	0	16	0	0
chr1	183664106	183711424	circ_2619	2	+	0	1	0	1
chr12	124359778	124371860	circ_2620	2	+	0	2	0	0
chr3	101570929	101578309	circ_2621	2	+	0	2	0	0
chr20	2967411	2985792	circ_2622	3	+	0	0	0	3
chr1	160194232	160213867	circ_2625	2	-	0	2	0	0
chr3	100013931	100018175	circ_2627	16	+	0	12	0	4
chr9	125772633	125782738	circ_2628	8	+	0	8	0	0
chr10	49763508	49791197	circ_2629	16	-	0	0	0	16
chr2	217146598	217148452	circ_2631	2	-	0	0	0	2
chr3	172292063	172298745	circ_2633	2	-	0	0	0	2
chr13	45975218	45983209	circ_2635	5	-	0	3	0	2
chr19	808360	808762	circ_2636	4	+	0	4	0	0
chr14	73531680	73538455	circ_2637	2	+	0	2	0	0
chr17	42290187	42295664	circ_2638	2	-	0	2	0	0
chr2	109945680	109964405	circ_2639	128	+	0	83	4	41
chr8	68030483	68049838	circ_2640	4	+	0	0	4	0
chr13	30091710	30101502	circ_2643	2	-	0	2	0	0
chr8	100587886	100589861	circ_2644	10	+	0	0	0	10
chr1	52870353	52883776	circ_2645	2	+	0	1	0	1
chr16	14738131	14742449	circ_2646	4	+	0	0	0	4
chr5	14297181	14304701	circ_2647	24	+	0	4	0	20
chr12	105431881	105433584	circ_2648	5	-	0	5	0	0
chr21	30783842	30786195	circ_2650	2	+	0	0	0	2
chr4	77979660	77987558	circ_2653	18	-	0	0	0	18
chr1	61743192	61746112	circ_2654	2	+	0	0	0	2
chr7	154774929	154790494	circ_2656	10	-	0	2	0	8
chr15	25654235	25665899	circ_2657	2	-	0	2	0	0
chr3	140675369	140678382	circ_2660	7	+	0	0	0	7
chr12	123832576	123834988	circ_2661	19	-	0	3	0	16
chr11	13331534	13331956	circ_2662	2	+	0	2	0	0
chr3	48605143	48605603	circ_2663	5	-	0	4	0	1
chr15	62299507	62306212	circ_2664	2	-	0	0	2	0
chr9	5689959	5720750	circ_2666	15	+	0	4	0	11
chr1	186375215	186388209	circ_2667	12	+	0	5	1	6
chr17	74283273	74301022	circ_2668	35	-	0	15	1	19
chr14	30102075	30108110	circ_2669	4	-	0	4	0	0
chr1	85961849	85962235	circ_2670	4	-	0	0	0	4
chr20	3782928	3783619	circ_2672	2	+	0	0	0	2
chr10	102005556	102006692	circ_2673	5	-	0	0	0	5
chr16	69905707	69922152	circ_2674	8	+	0	4	0	4
chr10	71243447	71255445	circ_2676	5	+	0	2	0	3
chr3	33661095	33673866	circ_2677	17	-	0	11	0	6
chr14	105162327	105162827	circ_2678	5	+	0	0	0	5
chr7	65705312	65706257	circ_2679	94	+	4	74	3	13
chr1	52214041	52237854	circ_2680	3	+	0	3	0	0
chr11	66982811	66986874	circ_2681	3	+	0	0	0	3
chr1	47753223	47765824	circ_2683	13	-	0	13	0	0
chr3	61924151	61930703	circ_2686	5	+	0	0	0	5
chr13	52293334	52325551	circ_2687	4	+	0	0	0	4
chr6	25466101	25500463	circ_2688	8	+	0	6	0	2
chr11	14899723	14909375	circ_2690	2	-	0	0	0	2
chr11	3740642	3774638	circ_2692	6	-	0	6	0	0
chr10	81192314	81193909	circ_2693	4	-	0	4	0	0
chr8	128902835	129001537	circ_2696	2	+	0	0	0	2
chr20	47752370	47775683	circ_2697	2	-	0	0	0	2
chr6	86235844	86238080	circ_2698	8	-	0	0	0	8
chr19	4688769	4705982	circ_2699	4	-	0	4	0	0
chr2	173535523	173679153	circ_2700	2	+	0	2	0	0
chr8	131192997	131226947	circ_2702	2	-	0	0	0	2
chr9	36058824	36065621	circ_2708	15	+	0	8	0	7
chr13	52277732	52325551	circ_2709	13	+	0	7	0	6
chr17	62557618	62568074	circ_2710	119	-	1	60	3	55
chr2	29354124	29366811	circ_2711	2	+	0	0	0	2
chr5	32263219	32276848	circ_2712	2	-	0	2	0	0
chr6	16326625	16753578	circ_2713	3	-	0	3	0	0
chr16	71779047	71784235	circ_2716	12	-	0	10	0	2
chr15	42729430	42738856	circ_2718	5	-	0	4	0	1
chr22	41318337	41322467	circ_2719	2	+	0	0	0	2
chr2	204131237	204144836	circ_2720	3	+	0	0	0	3
chr20	36393599	36431450	circ_2721	12	+	0	7	0	5
chr3	126451921	126460330	circ_2722	2	+	0	0	0	2
chr1	36556845	36559115	circ_2723	3	+	0	0	0	3
chr1	201779074	201786413	circ_2725	13	+	0	10	0	3
chr14	103173688	103180954	circ_2726	2	+	0	0	2	0
chr14	39543619	39545297	circ_2729	5	-	0	0	0	5
chr18	76914504	76974038	circ_2730	5	+	0	5	0	0
chr18	21860806	21892070	circ_2731	3	-	0	0	0	3
chr1	114449618	114450813	circ_2735	3	+	0	0	0	3
chr2	232070911	232225594	circ_2736	2	+	0	2	0	0
chr14	58941325	58949430	circ_2737	2	+	0	2	0	0
chr15	68118274	68125595	circ_2738	3	+	0	0	0	3
chr2	110901119	110920709	circ_2741	4	-	0	0	0	4
chr2	37111075	37113969	circ_2742	2	-	0	0	0	2
chr16	28128639	28133083	circ_2743	3	-	0	3	0	0
chr3	48612230	48612675	circ_2744	4	-	0	0	0	4
chr1	211477425	211486303	circ_2745	2	+	0	2	0	0
chr18	77036105	77037196	circ_2746	3	+	0	3	0	0
chr1	224491425	224492868	circ_2747	5	-	0	0	1	4
chr7	156956504	156994501	circ_2748	2	+	0	2	0	0
chr10	31791276	31791437	circ_2750	2	+	0	0	0	2
chr12	66539621	66547228	circ_2752	19	-	0	11	0	8
chr16	53337632	53340309	circ_2753	8	+	0	2	0	6
chr2	61725808	61726048	circ_2755	5	-	0	2	0	3
chr17	37431223	37439108	circ_2756	2	-	0	2	0	0
chr14	91044450	91059970	circ_2758	3	-	0	0	0	3
chr13	96375496	96377506	circ_2759	279	+	0	25	16	238
chrX	67733169	67742759	circ_2760	6	+	0	5	0	1
chr10	135290406	135311509	circ_2762	2	+	0	2	0	0
chr7	139297948	139305309	circ_2763	5	-	0	5	0	0
chr2	152293755	152299843	circ_2764	2	+	0	2	0	0
chr8	141889570	141900868	circ_2766	257	-	2	95	22	138
chr10	74810811	74813348	circ_2767	2	-	0	2	0	0
chr19	9645864	9647032	circ_2768	21	-	0	0	0	21
chr5	40746900	40777688	circ_2769	5	-	0	5	0	0
chr1	42693554	42789498	circ_2772	4	-	0	4	0	0
chr10	26789748	26802589	circ_2775	3	+	0	0	0	3
chr19	53883975	53888280	circ_2776	3	+	0	0	3	0
chr8	37974168	37976881	circ_2777	6	+	0	0	0	6
chr10	12070744	12071523	circ_2778	2	-	0	1	1	0
chr2	136396309	136396692	circ_2779	5	+	0	3	0	2
chr11	47505005	47510576	circ_2780	9	-	0	3	0	6
chr13	98865474	99030172	circ_2781	7	+	0	4	0	3
chr8	119092988	119101296	circ_2782	3	-	0	0	0	3
chr14	74975307	74975655	circ_2784	3	-	0	0	3	0
chr2	135075100	135107509	circ_2785	4	+	0	4	0	0
chr1	47735307	47765824	circ_2786	2	-	0	2	0	0
chr18	45422892	45423180	circ_2787	5	-	0	0	0	5
chr1	57002627	57008275	circ_2788	3	-	0	3	0	0
chr9	94058303	94087686	circ_2790	12	-	0	1	0	11
chr19	48630534	48631277	circ_2791	19	-	0	11	0	8
chr12	122734418	122735646	circ_2792	2	-	0	0	2	0
chr15	43044172	43045445	circ_2793	2	-	0	2	0	0
chr13	20315705	20356931	circ_2794	5	-	0	0	0	5
chr15	40937195	40939272	circ_2797	2	+	0	2	0	0
chr9	108226517	108246783	circ_2799	4	+	0	1	0	3
[truncated: 36,187 more rows]
