# Supplementary material for: Improved circRNA Identification by Combining Prediction Algorithms
Source: Front Cell Dev Biol. 2018 Mar 5;6:20. doi: 10.3389/fcell.2018.00020 (PMC5844931; doi:10.3389/fcell.2018.00020)
Supplement: Supplementary file 2 [file Presentation2.ZIP › CIRCexplorer.bed]

#chrom	start	end	name	score	strand	SRR444655.newtest.output.txt_circ.txt_circReads	SRR444974.newtest.output.txt_circ.txt_circReads	SRR444975.newtest.output.txt_circ.txt_circReads	SRR445016.newtest.output.txt_circ.txt_circReads
chr1	8922945	8924151	circ_1	9	-	0	5	0	4
chr1	10335485	10342591	circ_2	4	+	0	2	0	2
chr1	36208741	36209131	circ_3	1	-	0	1	0	0
chr17	19689249	19705235	circ_4	2	-	0	1	0	1
chr10	126631025	126662285	circ_5	1	+	1	0	0	0
chr1	40726510	40737707	circ_6	4	+	0	4	0	0
chr6	143158071	143158184	circ_7	1	-	0	0	1	0
chr1	26127533	26139283	circ_8	1	+	0	1	0	0
chr17	41226347	41226538	circ_9	1	-	0	0	1	0
chr5	70779668	70782454	circ_10	1	+	0	1	0	0
chr13	99966350	99970323	circ_11	6	+	0	0	0	6
chr14	64879189	64891649	circ_12	4	+	0	3	0	1
chr5	64817301	64825026	circ_13	1	-	0	0	1	0
chr22	31335607	31354680	circ_14	1	-	0	1	0	0
chr1	165651343	165652347	circ_15	1	-	0	0	0	1
chr8	15588174	15605974	circ_16	31	+	0	8	0	23
chr1	179079416	179100616	circ_17	2	-	0	0	0	2
chr13	74419963	74518207	circ_18	2	-	0	0	0	2
chr3	45488382	45500378	circ_19	7	+	0	0	0	7
chr11	129739388	129740156	circ_20	4	-	1	0	0	3
chr6	167435896	167458064	circ_21	7	+	0	4	3	0
chr7	2834561	2834777	circ_22	5	-	0	1	0	4
chr10	428586	454957	circ_23	1	-	0	1	0	0
chr1	52734134	52769597	circ_24	1	+	0	0	0	1
chr9	129102786	129184227	circ_25	17	+	1	11	0	5
chr12	96704829	96728643	circ_26	61	-	0	41	0	20
chr8	113392580	113421261	circ_27	1	-	0	1	0	0
chr2	114503853	114513121	circ_28	1	-	0	0	0	1
chr4	85625490	85638169	circ_29	1	-	0	1	0	0
chr11	108004546	108005969	circ_30	2	+	0	1	0	1
chr7	40027197	40027857	circ_31	2	+	0	2	0	0
chr2	232121298	232127111	circ_32	46	+	0	10	0	36
chr6	151669845	151674887	circ_33	1	+	0	0	0	1
chr8	53586404	53586834	circ_34	1	-	0	1	0	0
chr15	86198647	86207986	circ_35	7	+	0	3	0	4
chr7	24849425	24854822	circ_36	2	-	0	1	0	1
chr4	79747190	79800045	circ_37	4	+	0	3	1	0
chr15	43724391	43730614	circ_38	23	-	0	17	0	6
chr10	90661412	90668534	circ_39	1	+	0	1	0	0
chr8	131370262	131374017	circ_40	3307	-	30	1046	100	2131
chr14	35482551	35488280	circ_41	1	+	0	1	0	0
chr9	19342630	19350877	circ_42	1	+	0	1	0	0
chr20	36685933	36694658	circ_43	156	+	5	86	7	58
chrX	224026	224547	circ_44	2	-	0	0	0	2
chr4	5746930	5758089	circ_45	1	+	0	0	0	1
chr11	111909967	111915954	circ_46	3	+	0	1	0	2
chr8	39068662	39114862	circ_47	1	+	0	1	0	0
chr1	178852600	178855255	circ_48	1	+	0	1	0	0
chr8	29037620	29043989	circ_49	1	-	0	1	0	0
chr10	74952313	74968544	circ_50	1	+	0	0	0	1
chr12	51500307	51512555	circ_51	4	-	0	0	0	4
chr18	9195548	9221997	circ_52	27	+	2	12	7	6
chr4	54292038	54294350	circ_53	291	+	2	136	5	148
chr4	103455001	103488292	circ_54	18	+	0	9	1	8
chr2	165578584	165600385	circ_55	1	-	0	0	1	0
chr11	11924809	11944438	circ_56	1	+	0	1	0	0
chr6	76331247	76344527	circ_57	25	+	3	20	2	0
chr2	242401937	242403395	circ_58	1	+	0	0	0	1
chr22	31946239	31957378	circ_59	1	+	0	0	0	1
chr10	69726439	69804320	circ_60	9	-	0	4	5	0
chr1	233270758	233336010	circ_61	1	-	0	1	0	0
chr3	171360629	171410232	circ_62	6	-	0	4	2	0
chr1	24775970	24779994	circ_63	1	+	0	0	0	1
chr19	23937624	23938353	circ_64	2	-	0	0	0	2
chr19	14574871	14578605	circ_65	1	+	0	0	0	1
chr3	194146070	194147981	circ_66	1	-	0	0	0	1
chr10	99502850	99504672	circ_67	20	+	0	5	1	14
chr6	44102297	44108835	circ_68	11	+	0	6	0	5
chr15	28525213	28566610	circ_69	1	-	0	1	0	0
chr19	40327195	40328483	circ_70	2	-	0	1	0	1
chr2	9028147	9098771	circ_71	45	-	1	18	1	25
chr21	46929977	46931140	circ_72	1	+	0	1	0	0
chr11	66985201	66986874	circ_73	8	+	0	2	0	6
chr15	43438690	43447029	circ_74	1	+	0	0	1	0
chrX	110961073	110963398	circ_75	1	+	0	1	0	0
chr17	40764092	40765091	circ_76	13	+	0	4	1	8
chr10	82248972	82269227	circ_77	1	+	0	1	0	0
chr14	64902286	64906984	circ_78	1	+	0	0	0	1
chr11	72552498	72554577	circ_79	2	-	0	1	0	1
chr7	18684293	18688306	circ_80	10	+	0	4	2	4
chr19	38571895	38579491	circ_81	5	+	1	2	0	2
chr1	5964676	6046387	circ_82	19	-	0	12	2	5
chr8	68005777	68015370	circ_83	1	+	0	1	0	0
chr4	7770570	7780603	circ_84	2	-	0	0	0	2
chr15	66828270	66839043	circ_85	27	+	1	10	3	13
chr2	47177501	47222338	circ_86	2	+	0	2	0	0
chr14	96986391	96994343	circ_87	8	+	0	8	0	0
chr14	51273454	51288795	circ_88	1	-	0	1	0	0
chr6	144779905	144784002	circ_89	2	+	0	2	0	0
chr1	33248004	33256855	circ_90	2	-	0	0	0	2
chr10	18874877	18875022	circ_91	2	-	0	0	0	2
chr16	532524	546859	circ_92	55	+	0	21	0	34
chr15	89647133	89659752	circ_93	2	+	0	0	0	2
chr17	27975161	27999147	circ_94	15	-	0	12	3	0
chr17	35797838	35798059	circ_95	2	+	0	1	0	1
chr17	45689825	45697150	circ_96	5	+	0	3	0	2
chr7	120764384	120782195	circ_97	1	+	0	0	0	1
chr1	151402078	151403317	circ_98	2	-	0	1	0	1
chr2	232099936	232127111	circ_99	29	+	0	10	0	19
chr17	35928892	35932086	circ_100	1	-	0	1	0	0
chr3	15258931	15262488	circ_101	6	+	0	6	0	0
chr16	27720025	27720241	circ_102	7	+	0	0	0	7
chr6	47563596	47580272	circ_103	1	+	0	0	1	0
chr5	138264934	138266624	circ_104	3	+	0	2	0	1
chr7	73657475	73661093	circ_105	1	-	0	0	0	1
chr2	15514731	15651474	circ_106	1	-	1	0	0	0
chr8	25126360	25132957	circ_107	2	+	0	1	0	1
chr11	45889162	45893784	circ_108	1	+	0	0	0	1
chr2	46207434	46211819	circ_109	1	+	1	0	0	0
chr9	131298633	131301977	circ_110	1	+	0	1	0	0
chr6	44900389	44988369	circ_111	2	-	0	1	0	1
chr1	7886539	7897209	circ_112	2	+	0	2	0	0
chr10	32128564	32143134	circ_113	3	-	0	2	1	0
chr15	90631818	90631979	circ_114	1	-	0	1	0	0
chr2	42867312	42887002	circ_115	20	+	0	10	0	10
chr19	4703897	4704316	circ_116	3	-	0	3	0	0
chr2	216274285	216274837	circ_117	2	-	0	0	0	2
chr11	61118462	61120611	circ_118	2	-	0	0	0	2
chr6	109190026	109220995	circ_119	1	+	0	1	0	0
chr20	47688822	47692057	circ_120	1	+	1	0	0	0
chr14	50175876	50177099	circ_121	3	+	0	3	0	0
chr22	32239080	32242953	circ_122	2	+	0	0	0	2
chr3	136260960	136349823	circ_123	2	-	0	2	0	0
chr3	12616290	12623451	circ_124	1	+	0	0	0	1
chr6	31112463	31113585	circ_125	2	-	0	0	0	2
chr10	78704530	78761338	circ_126	2	-	0	1	0	1
chr13	79945079	79946065	circ_127	31	-	0	16	4	11
chr4	38091552	38119813	circ_128	19	+	1	13	0	5
chr5	126154613	126158577	circ_129	2	+	0	2	0	0
chr2	36623756	36726490	circ_130	9	+	0	4	0	5
chr15	59470591	59510286	circ_131	6	-	0	6	0	0
chr7	98530863	98533298	circ_132	7	+	1	3	0	3
chr17	80521229	80529746	circ_133	159	+	0	71	5	83
chr6	168271065	168299147	circ_134	5	+	0	4	1	0
chrX	46307634	46322728	circ_135	2	+	0	0	0	2
chrX	123156380	123164975	circ_136	1	+	0	1	0	0
chr2	228193393	228194499	circ_137	2	+	0	2	0	0
chr19	4941539	4947223	circ_138	10	+	0	6	1	3
chr3	31710133	31712475	circ_139	2	-	0	1	0	1
chr8	28692808	28704326	circ_140	2	-	0	2	0	0
chr7	66413530	66418356	circ_141	2	+	0	0	0	2
chr10	14893217	14909908	circ_142	1	+	0	0	0	1
chr5	33614342	33684160	circ_143	1	-	0	1	0	0
chr14	31771500	31777226	circ_144	8	-	0	6	0	2
chr15	78305164	78310299	circ_145	2	-	0	0	0	2
chr10	78787580	78799395	circ_146	2	-	0	0	0	2
chr2	24080284	24103625	circ_147	2	-	0	2	0	0
chr20	35207143	35207369	circ_148	12	+	0	0	0	12
chr22	32108068	32121596	circ_149	1	-	0	0	1	0
chr16	11969617	11971437	circ_150	2	-	0	0	0	2
chr3	179316462	179320585	circ_151	1	-	0	0	0	1
chr16	74957823	74985441	circ_152	2	-	0	0	0	2
chr5	108168470	108168644	circ_153	1	+	0	0	0	1
chrX	10031484	10047844	circ_154	35	+	0	22	2	11
chr1	240492375	240555862	circ_155	23	+	0	12	0	11
chr15	75692380	75706652	circ_156	1	-	0	1	0	0
chr2	122215262	122218769	circ_157	4	-	0	3	0	1
chrX	9656056	9661459	circ_158	1	+	0	0	0	1
chr10	121598046	121602107	circ_159	6	-	0	4	0	2
chr16	2806334	2806607	circ_160	9	+	0	1	0	8
chr18	22025356	22028147	circ_161	3	+	0	0	0	3
chr11	73620443	73625549	circ_162	1	+	0	1	0	0
chr22	24622598	24627498	circ_163	2	-	0	2	0	0
chr8	141840570	141900868	circ_164	131	-	0	72	7	52
chr5	64483842	64492978	circ_165	26	-	0	4	1	21
chr9	85950430	86004623	circ_166	6	-	0	4	0	2
chr10	104488187	104493360	circ_167	1	+	0	1	0	0
chr2	48573339	48573890	circ_168	41	+	2	16	3	20
chr9	22046749	22056386	circ_169	20	+	0	8	4	8
chr2	70406663	70410067	circ_170	4	-	0	4	0	0
chr2	39029856	39041037	circ_171	5	-	0	4	0	1
chr11	35456059	35457683	circ_172	1	-	0	1	0	0
chr17	58013575	58013902	circ_173	35	+	0	12	0	23
chr4	129867161	129869725	circ_174	1	-	0	1	0	0
chr18	55230105	55240597	circ_175	1	-	0	1	0	0
chr2	238419216	238436159	circ_176	3	+	0	0	0	3
chr12	120628100	120628203	circ_177	1	-	0	1	0	0
chr16	71697801	71713438	circ_178	15	-	0	7	1	7
chr2	224744840	224749466	circ_179	10	-	0	3	0	7
chr2	27438188	27439488	circ_180	2	+	0	0	0	2
chr2	183998293	184024380	circ_181	4	+	0	0	0	4
chrX	46387769	46388344	circ_182	1	-	0	0	0	1
chr16	4750970	4755254	circ_183	8	-	0	3	0	5
chr7	122255234	122303623	circ_184	1	-	0	1	0	0
chr10	22839587	22898646	circ_185	1	-	0	1	0	0
chr11	68115314	68125315	circ_186	2	+	0	2	0	0
chr22	29090019	29092975	circ_187	4	-	1	3	0	0
chr17	45367046	45385003	circ_188	1	+	0	1	0	0
chr10	11551593	11569566	circ_189	6	-	0	1	0	5
chr12	122825299	122826244	circ_190	25	-	3	11	8	3
chrX	44833910	44879975	circ_191	1	+	0	0	0	1
chr5	179136873	179143295	circ_192	13	+	0	3	0	10
chr16	89782869	89783230	circ_193	6	-	0	1	0	5
chr14	45515747	45537846	circ_194	1	+	0	0	0	1
chr3	108276064	108284301	circ_195	1	-	0	1	0	0
chr7	122019421	122047750	circ_196	2	-	0	2	0	0
chr5	112860677	112862482	circ_197	4	+	0	1	1	2
chr19	39883103	39884277	circ_198	4	+	0	2	1	1
chr12	105280070	105322472	circ_199	1	-	0	1	0	0
chr1	244574588	244579380	circ_200	1	-	0	0	0	1
chr15	90333690	90335793	circ_201	4	-	0	1	0	3
chr17	19186262	19187027	circ_202	1	+	0	0	0	1
chr22	34000420	34157545	circ_203	1	-	0	0	0	1
chr10	74906033	74912179	circ_204	1	-	0	1	0	0
chr15	44778748	44783197	circ_205	1	+	0	1	0	0
chr6	31695319	31697002	circ_206	1	-	0	0	0	1
chr6	82933156	82937019	circ_207	4	-	1	0	0	3
chr3	196742235	196743240	circ_208	1	-	0	0	0	1
chr9	110068659	110081160	circ_209	11	+	0	7	0	4
chrX	11174648	11207104	circ_210	1	-	0	1	0	0
chr8	23190913	23191136	circ_211	4	-	0	0	0	4
chr20	34053567	34055380	circ_212	4	+	0	1	0	3
chr5	14304569	14336836	circ_213	477	+	8	271	7	191
chr11	48134298	48134535	circ_214	2	+	0	0	0	2
chr1	179090729	179091002	circ_215	2	-	0	0	0	2
chr11	9456480	9459832	circ_216	4	+	0	3	0	1
chr4	83742189	83803093	circ_217	1	-	0	1	0	0
chr2	197105172	197172809	circ_218	1	-	0	0	0	1
chr19	4453454	4454090	circ_219	1	-	0	1	0	0
chr14	54868241	54884669	circ_220	1	+	0	0	0	1
chr16	746772	747419	circ_221	2	-	0	1	0	1
chr9	115200710	115204050	circ_222	3	+	0	3	0	0
chr1	21925986	21929406	circ_223	1	-	0	0	0	1
chr2	43732760	43755127	circ_224	5	-	0	0	0	5
chr4	2692424	2692697	circ_225	1	+	0	0	0	1
chr7	55229191	55249171	circ_226	1	+	0	0	0	1
chr8	145655786	145665859	circ_227	1	-	0	1	0	0
chr16	27224905	27230431	circ_228	1	+	0	0	0	1
chr19	7172300	7174742	circ_229	1	-	0	1	0	0
chr11	119103157	119145663	circ_230	3	+	0	1	0	2
chr17	20149238	20200390	circ_231	2	+	0	0	0	2
chr19	38621137	38633350	circ_232	20	+	0	13	0	7
chr9	127651421	127701145	circ_233	1	-	1	0	0	0
chr8	100654038	100673719	circ_234	7	+	1	5	1	0
chr10	123596232	123683844	circ_235	10	-	0	9	0	1
chr8	28827559	28828036	circ_236	8	+	0	6	0	2
chr13	21955572	21957148	circ_237	2	-	0	1	0	1
chr16	86575302	86585898	circ_238	2	-	0	2	0	0
chr15	44887456	44889141	circ_239	1	-	0	0	0	1
chr4	120138704	120177678	circ_240	3	+	1	2	0	0
chr2	54154530	54159897	circ_241	1	-	0	0	1	0
chr3	33063057	33087724	circ_242	1	-	0	0	0	1
chr22	44328757	44340675	circ_243	1	+	0	0	0	1
chr2	112549938	112580177	circ_244	1	-	0	0	0	1
chr10	26789747	26792203	circ_245	16	+	0	5	1	10
chr8	54714358	54742093	circ_246	4	-	0	1	0	3
chr14	21546335	21551076	circ_247	1	+	0	0	0	1
chr1	108686164	108728576	circ_248	2	-	1	1	0	0
chr19	35420787	35424627	circ_249	8	+	0	3	0	5
chr17	19823348	19839743	circ_250	28	-	0	18	0	10
chr7	18801779	18914219	circ_251	4	+	0	0	0	4
chr5	78915434	78919312	circ_252	5	+	0	5	0	0
chr2	238234202	238250804	circ_253	3	-	0	1	1	1
chr5	171777366	171800819	circ_254	3	-	0	0	0	3
chr4	3317796	3388164	circ_255	4	+	0	4	0	0
chr8	103273373	103282411	circ_256	1	-	0	1	0	0
chr3	53137968	53140885	circ_257	1	-	0	0	0	1
chr10	70432651	70441245	circ_258	1	+	0	1	0	0
chr5	34028858	34033563	circ_259	3	-	0	0	0	3
chr7	55227831	55233130	circ_260	1	+	0	0	0	1
chr1	54254805	54262817	circ_261	5	-	0	2	1	2
chr7	24856228	24888795	circ_262	6	-	1	3	0	2
chr14	103933415	103958371	circ_263	1	+	0	1	0	0
chr7	74812090	74813268	circ_264	2	-	0	0	0	2
chr11	14793482	14840755	circ_265	5	+	0	5	0	0
chr2	101638142	101646238	circ_266	5	-	0	5	0	0
chr16	69184439	69189896	circ_267	1	+	0	1	0	0
chr1	144915444	144922638	circ_268	4	-	0	2	0	2
chr5	137721710	137761271	circ_269	3	+	0	3	0	0
chr3	42243927	42244244	circ_270	1	+	0	0	0	1
chr7	120478830	120480163	circ_271	2	-	0	0	0	2
chr2	97285095	97297219	circ_272	1	-	0	0	0	1
chr3	67451154	67568760	circ_273	1	-	0	0	0	1
chr15	58284902	58306479	circ_274	17	-	0	13	0	4
chr3	11356817	11383753	circ_275	4	+	1	3	0	0
chr2	171974248	171974367	circ_276	3	-	0	0	0	3
chrX	31152218	31201021	circ_277	2	-	0	0	0	2
chr5	148885009	148929744	circ_278	1	-	0	1	0	0
chr3	123426600	123427742	circ_279	80	-	0	29	0	51
chr8	135521861	135533244	circ_280	58	-	0	29	0	29
chr1	162546566	162567648	circ_281	8	+	1	3	1	3
chr9	7011697	7015929	circ_282	13	+	0	5	0	8
chr15	76763552	76958130	circ_283	1	-	0	1	0	0
chr18	12951853	12963370	circ_284	4	+	0	0	0	4
chr18	21087948	21106729	circ_285	3	+	0	2	0	1
chr10	101667751	101668903	circ_286	22	-	0	6	3	13
chr9	140077576	140078243	circ_287	1	-	0	1	0	0
chr15	66821189	66832548	circ_288	2	+	0	1	0	1
chr16	57238415	57250947	circ_289	8	+	0	6	0	2
chr6	43538238	43541338	circ_290	2	-	0	2	0	0
chr3	183962985	183963600	circ_291	3	-	0	1	0	2
chr20	60714836	60716000	circ_292	3	-	0	1	0	2
chr3	33055547	33114205	circ_293	3	-	0	2	0	1
chr16	74922066	74943815	circ_294	1	-	0	1	0	0
chr18	43450531	43464776	circ_295	1	-	0	1	0	0
chr15	44859621	44865018	circ_296	1	-	0	0	0	1
chr17	73808535	73809959	circ_297	1	+	0	0	0	1
chrX	100353432	100364987	circ_298	1	+	0	1	0	0
chr2	214161985	214215369	circ_299	1	+	0	0	1	0
chr8	17823507	17823982	circ_300	1	+	0	1	0	0
chr14	103296670	103342862	circ_301	2	+	0	2	0	0
chr7	148514968	148516779	circ_302	6	-	0	2	0	4
chr5	38917647	38932637	circ_303	1	+	0	1	0	0
chr12	32866142	32875567	circ_304	16	+	0	11	0	5
chr5	134028291	134050851	circ_305	1	+	0	1	0	0
chr19	33108494	33116872	circ_306	22	-	0	12	0	10
chr9	131369882	131374525	circ_307	2	+	0	0	0	2
chr4	79391131	79430160	circ_308	1	+	0	0	0	1
chr10	94669183	94669388	circ_309	1	+	0	0	0	1
chr20	61572842	61575044	circ_310	1	+	0	1	0	0
chr8	92998351	92999200	circ_311	1	-	0	0	0	1
chr1	236154185	236180573	circ_312	1	-	0	0	0	1
chr17	34144719	34147441	circ_313	8	+	0	0	0	8
chr3	11372813	11383753	circ_314	9	+	0	4	0	5
chrX	62875373	62898452	circ_315	3	-	0	1	0	2
chr16	46702841	46708572	circ_316	1	-	0	1	0	0
chr12	31237516	31238060	circ_317	2	+	0	0	0	2
chr1	67160121	67207119	circ_318	1	+	0	0	0	1
chr12	70723202	70724249	circ_319	9	+	0	5	0	4
chr12	57693134	57697000	circ_320	1	-	0	0	0	1
chr5	1477518	1489973	circ_321	1	-	0	0	0	1
chr6	74189454	74189849	circ_322	1	+	0	1	0	0
chr2	242192807	242207956	circ_323	3	-	0	0	0	3
chr1	28880151	28887910	circ_324	1	+	0	1	0	0
chr5	64824278	64850773	circ_325	2	-	0	0	2	0
chr12	108929134	108936928	circ_326	1	-	0	1	0	0
chr17	18183849	18198099	circ_327	2	-	0	1	1	0
chr18	29470697	29493485	circ_328	2	-	0	2	0	0
chr1	242042050	242042645	circ_329	4	+	0	0	0	4
chr22	36914809	36916735	circ_330	6	-	0	2	0	4
chr11	120347369	120348235	circ_331	88	+	0	21	3	64
chr11	85742510	85742653	circ_332	2	-	0	0	0	2
chr10	121674241	121675401	circ_333	6	+	0	4	0	2
chr22	39144717	39147378	circ_334	2	-	0	1	0	1
chr15	65772559	65773953	circ_335	6	-	0	1	1	4
chr2	36623756	36764689	circ_336	1	+	0	1	0	0
chr7	151835880	151860911	circ_337	1	-	0	0	1	0
chr7	92146589	92148392	circ_338	3	-	0	2	1	0
chr1	44084300	44084873	circ_339	1	+	0	0	0	1
chr11	110007387	110008139	circ_340	229	+	3	98	7	121
chr19	2790418	2799789	circ_341	5	+	0	3	0	2
chr1	29016615	29030841	circ_342	3	+	0	1	0	2
chr4	68514785	68527973	circ_343	1	-	0	0	0	1
chr8	95543190	95550574	circ_344	13	-	0	6	0	7
chr11	12247717	12248678	circ_345	18	+	0	7	0	11
chr17	3480419	3495677	circ_346	1	-	0	1	0	0
chr8	95738558	95752018	circ_347	2	+	0	0	0	2
chr1	180772523	180794480	circ_348	2	+	0	0	0	2
chr2	190569748	190585513	circ_349	2	+	0	2	0	0
chr13	46559431	46563232	circ_350	8	-	0	2	2	4
chr21	44424435	44441541	circ_351	3	+	0	2	1	0
chr16	19049195	19056323	circ_352	1	+	0	1	0	0
chr2	220028954	220030144	circ_353	5	-	0	3	0	2
chr20	45852969	45856024	circ_354	2	-	0	2	0	0
chr8	144557567	144590069	circ_355	3	-	0	3	0	0
chr3	33165899	33175757	circ_356	2	+	0	2	0	0
chr17	17120382	17131475	circ_357	1	-	0	1	0	0
chr15	56126424	56132715	circ_358	1	-	1	0	0	0
chr17	43195360	43196410	circ_359	1	-	0	0	0	1
chr16	69703879	69704191	circ_360	1	+	0	1	0	0
chr17	1778954	1783985	circ_361	5	+	0	2	0	3
chr3	64132505	64139044	circ_362	12	-	0	7	0	5
chr5	180666486	180668639	circ_363	4	-	0	1	0	3
chr1	59805629	59978111	circ_364	4	+	0	0	0	4
chr17	73812850	73816189	circ_365	1	+	0	1	0	0
chr9	97177439	97200810	circ_366	5	+	0	1	0	4
chr3	48667870	48669829	circ_367	2	-	0	0	0	2
chr14	75567694	75568468	circ_368	2	-	0	0	1	1
chr10	72489049	72492115	circ_369	2	+	0	2	0	0
chr14	52977957	53011089	circ_370	1	-	0	0	0	1
chr17	27975161	27977818	circ_371	9	-	0	7	0	2
chr9	126345447	126414402	circ_372	11	-	0	4	0	7
chr12	133240589	133241048	circ_373	1	-	0	0	0	1
chr9	127074787	127076264	circ_374	5	+	0	0	0	5
chrX	70617102	70621589	circ_375	2	+	0	0	1	1
chr4	7008358	7026989	circ_376	2	+	0	1	0	1
chr5	95099211	95124562	circ_377	27	+	4	21	0	2
chr15	59464095	59480415	circ_378	1	-	0	0	0	1
chr14	96993766	96994343	circ_379	2	+	0	2	0	0
chr7	157015947	157024021	circ_380	4	+	0	4	0	0
chr1	33290913	33295668	circ_381	3	+	0	3	0	0
chr16	89815066	89833645	circ_382	7	-	0	1	0	6
chr8	81897010	81982405	circ_383	1	-	0	1	0	0
chr3	157920860	157921034	circ_384	1	+	0	0	0	1
chr3	172486796	172504364	circ_385	27	+	2	15	0	10
chr1	203786053	203809502	circ_386	1	+	0	0	1	0
chr1	183083665	183087281	circ_387	11	+	0	7	0	4
chrX	2536780	2541494	circ_388	3	+	0	0	0	3
chr11	959436	972255	circ_389	6	+	0	6	0	0
chr19	36579939	36580208	circ_390	107	+	0	16	2	89
chr4	59322	60046	circ_391	2	+	0	0	0	2
chr11	85687665	85692271	circ_392	36	-	0	0	2	34
chr2	10794606	10808849	circ_393	3	-	0	2	0	1
chr17	4799487	4799637	circ_394	1	+	0	1	0	0
chr1	155348071	155385714	circ_395	9	-	0	6	0	3
chr5	132223212	132228810	circ_396	1	-	0	0	0	1
chr9	6984165	6990524	circ_397	3	+	0	0	0	3
chr19	33604672	33605325	circ_398	23	+	0	11	2	10
chr1	155691307	155695810	circ_399	34	+	0	12	0	22
chr16	58585492	58585723	circ_400	1	-	0	0	0	1
chr22	31843411	31844218	circ_401	3	-	0	0	0	3
chr3	37096576	37105282	circ_402	1	-	0	0	0	1
chr14	45642257	45658565	circ_403	1	+	1	0	0	0
chr2	172309633	172314987	circ_404	3	+	1	2	0	0
chr2	203921149	203942560	circ_405	4	+	0	4	0	0
chr3	58062772	58064541	circ_406	1	+	0	0	0	1
chr6	158551404	158579396	circ_407	1	-	0	1	0	0
chr1	10425157	10431320	circ_408	1	+	0	1	0	0
chr2	55573310	55576735	circ_409	1	-	0	1	0	0
chr15	63821212	63829355	circ_410	22	+	1	9	2	10
chr13	49742748	49749677	circ_411	14	+	0	11	0	3
chr9	79875001	79898566	circ_412	1	+	0	0	1	0
chr1	59787207	60019899	circ_413	6	+	0	5	0	1
chr16	28840721	28845532	circ_414	1	+	0	1	0	0
chr1	10431198	10435431	circ_415	4	+	0	2	0	2
chr13	99017648	99030172	circ_416	1	+	0	1	0	0
chr1	224492437	224492868	circ_417	7	-	0	2	1	4
chr19	960091	968503	circ_418	20	+	0	11	0	9
chr2	240111528	240274613	circ_419	2	-	0	0	0	2
chr15	78757592	78762943	circ_420	1	+	0	0	0	1
chr5	130769122	130778230	circ_421	1	-	0	0	1	0
chr17	35512604	35538297	circ_422	1	-	0	0	0	1
chr1	22190592	22192302	circ_423	2	-	0	1	0	1
chr6	42224465	42225939	circ_424	5	-	0	3	0	2
chr2	43969879	43973102	circ_425	5	+	0	1	0	4
chr4	15054037	15060163	circ_426	1	+	0	0	0	1
chr17	73239143	73239651	circ_427	1	-	0	0	0	1
chr8	68211443	68213615	circ_428	1	-	0	0	0	1
chr5	134010304	134015418	circ_429	13	+	0	7	1	5
chr7	635782	647089	circ_430	1	-	0	0	0	1
chrY	1662336	1664425	circ_431	9	+	0	5	0	4
chr18	9583114	9593872	circ_432	4	-	0	3	0	1
chr5	64483842	64511314	circ_433	10	-	0	5	0	5
chr9	117028844	117047057	circ_434	1	+	0	0	0	1
chr3	100432486	100455560	circ_435	1	+	0	1	0	0
chr9	3879426	4286523	circ_436	1	-	0	1	0	0
chr7	150820880	150839340	circ_437	2	+	0	2	0	0
chr3	185375073	185376197	circ_438	1	-	0	1	0	0
chr5	150431725	150436518	circ_439	1	-	0	0	0	1
chrX	114880391	114881993	circ_440	1	+	0	0	0	1
chr9	6486820	6498158	circ_441	1	+	0	0	0	1
chr5	5200244	5200382	circ_442	4	+	0	1	0	3
chr1	184671944	184677478	circ_443	2	-	0	0	0	2
chr22	21119104	21119981	circ_444	24	-	0	11	0	13
chr2	43625109	43657441	circ_445	9	-	0	5	0	4
chr2	29149333	29158473	circ_446	6	+	0	4	0	2
chr5	127483313	127488497	circ_447	2	+	0	1	0	1
chr3	142215202	142224145	circ_448	2	-	0	1	1	0
chr14	35269429	35272194	circ_449	6	-	1	5	0	0
chr17	76069117	76079247	circ_450	10	+	0	6	0	4
chr14	36064839	36128402	circ_451	1	-	0	1	0	0
chr11	94180384	94180604	circ_452	1	-	0	0	0	1
chr17	4084548	4088341	circ_453	1	-	0	0	0	1
chr1	213244347	213290752	circ_454	25	+	0	20	0	5
chr20	10536878	10541468	circ_455	105	+	2	35	9	59
chr20	60737807	60739302	circ_456	2	+	0	2	0	0
chr9	3330258	3346764	circ_457	22	-	1	19	0	2
chr10	21823573	21827841	circ_458	1	+	0	1	0	0
chr9	111795586	111870850	circ_459	2	-	0	1	1	0
chr15	41352064	41362745	circ_460	10	-	0	1	0	9
chr3	135820848	135825164	circ_461	9	+	0	5	0	4
chr3	37132957	37138151	circ_462	44	-	0	13	0	31
chr5	145539936	145547828	circ_463	2	-	0	0	0	2
chr3	44816745	44828066	circ_464	2	+	0	0	0	2
chr20	47688822	47707559	circ_465	1	+	0	1	0	0
chr3	194146070	194149646	circ_466	1	-	0	1	0	0
chr8	66635775	66651832	circ_467	1	-	0	1	0	0
chr17	44127898	44145033	circ_468	17	-	0	10	0	7
chr1	233296028	233388534	circ_469	1	-	0	1	0	0
chr12	82780581	82796909	circ_470	7	+	0	7	0	0
chr2	46583289	46583947	circ_471	1	+	0	0	0	1
chr9	96233422	96261168	circ_472	273	+	7	140	14	112
chr11	78419405	78423759	circ_473	1	-	0	0	0	1
chr1	109565976	109566143	circ_474	2	-	0	0	0	2
chr12	112621990	112623297	circ_475	1	-	0	1	0	0
chr22	31837759	31843551	circ_476	1	-	0	1	0	0
chr18	21141323	21152144	circ_477	3	-	0	3	0	0
chr1	27267947	27269556	circ_478	1	+	0	1	0	0
chr12	13061176	13062105	circ_479	9	+	0	2	0	7
chr3	47147486	47158244	circ_480	19	-	0	6	0	13
chr9	135782687	135786079	circ_481	1	-	0	1	0	0
chr17	80972329	81006446	circ_482	2	-	0	0	0	2
chr7	44118338	44120515	circ_483	4	-	0	3	0	1
chr1	70694104	70705203	circ_484	10	+	0	6	0	4
chrX	74516176	74520800	circ_485	1	+	0	1	0	0
chr15	52161413	52186142	circ_486	1	+	0	0	0	1
chr4	5617148	5627635	circ_487	1	-	0	0	0	1
chr20	5939173	5944005	circ_488	27	+	0	0	2	25
chr5	133534776	133536765	circ_489	7	-	0	2	0	5
chr3	122182788	122215417	circ_490	4	-	0	3	0	1
chr15	78805425	78807449	circ_491	3	+	0	2	0	1
chr7	6470110	6472590	circ_492	2	-	0	1	0	1
chr11	122968502	122968660	circ_493	1	-	0	0	0	1
chr2	61717776	61761038	circ_494	2	-	0	0	2	0
chr21	40641824	40670508	circ_495	3	-	0	3	0	0
chr6	75898077	75902071	circ_496	4	-	1	3	0	0
chr3	33877535	33887080	circ_497	1	+	0	0	0	1
chr11	18420977	18427119	circ_498	2	+	0	0	0	2
chr1	29542516	29543197	circ_499	2	-	0	0	0	2
chr2	86378419	86393767	circ_500	3	-	0	3	0	0
chr11	111706887	111728460	circ_501	10	-	0	5	0	5
chr6	158317858	158348246	circ_502	1	+	0	1	0	0
chr12	101794839	101796724	circ_503	1	-	0	0	0	1
chr12	106827496	106857398	circ_504	1	+	1	0	0	0
chr22	32229900	32242953	circ_505	1	+	0	0	0	1
chr18	59888269	59912109	circ_506	2	+	0	0	2	0
chr7	105644943	105660990	circ_507	1	+	0	1	0	0
chr17	30320883	30322781	circ_508	5	+	0	3	0	2
chr16	4029116	4043511	circ_509	2	-	1	0	0	1
chr1	19670851	19684057	circ_510	34	-	0	16	0	18
chr19	10685092	10685705	circ_511	14	-	1	0	0	13
chr15	29212399	29213952	circ_512	2	+	0	0	0	2
chr1	201827574	201828122	circ_513	1	+	0	1	0	0
chr14	102800890	102802175	circ_514	1	+	0	0	0	1
chr20	5538590	5539465	circ_515	3	-	0	2	0	1
chr6	84634188	84646095	circ_516	1	+	0	0	0	1
chr2	99802639	99812219	circ_517	15	+	1	9	2	3
chr13	41890981	41905505	circ_518	10	+	0	7	2	1
chr5	68417520	68423959	circ_519	2	+	0	2	0	0
chr10	127724714	127755375	circ_520	1	-	0	0	0	1
chr20	30132749	30142632	circ_521	1	+	0	0	0	1
chr3	50142981	50145737	circ_522	8	+	0	4	0	4
chr12	99043264	99064864	circ_523	1	+	0	1	0	0
chr14	103923478	103946827	circ_524	1	+	0	1	0	0
chr5	74681726	74698883	circ_525	1	-	0	1	0	0
chr17	18005234	18007995	circ_526	1	+	0	0	0	1
chr17	4788777	4795529	circ_527	1	+	0	0	0	1
chr6	136932419	136958544	circ_528	2	-	0	2	0	0
chr14	50192403	50206900	circ_529	2	+	0	2	0	0
chr5	179004075	179018742	circ_530	1	+	0	0	0	1
chr1	47725960	47737913	circ_531	12	-	1	3	3	5
chr9	91652907	91661909	circ_532	6	-	0	4	1	1
chr16	162620	180590	circ_533	2	-	0	2	0	0
chr16	81703746	81712233	circ_534	3	+	0	3	0	0
chr2	203914536	203922176	circ_535	2	+	0	0	1	1
chr22	46088875	46125470	circ_536	9	+	0	9	0	0
chr11	70260647	70260758	circ_537	1	+	0	1	0	0
chr7	107601650	107605132	circ_538	1	-	0	1	0	0
chr12	125459964	125462036	circ_539	1	-	0	0	0	1
chr8	22265822	22269719	circ_540	4	+	0	1	0	3
chr14	65031468	65035165	circ_541	7	+	0	5	0	2
chr17	37866065	37872192	circ_542	15	+	0	9	0	6
chr22	31661931	31664186	circ_543	11	+	0	6	0	5
chr11	686857	688460	circ_544	1	-	0	0	0	1
chr3	135974697	135980907	circ_545	6	+	0	3	0	3
chr7	112101920	112102433	circ_546	3	+	0	0	0	3
chr4	88983057	88989213	circ_547	20	+	0	13	0	7
chr1	169138684	169256646	circ_548	3	-	0	3	0	0
chr7	73790216	73791152	circ_549	4	+	0	2	0	2
chr6	24714545	24716552	circ_550	2	-	0	0	0	2
chr17	18770594	18785996	circ_551	1	+	0	0	0	1
chr19	52399724	52400231	circ_552	7	-	0	2	0	5
chr21	47697440	47700051	circ_553	5	-	0	1	0	4
chr1	184853766	184868442	circ_554	13	-	0	8	2	3
chr18	196636	199316	circ_555	55	+	0	32	2	21
chr17	66440633	66447038	circ_556	6	-	0	1	0	5
chr17	41342625	41347056	circ_557	1	+	0	0	0	1
chr5	70818115	70818317	circ_558	1	+	0	0	0	1
chr16	16138306	16139870	circ_559	4	+	0	1	0	3
chr7	1997263	2188873	circ_560	1	-	0	1	0	0
chr7	17885217	17890587	circ_561	56	-	3	31	4	18
chr19	8520288	8536311	circ_562	2	+	0	2	0	0
chr9	37304184	37305711	circ_563	3	+	1	2	0	0
chr11	94583278	94599333	circ_564	2	+	0	2	0	0
chr3	133901845	133926369	circ_565	1	-	0	1	0	0
chr6	17421785	17463304	circ_566	1	+	0	0	0	1
chr19	47588312	47597337	circ_567	1	-	0	1	0	0
chr19	48221765	48229481	circ_568	76	+	2	33	0	41
chr4	108552786	108566226	circ_569	1	-	0	1	0	0
chr3	137958309	137988974	circ_570	2	+	0	2	0	0
chr3	184953077	184966305	circ_571	2	-	0	1	0	1
chr16	11096930	11097162	circ_572	6	+	0	2	1	3
chr19	45377172	45377735	circ_573	5	+	0	2	0	3
chr9	134814767	134889854	circ_574	6	-	0	1	0	5
chr6	2768924	2770595	circ_575	3	+	0	1	0	2
chr11	9864171	9871765	circ_576	1	-	0	1	0	0
chr1	160182899	160183055	circ_577	30	+	1	0	2	27
chr2	230633331	230650571	circ_578	1	-	0	1	0	0
chr12	133357383	133360893	circ_579	37	-	0	12	1	24
chr19	5219320	5222231	circ_580	1	-	0	0	0	1
chr22	36737414	36745300	circ_581	213	-	0	122	2	89
chr16	9012887	9024254	circ_582	8	-	0	5	0	3
chr10	121275020	121286936	circ_583	26	-	0	13	1	12
chr17	33269502	33285713	circ_584	1	-	1	0	0	0
chr19	39207725	39208714	circ_585	3	+	0	0	0	3
chr16	69687138	69693802	circ_586	9	+	1	6	1	1
chr2	32889369	32927987	circ_587	1	+	0	1	0	0
chr3	47762155	47787483	circ_588	12	-	0	10	0	2
chr18	21860805	21897364	circ_589	1	-	0	1	0	0
chr1	19497255	19501527	circ_590	1	-	0	1	0	0
chr10	70153831	70156638	circ_591	1	-	0	0	0	1
chr12	44161905	44177527	circ_592	1	+	0	1	0	0
chr10	95126148	95152712	circ_593	1	-	0	1	0	0
chr12	110572752	110573242	circ_594	5	+	0	1	0	4
chr14	50120707	50122561	circ_595	2	-	1	1	0	0
chr7	56140689	56146201	circ_596	4	+	0	4	0	0
chr5	126140467	126156827	circ_597	1	+	0	1	0	0
chr17	49281151	49297824	circ_598	1	-	0	1	0	0
chr6	74472106	74473408	circ_599	1	+	0	0	0	1
chr16	89590413	89620971	circ_600	1	+	0	0	0	1
chr12	88462298	88500875	circ_601	1	-	0	0	1	0
chr17	30374779	30377126	circ_602	1	+	1	0	0	0
chr11	129996594	130005610	circ_603	6	+	0	1	0	5
chr1	78248922	78280916	circ_604	10	+	0	7	1	2
chr1	24979403	24981614	circ_605	1	+	0	1	0	0
chr1	200801327	200811215	circ_606	1	+	0	1	0	0
chr20	32198899	32207412	circ_607	2	+	0	0	0	2
chr20	45891031	45905539	circ_608	65	-	3	33	7	22
chr1	244715623	244724447	circ_609	26	+	0	23	0	3
chr2	36737125	36749456	circ_610	52	+	0	21	2	29
chr15	35182415	35185974	circ_611	5	-	0	1	0	4
chr3	57627379	57647278	circ_612	5	-	0	2	0	3
chr9	102691059	102722437	circ_613	3	+	0	3	0	0
chr8	54891584	54923052	circ_614	1	-	0	0	1	0
chr12	54735989	54741835	circ_615	1	+	0	0	1	0
chr1	160181332	160183055	circ_616	2	+	0	2	0	0
chr17	2929301	2930364	circ_617	6	+	1	3	0	2
chr18	54426095	54448887	circ_618	187	+	2	72	6	107
chr14	21546335	21554025	circ_619	6	+	0	2	0	4
chr2	68717321	68753374	circ_620	20	+	1	12	7	0
chr2	216269111	216299547	circ_621	1	-	0	1	0	0
chr5	59982788	59984877	circ_622	3	-	0	1	0	2
chr8	92083365	92083517	circ_623	1	+	0	1	0	0
chr12	51079615	51090958	circ_624	10	+	0	5	0	5
chr4	38091552	38126752	circ_625	1	+	0	1	0	0
chr11	122774632	122775152	circ_626	13	+	0	5	0	8
chr17	725596	727005	circ_627	17	-	0	4	0	13
chr4	170345703	170347385	circ_628	2	-	0	0	0	2
chrY	15466665	15478273	circ_629	1	-	0	1	0	0
chr8	42296967	42320608	circ_630	3	-	0	3	0	0
chr5	95087942	95091465	circ_631	1	+	0	0	0	1
chr1	20230759	20231480	circ_632	4	+	0	2	0	2
chr2	63206322	63265951	circ_633	2	+	0	2	0	0
chr19	19231573	19231975	circ_634	2	-	0	0	0	2
chr11	85723323	85742653	circ_635	13	-	2	9	2	0
chr2	69581620	69590802	circ_636	12	-	0	5	1	6
chr2	63058153	63092106	circ_637	1	+	0	1	0	0
chr20	9400453	9404599	circ_638	4	+	0	0	0	4
chr11	94219089	94224131	circ_639	2	-	0	2	0	0
chr1	54502282	54509198	circ_640	8	-	0	4	0	4
chr12	57674140	57677839	circ_641	23	-	1	13	0	9
chr17	19213197	19232200	circ_642	1	+	0	0	0	1
chr15	35665721	35747021	circ_643	6	-	0	4	0	2
chr1	62940878	62979569	circ_644	1	-	0	1	0	0
chr20	30132749	30137924	circ_645	1	+	0	1	0	0
chr15	70982792	70991999	circ_646	16	-	0	4	0	12
chr10	5998341	6002530	circ_647	4	-	0	3	0	1
chr6	147631219	147674509	circ_648	1	+	1	0	0	0
chr2	55570783	55591169	circ_649	2	-	0	0	2	0
chr2	220111834	220112479	circ_650	1	+	0	0	0	1
chr20	47253000	47259027	circ_651	1	-	0	0	0	1
chr16	23415014	23446039	circ_652	1	-	0	0	1	0
chr11	20122482	20136341	circ_653	3	+	0	1	0	2
chr15	51040309	51041943	circ_654	4	-	0	2	0	2
chr1	210522276	210578023	circ_655	1	+	0	0	1	0
chr14	24633086	24633343	circ_656	1	+	0	0	0	1
chr2	121043449	121043658	circ_657	3	+	0	0	0	3
chr6	30574244	30577732	circ_658	2	-	0	1	0	1
chr6	151857452	151859436	circ_659	2	+	0	2	0	0
chr8	131124339	131226947	circ_660	1	-	0	0	0	1
chr10	50701162	50714058	circ_661	141	-	2	66	2	71
chr18	59954583	59966093	circ_662	1	+	0	0	0	1
chr6	42036202	42044977	circ_663	1	+	0	1	0	0
chr19	39114716	39123136	circ_664	1	+	0	0	0	1
chr5	73200046	73218989	circ_665	1	+	0	1	0	0
chr8	30541604	30557652	circ_666	4	-	0	0	0	4
chr9	102747248	102747351	circ_667	1	-	0	0	0	1
chr3	123337485	123359351	circ_668	3	-	0	3	0	0
chr10	80878671	80976031	circ_669	16	+	0	6	1	9
chr18	67231722	67266734	circ_670	1	+	0	1	0	0
chr5	172096787	172111141	circ_671	1	+	0	1	0	0
chr17	37865570	37866734	circ_672	2	+	0	2	0	0
chr11	18579774	18600355	circ_673	2	-	0	2	0	0
chr16	57157325	57168738	circ_674	17	+	0	6	0	11
chr2	29041913	29045276	circ_675	1	+	0	1	0	0
chr10	49628197	49634547	circ_676	1	+	0	1	0	0
chr4	146791396	146824367	circ_677	10	-	2	8	0	0
chr5	70813148	70828254	circ_678	1	+	0	1	0	0
chr15	89804815	89817535	circ_679	1	+	0	0	1	0
chr3	42659061	42663008	circ_680	3	+	0	2	1	0
chr17	41247862	41251897	circ_681	2	-	0	0	0	2
chr1	224868659	224922408	circ_682	110	+	0	79	2	29
chr12	112628589	112641576	circ_683	1	-	0	1	0	0
chr11	126099119	126126747	circ_684	1	+	0	0	0	1
chr1	117658196	117661389	circ_685	3	-	0	0	0	3
chr10	101507013	101514391	circ_686	1	+	0	0	0	1
chr3	38518777	38524051	circ_687	1	+	0	1	0	0
chr3	48895939	48897060	circ_688	2	-	0	2	0	0
chr20	50234028	50245611	circ_689	9	-	0	5	0	4
chr2	26457084	26462011	circ_690	1	-	0	0	0	1
chr2	210962809	211019335	circ_691	32	-	2	20	5	5
chr2	101521194	101564817	circ_692	2	+	0	1	0	1
chr16	30724528	30740893	circ_693	1	+	0	0	0	1
chr12	120587409	120587847	circ_694	3	-	0	1	0	2
chr11	62487494	62491198	circ_695	1	-	0	1	0	0
chr6	132168915	132176163	circ_696	4	+	0	2	0	2
chr7	99708761	99709876	circ_697	1	-	0	0	0	1
chr12	51064968	51092985	circ_698	1	+	0	1	0	0
chr16	46617427	46618001	circ_699	2	-	0	0	0	2
chr1	228401141	228452092	circ_700	1	+	0	0	0	1
chr2	161157161	161174738	circ_701	6	-	0	4	0	2
chr15	50940883	50955243	circ_702	63	-	0	12	2	49
chr14	92555073	92562481	circ_703	5	-	0	4	0	1
chrX	153585801	153585991	circ_704	1	-	0	0	0	1
chr3	185316199	185331196	circ_705	3	+	0	0	1	2
chr3	133894452	133907767	circ_706	9	-	0	3	1	5
chr1	70887248	70890099	circ_707	1	+	0	0	0	1
chr5	176468126	176491602	circ_708	2	+	0	0	0	2
chr9	3330258	3395596	circ_709	7	-	0	5	0	2
chr6	159178242	159181777	circ_710	3	+	0	0	0	3
chr7	5254165	5257645	circ_711	2	+	0	2	0	0
chr14	35252967	35264971	circ_712	3	-	0	2	0	1
chr9	130939844	130943093	circ_713	1	-	0	0	0	1
chr19	17311101	17314067	circ_714	1	+	0	0	0	1
chr12	64858113	64860862	circ_715	1	+	0	0	0	1
chr2	101902542	101911643	circ_716	1	-	0	0	0	1
chr3	15271948	15288964	circ_717	2	+	0	0	2	0
chr1	24989150	24996806	circ_718	5	+	0	5	0	0
chr4	7006570	7016284	circ_719	3	+	0	3	0	0
chrX	21985313	21997084	circ_720	1	+	0	1	0	0
chr3	122964745	122978436	circ_721	1	+	0	1	0	0
chr3	141292785	141327539	circ_722	1	+	0	1	0	0
chr1	161761197	161772062	circ_723	2	+	0	0	0	2
chr9	115038123	115060196	circ_724	19	-	0	5	0	14
chr13	21729831	21732264	circ_725	6	-	0	6	0	0
chr3	155652704	155654299	circ_726	1	+	0	1	0	0
chr12	107245227	107254190	circ_727	2	+	0	0	0	2
chr2	9474866	9484764	circ_728	1	+	0	1	0	0
chr5	37302880	37307534	circ_729	3	-	0	1	1	1
chr6	143789258	143795993	circ_730	1	+	0	1	0	0
chr13	52325445	52332436	circ_731	2	+	0	1	0	1
chr11	94528176	94564707	circ_732	13	+	0	4	0	9
chr5	64537930	64629912	circ_733	1	-	0	0	0	1
chr1	213037066	213046160	circ_734	25	+	0	10	0	15
chr15	45965804	45968508	circ_735	7	+	0	3	0	4
chr5	79965915	79974912	circ_736	2	+	0	2	0	0
chr3	182602540	182607336	circ_737	2	+	0	1	1	0
chr1	225140371	225161855	circ_738	14	+	5	0	9	0
chr1	114440461	114444507	circ_739	3	-	0	0	0	3
chr22	41521867	41527637	circ_740	1	+	0	1	0	0
chr2	27556521	27556866	circ_741	1	-	0	0	0	1
chr9	20758088	20823114	circ_742	1	+	0	1	0	0
chr2	110905492	110927575	circ_743	1	-	0	0	0	1
chr14	52922041	52937398	circ_744	2	-	0	2	0	0
chr21	27326903	27462388	circ_745	1	-	0	1	0	0
chr5	38523520	38530768	circ_746	20	-	1	14	4	1
chr11	34111725	34113603	circ_747	25	+	1	15	0	9
chr15	64039116	64048947	circ_748	1	-	0	0	0	1
chrX	153674762	153677645	circ_749	1	+	0	0	0	1
chr1	235621910	235634274	circ_750	4	-	0	1	0	3
chr21	34614144	34617379	circ_751	1	+	0	1	0	0
chr11	74554394	74556316	circ_752	12	-	0	9	0	3
chr5	68396633	68410323	circ_753	6	+	0	4	1	1
chr14	92597294	92609638	circ_754	2	+	0	2	0	0
chr17	19713690	19769141	circ_755	1	-	0	1	0	0
chr1	240492375	240519208	circ_756	60	+	0	27	2	31
chr12	91552072	91558494	circ_757	3	-	0	1	0	2
chr7	26235466	26237352	circ_758	1	-	0	1	0	0
chr2	61575004	61577828	circ_759	2	-	1	1	0	0
chr5	86627164	86633905	circ_760	1	+	0	1	0	0
chrY	21882757	21894628	circ_761	2	-	0	0	0	2
chr11	35219667	35236461	circ_762	1	+	0	1	0	0
chr15	78780988	78789653	circ_763	1	+	0	1	0	0
chr5	80756873	80785128	circ_764	11	-	0	3	0	8
chr5	9119109	9202352	circ_765	1	-	0	1	0	0
chr3	58104598	58112489	circ_766	3	+	0	1	0	2
chr3	49335302	49349087	circ_767	1	-	0	0	0	1
chr3	196094898	196096382	circ_768	3	-	0	0	0	3
chr9	140622800	140646860	circ_769	1	+	0	0	0	1
chr5	140960310	140963182	circ_770	40	-	0	22	0	18
chr10	75597225	75632841	circ_771	7	-	0	2	0	5
chr22	19808120	19808898	circ_772	13	-	0	7	0	6
chr8	131192996	131249240	circ_773	2	-	0	2	0	0
chr20	34046124	34051456	circ_774	2	+	0	2	0	0
chr11	68560782	68562379	circ_775	2	-	0	0	0	2
chr5	179757699	179758553	circ_776	2	-	0	2	0	0
chr14	90429451	90437615	circ_777	8	+	0	3	0	5
chr4	151119153	151125041	circ_778	31	+	0	16	2	13
chr1	9667614	9671948	circ_779	1	+	0	1	0	0
chr1	12460237	12520451	circ_780	1	+	0	0	0	1
chr16	71718378	71748704	circ_781	10	-	0	6	0	4
chrX	23874418	23897151	circ_782	1	-	0	0	1	0
chr17	35512604	35518964	circ_783	1	-	0	0	0	1
chr2	206265736	206418127	circ_784	2	+	0	0	0	2
chr11	66049729	66050862	circ_785	1	+	0	1	0	0
chr1	78167053	78181553	circ_786	3	-	0	1	0	2
chr11	587258	598502	circ_787	8	+	0	3	0	5
chr19	33406242	33406423	circ_788	5	-	0	0	0	5
chr10	104111012	104120152	circ_789	1	+	0	0	0	1
chr6	74407122	74446231	circ_790	5	+	0	3	0	2
chr2	159954148	159992809	circ_791	1	+	0	0	0	1
chrX	19724998	19854400	circ_792	3	-	0	2	0	1
chr18	9931806	9937063	circ_793	202	+	0	76	14	112
chr17	66303083	66397591	circ_794	11	+	0	11	0	0
chr7	135298906	135303351	circ_795	4	+	0	2	0	2
chr2	63605520	63609229	circ_796	1	-	0	0	0	1
chr4	77691778	77692051	circ_797	3	+	0	3	0	0
chr17	76694350	76705814	circ_798	6	-	0	5	0	1
chr3	122825595	122843190	circ_799	8	+	0	7	0	1
chr2	101883138	101885598	circ_800	2	+	0	1	0	1
chr5	127727710	127730967	circ_801	6	-	0	6	0	0
chr12	107393328	107393860	circ_802	10	-	0	0	5	5
chr9	114204585	114206774	circ_803	3	-	0	2	0	1
chr13	113891136	113899551	circ_804	1	+	0	0	0	1
chr15	39874393	39874953	circ_805	4	+	0	4	0	0
chr15	72847611	72859518	circ_806	3	+	0	3	0	0
chr5	132262812	132270633	circ_807	10	-	0	10	0	0
chr22	39111911	39113005	circ_808	13	+	0	7	0	6
chr6	155095122	155099179	circ_809	6	+	0	0	2	4
chr3	52724960	52725645	circ_810	3	+	0	1	0	2
chr16	67578201	67578733	circ_811	8	+	0	2	0	6
chr10	69902696	69925575	circ_812	2	+	0	2	0	0
chr7	105182854	105190933	circ_813	1	+	0	0	0	1
chr21	37775055	37785613	circ_814	1	+	0	1	0	0
chr5	137342678	137354835	circ_815	7	-	2	4	1	0
chr1	31819486	31821821	circ_816	40	+	0	5	0	35
chr19	17411664	17412433	circ_817	6	-	0	5	0	1
chr16	17211502	17211836	circ_818	1	-	0	0	0	1
chr22	31484857	31486166	circ_819	1	+	0	1	0	0
chr11	19854029	20005793	circ_820	1	+	0	1	0	0
chr11	94163076	94170401	circ_821	1	-	0	0	0	1
chr12	123270265	123276668	circ_822	7	+	0	5	0	2
chr13	32903579	32907524	circ_823	1	+	0	0	1	0
chr11	66974980	66995634	circ_824	3	+	0	0	0	3
chr1	14099572	14143065	circ_825	1	+	1	0	0	0
chr21	47663378	47666800	circ_826	1	-	0	1	0	0
chrX	154274783	154280076	circ_827	1	+	0	0	0	1
chr3	17255698	17333493	circ_828	2	-	0	2	0	0
chr17	62542380	62547822	circ_829	1	-	0	1	0	0
chr12	133351726	133353676	circ_830	1	-	0	0	0	1
chr12	78443772	78444927	circ_831	1	+	0	0	0	1
chr14	31103152	31107453	circ_832	19	+	1	6	3	9
chr8	42785264	42819617	circ_833	1	+	0	1	0	0
chr11	77824931	77825438	circ_834	4	-	0	0	1	3
chr1	236195700	236201553	circ_835	25	-	0	14	0	11
chr6	24709004	24716552	circ_836	5	-	1	0	0	4
chr2	153405534	153437563	circ_837	1	+	0	0	0	1
chr11	118971339	118971848	circ_838	1	-	0	1	0	0
chr14	55215532	55243258	circ_839	14	+	0	13	0	1
chr5	180668491	180669345	circ_840	57	-	0	12	0	45
chrX	69561648	69573657	circ_841	116	+	2	55	6	53
chr6	17539499	17543374	circ_842	21	+	0	10	1	10
chr2	200245086	200298237	circ_843	318	-	7	148	11	152
chr5	16763589	16766307	circ_844	7	-	0	5	0	2
chr20	13398094	13463984	circ_845	1	-	0	0	0	1
chr6	108645028	108668243	circ_846	9	+	0	1	0	8
chr6	37429745	37447031	circ_847	2	+	0	2	0	0
chr2	158617391	158622708	circ_848	17	-	0	8	0	9
chr14	20871535	20872043	circ_849	3	-	0	1	0	2
chr2	3405547	3428434	circ_850	1	+	0	0	0	1
chr15	89169376	89172657	circ_851	1	+	0	0	0	1
chr12	101723018	101727222	circ_852	2	+	0	0	0	2
chr5	158589939	158609059	circ_853	1	-	0	1	0	0
chr11	116732556	116733043	circ_854	1	-	0	0	0	1
chr15	91030185	91035943	circ_855	43	+	1	18	4	20
chr6	132791089	132793514	circ_856	12	-	0	4	0	8
chr22	38327805	38329119	circ_857	4	+	0	0	0	4
chr4	175219116	175225520	circ_858	1	+	0	1	0	0
chr17	1479890	1489345	circ_859	1	-	0	1	0	0
chr3	150293435	150299533	circ_860	19	+	2	4	1	12
chr2	242396161	242415402	circ_861	10	+	0	7	0	3
chr11	35211381	35219793	circ_862	1	+	0	1	0	0
chr9	37781982	37784060	circ_863	6	-	0	0	0	6
chr9	134319571	134323191	circ_864	4	+	0	0	0	4
chr1	58971731	58993007	circ_865	5	-	0	0	0	5
chr3	11871187	11880788	circ_866	12	-	0	3	0	9
chr13	23985358	23985879	circ_867	10	-	0	10	0	0
chr19	11233849	11238761	circ_868	1	+	0	0	0	1
chr15	89633513	89657055	circ_869	2	+	0	2	0	0
chr4	5720974	5785491	circ_870	1	+	0	1	0	0
chr14	89305795	89307858	circ_871	1	+	0	1	0	0
chr19	44946746	44947208	circ_872	1	-	0	0	0	1
chr14	69346678	69359000	circ_873	1	-	0	1	0	0
chr3	183679298	183685554	circ_874	1	-	0	1	0	0
chr15	65266939	65273363	circ_875	22	-	2	12	0	8
chr12	122720332	122724492	circ_876	8	-	0	5	0	3
chr17	78237372	78293112	circ_877	2	+	0	2	0	0
chr18	34092400	34205712	circ_878	1	+	0	1	0	0
chr3	37144414	37154471	circ_879	2	-	0	2	0	0
chr12	122369651	122380881	circ_880	16	+	0	10	0	6
chr8	144657155	144657515	circ_881	2	-	0	0	0	2
chrX	71710778	71715116	circ_882	1	-	1	0	0	0
chr5	94204037	94230540	circ_883	3	-	0	2	1	0
chr1	12428522	12476880	circ_884	1	+	0	1	0	0
chr3	15749430	15778740	circ_885	5	-	0	3	0	2
chr2	219346792	219360673	circ_886	1	-	0	1	0	0
chr14	31175028	31204064	circ_887	6	+	0	3	0	3
chr11	86103582	86123601	circ_888	1	+	0	0	0	1
chr9	123623366	123628108	circ_889	1	-	0	0	0	1
chr11	77817852	77832220	circ_890	1	-	0	1	0	0
chr5	134705095	134705832	circ_891	47	-	0	15	1	31
chr10	128829913	128841428	circ_892	16	+	1	10	0	5
chr10	21903759	21940697	circ_893	1	+	0	0	0	1
chr3	56705627	56707753	circ_894	8	-	0	5	0	3
chr5	148899852	148904734	circ_895	6	-	0	2	0	4
chr2	183843561	183853914	circ_896	1	-	0	0	0	1
chr19	2199882	2214595	circ_897	2	+	0	2	0	0
chr8	56854413	56860282	circ_898	14	+	0	0	0	14
chr15	91499841	91500955	circ_899	1	+	0	0	0	1
chr9	3301545	3346764	circ_900	1	-	0	1	0	0
chr1	36282482	36307351	circ_901	1	+	0	1	0	0
chr10	81057369	81061969	circ_902	2	+	0	0	0	2
chr10	74790028	74828741	circ_903	9	-	1	8	0	0
chr15	90144528	90159726	circ_904	1	+	0	1	0	0
chr16	56423096	56423287	circ_905	1	-	0	1	0	0
chr5	159520107	159521072	circ_906	8	-	0	5	0	3
chr8	141810557	141813749	circ_907	1	-	0	1	0	0
chr19	33108494	33119755	circ_908	3	-	0	3	0	0
chr15	65456366	65472542	circ_909	1	-	0	0	0	1
chr15	63354413	63354844	circ_910	1	+	0	1	0	0
chr2	128896290	128903541	circ_911	2	+	0	1	0	1
chr15	37242524	37391800	circ_912	4	-	0	0	0	4
chr7	98528255	98535443	circ_913	3	+	0	3	0	0
chr3	132322072	132338389	circ_914	1	-	0	0	0	1
chr10	27423759	27425314	circ_915	16	-	0	7	0	9
chr16	15178498	15186471	circ_916	1	-	0	1	0	0
chr8	6582390	6590171	circ_917	6	+	0	6	0	0
chr5	37350261	37352931	circ_918	1	-	0	1	0	0
chr12	121947369	122016851	circ_919	1	-	0	0	0	1
chr3	81691931	81720104	circ_920	12	-	0	8	0	4
chr1	29362337	29365938	circ_921	14	+	0	8	0	6
chr16	258076	270746	circ_922	5	-	0	2	0	3
chr12	120149982	120151099	circ_923	2	-	0	0	0	2
chr2	61725807	61729445	circ_924	2	-	0	1	1	0
chr8	1876592	1876816	circ_925	2	+	0	0	0	2
chr8	1824736	1830915	circ_926	7	+	0	2	0	5
chr6	161491639	161510503	circ_927	1	+	0	1	0	0
chr22	18080959	18083947	circ_928	1	-	0	1	0	0
chr1	178252698	178389755	circ_929	6	+	0	4	0	2
chr16	67478430	67478609	circ_930	1	-	0	0	0	1
chr9	140669560	140712590	circ_931	4	+	0	2	1	1
chr2	202208892	202211398	circ_932	1	-	0	0	0	1
chr19	50157605	50158127	circ_933	1	+	0	0	0	1
chr13	52293333	52301926	circ_934	42	+	0	6	0	36
chr16	84115351	84121065	circ_935	6	-	0	3	0	3
chr3	9512142	9512613	circ_936	2	+	0	1	0	1
chrX	18265888	18275150	circ_937	5	-	0	3	0	2
chr10	78708899	78761338	circ_938	1	-	0	1	0	0
chr18	44435307	44444211	circ_939	2	-	0	0	0	2
chr6	71501391	71508440	circ_940	4	+	0	0	0	4
chr17	55478739	55693445	circ_941	1	+	0	1	0	0
chr14	75498770	75505115	circ_942	2	-	0	0	0	2
chr18	54361849	54385390	circ_943	1	+	0	0	0	1
chr3	52661288	52663051	circ_944	3	-	0	1	0	2
chr6	18160113	18218116	circ_945	1	+	0	1	0	0
chr9	36227244	36249394	circ_946	1	-	0	1	0	0
chr2	218745620	218771974	circ_947	2	-	0	2	0	0
chr5	122135386	122144050	circ_948	8	+	0	3	0	5
chr7	151921099	151933018	circ_949	5	-	0	1	0	4
chr9	128305337	128348006	circ_950	14	-	0	6	0	8
chr10	120445494	120450915	circ_951	7	-	0	3	0	4
chr10	128768965	128807068	circ_952	8	+	0	4	2	2
chr15	91035776	91038067	circ_953	2	+	0	0	0	2
chr5	167920898	167929110	circ_954	3	+	0	3	0	0
chr15	49493358	49531564	circ_955	1	+	0	1	0	0
chr9	86279944	86292876	circ_956	100	-	2	60	0	38
chr5	167915606	167933836	circ_957	1	+	1	0	0	0
chr9	128112573	128118136	circ_958	10	+	0	2	1	7
chr3	47846815	47852201	circ_959	1	+	0	0	0	1
chr20	60585101	60589763	circ_960	2	-	0	2	0	0
chr3	119624601	119631657	circ_961	1	-	0	0	0	1
chr17	43516842	43528129	circ_962	16	-	1	11	0	4
chr7	18687407	18688306	circ_963	1	+	0	1	0	0
chr16	69189773	69199429	circ_964	1	+	0	0	0	1
chr10	120882980	120889134	circ_965	1	+	0	0	0	1
chr16	29469248	29475661	circ_966	1	+	0	0	1	0
chr2	201790558	201791623	circ_967	4	-	0	0	0	4
chr12	53849668	53853187	circ_968	8	+	0	0	2	6
chr10	76153898	76349075	circ_969	1	+	0	0	0	1
chr8	68024206	68049838	circ_970	1	+	0	1	0	0
chr2	216189963	216203630	circ_971	5	+	0	2	3	0
chr17	60601596	60613698	circ_972	12	+	0	3	0	9
chr16	19590373	19621737	circ_973	1	+	0	0	0	1
chr9	88655653	88667506	circ_974	24	-	0	3	0	21
chr3	16399438	16411786	circ_975	8	-	0	1	0	7
chr15	43276094	43282318	circ_976	12	-	0	4	0	8
chr5	72374006	72378652	circ_977	10	+	0	8	0	2
chr1	31438828	31441339	circ_978	2	-	0	2	0	0
chr12	124950718	124979914	circ_979	8	-	0	8	0	0
chr21	45451971	45472357	circ_980	1	+	1	0	0	0
chr10	15174815	15183556	circ_981	7	-	1	5	0	1
chr6	159004985	159010814	circ_982	276	+	0	60	17	199
chr17	59853761	59926617	circ_983	1	-	0	1	0	0
chr9	74326998	74330005	circ_984	3	-	0	0	0	3
chr16	87367491	87380856	circ_985	2	-	0	1	0	1
chr6	139266355	139269050	circ_986	2	-	0	0	0	2
chr6	111708967	111737675	circ_987	13	-	3	8	2	0
chr3	10276142	10280723	circ_988	9	+	0	0	0	9
chr22	31854460	31859119	circ_989	10	-	0	8	1	1
chr7	90355880	90419967	circ_990	54	+	0	19	3	32
chr1	230398318	230410310	circ_991	1	+	0	1	0	0
chrX	53431943	53432323	circ_992	3	-	0	2	0	1
chr8	18490122	18513195	circ_993	24	-	0	6	0	18
chr1	47753222	47765824	circ_994	47	-	2	23	0	22
chr22	28490067	28501790	circ_995	3	-	0	0	2	1
chr6	109977958	109996959	circ_996	1	-	0	0	1	0
chr14	93117926	93125814	circ_997	3	+	0	2	0	1
chr12	7342957	7356147	circ_998	1	+	0	0	0	1
chr6	161494497	161510503	circ_999	4	+	0	2	0	2
chr4	119216093	119259469	circ_1000	3	-	0	2	0	1
chr17	58711213	58734202	circ_1001	8	+	0	5	0	3
chr18	33747115	33751123	circ_1002	2	+	0	0	0	2
chr19	46191644	46191824	circ_1003	2	-	0	1	0	1
chr5	109091029	109110666	circ_1004	3	+	0	2	1	0
chr1	234569155	234586312	circ_1005	1	-	0	0	0	1
chr19	966571	968503	circ_1006	8	+	0	4	0	4
chr15	44925702	44944464	circ_1007	2	-	0	2	0	0
chr11	65373231	65375919	circ_1008	17	-	0	5	0	12
chr3	128060075	128060732	circ_1009	2	+	0	2	0	0
chr1	150300015	150310802	circ_1010	1	+	0	1	0	0
chr2	236706402	236792093	circ_1011	1	+	0	0	0	1
chr4	113483526	113511030	circ_1012	8	-	0	8	0	0
chr4	39246089	39247072	circ_1013	2	+	0	0	0	2
chr5	78936673	78952824	circ_1014	1	+	0	0	0	1
chrX	70587903	70607311	circ_1015	1	+	0	1	0	0
chr2	112604714	112615978	circ_1016	1	-	0	1	0	0
chr2	101521194	101549463	circ_1017	2	+	0	0	0	2
chr1	243493841	243507633	circ_1018	3	+	0	3	0	0
chr2	241439374	241494472	circ_1019	1	-	0	1	0	0
chr1	60324099	60336782	circ_1020	2	+	0	2	0	0
chr8	131191509	131249240	circ_1021	12	-	0	10	0	2
chr1	21231375	21268823	circ_1022	3	-	0	1	2	0
chr1	21094076	21107033	circ_1023	4	-	0	4	0	0
chr6	158509691	158514136	circ_1024	4	+	0	1	0	3
chr1	236987418	236992568	circ_1025	1	+	0	0	0	1
chr1	172526419	172539870	circ_1026	1	+	1	0	0	0
chr2	43793836	43802166	circ_1027	1	-	0	1	0	0
chr3	48491442	48493305	circ_1028	1	+	0	1	0	0
chr3	119084162	119087363	circ_1029	2	+	0	0	0	2
chr6	110959851	110988777	circ_1030	2	-	0	0	0	2
chr9	123533625	123538504	circ_1031	4	-	0	2	2	0
chr16	66839679	66839929	circ_1032	26	-	0	6	1	19
chr9	125719289	125782738	circ_1033	19	+	0	16	2	1
chr8	62557158	62566219	circ_1034	2	-	0	2	0	0
chr22	32134372	32134897	circ_1035	48	-	0	16	0	32
chr16	14748922	14758928	circ_1036	3	+	0	3	0	0
chr13	38320073	38320592	circ_1037	10	-	0	2	2	6
chr13	52593048	52593279	circ_1038	1	+	0	0	1	0
chr8	98725889	98731417	circ_1039	8	+	0	7	0	1
chr6	57183234	57246966	circ_1040	2	+	0	2	0	0
chr12	115114117	115114275	circ_1041	1	-	0	0	0	1
chr3	10119764	10123148	circ_1042	1	+	0	1	0	0
chr12	78522485	78562646	circ_1043	4	+	0	0	0	4
chr3	23942298	23942540	circ_1044	9	-	0	4	0	5
chr14	55218168	55236940	circ_1045	1	+	0	1	0	0
chr18	77193578	77227582	circ_1046	3	+	0	0	0	3
chr11	77451775	77458173	circ_1047	3	-	0	0	0	3
chr17	64492318	64738878	circ_1048	2	+	0	0	0	2
chr7	32582752	32588530	circ_1049	1	+	0	1	0	0
chr4	143003183	143235915	circ_1050	1	-	0	1	0	0
chr13	77779390	77792092	circ_1051	1	-	0	1	0	0
chr11	47446157	47446797	circ_1052	1	-	0	0	0	1
chr21	30701807	30702014	circ_1053	3	+	0	0	0	3
chr5	170319390	170338138	circ_1054	1	+	0	0	0	1
chr14	57099712	57103316	circ_1055	1	+	0	0	0	1
chr2	69709842	69723212	circ_1056	1	-	0	0	0	1
chr16	84135225	84135712	circ_1057	14	-	0	7	0	7
chr7	98562251	98574699	circ_1058	1	+	0	0	0	1
chr6	90562884	90565263	circ_1059	1	+	0	1	0	0
chr15	65743336	65744440	circ_1060	10	-	0	1	0	9
chr1	46120214	46126897	circ_1061	4	-	0	4	0	0
chr20	45923409	45927616	circ_1062	4	-	0	0	0	4
chr1	12428522	12443214	circ_1063	1	+	0	0	0	1
chr14	93727947	93730339	circ_1064	5	-	0	0	0	5
chr9	7015852	7049200	circ_1065	2	+	0	0	0	2
chr3	124527868	124540321	circ_1066	11	-	0	8	0	3
chr19	11215895	11218190	circ_1067	8	+	0	0	0	8
chr5	162898190	162898469	circ_1068	6	+	0	3	0	3
chr19	1271327	1272050	circ_1069	151	+	0	80	4	67
chr18	74625702	74632014	circ_1070	2	+	0	2	0	0
chr16	70502751	70503226	circ_1071	9	+	0	7	0	2
chr2	85097348	85097909	circ_1072	145	-	3	51	6	85
chr12	29446232	29469945	circ_1073	1	+	0	1	0	0
chr1	168260397	168262516	circ_1074	1	+	0	1	0	0
chrX	53585615	53586021	circ_1075	1	-	0	1	0	0
chr14	69670633	69676918	circ_1076	3	+	0	2	0	1
chr17	17158172	17165420	circ_1077	1	-	0	1	0	0
chr7	97850972	97854414	circ_1078	1	-	0	0	0	1
chr2	219411641	219425606	circ_1079	10	-	0	8	1	1
chr1	186645598	186648570	circ_1080	1	-	0	1	0	0
chr5	156918622	156926670	circ_1081	2	-	0	2	0	0
chr11	118368650	118372572	circ_1082	4	+	0	4	0	0
chr4	1900947	1920350	circ_1083	1	+	0	1	0	0
chr5	118860910	118872245	circ_1084	4	+	0	2	0	2
chr2	183847548	183850955	circ_1085	1	-	0	0	0	1
chr1	202269976	202276529	circ_1086	1	+	0	1	0	0
chr8	22265822	22266009	circ_1087	3	+	0	0	0	3
chr13	99036983	99047730	circ_1088	1	+	0	1	0	0
chr17	1746096	1775820	circ_1089	5	+	0	3	0	2
chr13	46594583	46619651	circ_1090	3	-	1	2	0	0
chr17	1756394	1783985	circ_1091	1	+	0	0	0	1
chr4	169282299	169296675	circ_1092	1	-	0	1	0	0
chr16	16126965	16146673	circ_1093	11	+	1	6	0	4
chr19	46129962	46136397	circ_1094	1	-	0	1	0	0
chr3	58270811	58271180	circ_1095	1	+	0	1	0	0
chr6	144808683	144832259	circ_1096	33	+	0	24	2	7
chrX	48755774	48759319	circ_1097	1	+	0	0	0	1
chr5	158204420	158223483	circ_1098	4	-	0	0	0	4
chr20	2968677	2988066	circ_1099	1	+	0	1	0	0
chr6	24415243	24418464	circ_1100	1	+	0	0	0	1
chr9	114147616	114155162	circ_1101	1	-	0	1	0	0
chr1	183775508	183835207	circ_1102	1	+	0	1	0	0
chr13	114157810	114175048	circ_1103	85	+	0	31	3	51
chr19	13345734	13373647	circ_1104	1	-	0	1	0	0
chr10	60549441	60580228	circ_1105	2	+	0	1	0	1
chr9	133962862	133963204	circ_1106	1	+	0	1	0	0
chr14	50713758	50750751	circ_1107	1	-	0	0	0	1
chr3	183368083	183369064	circ_1108	3	+	0	0	0	3
chr22	30050645	30054253	circ_1109	1	+	0	0	0	1
chr5	148386443	148392297	circ_1110	2	-	0	0	0	2
chr12	114803969	114804196	circ_1111	1	-	0	1	0	0
chr19	56189892	56204162	circ_1112	1	+	0	0	0	1
chr20	47585683	47592736	circ_1113	12	+	0	7	0	5
chr6	17421785	17426921	circ_1114	16	+	0	5	0	11
chr4	170498078	170511960	circ_1115	7	-	0	6	0	1
chr3	10345709	10354414	circ_1116	1	-	0	0	0	1
chr19	19035041	19035788	circ_1117	14	+	0	4	0	10
chr4	2626988	2628304	circ_1118	95	+	0	33	2	60
chr2	228195341	228212100	circ_1119	2	+	0	2	0	0
chr19	1993018	1997462	circ_1120	1	-	0	0	0	1
chr16	28970037	28970421	circ_1121	11	+	0	0	0	11
chr1	155927503	155928187	circ_1122	12	-	0	0	0	12
chr10	95111421	95115493	circ_1123	1	-	1	0	0	0
chr9	100919741	100919942	circ_1124	1	-	0	1	0	0
chr16	70575571	70575737	circ_1125	1	+	0	0	0	1
chr18	76856475	76873354	circ_1126	9	+	0	5	0	4
chr14	31833394	31856581	circ_1127	2	-	0	2	0	0
chr1	171504566	171506612	circ_1128	1	+	0	1	0	0
chr7	810107	814799	circ_1129	94	+	0	46	1	47
chr7	150814181	150815719	circ_1130	194	+	2	95	0	97
chr7	132973675	133314894	circ_1131	4	+	0	2	0	2
chr12	105303432	105322472	circ_1132	8	-	1	5	0	2
chr16	521294	539000	circ_1133	13	+	0	7	0	6
chr16	72138925	72139523	circ_1134	1	+	0	0	0	1
chr8	131164981	131179868	circ_1135	2	-	0	0	0	2
chr6	79724798	79735881	circ_1136	7	-	0	3	2	2
chr5	150843113	150847486	circ_1137	4	+	0	3	0	1
chr17	57274904	57275150	circ_1138	217	+	0	5	10	202
chr8	141678367	141762415	circ_1139	1	-	0	1	0	0
chr17	80146094	80151706	circ_1140	1	-	0	1	0	0
chr1	162535801	162551249	circ_1141	1	+	0	1	0	0
chr3	33661094	33673863	circ_1142	7	-	0	3	0	4
chr20	18508139	18511447	circ_1143	1	+	0	1	0	0
chr1	211564957	211570173	circ_1144	1	+	0	0	1	0
chr13	41890981	41910892	circ_1145	12	+	2	6	4	0
chr2	39743554	39785187	circ_1146	3	+	0	1	0	2
chr14	23282108	23282649	circ_1147	44	-	0	44	0	0
chr13	49833481	49842195	circ_1148	1	+	0	0	1	0
chr10	135272990	135273308	circ_1149	1	+	0	1	0	0
chr6	168291541	168299147	circ_1150	3	+	0	1	0	2
chr9	111741560	111746716	circ_1151	1	-	0	0	0	1
chr13	33281070	33316865	circ_1152	1	+	0	1	0	0
chr2	32694462	32694682	circ_1153	2	+	0	0	0	2
chr4	99214555	99300314	circ_1154	1	+	0	0	0	1
chr3	111651115	111659492	circ_1155	2	+	0	2	0	0
chr12	57640586	57641981	circ_1156	5	-	0	1	0	4
chr9	19350699	19361961	circ_1157	2	+	0	0	0	2
chr12	64038182	64057625	circ_1158	4	-	0	2	0	2
chr7	33376052	33397607	circ_1159	1	+	0	1	0	0
chr2	86348601	86353003	circ_1160	4	+	0	1	1	2
chr18	22020459	22023116	circ_1161	1	+	0	0	0	1
chr19	46324641	46357765	circ_1162	2	-	0	0	0	2
chr19	11024552	11027453	circ_1163	53	+	0	26	1	26
chr21	34787194	34793992	circ_1164	18	+	0	5	0	13
chr5	179134132	179135381	circ_1165	4	+	0	0	0	4
chr1	23381561	23395644	circ_1166	4	+	0	3	0	1
chr14	96807858	96813678	circ_1167	49	-	3	30	5	11
chr12	133353219	133359079	circ_1168	2	-	2	0	0	0
chr2	30682417	30791042	circ_1169	9	+	0	7	0	2
chr19	45385467	45389476	circ_1170	1	+	0	0	0	1
chr1	243858892	244006584	circ_1171	31	-	1	8	2	20
chr20	30720815	30723976	circ_1172	2	+	1	1	0	0
chr21	46591524	46605006	circ_1173	6	+	0	5	0	1
chr4	129891532	129913392	circ_1174	1	-	0	1	0	0
chr10	96201652	96234540	circ_1175	161	+	3	65	3	90
chr15	72300166	72302788	circ_1176	1	-	0	1	0	0
chr6	532468	599225	circ_1177	1	-	0	0	0	1
chr19	19675741	19681642	circ_1178	1	-	0	1	0	0
chr2	224856519	224863059	circ_1179	8	-	1	6	0	1
chr19	35258220	35260460	circ_1180	1	-	0	1	0	0
chr12	95546586	95546769	circ_1181	14	-	0	11	0	3
chr15	62966025	62978995	circ_1182	7	+	0	3	0	4
chr8	38682825	38688695	circ_1183	5	+	0	2	0	3
chr7	33019975	33035961	circ_1184	1	+	0	0	0	1
chr11	111715323	111735974	circ_1185	10	-	0	5	2	3
chr1	43908489	43908757	circ_1186	1	+	0	0	0	1
chr8	48868433	48869991	circ_1187	2	-	0	1	0	1
chr11	46670686	46671867	circ_1188	7	+	0	0	0	7
chr18	21660548	21710381	circ_1189	1	+	1	0	0	0
chr10	28884661	28897360	circ_1190	1	+	0	1	0	0
chr2	15651335	15698758	circ_1191	3	-	0	3	0	0
chr17	33466253	33467085	circ_1192	5	-	0	2	0	3
chr10	75147446	75157032	circ_1193	4	-	0	2	0	2
chr14	105692405	105707751	circ_1194	19	-	0	9	1	9
chr12	19475243	19475601	circ_1195	4	+	0	0	0	4
chrX	107083899	107160879	circ_1196	2	+	0	2	0	0
chr3	52952499	52962357	circ_1197	12	-	0	6	0	6
chr14	68151731	68157138	circ_1198	91	-	1	57	1	32
chr2	242681849	242695429	circ_1199	3	+	0	0	0	3
chr11	128963515	128994789	circ_1200	21	-	0	8	1	12
chr3	45744929	45751139	circ_1201	1	+	0	1	0	0
chr11	134126441	134127151	circ_1202	5	+	0	2	0	3
chr1	43124898	43133111	circ_1203	1	+	0	1	0	0
chr11	592558	598502	circ_1204	2	+	0	0	0	2
chr13	77755835	77756057	circ_1205	1	-	0	0	0	1
chr8	131164981	131199531	circ_1206	5	-	0	4	0	1
chr7	66648112	66660324	circ_1207	4	+	0	3	0	1
chr16	11073185	11076848	circ_1208	1	+	0	0	0	1
chr15	50724534	50751359	circ_1209	1	+	0	0	1	0
chr5	74973598	74984990	circ_1210	1	-	0	0	0	1
chr20	34304661	34309799	circ_1211	1	-	0	1	0	0
chr8	39044427	39114862	circ_1212	3	+	0	3	0	0
chr6	90489930	90513273	circ_1213	1	-	0	0	0	1
chr3	142222203	142226951	circ_1214	3	-	2	0	0	1
chr4	53751913	53787037	circ_1215	1	-	0	1	0	0
chr2	201741641	201752408	circ_1216	16	-	0	11	0	5
chr2	99189277	99193606	circ_1217	1	+	0	0	0	1
chr17	35506787	35538297	circ_1218	4	-	0	0	0	4
chr10	12154898	12155063	circ_1219	2	+	0	0	0	2
chr10	60573589	60580228	circ_1220	6	+	0	5	0	1
chr14	50611887	50625364	circ_1221	6	-	0	3	0	3
chr8	136533479	136561143	circ_1222	1	+	0	1	0	0
chr17	42231923	42232306	circ_1223	1	+	0	0	0	1
chr1	3424358	3432091	circ_1224	2	-	0	1	0	1
chr13	21013731	21063635	circ_1225	2	-	0	0	0	2
chr8	39068662	39103685	circ_1226	1	+	0	1	0	0
chr16	46992914	46998719	circ_1227	1	-	0	0	0	1
chr3	195063199	195112876	circ_1228	4	-	0	2	2	0
chr10	21827761	21901380	circ_1229	1	+	0	1	0	0
chr19	12799896	12802268	circ_1230	1	-	0	1	0	0
chr17	2200536	2201349	circ_1231	1	-	0	1	0	0
chr14	50292584	50298079	circ_1232	2	-	2	0	0	0
chr10	102750192	102750811	circ_1233	2	+	0	0	0	2
chr2	197084762	197085665	circ_1234	2	-	0	0	0	2
chr17	47869247	47874288	circ_1235	6	+	0	0	0	6
chr22	30211994	30228331	circ_1236	1	-	0	0	0	1
chr2	178990710	178990911	circ_1237	1	+	0	0	0	1
chr3	169988208	169998191	circ_1238	1	+	0	0	0	1
chr3	132172442	132180049	circ_1239	1	+	0	1	0	0
chr7	100773701	100773935	circ_1240	2	+	0	0	0	2
chr2	32749954	32774548	circ_1241	5	+	1	4	0	0
chr18	48584494	48593557	circ_1242	9	+	0	3	0	6
chr12	24982756	25002883	circ_1243	14	-	0	7	2	5
chr17	38412642	38418893	circ_1244	1	+	0	1	0	0
chr7	66236869	66264401	circ_1245	13	+	0	8	0	5
chr5	127692967	127697541	circ_1246	1	-	0	0	0	1
chr12	109192775	109201603	circ_1247	1	-	0	1	0	0
chr8	93088192	93093521	circ_1248	13	-	0	5	0	8
chr3	44816745	44835918	circ_1249	1	+	0	0	0	1
chr4	7795407	7820898	circ_1250	2	-	0	0	0	2
chr12	438000	475270	circ_1251	1	-	0	1	0	0
chr22	30353024	30375041	circ_1252	2	+	0	2	0	0
chr6	71185112	71212494	circ_1253	2	+	0	2	0	0
chr12	78400198	78452895	circ_1254	6	+	2	3	1	0
chr11	102710838	102713010	circ_1255	1	-	0	0	0	1
chr7	114582329	114619836	circ_1256	18	+	1	9	3	5
chr2	214204886	214228869	circ_1257	5	+	0	0	2	3
chr5	156908798	156917462	circ_1258	1	-	0	1	0	0
chr2	219339352	219427536	circ_1259	1	-	0	0	1	0
chr4	88356132	88363067	circ_1260	1	+	0	0	0	1
chr6	25605039	25610409	circ_1261	1	+	0	1	0	0
chr9	131752398	131762084	circ_1262	1	+	0	0	0	1
chr2	206036934	206050587	circ_1263	13	+	1	7	1	4
chr21	34969585	34989056	circ_1264	1	-	0	0	0	1
chr10	52103251	52104105	circ_1265	10	-	0	7	0	3
chr22	45942964	45946495	circ_1266	2	+	0	2	0	0
chr15	69076735	69080258	circ_1267	1	-	0	1	0	0
chr14	100813082	100835595	circ_1268	1	-	0	1	0	0
chr12	1372199	1399178	circ_1269	8	+	0	2	0	6
chr11	64132772	64136269	circ_1270	1	+	0	1	0	0
chr19	36214632	36221363	circ_1271	1	+	0	1	0	0
chr12	72008314	72009096	circ_1272	1	-	0	1	0	0
chr2	128767842	128770728	circ_1273	4	-	0	1	0	3
chrX	106082537	106093540	circ_1274	4	+	1	3	0	0
chr6	129950497	129955250	circ_1275	34	-	1	6	2	25
chr1	84644859	84663507	circ_1276	1	+	0	1	0	0
chr7	132481202	132523229	circ_1277	1	-	0	0	0	1
chr2	63053221	63058293	circ_1278	5	+	0	3	2	0
chr14	50199421	50206900	circ_1279	6	+	0	3	0	3
chr2	106739425	106742135	circ_1280	1	-	0	0	0	1
chr12	40696590	40697936	circ_1281	2	+	0	2	0	0
chr6	158014019	158074659	circ_1282	1	+	0	1	0	0
chr5	33648926	33662145	circ_1283	3	-	0	3	0	0
chr4	123183918	123188113	circ_1284	2	+	0	1	0	1
chr2	136071058	136107785	circ_1285	1	-	0	1	0	0
chr16	30776501	30777879	circ_1286	1	+	0	1	0	0
chr2	232995328	233075115	circ_1287	3	+	0	1	0	2
chr1	25124232	25153607	circ_1288	15	+	1	4	0	10
chr7	138819400	138827051	circ_1289	1	+	0	1	0	0
chrX	47926259	47926449	circ_1290	2	-	0	2	0	0
chr12	27135705	27149795	circ_1291	1	-	0	1	0	0
chr14	74349101	74358911	circ_1292	1	+	0	0	0	1
chr15	76518189	76588078	circ_1293	5	-	0	4	0	1
chr7	40102424	40127930	circ_1294	4	+	0	3	0	1
chr10	5838725	5842668	circ_1295	32	-	0	8	3	21
chr16	11133610	11145498	circ_1296	2	+	0	0	0	2
chr7	40117603	40118450	circ_1297	3	+	0	3	0	0
chr1	236987418	237016388	circ_1298	1	+	0	1	0	0
chr4	41682022	41684477	circ_1299	2	+	0	0	0	2
chr7	24910350	24911688	circ_1300	2	-	0	0	0	2
chr5	77511878	77563419	circ_1301	3	-	0	2	0	1
chr2	61505299	61520685	circ_1302	6	-	0	3	2	1
chr11	118451960	118455359	circ_1303	27	+	0	22	0	5
chr16	71803525	71805155	circ_1304	4	-	0	0	0	4
chr7	91873315	91874485	circ_1305	1	-	0	0	0	1
chr4	2906490	2916767	circ_1306	2	+	0	1	0	1
chr3	53322082	53324886	circ_1307	2	-	0	0	0	2
chr11	62303416	62304039	circ_1308	333	-	0	102	3	228
chr4	120189422	120193189	circ_1309	3	+	1	2	0	0
chr21	44270150	44274736	circ_1310	2	-	0	2	0	0
chr3	67546221	67660020	circ_1311	13	-	0	11	0	2
chr22	35679954	35683445	circ_1312	3	+	0	1	0	2
chr1	28362054	28374937	circ_1313	41	-	0	18	0	23
chr21	46538478	46554747	circ_1314	2	+	0	2	0	0
chr8	12956855	12960362	circ_1315	4	-	0	2	0	2
chr2	169404105	169417832	circ_1316	26	+	0	7	0	19
chr17	7484028	7484384	circ_1317	2	+	0	0	0	2
chr3	33592743	33633988	circ_1318	1	-	0	1	0	0
chr8	130915557	130916831	circ_1319	4	-	0	0	0	4
chr15	78762873	78764266	circ_1320	18	+	0	5	0	13
chr15	68434283	68457142	circ_1321	33	+	0	23	0	10
chr1	31740717	31754343	circ_1322	4	-	0	2	0	2
chr3	153870560	153870721	circ_1323	1	+	0	1	0	0
chr20	31015930	31017234	circ_1324	1	+	0	0	0	1
chr5	68938031	69503572	circ_1325	1	-	0	0	0	1
chr5	147778561	147785957	circ_1326	1	+	0	0	0	1
chr7	92300739	92404145	circ_1327	3	-	0	0	1	2
chr3	11382118	11389509	circ_1328	11	+	0	4	0	7
chr1	60125890	60139805	circ_1329	7	+	0	2	0	5
chr1	12335881	12338095	circ_1330	21	+	0	17	3	1
chr9	95018961	95027405	circ_1331	1	-	0	1	0	0
chr9	140707457	140710514	circ_1332	2	+	0	0	0	2
chr1	150432535	150432793	circ_1333	13	+	0	4	0	9
chr1	109954498	109957985	circ_1334	2	-	0	0	0	2
chr17	43552465	43559891	circ_1335	3	-	0	2	0	1
chr16	22314251	22330267	circ_1336	1	+	0	0	0	1
chr5	68682222	68695996	circ_1337	1	+	0	0	1	0
chr12	53410256	53416411	circ_1338	3	+	0	2	0	1
chr15	99434553	99442850	circ_1339	22	+	0	9	0	13
chr12	69128487	69129124	circ_1340	1	+	0	0	0	1
chr1	55599742	55604391	circ_1341	6	-	0	5	0	1
chr1	29028949	29037154	circ_1342	1	+	0	0	0	1
chr1	25773252	25785383	circ_1343	8	+	1	4	3	0
chr7	116528180	116546396	circ_1344	1	+	0	1	0	0
chr17	62289933	62291602	circ_1345	66	-	2	34	1	29
chr3	27436008	27436606	circ_1346	1	-	0	0	0	1
chr21	40650668	40670508	circ_1347	9	-	0	4	0	5
chr12	50821544	50855130	circ_1348	3	+	0	3	0	0
chr20	21335426	21338430	circ_1349	4	+	0	0	0	4
chr1	243471290	243507633	circ_1350	3	+	0	3	0	0
chr8	104933899	104973361	circ_1351	2	+	0	2	0	0
chr2	187604954	187618776	circ_1352	4	+	0	4	0	0
chr16	75646140	75646759	circ_1353	5	-	0	4	0	1
chr9	34286614	34306439	circ_1354	2	-	1	0	1	0
chr7	116738666	116759774	circ_1355	2	+	0	2	0	0
chr17	57987922	58009083	circ_1356	1	+	0	1	0	0
chr8	124369801	124373886	circ_1357	2	-	0	0	0	2
chr1	173725061	173735428	circ_1358	5	+	1	2	0	2
chr1	184675776	184681011	circ_1359	50	-	2	22	0	26
chr8	145533140	145537717	circ_1360	7	+	0	3	0	4
chr2	32710709	32712868	circ_1361	1	+	1	0	0	0
chr16	18839352	18845760	circ_1362	7	-	0	7	0	0
chr14	55625239	55629793	circ_1363	5	-	0	2	0	3
chr3	142238510	142243041	circ_1364	2	-	0	0	0	2
chr20	43545396	43547918	circ_1365	25	+	0	11	4	10
chr5	80375939	80390811	circ_1366	1	+	0	1	0	0
chr17	60106901	60112969	circ_1367	27	-	0	18	0	9
chr9	88574707	88577095	circ_1368	1	+	0	0	0	1
chr3	49069615	49070661	circ_1369	2	-	0	2	0	0
chr3	111664114	111672876	circ_1370	1	+	0	0	0	1
chr9	84267098	84268951	circ_1371	7	-	0	0	0	7
chr3	125282541	125301822	circ_1372	2	-	0	2	0	0
chr11	126104889	126110939	circ_1373	7	+	0	4	0	3
chr9	140605418	140622981	circ_1374	3	+	1	2	0	0
chr9	3898690	3937189	circ_1375	14	-	0	9	0	5
chr20	39867327	39868344	circ_1376	11	-	0	1	2	8
chr2	216256354	216259442	circ_1377	3	-	0	2	0	1
chr14	64906843	64916340	circ_1378	2	+	0	1	0	1
chr17	73273433	73282883	circ_1379	1	-	0	0	0	1
chr2	45773870	45812913	circ_1380	6	-	1	3	2	0
chr13	114541041	114542823	circ_1381	8	-	0	4	0	4
chr10	101938957	101945394	circ_1382	2	-	0	0	0	2
chr6	152577768	152583323	circ_1383	1	-	0	1	0	0
chr17	17782940	17810845	circ_1384	19	-	0	15	0	4
chr1	32557275	32557612	circ_1385	2	+	0	2	0	0
chr9	88284399	88307728	circ_1386	5	-	0	1	0	4
chr11	124844991	124847496	circ_1387	28	+	0	5	0	23
chr22	32217487	32229966	circ_1388	1	+	0	0	0	1
chr1	227381486	227441856	circ_1389	5	-	0	4	1	0
chr11	108186549	108192147	circ_1390	6	+	0	1	0	5
chr1	109427896	109444567	circ_1391	1	+	0	0	1	0
chr2	9484660	9499018	circ_1392	13	+	0	3	0	10
chr1	241669302	241672085	circ_1393	11	-	0	4	0	7
chr15	75335781	75341062	circ_1394	1	+	0	0	0	1
chr2	230638812	230642195	circ_1395	3	-	0	2	0	1
chr14	75245149	75245386	circ_1396	4	+	0	0	0	4
chr7	90585011	90613556	circ_1397	31	+	0	4	1	26
chr5	9136615	9238002	circ_1398	1	-	0	0	0	1
chrX	65824262	65825068	circ_1399	22	-	0	10	0	12
chr1	94964157	94972198	circ_1400	23	+	0	12	2	9
chr7	140439611	140477875	circ_1401	2	-	0	1	0	1
chr22	22024201	22029404	circ_1402	21	+	0	8	0	13
chr19	1917692	1918989	circ_1403	1	+	0	0	0	1
chr2	33359859	33477911	circ_1404	1	+	0	0	0	1
chr15	56132644	56132925	circ_1405	3	-	0	1	0	2
chr19	33116779	33119755	circ_1406	15	-	0	6	1	8
chr6	43515997	43516197	circ_1407	1	-	0	0	0	1
chr18	21104093	21106729	circ_1408	3	+	0	1	0	2
chr13	23927923	23945304	circ_1409	246	-	4	208	11	23
chr1	236572515	236631576	circ_1410	1	+	0	0	0	1
chr10	91476192	91487653	circ_1411	1	+	0	0	1	0
chr6	131919426	131929211	circ_1412	1	-	0	1	0	0
chr14	39514366	39556212	circ_1413	1	-	0	0	1	0
chr17	74765827	74771253	circ_1414	1	+	0	0	0	1
chr12	99097148	99109330	circ_1415	1	+	0	0	0	1
chr11	18312988	18313566	circ_1416	52	-	2	42	3	5
chr17	43347779	43351960	circ_1417	2	-	0	0	0	2
chr2	86335472	86346167	circ_1418	3	+	0	2	0	1
chr14	102469128	102471020	circ_1419	7	+	0	2	0	5
chr3	123812949	123815030	circ_1420	1	+	0	0	1	0
chr3	75790426	75790887	circ_1421	157	-	0	37	4	116
chr8	125577902	125580777	circ_1422	2	-	0	2	0	0
chr15	70968831	70970545	circ_1423	2	-	0	0	0	2
chr2	102460562	102460773	circ_1424	3	+	0	0	0	3
chr6	157431605	157454341	circ_1425	57	+	1	20	0	36
chr15	52699488	52700337	circ_1426	1	-	0	0	0	1
chr12	95434251	95451654	circ_1427	1	-	0	0	0	1
chr19	651610	652884	circ_1428	33	-	0	21	0	12
chr9	116760538	116779064	circ_1429	7	+	0	7	0	0
chr13	77791974	77807398	circ_1430	11	-	0	4	4	3
chr12	53848509	53853187	circ_1431	3	+	0	2	0	1
chr19	5616142	5616497	circ_1432	12	-	0	4	0	8
chr6	36189944	36196833	circ_1433	2	+	0	0	0	2
chr16	11781712	11830089	circ_1434	1	-	0	1	0	0
chr2	128927861	128931513	circ_1435	1	+	0	0	0	1
chr5	14270933	14304701	circ_1436	18	+	0	16	0	2
chr7	91957096	91981956	circ_1437	4	+	0	4	0	0
chr5	140908268	140914000	circ_1438	1	-	0	1	0	0
chr12	57906533	57906747	circ_1439	2	+	0	0	0	2
chr8	118830673	118849440	circ_1440	30	-	1	19	2	8
chr11	118390332	118392132	circ_1441	1	+	0	0	0	1
chr1	167935866	167944253	circ_1442	37	+	1	11	5	20
chr14	31863257	31872255	circ_1443	1	-	0	0	0	1
chr4	25156619	25160729	circ_1444	19	-	0	8	0	11
chr19	11151982	11152236	circ_1445	3	+	0	1	0	2
chr19	11597583	11606980	circ_1446	1	-	0	0	0	1
chr21	46702263	46703442	circ_1447	3	-	0	2	0	1
chr5	70343832	70344985	circ_1448	2	-	0	1	0	1
chr3	10353648	10354414	circ_1449	1	-	0	0	0	1
chr8	97256146	97258159	circ_1450	1	-	0	0	0	1
chr9	133507328	133507665	circ_1451	1	+	0	0	0	1
chr10	71151880	71154861	circ_1452	4	+	0	0	0	4
chr14	100551023	100563995	circ_1453	8	+	0	7	0	1
chr10	13214375	13217681	circ_1454	11	+	0	2	0	9
chr9	33948371	33973235	circ_1455	2	-	0	0	0	2
chr18	56532535	56621031	circ_1456	1	+	1	0	0	0
chr4	121675707	121732604	circ_1457	75	-	6	43	14	12
chr14	51089894	51095180	circ_1458	1	+	0	0	0	1
chr1	22027990	22030111	circ_1459	17	-	0	9	0	8
chr7	122019421	122056218	circ_1460	5	-	0	4	0	1
chr19	19042133	19042434	circ_1461	3	-	0	1	0	2
chr17	58987892	59093262	circ_1462	1	+	0	1	0	0
chr2	216191544	216203630	circ_1463	2	+	0	2	0	0
chr1	192997214	192998787	circ_1464	7	-	0	6	1	0
chr3	108366789	108391503	circ_1465	1	+	1	0	0	0
chr5	127710320	127713570	circ_1466	1	-	0	0	0	1
chrY	14922113	14955118	circ_1467	1	+	0	0	1	0
chr1	231401457	231401911	circ_1468	1	+	0	0	0	1
chr16	18805920	18810156	circ_1469	19	-	0	11	0	8
chr1	64117339	64120137	circ_1470	9	+	0	1	0	8
chr16	69293952	69294163	circ_1471	13	+	0	0	0	13
chr20	34319862	34328809	circ_1472	1	-	0	0	1	0
chr21	35186216	35206728	circ_1473	1	+	0	1	0	0
chr2	27891709	27898559	circ_1474	1	+	0	1	0	0
chr7	6026389	6027251	circ_1475	1	-	0	1	0	0
chr3	47468646	47476627	circ_1476	4	-	0	2	0	2
chr5	54618154	54636012	circ_1477	1	+	0	1	0	0
chr9	95477534	95480230	circ_1478	1	-	0	1	0	0
chr2	239090705	239103511	circ_1479	44	-	0	17	0	27
chr1	205130385	205138960	circ_1480	2	-	0	2	0	0
chr5	125919623	125929096	circ_1481	3	-	0	0	0	3
chr7	131099403	131163436	circ_1482	1	+	0	1	0	0
chr2	36749234	36764689	circ_1483	19	+	1	8	1	9
chr14	32142560	32142780	circ_1484	2	+	0	0	0	2
chr9	99271954	99327765	circ_1485	63	-	4	49	5	5
chr14	69919957	69922583	circ_1486	13	+	0	3	0	10
chr3	132360815	132363740	circ_1487	2	-	0	0	1	1
chr7	129350213	129367205	circ_1488	3	+	0	2	0	1
chr7	100281172	100281541	circ_1489	1	-	0	0	0	1
chrX	24190831	24197887	circ_1490	289	+	3	150	14	122
chr17	65924470	65936772	circ_1491	3	+	0	3	0	0
chr15	66777327	66779630	circ_1492	9	+	0	1	0	8
chr22	42042899	42043086	circ_1493	2	+	0	0	0	2
chr5	170346444	170395381	circ_1494	4	+	0	2	0	2
chr17	29170930	29185341	circ_1495	1	+	0	1	0	0
chr22	31858917	31859953	circ_1496	20	-	0	10	0	10
chr9	118969734	118989831	circ_1497	33	+	0	19	0	14
chr3	17226600	17279911	circ_1498	3	-	0	3	0	0
chr1	46348035	46425149	circ_1499	1	+	0	0	0	1
chr16	29934510	29934680	circ_1500	7	-	0	3	0	4
chr2	46583289	46588229	circ_1501	14	+	0	4	0	10
chr6	17688626	17688849	circ_1502	10	-	1	0	0	9
chr7	155465560	155493638	circ_1503	3	+	0	0	3	0
chr12	120171968	120173162	circ_1504	1	-	0	0	0	1
chr17	30315338	30323896	circ_1505	1	+	0	1	0	0
chr2	86265822	86267682	circ_1506	1	-	0	0	0	1
chr17	526772	530556	circ_1507	39	-	0	17	1	21
chrX	1404670	1409402	circ_1508	3	+	0	1	0	2
chrX	117526594	117529307	circ_1509	1	+	0	0	0	1
chr20	31967266	31973576	circ_1510	1	-	0	1	0	0
chr11	62406454	62407203	circ_1511	119	-	0	36	8	75
chr12	133433053	133438220	circ_1512	6	-	0	3	0	3
chr22	24025911	24029182	circ_1513	1	-	0	0	0	1
chr2	43506903	43520352	circ_1514	8	-	0	7	0	1
chr2	44121683	44153100	circ_1515	2	-	0	1	1	0
chr1	224588651	224619483	circ_1516	1	-	0	1	0	0
chr16	71748414	71748704	circ_1517	53	-	0	5	0	48
chr8	37704371	37706173	circ_1518	11	-	0	2	0	9
chr11	108350027	108361894	circ_1519	11	-	0	11	0	0
chr19	16535893	16536127	circ_1520	1	-	0	1	0	0
chr2	87105639	87106674	circ_1521	2	+	0	0	0	2
chr10	13824921	13838588	circ_1522	3	-	0	3	0	0
chr1	120461934	120484377	circ_1523	1	-	0	1	0	0
chr1	145487303	145498180	circ_1524	1	+	0	1	0	0
chr17	40034355	40040527	circ_1525	1	-	0	1	0	0
chr1	46099767	46120991	circ_1526	1	-	0	0	0	1
chr4	141578250	141600997	circ_1527	2	-	0	1	1	0
chr3	129546645	129551669	circ_1528	35	-	0	24	0	11
chr2	192543715	192548530	circ_1529	2	+	0	0	0	2
chr6	157488173	157495251	circ_1530	8	+	0	2	0	6
chr11	118635916	118639060	circ_1531	16	-	0	9	1	6
chr16	27244321	27246620	circ_1532	13	-	0	4	0	9
chr7	77394811	77407763	circ_1533	7	+	0	3	0	4
chr15	74932806	74948409	circ_1534	2	-	0	0	0	2
chr18	7888103	7955412	circ_1535	2	+	0	0	0	2
chr10	99502850	99511219	circ_1536	1	+	0	1	0	0
chr16	84125336	84135712	circ_1537	1	-	0	0	0	1
chr1	237013643	237016388	circ_1538	14	+	0	9	0	5
chr22	23488791	23492341	circ_1539	1	+	0	0	0	1
chr4	39510185	39515804	circ_1540	3	-	0	3	0	0
chr1	10177516	10179671	circ_1541	11	+	0	4	0	7
chr4	3088665	3162119	circ_1542	1	+	0	0	1	0
chr3	155551256	155551830	circ_1543	2	-	0	2	0	0
chr17	80085567	80092070	circ_1544	57	-	0	33	0	24
chr16	58581089	58589441	circ_1545	1	-	0	1	0	0
chr2	64139478	64148469	circ_1546	2	-	0	2	0	0
chr9	36356299	36376124	circ_1547	1	-	0	1	0	0
chr10	75214169	75239275	circ_1548	1	-	0	1	0	0
chr13	60348322	60435670	circ_1549	1	-	0	1	0	0
chr15	43440952	43447029	circ_1550	1	+	0	0	0	1
chr8	141549418	141551457	circ_1551	29	-	0	13	0	16
chr10	25226112	25231365	circ_1552	31	-	0	7	0	24
chr16	70051949	70065871	circ_1553	8	-	0	6	0	2
chr14	45633561	45658565	circ_1554	1	+	0	0	1	0
chr7	44739739	44741214	circ_1555	45	+	0	19	0	26
chr4	72102292	72121116	circ_1556	55	+	0	14	0	41
chrX	47028713	47032596	circ_1557	1	+	0	0	0	1
chr1	27614164	27618888	circ_1558	1	+	0	0	0	1
chr13	46616298	46619651	circ_1559	6	-	0	4	2	0
chrX	10463623	10469599	circ_1560	1	-	0	0	0	1
chr8	16921592	16971710	circ_1561	1	+	0	1	0	0
chr8	42286275	42295095	circ_1562	1	-	0	0	0	1
chr10	27462046	27470510	circ_1563	8	+	0	4	0	4
chr6	159197439	159210403	circ_1564	8	-	0	5	0	3
chr8	93003866	93027048	circ_1565	1	-	0	0	0	1
chr17	1576374	1577186	circ_1566	2	-	0	0	0	2
chr18	12310941	12311052	circ_1567	1	+	1	0	0	0
chr1	235416044	235420540	circ_1568	1	-	0	0	0	1
chr11	75727858	75728024	circ_1569	3	+	0	0	0	3
chr15	43348541	43352312	circ_1570	2	-	0	0	0	2
chr3	51860889	51861363	circ_1571	1	+	0	1	0	0
chr16	20824511	20833224	circ_1572	1	+	0	0	0	1
chr1	109878861	109888500	circ_1573	2	-	0	0	2	0
chr16	29989058	29997825	circ_1574	1	+	0	1	0	0
chr16	69874028	69922152	circ_1575	3	+	0	3	0	0
chr2	44428324	44436466	circ_1576	14	+	0	8	2	4
chr4	7840250	7870446	circ_1577	1	-	0	1	0	0
chr10	99006028	99016161	circ_1578	1	-	0	0	0	1
chr2	197143251	197157474	circ_1579	12	-	0	5	0	7
chr1	233353644	233363117	circ_1580	144	-	0	61	8	75
chrX	153595099	153596106	circ_1581	2	-	0	0	0	2
chr18	9522157	9522507	circ_1582	6	+	0	1	0	5
chr17	45669321	45679113	circ_1583	1	+	0	1	0	0
chr15	65790201	65793117	circ_1584	7	-	0	7	0	0
chr12	112568314	112572870	circ_1585	17	+	0	6	0	11
chr4	1341877	1349033	circ_1586	2	+	0	0	0	2
chr1	206902054	206905264	circ_1587	1	+	0	0	0	1
chr2	197964539	197990761	circ_1588	2	-	0	0	0	2
chr10	28824490	28879761	circ_1589	6	+	0	4	0	2
chr3	14724481	14755666	circ_1590	1	+	0	1	0	0
chr2	242350447	242357524	circ_1591	1	+	0	0	0	1
chr22	24431891	24434909	circ_1592	30	+	0	15	0	15
chr16	27539918	27556844	circ_1593	8	-	0	5	0	3
chr5	118451852	118456834	circ_1594	1	+	0	1	0	0
chr22	19028570	19029472	circ_1595	7	-	0	2	0	5
chr12	113745495	113756876	circ_1596	1	-	0	1	0	0
chr6	139487420	139488461	circ_1597	7	+	0	4	0	3
chr22	41265002	41278181	circ_1598	4	+	0	2	0	2
chr8	71506740	71512317	circ_1599	6	-	0	4	0	2
chr9	138741982	138754454	circ_1600	19	-	0	11	0	8
chr15	50781997	50785110	circ_1601	2	+	0	2	0	0
chr1	212148507	212161345	circ_1602	1	-	0	0	0	1
chr9	97741648	97767898	circ_1603	2	+	0	2	0	0
chr1	145769407	145771730	circ_1604	15	-	0	0	0	15
chr2	240066278	240085619	circ_1605	1	-	0	0	0	1
chr22	24698162	24726399	circ_1606	2	+	0	0	2	0
chr17	37431222	37441826	circ_1607	2	-	0	1	0	1
chr14	39517855	39524500	circ_1608	11	-	0	2	1	8
chr2	184016235	184024380	circ_1609	2	+	0	1	0	1
chr3	133327716	133331396	circ_1610	2	-	0	0	0	2
chr4	47886362	47898664	circ_1611	2	-	0	1	1	0
chr5	68941708	69499792	circ_1612	4	-	0	2	0	2
chr14	103173687	103180954	circ_1613	2	+	0	0	2	0
chr18	5423376	5434120	circ_1614	1	-	0	1	0	0
chr15	72545777	72548931	circ_1615	1	-	0	0	0	1
chr4	1838155	1843524	circ_1616	6	-	0	3	0	3
chr17	27802687	27805365	circ_1617	2	+	0	0	0	2
chr10	88822412	88836413	circ_1618	1	-	0	0	1	0
chr4	20619061	20619273	circ_1619	2	+	0	0	0	2
chr14	72085473	72117226	circ_1620	1	+	0	0	0	1
chr1	202698834	202700191	circ_1621	1	-	0	1	0	0
chr17	45234595	45235669	circ_1622	1	-	0	1	0	0
chr2	136603806	136605758	circ_1623	1	-	0	0	0	1
chr17	61655830	61661073	circ_1624	4	+	0	0	0	4
chrX	149761066	149787612	circ_1625	12	+	0	8	0	4
chr17	65955656	65972074	circ_1626	3	+	0	3	0	0
chr1	171504566	171505417	circ_1627	1	+	0	0	0	1
chr17	48154742	48156290	circ_1628	1	+	0	0	0	1
chr5	37302880	37303516	circ_1629	3	-	0	1	0	2
chr3	121178896	121187278	circ_1630	4	-	0	0	0	4
chr9	114341075	114359712	circ_1631	4	-	0	4	0	0
chr1	19611179	19612866	circ_1632	1	-	0	1	0	0
chr14	71511849	71543136	circ_1633	8	+	0	3	5	0
chr7	98530863	98535443	circ_1634	1	+	0	1	0	0
chr2	45927677	45928630	circ_1635	4	+	0	0	0	4
chr8	143425326	143436124	circ_1636	3	-	0	3	0	0
chr16	71792710	71803602	circ_1637	1	-	0	0	0	1
chr3	197431412	197432046	circ_1638	12	-	0	7	0	5
chr9	79954431	79966362	circ_1639	2	+	0	1	1	0
chr20	34218360	34246904	circ_1640	1	-	0	0	0	1
chr5	5191797	5222997	circ_1641	12	+	0	5	0	7
chr10	104809463	104816721	circ_1642	14	+	0	9	0	5
chr19	9767222	9771550	circ_1643	31	-	1	7	1	22
chr6	119177533	119177708	circ_1644	7	-	0	0	0	7
chr6	88227886	88231242	circ_1645	1	-	0	1	0	0
chr9	138719252	138754454	circ_1646	3	-	0	2	0	1
chr11	85718584	85742653	circ_1647	41	-	7	20	14	0
chr2	135093787	135186010	circ_1648	1	+	0	1	0	0
chr17	80426639	80442826	circ_1649	2	+	1	0	0	1
chr16	89598311	89599044	circ_1650	1	+	0	1	0	0
chr9	134308003	134323191	circ_1651	3	+	0	1	0	2
chr19	54963269	54963931	circ_1652	1	+	0	1	0	0
chr21	47531892	47532491	circ_1653	5	+	0	0	0	5
chr16	4519227	4519466	circ_1654	5	-	0	0	0	5
chr2	99802639	99832577	circ_1655	2	+	0	1	0	1
chr20	5935253	5939372	circ_1656	1	+	1	0	0	0
chr4	83778104	83796975	circ_1657	1	-	1	0	0	0
chr1	100524221	100535241	circ_1658	1	+	0	0	0	1
chr16	23083365	23093878	circ_1659	1	-	0	1	0	0
chr16	16138306	16165586	circ_1660	2	+	0	1	0	1
chr6	43527914	43535091	circ_1661	13	-	0	7	0	6
chr14	50130032	50133131	circ_1662	1	-	0	1	0	0
chr9	132740743	132757237	circ_1663	2	-	0	0	2	0
chr6	56335903	56347675	circ_1664	1	-	0	0	0	1
chr15	93540482	93540633	circ_1665	1	+	0	0	0	1
chr2	170871790	170897495	circ_1666	7	+	0	2	0	5
chr1	52959282	52962855	circ_1667	4	-	0	4	0	0
chr6	31855555	31855738	circ_1668	1	-	0	0	0	1
chr6	151203897	151226897	circ_1669	1	+	0	1	0	0
chr3	171965322	172016577	circ_1670	4	+	0	4	0	0
chr1	44070860	44071114	circ_1671	2	+	0	0	0	2
chr1	12326937	12327977	circ_1672	1	+	0	0	0	1
chr14	55467220	55468903	circ_1673	2	-	0	2	0	0
chr1	31762100	31764853	circ_1674	1	-	0	0	0	1
chr7	44089823	44091541	circ_1675	1	+	0	1	0	0
chr19	41850651	41854360	circ_1676	3	-	0	0	0	3
chr6	155569133	155573137	circ_1677	5	+	0	1	0	4
chrX	19701940	19725102	circ_1678	13	-	0	11	0	2
chr19	11280552	11289396	circ_1679	11	-	0	5	0	6
chr3	194157823	194171005	circ_1680	3	-	0	3	0	0
chr10	104445572	104465246	circ_1681	5	-	0	4	1	0
chr9	116153077	116154449	circ_1682	1	-	0	0	0	1
chr3	47087976	47103836	circ_1683	2	-	0	2	0	0
chr8	98831367	98837381	circ_1684	2	+	0	0	0	2
chr17	60517977	60522304	circ_1685	2	+	0	0	0	2
chr12	112628589	112657293	circ_1686	1	-	0	1	0	0
chr3	155632207	155649669	circ_1687	1	+	0	1	0	0
chr2	101670569	101676001	circ_1688	22	-	0	14	0	8
chr2	216238044	216256537	circ_1689	16	-	0	16	0	0
chr4	54249939	54256040	circ_1690	347	+	0	109	6	232
chr2	191109612	191125960	circ_1691	2	-	0	2	0	0
chr13	95768175	95822882	circ_1692	16	-	0	13	0	3
chr14	105179781	105179943	circ_1693	1	+	0	1	0	0
chr5	9119109	9197415	circ_1694	2	-	0	2	0	0
chr15	62199462	62205614	circ_1695	1	-	1	0	0	0
chr11	18579774	18588029	circ_1696	1	-	0	1	0	0
chr9	128230250	128268696	circ_1697	27	-	0	18	1	8
chr7	73100965	73101425	circ_1698	218	+	0	36	12	170
chr21	47845744	47862486	circ_1699	1	+	0	0	0	1
chr16	70351398	70358590	circ_1700	2	+	0	0	0	2
chr6	149900969	149901859	circ_1701	2	+	0	0	0	2
chr13	99030074	99037098	circ_1702	1	+	0	0	0	1
chr20	23361849	23383709	circ_1703	1	-	0	1	0	0
chr3	169491818	169492349	circ_1704	1	+	0	0	0	1
chr11	67044742	67050289	circ_1705	1	+	0	1	0	0
chr10	105767934	105778666	circ_1706	20	+	0	7	8	5
chr2	202603392	202609152	circ_1707	6	-	0	2	0	4
chr17	76394332	76400170	circ_1708	6	+	0	3	0	3
chr1	109533875	109547340	circ_1709	5	-	0	4	0	1
chr20	23375558	23383709	circ_1710	1	-	0	0	0	1
chr11	68272612	68305359	circ_1711	19	+	0	11	1	7
chr21	17205666	17205867	circ_1712	1	+	0	0	0	1
chr8	54891584	54912610	circ_1713	1	-	0	0	1	0
chr18	51715243	51731527	circ_1714	2	-	0	0	0	2
chr22	41531816	41533794	circ_1715	4	+	0	0	0	4
chrX	70781624	70787966	circ_1716	1	+	0	1	0	0
chr1	155679563	155691409	circ_1717	26	+	0	11	0	15
chr10	73588633	73594262	circ_1718	2	-	0	0	2	0
chr8	25154028	25193889	circ_1719	1	+	0	1	0	0
chr13	28748408	28830676	circ_1720	1	+	0	1	0	0
chr6	144858717	144860579	circ_1721	100	+	0	54	5	41
chr2	135878388	135911446	circ_1722	2	+	0	2	0	0
chr1	67356836	67371058	circ_1723	561	-	5	359	30	167
chr2	128917087	128939864	circ_1724	1	+	0	1	0	0
chr3	123456224	123512691	circ_1725	3	-	0	3	0	0
chr3	47960208	47963368	circ_1726	111	-	0	38	4	69
chr1	161748033	161762117	circ_1727	4	+	0	2	0	2
chr2	86697326	86707485	circ_1728	1	+	0	1	0	0
chr4	1729434	1737561	circ_1729	3	+	0	3	0	0
chr2	70033516	70035128	circ_1730	1	+	0	0	0	1
chr6	99998868	100010824	circ_1731	1	-	0	1	0	0
chr18	13029661	13030607	circ_1732	2	+	0	1	0	1
chr17	49075804	49079206	circ_1733	2	-	0	0	0	2
chr6	136698892	136742937	circ_1734	1	-	0	1	0	0
chr21	37775055	37781763	circ_1735	2	+	0	0	0	2
chr21	47316121	47321027	circ_1736	1	+	0	0	0	1
chr6	17764385	17797051	circ_1737	1	-	0	0	1	0
chr1	109883345	109888500	circ_1738	2	-	0	2	0	0
chr7	91981789	92017198	circ_1739	1	+	0	1	0	0
chr2	190315628	190320170	circ_1740	2	+	0	1	0	1
chr4	2993941	3006061	circ_1741	1	+	0	1	0	0
chr8	141810557	141889736	circ_1742	17	-	0	11	0	6
chr21	37741285	37742174	circ_1743	3	+	0	1	2	0
chr7	128622301	128626974	circ_1744	1	-	0	0	0	1
chr2	232079543	232100094	circ_1745	2	+	0	2	0	0
chr2	101898320	101905517	circ_1746	1	-	0	0	0	1
chr10	76153898	76360251	circ_1747	2	+	0	0	0	2
chr3	43602711	43607219	circ_1748	7	-	0	0	0	7
chr17	41888174	41888573	circ_1749	4	-	0	0	0	4
chr7	129841689	129842503	circ_1750	4	-	0	1	0	3
chr3	197701247	197748476	circ_1751	1	+	0	1	0	0
chr3	175165016	175189546	circ_1752	7	+	0	5	0	2
chr1	200801327	200801973	circ_1753	4	+	0	0	0	4
chr5	32417752	32420208	circ_1754	1	-	0	1	0	0
chr11	86157355	86159297	circ_1755	2	-	0	1	0	1
chr7	794225	803611	circ_1756	1	+	0	0	0	1
chr10	126727565	126799662	circ_1757	199	-	2	57	6	134
chr19	33117617	33119755	circ_1758	1	-	0	0	0	1
chr6	150147399	150174296	circ_1759	133	-	1	56	5	71
chr8	144351529	144356972	circ_1760	1	+	0	0	0	1
chr22	35717951	35719170	circ_1761	3	+	0	0	0	3
chr3	195015447	195053852	circ_1762	2	-	0	2	0	0
chr6	3076997	3081350	circ_1763	11	+	0	5	3	3
chr13	96272138	96285575	circ_1764	1	-	0	1	0	0
chr18	23865845	23915195	circ_1765	1	+	0	1	0	0
chr11	20101609	20104725	circ_1766	68	+	1	19	0	48
chr9	78682870	78722267	circ_1767	7	+	0	5	0	2
chr17	49238520	49245704	circ_1768	20	+	2	0	18	0
chr10	103699619	103735057	circ_1769	2	-	0	0	1	1
chr16	2481130	2485874	circ_1770	1	+	0	1	0	0
chr7	158456875	158457442	circ_1771	2	-	0	0	0	2
chr3	44970797	45000952	circ_1772	5	-	1	2	0	2
chr6	99823815	99831700	circ_1773	9	-	0	6	1	2
chr18	10532707	10540396	circ_1774	1	+	0	0	0	1
chr5	72185612	72189530	circ_1775	3	+	0	1	1	1
chr2	136402948	136409602	circ_1776	1	+	0	1	0	0
chr2	219394678	219399429	circ_1777	5	-	0	0	0	5
chr11	87882842	87883123	circ_1778	1	-	0	1	0	0
chr11	12246219	12270793	circ_1779	1	+	0	1	0	0
chr22	38689260	38710174	circ_1780	8	-	0	6	0	2
chr3	51661568	51661770	circ_1781	8	+	0	4	0	4
chr17	33984617	34001340	circ_1782	1	+	0	0	0	1
chr1	212216334	212218100	circ_1783	1	+	0	0	0	1
chr10	113919668	113924368	circ_1784	2	-	0	2	0	0
chr2	63182651	63206470	circ_1785	2	+	0	0	0	2
chr5	6748576	6751310	circ_1786	3	+	0	2	0	1
chr2	173427468	173429415	circ_1787	1	+	0	0	0	1
chr19	53158813	53164096	circ_1788	114	-	0	15	0	99
chr2	62103229	62107529	circ_1789	16	-	0	9	2	5
chr11	107965117	107966418	circ_1790	8	+	2	5	0	1
chr11	118629482	118657227	circ_1791	1	-	0	1	0	0
chr12	66610950	66622150	circ_1792	1	+	0	0	0	1
chr18	19144163	19146167	circ_1793	3	-	0	1	0	2
chr19	55610151	55624163	circ_1794	11	-	2	2	0	7
chr11	62484460	62484661	circ_1795	1	-	0	0	1	0
chr16	29367107	29376380	circ_1796	2	+	0	2	0	0
chrX	20204413	20222221	circ_1797	7	-	0	7	0	0
chr21	40581920	40590586	circ_1798	2	-	0	2	0	0
chr1	244595846	244601070	circ_1799	5	-	0	2	0	3
chr3	188202379	188327632	circ_1800	2	+	0	1	0	1
chr3	45515734	45518119	circ_1801	8	+	0	1	0	7
chr2	32743320	32744013	circ_1802	4	+	0	0	0	4
chr7	91974291	91991587	circ_1803	8	+	1	5	0	2
chr6	73787044	73821126	circ_1804	1	+	0	1	0	0
chr5	72168465	72171564	circ_1805	1	+	0	0	0	1
chr13	45975217	45985615	circ_1806	7	-	0	4	0	3
chr15	89656955	89736550	circ_1807	6	+	0	3	0	3
chr5	37351291	37358253	circ_1808	5	-	0	2	0	3
chr1	22007300	22021714	circ_1809	7	-	0	7	0	0
chr17	45740454	45742524	circ_1810	26	+	0	7	1	18
chr9	99277930	99304174	circ_1811	1	-	0	0	0	1
chr5	148800043	148803960	circ_1812	3	+	0	2	0	1
chr17	79244717	79258695	circ_1813	56	-	2	31	0	23
chr11	77336007	77336863	circ_1814	255	-	4	115	13	123
chr1	240492638	240601510	circ_1815	1	+	0	0	0	1
chr19	19153519	19153686	circ_1816	2	+	0	0	0	2
chr8	95897294	95897786	circ_1817	53	-	0	16	3	34
chr20	33380252	33397325	circ_1818	1	-	0	0	0	1
chr19	44237009	44249036	circ_1819	3	-	0	0	0	3
chr11	122805127	122805783	circ_1820	1	+	0	1	0	0
chr15	89834843	89836095	circ_1821	1	+	0	1	0	0
chr1	89270528	89279416	circ_1822	1	+	0	1	0	0
chr7	72863871	72874048	circ_1823	2	-	0	0	0	2
chr1	21076215	21076468	circ_1824	42	-	1	10	0	31
chr2	236791988	236877267	circ_1825	1	+	0	1	0	0
chr14	71568706	71568937	circ_1826	1	+	0	1	0	0
chr18	21095819	21096387	circ_1827	10	+	0	5	0	5
chrX	153996576	153997585	circ_1828	71	+	2	19	0	50
chr9	33953282	33956144	circ_1829	105	-	0	39	2	64
chr5	171479932	171481698	circ_1830	1	-	0	0	0	1
chr20	47736518	47741142	circ_1831	1	-	0	0	0	1
chr2	242092890	242109282	circ_1832	3	+	0	0	0	3
chr17	1985103	1989195	circ_1833	8	-	0	0	3	5
chr17	18152113	18154331	circ_1834	1	-	0	0	0	1
chr19	54025870	54059162	circ_1835	2	+	0	0	0	2
chr12	42768664	42792796	circ_1836	35	+	1	26	0	8
chr16	28990475	28994611	circ_1837	5	+	0	0	0	5
chr18	12999419	13030607	circ_1838	48	+	2	23	23	0
chr1	235926019	235950673	circ_1839	1	-	1	0	0	0
chr22	32179892	32188803	circ_1840	2	+	0	0	0	2
chr2	63182651	63223901	circ_1841	2	+	0	2	0	0
chr11	129979323	129980556	circ_1842	77	+	0	6	3	68
chr13	100962086	100992513	circ_1843	1	+	1	0	0	0
chr19	19307774	19310043	circ_1844	3	+	0	3	0	0
chr9	37495165	37498221	circ_1845	29	+	0	7	0	22
chr3	37038114	37048554	circ_1846	2	+	0	0	0	2
chr4	83978078	83978561	circ_1847	8	+	0	5	0	3
chr2	203690417	203735379	circ_1848	2	-	0	0	0	2
chr19	17273159	17286550	circ_1849	6	+	0	3	0	3
chr4	3088665	3101121	circ_1850	38	+	0	3	1	34
chr10	90697817	90708710	circ_1851	1	-	0	1	0	0
chr8	54669114	54684727	circ_1852	2	-	0	2	0	0
chr4	83857133	83858451	circ_1853	1	-	0	1	0	0
chr12	120998528	121003332	circ_1854	1	+	0	0	0	1
chr19	19105174	19119237	circ_1855	2	-	0	2	0	0
chr11	57569204	57569668	circ_1856	1	+	0	0	0	1
chr10	35351887	35360267	circ_1857	1	-	0	1	0	0
chr4	151199004	151207186	circ_1858	1	-	0	0	0	1
chr1	53343353	53347337	circ_1859	8	+	0	0	0	8
chr12	31586088	31600703	circ_1860	8	-	0	5	0	3
chr2	29135455	29140861	circ_1861	5	+	0	0	1	4
chr9	2028986	2033081	circ_1862	1	+	0	0	0	1
chr1	26623409	26624553	circ_1863	7	-	0	0	0	7
chr10	12191593	12191960	circ_1864	2	+	0	0	0	2
chrX	123034342	123034543	circ_1865	1	+	0	0	0	1
chr19	44564607	44580557	circ_1866	1	+	0	0	1	0
chr19	41782063	41798416	circ_1867	3	+	0	0	0	3
chr6	75847152	75848677	circ_1868	8	-	0	8	0	0
chr5	69503384	69517842	circ_1869	4	-	0	0	0	4
chr8	145741147	145742148	circ_1870	1	-	0	0	0	1
chr9	125719289	125839041	circ_1871	1	+	0	0	1	0
chr13	49084764	49089877	circ_1872	1	-	0	1	0	0
chr8	107718609	107719373	circ_1873	1	+	1	0	0	0
chr2	55804450	55816092	circ_1874	1	-	0	0	0	1
chr1	233091302	233092189	circ_1875	1	+	0	0	0	1
chr13	49688790	49705510	circ_1876	1	+	0	0	0	1
chr1	42664772	42744343	circ_1877	1	-	0	0	0	1
chr18	21757976	21759799	circ_1878	5	-	0	2	0	3
chr5	142779220	142780417	circ_1879	130	-	3	74	12	41
chr1	25666964	25679465	circ_1880	6	+	0	2	0	4
chr11	72578909	72613683	circ_1881	11	-	0	4	0	7
chr20	18523662	18529414	circ_1882	2	+	0	2	0	0
chr5	40769517	40777688	circ_1883	1	-	0	1	0	0
chr11	63668030	63669802	circ_1884	1	+	0	0	0	1
chr22	41734316	41742212	circ_1885	2	+	0	2	0	0
chr4	129752887	129783380	circ_1886	1	+	0	0	0	1
chr20	3578552	3584909	circ_1887	6	+	0	4	0	2
chr13	36822742	36857839	circ_1888	1	-	0	0	0	1
chr5	16758226	16764505	circ_1889	1	-	0	1	0	0
chr3	9487340	9489690	circ_1890	1	+	0	1	0	0
chr9	36630295	36674934	circ_1891	1	+	0	1	0	0
chr11	126110686	126120628	circ_1892	1	+	0	0	0	1
chr14	36094566	36104804	circ_1893	4	-	2	2	0	0
chr4	74964317	74964639	circ_1894	1	-	0	0	0	1
chr16	55583188	55585014	circ_1895	1	+	0	0	0	1
chr7	6465618	6476164	circ_1896	16	-	0	14	0	2
chr5	118510955	118513939	circ_1897	4	+	0	0	0	4
chr17	74731142	74731957	circ_1898	1	-	0	0	0	1
chr17	58761342	58786686	circ_1899	3	+	0	0	0	3
chr1	236341713	236347206	circ_1900	9	+	0	6	0	3
chr15	66727364	66737045	circ_1901	8	+	0	4	0	4
chr8	12952267	12956084	circ_1902	2	-	0	0	0	2
chr10	91518462	91522592	circ_1903	1	+	0	1	0	0
chr2	9458652	9463379	circ_1904	2	+	0	2	0	0
chr21	16386664	16415895	circ_1905	791	-	2	107	26	656
chr17	4076648	4083172	circ_1906	5	-	0	1	0	4
chr14	71413631	71435827	circ_1907	15	+	0	4	0	11
chr13	75868989	75880607	circ_1908	5	-	0	3	0	2
chr2	62103229	62110683	circ_1909	15	-	0	12	0	3
chr16	66759730	66763002	circ_1910	63	-	0	23	0	40
chr5	170626673	170648844	circ_1911	3	+	0	1	0	2
chr3	49331839	49335397	circ_1912	1	-	0	0	0	1
chr2	29383198	29390406	circ_1913	5	+	0	3	0	2
chr2	61468694	61520685	circ_1914	1	-	0	1	0	0
chr15	28443746	28457729	circ_1915	1	-	0	1	0	0
chr7	113802998	113928164	circ_1916	1	+	0	1	0	0
chr12	427271	427627	circ_1917	2	-	0	0	0	2
chr8	25234820	25240294	circ_1918	5	+	0	4	0	1
chr8	30541604	30550572	circ_1919	2	-	0	0	0	2
chr14	50649180	50671127	circ_1920	3	-	0	3	0	0
chr5	179044989	179045324	circ_1921	1	-	0	0	0	1
chr10	99003724	99016161	circ_1922	1	-	0	1	0	0
chr5	138652741	138654722	circ_1923	3	+	0	0	0	3
chr11	46666888	46679172	circ_1924	2	+	0	0	0	2
chr22	41175012	41195087	circ_1925	5	-	0	5	0	0
chr1	184559872	184567595	circ_1926	2	+	0	2	0	0
chr8	68026039	68028357	circ_1927	1	+	0	1	0	0
chr10	121189886	121207772	circ_1928	3	+	0	2	0	1
chr12	53671253	53671744	circ_1929	3	+	0	2	0	1
chr7	140494107	140534672	circ_1930	2	-	0	1	1	0
chr6	88331071	88346204	circ_1931	1	+	0	1	0	0
chr11	34999670	35006275	circ_1932	3	+	0	0	0	3
chr11	2976973	2993473	circ_1933	3	-	0	3	0	0
chr22	31979860	31998771	circ_1934	6	+	0	2	0	4
chr10	35302626	35320547	circ_1935	4	-	0	2	2	0
chr9	96277948	96278551	circ_1936	55	+	0	24	2	29
chr2	39406327	39431758	circ_1937	1	-	0	1	0	0
chr7	5096925	5097410	circ_1938	5	+	0	0	0	5
chr3	196630403	196650422	circ_1939	1	+	0	0	0	1
chr2	9467954	9484764	circ_1940	1	+	0	1	0	0
chr1	197552281	197742062	circ_1941	1	-	0	1	0	0
chr2	70259264	70312756	circ_1942	1	-	0	1	0	0
chr5	127704874	127710443	circ_1943	3	-	0	0	0	3
chrX	23748643	23754133	circ_1944	8	-	0	0	0	8
chrX	40456500	40456916	circ_1945	2	+	0	1	0	1
chr17	20922396	20924539	circ_1946	2	-	0	1	0	1
chr5	37115061	37122590	circ_1947	6	-	0	2	0	4
chr2	215609790	215617279	circ_1948	14	-	0	5	0	9
chr9	132838690	132854660	circ_1949	2	+	0	2	0	0
chr1	19503085	19528309	circ_1950	1	-	0	1	0	0
chr16	11935551	11935857	circ_1951	9	-	0	3	0	6
chr4	56336883	56376232	circ_1952	8	-	0	4	4	0
chr13	52249305	52301926	circ_1953	5	+	0	4	0	1
chrX	44910953	44913200	circ_1954	1	+	0	0	0	1
chr9	20694518	20823114	circ_1955	1	+	0	0	1	0
chr10	22002700	22024164	circ_1956	3	+	0	3	0	0
chr1	155168199	155176197	circ_1957	1	-	0	0	0	1
chr5	162939007	162943717	circ_1958	1	+	0	1	0	0
chr2	120003064	120005782	circ_1959	4	+	0	2	0	2
chr21	30432861	30437426	circ_1960	1	-	0	1	0	0
chr8	30464573	30472232	circ_1961	7	-	0	7	0	0
chr17	38251187	38253656	circ_1962	2	-	0	0	0	2
chr1	223998132	224009069	circ_1963	1	-	0	0	0	1
chr3	197559067	197566268	circ_1964	4	+	0	4	0	0
chr3	124560229	124578293	circ_1965	11	-	0	4	0	7
chr6	160204972	160207029	circ_1966	2	-	0	2	0	0
chr5	127782173	127855061	circ_1967	3	-	0	1	0	2
chr19	5016267	5082515	circ_1968	2	+	0	2	0	0
chr2	32688261	32690232	circ_1969	2	+	0	2	0	0
chr19	19756455	19756599	circ_1970	1	-	0	0	0	1
chr12	113810453	113812812	circ_1971	1	+	0	0	0	1
chr2	211421442	211447433	circ_1972	9	+	0	6	0	3
chr1	53343596	53347337	circ_1973	5	+	0	0	0	5
chr8	95549330	95550574	circ_1974	15	-	2	3	3	7
chr12	56420564	56421731	circ_1975	1	+	0	1	0	0
chr16	15967347	15978062	circ_1976	4	-	1	1	0	2
chr10	103432671	103436193	circ_1977	327	-	3	154	7	163
chr15	76171438	76189402	circ_1978	1	+	0	1	0	0
chr9	107580943	107602800	circ_1979	1	-	0	1	0	0
chr3	57569624	57570191	circ_1980	156	-	0	7	1	148
chr1	168260397	168269721	circ_1981	3	+	0	0	0	3
chr2	42507989	42511843	circ_1982	1	+	0	0	1	0
chr7	140055467	140064291	circ_1983	4	-	0	3	0	1
chr10	124172435	124177484	circ_1984	5	+	0	0	0	5
chr19	49699696	49700131	circ_1985	18	+	1	13	0	4
chr8	17137747	17143936	circ_1986	2	+	0	0	0	2
chr13	50280233	50299637	circ_1987	1	-	0	1	0	0
chr17	41106892	41107241	circ_1988	1	-	0	0	0	1
chr2	36704031	36764689	circ_1989	2	+	0	2	0	0
chr16	67263695	67263893	circ_1990	1	-	0	0	0	1
chr6	18249881	18256082	circ_1991	1	-	0	1	0	0
chr16	84792321	84793881	circ_1992	8	+	0	5	0	3
chrX	10058810	10084547	circ_1993	5	+	0	3	0	2
chr9	27009017	27011966	circ_1994	3	+	0	3	0	0
chr3	52675969	52677359	circ_1995	3	-	0	0	0	3
chr8	43013717	43027529	circ_1996	7	+	1	6	0	0
chr5	102472435	102485017	circ_1997	1	+	0	1	0	0
chr15	89790859	89804074	circ_1998	33	+	0	8	3	22
chr22	32188730	32202177	circ_1999	1	+	0	0	0	1
[truncated: 54,550 more rows]
