# Supplementary material for: Improved circRNA Identification by Combining Prediction Algorithms
Source: Front Cell Dev Biol. 2018 Mar 5;6:20. doi: 10.3389/fcell.2018.00020 (PMC5844931; doi:10.3389/fcell.2018.00020)
Supplement: Supplementary file 2 [file Presentation2.ZIP › CIRCexplorer2.bed]

#chrom	start	end	name	score	strand	SRR444655/denovo/allcirc.txt_circReads	SRR444974/denovo/allcirc.txt_circReads	SRR444975/denovo/allcirc.txt_circReads	SRR445016/denovo/allcirc.txt_circReads
chr3	47703823	47719801	circ_1	13	-	0	6	0	7
chr1	10335485	10342591	circ_2	4	+	0	2	0	2
chr17	19689249	19705235	circ_4	2	-	0	1	0	1
chr1	40726510	40737707	circ_6	4	+	0	4	0	0
chr16	57466398	57468124	circ_10	2	-	0	0	0	2
chr13	99966350	99970323	circ_12	6	+	0	0	0	6
chr14	64879189	64891649	circ_13	4	+	0	3	0	1
chr16	354303	364683	circ_18	112	-	0	40	0	72
chr7	102036423	102040095	circ_19	2	+	0	2	0	0
chr1	179079416	179100616	circ_20	2	-	0	0	0	2
chr13	74419963	74518207	circ_21	2	-	0	0	0	2
chr3	45488382	45500378	circ_22	7	+	0	0	0	7
chr11	129739388	129740156	circ_23	4	-	1	0	0	3
chr6	167435896	167458064	circ_24	4	+	0	4	0	0
chr2	65559120	65612039	circ_25	2	-	0	2	0	0
chr7	2834561	2834777	circ_26	5	-	0	1	0	4
chr9	129102786	129184227	circ_29	17	+	1	11	0	5
chr12	96704829	96728643	circ_30	61	-	0	41	0	20
chr15	23333848	23356220	circ_34	2	-	0	1	0	1
chr11	108004546	108005969	circ_35	2	+	0	1	0	1
chr7	40027197	40027857	circ_36	2	+	0	2	0	0
chr17	36619086	36619623	circ_40	12	+	0	4	0	8
chr7	24849425	24854822	circ_41	2	-	0	1	0	1
chr4	79747190	79800045	circ_43	4	+	0	3	1	0
chr15	43724391	43730614	circ_44	23	-	0	17	0	6
chr8	131370262	131374017	circ_46	3283	-	30	1043	100	2110
chr20	36685933	36694658	circ_49	151	+	5	83	7	56
chrX	224026	224547	circ_50	6	-	0	0	0	6
chr11	111909967	111915954	circ_52	3	+	0	1	0	2
chr12	51500307	51512555	circ_57	4	-	0	0	0	4
chr18	9195548	9221997	circ_58	30	+	2	13	9	6
chr4	54292038	54294350	circ_60	292	+	2	137	5	148
chr4	103455001	103488292	circ_61	18	+	0	9	1	8
chr16	87336258	87349429	circ_63	3	-	0	3	0	0
chr6	76331247	76344527	circ_65	23	+	2	20	1	0
chr2	216269111	216274837	circ_68	2	-	0	0	0	2
chr20	34053567	34055380	circ_69	3	+	0	1	0	2
chr3	171360629	171410232	circ_71	6	-	0	4	2	0
chr4	103432036	103459113	circ_73	23	+	0	10	0	13
chr19	23937624	23938353	circ_74	2	-	0	0	0	2
chr10	99502850	99504672	circ_77	20	+	0	5	1	14
chr6	44102297	44108835	circ_78	11	+	0	6	0	5
chr19	40327195	40328483	circ_80	2	-	0	1	0	1
chr7	65751497	65751696	circ_81	376	+	0	16	6	354
chr11	66985201	66986874	circ_83	8	+	0	2	0	6
chr2	46087243	46088927	circ_84	14	+	0	0	0	14
chr17	40764092	40765091	circ_87	13	+	0	4	1	8
chr17	27235800	27254081	circ_89	2	-	0	2	0	0
chr7	18684293	18688306	circ_90	10	+	0	4	2	4
chr19	38571895	38579491	circ_91	5	+	1	2	0	2
chr1	5964676	6046387	circ_92	19	-	0	12	2	5
chr20	13550153	13597770	circ_94	3	-	0	3	0	0
chr4	7770570	7780603	circ_95	2	-	0	0	0	2
chr15	66828270	66839043	circ_96	27	+	1	10	3	13
chr2	47177501	47222338	circ_97	2	+	0	2	0	0
chr8	15588174	15605974	circ_98	31	+	0	8	0	23
chr6	144779905	144784002	circ_100	2	+	0	2	0	0
chr1	33248004	33256855	circ_101	2	-	0	0	0	2
chr10	18874877	18875022	circ_102	2	-	0	0	0	2
chr16	532524	546859	circ_103	55	+	0	21	0	34
chr15	89647133	89659752	circ_104	2	+	0	0	0	2
chr11	12225796	12261132	circ_106	3	+	0	3	0	0
chr17	45689825	45697150	circ_107	4	+	0	2	0	2
chr2	232099936	232127111	circ_110	29	+	0	10	0	19
chr6	2768924	2770595	circ_111	3	+	0	1	0	2
chr3	15258931	15262488	circ_112	6	+	0	6	0	0
chr17	5117344	5118588	circ_113	7	+	0	0	0	7
chr5	138264934	138266624	circ_115	3	+	0	2	0	1
chr8	25126360	25132957	circ_119	2	+	0	1	0	1
chr6	44900389	44988369	circ_123	2	-	0	1	0	1
chr1	7886539	7897209	circ_124	2	+	0	2	0	0
chr10	32128564	32143134	circ_125	3	-	0	2	1	0
chr2	42867312	42887002	circ_128	20	+	0	10	0	10
chr19	4703897	4704316	circ_129	3	-	0	3	0	0
chr2	216274285	216274837	circ_130	2	-	0	0	0	2
chr14	99924615	99932392	circ_131	3	-	0	3	0	0
chr11	61118462	61120611	circ_132	2	-	0	0	0	2
chr20	2967410	2969120	circ_133	79	+	0	36	0	43
chr14	101434984	101444031	circ_134	2	+	0	2	0	0
chr14	50175876	50177099	circ_136	3	+	0	3	0	0
chr22	32239080	32242953	circ_137	2	+	0	0	0	2
chr3	136260960	136349823	circ_138	2	-	0	2	0	0
chr6	31112463	31113585	circ_140	2	-	0	0	0	2
chr10	78704530	78761338	circ_141	2	-	0	1	0	1
chr1	51204534	51246716	circ_142	4	-	0	3	0	1
chr4	38091552	38119813	circ_143	20	+	2	13	0	5
chr9	128067341	128070159	circ_144	3	+	0	0	0	3
chr5	126154613	126158577	circ_145	2	+	0	2	0	0
chr2	36623756	36726490	circ_146	11	+	0	6	0	5
chr15	59470591	59510286	circ_147	6	-	0	6	0	0
chr7	98530863	98533298	circ_148	7	+	1	3	0	3
chr9	103002341	103027210	circ_149	2	+	0	1	0	1
chr6	168271065	168299147	circ_150	5	+	0	4	1	0
chr10	49687630	49732852	circ_151	3	-	0	0	0	3
chr8	118690419	118695928	circ_152	2	-	0	2	0	0
chr2	228193393	228194499	circ_154	2	+	0	2	0	0
chr19	4941539	4947223	circ_155	10	+	0	5	0	5
chr3	31710133	31712475	circ_157	2	-	0	1	0	1
chr8	28692808	28704326	circ_158	2	-	0	2	0	0
chr7	66413530	66418356	circ_159	2	+	0	0	0	2
chr14	31771500	31777226	circ_162	8	-	0	6	0	2
chr15	78305164	78310299	circ_163	2	-	0	0	0	2
chr10	78787580	78799395	circ_164	2	-	0	0	0	2
chr10	27423759	27425314	circ_165	16	-	0	7	0	9
chr20	35207143	35207369	circ_166	12	+	0	0	0	12
chr16	11969617	11971437	circ_168	2	-	0	0	0	2
chr16	74957823	74985441	circ_170	2	-	0	0	0	2
chr1	35562917	35576048	circ_171	7	+	0	4	1	2
chrX	10031484	10047844	circ_173	33	+	0	20	2	11
chr1	240492375	240555862	circ_174	23	+	0	12	0	11
chr2	122215262	122218769	circ_176	4	-	0	3	0	1
chr10	121598046	121602107	circ_178	6	-	0	4	0	2
chr15	43276094	43282318	circ_179	12	-	0	4	0	8
chr18	22025356	22028147	circ_180	3	+	0	0	0	3
chr22	24622598	24627498	circ_181	2	-	0	2	0	0
chr8	141840570	141900868	circ_182	131	-	0	72	7	52
chr5	64483842	64492978	circ_183	26	-	0	4	1	21
chr9	85950430	86004623	circ_184	6	-	0	4	0	2
chr2	48573339	48573890	circ_186	41	+	2	16	3	20
chr9	22046749	22056386	circ_188	20	+	0	8	4	8
chr2	70406663	70410067	circ_189	4	-	0	4	0	0
chr2	39029856	39041037	circ_190	3	-	0	2	0	1
chr17	58013575	58013902	circ_192	37	+	0	11	0	26
chr2	238419216	238436159	circ_196	3	+	0	0	0	3
chr16	71697801	71713438	circ_198	15	-	0	7	1	7
chr2	206959645	206960515	circ_199	14	-	0	14	0	0
chr2	224744840	224749466	circ_200	9	-	0	2	0	7
chr2	27438188	27439488	circ_201	2	+	0	0	0	2
chr2	183998293	184024380	circ_202	2	+	0	0	0	2
chrX	46387769	46388344	circ_203	2	-	0	0	0	2
chr16	4750970	4755254	circ_205	8	-	0	3	0	5
chr22	40754867	40762502	circ_208	8	+	0	3	1	4
chr11	68115314	68125315	circ_209	2	+	0	2	0	0
chr22	29090019	29092975	circ_210	4	-	1	3	0	0
chr10	11551593	11569566	circ_212	6	-	0	1	0	5
chr12	122825299	122826244	circ_213	24	-	3	11	7	3
chr5	179136873	179143295	circ_215	13	+	0	3	0	10
chr16	89782869	89783230	circ_216	6	-	0	1	0	5
chr7	122019421	122047750	circ_219	2	-	0	2	0	0
chr19	39883103	39884277	circ_220	4	+	0	2	1	1
chr15	90333690	90335793	circ_223	4	-	0	1	0	3
chr6	128505576	128587752	circ_226	2	-	0	2	0	0
chr9	33068821	33073804	circ_228	16	-	0	9	0	7
chr6	82933156	82937019	circ_229	4	-	1	0	0	3
chr9	110068659	110081160	circ_231	11	+	0	7	0	4
chr8	23190913	23191136	circ_234	2	-	0	0	0	2
chr5	14304569	14336836	circ_235	479	+	8	274	7	190
chr11	48134298	48134535	circ_236	2	+	0	0	0	2
chr1	179090729	179091002	circ_237	2	-	0	0	0	2
chr11	9456480	9459832	circ_238	5	+	0	3	0	2
chr16	746772	747419	circ_242	2	-	0	1	0	1
chr9	115200710	115204050	circ_243	3	+	0	3	0	0
chr2	43732760	43755127	circ_245	3	-	0	0	0	3
chr8	62591835	62596747	circ_246	6	-	0	6	0	0
chr11	9228219	9229179	circ_248	9	-	0	0	0	9
chr11	119103157	119145663	circ_252	3	+	0	1	0	2
chr17	20149238	20200390	circ_253	2	+	0	0	0	2
chr19	38621137	38633350	circ_254	19	+	0	13	0	6
chr10	13169744	13178897	circ_256	5	+	0	0	5	0
chr8	100654038	100673719	circ_257	7	+	1	5	1	0
chr1	70736538	70781249	circ_258	10	-	0	1	9	0
chr8	28827559	28828036	circ_259	8	+	0	6	0	2
chr13	21955572	21957148	circ_260	2	-	0	1	0	1
chr16	86575302	86585898	circ_261	2	-	0	2	0	0
chr15	44887456	44889141	circ_262	2	-	0	0	0	2
chr4	120138704	120177678	circ_263	3	+	1	2	0	0
chr10	26789747	26792203	circ_268	14	+	0	4	1	9
chr8	54714358	54742093	circ_269	4	-	0	1	0	3
chr13	45523856	45533709	circ_270	3	-	0	0	0	3
chr1	108686164	108728576	circ_272	2	-	1	1	0	0
chr19	35420787	35424627	circ_273	8	+	0	3	0	5
chr17	19823348	19839743	circ_274	27	-	0	17	0	10
chr7	18801779	18914219	circ_275	4	+	0	0	0	4
chr5	78915434	78919312	circ_276	5	+	0	5	0	0
chr2	238234202	238250804	circ_277	3	-	0	1	1	1
chr5	171777366	171800819	circ_278	3	-	0	0	0	3
chr4	3317796	3388164	circ_279	4	+	0	4	0	0
chr5	34028858	34033563	circ_283	3	-	0	0	0	3
chr6	168271065	168291709	circ_285	2	+	0	0	0	2
chr1	54254805	54262817	circ_286	4	-	0	1	1	2
chr7	24856228	24888795	circ_287	6	-	1	3	0	2
chr11	14793482	14840755	circ_290	4	+	0	4	0	0
chr1	144915444	144922638	circ_293	4	-	0	2	0	2
chr5	137721710	137761271	circ_294	2	+	0	2	0	0
chr7	120478830	120480163	circ_296	2	-	0	0	0	2
chr17	62587201	62645157	circ_299	8	-	0	8	0	0
chr15	58284902	58306479	circ_300	17	-	0	13	0	4
chr3	11356817	11383753	circ_301	4	+	1	3	0	0
chr2	171974248	171974367	circ_303	3	-	0	0	0	3
chrX	31152218	31201021	circ_304	2	-	0	0	0	2
chr5	148885009	148929744	circ_305	2	-	0	2	0	0
chr3	123426600	123427742	circ_306	78	-	0	28	0	50
chr8	135521861	135533244	circ_307	58	-	0	29	0	29
chr1	162546566	162567648	circ_308	8	+	1	3	1	3
chr9	7011697	7015929	circ_309	13	+	0	5	0	8
chr18	12951853	12963370	circ_311	4	+	0	0	0	4
chr18	21087948	21106729	circ_312	3	+	0	2	0	1
chr10	101667751	101668903	circ_313	22	-	0	6	3	13
chr15	66821189	66832548	circ_315	2	+	0	1	0	1
chr16	57238415	57250947	circ_316	8	+	0	6	0	2
chr6	43538238	43541338	circ_317	2	-	0	2	0	0
chr3	183962985	183963600	circ_318	3	-	0	1	0	2
chr20	60714836	60716000	circ_319	3	-	0	1	0	2
chr3	33055547	33114205	circ_320	3	-	0	2	0	1
chr14	103296670	103342862	circ_329	2	+	0	2	0	0
chr7	148514968	148516779	circ_331	6	-	0	2	0	4
chr12	32866142	32875567	circ_333	16	+	0	11	0	5
chr1	184559872	184567595	circ_334	2	+	0	2	0	0
chr20	49520425	49521386	circ_335	3	-	0	0	2	1
chr19	33108494	33116872	circ_336	22	-	0	12	0	10
chr9	131369882	131374525	circ_338	2	+	0	0	0	2
chr17	34144719	34147441	circ_345	8	+	0	0	0	8
chr3	11372813	11383753	circ_346	8	+	0	3	0	5
chrX	62875373	62898452	circ_347	3	-	0	1	0	2
chr12	70723202	70724249	circ_349	9	+	0	5	0	4
chr8	19176854	19177239	circ_351	3	+	0	0	0	3
chr2	242192807	242207956	circ_353	3	-	0	0	0	3
chr5	64824278	64850773	circ_355	2	-	0	0	2	0
chr4	76573822	76581054	circ_357	27	-	0	20	2	5
chr18	29470697	29493485	circ_358	2	-	0	2	0	0
chr1	242042050	242042645	circ_359	4	+	0	0	0	4
chr3	37089009	37093201	circ_360	8	+	0	0	0	8
chr22	36914809	36916735	circ_361	6	-	0	2	0	4
chr11	120347369	120348235	circ_362	87	+	0	20	3	64
chr11	85742510	85742653	circ_363	2	-	0	0	0	2
chr10	121674241	121675401	circ_364	6	+	0	4	0	2
chr22	39144717	39147378	circ_365	2	-	0	1	0	1
chr15	65772559	65773953	circ_366	6	-	0	1	1	4
chr7	92146589	92148392	circ_369	3	-	0	2	1	0
chrY	14872413	14883089	circ_370	5	+	0	0	0	5
chr11	110007387	110008139	circ_371	228	+	3	94	8	123
chr1	144048708	144053668	circ_372	21	+	0	2	0	19
chr19	2790418	2799789	circ_373	5	+	0	3	0	2
chr1	29016615	29030841	circ_374	3	+	0	1	0	2
chr8	95543190	95550574	circ_376	13	-	0	6	0	7
chr11	12247717	12248678	circ_377	18	+	0	7	0	11
chr2	190569748	190585513	circ_380	2	+	0	2	0	0
chr13	46559431	46563232	circ_381	8	-	0	2	2	4
chr17	40986531	40991029	circ_382	17	+	0	5	0	12
chr21	44424435	44441541	circ_383	3	+	0	2	1	0
chr2	220028954	220030144	circ_386	5	-	0	3	0	2
chr20	45852969	45856024	circ_387	2	-	0	2	0	0
chr8	144557567	144590069	circ_388	3	-	0	3	0	0
chr3	33165899	33175757	circ_389	2	+	0	2	0	0
chr8	68018139	68024310	circ_392	2	+	0	0	0	2
chr17	1778954	1783985	circ_395	5	+	0	2	0	3
chr12	112509698	112516545	circ_396	4	-	0	4	0	0
chr3	64132505	64139044	circ_397	12	-	0	7	0	5
chr5	180666486	180668639	circ_398	4	-	0	1	0	3
chr1	59805629	59978111	circ_399	4	+	0	0	0	4
chr7	75103969	75113533	circ_400	2	-	0	2	0	0
chr9	97177439	97200810	circ_402	6	+	0	4	0	2
chr3	48667870	48669829	circ_403	2	-	0	0	0	2
chr14	75567694	75568468	circ_404	2	-	0	0	1	1
chr10	72489049	72492115	circ_405	2	+	0	2	0	0
chr17	27975161	27977818	circ_407	9	-	0	7	0	2
chr1	117658196	117661389	circ_408	3	-	0	0	0	3
chr9	126345447	126414402	circ_409	11	-	0	4	0	7
chr9	127074787	127076264	circ_411	5	+	0	0	0	5
chrX	70617102	70621589	circ_412	2	+	0	0	1	1
chr4	7008358	7026989	circ_413	2	+	0	1	0	1
chr5	95099211	95124562	circ_414	27	+	4	21	0	2
chr14	96993766	96994343	circ_416	2	+	0	2	0	0
chr7	157015947	157024021	circ_417	4	+	0	4	0	0
chr1	33290913	33295668	circ_418	3	+	0	3	0	0
chr16	89815066	89833645	circ_419	7	-	0	1	0	6
chr3	172486796	172504364	circ_422	27	+	2	15	0	10
chr10	31644075	31676727	circ_424	30	+	0	0	4	26
chr1	183083665	183087281	circ_425	11	+	0	7	0	4
chr11	959436	972255	circ_426	6	+	0	6	0	0
chr19	36579939	36580208	circ_427	107	+	0	16	2	89
chr11	85687665	85692271	circ_429	36	-	0	0	2	34
chr2	10794606	10808849	circ_430	4	-	0	3	0	1
chr1	155348071	155385714	circ_432	9	-	0	6	0	3
chr19	33604672	33605325	circ_434	23	+	0	11	2	10
chr12	102433645	102439897	circ_435	23	-	0	9	1	13
chr1	155691307	155695810	circ_436	39	+	0	16	0	23
chr19	49403380	49407711	circ_437	3	+	0	3	0	0
chr22	31843411	31844218	circ_438	3	-	0	0	0	3
chr2	172309633	172314987	circ_441	2	+	1	1	0	0
chr2	203921149	203942560	circ_442	4	+	0	4	0	0
chr7	106245624	106256217	circ_445	16	-	0	16	0	0
chr15	63821212	63829355	circ_449	22	+	1	9	2	10
chr13	49742748	49749677	circ_450	14	+	0	11	0	3
chr1	59787207	60019899	circ_452	6	+	0	5	0	1
chr1	10431198	10435431	circ_454	4	+	0	2	0	2
chr1	224492437	224492868	circ_457	7	-	0	2	1	4
chr19	960091	968503	circ_458	20	+	0	11	0	9
chr2	240111528	240274613	circ_459	2	-	0	0	0	2
chr7	17908029	17915413	circ_463	48	-	2	20	7	19
chr6	42224465	42225939	circ_465	5	-	0	3	0	2
chr2	43969879	43973102	circ_467	5	+	0	1	0	4
chr5	134010304	134015418	circ_472	13	+	0	7	1	5
chrY	1662336	1664425	circ_474	6	+	0	5	1	0
chr18	9583114	9593872	circ_475	4	-	0	3	0	1
chr5	64483842	64511314	circ_476	10	-	0	5	0	5
chr7	150820880	150839340	circ_480	2	+	0	2	0	0
chr5	5200244	5200382	circ_484	4	+	0	1	0	3
chr6	163876310	163878583	circ_485	5	+	0	2	0	3
chr17	41455038	41459028	circ_487	6	-	0	2	0	4
chr2	231624673	231678829	circ_488	3	+	0	3	0	0
chr2	29149333	29158473	circ_489	6	+	0	4	0	2
chr5	127483313	127488497	circ_490	2	+	0	1	0	1
chr3	142215202	142224145	circ_492	2	-	0	1	1	0
chr14	35269429	35272194	circ_494	6	-	1	5	0	0
chr17	76069117	76079247	circ_495	10	+	0	6	0	4
chr14	36064839	36128402	circ_496	3	-	0	2	0	1
chr1	213244347	213290752	circ_500	24	+	0	19	0	5
chr9	3330258	3346764	circ_504	22	-	1	19	0	2
chr15	41352064	41362745	circ_506	10	-	0	1	0	9
chr3	135820848	135825164	circ_507	9	+	0	5	0	4
chr3	37132957	37138151	circ_508	44	-	0	13	0	31
chr3	44816745	44828066	circ_510	2	+	0	0	0	2
chr20	35127990	35154409	circ_514	15	+	0	5	1	9
chr9	37893687	37899947	circ_516	2	-	0	1	0	1
chr12	82780581	82796909	circ_517	7	+	0	7	0	0
chr3	171969049	171979873	circ_518	48	+	0	48	0	0
chr1	167988782	167992285	circ_520	34	+	0	0	0	34
chr9	96233422	96261168	circ_521	275	+	7	142	14	112
chr1	109565976	109566143	circ_523	2	-	0	0	0	2
chr18	21141323	21152144	circ_526	3	-	0	3	0	0
chr12	13061176	13062105	circ_527	9	+	0	2	0	7
chr3	196454793	196457963	circ_529	2	+	0	0	0	2
chr17	80972329	81006446	circ_532	2	-	0	0	0	2
chr7	44118338	44120515	circ_533	4	-	0	3	0	1
chr1	70694104	70705203	circ_534	10	+	0	6	0	4
chr19	49348626	49355583	circ_535	17	-	0	2	0	15
chr20	5939173	5944005	circ_538	27	+	0	0	2	25
chr5	133534776	133536765	circ_539	7	-	0	2	0	5
chr3	122182788	122215417	circ_540	4	-	0	3	0	1
chr15	78805425	78807449	circ_541	3	+	0	2	0	1
chr7	6470110	6472590	circ_542	2	-	0	1	0	1
chr2	61717776	61761038	circ_545	2	-	0	0	2	0
chr21	40641824	40670508	circ_546	3	-	0	3	0	0
chr6	75898077	75902071	circ_547	4	-	1	3	0	0
chr17	38504567	38506177	circ_549	4	+	0	0	0	4
chr1	29542516	29543197	circ_550	2	-	0	0	0	2
chr2	86378419	86393767	circ_551	3	-	0	3	0	0
chr17	30320883	30322781	circ_558	5	+	0	3	0	2
chr16	4029116	4043511	circ_559	2	-	1	0	0	1
chr1	19670851	19684057	circ_560	34	-	0	16	0	18
chr7	138758601	138761155	circ_564	4	-	0	2	2	0
chr2	99802639	99812219	circ_566	19	+	1	10	3	5
chr5	68417520	68423959	circ_567	2	+	0	2	0	0
chr3	50142981	50145737	circ_570	8	+	0	4	0	4
chr6	136932419	136958544	circ_576	2	-	0	2	0	0
chr14	50192403	50206900	circ_577	2	+	0	2	0	0
chr1	47725960	47737913	circ_579	12	-	1	3	3	5
chr9	91652907	91661909	circ_580	6	-	0	4	1	1
chr16	162620	180590	circ_581	2	-	0	2	0	0
chr16	81703746	81712233	circ_582	3	+	0	3	0	0
chr2	203914536	203922176	circ_584	2	+	0	0	1	1
chr22	46088875	46125470	circ_585	9	+	0	9	0	0
chr8	22265822	22269719	circ_589	4	+	0	1	0	3
chr14	65031468	65035165	circ_590	7	+	0	5	0	2
chr3	81627075	81630426	circ_591	23	-	0	10	0	13
chr22	31661931	31664186	circ_592	11	+	0	6	0	5
chr3	135974697	135980907	circ_594	6	+	0	3	0	3
chr7	112101920	112102433	circ_595	3	+	0	0	0	3
chr4	88983057	88989213	circ_596	20	+	0	13	0	7
chr10	93716981	93726514	circ_597	3	+	0	1	2	0
chr7	73790216	73791152	circ_598	4	+	0	2	0	2
chr6	24714545	24716552	circ_599	2	-	0	0	0	2
chr19	52399724	52400231	circ_601	5	-	0	2	0	3
chr21	47697440	47700051	circ_602	5	-	0	1	0	4
chr2	37105033	37121176	circ_603	37	-	0	16	0	21
chr18	196636	199316	circ_604	55	+	0	32	2	21
chr17	66440633	66447038	circ_605	6	-	0	1	0	5
chr16	16138306	16139870	circ_608	4	+	0	1	0	3
chr7	17885217	17890587	circ_609	55	-	3	30	4	18
chr19	8520288	8536311	circ_610	2	+	0	2	0	0
chr9	37304184	37305711	circ_611	4	+	1	3	0	0
chr11	94583278	94599333	circ_612	2	+	0	2	0	0
chr19	9767222	9770143	circ_613	22	-	0	7	1	14
chr19	48221765	48229481	circ_615	76	+	2	33	0	41
chr3	184953077	184966305	circ_618	2	-	0	1	0	1
chr16	11096930	11097162	circ_619	6	+	0	2	1	3
chr19	45377172	45377735	circ_620	5	+	0	2	0	3
chr4	3136127	3138053	circ_621	2	+	0	1	0	1
chr1	160182899	160183055	circ_624	17	+	1	0	1	15
chr12	133357383	133360893	circ_626	37	-	0	12	1	24
chr6	33402928	33403390	circ_627	3	+	0	0	0	3
chr15	67523567	67529158	circ_628	32	-	0	32	0	0
chr22	36737414	36745300	circ_629	213	-	0	122	2	89
chr1	100553694	100571459	circ_630	2	-	0	2	0	0
chr16	9012887	9024254	circ_631	8	-	0	5	0	3
chr10	121275020	121286936	circ_632	25	-	0	12	1	12
chr8	72875157	72988862	circ_634	2	+	0	2	0	0
chr3	51575604	51661770	circ_635	11	+	0	3	0	8
chr19	39207725	39208714	circ_636	3	+	0	0	0	3
chr16	69687138	69693802	circ_637	9	+	1	6	1	1
chr3	47762155	47787483	circ_640	12	-	0	10	0	2
chr2	239257404	239264721	circ_641	2	+	0	2	0	0
chr12	110572752	110573242	circ_646	5	+	0	1	0	4
chr14	50120707	50122561	circ_647	2	-	1	1	0	0
chr7	56140689	56146201	circ_648	4	+	0	4	0	0
chr7	33644476	33646165	circ_650	2	+	0	2	0	0
chr11	129996594	130005610	circ_656	6	+	0	1	0	5
chr1	78248922	78280916	circ_657	10	+	0	7	1	2
chr20	45891031	45905539	circ_661	65	-	3	33	7	22
chr1	244715623	244724447	circ_662	26	+	0	23	0	3
chr2	36737125	36749456	circ_663	52	+	0	21	2	29
chr15	35182415	35185974	circ_664	5	-	0	1	0	4
chr3	57627379	57647278	circ_665	5	-	0	2	0	3
chr3	197707196	197726213	circ_666	9	+	0	5	2	2
chr8	54891584	54923052	circ_667	2	-	1	0	1	0
chr1	160181332	160183055	circ_669	2	+	0	2	0	0
chr17	2929301	2930364	circ_670	6	+	1	3	0	2
chr18	54426095	54448887	circ_671	187	+	2	72	6	107
chr14	21546335	21554025	circ_672	6	+	0	2	0	4
chr2	68717321	68753374	circ_673	20	+	1	12	7	0
chr12	51079615	51090958	circ_676	10	+	0	5	0	5
chr11	122774632	122775152	circ_678	13	+	0	5	0	8
chr11	17153462	17169175	circ_679	2	-	0	2	0	0
chr4	170345703	170347385	circ_680	2	-	0	0	0	2
chr8	42296967	42320608	circ_682	3	-	0	3	0	0
chr1	20230759	20231480	circ_684	4	+	0	2	0	2
chr19	49845694	49846655	circ_685	9	-	0	2	0	7
chr19	19231573	19231975	circ_686	2	-	0	0	0	2
chr11	85723323	85742653	circ_687	13	-	2	9	2	0
chr10	5932981	5969504	circ_688	2	+	0	2	0	0
chr20	9400453	9404599	circ_690	4	+	0	0	0	4
chr11	94219089	94224131	circ_691	2	-	0	2	0	0
chr3	194134487	194147981	circ_692	3	-	0	3	0	0
chr19	24288741	24289445	circ_693	2	+	0	0	0	2
chr12	57674140	57677839	circ_694	17	-	0	12	0	5
chr15	35665721	35747021	circ_696	6	-	0	4	0	2
chr15	70982792	70991999	circ_699	16	-	0	4	0	12
chr10	5998341	6002530	circ_700	4	-	0	3	0	1
chr2	55570783	55591169	circ_702	2	-	0	0	2	0
chr16	50063635	50068067	circ_703	4	+	0	0	0	4
chr15	51040309	51041943	circ_706	3	-	0	1	0	2
chr2	121043449	121043658	circ_708	3	+	0	0	0	3
chr6	30574244	30577732	circ_709	2	-	0	1	0	1
chr6	151857452	151859436	circ_710	2	+	0	2	0	0
chr10	50701162	50714058	circ_712	141	-	2	66	2	71
chr9	111835635	111870850	circ_717	7	-	0	7	0	0
chr10	80878671	80976031	circ_718	16	+	0	6	1	9
chr17	37865570	37866734	circ_720	2	+	0	2	0	0
chr11	18579774	18600355	circ_721	2	-	0	2	0	0
chr16	57157325	57168738	circ_722	17	+	0	6	0	11
chr4	146791396	146824367	circ_725	10	-	2	8	0	0
chr6	138768137	138817508	circ_728	6	-	0	1	0	5
chr17	41247862	41251897	circ_729	2	-	0	0	0	2
chr1	224868659	224922408	circ_730	113	+	0	80	2	31
chr16	30664041	30664729	circ_733	2	+	0	0	0	2
chr1	31742004	31764853	circ_735	7	-	0	4	1	2
chr3	48895939	48897060	circ_736	2	-	0	2	0	0
chr20	50234028	50245611	circ_737	9	-	0	5	0	4
chr2	172309633	172333460	circ_739	5	+	0	4	1	0
chr2	101521194	101564817	circ_740	2	+	0	1	0	1
chr21	47882624	47883141	circ_741	3	+	0	0	0	3
chr12	120587409	120587847	circ_743	3	-	0	1	0	2
chr6	132168915	132176163	circ_745	3	+	0	1	0	2
chr16	46617427	46618001	circ_748	2	-	0	0	0	2
chr2	161157161	161174738	circ_749	6	-	0	4	0	2
chr15	50940883	50955243	circ_750	61	-	0	12	2	47
chr14	92555073	92562481	circ_752	5	-	0	4	0	1
chr2	204030871	204037576	circ_754	3	+	0	2	0	1
chr3	133894452	133907767	circ_755	9	-	0	3	1	5
chr7	5254165	5257645	circ_760	2	+	0	2	0	0
chr14	35252967	35264971	circ_761	3	-	0	2	0	1
chr3	15271948	15288964	circ_766	2	+	0	0	2	0
chr3	17549965	17627958	circ_767	9	-	0	2	0	7
chr1	24989150	24996806	circ_768	5	+	0	5	0	0
chr4	7006570	7016284	circ_770	3	+	0	3	0	0
chr1	109525230	109554340	circ_772	4	-	0	2	1	1
chr1	161761197	161772062	circ_773	2	+	0	0	0	2
chr9	115038123	115060196	circ_774	19	-	0	5	0	14
chr13	21729831	21732264	circ_775	6	-	0	6	0	0
chr12	107245227	107254190	circ_777	2	+	0	0	0	2
chr5	37302880	37307534	circ_779	3	-	0	1	1	1
chr15	32815229	32825569	circ_781	2	-	0	0	2	0
chr13	52325445	52332436	circ_782	2	+	0	1	0	1
chr11	94528176	94564707	circ_783	13	+	0	4	0	9
chr1	213037066	213046160	circ_785	25	+	0	10	0	15
chr15	45965804	45968508	circ_786	7	+	0	3	0	4
chr5	79965915	79974912	circ_787	2	+	0	2	0	0
chr3	182602540	182607336	circ_788	2	+	0	1	1	0
chr1	225140371	225161855	circ_789	14	+	5	0	9	0
chr1	114440461	114444507	circ_790	3	-	0	0	0	3
chr22	41521867	41527637	circ_791	2	+	0	2	0	0
chr14	52922041	52937398	circ_793	2	-	0	2	0	0
chr16	29565736	29571536	circ_795	2	-	0	2	0	0
chr11	34111725	34113603	circ_796	25	+	1	15	0	9
chr1	235621910	235634274	circ_799	4	-	0	1	0	3
chr1	59787207	59787422	circ_801	7	+	0	1	0	6
chr5	68396633	68410323	circ_802	6	+	0	4	1	1
chr14	92597294	92609638	circ_803	2	+	0	2	0	0
chr1	240492375	240519208	circ_805	60	+	0	27	2	31
chr15	93540186	93545547	circ_806	21	+	4	7	10	0
chr12	91552072	91558494	circ_807	3	-	0	1	0	2
chr2	61575004	61577828	circ_809	2	-	1	1	0	0
chr17	8351867	8358205	circ_810	3	+	0	1	0	2
chrY	21882757	21894628	circ_811	2	-	0	0	0	2
chr11	85373432	85374645	circ_814	3	-	0	1	0	2
chr3	58104598	58112489	circ_816	3	+	0	1	0	2
chr3	196094898	196096382	circ_818	3	-	0	0	0	3
chr5	140960310	140963182	circ_820	40	-	0	22	0	18
chr10	75597225	75632841	circ_821	7	-	0	2	0	5
chr22	19808120	19808898	circ_822	13	-	0	7	0	6
chr8	131192996	131249240	circ_823	2	-	0	2	0	0
chr11	68560782	68562379	circ_825	2	-	0	0	0	2
chr4	151119153	151125041	circ_828	32	+	0	17	2	13
chr16	71718378	71748704	circ_831	10	-	0	6	0	4
chr2	206265736	206418127	circ_833	2	+	0	0	0	2
chr10	99003724	99024663	circ_835	2	-	0	0	0	2
chr8	48830836	48840450	circ_836	12	-	0	5	0	7
chr1	78167053	78181553	circ_837	3	-	0	1	0	2
chr11	587258	598502	circ_838	8	+	0	3	0	5
chr19	33406242	33406423	circ_839	5	-	0	0	0	5
chr6	74407122	74446231	circ_841	5	+	0	3	0	2
chrX	19724998	19854400	circ_843	3	-	0	2	0	1
chr17	80521229	80529746	circ_844	160	+	0	72	5	83
chr17	66303083	66397591	circ_845	11	+	0	11	0	0
chr14	73753817	73763993	circ_846	2	-	0	2	0	0
chr4	77691778	77692051	circ_848	3	+	0	3	0	0
chr3	122825595	122843190	circ_851	7	+	0	6	0	1
chr2	101883138	101885598	circ_853	2	+	0	1	0	1
chr5	127727710	127730967	circ_854	6	-	0	6	0	0
chr10	79253555	79347629	circ_855	4	-	0	4	0	0
chr9	114204585	114206774	circ_856	3	-	0	2	0	1
chr15	39874393	39874953	circ_858	4	+	0	4	0	0
chr17	34864900	34884033	circ_859	3	-	0	2	0	1
chr5	132262812	132270633	circ_860	10	-	0	10	0	0
chr22	39111911	39113005	circ_862	13	+	0	7	0	6
chr6	155095122	155099179	circ_863	6	+	0	0	2	4
chr10	31644072	31647262	circ_864	157	+	0	20	0	137
chr3	52724960	52725645	circ_865	3	+	0	1	0	2
chr16	67578201	67578733	circ_866	8	+	0	2	0	6
chr10	69902696	69925575	circ_867	2	+	0	2	0	0
chr5	137342678	137354835	circ_871	7	-	2	4	1	0
chr1	62166605	62189444	circ_872	14	-	0	3	0	11
chr19	17411664	17412433	circ_873	6	-	0	5	0	1
chr16	89590413	89592876	circ_877	3	+	0	0	0	3
chr12	123270265	123276668	circ_878	7	+	0	5	0	2
chr10	131943474	131965244	circ_879	8	+	0	2	0	6
chr2	225421011	225422573	circ_881	22	-	0	5	0	17
chr3	17255698	17333493	circ_886	2	-	0	2	0	0
chr5	121726783	121739560	circ_890	3	+	0	2	0	1
chr11	77824931	77825438	circ_892	4	-	0	0	1	3
chr1	236195700	236201553	circ_893	25	-	0	14	0	11
chr6	24709004	24716552	circ_894	4	-	1	0	0	3
chr8	101271334	101287389	circ_898	9	-	0	9	0	0
chr14	55215532	55243258	circ_899	14	+	0	13	0	1
chr5	180668491	180669345	circ_900	56	-	0	12	0	44
chrX	69561648	69573657	circ_901	116	+	2	55	6	53
chr6	17539499	17543374	circ_902	18	+	0	10	1	7
chr2	200245086	200298237	circ_903	316	-	7	146	11	152
chr5	16763589	16766307	circ_904	7	-	0	5	0	2
chr6	108645028	108668243	circ_906	9	+	0	1	0	8
chr6	37429745	37447031	circ_907	2	+	0	2	0	0
chr2	158617391	158622708	circ_908	17	-	0	8	0	9
chr14	20871535	20872043	circ_909	3	-	0	1	0	2
chr12	101723018	101727222	circ_912	2	+	0	0	0	2
chr15	91030185	91035943	circ_915	43	+	1	18	4	20
chr17	35478276	35487144	circ_916	2	-	0	1	0	1
chr7	157174588	157178305	circ_917	3	+	0	3	0	0
chr22	38327805	38329119	circ_918	3	+	0	0	0	3
chr3	150293435	150299533	circ_921	19	+	2	4	1	12
chr11	14479329	14520531	circ_924	3	-	0	0	3	0
chr9	134319571	134323191	circ_925	4	+	0	0	0	4
chr1	58971731	58993007	circ_926	5	-	0	0	0	5
chr13	23985358	23985879	circ_928	9	-	0	9	0	0
chr14	62187099	62194373	circ_929	9	+	0	8	0	1
chr15	89633513	89657055	circ_931	2	+	0	2	0	0
chr15	65266939	65273363	circ_937	22	-	2	12	0	8
chr12	122720332	122724492	circ_938	8	-	0	5	0	3
chr3	37144414	37154471	circ_940	2	-	0	2	0	0
chr12	122369651	122380881	circ_941	15	+	0	10	0	5
chr8	144657155	144657515	circ_943	2	-	0	0	0	2
chr3	15749430	15778740	circ_948	5	-	0	3	0	2
chr14	31175028	31204064	circ_951	6	+	0	3	0	3
chr5	134705095	134705832	circ_956	46	-	0	15	1	30
chr10	128829913	128841428	circ_957	16	+	1	10	0	5
chr3	56705627	56707753	circ_959	8	-	0	5	0	3
chr5	148899852	148904734	circ_960	6	-	0	2	0	4
chr19	2199882	2214595	circ_963	2	+	0	2	0	0
chr8	56854413	56860282	circ_964	14	+	0	0	0	14
chr10	81057369	81061969	circ_970	2	+	0	0	0	2
chr10	74790028	74828741	circ_971	9	-	1	8	0	0
chr5	159520107	159521072	circ_974	8	-	0	5	0	3
chr19	33108494	33119755	circ_976	3	-	0	3	0	0
chr2	128896290	128903541	circ_978	2	+	0	1	0	1
chr1	32502510	32510991	circ_979	5	+	0	0	0	5
chr7	98528255	98535443	circ_980	2	+	0	2	0	0
chr2	24080284	24103625	circ_982	2	-	0	2	0	0
chr8	6582390	6590171	circ_984	6	+	0	6	0	0
chr3	81691931	81720104	circ_986	11	-	0	7	0	4
chr1	29362337	29365938	circ_987	14	+	0	8	0	6
chr16	258076	270746	circ_988	5	-	0	2	0	3
chr12	120149982	120151099	circ_989	2	-	0	0	0	2
chr2	61725807	61729445	circ_990	2	-	0	1	1	0
chr8	1876592	1876816	circ_991	2	+	0	0	0	2
chr8	1824736	1830915	circ_992	7	+	0	2	0	5
chr9	140669560	140712590	circ_995	4	+	0	2	1	1
chr9	103212838	103220210	circ_999	4	+	0	4	0	0
chr13	52293333	52301926	circ_1000	42	+	0	6	0	36
chr3	9512142	9512613	circ_1002	2	+	0	1	0	1
chrX	18265888	18275150	circ_1003	5	-	0	3	0	2
chr18	44435307	44444211	circ_1005	2	-	0	0	0	2
chr6	71501391	71508440	circ_1006	4	+	0	0	0	4
chr15	65743336	65777498	circ_1007	2	-	0	0	2	0
chr1	161771841	161833102	circ_1009	2	+	0	2	0	0
chr14	75498770	75505115	circ_1010	2	-	0	0	0	2
chr3	52661288	52663051	circ_1012	3	-	0	1	0	2
chr2	218745620	218771974	circ_1016	2	-	0	2	0	0
chr9	113703700	113767819	circ_1019	5	-	0	5	0	0
chr2	171879381	171884915	circ_1020	7	-	0	6	0	1
chr21	34072147	34074357	circ_1021	5	-	0	3	0	2
chr1	197552281	197627499	circ_1022	2	-	0	2	0	0
chr10	128768965	128807068	circ_1023	7	+	0	4	1	2
chr15	91035776	91038067	circ_1024	2	+	0	0	0	2
chr5	167920898	167929110	circ_1026	3	+	0	3	0	0
chr9	86279944	86292876	circ_1028	100	-	2	60	0	38
chr7	105187356	105189157	circ_1029	3	+	0	3	0	0
chr9	128112573	128118136	circ_1030	10	+	0	2	1	7
chr20	60585101	60589763	circ_1032	2	-	0	2	0	0
chr17	43516842	43528129	circ_1034	21	-	0	16	0	5
chr16	87376482	87380856	circ_1035	34	-	0	7	0	27
chr2	201790558	201791623	circ_1038	4	-	0	0	0	4
chr12	53849668	53853187	circ_1039	8	+	0	0	2	6
chr10	76153898	76349075	circ_1040	2	+	0	0	0	2
chr2	216189963	216203630	circ_1042	5	+	0	2	3	0
chr17	60601596	60613698	circ_1043	8	+	0	2	0	6
chr3	16399438	16411786	circ_1046	8	-	0	2	0	6
chr16	2806334	2806607	circ_1047	9	+	0	1	0	8
chr5	72374006	72378652	circ_1048	10	+	0	8	0	2
chr1	31438828	31441339	circ_1049	2	-	0	2	0	0
chr12	124950718	124979914	circ_1050	8	-	0	8	0	0
chr10	15174815	15183556	circ_1052	7	-	1	5	0	1
chr6	159004985	159010814	circ_1053	272	+	0	59	16	197
chr9	74326998	74330005	circ_1055	3	-	0	0	0	3
chr16	87367491	87380856	circ_1056	2	-	0	1	0	1
chr7	65892935	65904291	circ_1057	17	-	0	9	0	8
chr6	139266355	139269050	circ_1058	2	-	0	0	0	2
chr6	111708967	111737675	circ_1059	13	-	3	8	2	0
chr3	10276142	10280723	circ_1060	9	+	0	0	0	9
chr22	31854460	31859119	circ_1061	10	-	0	8	1	1
chr7	90355880	90419967	circ_1062	54	+	0	19	3	32
chrX	53431943	53432323	circ_1064	3	-	0	2	0	1
chr8	18490122	18513195	circ_1065	24	-	0	6	0	18
chr1	47753222	47765824	circ_1066	47	-	2	23	0	22
chr22	28490067	28501790	circ_1068	3	-	0	0	2	1
chr14	93117926	93125814	circ_1070	3	+	0	2	0	1
chr13	111857635	111896641	circ_1072	12	+	0	6	1	5
chr11	19890470	19901673	circ_1073	8	+	0	0	0	8
chr18	33747115	33751123	circ_1075	2	+	0	0	0	2
chr19	46191644	46191824	circ_1076	2	-	0	1	0	1
chr5	109091029	109110666	circ_1077	3	+	0	2	1	0
chr19	966571	968503	circ_1079	8	+	0	4	0	4
chr7	155556502	155559349	circ_1081	10	+	0	0	0	10
chr11	65373231	65375919	circ_1082	17	-	0	5	0	12
chr3	128060075	128060732	circ_1083	2	+	0	2	0	0
chr4	113483526	113511030	circ_1085	8	-	0	8	0	0
chr4	39246089	39247072	circ_1086	2	+	0	0	0	2
chr19	20828489	20829211	circ_1087	2	-	0	0	0	2
chr2	101521194	101549463	circ_1091	2	+	0	0	0	2
chr1	243493841	243507633	circ_1092	3	+	0	3	0	0
chr1	60324099	60336782	circ_1094	2	+	0	2	0	0
chr8	131191509	131249240	circ_1095	11	-	0	9	0	2
chr1	21231375	21268823	circ_1096	3	-	0	1	2	0
chr1	21094076	21107033	circ_1097	3	-	0	3	0	0
chr6	158509691	158514136	circ_1098	4	+	0	1	0	3
chr4	13338516	13383218	circ_1099	5	-	0	5	0	0
chr3	119084162	119087363	circ_1103	2	+	0	0	0	2
chr6	110959851	110988777	circ_1104	2	-	0	0	0	2
chr9	123533625	123538504	circ_1105	4	-	0	2	2	0
chr16	66839679	66839929	circ_1106	26	-	0	6	1	19
chr9	125719289	125782738	circ_1107	18	+	0	15	2	1
chr8	62557158	62566219	circ_1108	2	-	0	2	0	0
chr17	61105364	61176718	circ_1109	4	+	0	1	0	3
chr22	32134372	32134897	circ_1110	48	-	0	16	0	32
chr7	73649861	73661093	circ_1111	12	-	0	0	0	12
chr13	38320073	38320592	circ_1112	9	-	0	2	2	5
chr8	98725889	98731417	circ_1114	8	+	0	7	0	1
chr19	59058742	59061651	circ_1115	5	+	0	2	0	3
chr12	78522485	78562646	circ_1118	4	+	0	0	0	4
chr3	23942298	23942540	circ_1119	9	-	0	4	0	5
chr18	77193578	77227582	circ_1121	3	+	0	0	0	3
chr11	77451775	77458173	circ_1122	3	-	0	0	0	3
chr17	64492318	64738878	circ_1123	2	+	0	0	0	2
chr18	39081083	39105490	circ_1129	4	-	0	3	0	1
chr16	84135225	84135712	circ_1132	14	-	0	7	0	7
chr14	74358729	74377120	circ_1137	3	+	0	0	3	0
chr15	65743336	65744440	circ_1138	10	-	0	1	0	9
chr1	46120214	46126897	circ_1139	4	-	0	4	0	0
chr20	45923409	45927616	circ_1140	4	-	0	0	0	4
chr3	124527868	124540321	circ_1144	10	-	0	8	0	2
chr5	162898190	162898469	circ_1145	6	+	0	3	0	3
chr18	74625702	74632014	circ_1147	2	+	0	2	0	0
chr16	70502751	70503226	circ_1148	9	+	0	7	0	2
chr2	85097348	85097909	circ_1149	146	-	3	52	6	85
chr21	45387826	45391371	circ_1151	9	+	0	3	0	6
chr1	10500403	10502498	circ_1156	45	+	0	28	2	15
chr8	131414130	131415139	circ_1157	28	-	0	3	0	25
chr4	121675707	121682001	circ_1160	4	-	0	4	0	0
chr2	219411641	219425606	circ_1161	10	-	0	8	1	1
chr5	156918622	156926670	circ_1163	2	-	0	2	0	0
chr11	118368650	118372572	circ_1164	4	+	0	4	0	0
chr5	118860910	118872245	circ_1166	4	+	0	2	0	2
chr8	22265822	22266009	circ_1170	3	+	0	0	0	3
chr3	141889166	141896418	circ_1171	4	-	0	2	0	2
chr17	1746096	1775820	circ_1172	6	+	0	4	0	2
chr13	46594583	46619651	circ_1173	3	-	1	2	0	0
chr3	119582265	119721086	circ_1175	4	-	0	2	0	2
chr16	16126965	16146673	circ_1176	12	+	1	6	0	5
chr6	144808683	144832259	circ_1179	32	+	0	24	2	6
chr5	158204420	158223483	circ_1181	4	-	0	0	0	4
chr13	114157810	114175048	circ_1188	85	+	0	31	3	51
chr13	76195898	76197456	circ_1190	4	+	0	2	0	2
chr10	60549441	60580228	circ_1191	2	+	0	1	0	1
chr5	148386443	148392297	circ_1195	2	-	0	0	0	2
chr20	47585683	47592736	circ_1198	12	+	0	7	0	5
chr6	17421785	17426921	circ_1199	16	+	0	5	0	11
chr4	170498078	170511960	circ_1200	6	-	0	5	0	1
chr19	19035041	19035788	circ_1203	11	+	0	4	0	7
chr2	69565029	69590802	circ_1204	3	-	0	2	1	0
chr4	2626988	2628304	circ_1205	95	+	0	33	2	60
chr2	228195341	228212100	circ_1206	2	+	0	2	0	0
chr1	155927503	155928187	circ_1209	12	-	0	0	0	12
chr18	76856475	76873354	circ_1213	8	+	0	5	0	3
chr12	2602355	2622150	circ_1214	17	+	0	9	0	8
chr7	810107	814799	circ_1216	94	+	0	46	1	47
chr7	150814181	150815719	circ_1217	196	+	2	95	0	99
chr7	132973675	133314894	circ_1218	4	+	0	2	0	2
chr17	4186092	4200104	circ_1219	5	-	0	0	0	5
chr12	105303432	105322472	circ_1220	8	-	1	5	0	2
chr16	521294	539000	circ_1221	13	+	0	7	0	6
chr8	131164981	131179868	circ_1223	2	-	0	0	0	2
chr6	79724798	79735881	circ_1224	7	-	0	3	2	2
chr5	150843113	150847486	circ_1225	4	+	0	3	0	1
chr17	57274904	57275150	circ_1226	217	+	0	5	10	202
chr17	5356899	5359502	circ_1228	5	-	0	2	0	3
chr17	45668082	45669911	circ_1230	15	+	0	8	0	7
chr3	33661094	33673863	circ_1231	7	-	0	3	0	4
chr4	13343862	13383218	circ_1232	8	-	0	0	0	8
chr13	41890981	41910892	circ_1235	12	+	2	6	4	0
chr14	23282108	23282649	circ_1236	48	-	0	48	0	0
chr5	69812134	69814232	circ_1238	5	-	0	1	1	3
chr6	168291541	168299147	circ_1239	3	+	0	1	0	2
chr2	219339352	219339608	circ_1241	12	-	0	3	0	9
chr2	32694462	32694682	circ_1242	2	+	0	0	0	2
chr3	111651115	111659492	circ_1244	2	+	0	2	0	0
chr12	57640586	57641981	circ_1245	5	-	0	1	0	4
chr9	19350699	19361961	circ_1246	2	+	0	0	0	2
chr1	54059780	54060663	circ_1248	60	-	2	47	1	10
chr2	86348601	86353003	circ_1250	4	+	0	1	1	2
chr19	46324641	46357765	circ_1252	2	-	0	0	0	2
chr19	11024552	11027453	circ_1253	52	+	0	26	1	25
chr21	34787194	34793992	circ_1254	18	+	0	5	0	13
chr5	179134132	179135381	circ_1255	4	+	0	0	0	4
chr1	23381561	23395644	circ_1256	4	+	0	3	0	1
chr14	96807858	96813678	circ_1257	49	-	3	30	5	11
chr12	133353219	133359079	circ_1258	2	-	2	0	0	0
chr2	30682417	30791042	circ_1259	9	+	0	7	0	2
chr19	45385467	45389476	circ_1260	2	+	0	0	0	2
chr1	243858892	244006584	circ_1261	32	-	1	9	2	20
chr20	30720815	30723976	circ_1262	2	+	1	1	0	0
chr14	102473344	102474674	circ_1263	4	+	0	1	0	3
chr20	34435271	34446303	circ_1264	8	+	0	3	0	5
chr10	96201652	96234540	circ_1266	161	+	3	65	3	90
chr2	224856519	224863059	circ_1270	8	-	1	6	0	1
chr12	95546586	95546769	circ_1272	14	-	0	11	0	3
chr15	62966025	62978995	circ_1273	7	+	0	3	0	4
chr8	38682825	38688695	circ_1274	5	+	0	2	0	3
chr11	111715323	111735974	circ_1275	9	-	0	5	2	2
chr8	48868433	48869991	circ_1278	2	-	0	1	0	1
chr11	46670686	46671867	circ_1279	7	+	0	0	0	7
chr2	15651335	15698758	circ_1284	3	-	0	3	0	0
chr17	33466253	33467085	circ_1285	5	-	0	2	0	3
chr10	75147446	75157032	circ_1286	4	-	0	2	0	2
chr12	19475243	19475601	circ_1288	4	+	0	0	0	4
chr6	129845111	129879311	circ_1289	2	-	0	2	0	0
chrX	107083899	107160879	circ_1290	2	+	0	2	0	0
chr3	52952499	52962357	circ_1291	13	-	0	6	0	7
chr17	35600286	35603892	circ_1292	4	-	0	1	0	3
chr12	96076482	96107116	circ_1293	5	-	0	3	0	2
chr2	175742237	175742856	circ_1294	5	-	0	2	0	3
chr11	128963515	128994789	circ_1295	21	-	0	8	1	12
chr2	109463193	109473426	circ_1297	18	+	0	8	0	10
chr5	9379934	9423350	circ_1299	42	-	1	21	4	16
chr8	131164981	131199531	circ_1302	5	-	0	4	0	1
chr3	196541321	196547438	circ_1303	10	+	0	1	0	9
chr15	81192589	81201647	circ_1304	4	+	0	4	0	0
chr8	39044427	39114862	circ_1308	3	+	0	3	0	0
chr3	142222203	142226951	circ_1310	3	-	2	0	0	1
chr2	201741641	201752408	circ_1312	15	-	0	10	0	5
chr17	35506787	35538297	circ_1314	3	-	0	0	0	3
chr10	12154898	12155063	circ_1315	2	+	0	0	0	2
chr14	50611887	50625364	circ_1317	6	-	0	3	0	3
chr1	3424358	3432091	circ_1320	2	-	0	1	0	1
chr13	21013731	21063635	circ_1321	2	-	0	0	0	2
chr14	77978499	77978746	circ_1322	2	-	0	0	0	2
chr3	195063199	195112876	circ_1327	2	-	0	1	1	0
chr14	50292584	50298079	circ_1331	2	-	2	0	0	0
chr2	197084762	197085665	circ_1333	2	-	0	0	0	2
chr13	24823614	24826000	circ_1338	118	+	0	52	1	65
chr7	100773701	100773935	circ_1339	2	+	0	0	0	2
chr2	32749954	32774548	circ_1340	5	+	1	4	0	0
chr18	48584494	48593557	circ_1341	9	+	0	3	0	6
chr12	24982756	25002883	circ_1342	14	-	0	7	2	5
chr1	241031886	241033419	circ_1343	50	-	0	11	0	39
chr7	66236869	66264401	circ_1345	10	+	0	6	0	4
chr4	120166491	120170037	circ_1347	19	+	0	1	1	17
chr8	93088192	93093521	circ_1348	13	-	0	5	0	8
chr4	7795407	7820898	circ_1350	2	-	0	0	0	2
chr22	30353024	30375041	circ_1353	2	+	0	2	0	0
chr12	11273608	11276786	circ_1354	57	-	0	18	0	39
chr6	71185112	71212494	circ_1355	2	+	0	2	0	0
chr12	78400198	78452895	circ_1356	6	+	2	3	1	0
chr10	78778770	78799395	circ_1357	3	-	0	1	0	2
chr7	114582329	114619836	circ_1358	18	+	1	9	3	5
chr2	214204886	214228869	circ_1359	5	+	0	0	2	3
chr2	131829427	131846909	circ_1364	2	-	0	1	0	1
chr2	206036934	206050587	circ_1365	13	+	1	7	1	4
chr10	52103251	52104105	circ_1367	10	-	0	7	0	3
chr22	45942964	45946495	circ_1368	2	+	0	2	0	0
chr16	11976871	11991892	circ_1370	11	-	0	11	0	0
chr12	1372199	1399178	circ_1372	8	+	0	2	0	6
chr2	113405229	113410375	circ_1373	12	+	0	5	0	7
chr2	128767842	128770728	circ_1376	4	-	0	1	0	3
chrX	106082537	106093540	circ_1377	4	+	1	3	0	0
chr6	129950497	129955250	circ_1378	34	-	1	6	2	25
chr2	63053221	63058293	circ_1381	5	+	0	3	2	0
chr14	50199421	50206900	circ_1383	8	+	0	3	0	5
chr12	40696590	40697936	circ_1385	2	+	0	2	0	0
chr20	30742905	30746317	circ_1387	6	+	0	4	0	2
chr4	123183918	123188113	circ_1388	2	+	0	1	0	1
chr2	232995328	233075115	circ_1391	3	+	0	1	0	2
chr1	25124232	25153607	circ_1392	13	+	0	4	0	9
chrX	47926259	47926449	circ_1394	5	-	0	2	0	3
chr17	47869247	47875920	circ_1396	2	+	0	0	0	2
chr15	76518189	76588078	circ_1397	5	-	0	4	0	1
chr6	135299816	135315013	circ_1398	2	-	0	2	0	0
chr10	5838725	5842668	circ_1399	32	-	0	8	3	21
chr16	11133610	11145498	circ_1400	2	+	0	0	0	2
chr7	40117603	40118450	circ_1401	3	+	0	3	0	0
chr4	41682022	41684477	circ_1403	2	+	0	0	0	2
chr5	77511878	77563419	circ_1405	3	-	0	2	0	1
chr2	61505299	61520685	circ_1406	6	-	0	3	2	1
chr11	118451960	118455359	circ_1407	27	+	0	22	0	5
chr16	71803525	71805155	circ_1408	4	-	0	0	0	4
chr4	2906490	2916767	circ_1410	2	+	0	1	0	1
chr3	53322082	53324886	circ_1411	2	-	0	0	0	2
chr9	88574707	88611492	circ_1413	7	+	1	4	2	0
chr4	120189422	120193189	circ_1414	3	+	1	2	0	0
chr21	44270150	44274736	circ_1415	2	-	0	2	0	0
chr3	67546221	67660020	circ_1416	13	-	0	11	0	2
chr22	35679954	35683445	circ_1417	3	+	0	1	0	2
chr1	28362054	28374937	circ_1418	42	-	0	19	0	23
chr21	46538478	46554747	circ_1419	8	+	0	2	0	6
chr8	12956855	12960362	circ_1420	4	-	0	2	0	2
chr17	59981820	60002460	circ_1421	4	-	0	4	0	0
chr5	15600822	15601631	circ_1422	3	+	0	1	0	2
chr17	7484028	7484384	circ_1423	2	+	0	0	0	2
chr8	130915557	130916831	circ_1425	4	-	0	0	0	4
chr15	22940727	22958342	circ_1426	2	+	0	2	0	0
chr15	68434283	68457142	circ_1427	33	+	0	23	0	10
chr1	31740717	31754343	circ_1428	4	-	0	2	0	2
chr15	81082876	81083336	circ_1431	10	+	0	0	0	10
chr2	11389786	11428575	circ_1432	2	-	0	0	2	0
chr7	92300739	92404145	circ_1434	3	-	0	0	1	2
chr3	11382118	11389509	circ_1435	11	+	0	4	0	7
chr1	60125890	60139805	circ_1436	7	+	0	2	0	5
chr1	12335881	12338095	circ_1437	21	+	0	17	3	1
chr9	140707457	140710514	circ_1439	2	+	0	0	0	2
chr1	150432535	150432793	circ_1440	12	+	0	4	0	8
chr1	109954498	109957985	circ_1441	2	-	0	0	0	2
chr3	140692557	140692847	circ_1442	7	+	0	5	0	2
chr12	53410256	53416411	circ_1445	5	+	0	1	0	4
chr5	311407	314711	circ_1446	2	+	0	0	0	2
chr19	41088256	41089623	circ_1447	11	+	0	3	0	8
chr1	55599742	55604391	circ_1449	5	-	0	4	0	1
chr1	25773252	25785383	circ_1451	8	+	1	4	3	0
chr17	62289933	62291602	circ_1453	66	-	2	34	1	29
chr21	40650668	40670508	circ_1455	7	-	0	4	0	3
chr12	50821544	50855130	circ_1456	2	+	0	2	0	0
chr20	21335426	21338430	circ_1457	4	+	0	0	0	4
chr1	243471290	243507633	circ_1458	3	+	0	3	0	0
chr8	104933899	104973361	circ_1459	2	+	0	2	0	0
chr16	75646140	75646759	circ_1461	5	-	0	4	0	1
chr9	34286614	34306439	circ_1462	2	-	1	0	1	0
chr14	58934452	58937441	circ_1463	9	+	0	5	0	4
chr8	124369801	124373886	circ_1464	2	-	0	0	0	2
chr2	122514815	122516382	circ_1465	19	+	0	4	0	15
chr9	137619111	137630654	circ_1466	19	+	0	15	0	4
chr8	145533140	145537717	circ_1468	7	+	0	3	0	4
chr16	18839352	18845760	circ_1470	7	-	0	7	0	0
chr14	55625239	55629793	circ_1471	5	-	0	2	0	3
chr3	142238510	142243041	circ_1472	2	-	0	0	0	2
chr20	43545396	43547918	circ_1473	25	+	0	11	4	10
chr17	60106901	60112969	circ_1475	27	-	0	18	0	9
chr3	49069615	49070661	circ_1478	2	-	0	2	0	0
chr9	84267098	84268951	circ_1480	2	-	0	0	0	2
chr3	125282541	125301822	circ_1481	2	-	0	2	0	0
chr11	126104889	126110939	circ_1482	7	+	0	4	0	3
chr9	140605418	140622981	circ_1483	3	+	1	2	0	0
chr2	216256354	216259442	circ_1486	3	-	0	2	0	1
chr4	120180974	120190992	circ_1487	10	+	0	10	0	0
chr2	45773870	45812913	circ_1489	7	-	2	3	2	0
chr13	114541041	114542823	circ_1490	8	-	0	4	0	4
chr10	101938957	101945394	circ_1491	2	-	0	0	0	2
chr17	17782940	17810845	circ_1493	19	-	0	15	0	4
chr1	32557275	32557612	circ_1494	2	+	0	2	0	0
chr9	88284399	88307728	circ_1495	5	-	0	1	0	4
chr11	124844991	124847496	circ_1496	28	+	0	5	0	23
chr1	227381486	227441856	circ_1498	5	-	0	4	1	0
chr11	108186549	108192147	circ_1499	6	+	0	1	0	5
chr2	9484660	9499018	circ_1501	13	+	0	3	0	10
chr1	241669302	241672085	circ_1502	11	-	0	4	0	7
chr2	230638812	230642195	circ_1504	3	-	0	2	0	1
chr14	75245149	75245386	circ_1505	4	+	0	0	0	4
chr7	90585011	90613556	circ_1506	31	+	0	4	1	26
chr15	56148328	56164674	circ_1508	3	-	0	3	0	0
chr1	94964157	94972198	circ_1509	23	+	0	12	2	9
chr15	56132644	56132925	circ_1514	3	-	0	1	0	2
chr17	57842331	57895134	circ_1515	4	+	0	4	0	0
chr18	21104093	21106729	circ_1517	3	+	0	1	0	2
chr13	23927923	23945304	circ_1518	246	-	4	208	11	23
chr11	18312988	18313566	circ_1525	52	-	2	42	3	5
chr17	43347779	43351960	circ_1526	2	-	0	0	0	2
chr2	86335472	86346167	circ_1527	3	+	0	2	0	1
chr14	102469128	102471020	circ_1528	7	+	0	2	0	5
chr8	125577902	125580777	circ_1531	2	-	0	2	0	0
chr15	70968831	70970545	circ_1532	2	-	0	0	0	2
chr2	102460562	102460773	circ_1533	3	+	0	0	0	3
chr6	157431605	157454341	circ_1534	57	+	1	20	0	36
chr19	651610	652884	circ_1537	33	-	0	21	0	12
chr13	77791974	77807398	circ_1538	13	-	0	4	4	5
chr12	53848509	53853187	circ_1539	3	+	0	2	0	1
chr10	13779843	13804680	circ_1540	2	-	0	1	0	1
chr6	36189944	36196833	circ_1541	2	+	0	0	0	2
chr5	14270933	14304701	circ_1544	19	+	0	17	0	2
chr7	91957096	91981956	circ_1545	4	+	0	4	0	0
chr12	57906533	57906747	circ_1547	2	+	0	0	0	2
chr8	118830673	118849440	circ_1548	30	-	1	19	2	8
chr7	36438687	36455493	circ_1550	4	+	0	4	0	0
chr4	25156619	25160729	circ_1552	19	-	0	8	0	11
chr19	11151982	11152236	circ_1553	3	+	0	1	0	2
chr21	46702263	46703442	circ_1555	3	-	0	2	0	1
chr9	19276155	19276477	circ_1559	4	+	0	2	0	2
chr10	71151880	71154861	circ_1561	4	+	0	0	0	4
chr1	235944164	235964397	circ_1562	3	-	3	0	0	0
chr14	100551023	100563995	circ_1563	8	+	0	7	0	1
chr10	13214375	13217681	circ_1564	11	+	0	2	0	9
chr9	33948371	33973235	circ_1565	2	-	0	0	0	2
chr4	121675707	121732604	circ_1567	73	-	5	42	14	12
chr1	22027990	22030111	circ_1569	17	-	0	9	0	8
chr7	122019421	122056218	circ_1572	5	-	0	4	0	1
chr19	19042133	19042434	circ_1574	2	-	0	1	0	1
chr2	216191544	216203630	circ_1577	2	+	0	2	0	0
chr1	192997214	192998787	circ_1578	7	-	0	6	1	0
chr16	18805920	18810156	circ_1583	17	-	0	11	0	6
chr1	64117339	64120137	circ_1584	9	+	0	1	0	8
chr7	6026389	6027251	circ_1588	4	-	0	1	1	2
chr3	47468646	47476627	circ_1589	4	-	0	2	0	2
chr2	239090705	239103511	circ_1592	45	-	0	17	0	28
chr1	205130385	205138960	circ_1593	2	-	0	2	0	0
chr5	125919623	125929096	circ_1594	4	-	0	0	0	4
chr2	36749234	36764689	circ_1598	19	+	1	8	1	9
chr14	32142560	32142780	circ_1599	2	+	0	0	0	2
chr9	99271954	99327765	circ_1600	62	-	4	48	5	5
chr14	69919957	69922583	circ_1601	13	+	0	3	0	10
chr3	132360815	132363740	circ_1602	2	-	0	0	1	1
chr7	129350213	129367205	circ_1603	3	+	0	2	0	1
chrX	24190831	24197887	circ_1605	289	+	3	151	14	121
chr17	65924470	65936772	circ_1606	3	+	0	3	0	0
chr15	66777327	66779630	circ_1607	9	+	0	1	0	8
chr5	170346444	170395381	circ_1609	4	+	0	2	0	2
chr16	56973148	56974157	circ_1610	18	+	0	8	1	9
chr22	31858917	31859953	circ_1611	18	-	0	9	0	9
chr3	17226600	17279911	circ_1613	3	-	0	3	0	0
chr14	101450684	101455127	circ_1615	5	+	0	2	0	3
chr16	23113639	23120102	circ_1616	5	-	0	3	0	2
chr2	46583289	46588229	circ_1617	14	+	0	4	0	10
chr6	17688626	17688849	circ_1618	10	-	1	0	0	9
chr7	155465560	155493638	circ_1619	3	+	0	0	3	0
chr17	526772	530556	circ_1623	39	-	0	17	1	21
chrX	1404670	1409402	circ_1624	4	+	0	2	0	2
chr11	62406454	62407203	circ_1627	117	-	0	34	8	75
chr11	61131723	61133688	circ_1628	7	+	0	3	0	4
chr2	44121683	44153100	circ_1631	2	-	0	1	1	0
chr6	71464682	71508440	circ_1632	5	+	0	3	0	2
chr16	71748414	71748704	circ_1633	51	-	0	5	0	46
chr5	61778927	61789951	circ_1634	2	+	0	2	0	0
chr11	108350027	108361894	circ_1635	11	-	0	11	0	0
chr5	127850369	127866386	circ_1637	5	-	0	0	0	5
chr10	13824921	13838588	circ_1638	3	-	0	3	0	0
chr4	141578250	141600997	circ_1644	2	-	0	1	1	0
chr3	129546645	129551669	circ_1645	34	-	0	24	0	10
chr2	192543715	192548530	circ_1646	2	+	0	0	0	2
chr6	157488173	157495251	circ_1647	8	+	0	2	0	6
chr7	29980297	29994976	circ_1648	7	-	1	2	0	4
chr11	118635916	118639060	circ_1649	15	-	0	7	1	7
chr16	27244321	27246620	circ_1650	13	-	0	4	0	9
chr2	48059487	48066908	circ_1652	4	-	0	4	0	0
chr15	74932806	74948409	circ_1653	2	-	0	0	0	2
chr19	13563689	13566003	circ_1654	6	-	0	0	0	6
chr18	7888103	7955412	circ_1655	2	+	0	0	0	2
chr3	9796387	9796569	circ_1657	4	+	0	0	0	4
chr15	41020908	41023542	circ_1658	2	+	0	0	0	2
chr1	237013643	237016388	circ_1659	14	+	0	9	0	5
chr4	39510185	39515804	circ_1661	3	-	0	3	0	0
chr1	10177516	10179671	circ_1662	11	+	0	4	0	7
chr3	155551256	155551830	circ_1664	2	-	0	2	0	0
chr17	80085567	80092070	circ_1665	57	-	0	33	0	24
chr15	32819013	32825569	circ_1666	10	-	0	0	10	0
chr2	64139478	64148469	circ_1667	2	-	0	2	0	0
chr5	61733100	61770291	circ_1669	5	+	0	3	0	2
chr8	141549418	141551457	circ_1672	28	-	0	13	0	15
chr10	25226112	25231365	circ_1673	31	-	0	7	0	24
chr16	70051949	70065871	circ_1674	6	-	0	5	0	1
chr10	105664848	105670380	circ_1676	5	-	0	2	0	3
chr4	72102292	72121116	circ_1677	55	+	0	14	0	41
chr2	46574011	46574202	circ_1678	2	+	0	0	0	2
chr2	231940224	231949828	circ_1679	2	+	0	2	0	0
chr13	46616298	46619651	circ_1682	6	-	0	4	2	0
chr10	27462046	27470510	circ_1686	8	+	0	4	0	4
chr6	159197439	159210403	circ_1687	8	-	0	5	0	3
chr17	1576374	1577186	circ_1689	2	-	0	0	0	2
chr11	75727858	75728024	circ_1692	3	+	0	0	0	3
chr5	96762939	96767604	circ_1693	2	+	0	2	0	0
chr15	43348541	43352312	circ_1694	2	-	0	0	0	2
chr1	109878861	109888500	circ_1697	2	-	0	0	2	0
chr16	69874028	69922152	circ_1699	3	+	0	3	0	0
chr2	44428324	44436466	circ_1700	14	+	0	8	2	4
chr2	197143251	197157474	circ_1703	13	-	0	6	0	7
chr1	233353644	233363117	circ_1704	144	-	0	61	8	75
chr18	9522157	9522507	circ_1706	5	+	0	1	0	4
chr15	65790201	65793117	circ_1709	7	-	0	7	0	0
chr12	112568314	112572870	circ_1711	17	+	0	6	0	11
chr10	28824490	28879761	circ_1713	6	+	0	4	0	2
chr22	24431891	24434909	circ_1716	30	+	0	15	0	15
chr16	27539918	27556844	circ_1717	8	-	0	5	0	3
chr22	19028570	19029472	circ_1719	7	-	0	2	0	5
chr6	139487420	139488461	circ_1721	7	+	0	4	0	3
chr22	41265002	41278181	circ_1722	4	+	0	2	0	2
chr8	71506740	71512317	circ_1723	2	-	0	2	0	0
chr9	138741982	138754454	circ_1724	17	-	0	9	0	8
chr15	50781997	50785110	circ_1725	2	+	0	2	0	0
chr5	80409356	80422982	circ_1727	20	+	0	5	0	15
chr16	90027338	90028533	circ_1729	2	+	0	2	0	0
chr2	182363349	182376502	circ_1730	2	+	0	0	0	2
chr22	24698162	24726399	circ_1732	2	+	0	0	2	0
chr17	37431222	37441826	circ_1733	2	-	0	1	0	1
chr3	188123899	188242575	circ_1735	19	+	0	10	0	9
chr3	133327716	133331396	circ_1736	2	-	0	0	0	2
chr4	47886362	47898664	circ_1738	2	-	0	1	1	0
chr14	103173687	103180954	circ_1739	2	+	0	0	2	0
chr4	1838155	1843524	circ_1744	6	-	0	3	0	3
chr17	27802687	27805365	circ_1745	2	+	0	0	0	2
chr4	20619061	20619273	circ_1746	2	+	0	0	0	2
chr3	8894562	8896458	circ_1750	7	-	0	0	0	7
chr17	61655830	61661073	circ_1753	4	+	0	0	0	4
chrX	149761066	149787612	circ_1754	12	+	0	8	0	4
chr17	65955656	65972074	circ_1755	3	+	0	3	0	0
chr5	37302880	37303516	circ_1758	3	-	0	1	0	2
chr3	121178896	121187278	circ_1759	4	-	0	0	0	4
chr9	114341075	114359712	circ_1760	4	-	0	4	0	0
chr14	71511849	71543136	circ_1762	6	+	0	2	4	0
chr2	45927677	45928630	circ_1765	4	+	0	0	0	4
chr8	143425326	143436124	circ_1766	3	-	0	3	0	0
chr3	11396894	11468400	circ_1768	57	+	0	34	0	23
chr4	148886174	148887990	circ_1769	6	+	0	2	0	4
chr9	79954431	79966362	circ_1770	2	+	0	1	1	0
chr5	5191797	5222997	circ_1772	12	+	0	5	0	7
chr3	179418795	179448497	circ_1773	4	+	0	4	0	0
chr19	9767222	9771550	circ_1774	35	-	1	8	4	22
chr6	119177533	119177708	circ_1775	7	-	0	0	0	7
chr5	112399680	112421007	circ_1777	8	-	0	4	1	3
chr11	85718584	85742653	circ_1778	39	-	6	20	13	0
chr17	80426639	80442826	circ_1780	2	+	1	0	0	1
chr9	134308003	134323191	circ_1782	3	+	0	1	0	2
chr21	47531892	47532491	circ_1784	3	+	0	0	0	3
chr16	4519227	4519466	circ_1785	5	-	0	0	0	5
chr1	145497392	145498689	circ_1790	3	+	0	0	0	3
chr16	16138306	16165586	circ_1792	2	+	0	1	0	1
chr6	43527914	43535091	circ_1794	13	-	0	7	0	6
chr9	132740743	132757237	circ_1796	2	-	0	0	2	0
chr2	161284293	161288988	circ_1797	3	-	0	0	0	3
chr2	170871790	170897495	circ_1802	6	+	0	2	0	4
chr1	52959282	52962855	circ_1803	4	-	0	4	0	0
chr3	171965322	172016577	circ_1806	4	+	0	4	0	0
chr1	44070860	44071114	circ_1807	2	+	0	0	0	2
chr14	55467220	55468903	circ_1809	2	-	0	2	0	0
chr19	41850651	41854360	circ_1812	3	-	0	0	0	3
chr6	155569133	155573137	circ_1813	5	+	0	1	0	4
chrX	19701940	19725102	circ_1814	13	-	0	11	0	2
chr19	11280552	11289396	circ_1815	11	-	0	5	0	6
chr3	51575513	51675883	circ_1816	3	+	0	0	0	3
chr3	194157823	194171005	circ_1817	3	-	0	3	0	0
chr10	104445572	104465246	circ_1818	5	-	0	4	1	0
chr2	224758950	224760347	circ_1820	166	-	0	23	0	143
chr8	98831367	98837381	circ_1821	2	+	0	0	0	2
chr2	101670569	101676001	circ_1825	22	-	0	14	0	8
chr2	216238044	216256537	circ_1826	16	-	0	16	0	0
chr5	61856962	61897675	circ_1827	3	+	0	2	0	1
chr4	54249939	54256040	circ_1828	346	+	0	109	6	231
chr13	95768175	95822882	circ_1830	16	-	0	13	0	3
chr3	37144414	37152556	circ_1832	2	-	0	2	0	0
chr13	42481721	42486304	circ_1838	37	-	0	8	0	29
chr11	18579774	18588029	circ_1839	2	-	0	2	0	0
chr9	128230250	128268696	circ_1840	27	-	0	18	1	8
chr7	73100965	73101425	circ_1841	216	+	0	36	12	168
chr6	149900969	149901859	circ_1845	2	+	0	0	0	2
chr7	151902190	151904513	circ_1847	10	-	0	8	0	2
chr10	105767934	105778666	circ_1850	20	+	0	7	8	5
chr2	202603392	202609152	circ_1851	6	-	0	2	0	4
chr17	76394332	76400170	circ_1852	5	+	0	3	0	2
chr11	68272612	68305359	circ_1855	16	+	0	8	1	7
chr18	51715243	51731527	circ_1857	2	-	0	0	0	2
chr22	41531816	41533794	circ_1858	4	+	0	0	0	4
chr10	73588633	73594262	circ_1860	2	-	0	0	2	0
chr6	144858717	144860579	circ_1863	101	+	0	54	5	42
chr2	135878388	135911446	circ_1864	2	+	0	2	0	0
chr1	67356836	67371058	circ_1865	555	-	5	355	30	165
chr3	123456224	123512691	circ_1867	3	-	0	3	0	0
chr3	47960208	47963368	circ_1868	110	-	0	38	3	69
chr1	161748033	161762117	circ_1869	4	+	0	2	0	2
chr7	66458203	66458404	circ_1870	6	-	0	2	0	4
chr4	1729434	1737561	circ_1871	3	+	0	3	0	0
chr2	9083315	9114564	circ_1873	22	-	0	9	0	13
chr18	13029661	13030607	circ_1876	2	+	0	1	0	1
chr17	49075804	49079206	circ_1877	2	-	0	0	0	2
chr12	102301963	102308010	circ_1878	325	+	0	85	7	233
chr21	37775055	37781763	circ_1879	2	+	0	0	0	2
chr1	109883345	109888500	circ_1882	2	-	0	2	0	0
chr2	190315628	190320170	circ_1884	2	+	0	1	0	1
chr8	141810557	141889736	circ_1886	17	-	0	11	0	6
chr21	37741285	37742174	circ_1887	3	+	0	1	2	0
chr2	232079543	232100094	circ_1889	2	+	0	2	0	0
chr3	43602711	43607219	circ_1892	7	-	0	0	0	7
chr17	41888174	41888573	circ_1893	4	-	0	0	0	4
chr3	175165016	175189546	circ_1897	7	+	0	5	0	2
chr1	200801327	200801973	circ_1898	4	+	0	0	0	4
chr11	86157355	86159297	circ_1900	2	-	0	1	0	1
chr10	126727565	126799662	circ_1902	144	-	1	47	3	93
chr6	150147399	150174296	circ_1904	134	-	1	51	5	77
chr22	35717951	35719170	circ_1906	3	+	0	0	0	3
chr3	195015447	195053852	circ_1908	2	-	0	2	0	0
chr6	3076997	3081350	circ_1909	11	+	0	5	3	3
chr11	20101609	20104725	circ_1912	68	+	1	19	0	48
chr9	78682870	78722267	circ_1913	7	+	0	5	0	2
chr10	103699619	103735057	circ_1914	2	-	0	0	1	1
chr2	63540382	63666989	circ_1915	3	-	0	3	0	0
chr7	158456875	158457442	circ_1917	2	-	0	0	0	2
chr3	44970797	45000952	circ_1918	5	-	1	2	0	2
chr6	99823815	99831700	circ_1919	9	-	0	6	1	2
chr5	72185612	72189530	circ_1921	4	+	0	3	1	0
chr2	133489309	133489624	circ_1922	2	-	0	2	0	0
chr2	219394678	219399429	circ_1924	5	-	0	0	0	5
chr22	38689260	38710174	circ_1927	9	-	0	6	0	3
chr10	32308785	32310215	circ_1928	28	-	0	10	4	14
chr3	51661568	51661770	circ_1929	8	+	0	4	0	4
chr10	113919668	113924368	circ_1932	2	-	0	2	0	0
chr16	70029971	70052000	circ_1933	4	-	0	3	0	1
chr5	6748576	6751310	circ_1934	3	+	0	2	0	1
chr19	53158813	53164096	circ_1936	140	-	0	22	0	118
chr2	62103229	62107529	circ_1937	16	-	0	9	2	5
chr11	107965117	107966418	circ_1938	8	+	2	5	0	1
chr18	19144163	19146167	circ_1941	3	-	0	1	0	2
chr19	55610151	55624163	circ_1942	11	-	2	2	0	7
chrX	20204413	20222221	circ_1944	7	-	0	7	0	0
chr21	40581920	40590586	circ_1945	2	-	0	2	0	0
chr1	244595846	244601070	circ_1946	5	-	0	3	0	2
chr3	188202379	188327632	circ_1947	2	+	0	1	0	1
chr3	45515734	45518119	circ_1948	8	+	0	1	0	7
chr2	32743320	32744013	circ_1950	4	+	0	0	0	4
chr4	148830882	148887990	circ_1951	10	+	0	6	0	4
chr13	45975217	45985615	circ_1955	7	-	0	4	0	3
chr5	37351291	37358253	circ_1957	5	-	0	2	0	3
chr1	22007300	22021714	circ_1958	7	-	0	7	0	0
chr17	45740454	45742524	circ_1959	26	+	0	7	1	18
chr5	148800043	148803960	circ_1960	3	+	0	2	0	1
chr19	33579039	33581771	circ_1961	2	+	0	0	0	2
chr17	79244717	79258695	circ_1962	56	-	2	31	0	23
chr11	77336007	77336863	circ_1963	261	-	4	118	14	125
chr19	19153519	19153686	circ_1965	2	+	0	0	0	2
chr8	95897294	95897786	circ_1966	54	-	0	16	3	35
chr19	44237009	44249036	circ_1968	3	-	0	0	0	3
chr22	36708093	36714370	circ_1970	3	-	0	1	0	2
chr7	72863871	72874048	circ_1972	2	-	0	0	0	2
chr3	196612021	196613565	circ_1973	21	+	0	18	0	3
chr18	21095819	21096387	circ_1976	10	+	0	5	0	5
chr16	4700365	4707364	circ_1977	71	+	0	41	2	28
chrX	153996576	153997585	circ_1978	71	+	2	19	0	50
chr9	33953282	33956144	circ_1979	106	-	0	39	2	65
chr2	242092890	242109282	circ_1982	3	+	0	0	0	3
chr17	1985103	1989195	circ_1983	8	-	0	0	3	5
chr19	54025870	54059162	circ_1985	2	+	0	0	0	2
chr4	1341877	1349033	circ_1986	2	+	0	0	0	2
chr12	42768664	42792796	circ_1987	35	+	1	26	0	8
chr16	28990475	28994611	circ_1988	5	+	0	0	0	5
chr18	12999419	13030607	circ_1990	48	+	2	23	23	0
chr22	32179892	32188803	circ_1992	2	+	0	0	0	2
chr2	63182651	63223901	circ_1993	2	+	0	2	0	0
chr19	19307774	19310043	circ_1995	3	+	0	3	0	0
chr2	179447298	179465394	circ_1996	2	+	0	2	0	0
chr3	37038114	37048554	circ_1997	2	+	0	0	0	2
chr4	83978078	83978561	circ_1998	8	+	0	5	0	3
chr2	203690417	203735379	circ_2000	2	-	0	0	0	2
chr19	17273159	17286550	circ_2001	6	+	0	3	0	3
chr4	3088665	3101121	circ_2002	39	+	0	3	1	35
chr8	54669114	54684727	circ_2004	2	-	0	2	0	0
chr10	78787580	78944674	circ_2006	2	-	0	0	0	2
chr19	19105174	19119237	circ_2007	2	-	0	2	0	0
chr12	31586088	31600703	circ_2012	8	-	0	5	0	3
chr2	29135455	29140861	circ_2013	5	+	0	0	1	4
chr1	26623409	26624553	circ_2015	7	-	0	0	0	7
chr10	12191593	12191960	circ_2016	2	+	0	0	0	2
chr1	1197648	1198766	circ_2017	2	-	0	0	0	2
chr19	41782063	41798416	circ_2019	3	+	0	0	0	3
chr6	75847152	75848677	circ_2020	8	-	0	8	0	0
chr15	20874796	20886547	circ_2021	7	-	0	7	0	0
chr13	26898908	26911779	circ_2022	2	+	0	2	0	0
chr15	64791491	64792365	circ_2023	195	+	7	182	6	0
chr12	51450132	51451911	circ_2024	3	+	0	0	0	3
chr18	21757976	21759799	circ_2032	5	-	0	2	0	3
chr5	142779220	142780417	circ_2033	130	-	3	74	12	41
chr1	25666964	25679465	circ_2034	6	+	0	2	0	4
chr19	16472589	16472795	circ_2035	36	-	0	6	0	30
chr11	72578909	72613683	circ_2036	11	-	0	4	0	7
chr20	18523662	18529414	circ_2037	2	+	0	2	0	0
chr22	41734316	41742212	circ_2040	2	+	0	2	0	0
chr20	3578552	3584909	circ_2042	6	+	0	4	0	2
chr7	157159195	157160177	circ_2051	88	+	0	10	5	73
chr5	118510955	118513939	circ_2052	4	+	0	0	0	4
chr17	58761342	58786686	circ_2053	3	+	0	0	0	3
chr7	156976571	157018233	circ_2054	2	+	0	1	1	0
chr15	66727364	66737045	circ_2055	8	+	0	4	0	4
chr8	12952267	12956084	circ_2057	2	-	0	0	0	2
chr2	9458652	9463379	circ_2060	2	+	0	2	0	0
chr21	16386664	16415895	circ_2061	789	-	2	107	26	654
chr17	4076648	4083172	circ_2062	5	-	0	1	0	4
chr14	71413631	71435827	circ_2063	15	+	0	4	0	11
chr13	75868989	75880607	circ_2064	5	-	0	3	0	2
chr2	46313346	46313501	circ_2065	3	+	0	0	0	3
chr2	62103229	62110683	circ_2066	15	-	0	12	0	3
chr16	66759730	66763002	circ_2067	62	-	0	23	0	39
chr5	170626673	170648844	circ_2068	3	+	0	1	0	2
chr2	29383198	29390406	circ_2070	5	+	0	3	0	2
chr8	32600192	32617924	circ_2073	2	+	0	0	0	2
chr14	31775937	31777226	circ_2074	3	-	0	0	0	3
chr10	99150179	99150601	circ_2075	8	-	0	3	1	4
chr8	30541604	30550572	circ_2076	2	-	0	0	0	2
chr14	50649180	50671127	circ_2077	3	-	0	3	0	0
chr15	76205543	76206546	circ_2078	6	+	0	0	0	6
chr11	46666888	46679172	circ_2081	2	+	0	0	0	2
chr22	41175012	41195087	circ_2082	5	-	0	5	0	0
chr10	121189886	121207772	circ_2085	3	+	0	2	0	1
chr12	53671253	53671744	circ_2086	3	+	0	2	0	1
chr7	140494107	140534672	circ_2087	2	-	0	1	1	0
chr11	34999670	35006275	circ_2089	3	+	0	0	0	3
chr11	2976973	2993473	circ_2090	2	-	0	2	0	0
chr6	108645028	108645252	circ_2091	6	+	0	0	0	6
chr22	31979860	31998771	circ_2092	6	+	0	2	0	4
chr10	35302626	35320547	circ_2093	4	-	0	2	2	0
chr9	96277948	96278551	circ_2094	61	+	1	25	4	31
chr10	98988903	99025882	circ_2096	3	-	0	2	0	1
chr6	157216048	157256710	circ_2098	2	+	0	2	0	0
chr5	127704874	127710443	circ_2101	3	-	0	0	0	3
chrX	23748643	23754133	circ_2102	8	-	0	0	0	8
chrX	47006755	47028897	circ_2103	2	+	0	0	0	2
chrX	40456500	40456916	circ_2104	2	+	0	1	0	1
chr17	20922396	20924539	circ_2105	2	-	0	1	0	1
chr9	132838690	132854660	circ_2107	2	+	0	2	0	0
chr16	11935551	11935857	circ_2109	9	-	0	3	0	6
chr4	56336883	56376232	circ_2110	8	-	0	4	4	0
chr13	52249305	52301926	circ_2111	5	+	0	4	0	1
chr9	102988343	103009069	circ_2117	2	+	0	0	0	2
chr2	120003064	120005782	circ_2118	4	+	0	2	0	2
chr8	30464573	30472232	circ_2120	7	-	0	7	0	0
chr17	38251187	38253656	circ_2121	2	-	0	0	0	2
chr3	197559067	197566268	circ_2123	4	+	0	4	0	0
chr11	9834078	9838571	circ_2124	6	-	0	2	0	4
chr6	160204972	160207029	circ_2125	2	-	0	1	0	1
chr3	52620440	52623271	circ_2126	2	-	0	2	0	0
chr19	5016267	5082515	circ_2127	2	+	0	2	0	0
chr2	32688261	32690232	circ_2128	2	+	0	2	0	0
chr2	211421442	211447433	circ_2131	8	+	0	5	0	3
chr1	53343596	53347337	circ_2132	5	+	0	0	0	5
chr8	95549330	95550574	circ_2133	15	-	2	3	3	7
chr12	31600471	31605410	circ_2134	8	-	0	4	0	4
chr10	103432671	103436193	circ_2135	343	-	3	157	10	173
chr3	57569624	57570191	circ_2138	155	-	0	10	1	144
chr7	140055467	140064291	circ_2141	4	-	0	3	0	1
chr10	124172435	124177484	circ_2142	5	+	0	0	0	5
chr19	49699696	49700131	circ_2143	18	+	1	13	0	4
chr8	17137747	17143936	circ_2144	2	+	0	0	0	2
chr2	36704031	36764689	circ_2147	2	+	0	2	0	0
chr16	84792321	84793881	circ_2150	7	+	0	4	0	3
chr8	124798734	124801985	circ_2151	5	+	0	2	0	3
chr9	27009017	27011966	circ_2152	3	+	0	3	0	0
chr3	52675969	52677359	circ_2153	3	-	0	0	0	3
chr8	43013717	43027529	circ_2154	7	+	1	6	0	0
chr10	103384501	103436193	circ_2156	143	-	0	57	0	86
chr6	73386818	73606865	circ_2158	5	+	0	1	0	4
chr12	22676359	22680826	circ_2160	2	-	0	2	0	0
chr2	1647139	1653447	circ_2161	3	-	0	3	0	0
chr2	200233327	200298237	circ_2163	758	-	14	473	28	243
chr5	14290824	14297372	circ_2164	3	+	0	0	0	3
chr1	155730234	155730432	circ_2166	2	-	0	0	0	2
chr1	235311718	235318427	circ_2169	2	-	0	0	0	2
chr1	113201643	113209767	circ_2170	3	+	0	3	0	0
chr2	33477743	33505225	circ_2171	3	+	0	3	0	0
chr2	220431994	220433046	circ_2172	2	-	0	0	0	2
chr8	98703179	98731417	circ_2174	6	+	0	4	0	2
chr17	78896523	78897473	circ_2175	10	+	0	7	0	3
chr6	157405795	157488319	circ_2176	3	+	0	1	0	2
chr14	62187099	62188541	circ_2177	41	+	3	28	0	10
chr8	103299660	103300494	circ_2178	2	-	0	1	0	1
chr8	104413743	104420012	circ_2179	6	-	0	6	0	0
chr1	28595693	28601526	circ_2180	3	+	0	3	0	0
chr4	6806249	6826411	circ_2182	3	+	0	2	0	1
chr6	161469647	161471011	circ_2184	14	+	1	11	2	0
chr14	101406701	101415933	circ_2185	4	+	0	4	0	0
chr16	28401611	28403463	circ_2191	6	-	0	2	2	2
chr1	15370484	15370655	circ_2192	6	+	0	0	0	6
chrY	16731379	16734471	circ_2193	2	+	0	0	0	2
chr3	51624382	51664947	circ_2194	2	+	0	2	0	0
chr6	5396865	5404934	circ_2197	3	+	0	3	0	0
chr3	42236295	42242546	circ_2199	7	+	0	3	0	4
chr19	45528586	45532250	circ_2201	30	+	0	9	1	20
chr12	57037186	57039137	circ_2202	2	-	0	2	0	0
chr6	126329537	126342426	circ_2203	4	+	0	3	0	1
chr20	35288739	35294795	circ_2204	5	-	0	0	0	5
chr15	96813076	96815027	circ_2205	5	-	0	0	0	5
chr19	44001269	44002028	circ_2206	10	-	0	7	0	3
chr20	5556058	5556624	circ_2208	3	-	0	2	0	1
chr19	5700799	5708414	circ_2210	2	-	0	0	0	2
chr1	35944566	35944813	circ_2211	114	-	1	62	0	51
chr2	33482509	33505225	circ_2212	3	+	0	0	0	3
chr4	8453686	8456540	circ_2213	5	+	0	1	0	4
chr5	64931127	64931870	circ_2214	2	+	0	0	0	2
chr17	74041372	74066525	circ_2215	2	-	0	2	0	0
chr7	151917607	151935911	circ_2217	73	-	2	48	2	21
chr9	135221647	135224822	circ_2219	7	-	0	7	0	0
chr2	74273404	74275538	circ_2220	29	+	0	21	2	6
chr15	40289164	40295515	circ_2222	6	+	0	2	0	4
chrX	100382126	100403150	circ_2223	2	+	0	1	1	0
chr1	11181302	11182183	circ_2224	26	-	0	7	0	19
chr5	134678949	134688735	circ_2226	2	-	0	1	0	1
chr17	18183849	18198099	circ_2227	2	-	0	1	1	0
chr19	19153519	19154883	circ_2228	12	+	0	2	2	8
chr2	37481346	37502987	circ_2230	2	-	0	2	0	0
chr18	43702432	43704859	circ_2231	22	+	0	5	1	16
chr17	80721840	80724244	circ_2232	2	+	0	0	0	2
chr19	41758255	41763534	circ_2237	5	+	0	3	0	2
chr4	24854693	24878319	circ_2239	29	-	0	12	0	17
chr3	51575604	51624575	circ_2240	61	+	1	16	0	44
chr7	80418621	80458061	circ_2243	11	-	1	8	1	1
chr22	31859666	31864288	circ_2244	2	-	0	0	0	2
chr15	86182604	86207986	circ_2245	4	+	0	4	0	0
chr5	133647982	133655188	circ_2246	2	-	0	0	0	2
chr1	161093628	161094316	circ_2247	7	-	0	2	0	5
chr6	86278996	86282089	circ_2248	2	-	0	0	0	2
chr11	61607805	61608197	circ_2251	4	+	0	0	0	4
chr4	81216712	81242617	circ_2252	2	+	0	2	0	0
chr6	159026298	159029782	circ_2253	40	+	0	18	0	22
chr15	63824845	63866602	circ_2254	5	+	0	4	0	1
chr9	117228546	117241051	circ_2256	2	-	0	0	0	2
chr10	35772331	35805551	circ_2258	8	+	0	3	0	5
chr1	202729542	202736188	circ_2260	3	-	0	1	0	2
chr14	37754522	37838829	circ_2261	31	+	0	18	2	11
chr7	157015947	157018233	circ_2262	73	+	0	21	6	46
chr3	47762155	47777616	circ_2263	17	-	0	3	0	14
chr6	36063571	36063843	circ_2264	2	+	0	0	0	2
chr17	36622407	36623572	circ_2265	2	+	0	0	0	2
chr17	41348497	41352625	circ_2268	6	+	0	3	0	3
chr7	66038371	66041919	circ_2270	149	-	1	59	3	86
chr20	3270774	3278822	circ_2272	2	-	2	0	0	0
chr6	25509883	25529121	circ_2273	2	+	0	0	2	0
chr6	170626457	170632347	circ_2275	18	+	4	11	3	0
chr12	1225031	1299218	circ_2276	5	+	0	4	1	0
chr3	136183722	136221621	circ_2279	19	-	1	15	2	1
chr9	114202651	114213835	circ_2282	2	-	0	1	0	1
chr3	43607144	43621964	circ_2285	13	-	0	5	2	6
chr1	58971731	59000003	circ_2286	11	-	0	8	1	2
chr13	41814396	41835051	circ_2288	3	-	0	2	0	1
chr10	69647174	69666694	circ_2290	3	+	0	3	0	0
chr2	176856958	176860374	circ_2291	3	-	0	3	0	0
chr1	225600155	225607500	circ_2292	2	-	0	2	0	0
chr2	190670377	190682906	circ_2293	10	+	0	7	0	3
chr10	70733300	70741337	circ_2295	10	+	0	6	0	4
chr3	62258620	62267384	circ_2298	3	+	0	3	0	0
chr1	154207066	154218851	circ_2299	2	+	0	2	0	0
chr1	38052911	38054683	circ_2300	69	-	0	25	0	44
chr9	130715853	130716204	circ_2304	2	-	0	1	0	1
chr10	76910271	76924498	circ_2305	10	+	0	9	0	1
chr1	100960373	100964818	circ_2306	3	+	0	3	0	0
chr22	41173043	41190584	circ_2307	4	-	0	3	0	1
chr3	50211225	50212621	circ_2309	6	+	0	4	0	2
chr5	78940945	78964851	circ_2311	2	+	0	2	0	0
chr12	114823280	114841741	circ_2312	395	-	6	241	17	131
chr7	5015931	5028808	circ_2314	2	+	0	2	0	0
chr17	64728805	64734973	circ_2315	16	+	0	5	0	11
chr3	9476017	9476169	circ_2317	2	+	0	0	0	2
chr10	71119652	71129380	circ_2319	9	+	0	6	0	3
chrX	54177677	54186049	circ_2321	10	-	0	4	0	6
chrX	44935941	44950109	circ_2322	3	+	0	3	0	0
chr7	30876273	30880464	circ_2323	7	+	0	4	0	3
chr9	33944362	33953472	circ_2324	3	-	1	0	0	2
chr17	40869993	40871225	circ_2325	4	-	0	3	0	1
chr2	20497313	20518406	circ_2326	7	-	0	3	0	4
chr7	149249891	149255930	circ_2327	12	-	0	4	0	8
chr16	67915570	67915748	circ_2328	2	+	0	0	0	2
chr17	29185178	29196664	circ_2331	5	+	1	3	1	0
chr5	137904613	137906830	circ_2332	46	-	1	21	4	20
chr17	47388673	47395345	circ_2334	6	-	0	6	0	0
chr12	118533337	118533619	circ_2336	7	-	0	3	0	4
chr8	98817580	98837381	circ_2339	205	+	5	104	9	87
chr22	41240842	41246884	circ_2340	2	-	0	1	0	1
chr8	28214186	28218699	circ_2341	2	-	0	2	0	0
chr6	111631055	111632462	circ_2342	2	-	0	0	0	2
chr2	236877105	236878331	circ_2343	6	+	0	0	0	6
chr17	33348389	33353580	circ_2344	4	-	0	4	0	0
chr19	16665962	16677468	circ_2345	3	-	0	1	0	2
chr2	197740469	197786910	circ_2347	2	-	0	1	0	1
chr5	179132679	179133332	circ_2349	28	+	0	2	0	26
chr11	3752620	3756554	circ_2350	28	-	0	18	1	9
chr1	114092136	114137182	circ_2351	2	+	0	2	0	0
chr10	53564344	53822391	circ_2352	2	+	0	2	0	0
chr13	100982814	101020828	circ_2353	23	+	0	6	0	17
chr14	45590089	45600003	circ_2355	2	-	0	0	2	0
chr17	45403591	45422464	circ_2356	2	+	1	1	0	0
chr3	195706614	195709181	circ_2360	6	-	0	1	0	5
chr7	55979308	55991392	circ_2361	2	+	0	0	0	2
chr9	124794001	124801647	circ_2362	8	-	0	0	0	8
chr13	23927923	23930146	circ_2363	3	-	0	3	0	0
chr11	116655570	116658359	circ_2364	7	-	0	4	0	3
chr16	17352844	17451907	circ_2367	2	-	0	2	0	0
chr13	100920942	100962162	circ_2368	2	+	0	1	0	1
chr16	82891966	83065823	circ_2369	4	+	0	0	0	4
chr6	56963858	56967677	circ_2371	2	+	0	0	2	0
chr1	150999708	151001420	circ_2372	19	+	0	3	0	16
chr1	34033192	34038291	circ_2375	2	-	0	1	0	1
chr9	33986757	33998862	circ_2376	2	-	1	0	1	0
chr1	1424583	1426051	circ_2379	12	+	0	4	0	8
chr6	136470224	136476896	circ_2382	10	+	0	5	0	5
chr17	31087307	31107802	circ_2383	3	-	1	1	1	0
chr1	220363044	220364626	circ_2385	12	-	0	5	0	7
chrX	24075537	24075871	circ_2386	17	+	0	4	0	13
chr12	120580310	120580745	circ_2387	18	-	0	5	0	13
chr11	65270587	65271829	circ_2391	2	+	0	0	2	0
chr15	76566752	76578822	circ_2392	23	-	0	10	0	13
chr9	33060462	33073804	circ_2394	2	-	0	2	0	0
chr6	145148746	145157074	circ_2395	27	+	0	12	0	15
chr6	32088547	32089125	circ_2400	37	-	1	20	0	16
chr8	48874612	48877272	circ_2404	3	+	0	3	0	0
chr8	38205014	38205733	circ_2405	19	-	2	13	3	1
chr6	135639656	135716034	circ_2407	5	-	0	2	0	3
chr12	124158161	124158357	circ_2408	2	+	0	2	0	0
chr13	42335263	42361679	circ_2409	4	-	0	2	0	2
chr1	174274123	174363283	circ_2413	3	+	0	3	0	0
chr12	53917059	53931336	circ_2414	3	-	0	2	0	1
chr9	95018961	95020268	circ_2417	2	-	0	2	0	0
chr5	32397324	32400308	circ_2418	4	-	0	0	0	4
chr15	70975096	70991999	circ_2420	54	-	0	29	0	25
chr6	42641528	42647570	circ_2421	3	+	0	0	0	3
chr19	16337231	16339739	circ_2422	2	+	0	2	0	0
chr19	44159590	44160792	circ_2423	58	-	1	17	2	38
chr19	10273342	10277361	circ_2425	24	-	0	12	0	12
chr1	201816406	201828122	circ_2426	3	+	0	3	0	0
chr14	55473997	55475437	circ_2427	10	-	0	4	0	6
chr2	32117060	32145979	circ_2431	9	-	0	3	1	5
chr8	131072824	131138335	circ_2432	2	-	0	2	0	0
chr2	233671200	233671367	circ_2433	4	+	0	0	0	4
chr5	109049220	109051965	circ_2434	200	+	3	111	15	71
chr2	162862254	162873665	circ_2435	2	-	0	2	0	0
chr4	6998051	7002978	circ_2436	2	+	0	0	0	2
chr22	50832321	50845304	circ_2437	6	+	0	3	0	3
chr12	57674140	57690334	circ_2439	6	-	0	2	0	4
chr18	76886266	77037196	circ_2440	12	+	0	9	0	3
chr8	95839490	95840021	circ_2441	3	+	0	0	0	3
chr1	1198725	1203372	circ_2443	5	-	0	0	0	5
chr12	50488219	50490755	circ_2445	50	+	0	19	0	31
chr13	21955572	21961773	circ_2446	3	-	0	1	0	2
chr11	123464789	123471256	circ_2447	3	+	0	1	0	2
chr8	109247226	109254142	circ_2449	8	-	1	5	2	0
chr7	74524751	74528329	circ_2450	10	+	0	4	0	6
chr8	132962215	132968152	circ_2452	19	+	0	12	1	6
chr3	125295032	125301822	circ_2455	19	-	2	10	0	7
chr3	17627844	17665405	circ_2456	4	-	0	1	0	3
chr10	111667448	111674857	circ_2457	20	-	0	5	0	15
chr3	15776916	15807819	circ_2458	10	-	0	7	0	3
chr11	82984689	82989872	circ_2459	3	-	0	3	0	0
chr4	129752887	129767687	circ_2461	3	+	0	0	0	3
chr2	230341855	230377652	circ_2462	3	-	0	3	0	0
chr14	95910821	95916442	circ_2463	12	-	0	8	0	4
chr19	11507919	11508273	circ_2465	4	-	0	0	0	4
chr2	173426947	173429801	circ_2467	18	+	0	14	0	4
chr4	121732524	121742500	circ_2468	48	-	0	19	6	23
chr17	80721840	80851508	circ_2470	3	+	0	3	0	0
chr5	173036240	173040258	circ_2473	2	-	0	1	0	1
chr15	76152218	76165909	circ_2475	37	+	1	22	9	5
chr14	50269170	50272851	circ_2476	7	-	0	2	0	5
chr1	171514617	171514826	circ_2477	2	+	0	0	0	2
chr17	5364258	5365866	circ_2478	161	-	1	62	9	89
chr11	9069489	9074762	circ_2479	2	-	0	0	0	2
chr6	158454486	158476060	circ_2480	4	+	0	2	0	2
chr13	42385360	42393522	circ_2482	47	-	0	16	2	29
chr17	31039005	31082680	circ_2483	5	-	0	5	0	0
chr9	137004941	137007841	circ_2484	5	+	0	0	0	5
chr9	139417301	139418431	circ_2485	6	-	0	1	0	5
chr3	27453132	27465643	circ_2486	58	-	1	37	8	12
chr16	23489688	23492091	circ_2488	3	-	0	0	0	3
chr17	4015902	4020460	circ_2489	12	-	0	0	0	12
chr3	179478899	179483636	circ_2491	6	+	0	3	0	3
chr17	62476405	62481985	circ_2493	4	-	0	3	0	1
chr18	67759345	67760040	circ_2494	9	-	0	0	0	9
chr1	150258841	150259405	circ_2496	17	+	0	0	0	17
chr5	230990	240591	circ_2498	4	+	0	2	0	2
chr8	130859049	130883742	circ_2499	4	-	0	4	0	0
chr5	134032815	134039622	circ_2500	13	+	0	6	0	7
chr2	37276795	37284623	circ_2501	12	-	0	7	0	5
chr6	169626274	169629774	circ_2503	3	-	0	3	0	0
chr16	16162012	16173335	circ_2504	7	+	1	0	0	6
chr11	120322220	120327959	circ_2505	8	+	0	6	0	2
chr7	24663281	24708279	circ_2506	13	+	0	8	5	0
chr4	83772583	83796975	circ_2507	3	-	0	0	3	0
chr6	158914604	158915878	circ_2509	6	+	0	0	0	6
chr2	160585519	160602448	circ_2510	4	+	0	4	0	0
chr6	7226699	7232140	circ_2512	6	+	0	6	0	0
chr3	159583951	159609979	circ_2513	5	+	0	5	0	0
chr10	31644075	31676195	circ_2514	104	+	0	45	6	53
chr6	43521109	43523701	circ_2517	2	-	0	0	0	2
chr2	36623756	36658364	circ_2519	2	+	0	1	0	1
chrY	15466882	15472408	circ_2520	21	-	0	15	5	1
chr6	151265621	151270269	circ_2521	13	+	0	6	0	7
chr19	10556893	10559826	circ_2522	3	+	0	0	0	3
chr17	79660683	79660995	circ_2523	11	+	0	0	0	11
chr1	85655739	85656435	circ_2524	7	-	0	3	4	0
chr11	117052131	117053522	circ_2525	4	+	0	4	0	0
chr19	41231244	41235320	circ_2528	2	+	0	2	0	0
chr17	30773962	30807649	circ_2529	17	+	0	8	2	7
chr7	91957096	91991587	circ_2530	7	+	0	5	0	2
chr5	137527162	137537137	circ_2531	10	-	0	5	0	5
chr7	151896363	151904513	circ_2533	2	-	0	1	0	1
chr21	35122447	35138316	circ_2535	2	+	0	1	0	1
chr16	1682212	1691188	circ_2536	13	+	0	2	0	11
chr7	152497615	152522207	circ_2537	2	+	0	2	0	0
chr12	90049455	90071593	circ_2539	4	-	0	0	4	0
chr17	57808781	57851246	circ_2540	47	+	2	40	0	5
chr13	113201933	113223573	circ_2542	2	-	0	2	0	0
chr22	46594241	46594488	circ_2543	17	+	0	4	0	13
chr5	138221900	138223331	circ_2544	6	+	0	0	2	4
chr20	49521302	49545362	circ_2546	2	-	0	0	0	2
chr4	15626874	15632414	circ_2547	11	-	1	8	0	2
chr4	85800558	85819753	circ_2548	2	-	0	0	0	2
chr19	3651823	3667351	circ_2549	9	-	0	0	0	9
chr10	122637864	122649521	circ_2550	2	+	0	0	0	2
chrY	16733888	16813012	circ_2552	3	+	0	3	0	0
chr11	89947185	89948398	circ_2554	3	-	0	0	0	3
chr17	42188096	42195072	circ_2555	15	-	0	6	0	9
chr1	243433406	243449699	circ_2559	9	+	0	7	0	2
chr15	86207793	86228104	circ_2560	11	+	0	8	0	3
chr3	29910348	29977687	circ_2562	3	+	0	3	0	0
chr11	111914189	111922073	circ_2563	7	+	0	2	0	5
chr5	36953719	36972143	circ_2565	3	+	0	0	0	3
chr12	62918294	62919882	circ_2566	4	+	0	3	0	1
chr1	230390963	230401113	circ_2569	2	+	0	1	0	1
chr2	135093787	135119979	circ_2574	10	+	0	7	3	0
chr6	133767767	133789869	circ_2575	3	+	0	2	0	1
chr7	158528193	158536369	circ_2576	3	-	0	2	0	1
chr11	72418219	72425366	circ_2577	22	-	0	11	2	9
chr11	3723692	3724122	circ_2578	7	-	0	4	0	3
chr3	111632165	111632549	circ_2582	49	+	0	33	0	16
chr20	49218608	49219181	circ_2583	21	-	1	11	0	9
chr12	89996819	89998123	circ_2584	5	-	0	5	0	0
chr1	150997086	150999803	circ_2585	29	+	0	17	0	12
chr19	14512197	14515374	circ_2587	6	+	0	0	0	6
chr1	118439454	118463047	circ_2590	21	-	3	14	0	4
chr5	170818308	170827929	circ_2591	5	+	0	1	0	4
chr7	111926927	111936366	circ_2593	11	+	0	8	0	3
chr4	54011499	54011749	circ_2596	66	-	0	16	2	48
chr12	28544236	28605587	circ_2599	3	+	0	0	3	0
chrX	16836696	16838378	circ_2603	19	+	1	10	1	7
chr16	23635329	23641790	circ_2606	3	-	0	0	0	3
chr5	170640622	170692851	circ_2607	2	+	0	2	0	0
chr1	233296028	233344356	circ_2608	2	-	0	1	1	0
chr2	203142672	203149204	circ_2612	3	+	0	2	0	1
chr9	72130926	72132195	circ_2613	36	-	0	16	3	17
chr11	3723692	3726586	circ_2614	2	-	0	0	0	2
chr2	216248050	216249699	circ_2615	2	-	0	0	0	2
chr17	62557617	62582288	circ_2616	22	-	0	9	2	11
chr17	62567915	62602758	circ_2618	73	-	3	49	3	18
chr4	129042980	129083472	circ_2620	4	+	2	1	1	0
chr4	144449020	144449867	circ_2623	5	+	0	1	0	4
chr9	103082546	103111654	circ_2624	6	-	1	2	2	1
chr1	161816238	161833102	circ_2625	22	+	2	9	0	11
chr13	20638590	20657172	circ_2627	9	+	0	7	0	2
chr11	18579774	18596959	circ_2628	2	-	0	2	0	0
chr15	66774092	66777529	circ_2631	19	+	0	8	0	11
chr6	43555008	43573056	circ_2632	20	+	1	6	0	13
chr12	1136913	1225199	circ_2634	3	+	0	3	0	0
chr7	74466817	74486583	circ_2635	10	-	0	3	0	7
chr10	101714970	101716962	circ_2637	4	-	1	0	1	2
chr3	152132729	152150709	circ_2639	65	+	1	30	1	33
chr7	33014228	33020165	circ_2640	7	+	0	4	0	3
chr18	46284289	46343747	circ_2641	35	+	2	18	0	15
chr3	15274025	15275480	circ_2643	3	+	0	0	0	3
chr7	137536751	137552739	circ_2644	9	-	0	0	0	9
chr1	59147456	59150923	circ_2645	8	-	0	6	2	0
chrX	135318402	135322645	circ_2646	3	-	0	0	0	3
chr16	57153106	57157385	circ_2647	2	+	0	0	0	2
chr11	32948702	32956981	circ_2648	22	+	6	0	14	2
chr7	133160081	133164892	circ_2650	4	+	0	0	0	4
chr17	62582203	62594608	circ_2652	2	-	0	2	0	0
chrX	149783061	149787612	circ_2653	3	+	0	1	0	2
chr3	172479399	172501699	circ_2656	2	+	0	2	0	0
chr10	128768965	128780237	circ_2658	15	+	0	3	1	11
chr1	29010094	29018221	circ_2661	6	+	0	2	0	4
chr17	61681893	61683800	circ_2662	14	+	0	3	0	11
chr10	120828957	120830597	circ_2664	10	-	0	5	0	5
chr20	34243123	34246936	circ_2666	13	-	0	13	0	0
chr11	9834078	9851043	circ_2667	2	-	0	0	0	2
chr6	75974946	75977464	circ_2668	6	-	0	0	0	6
chr8	32453345	32474403	circ_2669	124	+	2	69	0	53
chr2	136399105	136403097	circ_2671	2	+	0	2	0	0
chr1	15855582	15890854	circ_2672	3	+	0	3	0	0
chr14	102349593	102360897	circ_2673	2	+	0	2	0	0
chr2	225342916	225365204	circ_2674	2	-	0	2	0	0
chr7	102039994	102047945	circ_2677	79	+	0	34	1	44
chr1	25551492	25554726	circ_2680	2	-	0	1	0	1
chr8	103339969	103357773	circ_2681	6	-	0	4	0	2
chr7	133002037	133041327	circ_2682	9	+	0	3	0	6
chr19	17291735	17295796	circ_2683	2	+	0	0	0	2
chr4	4281173	4283624	circ_2684	7	-	0	3	1	3
chr2	24962300	24975025	circ_2685	2	+	0	0	1	1
chr9	125751575	125752492	circ_2686	64	+	0	29	5	30
chr15	40998374	41021022	circ_2687	5	+	0	3	0	2
chr1	44280562	44323980	circ_2689	3	+	0	3	0	0
chr1	151214598	151215043	circ_2691	31	+	0	13	0	18
chr17	27857424	27861318	circ_2693	2	+	0	0	0	2
chr1	38297916	38323381	circ_2694	2	-	0	0	2	0
chr14	96986391	97000900	circ_2695	2	+	0	2	0	0
chr1	224553580	224559125	circ_2699	87	+	0	22	0	65
chr11	68552282	68564401	circ_2703	5	-	0	0	0	5
chr18	44660866	44662820	circ_2706	2	-	0	2	0	0
chr20	19937258	19951573	circ_2707	2	+	1	0	0	1
chr20	3542922	3546079	circ_2708	5	+	0	4	1	0
chr8	125332326	125343033	circ_2709	24	-	0	6	0	18
chr10	75506387	75511001	circ_2711	3	+	0	1	0	2
chr22	34000420	34022310	circ_2714	2	-	0	0	0	2
chr6	129860320	129879311	circ_2715	12	-	0	4	0	8
chr9	128083711	128094908	circ_2716	5	+	0	2	0	3
chr10	119078382	119100613	circ_2717	5	-	0	0	0	5
chr2	122145338	122159248	circ_2720	4	-	0	4	0	0
chr5	76745584	76785397	circ_2721	25	-	0	17	0	8
chr5	74706835	74722303	circ_2724	3	-	0	2	0	1
chr3	125741628	125745322	circ_2725	2	-	0	2	0	0
chr9	130427525	130444839	circ_2726	2	+	0	1	0	1
chrX	53672262	53675253	circ_2727	7	-	0	3	0	4
chr17	30315338	30315516	circ_2729	63	+	0	15	0	48
chr8	100443764	100454863	circ_2730	9	+	0	9	0	0
chr16	29871901	29872580	circ_2732	3	-	0	0	0	3
chr4	122071257	122075834	circ_2733	2	-	0	2	0	0
chr8	98698895	98712080	circ_2734	3	+	0	3	0	0
chr12	46633461	46637097	circ_2737	44	-	0	39	1	4
chr1	54252830	54254869	circ_2738	64	-	0	0	4	60
chr5	68602643	68607031	circ_2739	2	-	0	0	0	2
chr1	113119607	113126748	circ_2740	3	-	0	3	0	0
chr19	36583590	36585066	circ_2742	9	+	0	3	0	6
chr1	10190557	10195244	circ_2743	5	+	0	1	0	4
chr2	216184387	216190861	circ_2744	2	+	0	2	0	0
chr1	45223227	45226374	circ_2748	10	+	0	2	1	7
chr1	66713142	66731770	circ_2751	17	+	0	1	0	16
chr13	28748408	28752072	circ_2752	490	+	4	210	17	259
chr17	35600286	35602130	circ_2755	5	-	0	1	0	4
chr11	111625222	111626174	circ_2756	11	-	0	7	0	4
chr12	112696299	112702016	circ_2757	3	-	0	0	0	3
chr7	43503258	43519343	circ_2759	10	+	0	7	0	3
chr20	47592552	47592736	circ_2761	4	+	0	2	0	2
chr15	66641397	66644545	circ_2762	4	-	0	2	0	2
chr9	117800539	117804620	circ_2764	2	-	0	1	0	1
chr7	77221501	77230123	circ_2766	5	+	0	0	0	5
chr6	76331247	76333676	circ_2767	16	+	0	10	0	6
chr10	12277046	12288276	circ_2768	2	+	0	0	0	2
chr19	23316881	23318845	circ_2770	6	+	0	0	0	6
chr20	25394425	25397838	circ_2771	3	+	0	0	0	3
chr2	44145163	44153100	circ_2772	39	-	1	8	2	28
chr6	149997395	150001593	circ_2773	11	-	0	5	0	6
chr10	91511102	91522592	circ_2774	18	+	4	0	14	0
chr7	98507678	98508894	circ_2775	3	+	0	0	0	3
chr13	100188861	100193921	circ_2776	2	+	0	2	0	0
chr5	171544484	171583792	circ_2777	4	-	0	1	0	3
chr21	34974539	34975843	circ_2778	23	-	0	0	0	23
chr9	139281936	139282300	circ_2780	3	-	0	0	1	2
chr21	38792600	38794168	circ_2782	1594	+	18	492	49	1035
chr17	25628813	25630661	circ_2783	2	+	0	0	0	2
chr11	118638930	118651893	circ_2784	2	-	0	0	0	2
chr15	49528047	49584734	circ_2786	67	+	0	51	0	16
chr17	58342772	58372162	circ_2790	12	-	0	11	1	0
chr3	194928153	194947585	circ_2791	19	-	0	7	0	12
chr11	66288740	66291353	circ_2793	15	+	0	9	0	6
chr2	32142994	32181667	circ_2794	15	-	0	7	0	8
chr19	13934159	13936527	circ_2795	5	+	0	3	0	2
chr20	33969720	33981999	circ_2796	3	-	0	2	0	1
chr6	16405131	16410136	circ_2797	3	-	0	3	0	0
chr2	122120747	122125407	circ_2800	8	-	0	3	0	5
chr10	80921809	80976031	circ_2802	10	+	0	0	0	10
chr20	60920873	60922084	circ_2803	21	-	0	7	0	14
chr17	60106901	60140662	circ_2805	3	-	0	2	0	1
chr3	27363667	27394410	circ_2806	3	-	0	1	0	2
chr7	21943727	21948125	circ_2807	2	-	0	2	0	0
chr1	6038329	6046387	circ_2808	2	-	0	0	0	2
chr19	44012095	44015718	circ_2810	2	-	0	0	0	2
chr6	42559888	42574389	circ_2811	8	+	0	7	0	1
chr17	74734363	74772623	circ_2812	2	+	0	2	0	0
chr11	120276826	120278532	circ_2813	56	+	0	26	0	30
chr5	102201526	102203097	circ_2814	22	+	0	14	0	8
chr15	42556287	42560230	circ_2817	18	-	0	12	1	5
chr19	45368527	45377735	circ_2818	6	+	0	2	0	4
chr8	25230074	25240294	circ_2820	4	+	1	1	0	2
chr17	58372043	58422969	circ_2821	7	-	0	4	0	3
chr4	83745707	83748785	circ_2823	11	-	0	6	0	5
chr1	223991875	223994649	circ_2824	68	-	0	27	5	36
chr14	50933300	50952912	circ_2825	3	-	0	2	0	1
chr9	140458885	140470619	circ_2827	2	-	0	2	0	0
chr4	154214133	154217188	circ_2828	23	+	0	16	1	6
chr7	140434416	140454033	circ_2831	7	-	0	0	1	6
chr2	15514731	15567918	circ_2832	13	-	1	10	1	1
chr5	72182896	72184130	circ_2833	36	+	0	20	0	16
chr4	42024854	42025401	circ_2835	8	+	0	3	0	5
chr9	95018961	95022516	circ_2836	2	-	0	1	0	1
chr16	4700365	4715152	circ_2838	4	+	0	3	0	1
chr16	81050930	81053881	circ_2839	7	+	1	3	0	3
chr13	28748408	28835595	circ_2840	4	+	0	3	0	1
chr13	24380088	24384063	circ_2841	13	-	0	0	0	13
chr11	68363564	68367962	circ_2842	2	+	0	0	0	2
chr10	21959377	22002879	circ_2843	3	+	0	2	0	1
chr5	56152426	56161804	circ_2844	16	+	0	10	0	6
chr3	11399891	11468400	circ_2845	1116	+	10	590	24	492
chr11	62487494	62491898	circ_2846	3	-	0	0	0	3
chr15	59963381	59972507	circ_2847	17	-	0	15	2	0
chr19	1979909	1980016	circ_2849	2	+	0	1	0	1
chr2	218745620	218747134	circ_2851	2	-	0	0	0	2
chr5	70888752	70900295	circ_2852	68	+	0	38	0	30
chr17	62547701	62568074	circ_2853	8	-	0	5	0	3
chr1	16102796	16103782	circ_2856	2	+	0	2	0	0
chr6	25491959	25500463	circ_2857	2	+	0	0	0	2
chr2	114697535	114699936	circ_2858	13	+	0	7	1	5
chr1	151860748	151861849	circ_2861	2	-	0	2	0	0
chr9	114199219	114213835	circ_2862	3	-	0	1	0	2
chr14	81329100	81372425	circ_2863	55	-	1	22	0	32
chr12	11034815	11126320	circ_2867	5	-	0	1	0	4
chr8	25182879	25203127	circ_2868	4	+	1	3	0	0
chr3	185316199	185329533	circ_2869	3	+	0	0	0	3
chr1	21324093	21415706	circ_2875	4	-	0	0	0	4
chr2	209153452	209167077	circ_2879	2	+	0	2	0	0
chr17	62248459	62265775	circ_2880	198	-	1	97	5	95
chr16	23573945	23578390	circ_2882	7	+	0	3	0	4
chr3	169831147	169867032	circ_2883	2	-	0	0	0	2
chr21	37571367	37572799	circ_2885	2	+	0	0	0	2
chr1	32691771	32692131	circ_2886	14	+	0	4	0	10
chr1	44201903	44267216	circ_2887	2	+	0	2	0	0
chr17	18814415	18832270	circ_2889	4	+	0	3	0	1
chr10	99196947	99197507	circ_2890	56	-	2	26	0	28
chr5	37697756	37727147	circ_2891	4	+	0	1	0	3
chr12	78415526	78452895	circ_2892	6	+	1	4	0	1
chr3	128060075	128077216	circ_2893	16	+	0	12	0	4
chr17	59820373	59857762	circ_2895	24	-	2	13	0	9
chr2	233599864	233626146	circ_2896	26	+	0	19	0	7
chr12	30873744	30877385	circ_2899	9	-	0	1	0	8
chr16	58608512	58609033	circ_2901	21	-	0	3	1	17
chr3	31656596	31661322	circ_2903	2	+	0	0	0	2
chr3	41265511	41279567	circ_2904	7	+	0	3	0	4
chr1	246490502	246498776	circ_2906	73	-	0	25	2	46
chr1	151384100	151384872	circ_2907	9	-	0	3	0	6
chr12	105550503	105553926	circ_2908	3	+	0	3	0	0
chr21	26969613	26976247	circ_2912	10	-	0	5	1	4
chr19	13255390	13255684	circ_2913	2	-	0	0	0	2
chr4	170384393	170459062	circ_2914	2	-	0	0	1	1
chr2	30786871	30791042	circ_2915	4	+	0	0	0	4
chr6	2397454	2399271	circ_2916	15	+	0	15	0	0
chr7	92300739	92463004	circ_2917	3	-	0	0	0	3
chr4	47746418	47809064	circ_2918	3	-	0	3	0	0
chr14	31067688	31071337	circ_2919	29	+	0	11	0	18
chr18	43460039	43462452	circ_2920	2	-	0	1	0	1
chr21	40590077	40601362	circ_2921	7	-	0	5	1	1
chr15	69502654	69553668	circ_2924	11	+	0	11	0	0
chr2	29375550	29380213	circ_2925	4	+	0	3	0	1
chr22	38890634	38891051	circ_2926	3	-	0	0	0	3
chr2	214174782	214182080	circ_2927	14	+	0	0	3	11
chr17	17927937	17929730	circ_2929	3	-	0	0	0	3
chr1	155322496	155324421	circ_2932	4	-	0	3	0	1
chr10	105420529	105420872	circ_2933	2	-	0	2	0	0
chr5	37314299	37324209	circ_2935	2	-	0	0	0	2
chr2	135887564	135888291	circ_2936	2	+	0	0	0	2
chr7	90528605	90585132	circ_2937	2	+	0	1	0	1
chr17	78305805	78310178	circ_2939	6	+	0	3	1	2
chr19	1270926	1272050	circ_2940	4	+	0	4	0	0
chr14	93022095	93043822	circ_2942	54	+	0	16	0	38
chr9	118982215	118989831	circ_2944	3	+	0	3	0	0
chr2	173451005	173457776	circ_2945	7	+	0	0	0	7
chr10	79761954	79764646	circ_2947	11	-	0	0	0	11
chr10	127726809	127731717	circ_2948	2	-	0	0	0	2
chr11	102221574	102239279	circ_2952	14	+	0	8	0	6
chr20	36665860	36687922	circ_2953	3	+	0	3	0	0
chr17	25628813	25636298	circ_2955	2	+	0	0	0	2
chr14	31112521	31122794	circ_2956	5	+	0	3	0	2
chr17	57109256	57134415	circ_2957	2	-	0	2	0	0
chrX	135301556	135303122	circ_2959	3	-	0	2	0	1
chr2	161258478	161259823	circ_2962	7	-	0	0	0	7
chr13	33327469	33330094	circ_2963	3	+	0	3	0	0
chrX	71681853	71710856	circ_2964	3	-	0	0	0	3
chr2	62099216	62110683	circ_2966	8	-	0	8	0	0
chr13	52992126	53000201	circ_2967	21	-	0	5	0	16
chr1	213341200	213405598	circ_2969	2	+	0	2	0	0
chr19	46890349	46891988	circ_2971	2	+	0	0	0	2
chr17	35827557	35831241	circ_2972	3	+	0	0	0	3
chr1	224423979	224424284	circ_2977	2	-	0	0	0	2
chr13	111329320	111353902	circ_2979	4	-	0	0	0	4
chr6	82904195	82911199	circ_2980	2	-	0	0	0	2
chr3	119720892	119721086	circ_2981	42	-	0	6	3	33
chrY	1447214	1447705	circ_2983	4	-	0	4	0	0
chr7	75692832	75695724	circ_2984	2	+	0	0	0	2
chr11	76237505	76239510	circ_2985	9	+	0	4	0	5
chr1	165648678	165664634	circ_2987	9	-	1	3	0	5
chr4	88940609	88989213	circ_2988	3	+	0	3	0	0
chr1	47725960	47726211	circ_2989	28	-	0	7	1	20
chr4	20706088	20729020	circ_2990	5	+	0	1	0	4
chr3	43602711	43616356	circ_2991	4	-	0	2	0	2
chr1	114280731	114301355	circ_2993	2	-	0	0	0	2
chr10	124151818	124172561	circ_2994	4	+	0	3	0	1
chr1	211526580	211529810	circ_2997	11	+	0	3	0	8
chr5	112336780	112337371	circ_2999	14	+	0	4	4	6
chr10	51854907	51870030	circ_3000	3	+	0	1	0	2
chr16	11118677	11154879	circ_3002	2	+	0	2	0	0
chr11	68334481	68350597	circ_3003	6	+	3	2	0	1
chr5	38510565	38530768	circ_3004	4	-	0	2	2	0
chr1	153635690	153636950	circ_3005	10	-	0	2	0	8
chr1	42693553	42776781	circ_3006	10	-	0	6	0	4
chr19	11289020	11289396	circ_3007	189	-	1	75	3	110
chr10	34636892	34673182	circ_3008	2	-	0	2	0	0
chr12	27132716	27133579	circ_3009	2	-	0	0	0	2
chr3	15776916	15836813	circ_3012	2	-	0	1	0	1
chr5	64510620	64538033	circ_3014	2	-	0	2	0	0
chr19	10254441	10254663	circ_3015	35	-	0	4	0	31
chr14	64908771	64920579	circ_3016	8	+	0	5	0	3
chr2	43625109	43657441	circ_3017	9	-	0	5	0	4
chr6	17665469	17669259	circ_3018	112	-	0	37	0	75
chr2	234343025	234347025	circ_3019	16	+	0	8	0	8
chr15	66807863	66813543	circ_3020	2	+	0	0	0	2
chr7	148529725	148544397	circ_3022	92	-	0	35	4	53
chr19	33108494	33113525	circ_3024	36	-	0	12	0	24
chr11	73914772	73936301	circ_3025	2	+	0	0	0	2
chr6	147581750	147599340	circ_3027	22	+	3	8	0	11
chr14	101448840	101464448	circ_3029	6	+	0	4	0	2
chr6	73843143	73879577	circ_3030	8	+	0	0	1	7
chr6	108227651	108234631	circ_3031	2	-	0	2	0	0
chr3	47127684	47147610	circ_3034	12	-	1	5	0	6
chr2	160572191	160585686	circ_3035	27	+	0	7	1	19
chr16	18852886	18856973	circ_3036	86	-	1	45	2	38
chr5	179249957	179260782	circ_3037	16	+	0	8	0	8
chr9	3898690	4125941	circ_3039	3	-	0	2	0	1
chr17	74763467	74772623	circ_3043	31	+	0	18	0	13
chr14	56128239	56130759	circ_3044	2	+	0	1	0	1
chr8	124243539	124251384	circ_3045	50	-	3	27	0	20
chr14	58740696	58740853	circ_3047	2	-	0	2	0	0
chr1	236175220	236205592	circ_3048	3	-	0	1	0	2
chr5	76760585	76785397	circ_3050	2	-	0	0	0	2
chr6	111672878	111678328	circ_3053	2	-	0	2	0	0
chr19	45211132	45211459	circ_3054	49	+	1	44	0	4
chr9	20413718	20414423	circ_3055	3	-	0	0	0	3
chr13	21361103	21362755	circ_3058	2	-	0	2	0	0
chr3	159583951	159584070	circ_3060	3	+	0	0	0	3
chr17	45741524	45758035	circ_3061	3	+	0	3	0	0
chr9	117143339	117143726	circ_3062	6	-	0	2	0	4
chr16	15141274	15141956	circ_3064	4	-	0	0	0	4
chr4	140263979	140265493	circ_3066	4	+	0	2	0	2
chr15	79748439	79750787	circ_3067	8	+	0	8	0	0
chr2	105959304	105959680	circ_3069	8	+	0	5	0	3
chr4	13462322	13481150	circ_3070	12	-	0	6	0	6
chr14	50298768	50301167	circ_3071	6	-	0	6	0	0
chr12	2659108	2676960	circ_3073	6	+	0	1	0	5
chr5	80063751	80109560	circ_3076	2	+	0	1	1	0
chr4	185631225	185646216	circ_3078	3	-	0	3	0	0
chr9	140437093	140438267	circ_3079	2	-	0	0	0	2
chr21	47693301	47697631	circ_3080	16	-	0	6	0	10
chr1	176104145	176118210	circ_3082	8	-	0	2	0	6
chr5	65457936	65458420	circ_3084	6	+	0	2	0	4
chr20	42788257	42789047	circ_3085	13	-	0	4	0	9
chr1	205689628	205698749	circ_3087	3	-	0	1	2	0
chr12	12332743	12356334	circ_3088	3	-	1	2	0	0
chr1	193202122	193205486	circ_3090	33	+	1	6	2	24
chr21	30677524	30693835	circ_3091	6	+	0	0	0	6
chr8	141828375	141889736	circ_3095	44	-	0	26	0	18
chr3	171969049	171969331	circ_3096	6	+	0	2	0	4
chr22	43236949	43243638	circ_3097	11	-	0	2	0	9
chr3	48462073	48462365	circ_3098	2	-	0	0	0	2
chr2	105984026	106002997	circ_3100	9	-	1	7	0	1
chr1	244587254	244601070	circ_3101	2	-	0	0	0	2
chr20	10536878	10541468	circ_3103	103	+	2	35	8	58
chr16	74382764	74384636	circ_3104	19	-	0	7	0	12
chr13	25049609	25052414	circ_3105	2	-	0	1	1	0
chr17	26679937	26681611	circ_3108	2	-	0	2	0	0
chr22	29120964	29130715	circ_3109	5	-	0	3	0	2
chr9	101891136	101907170	circ_3110	2	+	0	0	0	2
chr12	124832370	124841352	circ_3115	11	-	0	8	0	3
chr11	122646926	122660016	circ_3116	23	+	1	11	0	11
chr11	34093272	34098189	circ_3118	108	+	2	88	5	13
chr12	121690463	121691275	circ_3119	2	-	0	0	0	2
chr19	13470419	13482593	circ_3120	7	-	0	3	0	4
chr9	135275421	135278215	circ_3123	2	-	0	2	0	0
chr14	102904358	102931626	circ_3128	3	+	0	0	0	3
chr20	42242489	42252685	circ_3130	14	+	0	4	0	10
chr1	70758070	70779473	circ_3133	8	-	0	8	0	0
chr12	3103903	3131183	circ_3134	17	+	0	11	1	5
chr6	44917779	45333038	circ_3136	2	-	0	2	0	0
chr1	28120043	28138779	circ_3138	7	+	0	2	0	5
chr7	6472467	6476164	circ_3140	150	-	0	70	5	75
chr3	12650264	12650834	circ_3141	7	-	0	2	0	5
chr13	20638590	20657916	circ_3143	4	+	0	2	2	0
chr13	114778617	114782827	circ_3144	2	-	0	1	0	1
chr16	71954641	71955356	circ_3148	14	+	0	4	2	8
chr7	128607333	128615989	circ_3149	2	-	0	0	0	2
chr10	82264483	82267130	circ_3150	11	+	0	0	2	9
chr2	241528759	241531567	circ_3152	3	+	0	3	0	0
chr9	36056906	36066867	circ_3153	2	+	0	2	0	0
chr8	1857460	1882108	circ_3154	2	+	0	0	0	2
chr12	19615443	19671047	circ_3155	2	+	0	2	0	0
chr1	150672587	150692014	circ_3156	2	-	0	0	2	0
chr8	90659967	90737869	circ_3158	6	-	0	0	0	6
chr15	100185765	100215663	circ_3160	6	+	2	3	1	0
chr4	71888083	71892472	circ_3161	2	+	0	0	0	2
chr11	123484162	123485543	circ_3162	3	+	0	0	0	3
chr22	42271340	42290941	circ_3164	2	+	0	0	0	2
chr11	12901254	12923660	circ_3165	8	+	0	3	1	4
chr11	108106396	108119829	circ_3166	8	+	0	8	0	0
chr1	61818121	61849037	circ_3169	3	+	0	1	0	2
chr19	37253206	37253577	circ_3173	2	-	0	0	0	2
chr2	240158288	240274613	circ_3174	17	-	0	6	0	11
chr2	61710091	61717911	circ_3175	99	-	1	60	9	29
chr13	42742575	42761284	circ_3176	2	+	0	1	0	1
chr1	78195544	78205102	circ_3177	4	-	0	1	3	0
chr11	117023156	117034608	circ_3182	248	+	4	152	9	83
chr12	11180999	11199787	circ_3184	49	-	0	17	0	32
chr16	57100445	57108595	circ_3185	5	+	0	2	0	3
chr18	21698088	21705514	circ_3186	4	+	0	0	0	4
chr2	58350235	58373609	circ_3187	5	+	0	2	0	3
chr2	152293340	152300223	circ_3188	2	+	0	2	0	0
chr11	77394754	77404656	circ_3189	137	-	1	48	3	85
chr6	144747422	144750877	circ_3190	4	+	0	2	0	2
chr17	44127898	44145033	circ_3191	17	-	0	10	0	7
chr1	151630710	151634746	circ_3192	3	+	0	3	0	0
chr7	131060182	131073731	circ_3194	7	+	2	0	5	0
chr3	44986659	45000952	circ_3195	37	-	0	13	0	24
chr10	127413886	127414407	circ_3196	3	+	0	1	0	2
chr4	79799887	79808438	circ_3197	5	+	0	0	0	5
chr15	66727364	66729230	circ_3198	88	+	0	40	3	45
chr22	44127578	44131873	circ_3203	2	-	0	0	0	2
chr1	70650467	70654956	circ_3205	20	-	0	9	1	10
chr12	118472790	118473129	circ_3207	6	-	0	0	0	6
chr17	78197050	78201759	circ_3208	3	+	0	1	0	2
chr4	24836569	24839894	circ_3209	3	-	0	0	0	3
chr1	205128674	205129398	circ_3210	2	-	0	2	0	0
chr1	8525984	8601377	circ_3211	5	-	0	5	0	0
chr9	86292641	86293514	circ_3212	442	-	4	205	6	227
chr18	48584494	48586286	circ_3213	49	+	0	16	0	33
chr1	115272878	115275437	circ_3214	4	-	0	2	0	2
chr15	60648117	60674640	circ_3215	11	-	1	4	0	6
chr16	4718265	4727573	circ_3216	3	+	0	0	0	3
chr8	141810557	141900868	circ_3217	54	-	0	40	1	13
chr15	50330964	50339661	circ_3220	3	-	0	3	0	0
chr13	41890981	41894960	circ_3221	13	+	0	8	2	3
chr9	127300370	127302466	circ_3222	7	-	0	2	0	5
chr1	204082042	204092932	circ_3223	11	+	0	5	0	6
chr2	46203567	46313501	circ_3225	4	+	0	3	1	0
chr11	3792977	3794969	circ_3226	18	-	0	7	1	10
chr10	105371337	105386959	circ_3227	29	-	0	14	0	15
chr12	50059614	50062337	circ_3230	41	-	0	12	2	27
chr2	61722589	61726048	circ_3234	33	-	0	26	0	7
chr1	36202514	36204183	circ_3236	2	-	0	2	0	0
chr10	69692353	69773943	circ_3237	5	-	0	3	2	0
chr3	124044826	124053342	circ_3239	4	+	0	2	0	2
chr9	5762540	5765798	circ_3242	2	+	0	1	1	0
chr1	86554856	86581061	circ_3243	2	-	0	0	0	2
chr3	23997527	24001306	circ_3244	36	+	0	13	0	23
chr2	27820933	27830906	circ_3245	7	+	0	6	0	1
chr10	5808456	5810347	circ_3246	3	-	0	0	0	3
chr15	22862934	22870003	circ_3247	2	+	0	2	0	0
chr8	145758509	145759586	circ_3248	2	-	0	0	0	2
chr22	41525893	41527637	circ_3249	2	+	0	1	0	1
chr6	80910650	80912929	circ_3251	9	+	0	0	0	9
chr12	99042096	99043462	circ_3252	10	+	0	9	0	1
chr9	127915811	127920661	circ_3255	3	-	0	3	0	0
chr9	100837851	100840629	circ_3256	18	+	0	9	0	9
chr2	242265407	242287606	circ_3258	4	+	0	0	0	4
chr9	131760429	131762084	circ_3259	2	+	0	1	0	1
chr11	46329366	46334470	circ_3260	4	+	0	4	0	0
chr7	6085701	6089676	circ_3261	21	-	0	11	3	7
chr14	67812484	67817407	circ_3262	4	-	0	3	0	1
chr1	32381495	32385259	circ_3265	694	-	21	482	44	147
chr2	27706155	27707133	circ_3266	6	-	0	4	0	2
chr3	136162128	136221621	circ_3267	7	-	1	6	0	0
chr4	144380537	144387378	circ_3271	3	+	1	2	0	0
chr1	151611363	151611595	circ_3272	89	+	1	14	4	70
[truncated: 35,553 more rows]
