# Supplementary material for: Improved circRNA Identification by Combining Prediction Algorithms
Source: Front Cell Dev Biol. 2018 Mar 5;6:20. doi: 10.3389/fcell.2018.00020 (PMC5844931; doi:10.3389/fcell.2018.00020)
Supplement: Supplementary file 2 [file Presentation2.ZIP › CIRI.bed]

#chrom	start	end	name	score	strand	SRR444655.CIRI.txt_circReads	SRR444974.CIRI.txt_circReads	SRR444975.CIRI.txt_circReads	SRR445016.CIRI.txt_circReads
chr19	58772217	58775042	circ_1	7	X	0	7	0	0
chr2	10784446	10811816	circ_2	16	X	0	9	0	7
chr3	171969050	171979873	circ_3	82	X	0	49	0	33
chr10	74475520	74502031	circ_4	3	X	0	0	0	3
chr12	51639799	51640615	circ_5	36	X	0	11	2	23
chr2	55489452	55491001	circ_6	3	X	0	3	0	0
chr14	103470265	103478525	circ_7	196	X	0	41	5	150
chr11	108586606	108594189	circ_8	22	X	0	17	0	5
chr5	14678790	14693203	circ_9	23	X	0	16	0	7
chr5	132400672	132412590	circ_10	28	X	0	20	3	5
chr4	83791478	83796975	circ_11	5	X	0	2	0	3
chr12	20769164	20787990	circ_12	4	X	0	4	0	0
chr17	1257505	1273035	circ_13	4	X	0	0	0	4
chr1	91852955	91853038	circ_14	5	X	0	5	0	0
chr17	505035	559193	circ_15	2	X	0	2	0	0
chr16	70348805	70351491	circ_16	4	X	0	0	0	4
chr7	74004180	74005346	circ_17	22	X	0	10	0	12
chr19	50347573	50348149	circ_18	42	X	0	24	0	18
chr22	41173044	41195087	circ_19	9	X	0	9	0	0
chr21	38858769	38865465	circ_20	2	X	0	0	0	2
chr3	186968039	186980508	circ_21	2	X	0	2	0	0
chr17	41197679	41209152	circ_22	9	X	0	4	0	5
chr12	112096540	112119639	circ_23	2	X	0	2	0	0
chr1	16778333	16785768	circ_24	3	X	0	0	0	3
chr11	977095	988689	circ_25	3	X	0	0	0	3
chr6	148711270	148808851	circ_26	2	X	0	2	0	0
chr12	125298748	125302253	circ_27	2	X	0	0	0	2
chr9	140705913	140712590	circ_28	53	X	2	33	0	18
chr6	13741168	13741550	circ_29	2	X	0	2	0	0
chr9	108467878	108510471	circ_30	14	X	0	8	0	6
chr1	59137542	59150923	circ_31	4	X	0	2	2	0
chr12	112884080	112892484	circ_32	2	X	0	2	0	0
chr17	2568666	2579900	circ_33	10	X	0	6	2	2
chr10	74474869	74475660	circ_34	149	X	0	23	2	124
chr8	91054956	91057223	circ_35	3	X	0	0	0	3
chr16	4854181	4854522	circ_36	4	X	0	0	0	4
chr20	35425787	35425858	circ_37	2	X	0	2	0	0
chr22	40673081	40681774	circ_38	15	X	3	10	0	2
chr11	47504247	47522484	circ_39	3	X	0	0	0	3
chr1	32375639	32378624	circ_40	5	X	0	2	0	3
chr8	97263134	97270928	circ_41	2	X	0	2	0	0
chr15	52203237	52226551	circ_42	4	X	0	2	0	2
chr17	29170931	29171934	circ_43	2	X	0	0	2	0
chr10	109800119	109830384	circ_44	3	X	0	0	0	3
chr7	106012102	106053667	circ_45	5	X	0	3	0	2
chr8	37734627	37735069	circ_46	18	X	0	7	0	11
chr13	114913650	114914330	circ_47	6	X	0	6	0	0
chr17	45360720	45362061	circ_48	4	X	0	0	0	4
chr5	14219518	14280545	circ_49	2	X	0	2	0	0
chr3	195685883	195686957	circ_50	79	X	2	32	4	41
chr14	55236822	55243258	circ_51	2	X	0	2	0	0
chr16	71690474	71698002	circ_52	3	X	0	3	0	0
chr3	37144415	37163182	circ_53	2	X	0	2	0	0
chr1	205766158	205767034	circ_54	5	X	0	5	0	0
chr21	44282392	44296877	circ_55	9	X	0	3	0	6
chr1	20063865	20120141	circ_56	3	X	0	0	0	3
chr1	235643370	235658138	circ_57	94	X	0	36	2	56
chr8	61496767	61504528	circ_58	52	X	0	29	8	15
chr6	5368783	5404934	circ_59	7	X	0	4	0	3
chr12	121592588	121593950	circ_60	3	X	0	0	0	3
chr1	235505023	235506198	circ_61	7	X	0	7	0	0
chr3	194154501	194175121	circ_62	5	X	2	3	0	0
chr12	120270575	120288079	circ_63	7	X	0	2	0	5
chr9	6830674	6893232	circ_64	5	X	0	5	0	0
chr21	37661054	37664531	circ_65	6	X	0	0	0	6
chr5	179136874	179143295	circ_66	13	X	0	3	0	10
chr1	65131740	65141666	circ_67	29	X	0	14	2	13
chr8	124798735	124801985	circ_68	6	X	0	3	0	3
chr1	54502283	54513045	circ_69	11	X	0	8	0	3
chr8	12956856	12960362	circ_70	6	X	0	4	0	2
chr1	33276192	33276658	circ_71	47	X	0	10	0	37
chr5	170455876	170461984	circ_72	6	X	0	2	0	4
chr1	41466701	41467926	circ_73	9	X	0	0	0	9
chr4	74904229	74964639	circ_74	8	X	0	0	8	0
chr2	120567413	120569999	circ_75	2	X	0	0	0	2
chr10	31644073	31678624	circ_76	4	X	0	4	0	0
chr12	19406874	19418784	circ_77	9	X	0	7	0	2
chr19	52856935	52857632	circ_78	5	X	0	5	0	0
chr10	21906041	21940697	circ_79	3	X	0	0	0	3
chr9	13205035	13206098	circ_80	2	X	0	2	0	0
chr11	201561	205667	circ_81	4	X	0	0	0	4
chr7	130737184	130748785	circ_82	3	X	0	0	0	3
chr13	111857636	111920017	circ_83	4	X	0	4	0	0
chr9	88648197	88661487	circ_84	2	X	0	2	0	0
chr2	219204506	219204864	circ_85	5	X	0	2	0	3
chr7	36320724	36336796	circ_86	11	X	0	8	0	3
chr11	86778736	86802437	circ_87	149	X	0	51	11	87
chr15	40096696	40099459	circ_88	5	X	0	3	0	2
chr8	70650275	70674110	circ_89	2	X	0	2	0	0
chr4	143575740	143647054	circ_90	8	X	0	2	0	6
chr20	50234029	50245611	circ_91	9	X	0	5	0	4
chr15	68503601	68510988	circ_92	2	X	0	0	2	0
chr7	35009045	35013217	circ_93	11	X	0	3	0	8
chr13	33680895	33701683	circ_94	3	X	0	0	0	3
chr8	1871130	1882108	circ_95	2	X	0	0	0	2
chr6	110988637	110991744	circ_96	8	X	0	0	0	8
chr9	71842681	71852052	circ_97	2	X	0	2	0	0
chr16	1774558	1779579	circ_98	34	X	0	10	0	24
chr2	27861077	27865386	circ_99	3	X	0	0	0	3
chr3	132294616	132298402	circ_100	13	X	0	7	0	6
chr17	49048068	49067233	circ_101	2	X	0	2	0	0
chr4	103635595	103651893	circ_102	2	X	0	0	2	0
chr17	79580344	79596831	circ_103	18	X	0	3	0	15
chr20	45918931	45927691	circ_104	12	X	0	2	0	10
chr3	152132730	152150709	circ_105	64	X	0	30	2	32
chr9	20881870	20926416	circ_106	3	X	0	3	0	0
chr1	62976248	63018572	circ_107	2	X	0	2	0	0
chr3	15055096	15071959	circ_108	2	X	0	2	0	0
chr6	167435897	167447459	circ_109	71	X	0	38	5	28
chr4	143350326	143389208	circ_110	2	X	0	2	0	0
chr11	45931884	45932447	circ_111	3	X	0	3	0	0
chrY	21749096	21751498	circ_112	2	X	0	2	0	0
chr4	87556405	87622954	circ_113	2	X	0	2	0	0
chr20	62559688	62563087	circ_114	4	X	0	2	0	2
chr9	113611987	113614180	circ_115	4	X	0	0	0	4
chr10	76924403	76928416	circ_116	7	X	0	3	0	4
chr3	157031410	157035535	circ_117	3	X	0	0	0	3
chr16	4455492	4463405	circ_118	13	X	0	7	0	6
chr1	155026790	155026982	circ_119	2	X	0	0	0	2
chr5	94134718	94208946	circ_120	2	X	0	2	0	0
chr21	37771819	37775149	circ_121	3	X	0	0	0	3
chr10	32740520	32770710	circ_122	3	X	0	3	0	0
chr11	66120275	66120454	circ_123	3	X	0	0	0	3
chr12	42787372	42792796	circ_124	3	X	0	3	0	0
chr15	83819967	83863212	circ_125	2	X	0	2	0	0
chr17	19185268	19187027	circ_126	4	X	0	4	0	0
chr14	92555074	92562481	circ_127	3	X	0	3	0	0
chr15	67519239	67529158	circ_128	17	X	0	9	2	6
chr2	200233328	200298202	circ_129	3	X	0	3	0	0
chr8	25240190	25249496	circ_130	3	X	0	0	0	3
chr2	10794607	10808849	circ_131	2	X	0	2	0	0
chr3	63898264	63938159	circ_132	18	X	0	12	0	6
chr13	28748064	28748530	circ_133	3	X	0	0	0	3
chr1	231954075	231954263	circ_134	10	X	0	6	0	4
chr4	887165	898567	circ_135	10	X	0	5	0	5
chr2	200173483	200193633	circ_136	39	X	0	19	0	20
chr16	46695630	46702964	circ_137	2	X	0	0	0	2
chr15	70375375	70376351	circ_138	2	X	0	0	0	2
chr22	24431892	24434909	circ_139	33	X	0	17	0	16
chr22	21147481	21154054	circ_140	2	X	0	0	0	2
chr11	17112881	17113823	circ_141	2	X	0	0	0	2
chr10	31749966	31791437	circ_142	140	X	4	69	7	60
chr10	76074425	76158337	circ_143	17	X	0	10	0	7
chr11	47823363	47825088	circ_144	2	X	0	2	0	0
chr18	43698147	43703330	circ_145	2	X	0	2	0	0
chr10	127519131	127520176	circ_146	2	X	0	2	0	0
chr10	50285264	50299875	circ_147	4	X	0	2	0	2
chr1	90463669	90475845	circ_148	2	X	0	0	0	2
chr7	116166579	116166743	circ_149	7	X	0	0	0	7
chr3	44815887	44819683	circ_150	2	X	0	0	0	2
chr4	99495608	99496056	circ_151	12	X	0	2	0	10
chr7	43679048	43688251	circ_152	5	X	0	3	0	2
chr21	47850572	47851411	circ_153	17	X	0	11	0	6
chr3	58484440	58497395	circ_154	2	X	0	2	0	0
chr12	66221775	66221859	circ_155	12	X	0	0	5	7
chr13	99109422	99118815	circ_156	19	X	0	13	0	6
chr7	138738197	138740041	circ_157	9	X	0	3	0	6
chr13	114154273	114164739	circ_158	3	X	0	0	0	3
chr17	59981821	60002460	circ_159	6	X	0	4	0	2
chr13	100959446	101077985	circ_160	9	X	0	6	0	3
chr3	195997286	196010409	circ_161	36	X	0	11	0	25
chr10	31676053	31676727	circ_162	4	X	0	0	0	4
chr2	74758179	74758495	circ_163	3	X	0	0	3	0
chr2	32749955	32774548	circ_164	5	X	0	5	0	0
chr3	27420740	27446454	circ_165	4	X	0	0	4	0
chr3	17549966	17627958	circ_166	10	X	0	2	0	8
chr19	41289683	41292883	circ_167	7	X	0	3	0	4
chr1	97839117	97848017	circ_168	2	X	0	0	0	2
chr9	33113518	33120604	circ_169	6	X	0	6	0	0
chr14	68582536	68585196	circ_170	5	X	0	0	0	5
chr9	134814768	134871987	circ_171	2	X	0	2	0	0
chr2	25022544	25039686	circ_172	2	X	0	0	2	0
chr3	171969050	172016577	circ_173	7	X	0	7	0	0
chr2	61295984	61298927	circ_174	4	X	0	2	0	2
chr2	48701822	48707155	circ_175	2	X	0	0	0	2
chr1	54065774	54072797	circ_176	3	X	0	3	0	0
chr1	201777081	201778665	circ_177	2	X	0	0	0	2
chr9	140611078	140638542	circ_178	10	X	0	10	0	0
chr4	17827117	17827184	circ_179	2	X	2	0	0	0
chr2	112821739	112824644	circ_180	15	X	0	3	0	12
chr5	34686977	34711941	circ_181	2	X	0	2	0	0
chr4	57319769	57325784	circ_182	2	X	0	0	0	2
chr12	85264257	85277819	circ_183	2	X	0	2	0	0
chr15	44620883	44673174	circ_184	3	X	3	0	0	0
chr8	70602340	70602501	circ_185	50	X	0	16	0	34
chr19	10102286	10102724	circ_186	2	X	0	2	0	0
chr18	23612363	23658124	circ_187	16	X	0	8	0	8
chr9	16781139	16781606	circ_188	3	X	0	0	0	3
chr8	9437669	9437893	circ_189	17	X	0	4	0	13
chr20	45864668	45865260	circ_190	4	X	0	4	0	0
chr22	36914810	36916735	circ_191	6	X	0	2	0	4
chr2	55570784	55591169	circ_192	2	X	0	0	2	0
chr4	73984405	73987476	circ_193	2	X	0	2	0	0
chr5	125805369	125813479	circ_194	9	X	0	4	0	5
chr5	176696603	176710929	circ_195	2	X	0	2	0	0
chr11	77043775	77054976	circ_196	12	X	0	6	0	6
chr17	1985104	1989195	circ_197	8	X	0	0	3	5
chr11	35453754	35463241	circ_198	6	X	0	6	0	0
chr1	46531726	46546422	circ_199	6	X	0	4	0	2
chr8	131249168	131374017	circ_200	25	X	0	10	0	15
chr15	42040835	42042813	circ_201	6	X	0	3	3	0
chr5	52899282	52900725	circ_202	84	X	0	15	0	69
chr12	57677607	57677839	circ_203	8	X	0	0	0	8
chr2	135887565	135888291	circ_204	2	X	0	0	0	2
chr19	11527288	11527733	circ_205	21	X	0	12	0	9
chr9	128112574	128117120	circ_206	4	X	0	4	0	0
chr1	44453289	44453570	circ_207	2	X	0	2	0	0
chr19	47241421	47242145	circ_208	9	X	0	4	0	5
chr6	52132663	52134024	circ_209	28	X	0	9	0	19
chr14	101403740	101460244	circ_210	2	X	0	2	0	0
chr15	66015186	66025156	circ_211	2	X	0	2	0	0
chr18	48584495	48584826	circ_212	12	X	0	0	0	12
chr11	46780473	46782334	circ_213	8	X	0	6	0	2
chr7	32909596	32919554	circ_214	2	X	2	0	0	0
chr5	139876105	139876863	circ_215	3	X	0	0	0	3
chr5	115735179	115748457	circ_216	10	X	0	2	0	8
chr19	12385788	12386897	circ_217	3	X	0	0	0	3
chr10	95163780	95168672	circ_218	2	X	0	0	0	2
chr3	129389173	129390107	circ_219	13	X	0	9	0	4
chr13	99449369	99452732	circ_220	4	X	0	4	0	0
chr20	61484075	61485509	circ_221	8	X	0	4	0	4
chr9	91077411	91083520	circ_222	2	X	0	2	0	0
chr12	127650471	127650586	circ_223	35	X	17	0	18	0
chr16	84792322	84801964	circ_224	16	X	0	12	0	4
chr10	13152274	13154635	circ_225	2	X	0	0	0	2
chr2	233428957	233431924	circ_226	33	X	2	16	0	15
chr11	93480463	93493024	circ_227	5	X	0	5	0	0
chr15	28491027	28501414	circ_228	2	X	0	2	0	0
chr10	12123471	12142261	circ_229	3	X	0	3	0	0
chr3	127429419	127429508	circ_230	2	X	0	0	0	2
chr1	19563636	19570509	circ_231	7	X	0	3	0	4
chr19	11289021	11289419	circ_232	2	X	0	2	0	0
chr7	140534409	140550012	circ_233	2	X	0	0	0	2
chr16	23480207	23481486	circ_234	2	X	0	2	0	0
chr1	212179981	212190365	circ_235	2	X	0	2	0	0
chr1	145227041	145248894	circ_236	12	X	0	12	0	0
chr17	34864736	34867294	circ_237	25	X	0	19	0	6
chr7	77190935	77193512	circ_238	2	X	0	0	0	2
chr1	42730786	42776781	circ_239	37	X	2	25	2	8
chr7	148425011	148427129	circ_240	2	X	0	0	0	2
chr3	127806549	127810425	circ_241	14	X	0	4	0	10
chr9	22046744	22065750	circ_242	3	X	0	0	3	0
chr8	62550506	62566219	circ_243	8	X	0	5	0	3
chrX	15793369	15794992	circ_244	2	X	0	2	0	0
chr9	33953283	33960876	circ_245	13	X	0	3	0	10
chr17	7846709	7847956	circ_246	54	X	0	21	0	33
chr7	32609632	32615684	circ_247	2	X	0	2	0	0
chr15	76580187	76588078	circ_248	20	X	0	10	0	10
chr10	3201106	3202522	circ_249	43	X	0	25	0	18
chr1	233353641	233372722	circ_250	27	X	0	0	0	27
chr11	102056749	102080295	circ_251	29	X	0	13	0	16
chr12	27872741	27877119	circ_252	2	X	0	2	0	0
chr15	76576098	76580286	circ_253	19	X	0	13	0	6
chr5	1814453	1816168	circ_254	2	X	0	2	0	0
chr7	137544728	137559426	circ_255	2	X	0	2	0	0
chr12	105591543	105605095	circ_256	2	X	0	0	0	2
chr6	38545376	38565897	circ_257	44	X	0	28	0	16
chr16	19627436	19628130	circ_258	49	X	0	21	8	20
chr9	88618500	88633736	circ_259	2	X	0	2	0	0
chr4	5664834	5699374	circ_260	8	X	0	3	0	5
chr2	170917589	170917953	circ_261	3	X	0	0	0	3
chr4	1893893	1895636	circ_262	7	X	0	0	0	7
chr19	24183082	24183748	circ_263	72	X	0	0	72	0
chr10	69647175	69648881	circ_264	2	X	0	2	0	0
chr3	100238306	100287811	circ_265	2	X	0	2	0	0
chr22	46085592	46114373	circ_266	651	X	20	369	31	231
chr17	57089689	57094785	circ_267	23	X	2	4	0	17
chr1	243468015	243493994	circ_268	14	X	0	11	3	0
chr2	191523884	191535185	circ_269	12	X	2	4	0	6
chr17	2341403	2371170	circ_270	3	X	0	3	0	0
chr17	15905229	15909882	circ_271	2	X	0	0	0	2
chr1	120510883	120512133	circ_272	3	X	0	3	0	0
chr22	29898368	29898535	circ_273	2	X	0	0	0	2
chr1	179081444	179086651	circ_274	8	X	0	2	0	6
chrX	64708526	64719869	circ_275	2	X	0	2	0	0
chr13	45578440	45594563	circ_276	2	X	0	2	0	0
chr11	120295067	120308091	circ_277	11	X	0	11	0	0
chr6	90491118	90500120	circ_278	12	X	0	4	0	8
chr14	100317190	100331983	circ_279	104	X	0	35	0	69
chr13	108019729	108021016	circ_280	7	X	0	0	0	7
chr4	170994287	170999734	circ_281	5	X	0	2	0	3
chr19	55605823	55606028	circ_282	2	X	0	2	0	0
chr2	113258783	113260758	circ_283	41	X	0	12	0	29
chr2	106739426	106761826	circ_284	6	X	0	3	0	3
chr9	37126309	37249591	circ_285	2	X	0	0	0	2
chr17	40364002	40369482	circ_286	5	X	0	5	0	0
chr5	148897357	148904734	circ_287	2	X	0	2	0	0
chr4	83369073	83378191	circ_288	2	X	0	0	0	2
chr12	112119441	112121111	circ_289	9	X	0	0	0	9
chr12	57789532	57790873	circ_290	2	X	0	0	0	2
chr7	33185881	33217203	circ_291	5	X	0	5	0	0
chr8	144109701	144109967	circ_292	2	X	0	0	0	2
chr12	75874740	75875859	circ_293	4	X	0	2	0	2
chr1	153735204	153737539	circ_294	31	X	0	20	2	9
chr6	137187765	137193391	circ_295	6	X	0	2	0	4
chr1	155837756	155838582	circ_296	6	X	0	6	0	0
chr3	171851261	171851336	circ_297	2	X	0	0	0	2
chr4	39839476	39843676	circ_298	25	X	0	15	0	10
chr2	86292397	86310291	circ_299	6	X	0	6	0	0
chr9	111849453	111853432	circ_300	7	X	0	5	0	2
chr17	54892230	54902576	circ_301	2	X	0	2	0	0
chr8	54714359	54742093	circ_302	3	X	0	0	0	3
chr11	20083853	20089944	circ_303	8	X	0	0	0	8
chr22	30050646	30064435	circ_304	11	X	0	6	0	5
chr9	88920107	88924932	circ_305	187	X	7	130	7	43
chr3	133894453	133907767	circ_306	7	X	0	3	0	4
chr22	42204879	42206295	circ_307	530	X	8	134	12	376
chr15	78326817	78337410	circ_308	3	X	0	0	0	3
chr6	151265622	151270269	circ_309	13	X	0	6	0	7
chr15	75221457	75223834	circ_310	3	X	0	0	0	3
chr15	63821213	63866602	circ_311	12	X	4	8	0	0
chr6	56245340	56246216	circ_312	2	X	0	2	0	0
chr1	62905470	62908990	circ_313	3	X	0	3	0	0
chr4	159743665	159756628	circ_314	2	X	0	2	0	0
chr18	12635061	12648024	circ_315	4	X	0	0	0	4
chr9	16582981	16727995	circ_316	16	X	0	9	0	7
chr18	34156414	34174861	circ_317	2	X	0	0	0	2
chr4	187557179	187558068	circ_318	2	X	0	2	0	0
chr16	11827838	11830089	circ_319	5	X	0	2	0	3
chr3	140675369	140678382	circ_320	7	X	0	0	0	7
chr14	62188227	62207906	circ_321	2	X	2	0	0	0
chr18	56585503	56587865	circ_322	8	X	0	8	0	0
chr11	108638664	108722936	circ_323	3	X	0	3	0	0
chr2	114688878	114709422	circ_324	2	X	0	2	0	0
chr3	48575931	48587667	circ_325	15	X	0	8	0	7
chr17	74060057	74060252	circ_326	2	X	0	0	0	2
chr4	52714371	52729875	circ_327	3	X	0	0	0	3
chr1	36753078	36754354	circ_328	4	X	0	0	0	4
chr10	32306071	32307490	circ_329	8	X	0	5	0	3
chr2	112917253	112922748	circ_330	2	X	0	0	0	2
chr3	197490337	197495458	circ_331	3	X	0	0	0	3
chr11	77690042	77692622	circ_332	8	X	0	0	0	8
chr10	33481209	33486637	circ_333	5	X	0	2	0	3
chr4	1219148	1235307	circ_334	286	X	3	128	5	150
chr20	18139728	18143589	circ_335	14	X	0	10	0	4
chr16	78458767	78466649	circ_336	5	X	0	5	0	0
chr1	200729967	200730226	circ_337	86	X	0	22	0	64
chr20	48466116	48494600	circ_338	7	X	0	4	0	3
chr20	13539655	13568017	circ_339	30	X	3	15	0	12
chr3	188609963	188631126	circ_340	2	X	0	2	0	0
chr12	90024282	90029028	circ_341	4	X	0	4	0	0
chr7	17915103	17915413	circ_342	10	X	0	5	0	5
chr12	112305376	112308984	circ_343	14	X	0	6	0	8
chr21	47538591	47538926	circ_344	4	X	0	0	0	4
chr3	195939977	195940782	circ_345	2	X	0	2	0	0
chr15	40313100	40318290	circ_346	2	X	0	0	0	2
chr2	69297779	69318051	circ_347	7	X	0	4	0	3
chr3	183558358	183585848	circ_348	2	X	0	2	0	0
chr20	44985304	44986261	circ_349	4	X	0	2	0	2
chr1	176104146	176133027	circ_350	20	X	0	11	0	9
chr4	57829622	57830692	circ_351	2	X	0	2	0	0
chr22	29105994	29121355	circ_352	2	X	0	2	0	0
chr12	133319740	133331719	circ_353	2	X	2	0	0	0
chr1	11076901	11078930	circ_354	12	X	0	8	0	4
chr5	153409049	153414506	circ_355	5	X	0	3	0	2
chr2	159847819	159857701	circ_356	3	X	0	3	0	0
chr3	178577277	178700253	circ_357	2	X	0	2	0	0
chr3	33633887	33686395	circ_358	6	X	0	6	0	0
chr9	16672064	16682015	circ_359	3	X	0	0	0	3
chr11	65135243	65135514	circ_360	2	X	0	2	0	0
chr2	234296903	234299129	circ_361	152	X	2	52	0	98
chr17	57161363	57165768	circ_362	5	X	0	0	0	5
chr7	148863250	148864022	circ_363	11	X	0	5	0	6
chr5	80419461	80476100	circ_364	3	X	0	0	0	3
chr3	65960128	65961849	circ_365	7	X	0	0	5	2
chr22	42294653	42296502	circ_366	2	X	0	2	0	0
chr8	134487962	134488843	circ_367	9	X	0	5	0	4
chr22	18138428	18145779	circ_368	2	X	0	0	0	2
chr15	86251250	86253876	circ_369	2	X	0	0	0	2
chr7	83689781	83823984	circ_370	5	X	0	5	0	0
chr19	47109084	47111397	circ_371	3	X	0	0	0	3
chr8	8779799	8780260	circ_372	13	X	0	6	0	7
chr8	144662926	144663223	circ_373	16	X	0	16	0	0
chr17	75398141	75398785	circ_374	798	X	7	394	13	384
chr17	67151160	67152066	circ_375	4	X	0	4	0	0
chr17	25630393	25638642	circ_376	22	X	0	12	2	8
chr8	70602323	70602497	circ_377	14	X	0	0	14	0
chr10	22207708	22218070	circ_378	6	X	0	2	0	4
chr1	158045903	158047930	circ_379	2	X	0	0	0	2
chr10	54031110	54050050	circ_380	4	X	0	4	0	0
chr7	90546916	90585132	circ_381	2	X	0	0	0	2
chrX	83411083	83419395	circ_382	3	X	0	0	0	3
chr9	99113385	99122503	circ_383	8	X	0	3	0	5
chr8	41551646	41552109	circ_384	6	X	0	6	0	0
chr20	37620097	37623523	circ_385	6	X	0	0	0	6
chr1	10527247	10529395	circ_386	19	X	0	8	0	11
chr12	65702309	65722383	circ_387	55	X	0	20	2	33
chr15	52179786	52186142	circ_388	3	X	0	3	0	0
chr19	38673159	38673380	circ_389	12	X	0	2	0	10
chr10	105371338	105386959	circ_390	30	X	0	14	0	16
chr2	217339992	217343022	circ_391	3	X	0	0	0	3
chr12	51844660	51868990	circ_392	2	X	0	2	0	0
chr22	46704047	46704840	circ_393	9	X	2	7	0	0
chr7	72277659	72277949	circ_394	13	X	0	10	0	3
chr12	120135464	120135859	circ_395	2	X	0	2	0	0
chr1	24987210	24993416	circ_396	2	X	0	2	0	0
chr5	36207272	36227667	circ_397	2	X	0	0	0	2
chr21	27264034	27372497	circ_398	2	X	0	2	0	0
chr20	48259005	48260187	circ_399	4	X	0	0	0	4
chr1	78195545	78205102	circ_400	2	X	0	2	0	0
chr11	46105717	46113774	circ_401	36	X	0	15	0	21
chr14	75355798	75356052	circ_402	4	X	0	0	0	4
chr18	45391430	45400326	circ_403	2	X	0	2	0	0
chr20	45891032	45919018	circ_404	4	X	0	4	0	0
chr10	78708900	78713682	circ_405	5	X	0	5	0	0
chrX	70774363	70777522	circ_406	2	X	0	2	0	0
chr11	3394807	3396892	circ_407	4	X	0	0	0	4
chr1	94924163	94941293	circ_408	2	X	0	2	0	0
chr19	39866290	39869229	circ_409	7	X	0	2	0	5
chr2	32664576	32670736	circ_410	4	X	0	2	0	2
chr18	66564456	66721370	circ_411	2	X	0	2	0	0
chr1	33409620	33415375	circ_412	8	X	0	8	0	0
chr19	11356239	11361762	circ_413	2	X	0	2	0	0
chr1	151288049	151297393	circ_414	4	X	0	4	0	0
chr17	15960828	15961913	circ_415	9	X	0	5	0	4
chr19	10668228	10668915	circ_416	6	X	0	2	0	4
chr19	34954931	34957919	circ_417	18	X	0	2	0	16
chr19	24228986	24229948	circ_418	3	X	0	0	0	3
chr6	159004986	159006457	circ_419	19	X	0	0	3	16
chr6	138959693	138967944	circ_420	3	X	0	3	0	0
chr3	195101738	195133645	circ_421	101	X	0	51	6	44
chr12	101179428	101295618	circ_422	3	X	0	0	0	3
chr17	65850056	65850878	circ_423	38	X	0	30	0	8
chr4	5624264	5624718	circ_424	14	X	0	8	0	6
chr1	155783425	155784240	circ_425	19	X	0	7	0	12
chr8	1828214	1841812	circ_426	8	X	0	2	0	6
chr9	108223801	108246783	circ_427	5	X	0	3	0	2
chr10	93582053	93586960	circ_428	2	X	0	0	0	2
chr10	128829914	128841428	circ_429	16	X	0	11	0	5
chr11	102033187	102076805	circ_430	6	X	0	2	0	4
chr5	179239193	179240746	circ_431	2	X	0	2	0	0
chr12	21013951	21172314	circ_432	3	X	0	0	3	0
chr22	41527392	41531910	circ_433	7	X	0	2	0	5
chr12	90035935	90049884	circ_434	2	X	0	2	0	0
chr11	74987883	74989788	circ_435	2	X	0	2	0	0
chr16	74371373	74372792	circ_436	3	X	0	3	0	0
chrY	10035883	10036619	circ_437	2	X	0	0	0	2
chr11	85195080	85195179	circ_438	210	X	0	210	0	0
chr15	91181678	91182047	circ_439	2	X	0	0	0	2
chr1	46105882	46108171	circ_440	390	X	0	166	11	213
chr5	76747116	76760634	circ_441	4	X	0	0	0	4
chr1	2234417	2238395	circ_442	5	X	0	5	0	0
chr6	128505577	128540241	circ_443	6	X	0	2	0	4
chr11	18303497	18309560	circ_444	3	X	0	0	0	3
chr12	50821545	50822873	circ_445	63	X	0	14	2	47
chr12	72956633	72969322	circ_446	6	X	0	2	0	4
chr15	90446448	90454051	circ_447	16	X	0	8	0	8
chr20	3311293	3329270	circ_448	8	X	0	5	0	3
chr1	101372450	101387397	circ_449	3	X	0	3	0	0
chr16	46710495	46711310	circ_450	11	X	0	0	0	11
chr1	151212431	151212735	circ_451	8	X	0	5	0	3
chr1	197063214	197065294	circ_452	2	X	0	2	0	0
chr9	84267099	84268951	circ_453	4	X	0	0	0	4
chr3	37315027	37343823	circ_454	11	X	0	7	4	0
chr6	105219068	105219949	circ_455	7	X	0	3	0	4
chrX	10031485	10078060	circ_456	13	X	2	8	3	0
chr2	236706403	236708166	circ_457	17	X	0	9	0	8
chr11	70269046	70275305	circ_458	6	X	0	2	0	4
chr7	72352001	72361649	circ_459	2	X	0	2	0	0
chr17	80721841	80724244	circ_460	2	X	0	0	0	2
chr3	50816106	50971508	circ_461	7	X	0	5	0	2
chr3	113508579	113517293	circ_462	3	X	0	0	0	3
chr2	128520636	128528578	circ_463	24	X	2	17	3	2
chr7	73954209	73960139	circ_464	13	X	0	3	0	10
chr2	239341954	239342336	circ_465	37	X	2	17	2	16
chr5	74639678	74641483	circ_466	11	X	0	3	0	8
chr1	246805051	246811339	circ_467	2	X	0	2	0	0
chr15	78837211	78838106	circ_468	48	X	0	5	2	41
chr16	82101775	82104732	circ_469	12	X	0	10	0	2
chr3	156411881	156411977	circ_470	3	X	0	0	3	0
chr9	140136948	140137192	circ_471	102	X	0	0	0	102
chr1	180971742	180974599	circ_472	78	X	0	16	0	62
chr3	33866679	33877758	circ_473	2	X	0	0	0	2
chr12	52077958	52082880	circ_474	13	X	0	10	0	3
chr13	25033182	25043248	circ_475	2	X	0	2	0	0
chr10	74468041	74509150	circ_476	3	X	0	0	0	3
chr1	101460666	101479374	circ_477	5	X	0	2	0	3
chr7	81964451	81978965	circ_478	28	X	0	0	0	28
chr4	5731034	5758089	circ_479	27	X	0	19	0	8
chr6	109407429	109411862	circ_480	2	X	0	0	0	2
chr12	112892368	112893867	circ_481	2	X	0	0	0	2
chr5	119952790	119956098	circ_482	2	X	0	2	0	0
chr1	150318494	150318967	circ_483	4	X	0	2	0	2
chr10	921395	931700	circ_484	3	X	0	0	0	3
chr9	77595292	77614786	circ_485	2	X	0	2	0	0
chr11	9444553	9446809	circ_486	2	X	0	2	0	0
chr15	65273202	65275931	circ_487	40	X	0	7	2	31
chr11	70251371	70256066	circ_488	2	X	0	2	0	0
chr5	176942417	176942685	circ_489	18	X	0	11	0	7
chr16	74949768	74951906	circ_490	2	X	0	2	0	0
chr1	78268955	78272786	circ_491	16	X	0	0	0	16
chr2	86997146	86998835	circ_492	4	X	0	0	0	4
chr13	33054727	33095586	circ_493	2	X	0	2	0	0
chr3	121658196	121660153	circ_494	2	X	0	2	0	0
chr13	108118363	108125775	circ_495	2	X	0	2	0	0
chr10	69726440	69785433	circ_496	8	X	0	2	2	4
chr15	38591574	38617010	circ_497	139	X	4	47	0	88
chr4	1902353	1944292	circ_498	5	X	0	5	0	0
chr7	45142932	45143855	circ_499	2	X	0	0	0	2
chr18	8085669	8088849	circ_500	8	X	0	3	0	5
chr18	54385195	54398828	circ_501	4	X	0	0	0	4
chr22	41513191	41513825	circ_502	23	X	0	19	0	4
chr2	128944257	128945188	circ_503	17	X	0	6	0	11
chr1	78267016	78309092	circ_504	13	X	0	10	3	0
chr4	121675708	121706246	circ_505	3	X	0	3	0	0
chr7	140273608	140287580	circ_506	10	X	0	6	0	4
chr17	20149239	20209395	circ_507	19	X	0	11	0	8
chr8	97515367	97554192	circ_508	2	X	0	2	0	0
chr12	51402259	51414870	circ_509	2	X	0	2	0	0
chr14	73614503	73678650	circ_510	2	X	0	2	0	0
chr11	62502854	62505962	circ_511	16	X	0	8	0	8
chr10	34739245	34834216	circ_512	2	X	0	0	0	2
chr16	27357788	27364017	circ_513	22	X	0	16	0	6
chr21	38439562	38441924	circ_514	13	X	0	4	0	9
chr12	69141856	69145970	circ_515	2	X	0	0	0	2
chr6	125327222	125330428	circ_516	2	X	0	2	0	0
chr2	170460152	170471234	circ_517	51	X	0	25	0	26
chr1	9415802	9416644	circ_518	36	X	0	10	2	24
chr10	51606988	51613311	circ_519	15	X	0	10	0	5
chr12	45621419	45626745	circ_520	2	X	0	0	0	2
chr4	85701261	85704227	circ_521	8	X	0	0	0	8
chr11	68350511	68363686	circ_522	11	X	0	6	0	5
chr17	62579579	62594608	circ_523	9	X	0	5	0	4
chr3	44881847	44882730	circ_524	2	X	0	2	0	0
chr1	98596254	98597102	circ_525	16	X	0	3	0	13
chr19	12821435	12822427	circ_526	22	X	0	8	0	14
chr1	44323807	44360149	circ_527	2	X	0	0	0	2
chr3	10094071	10103895	circ_528	5	X	0	0	0	5
chr12	133357384	133359079	circ_529	14	X	0	8	0	6
chr2	19100479	19125164	circ_530	17	X	0	7	0	10
chr4	146791397	146813567	circ_531	41	X	0	26	2	13
chr1	65952075	65964453	circ_532	6	X	0	4	0	2
chr12	100968125	100986227	circ_533	2	X	0	2	0	0
chr2	9658030	9683414	circ_534	3	X	0	3	0	0
chr5	133534777	133541822	circ_535	79	X	0	49	4	26
chr8	97549528	97551121	circ_536	38	X	0	15	4	19
chr3	11382119	11421526	circ_537	10	X	0	7	0	3
chr13	32768280	32776664	circ_538	9	X	0	6	0	3
chr10	16794538	16806509	circ_539	37	X	0	14	0	23
chr5	43547830	43548015	circ_540	4	X	0	0	0	4
chr1	156127861	156128615	circ_541	2	X	0	2	0	0
chrX	48972080	48974164	circ_542	4	X	0	0	0	4
chr18	74083422	74092259	circ_543	43	X	0	32	0	11
chr3	194877178	194947585	circ_544	27	X	0	16	0	11
chr14	73753818	73759582	circ_545	3	X	0	3	0	0
chrX	10031485	10047844	circ_546	38	X	0	29	2	7
chr3	47956307	48040369	circ_547	2	X	0	2	0	0
chr3	196094899	196129890	circ_548	10	X	0	10	0	0
chr5	65077088	65081737	circ_549	3	X	0	0	0	3
chr12	82763166	82832570	circ_550	3	X	0	3	0	0
chr16	33963116	33963316	circ_551	9	X	9	0	0	0
chr6	7211037	7211942	circ_552	2	X	0	0	0	2
chr15	67923226	67962785	circ_553	2	X	0	0	0	2
chrX	135095117	135098917	circ_554	41	X	0	17	2	22
chr22	42289121	42290941	circ_555	17	X	0	6	0	11
chr15	59564505	59567381	circ_556	2	X	0	0	0	2
chr1	211526581	211527809	circ_557	142	X	0	49	2	91
chr20	39741422	39742795	circ_558	3	X	0	0	0	3
chr11	117023157	117031977	circ_559	4	X	0	0	0	4
chr2	163039924	163059655	circ_560	5	X	0	3	0	2
chr20	44049168	44049333	circ_561	3	X	0	3	0	0
chr2	15514732	15618445	circ_562	2	X	0	0	2	0
chr16	69117388	69119445	circ_563	2	X	0	0	0	2
chr11	47753669	47754042	circ_564	3	X	0	0	0	3
chr5	125801118	125809060	circ_565	2	X	0	2	0	0
chr16	86519238	86524610	circ_566	3	X	0	0	0	3
chr4	151682935	151753128	circ_567	12	X	0	6	0	6
chr2	36623757	36706837	circ_568	395	X	29	224	10	132
chr3	149563798	149570383	circ_569	21	X	0	4	0	17
chr20	3262287	3268436	circ_570	19	X	0	5	0	14
chr11	18303497	18308257	circ_571	4	X	0	0	0	4
chr5	5232481	5262896	circ_572	6	X	0	4	0	2
chr19	19049162	19049858	circ_573	8	X	0	3	0	5
chr12	3018695	3031568	circ_574	97	X	0	29	0	68
chr15	73991927	74005404	circ_575	2	X	2	0	0	0
chr21	17135210	17150346	circ_576	19	X	0	5	0	14
chr1	32691772	32694809	circ_577	2	X	0	2	0	0
chr15	81166205	81180105	circ_578	2	X	0	2	0	0
chr17	74732358	74732417	circ_579	2	X	0	0	2	0
chr17	41352184	41353797	circ_580	2	X	0	0	0	2
chrX	47069496	47070315	circ_581	11	X	11	0	0	0
chr2	201857004	201862263	circ_582	4	X	0	4	0	0
chr5	64824279	64838675	circ_583	4	X	0	4	0	0
chr11	18305342	18308257	circ_584	17	X	0	5	0	12
chr4	56744083	56759946	circ_585	2	X	0	2	0	0
chr10	70246901	70276600	circ_586	39	X	3	17	0	19
chr3	49094295	49095323	circ_587	15	X	2	8	0	5
chr14	100728641	100728803	circ_588	16	X	0	0	0	16
chr22	38916029	38964294	circ_589	2	X	0	2	0	0
chr6	135618570	135667934	circ_590	2	X	0	2	0	0
chr7	77229981	77236618	circ_591	2	X	0	0	0	2
chr4	147214081	147215247	circ_592	2	X	0	0	0	2
chr4	160107794	160162520	circ_593	28	X	0	28	0	0
chr14	50053456	50320455	circ_594	21	X	0	4	0	17
chr7	810108	825534	circ_595	2	X	0	2	0	0
chrX	54948725	54949002	circ_596	2	X	0	0	0	2
chr2	227702789	227779067	circ_597	2	X	0	2	0	0
chr20	40141485	40143591	circ_598	94	X	2	47	0	45
chr17	76394333	76400170	circ_599	5	X	0	3	0	2
chr4	1694245	1701797	circ_600	6	X	0	3	0	3
chr14	39545139	39561831	circ_601	2	X	0	2	0	0
chr22	21158588	21193019	circ_602	3	X	0	0	0	3
chrX	108297666	108297772	circ_603	3	X	0	3	0	0
chr4	148944414	148968202	circ_604	21	X	0	8	0	13
chr12	42781258	42792796	circ_605	6	X	0	3	0	3
chr11	12159937	12183966	circ_606	27	X	0	11	0	16
chr17	2281151	2284456	circ_607	2	X	0	2	0	0
chr17	35343916	35348156	circ_608	68	X	2	32	0	34
chr3	124515235	124536557	circ_609	2	X	0	2	0	0
chr16	89371614	89379997	circ_610	23	X	0	9	0	14
chr9	133469030	133470975	circ_611	4	X	0	2	2	0
chr21	30698380	30702014	circ_612	71	X	12	42	12	5
chr15	72020888	72030346	circ_613	2	X	0	2	0	0
chr2	205502555	205551005	circ_614	5	X	0	0	0	5
chr15	90342491	90348694	circ_615	2	X	0	0	0	2
chr4	83799883	83800081	circ_616	2	X	0	0	0	2
chr7	108137028	108138021	circ_617	3	X	0	0	0	3
chrX	135301557	135304645	circ_618	6	X	0	0	0	6
chr17	76818019	76823429	circ_619	12	X	0	2	0	10
chr15	66021410	66025156	circ_620	6	X	0	2	0	4
chr5	54565241	54577343	circ_621	5	X	0	5	0	0
chr15	52223228	52226551	circ_622	5	X	0	0	0	5
chr2	72786582	72802797	circ_623	36	X	0	6	0	30
chr3	32479447	32493965	circ_624	2	X	0	2	0	0
chr9	114195513	114206774	circ_625	15	X	0	10	0	5
chr1	93648917	93659301	circ_626	3	X	0	3	0	0
chr3	47210659	47215753	circ_627	17	X	0	13	0	4
chr12	26147970	26156383	circ_628	20	X	0	5	0	15
chr10	70152895	70156638	circ_629	3	X	3	0	0	0
chr18	20814572	20833900	circ_630	4	X	0	0	0	4
chr16	30740287	30745329	circ_631	22	X	0	16	0	6
chr17	78237373	78252709	circ_632	20	X	0	7	0	13
chr3	63973735	63976535	circ_633	2	X	0	2	0	0
chr1	226340036	226347059	circ_634	3	X	0	3	0	0
chr19	24102175	24290845	circ_635	3	X	0	0	0	3
chr22	47281622	47393605	circ_636	2	X	0	2	0	0
chr5	38996921	39003724	circ_637	11	X	0	11	0	0
chr7	156976572	157009665	circ_638	11	X	0	6	0	5
chr4	151023630	151075525	circ_639	2	X	0	2	0	0
chr5	72157635	72171564	circ_640	9	X	0	4	0	5
chr13	114913996	114914330	circ_641	41	X	0	41	0	0
chr3	98475213	98491760	circ_642	3	X	0	0	0	3
chr2	15629018	15679480	circ_643	25	X	0	16	0	9
chr4	54139993	54213621	circ_644	2	X	0	2	0	0
chr7	66236870	66262493	circ_645	7	X	0	5	0	2
chr5	64510621	64538033	circ_646	2	X	0	2	0	0
chr7	2405952	2409317	circ_647	2	X	0	2	0	0
chr17	49097520	49109083	circ_648	11	X	0	6	0	5
chr3	57293056	57301820	circ_649	5	X	0	3	0	2
chr1	19510305	19514034	circ_650	28	X	0	16	0	12
chr1	198201683	198248191	circ_651	13	X	0	11	0	2
chr18	46284254	46288060	circ_652	2	X	0	2	0	0
chr8	54701948	54714456	circ_653	3	X	0	0	0	3
chr18	8783528	8798289	circ_654	3	X	0	3	0	0
chr4	149356256	149358014	circ_655	17	X	0	14	0	3
chr3	128984392	128985942	circ_656	44	X	0	18	3	23
chr14	31855626	31864554	circ_657	2	X	0	2	0	0
chr5	65317150	65350779	circ_658	6	X	0	0	6	0
chr11	74559160	74563127	circ_659	8	X	0	5	0	3
chr17	15406412	15410300	circ_660	9	X	0	7	0	2
chr11	130773150	130776616	circ_661	12	X	0	3	0	9
chr16	14988855	14989971	circ_662	6	X	0	6	0	0
chr9	126345448	126392755	circ_663	3	X	0	3	0	0
chr1	243471291	243507633	circ_664	3	X	0	3	0	0
chr19	45916935	45917292	circ_665	9	X	0	3	0	6
chr15	55619729	55626205	circ_666	2	X	0	2	0	0
chr4	2828957	2829045	circ_667	2	X	0	0	0	2
chr19	11559355	11560243	circ_668	2	X	0	0	0	2
chr6	5000043	5002479	circ_669	3	X	0	0	0	3
chr15	64406757	64411053	circ_670	5	X	0	0	0	5
chr12	32866143	32875567	circ_671	16	X	0	11	0	5
chr10	135290406	135295069	circ_672	2	X	0	0	0	2
chr2	183831944	183848110	circ_673	15	X	0	9	0	6
chr17	74394693	74394917	circ_674	2	X	0	0	0	2
chr6	42561929	42574389	circ_675	2	X	0	2	0	0
chr18	12830942	12859253	circ_676	3	X	0	3	0	0
chrX	131368605	131373739	circ_677	2	X	0	0	0	2
chr3	23996028	23997616	circ_678	23	X	0	5	0	18
chr16	68300496	68331379	circ_679	4	X	0	2	0	2
chr1	154184796	154186422	circ_680	29	X	0	13	0	16
chr7	65821812	65825096	circ_681	2	X	0	0	0	2
chr1	53326403	53358647	circ_682	13	X	0	6	0	7
chr21	47535795	47535967	circ_683	4	X	4	0	0	0
chr20	50286536	50314021	circ_684	5	X	0	2	0	3
chr11	77451776	77458173	circ_685	3	X	0	0	0	3
chr17	62754360	62758828	circ_686	3	X	0	3	0	0
chr4	73944359	73944607	circ_687	2	X	0	0	0	2
chr3	154886521	154890357	circ_688	2	X	0	2	0	0
chr10	88809158	88811627	circ_689	10	X	0	5	0	5
chr12	133398582	133420720	circ_690	7	X	0	5	0	2
chr11	128346020	128350346	circ_691	2	X	0	2	0	0
chr17	1756395	1780608	circ_692	3	X	0	0	0	3
chr1	16812921	16813156	circ_693	15	X	0	0	0	15
chr1	28362055	28384605	circ_694	146	X	4	99	2	41
chr17	75138728	75139741	circ_695	3	X	0	0	0	3
chr16	50120126	50136346	circ_696	6	X	0	4	0	2
chr3	171944661	172028671	circ_697	2	X	0	0	0	2
chr2	55785911	55800913	circ_698	4	X	0	2	0	2
chr19	14574479	14574965	circ_699	3	X	0	0	0	3
chr6	157222510	157256710	circ_700	29	X	0	22	0	7
chr10	69647175	69666694	circ_701	3	X	0	3	0	0
chrX	135323319	135326954	circ_702	13	X	0	9	0	4
chr17	975854	982630	circ_703	2	X	0	2	0	0
chr1	24075511	24079008	circ_704	2	X	0	2	0	0
chr4	81256898	81284038	circ_705	41	X	0	21	0	20
chr1	1599766	1604641	circ_706	3	X	0	3	0	0
chr3	120115413	120115440	circ_707	2	X	2	0	0	0
chr17	76087521	76089844	circ_708	4	X	0	4	0	0
chr2	20974570	21001225	circ_709	9	X	0	4	0	5
chr2	209165661	209167077	circ_710	13	X	0	5	0	8
chr5	70798426	70800578	circ_711	2	X	0	2	0	0
chr2	242269026	242275513	circ_712	2	X	0	0	0	2
chr8	135611973	135622898	circ_713	4	X	0	2	0	2
chr5	31437346	31451747	circ_714	5	X	0	2	0	3
chr10	79613112	79628955	circ_715	19	X	0	6	0	13
chr4	25256687	25270825	circ_716	6	X	0	6	0	0
chr3	119165865	119171377	circ_717	7	X	0	3	0	4
chr19	4101017	4117627	circ_718	6	X	0	3	0	3
chr8	38934747	38948865	circ_719	12	X	0	8	0	4
chr12	124130002	124137282	circ_720	23	X	0	11	3	9
chr3	50385007	50387453	circ_721	2	X	0	2	0	0
chr4	140616351	140625350	circ_722	25	X	0	12	0	13
chr16	69680420	69711238	circ_723	2	X	0	0	0	2
chr9	114213705	114235280	circ_724	2	X	0	0	0	2
chr13	26898909	26928017	circ_725	34	X	0	21	0	13
chr13	21305980	21306260	circ_726	118	X	3	56	0	59
chr16	14687158	14698083	circ_727	154	X	3	55	2	94
chr10	12148245	12155063	circ_728	2	X	0	2	0	0
chr22	31661932	31667187	circ_729	2	X	0	0	0	2
chr17	38185079	38192407	circ_730	2	X	0	2	0	0
chr5	138737444	138737734	circ_731	8	X	0	0	0	8
chr3	11345978	11354894	circ_732	2	X	0	2	0	0
chr16	11791981	11794420	circ_733	3	X	0	3	0	0
chr9	4823531	4833228	circ_734	6	X	0	0	0	6
chr2	75158545	75159917	circ_735	2	X	0	2	0	0
chr21	37619815	37633030	circ_736	25	X	0	14	0	11
chr4	122599611	122602887	circ_737	6	X	6	0	0	0
chr16	71803526	71805155	circ_738	4	X	0	0	0	4
chr18	76953183	76967012	circ_739	4	X	0	2	0	2
chr8	142160933	142161936	circ_740	13	X	0	9	0	4
chr1	223985917	223986379	circ_741	6	X	0	3	0	3
chr16	28128639	28133083	circ_742	4	X	0	2	0	2
chr10	88809158	88822592	circ_743	3	X	0	3	0	0
chr5	134010305	134018172	circ_744	9	X	0	3	0	6
chr17	80352207	80356195	circ_745	2	X	0	0	0	2
chr3	149563798	149629870	circ_746	25	X	0	18	0	7
chr10	96207392	96234540	circ_747	47	X	0	22	0	25
chr4	88952237	88964609	circ_748	3	X	0	0	0	3
chr12	32866143	32871697	circ_749	11	X	0	0	0	11
chr6	47494364	47522502	circ_750	13	X	0	5	0	8
chr22	40948110	40948371	circ_751	4	X	0	0	0	4
chr1	54506429	54513045	circ_752	42	X	0	15	3	24
chr16	72234299	72270710	circ_753	2	X	0	2	0	0
chr2	220312696	220329330	circ_754	4	X	0	4	0	0
chr9	117800540	117827198	circ_755	11	X	0	6	0	5
chr4	128910876	128932855	circ_756	2	X	0	2	0	0
chr3	179481790	179483636	circ_757	109	X	0	45	3	61
chr10	32197100	32197854	circ_758	5	X	0	5	0	0
chr3	127413818	127414033	circ_759	117	X	0	29	4	84
chr9	20715321	20740339	circ_760	75	X	0	28	0	47
chr10	46028558	46048652	circ_761	5	X	0	0	0	5
chr4	170057469	170057771	circ_762	12	X	0	6	0	6
chr7	158552177	158591763	circ_763	9	X	0	9	0	0
chr17	18607932	18608477	circ_764	24	X	0	2	0	22
chr9	131607632	131609871	circ_765	2	X	0	0	0	2
chr10	1151066	1170964	circ_766	4	X	0	4	0	0
chr11	34093273	34098189	circ_767	106	X	4	82	7	13
chr1	47767233	47776034	circ_768	13	X	0	6	0	7
chr9	126319849	126320243	circ_769	3	X	0	0	0	3
chr3	100560842	100567719	circ_770	10	X	0	4	0	6
chr2	32754718	32800433	circ_771	2	X	0	2	0	0
chr17	62574610	62587267	circ_772	2	X	0	2	0	0
chr17	79423608	79424405	circ_773	3	X	0	0	0	3
chr3	44067261	44075634	circ_774	3	X	0	0	0	3
chr10	88729987	88730019	circ_775	2	X	0	0	2	0
chr11	103090644	103093815	circ_776	2	X	0	2	0	0
chr19	17308601	17311638	circ_777	39	X	3	19	0	17
chr2	201784945	201802689	circ_778	5	X	0	5	0	0
chr17	48823261	48823334	circ_779	3	X	0	0	3	0
chr11	70196029	70202360	circ_780	16	X	0	8	2	6
chr7	140534409	140534672	circ_781	3	X	0	0	0	3
chr5	77928087	77930577	circ_782	5	X	0	0	0	5
chr16	722254	722384	circ_783	2	X	0	0	0	2
chr13	23927924	23930146	circ_784	3	X	0	3	0	0
chr4	83348737	83349170	circ_785	4	X	0	0	0	4
chr17	35783609	35787108	circ_786	6	X	0	0	0	6
chr1	53322670	53333449	circ_787	2	X	0	0	2	0
chr2	224720495	224759056	circ_788	3	X	0	3	0	0
chr16	3554720	3565591	circ_789	2	X	0	2	0	0
chr5	37173857	37176088	circ_790	7	X	0	0	0	7
chr6	25471397	25488813	circ_791	2	X	0	2	0	0
chr16	30744601	30745936	circ_792	6	X	0	4	0	2
chr18	45391430	45396935	circ_793	89	X	0	53	4	32
chr16	30302524	30311248	circ_794	3	X	0	3	0	0
chr2	32142995	32168452	circ_795	17	X	0	7	0	10
chr2	133012740	133012871	circ_796	2	X	0	0	0	2
chr7	92300740	92463004	circ_797	3	X	0	0	0	3
chr17	74763468	74772623	circ_798	34	X	0	21	0	13
chr3	31617888	31621588	circ_799	294	X	6	204	9	75
chr4	87593518	87622954	circ_800	7	X	0	7	0	0
chr7	151842250	151846237	circ_801	5	X	0	5	0	0
chr8	26248759	26265892	circ_802	55	X	2	32	0	21
chr14	102659800	102664184	circ_803	42	X	0	23	3	16
chr10	99915850	99923154	circ_804	105	X	2	42	3	58
chr19	18567099	18569139	circ_805	2	X	0	2	0	0
chr12	65858379	65858521	circ_806	3	X	0	0	3	0
chr7	63796637	63797360	circ_807	74	X	0	7	0	67
chr10	69902697	69926423	circ_808	5	X	0	2	0	3
chr12	120109300	120110269	circ_809	7	X	0	4	0	3
chr12	56962759	56981517	circ_810	2	X	0	2	0	0
chr9	78468358	78468477	circ_811	3	X	0	0	0	3
chr10	114338645	114340930	circ_812	10	X	0	0	0	10
chr2	37105034	37113969	circ_813	14	X	0	3	0	11
chr2	144899449	144993304	circ_814	10	X	0	6	0	4
chr10	70098897	70098983	circ_815	12	X	0	0	12	0
chr16	66642212	66643906	circ_816	105	X	3	43	0	59
chr22	38074383	38074661	circ_817	10	X	0	0	0	10
chr13	45976410	45980112	circ_818	4	X	0	4	0	0
chr1	38446258	38450451	circ_819	6	X	0	0	0	6
chr22	41616738	41617291	circ_820	5	X	0	0	0	5
chr17	79653342	79658601	circ_821	7	X	0	0	0	7
chr19	45690589	45690998	circ_822	23	X	0	11	0	12
chr4	140263980	140270735	circ_823	7	X	0	3	0	4
chr3	138338553	138347998	circ_824	3	X	0	3	0	0
chr8	95555546	95556170	circ_825	5	X	0	0	0	5
chr16	22360600	22376335	circ_826	2	X	0	0	0	2
chr17	37070662	37070728	circ_827	14	X	0	0	14	0
chr3	72842067	72845640	circ_828	2	X	0	0	0	2
chr12	105583550	105605095	circ_829	2	X	0	2	0	0
chr2	36691677	36726490	circ_830	8	X	0	5	0	3
chr6	117037382	117045538	circ_831	5	X	0	2	0	3
chr2	32418958	32434630	circ_832	4	X	0	2	0	2
chr18	54398614	54426184	circ_833	18	X	0	11	0	7
chr20	50286536	50292747	circ_834	12	X	0	6	0	6
chr16	9014216	9024254	circ_835	26	X	0	18	3	5
chr13	53232534	53254290	circ_836	2	X	0	2	0	0
chr22	20873165	20891491	circ_837	2	X	0	0	0	2
chr19	4854081	4854895	circ_838	2	X	0	2	0	0
chr3	13649562	13661331	circ_839	19	X	0	6	0	13
chr19	10602253	10602938	circ_840	104	X	4	58	2	40
chr9	4286038	4310528	circ_841	5	X	0	5	0	0
chr8	30332295	30336893	circ_842	209	X	3	10	8	188
chr5	14363841	14420130	circ_843	3	X	0	3	0	0
chr1	15953164	15960060	circ_844	2	X	0	2	0	0
chr15	65110145	65111422	circ_845	57	X	0	13	3	41
chr8	131199482	131374017	circ_846	2	X	0	0	0	2
chr4	123200930	123222552	circ_847	2	X	0	2	0	0
chr2	15615811	15674765	circ_848	3	X	0	3	0	0
chr7	138552721	138556108	circ_849	4	X	0	4	0	0
chr5	52365939	52368525	circ_850	7	X	0	2	0	5
chr10	103567487	103573363	circ_851	3	X	0	3	0	0
chr2	165560954	165561615	circ_852	2	X	0	0	0	2
chr20	34302107	34313077	circ_853	534	X	22	331	33	148
chr16	70560490	70566523	circ_854	5	X	0	0	0	5
chr1	31532146	31532424	circ_855	3	X	0	0	0	3
chr12	27183667	27199165	circ_856	6	X	0	0	0	6
chr3	32470298	32483505	circ_857	2	X	0	0	0	2
chrX	44820529	44896934	circ_858	3	X	0	0	0	3
chr14	81223236	81244390	circ_859	4	X	0	4	0	0
chr19	40875815	40877780	circ_860	3	X	0	3	0	0
chr1	247471777	247473758	circ_861	17	X	0	8	0	9
chr10	103734969	103766390	circ_862	3	X	0	3	0	0
chr19	11113705	11121207	circ_863	2	X	0	2	0	0
chr7	50795037	50795587	circ_864	3	X	0	0	0	3
chr2	233075036	233114056	circ_865	2	X	0	2	0	0
chr15	40099207	40099459	circ_866	2	X	0	0	0	2
chr2	63485476	63486544	circ_867	3	X	0	0	0	3
chr5	38981969	39021238	circ_868	7	X	0	5	0	2
chr18	21860806	21898773	circ_869	10	X	0	4	0	6
chr3	125195539	125223588	circ_870	2	X	0	2	0	0
chr8	62563609	62566219	circ_871	6	X	0	4	0	2
chr4	74607259	74607298	circ_872	6	X	6	0	0	0
chr2	86386659	86393767	circ_873	7	X	0	2	0	5
chr12	46325289	46345510	circ_874	3	X	0	3	0	0
chr9	91083287	91083520	circ_875	3	X	0	0	0	3
chr11	85195051	85195163	circ_876	159	X	41	0	45	73
chr19	47112163	47112238	circ_877	2	X	0	0	2	0
chr10	69852813	69853015	circ_878	8	X	0	3	0	5
chr8	140998934	141263028	circ_879	3	X	0	0	0	3
chr16	66562897	66570920	circ_880	14	X	0	0	0	14
chr22	43193474	43213863	circ_881	3	X	0	3	0	0
chr13	35615070	35644989	circ_882	13	X	0	10	0	3
chr14	31175029	31204064	circ_883	7	X	0	3	0	4
chr4	16175827	16177851	circ_884	5	X	0	0	0	5
chr9	36288204	36298900	circ_885	2	X	0	2	0	0
chr6	105243454	105297121	circ_886	4	X	0	4	0	0
chr2	172644081	172644457	circ_887	5	X	0	0	0	5
chr1	227203781	227223308	circ_888	3	X	0	3	0	0
chr3	122928046	122944144	circ_889	5	X	0	3	0	2
chr12	49663611	49663759	circ_890	3	X	0	0	0	3
chr19	13183861	13184840	circ_891	2	X	0	2	0	0
chr1	9991949	9994918	circ_892	499	X	3	115	11	370
chr10	88864439	88881664	circ_893	3	X	0	3	0	0
chr3	136096502	136106714	circ_894	2	X	0	0	0	2
chr5	72370569	72374139	circ_895	6	X	0	2	0	4
chr10	111630684	111631549	circ_896	2	X	0	2	0	0
chr2	15514732	15536599	circ_897	3	X	0	3	0	0
chr10	858861	866785	circ_898	2	X	0	0	0	2
chr7	65413716	65419151	circ_899	1	X	1	0	0	0
chr14	62187100	62188541	circ_900	55	X	5	34	0	16
chr7	44734176	44735594	circ_901	4	X	0	4	0	0
chr1	54284644	54301293	circ_902	2	X	0	2	0	0
chr21	38480692	38498443	circ_903	12	X	0	8	0	4
chr20	47701820	47704643	circ_904	2	X	0	0	0	2
chr1	230979100	230979642	circ_905	39	X	0	19	0	20
chr18	9814017	9845688	circ_906	2	X	0	2	0	0
chr5	37292981	37299670	circ_907	5	X	0	5	0	0
chr13	100953714	100962162	circ_908	96	X	0	30	4	62
chr9	114676885	114691958	circ_909	3	X	0	0	0	3
chr9	16582981	16606077	circ_910	2	X	0	2	0	0
chr19	10264969	10267185	circ_911	12	X	0	9	0	3
chr20	57470667	57485456	circ_912	3	X	0	0	0	3
chrX	54839551	54952922	circ_913	7	X	0	0	0	7
chr4	39322003	39325037	circ_914	2	X	0	2	0	0
chr19	42392135	42392936	circ_915	8	X	0	4	0	4
chr6	38045566	38052767	circ_916	3	X	0	0	0	3
chr9	77742485	77755848	circ_917	3	X	0	3	0	0
chr9	74477467	74489999	circ_918	19	X	0	11	3	5
chr5	76745585	76760634	circ_919	94	X	2	59	9	24
chr5	170305101	170308900	circ_920	33	X	0	5	0	28
chr7	102038067	102045369	circ_921	3	X	0	3	0	0
chr17	46189393	46190763	circ_922	234	X	2	71	5	156
chr2	172325398	172325966	circ_923	50	X	0	14	0	36
chr16	72845476	72863758	circ_924	2	X	0	0	0	2
chr6	15615498	15638035	circ_925	36	X	2	13	0	21
chr2	183799480	183800103	circ_926	15	X	0	0	0	15
chr11	65202524	65211534	circ_927	9	X	0	4	0	5
chr7	24854678	24859857	circ_928	2	X	0	0	0	2
chr1	16528277	16529069	circ_929	195	X	0	65	0	130
chr19	41239065	41243674	circ_930	11	X	0	6	0	5
chr2	215645284	215661841	circ_931	31	X	10	9	9	3
chr1	179959642	179966310	circ_932	2	X	0	2	0	0
chr7	6085702	6089676	circ_933	13	X	0	6	4	3
chr9	123623367	123624283	circ_934	9	X	0	0	0	9
chr22	50678633	50678796	circ_935	7	X	0	0	0	7
chr12	78520926	78540172	circ_936	3	X	0	0	0	3
chr16	88653008	88665120	circ_937	2	X	0	2	0	0
chr1	36826822	36833685	circ_938	2	X	0	0	0	2
chr3	122942406	122964861	circ_939	2	X	0	0	0	2
chr4	16760781	16780265	circ_940	3	X	0	3	0	0
chr3	27424644	27433299	circ_941	6	X	0	4	0	2
chr9	123945208	123955697	circ_942	3	X	0	0	3	0
chr2	128093446	128100770	circ_943	15	X	0	7	0	8
chr11	8671287	8696430	circ_944	3	X	0	3	0	0
chr1	225754951	225840135	circ_945	2	X	0	0	0	2
chr7	99621042	99621930	circ_946	1642	X	30	816	59	737
chr16	8722587	8722967	circ_947	3	X	0	3	0	0
chr9	127083738	127101944	circ_948	2	X	0	2	0	0
chr18	46956625	46956817	circ_949	2	X	0	0	0	2
chr15	102224278	102226265	circ_950	5	X	0	0	0	5
chr9	114691780	114693637	circ_951	4	X	0	2	0	2
chr6	57188999	57190843	circ_952	6	X	0	3	0	3
chr15	25654235	25660989	circ_953	25	X	0	9	0	16
chr17	73686751	73687615	circ_954	2	X	0	0	0	2
chr7	6226681	6230162	circ_955	6	X	0	3	0	3
chr8	98831368	98837381	circ_956	2	X	0	0	0	2
chr14	57740962	57747140	circ_957	2	X	0	2	0	0
chr20	45848909	45850125	circ_958	11	X	0	3	0	8
chr13	25839957	25848325	circ_959	3	X	0	3	0	0
chr15	92638111	92671719	circ_960	3	X	0	3	0	0
chr8	25337429	25346205	circ_961	2	X	0	2	0	0
chr10	17730026	17738868	circ_962	4	X	0	2	0	2
chr19	12734514	12735524	circ_963	77	X	0	28	0	49
chr4	48604037	48611840	circ_964	2	X	0	2	0	0
chrX	40572166	40574472	circ_965	7	X	0	5	2	0
chr21	9827004	9827142	circ_966	45	X	7	8	14	16
chr19	56189893	56197011	circ_967	2	X	0	2	0	0
chr7	6178723	6187523	circ_968	3	X	0	3	0	0
chr16	31230416	31230840	circ_969	22	X	0	22	0	0
chr8	141856359	141874498	circ_970	218	X	0	94	2	122
chr3	36524484	36527741	circ_971	12	X	0	7	0	5
chr3	114300961	114301949	circ_972	2	X	0	2	0	0
chr2	121549803	121555044	circ_973	3	X	0	0	0	3
chr3	47484362	47484581	circ_974	7	X	0	0	0	7
chr7	132990022	133002144	circ_975	12	X	0	3	0	9
chr1	224599129	224612356	circ_976	12	X	0	9	0	3
chr5	14270934	14331009	circ_977	5	X	0	5	0	0
chr19	11223954	11224438	circ_978	85	X	0	27	2	56
chr4	88973143	88987031	circ_979	2	X	0	2	0	0
chr6	44104086	44107496	circ_980	6	X	0	2	0	4
chr2	70457888	70463307	circ_981	4	X	0	4	0	0
chr15	44925703	44949461	circ_982	4	X	0	4	0	0
chr2	44931422	44942492	circ_983	58	X	0	16	0	42
chr17	73927310	73934313	circ_984	3	X	0	0	0	3
chr7	77006165	77033932	circ_985	3	X	0	3	0	0
chr8	62557159	62596747	circ_986	12	X	0	6	0	6
chr15	41961026	41962156	circ_987	255	X	22	191	24	18
chr6	142487365	142525202	circ_988	2	X	0	0	2	0
chr11	118422501	118430579	circ_989	101	X	0	72	4	25
chr17	65941525	65944422	circ_990	9	X	4	5	0	0
chr16	89811367	89815175	circ_991	2	X	0	0	0	2
chr11	85195117	85195251	circ_992	68	X	0	48	0	20
chr2	47222275	47233863	circ_993	2	X	0	0	0	2
chr15	41291470	41296863	circ_994	2	X	0	2	0	0
chr2	10927407	10933328	circ_995	5	X	0	3	0	2
chr20	47557736	47558524	circ_996	3	X	0	0	0	3
chr3	196287867	196288362	circ_997	2	X	0	0	0	2
chr4	3184081	3190820	circ_998	5	X	0	3	0	2
chr17	78301616	78310178	circ_999	3	X	0	0	0	3
chr16	138697	180590	circ_1000	2	X	0	2	0	0
chr9	37781983	37784060	circ_1001	6	X	0	0	0	6
chr19	4944144	4947223	circ_1002	5	X	0	0	0	5
chr14	73888931	73891436	circ_1003	3	X	0	0	0	3
chr4	1701291	1701797	circ_1004	15	X	0	2	0	13
chr20	35431529	35433137	circ_1005	3	X	0	3	0	0
chr13	20235838	20244503	circ_1006	43	X	0	29	0	14
chr3	101522489	101525970	circ_1007	9	X	0	0	0	9
chr15	81171062	81188401	circ_1008	9	X	0	9	0	0
chr14	39565102	39565343	circ_1009	9	X	0	2	0	7
chr18	76886267	77067234	circ_1010	4	X	0	4	0	0
chrX	140809957	140825778	circ_1011	2	X	0	0	0	2
chr9	37768073	37776402	circ_1012	7	X	0	0	0	7
chr13	53630869	53633059	circ_1013	4	X	0	0	0	4
chr6	16753464	16761678	circ_1014	4	X	0	0	0	4
chr13	111274563	111276626	circ_1015	275	X	2	14	6	253
chr17	19209406	19232960	circ_1016	4	X	0	4	0	0
chr20	42264566	42271264	circ_1017	7	X	0	7	0	0
chr14	73614503	73614802	circ_1018	511	X	5	97	13	396
chr19	50183129	50183510	circ_1019	6	X	0	0	0	6
chr20	23370583	23383709	circ_1020	42	X	0	33	2	7
chr14	74424850	74426225	circ_1021	5	X	0	0	0	5
chr16	69481053	69493024	circ_1022	5	X	0	2	0	3
chrX	135302924	135304645	circ_1023	3	X	0	3	0	0
chr5	126144423	126161799	circ_1024	2	X	2	0	0	0
chr20	3277508	3278822	circ_1025	70	X	0	28	0	42
chr7	152508782	152522207	circ_1026	5	X	0	5	0	0
chr12	19646734	19646920	circ_1027	6	X	0	0	0	6
chr10	5963221	5963532	circ_1028	9	X	0	6	0	3
chr16	19627436	19637545	circ_1029	61	X	0	24	2	35
chr8	38803642	38814904	circ_1030	12	X	0	5	0	7
chrX	10031485	10066619	circ_1031	204	X	4	130	6	64
chr3	126178496	126185168	circ_1032	2	X	0	2	0	0
chr2	177161588	177202305	circ_1033	61	X	0	38	5	18
chr3	49321420	49322352	circ_1034	4	X	0	4	0	0
chr14	102792322	102805560	circ_1035	13	X	0	8	0	5
chr14	65031469	65032410	circ_1036	3	X	0	0	0	3
chr2	201778018	201785862	circ_1037	2	X	0	0	0	2
chr16	25286065	25298545	circ_1038	2	X	0	2	0	0
chr1	32631706	32632897	circ_1039	3	X	0	0	0	3
chr9	13247634	13250371	circ_1040	19	X	0	2	0	17
chr7	127447538	127569382	circ_1041	4	X	0	0	0	4
chr5	153413351	153414506	circ_1042	8	X	0	3	3	2
chr20	25612794	25655714	circ_1043	2	X	0	2	0	0
chr12	68696400	68697693	circ_1044	2	X	0	2	0	0
chr18	61018121	61030101	circ_1045	45	X	0	25	0	20
chr8	68005778	68007967	circ_1046	2	X	0	2	0	0
chr1	109338856	109340859	circ_1047	8	X	0	2	0	6
chr13	76419463	76423428	circ_1048	7	X	0	0	0	7
chr2	32698180	32702651	circ_1049	7	X	0	7	0	0
chr2	1677415	1696906	circ_1050	6	X	0	3	0	3
chr8	62460630	62465679	circ_1051	7	X	0	4	0	3
chr2	61558411	61577828	circ_1052	3	X	3	0	0	0
chr3	132322073	132350323	circ_1053	49	X	0	37	5	7
chr4	114452372	114582928	circ_1054	3	X	0	0	0	3
chr2	136467003	136467801	circ_1055	30	X	0	17	0	13
chr3	33704937	33738425	circ_1056	4	X	0	4	0	0
chr20	30954187	30989835	circ_1057	57	X	2	23	0	32
chr22	50827463	50832564	circ_1058	3	X	0	3	0	0
chr4	79747191	79782622	circ_1059	3	X	0	0	3	0
chr4	57325538	57325784	circ_1060	2	X	0	0	0	2
chr2	121549799	121555044	circ_1061	2	X	0	0	0	2
chr12	32871577	32875567	circ_1062	2	X	0	0	0	2
chr15	64665600	64669104	circ_1063	3	X	0	0	0	3
chrX	24828015	24906239	circ_1064	2	X	0	2	0	0
chr1	148005403	148252118	circ_1065	6	X	6	0	0	0
chr1	93580245	93581175	circ_1066	8	X	0	6	0	2
chr18	9195549	9221997	circ_1067	34	X	3	14	10	7
chr12	19422704	19440490	circ_1068	4	X	0	2	2	0
chr7	104678573	104678972	circ_1069	3	X	0	0	0	3
chr5	37115062	37121886	circ_1070	11	X	0	6	0	5
chr8	11301540	11302317	circ_1071	31	X	0	14	0	17
chrX	10534924	10535639	circ_1072	18	X	0	0	0	18
chr2	202589018	202590177	circ_1073	2	X	0	2	0	0
chr19	34921481	34934816	circ_1074	2	X	0	0	0	2
chr3	126189738	126191148	circ_1075	26	X	0	14	0	12
chr19	49845695	49846655	circ_1076	9	X	0	2	0	7
chr10	71873901	71883853	circ_1077	4	X	0	4	0	0
chr6	157150361	157256710	circ_1078	20	X	0	10	2	8
chr3	27442255	27444875	circ_1079	2	X	0	0	0	2
chr16	11114031	11154879	circ_1080	2	X	0	2	0	0
chr21	34974540	34975843	circ_1081	25	X	0	2	0	23
chr2	86325734	86327295	circ_1082	23	X	0	12	0	11
chr17	33998773	34001340	circ_1083	5	X	0	2	0	3
chr17	66431761	66449133	circ_1084	2	X	0	2	0	0
chr14	35322139	35331528	circ_1085	2	X	0	2	0	0
chr2	231301096	231339162	circ_1086	2	X	0	2	0	0
chr10	104136029	104136885	circ_1087	2	X	0	0	0	2
chr19	41749521	41754725	circ_1088	2	X	0	0	0	2
chr14	101427364	101435882	circ_1089	3	X	0	0	0	3
chr12	120998529	121004783	circ_1090	5	X	0	2	0	3
chr15	72637787	72640475	circ_1091	7	X	0	2	0	5
chr10	27009064	27013052	circ_1092	6	X	0	0	0	6
chr17	19812494	19835291	circ_1093	2	X	0	0	0	2
chr12	53413694	53421972	circ_1094	2	X	0	2	0	0
chr2	9498885	9515073	circ_1095	3	X	0	0	0	3
chr3	12558110	12560696	circ_1096	53	X	0	10	3	40
chr17	8397051	8398559	circ_1097	14	X	0	2	0	12
chr11	10828459	10828801	circ_1098	8	X	0	8	0	0
chr15	91181678	91184431	circ_1099	25	X	0	15	0	10
chr15	59445789	59466439	circ_1100	6	X	0	6	0	0
chr5	21491430	21491617	circ_1101	19	X	0	0	0	19
chr6	110048312	110064975	circ_1102	14	X	0	9	0	5
chr19	34921481	34955036	circ_1103	4	X	0	4	0	0
chr1	151111901	151112566	circ_1104	3	X	0	0	0	3
chr1	23397718	23398690	circ_1105	46	X	0	14	0	32
chr7	38462021	38516569	circ_1106	2	X	0	2	0	0
chr22	29746024	29747814	circ_1107	5	X	0	0	0	5
chr1	21024872	21031392	circ_1108	17	X	0	10	0	7
chr2	44139571	44162017	circ_1109	4	X	0	4	0	0
chr6	169628217	169635002	circ_1110	2	X	0	2	0	0
chr4	88986526	88989213	circ_1111	3	X	0	3	0	0
chr16	67991645	67995609	circ_1112	3	X	0	0	0	3
chr1	226053597	226058813	circ_1113	2	X	0	0	0	2
chr15	96734581	96815027	circ_1114	2	X	0	2	0	0
chr15	50949978	50967763	circ_1115	2	X	0	2	0	0
chr19	47861123	47865950	circ_1116	3	X	0	0	0	3
chr3	119222379	119236162	circ_1117	93	X	0	28	4	61
chr22	24759229	24765288	circ_1118	9	X	0	4	0	5
chr16	53269097	53276928	circ_1119	4	X	0	4	0	0
chr22	50307033	50307491	circ_1120	8	X	0	2	0	6
chr12	116674626	116675510	circ_1121	270	X	5	102	5	158
chr8	141856359	141889736	circ_1122	85	X	0	41	2	42
chr1	245165423	245246990	circ_1123	3	X	0	3	0	0
chr3	172013153	172028671	circ_1124	35	X	0	20	0	15
chr10	12123471	12178169	circ_1125	4	X	0	4	0	0
chr6	148711270	148714908	circ_1126	26	X	0	7	0	19
chr1	179019414	179023773	circ_1127	3	X	0	0	0	3
chr17	76396816	76397138	circ_1128	73	X	0	14	2	57
chr6	82498495	82498601	circ_1129	2	X	0	0	0	2
chr2	203176065	203186650	circ_1130	2	X	0	0	0	2
chr16	22369508	22376335	circ_1131	4	X	0	2	0	2
chr1	29395245	29424447	circ_1132	4	X	0	0	0	4
chr11	35302414	35339063	circ_1133	2	X	0	2	0	0
chr3	141272699	141278837	circ_1134	66	X	0	32	0	34
chr1	227381487	227400920	circ_1135	22	X	0	16	0	6
chr14	101493683	101497023	circ_1136	5	X	0	2	0	3
chr2	216289817	216299547	circ_1137	19	X	0	12	0	7
chr2	172182351	172196064	circ_1138	2	X	0	2	0	0
chr16	11988811	11993080	circ_1139	3	X	0	0	3	0
chr2	232072840	232081506	circ_1140	4	X	0	4	0	0
chrY	21901068	21901548	circ_1141	2	X	0	0	0	2
chr6	90387289	90399862	circ_1142	3	X	0	3	0	0
chr16	58593523	58594266	circ_1143	2	X	0	0	0	2
chr11	48161038	48161328	circ_1144	33	X	0	13	0	20
chr4	140037803	140046483	circ_1145	3	X	0	3	0	0
chr17	41888175	41888573	circ_1146	2	X	0	2	0	0
chr9	79865013	79897190	circ_1147	2	X	0	2	0	0
chr5	96055440	96058402	circ_1148	2	X	0	2	0	0
chr13	114618769	114625891	circ_1149	8	X	0	8	0	0
chr2	43712373	43755127	circ_1150	13	X	0	8	0	5
chr12	23887618	24048958	circ_1151	4	X	0	0	0	4
chr7	72301331	72302378	circ_1152	18	X	0	10	0	8
chr19	10279006	10288043	circ_1153	14	X	0	7	4	3
chr12	31595709	31605410	circ_1154	5	X	0	5	0	0
chr3	69072374	69072457	circ_1155	2	X	2	0	0	0
chr1	205072985	205074296	circ_1156	26	X	0	7	5	14
chr4	83276453	83276554	circ_1157	12	X	0	0	12	0
chr15	70979879	70991999	circ_1158	39	X	0	15	0	24
chr12	121221477	121222396	circ_1159	2	X	0	2	0	0
chr8	62546242	62557191	circ_1160	31	X	0	14	4	13
chr15	50592986	50595320	circ_1161	6	X	0	3	0	3
chr5	145834619	145836898	circ_1162	2	X	0	2	0	0
chr8	128867401	128951922	circ_1163	2	X	0	0	0	2
chr12	53670404	53671011	circ_1164	92	X	0	18	0	74
chr20	3262287	3275275	circ_1165	2	X	0	2	0	0
chr5	178987026	179004137	circ_1166	11	X	0	6	0	5
chr6	90392851	90398527	circ_1167	3	X	0	3	0	0
chr11	14807983	14840755	circ_1168	3	X	0	3	0	0
chr1	150790396	150795821	circ_1169	8	X	0	0	0	8
chr17	65735068	65735724	circ_1170	3	X	0	0	0	3
chr3	195101728	195112876	circ_1171	7	X	0	3	0	4
chr12	112086984	112087575	circ_1172	10	X	0	5	0	5
chr13	100982815	101020828	circ_1173	25	X	0	7	0	18
chr4	122737603	122737898	circ_1174	6	X	0	6	0	0
chrX	18323092	18352215	circ_1175	3	X	0	3	0	0
chr1	65142578	65145439	circ_1176	5	X	0	3	0	2
chr8	131226802	131374017	circ_1177	31	X	0	19	0	12
chr1	65016277	65047987	circ_1178	3	X	0	3	0	0
chr5	125805369	125809060	circ_1179	2	X	0	0	0	2
chr16	30678312	30678610	circ_1180	5	X	0	5	0	0
chr5	9197280	9238002	circ_1181	2	X	0	2	0	0
chr7	102016270	102016769	circ_1182	8	X	0	3	0	5
chr3	170009642	170016898	circ_1183	5	X	0	0	0	5
chrY	249339	258428	circ_1184	7	X	0	2	0	5
chr16	74716549	74719481	circ_1185	7	X	0	2	0	5
chr11	18010144	18029623	circ_1186	20	X	0	9	0	11
chr12	76453578	76468019	circ_1187	2	X	0	2	0	0
chr7	97820040	97823884	circ_1188	24	X	2	14	4	4
chr8	37990972	37993284	circ_1189	15	X	0	3	0	12
chr3	16313166	16313828	circ_1190	5	X	0	2	0	3
chr3	71096093	71102924	circ_1191	10	X	0	3	0	7
chr19	45783632	45783992	circ_1192	42	X	0	17	0	25
chr11	62651929	62651997	circ_1193	13	X	2	0	7	4
chr14	53138348	53138589	circ_1194	2	X	0	0	0	2
chr20	32619328	32667878	circ_1195	2	X	0	2	0	0
chr6	118769567	118771033	circ_1196	68	X	0	12	0	56
chr10	34648075	34673182	circ_1197	9	X	0	7	0	2
chr5	64509865	64522046	circ_1198	2	X	0	2	0	0
chr2	209138308	209138777	circ_1199	3	X	0	0	0	3
chr5	176618885	176620921	circ_1200	2	X	0	0	0	2
chr2	10740979	10743283	circ_1201	5	X	0	3	0	2
chr5	179136874	179147561	circ_1202	34	X	3	24	3	4
chr9	140693265	140695436	circ_1203	42	X	0	14	2	26
chr10	31661947	31676727	circ_1204	423	X	5	174	13	231
chr17	76831362	76834832	circ_1205	3	X	0	0	0	3
chr5	112102023	112137080	circ_1206	5	X	0	2	0	3
chrX	118763281	118763471	circ_1207	9	X	0	4	0	5
chr16	58565862	58568299	circ_1208	2	X	0	2	0	0
chr22	22123484	22143097	circ_1209	11	X	0	7	0	4
chr21	40641825	40646398	circ_1210	17	X	0	14	0	3
chr10	135269741	135280857	circ_1211	11	X	0	6	0	5
chr16	67070542	67116242	circ_1212	63	X	0	36	3	24
chr17	79941430	79943483	circ_1213	7	X	0	0	0	7
chr17	33310021	33310571	circ_1214	32	X	0	17	0	15
chr2	15326866	15359092	circ_1215	2	X	0	2	0	0
chr12	53925528	53928443	circ_1216	3	X	0	0	0	3
chr17	35641739	35646430	circ_1217	3	X	0	3	0	0
chr5	65000106	65004385	circ_1218	14	X	0	5	0	9
chr11	61917680	61919208	circ_1219	12	X	0	9	0	3
chr18	37216539	37229680	circ_1220	3	X	0	3	0	0
chr7	6464383	6465745	circ_1221	5	X	0	0	0	5
chr15	69718409	69718796	circ_1222	2	X	0	0	0	2
chr4	143029246	143045913	circ_1223	33	X	2	21	0	10
chr5	144817635	144820635	circ_1224	11	X	0	3	0	8
chr6	155411423	155451551	circ_1225	4	X	0	4	0	0
chr7	107167682	107188777	circ_1226	10	X	0	0	2	8
chr2	219394679	219399429	circ_1227	5	X	0	0	0	5
chr17	8141349	8146466	circ_1228	5	X	0	2	0	3
chrX	102139071	102160665	circ_1229	3	X	0	3	0	0
chr1	22165318	22166510	circ_1230	23	X	0	7	0	16
chr5	71654030	71655524	circ_1231	4	X	0	4	0	0
chr17	74763468	74777212	circ_1232	3	X	0	3	0	0
chr3	61608645	61609229	circ_1233	12	X	0	2	0	10
chr9	125760876	125827740	circ_1234	7	X	0	3	0	4
chr6	57235968	57246966	circ_1235	2	X	0	0	0	2
chr7	23163396	23166829	circ_1236	2	X	0	2	0	0
chr10	70056023	70066660	circ_1237	3	X	0	3	0	0
chr6	77860918	77969494	circ_1238	3	X	0	3	0	0
chr7	5680785	5692141	circ_1239	73	X	0	43	0	30
chr5	170610203	170632616	circ_1240	110	X	0	43	2	65
chr5	614585	624694	circ_1241	3	X	0	0	0	3
chr13	41890982	41897326	circ_1242	11	X	0	8	0	3
chr1	152005041	152005107	circ_1243	3	X	0	0	3	0
chr3	4458812	4461823	circ_1244	2	X	0	0	0	2
chr1	19473320	19475120	circ_1245	2	X	0	2	0	0
chr11	74570203	74574066	circ_1246	79	X	2	37	0	40
chr5	138979957	138980530	circ_1247	3	X	0	0	0	3
chr9	118949433	118974211	circ_1248	2	X	0	2	0	0
chr10	101654703	101659823	circ_1249	5	X	0	2	0	3
chr7	33014229	33045078	circ_1250	11	X	0	8	0	3
chr2	99919356	99921208	circ_1251	12	X	0	0	0	12
chr6	42630996	42633983	circ_1252	15	X	0	5	0	10
chr3	17051166	17056403	circ_1253	42	X	5	22	15	0
chr1	70646769	70653021	circ_1254	2	X	0	0	0	2
chr20	47282821	47351187	circ_1255	2	X	0	2	0	0
chr14	50933301	50952912	circ_1256	4	X	0	2	0	2
chr1	230379052	230401113	circ_1257	12	X	0	8	0	4
chr5	77396777	77461496	circ_1258	2	X	0	2	0	0
chr12	2614008	2622150	circ_1259	50	X	0	18	0	32
chr15	49517402	49600974	circ_1260	9	X	0	9	0	0
chr12	53421566	53421972	circ_1261	74	X	2	42	0	30
chr8	131199482	131249240	circ_1262	34	X	2	16	3	13
chr17	526773	534868	circ_1263	6	X	0	3	0	3
chr15	75815462	75816639	circ_1264	53	X	2	8	0	43
chr15	74771401	74783923	circ_1265	3	X	0	3	0	0
chr14	50909450	50915550	circ_1266	9	X	0	6	0	3
chr1	162567582	162625164	circ_1267	2	X	0	0	0	2
chr17	73787841	73789617	circ_1268	3	X	0	0	0	3
chr10	12136072	12162266	circ_1269	27	X	0	17	0	10
chr9	13247634	13259046	circ_1270	2	X	0	2	0	0
chr1	219366472	219392054	circ_1271	9	X	0	9	0	0
chr22	47287162	47290742	circ_1272	17	X	0	6	0	11
chr5	139864706	139866645	circ_1273	7	X	0	4	0	3
chr11	20072835	20073823	circ_1274	4	X	0	0	0	4
chr4	154284139	154318485	circ_1275	2	X	0	0	0	2
chr15	43438691	43441349	circ_1276	6	X	0	3	0	3
chr2	9616116	9624679	circ_1277	14	X	0	8	0	6
chr13	50565410	50571555	circ_1278	2	X	0	0	0	2
chr1	224553581	224567357	circ_1279	4	X	0	2	0	2
chr2	10267002	10267347	circ_1280	4	X	0	0	0	4
chr12	122619771	122620213	circ_1281	4	X	0	2	0	2
chr17	41455039	41459028	circ_1282	5	X	0	2	0	3
chr16	19619500	19639127	circ_1283	4	X	0	0	0	4
chr6	138768138	138817508	circ_1284	5	X	0	0	0	5
chr13	24164289	24190184	circ_1285	29	X	2	15	3	9
chr4	38933856	38937411	circ_1286	16	X	0	8	0	8
chr20	8386929	8403111	circ_1287	2	X	0	0	0	2
chr1	165649724	165664634	circ_1288	14	X	0	10	0	4
chr12	25034235	25047409	circ_1289	2	X	0	0	0	2
chr10	16737022	16776063	circ_1290	5	X	0	3	0	2
chr10	60549442	60580228	circ_1291	2	X	0	2	0	0
chr5	10387106	10391843	circ_1292	5	X	0	2	0	3
chr3	9495423	9506356	circ_1293	85	X	0	39	8	38
chr14	76620697	76662315	circ_1294	4	X	0	4	0	0
chr8	135820747	135834646	circ_1295	2	X	0	0	0	2
chr17	3553458	3553774	circ_1296	2	X	0	2	0	0
chr12	51504660	51511530	circ_1297	5	X	0	0	0	5
chr7	73610682	73610773	circ_1298	2	X	2	0	0	0
chr1	235944165	235964397	circ_1299	3	X	3	0	0	0
chr19	14038706	14039001	circ_1300	11	X	0	2	0	9
chr6	135679270	135813429	circ_1301	2	X	2	0	0	0
chr4	34981270	35006743	circ_1302	4	X	0	0	0	4
chr9	115060112	115083805	circ_1303	8	X	0	0	0	8
chr4	120188475	120190992	circ_1304	6	X	0	6	0	0
chr8	128864180	128903244	circ_1305	3	X	0	3	0	0
chr14	76088422	76101356	circ_1306	2	X	0	2	0	0
chr20	18505579	18511447	circ_1307	2	X	0	2	0	0
chr10	12041905	12056183	circ_1308	3	X	0	3	0	0
chr19	11618272	11618863	circ_1309	7	X	0	3	0	4
chr4	140037803	140090015	circ_1310	3	X	0	3	0	0
chr4	7787921	7802380	circ_1311	18	X	0	8	0	10
chr3	12343020	12353952	circ_1312	8	X	0	4	0	4
chr17	79660684	79660995	circ_1313	10	X	0	0	0	10
chrX	108921217	108921644	circ_1314	4	X	0	0	0	4
chr7	2606750	2613122	circ_1315	9	X	0	4	0	5
chr12	69207334	69210725	circ_1316	2	X	0	2	0	0
chr3	122081815	122084313	circ_1317	10	X	0	0	0	10
chr2	240944627	240961757	circ_1318	4	X	0	4	0	0
chr17	63685247	63746842	circ_1319	4	X	0	2	0	2
chr10	34805907	34985347	circ_1320	3	X	0	3	0	0
chr19	12483432	12484502	circ_1321	2	X	0	0	0	2
chr15	56216844	56258744	circ_1322	6	X	0	6	0	0
chr16	74694830	74695349	circ_1323	58	X	0	24	3	31
chr6	106696025	106740981	circ_1324	18	X	0	10	2	6
chr10	60347975	60348453	circ_1325	3	X	0	0	0	3
chr2	39515262	39517475	circ_1326	2	X	0	2	0	0
chr15	93428745	93435302	circ_1327	8	X	0	5	0	3
chr6	88224146	88226598	circ_1328	6	X	0	2	0	4
chr16	53175132	53191453	circ_1329	6	X	2	2	2	0
chr1	71304482	71376234	circ_1330	17	X	0	6	0	11
chr10	118451862	118466796	circ_1331	3	X	0	0	0	3
chr14	50666409	50682150	circ_1332	3	X	0	3	0	0
chr19	13928030	13928790	circ_1333	8	X	0	4	0	4
chr14	35476489	35483108	circ_1334	3	X	0	3	0	0
chr21	9827156	9827307	circ_1335	40	X	5	0	22	13
chr2	55913505	55914840	circ_1336	3	X	0	3	0	0
chr11	62621490	62622912	circ_1337	8	X	0	2	0	6
chr12	98921664	98931350	circ_1338	77	X	0	32	0	45
chr9	114676885	114685231	circ_1339	2	X	0	0	0	2
chr7	130630479	130668868	circ_1340	7	X	0	5	0	2
chr11	113723223	113725057	circ_1341	52	X	0	4	0	48
chr22	30032740	30035201	circ_1342	156	X	2	41	2	111
chr9	111853202	111855871	circ_1343	2	X	0	2	0	0
chr10	1130343	1151207	circ_1344	156	X	0	69	3	84
chr7	140269445	140285510	circ_1345	2	X	0	0	0	2
chr20	50255882	50307358	circ_1346	30	X	2	19	3	6
chr2	230312032	230411808	circ_1347	6	X	0	0	0	6
chr2	204255769	204281804	circ_1348	3	X	0	0	0	3
chr10	52939857	52940288	circ_1349	2	X	0	0	0	2
chr21	47721911	47735461	circ_1350	2	X	0	0	0	2
chr1	36367075	36367938	circ_1351	10	X	0	3	0	7
chr16	47497810	47581459	circ_1352	5	X	0	3	0	2
chr3	194180200	194205139	circ_1353	2	X	0	0	2	0
chr1	243708812	243736350	circ_1354	306	X	6	176	11	113
chr2	10059170	10059949	circ_1355	7	X	0	5	0	2
chr3	155560221	155562865	circ_1356	2	X	0	2	0	0
chr16	29848112	29848284	circ_1357	2	X	2	0	0	0
chr6	44102298	44108097	circ_1358	3	X	0	0	0	3
chr6	36039271	36044385	circ_1359	4	X	0	0	0	4
chr6	80910651	80912929	circ_1360	9	X	0	0	0	9
chr20	43959006	43964560	circ_1361	3	X	0	0	0	3
chr3	47079156	47088111	circ_1362	209	X	0	92	6	111
chr9	4117768	4191833	circ_1363	3	X	0	3	0	0
chr1	235377084	235403766	circ_1364	4	X	0	0	4	0
chr9	100132204	100139166	circ_1365	2	X	0	2	0	0
chr15	65790202	65799693	circ_1366	7	X	2	5	0	0
chr8	67988717	68007967	circ_1367	2	X	0	2	0	0
chr9	734748	740934	circ_1368	15	X	0	6	0	9
chr20	17936009	17937681	circ_1369	263	X	0	28	9	226
chr13	49091426	49091750	circ_1370	2	X	0	2	0	0
chr10	121285544	121286936	circ_1371	7	X	0	2	0	5
chr1	91852878	91852961	circ_1372	2	X	2	0	0	0
chr16	55559420	55585014	circ_1373	5	X	0	5	0	0
chr9	131271155	131289804	circ_1374	4	X	0	4	0	0
chr8	22478732	22502316	circ_1375	2	X	0	2	0	0
chr5	134032816	134039622	circ_1376	13	X	0	6	0	7
chr6	111793216	111795682	circ_1377	9	X	0	6	0	3
chr9	34286615	34297112	circ_1378	15	X	0	5	0	10
chr5	64838629	64847463	circ_1379	4	X	0	0	0	4
chr10	134459372	134464009	circ_1380	5	X	0	0	0	5
chr12	50392924	50396083	circ_1381	3	X	0	0	0	3
chr12	121877660	121879036	circ_1382	2	X	0	2	0	0
chr1	53343354	53358647	circ_1383	30	X	3	11	0	16
chr11	57563049	57564464	circ_1384	5	X	0	0	0	5
chr9	19126112	19126307	circ_1385	4	X	0	0	0	4
chr7	22999875	23017040	circ_1386	3	X	0	0	0	3
chr4	54280782	54294350	circ_1387	280	X	18	148	7	107
chr2	231585171	231602637	circ_1388	2	X	0	0	0	2
chr21	47152589	47175366	circ_1389	37	X	0	10	0	27
chr9	111868788	111870850	circ_1390	389	X	0	3	11	375
chrX	53641495	53641706	circ_1391	111	X	2	44	0	65
chr2	224749365	224763787	circ_1392	22	X	0	9	0	13
chr7	66260498	66264401	circ_1393	17	X	0	10	0	7
chr19	45189328	45190380	circ_1394	8	X	0	5	0	3
chr15	71124522	71128844	circ_1395	2	X	0	2	0	0
chr18	33740895	33744630	circ_1396	2	X	0	0	0	2
chr13	101179929	101182384	circ_1397	2	X	2	0	0	0
chr14	32256986	32267815	circ_1398	2	X	0	0	0	2
chr1	224581530	224588771	circ_1399	2	X	0	0	0	2
chr17	1577207	1577735	circ_1400	3	X	0	3	0	0
chr14	103167615	103180954	circ_1401	2	X	0	2	0	0
chr7	100189290	100192164	circ_1402	5	X	0	3	0	2
chr12	69983265	69987393	circ_1403	46	X	3	31	6	6
chr3	141620978	141626116	circ_1404	7	X	0	2	0	5
chr7	1937836	1980227	circ_1405	2	X	0	0	0	2
chr19	12921023	12921111	circ_1406	3	X	0	0	0	3
chr16	68191772	68200918	circ_1407	10	X	0	5	0	5
chr13	50034243	50042096	circ_1408	9	X	0	3	0	6
chr17	54926057	54934026	circ_1409	9	X	0	9	0	0
chr12	60127484	60129769	circ_1410	2	X	0	0	0	2
chr16	72923630	72994093	circ_1411	7	X	0	3	0	4
chr22	18309220	18314873	circ_1412	6	X	0	6	0	0
chr21	44282392	44283706	circ_1413	6	X	0	0	0	6
chr17	76392389	76395618	circ_1414	18	X	0	5	0	13
chr8	97692216	97694304	circ_1415	2	X	0	0	0	2
chr4	148775827	148800489	circ_1416	2	X	0	0	2	0
chr14	103941330	103941547	circ_1417	4	X	0	0	0	4
chr1	109533876	109538459	circ_1418	2	X	0	0	0	2
chr2	230045504	230045625	circ_1419	7	X	7	0	0	0
chr12	90004198	90005149	circ_1420	2	X	0	2	0	0
chr5	37195960	37201910	circ_1421	6	X	0	3	0	3
chr3	119562102	119624699	circ_1422	26	X	0	14	2	10
chr10	128816974	128841428	circ_1423	4	X	0	4	0	0
chr12	125453080	125453514	circ_1424	3	X	0	0	0	3
chr12	42604157	42606286	circ_1425	41	X	0	4	2	35
chr1	51171458	51323669	circ_1426	2	X	0	2	0	0
chr4	108565958	108615162	circ_1427	3	X	0	3	0	0
chr9	129154345	129184227	circ_1428	17	X	0	8	0	9
chr14	50667671	50671127	circ_1429	13	X	0	6	0	7
chr10	105197772	105198565	circ_1430	490	X	2	108	10	370
chr10	126799559	126827555	circ_1431	4	X	0	4	0	0
chr5	31431683	31451747	circ_1432	8	X	0	8	0	0
chr1	160206925	160213824	circ_1433	4	X	0	4	0	0
chr3	44067261	44134169	circ_1434	4	X	0	0	0	4
chr16	69746931	69748980	circ_1435	2	X	0	0	0	2
chr18	39609289	39620705	circ_1436	2	X	0	2	0	0
chr22	46088876	46136418	circ_1437	20	X	0	17	0	3
chr17	40855758	40858203	circ_1438	5	X	0	3	0	2
chr9	103054608	103060292	circ_1439	2	X	0	0	0	2
chr20	45910846	45976670	circ_1440	12	X	0	8	0	4
chr7	72873866	72884813	circ_1441	24	X	3	19	0	2
chr16	70566382	70573110	circ_1442	11	X	0	7	0	4
chr6	82933785	82941559	circ_1443	91	X	0	47	0	44
chr15	96877305	96880764	circ_1444	14	X	0	8	0	6
chr4	148860976	148993330	circ_1445	3	X	0	0	0	3
chr17	40872291	40872467	circ_1446	2	X	0	0	0	2
chr12	64875622	64879797	circ_1447	2	X	0	0	0	2
chr8	68163534	68172161	circ_1448	6	X	0	3	3	0
chr17	34144244	34147441	circ_1449	6	X	0	0	0	6
chr11	123483469	123489932	circ_1450	7	X	0	3	0	4
chr7	26235473	26236047	circ_1451	24	X	4	4	6	10
chr5	39331778	39342298	circ_1452	2	X	0	2	0	0
chr19	14231061	14237049	circ_1453	2	X	0	0	0	2
chr2	204267299	204281804	circ_1454	2	X	0	2	0	0
chr12	50410414	50412372	circ_1455	9	X	0	0	0	9
chr9	116794928	116798657	circ_1456	7	X	0	0	0	7
chr2	71653590	71654544	circ_1457	15	X	3	9	3	0
chr5	134508190	134509862	circ_1458	14	X	0	6	0	8
chr2	240929491	240961757	circ_1459	27	X	0	14	0	13
chr5	5303381	5306841	circ_1460	2	X	0	2	0	0
chr1	213290659	213349835	circ_1461	9	X	0	5	0	4
chr1	59787208	60104047	circ_1462	2	X	0	2	0	0
chr10	101923761	101939004	circ_1463	2	X	0	2	0	0
chr1	44773982	44804994	circ_1464	338	X	7	178	10	143
chr6	35586873	35610620	circ_1465	31	X	0	12	3	16
chr3	195041430	195057705	circ_1466	3	X	0	0	0	3
chr2	223066663	223097002	circ_1467	3	X	0	0	0	3
chr12	24989445	24995158	circ_1468	8	X	0	0	0	8
chr15	52433337	52446273	circ_1469	6	X	0	2	0	4
chr3	141274648	141278837	circ_1470	2	X	0	0	0	2
chr14	101446914	101460244	circ_1471	15	X	0	7	0	8
chr3	120129799	120134874	circ_1472	5	X	0	2	0	3
chr10	15614210	15628663	circ_1473	2	X	0	2	0	0
chr5	130883740	130973753	circ_1474	2	X	0	2	0	0
chr14	73448497	73460065	circ_1475	8	X	0	3	0	5
chr14	89068268	89069404	circ_1476	2	X	0	2	0	0
chr11	35223215	35226187	circ_1477	4	X	0	2	0	2
chr4	56883814	56890780	circ_1478	2	X	0	2	0	0
chr2	43655239	43735919	circ_1479	3	X	0	0	0	3
chr7	127484377	127544872	circ_1480	2	X	0	2	0	0
chr1	22007301	22021714	circ_1481	18	X	0	7	2	9
chr17	57141716	57157238	circ_1482	2	X	0	0	0	2
chr14	62188227	62205091	circ_1483	3	X	0	3	0	0
chr4	48565965	48569437	circ_1484	5	X	0	3	0	2
chr2	36605500	36669878	circ_1485	90	X	2	51	4	33
chr7	1049586	1049941	circ_1486	4	X	0	0	0	4
chr15	69709722	69713111	circ_1487	2	X	0	0	0	2
chr19	23277814	23318845	circ_1488	3	X	0	3	0	0
chr4	184603885	184606556	circ_1489	3	X	0	0	0	3
chr9	130947826	130948055	circ_1490	6	X	0	0	0	6
chr2	239776235	239776413	circ_1491	4	X	0	0	0	4
chr3	196050615	196054462	circ_1492	6	X	0	2	0	4
chr9	113659775	113735838	circ_1493	7	X	0	5	0	2
chr6	18244739	18258636	circ_1494	2	X	0	0	2	0
chr2	209179018	209182665	circ_1495	2	X	0	0	0	2
chr14	103918255	103932779	circ_1496	2	X	0	2	0	0
chr15	67878228	67923265	circ_1497	6	X	0	0	0	6
chr10	93751876	93757508	circ_1498	9	X	0	7	0	2
chr16	57551980	57560039	circ_1499	2	X	0	0	0	2
chr14	74340726	74341379	circ_1500	15	X	0	3	0	12
chr1	160318789	160319460	circ_1501	2	X	0	0	0	2
chr5	179956275	179980471	circ_1502	21	X	0	11	0	10
chr6	79770195	79770535	circ_1503	17	X	0	7	0	10
chr9	33311104	33332500	circ_1504	5	X	0	2	0	3
chr11	18010144	18017456	circ_1505	3	X	0	0	0	3
chr1	12378129	12383837	circ_1506	7	X	0	7	0	0
chr5	137027974	137056273	circ_1507	2	X	0	0	0	2
chr11	19840721	19841669	circ_1508	2	X	0	0	0	2
chr1	245018842	245018910	circ_1509	3	X	0	0	0	3
chr4	1251145	1259695	circ_1510	2	X	0	2	0	0
chr6	73385260	73386938	circ_1511	2	X	0	0	0	2
chr1	193065778	193070334	circ_1512	20	X	0	13	2	5
chr9	114994379	114997177	circ_1513	3	X	0	0	0	3
chr17	76388557	76388746	circ_1514	3	X	0	0	0	3
chr11	17167215	17167489	circ_1515	9	X	0	5	0	4
chr20	61299894	61300263	circ_1516	2	X	0	0	0	2
chr4	110448478	110459752	circ_1517	4	X	0	0	0	4
chr10	93596676	93602148	circ_1518	6	X	0	3	0	3
chr8	42725147	42743014	circ_1519	2	X	0	2	0	0
chr7	99701032	99703162	circ_1520	2	X	0	2	0	0
chr4	169141806	169158946	circ_1521	5	X	0	5	0	0
chr1	114372214	114377061	circ_1522	12	X	0	7	0	5
chr5	109091030	109110666	circ_1523	2	X	0	2	0	0
chr10	18898774	18905222	circ_1524	6	X	0	6	0	0
chr7	17908030	17937069	circ_1525	54	X	0	32	2	20
chr8	30557598	30565658	circ_1526	11	X	0	5	0	6
chr8	131072825	131104389	circ_1527	2	X	0	2	0	0
chr12	120580768	120582109	circ_1528	2	X	0	2	0	0
chr4	1919868	1936989	circ_1529	11	X	0	5	0	6
chr16	33963143	33963316	circ_1530	14	X	14	0	0	0
chr7	102939015	102944937	circ_1531	2	X	0	0	0	2
chr11	68560783	68580044	circ_1532	9	X	0	6	0	3
chr17	64728806	64785097	circ_1533	15	X	0	11	0	4
chr18	29450335	29489723	circ_1534	2	X	0	2	0	0
chr6	83799937	83806834	circ_1535	2	X	0	0	0	2
chr10	121431767	121432168	circ_1536	2	X	0	2	0	0
chr1	21016681	21031392	circ_1537	3	X	0	0	0	3
chr10	111860383	111860606	circ_1538	2	X	0	2	0	0
chr1	46725770	46726178	circ_1539	4	X	0	4	0	0
chr14	105718844	105752713	circ_1540	7	X	0	5	0	2
chr1	89250322	89251896	circ_1541	8	X	0	0	0	8
chr12	29509315	29514618	circ_1542	11	X	0	3	0	8
chr10	70218861	70229920	circ_1543	182	X	0	89	5	88
chr11	33731452	33744009	circ_1544	8	X	0	6	0	2
chr14	20813091	20815072	circ_1545	12	X	0	5	0	7
chr20	13550154	13568017	circ_1546	18	X	0	4	0	14
chr1	40656444	40668286	circ_1547	60	X	0	39	0	21
chr1	15855583	15863309	circ_1548	17	X	0	5	3	9
chr3	37170554	37196147	circ_1549	19	X	0	11	0	8
chr3	99998493	100002655	circ_1550	2	X	0	2	0	0
chr5	10390444	10391843	circ_1551	7	X	0	0	0	7
chr19	11283657	11285368	circ_1552	2	X	0	2	0	0
chr22	30366965	30387659	circ_1553	3	X	0	3	0	0
chr1	153598796	153604716	circ_1554	4	X	0	2	0	2
chr5	9437868	9439304	circ_1555	63	X	0	23	0	40
chr3	183465460	183472153	circ_1556	2	X	0	2	0	0
chr14	64465632	64489581	circ_1557	2	X	2	0	0	0
chr1	150679029	150689758	circ_1558	2	X	0	2	0	0
chr19	45901263	45901597	circ_1559	30	X	0	14	0	16
chr8	141856380	141856421	circ_1560	10	X	0	10	0	0
chr11	34155866	34169213	circ_1561	2	X	0	2	0	0
chr6	111737486	111793343	circ_1562	4	X	0	4	0	0
chr8	103274143	103276786	circ_1563	13	X	0	0	0	13
chr8	95879504	95888375	circ_1564	5	X	0	3	0	2
chr7	139415731	139441837	circ_1565	15	X	0	13	0	2
chr20	33377778	33380366	circ_1566	7	X	0	5	0	2
chr8	25156460	25158407	circ_1567	5	X	0	2	0	3
chr1	16902762	16907987	circ_1568	21	X	0	0	21	0
chr21	9827147	9827361	circ_1569	3	X	0	3	0	0
chr3	154018383	154018916	circ_1570	2	X	0	2	0	0
chr1	149936147	149937803	circ_1571	21	X	0	8	0	13
chr13	111857636	111896641	circ_1572	11	X	0	6	0	5
chr13	21361104	21362755	circ_1573	2	X	0	2	0	0
chr12	133615461	133625434	circ_1574	2	X	0	2	0	0
chr1	71250869	71256727	circ_1575	6	X	0	2	0	4
chr1	44134771	44137546	circ_1576	10	X	0	10	0	0
chr17	65628259	65671658	circ_1577	3	X	0	3	0	0
chr20	43541301	43552897	circ_1578	2	X	0	0	0	2
chr8	133806656	133811106	circ_1579	5	X	0	5	0	0
chr1	174190110	174190302	circ_1580	2	X	0	0	0	2
chr14	61262935	61264878	circ_1581	3	X	0	3	0	0
chr10	14987104	14989608	circ_1582	3	X	0	0	0	3
chr3	197592294	197598333	circ_1583	90	X	0	42	0	48
chr2	211421443	211447433	circ_1584	8	X	0	5	0	3
chr1	24123187	24125926	circ_1585	2	X	0	2	0	0
chr1	108690901	108703915	circ_1586	108	X	3	71	5	29
chr14	31775938	31777226	circ_1587	4	X	0	0	0	4
chr4	54249940	54310270	circ_1588	53	X	2	39	4	8
chr8	95863781	95869206	circ_1589	2	X	0	0	0	2
chr5	171295614	171318608	circ_1590	2	X	0	2	0	0
chr18	19116003	19148055	circ_1591	6	X	0	6	0	0
chr6	34256517	34263462	circ_1592	6	X	0	4	0	2
chr3	47680215	47719801	circ_1593	8	X	0	5	0	3
chr19	12253456	12258617	circ_1594	2	X	0	2	0	0
chr7	45786814	45791245	circ_1595	4	X	0	0	0	4
chr5	179980386	179998432	circ_1596	2	X	0	2	0	0
chr3	136085785	136141886	circ_1597	2	X	0	2	0	0
chr4	129913322	129920949	circ_1598	3	X	0	0	0	3
chr17	66110563	66111319	circ_1599	3	X	0	0	0	3
chr16	89941207	89949718	circ_1600	4	X	2	0	0	2
chr1	228333212	228336157	circ_1601	2	X	0	2	0	0
chr18	48573290	48575694	circ_1602	2	X	0	2	0	0
chr19	50510826	50512642	circ_1603	10	X	0	4	0	6
chr22	20024283	20040107	circ_1604	4	X	0	0	0	4
chrX	149631038	149639762	circ_1605	6	X	0	3	0	3
chr21	38792601	38794954	circ_1606	9	X	0	4	0	5
chr9	2115822	2123937	circ_1607	8	X	0	8	0	0
chr9	14672828	14680160	circ_1608	6	X	0	4	0	2
chr15	63824846	63850387	circ_1609	6	X	0	6	0	0
chr13	100982815	101077985	circ_1610	9	X	0	3	0	6
chr11	118997645	118997835	circ_1611	28	X	0	7	0	21
chr9	118969735	119065229	circ_1612	3	X	0	3	0	0
chr2	203839057	203842055	circ_1613	4	X	0	0	0	4
chr11	31429003	31429877	circ_1614	4	X	0	0	0	4
chr15	52433337	52442122	circ_1615	19	X	0	7	0	12
chr3	150280329	150281401	circ_1616	12	X	0	5	0	7
chr2	44729828	44732869	circ_1617	15	X	0	3	0	12
chr8	130915558	130934594	circ_1618	3	X	0	0	0	3
chr11	2536281	2549248	circ_1619	3	X	0	3	0	0
chr1	93770945	93806067	circ_1620	2	X	0	2	0	0
chr2	242265408	242277205	circ_1621	3	X	0	3	0	0
chr12	121947370	121951205	circ_1622	4	X	0	2	0	2
chr5	131013396	131044965	circ_1623	57	X	3	34	2	18
chr12	113616782	113618863	circ_1624	6	X	0	3	0	3
chr16	2488071	2493801	circ_1625	2	X	0	0	0	2
chr1	33623854	33625545	circ_1626	6	X	0	4	0	2
chr14	20811343	20811461	circ_1627	3	X	0	3	0	0
chr10	88811340	88827914	circ_1628	3	X	0	3	0	0
chr21	43267199	43280481	circ_1629	5	X	0	0	0	5
chr6	101296024	101296583	circ_1630	2	X	0	2	0	0
chr1	10327438	10328321	circ_1631	33	X	2	10	2	19
chr3	65980542	65981948	circ_1632	7	X	0	3	0	4
chrX	10031485	10035530	circ_1633	40	X	3	22	0	15
chr17	33478121	33478264	circ_1634	12	X	12	0	0	0
chr4	76902525	76903190	circ_1635	25	X	0	5	2	18
chr1	242052767	242061975	circ_1636	2	X	0	2	0	0
chr2	152273075	152276893	circ_1637	10	X	0	6	0	4
chr5	180668654	180669173	circ_1638	8	X	0	8	0	0
chr14	35382232	35383070	circ_1639	2	X	0	0	0	2
chr11	71942261	71942375	circ_1640	4	X	0	0	0	4
chr6	148659053	148659735	circ_1641	6	X	0	0	0	6
chr2	96578155	96583675	circ_1642	2	X	0	2	0	0
chr3	173133178	173323383	circ_1643	2	X	0	2	0	0
chr17	26708222	26712294	circ_1644	6	X	0	3	0	3
chr9	100756913	100760960	circ_1645	33	X	0	15	2	16
chr17	80833374	80869665	circ_1646	2	X	0	0	0	2
chr21	9827008	9827145	circ_1647	9	X	0	9	0	0
chr1	231090079	231097049	circ_1648	118	X	6	47	4	61
chr10	34759013	34806087	circ_1649	7	X	0	0	0	7
chr16	53288350	53302038	circ_1650	10	X	0	6	0	4
chr16	21629186	21629395	circ_1651	24	X	0	2	0	22
chr11	111622883	111626174	circ_1652	7	X	0	7	0	0
chr6	1717742	1742820	circ_1653	2	X	0	0	0	2
chr12	120587410	120587847	circ_1654	2	X	0	0	0	2
chr20	30742906	30746317	circ_1655	6	X	0	4	0	2
chr8	56863018	56882352	circ_1656	11	X	0	4	2	5
chr19	49477527	49477596	circ_1657	2	X	2	0	0	0
chr18	10530767	10550251	circ_1658	11	X	0	4	0	7
chr10	75960522	76002791	circ_1659	6	X	0	3	0	3
chr10	60347975	60349852	circ_1660	4	X	0	4	0	0
chr6	35378764	35384560	circ_1661	2	X	0	0	0	2
chr12	42604157	42607589	circ_1662	6	X	0	2	0	4
chr13	101320833	101322823	circ_1663	13	X	0	6	0	7
chr4	85800559	85819750	circ_1664	19	X	0	9	0	10
chr1	46105882	46126049	circ_1665	2	X	0	0	0	2
chr3	47142948	47147610	circ_1666	2	X	0	2	0	0
chr4	25848916	25849486	circ_1667	2	X	0	0	0	2
chr9	4823548	4827033	circ_1668	214	X	2	44	7	161
chr15	40462263	40468874	circ_1669	3	X	0	0	0	3
chr3	52950166	52962357	circ_1670	11	X	0	6	0	5
chr5	134022480	134023989	circ_1671	26	X	0	9	0	17
chr19	8604616	8604944	circ_1672	67	X	0	28	3	36
chr17	64636269	64641629	circ_1673	2	X	0	2	0	0
chr15	41767723	41769713	circ_1674	8	X	0	6	0	2
chr1	78046683	78047576	circ_1675	2	X	0	2	0	0
chr10	27382278	27387255	circ_1676	10	X	0	4	0	6
chr5	138614016	138614818	circ_1677	497	X	2	98	24	373
chr17	4200012	4207040	circ_1678	18	X	0	2	0	16
chr7	99082816	99092254	circ_1679	2	X	0	2	0	0
chr17	58402630	58422969	circ_1680	2	X	0	0	0	2
chr19	19307772	19308430	circ_1681	2	X	0	2	0	0
chr1	63042933	63091072	circ_1682	9	X	0	9	0	0
chr21	45400870	45402500	circ_1683	2	X	0	0	0	2
chr20	36665861	36687922	circ_1684	3	X	0	3	0	0
chr13	41523942	41525572	circ_1685	11	X	0	7	0	4
chr12	4654385	4654998	circ_1686	2	X	0	2	0	0
chr6	5368783	5431405	circ_1687	16	X	0	9	0	7
chr7	131128240	131130662	circ_1688	10	X	0	4	0	6
chr7	158534214	158536369	circ_1689	4	X	0	2	0	2
chr9	139982527	139990843	circ_1690	2	X	0	2	0	0
chr2	70451686	70463307	circ_1691	15	X	0	10	0	5
chr2	38976040	38976488	circ_1692	3	X	0	3	0	0
chr8	90926813	90926877	circ_1693	2	X	0	0	2	0
chr5	178994462	178996426	circ_1694	18	X	0	4	0	14
chr1	46295111	46295501	circ_1695	4	X	0	0	0	4
chr9	123908386	123912761	circ_1696	2	X	0	0	0	2
chr20	9076934	9198099	circ_1697	9	X	0	3	0	6
chr3	38401830	38420833	circ_1698	4	X	0	4	0	0
chr16	27351507	27353580	circ_1699	11	X	0	3	0	8
chr10	80961341	80968206	circ_1700	2	X	0	0	0	2
chr18	34081895	34092506	circ_1701	9	X	0	3	0	6
chr19	3638882	3641807	circ_1702	3	X	0	0	0	3
chr3	195968819	195969511	circ_1703	2	X	0	0	0	2
chr20	19560644	19566188	circ_1704	18	X	0	6	0	12
chr1	91852856	91853058	circ_1705	3	X	0	0	3	0
chr1	28165210	28169841	circ_1706	9	X	0	5	0	4
chr6	30646956	30647166	circ_1707	5	X	0	2	0	3
chr2	203142673	203147195	circ_1708	4	X	0	4	0	0
chr16	30078555	30081350	circ_1709	6	X	0	2	0	4
chr19	47109251	47111397	circ_1710	4	X	0	0	0	4
chr3	162776259	162776395	circ_1711	2	X	0	0	0	2
chr12	118480646	118481182	circ_1712	30	X	2	5	0	23
chr21	39212960	39221299	circ_1713	3	X	0	3	0	0
chr8	143412262	143427253	circ_1714	50	X	0	18	0	32
chr1	94953098	94972198	circ_1715	7	X	0	5	2	0
chr8	23159540	23179794	circ_1716	2	X	0	2	0	0
chr8	25224386	25227157	circ_1717	43	X	0	19	4	20
chr2	175243651	175245443	circ_1718	4	X	0	4	0	0
chr20	47849843	47850246	circ_1719	7	X	0	3	0	4
chr14	104141889	104145882	circ_1720	10	X	0	4	0	6
chr19	47290657	47291299	circ_1721	4	X	0	4	0	0
chr3	24338717	24359985	circ_1722	4	X	0	0	0	4
chr9	16727795	16727995	circ_1723	15	X	0	0	0	15
chr12	120260624	120272032	circ_1724	35	X	0	10	4	21
chr12	111907912	111924628	circ_1725	2	X	0	2	0	0
chr18	76886267	77013541	circ_1726	2	X	0	2	0	0
chr18	59535230	59535444	circ_1727	4	X	0	2	0	2
chr9	4544567	4572388	circ_1728	2	X	0	2	0	0
chr1	240286479	240341368	circ_1729	10	X	2	2	0	6
chr1	21586764	21599404	circ_1730	8	X	0	6	0	2
chr9	99098999	99130587	circ_1731	9	X	0	3	0	6
chr5	137750821	137754921	circ_1732	6	X	0	3	0	3
chr7	101801840	101821937	circ_1733	36	X	0	9	0	27
chr13	99061592	99076904	circ_1734	29	X	4	14	0	11
chr12	109210814	109212334	circ_1735	6	X	0	3	0	3
chr15	64710740	64717830	circ_1736	103	X	0	30	0	73
chr2	61575005	61577828	circ_1737	5	X	0	5	0	0
chr8	141799573	141931231	circ_1738	9	X	0	9	0	0
chr4	2946855	2952972	circ_1739	2	X	0	2	0	0
chr7	73114708	73115261	circ_1740	136	X	2	53	2	79
chr6	149953895	149959696	circ_1741	19	X	0	5	0	14
chr2	160139183	160139604	circ_1742	7	X	0	2	0	5
chr3	41746583	41977402	circ_1743	2	X	0	2	0	0
chr3	183892748	183894706	circ_1744	5	X	0	5	0	0
chr7	87369107	87370895	circ_1745	17	X	0	4	0	13
chr9	125033143	125033354	circ_1746	7	X	0	2	0	5
chr17	80714041	80721938	circ_1747	5	X	0	3	0	2
chr20	30742906	30749168	circ_1748	2	X	0	0	0	2
chr1	32375639	32377427	circ_1749	15	X	0	0	0	15
chr3	101374948	101391057	circ_1750	2	X	0	2	0	0
chr1	227216358	227223308	circ_1751	12	X	0	9	0	3
chr16	12293458	12371893	circ_1752	13	X	0	6	0	7
chr15	78837211	78839040	circ_1753	22	X	0	0	0	22
chr19	30462100	30477324	circ_1754	102	X	3	31	2	66
chr9	123249572	123253755	circ_1755	13	X	0	3	0	10
chr1	19510305	19519034	circ_1756	4	X	0	4	0	0
chr13	52992127	53001354	circ_1757	59	X	4	34	0	21
chr3	128621396	128623348	circ_1758	2	X	0	0	0	2
chr11	118461056	118463571	circ_1759	3	X	0	0	0	3
chr15	60674541	60682516	circ_1760	3	X	0	0	0	3
chr5	135483521	135489852	circ_1761	115	X	4	65	6	40
chr4	16754030	16900052	circ_1762	10	X	0	5	0	5
chr2	217300061	217329390	circ_1763	4	X	0	4	0	0
chr11	102667745	102668231	circ_1764	3	X	0	3	0	0
chr7	66025566	66041919	circ_1765	4	X	0	0	0	4
chr14	75567695	75570700	circ_1766	17	X	0	7	0	10
chr21	34811521	34821186	circ_1767	12	X	0	5	0	7
chr18	67562937	67563281	circ_1768	3	X	0	0	0	3
chr14	74756186	74757202	circ_1769	14	X	0	2	0	12
chr7	105305513	105319627	circ_1770	6	X	0	0	0	6
chr22	51024959	51033691	circ_1771	2	X	0	0	0	2
chr12	6942756	6943213	circ_1772	5	X	0	3	0	2
chr17	25630393	25630661	circ_1773	5	X	0	0	0	5
chr14	20811306	20811436	circ_1774	1590	X	0	262	0	1328
chr7	43635500	43659322	circ_1775	7	X	0	4	0	3
chr12	2224390	2229596	circ_1776	304	X	0	158	7	139
chr3	191107285	191107349	circ_1777	18	X	0	0	18	0
chr1	21083659	21094157	circ_1778	2	X	0	0	0	2
chr22	41173044	41188680	circ_1779	5	X	0	3	0	2
chr16	58200607	58201110	circ_1780	5	X	0	2	0	3
chr10	28897115	28897360	circ_1781	3	X	0	3	0	0
chr9	136699394	136726554	circ_1782	2	X	0	0	0	2
chr2	230693909	230705643	circ_1783	2	X	0	0	0	2
chr8	19214714	19231171	circ_1784	2	X	0	2	0	0
chr1	222889026	222895856	circ_1785	9	X	2	7	0	0
chr19	44423022	44435517	circ_1786	3	X	0	0	0	3
chr1	242060261	242074875	circ_1787	2	X	0	2	0	0
chr21	40636386	40646398	circ_1788	5	X	0	2	0	3
chr20	18122852	18123563	circ_1789	13	X	3	10	0	0
chr19	23316882	23321357	circ_1790	7	X	0	0	0	7
chr19	19118867	19119237	circ_1791	2	X	0	0	0	2
chr8	94951253	95032688	circ_1792	8	X	0	4	0	4
chr5	154296558	154307110	circ_1793	2	X	0	2	0	0
chr3	11399892	11483059	circ_1794	2	X	0	2	0	0
chr12	109072048	109095099	circ_1795	100	X	0	29	0	71
chr12	122242630	122244011	circ_1796	2	X	0	2	0	0
chr8	131226802	131414216	circ_1797	42	X	0	31	0	11
chr10	1046617	1051847	circ_1798	3	X	0	0	0	3
chr4	48622656	48622773	circ_1799	2	X	2	0	0	0
chr7	105111135	105135700	circ_1800	2	X	0	2	0	0
chr13	41333084	41333242	circ_1801	5	X	0	2	0	3
chr12	129283804	129299615	circ_1802	2	X	0	0	0	2
chr9	99277931	99327765	circ_1803	7	X	0	7	0	0
chr7	140055468	140056475	circ_1804	2	X	0	0	0	2
chr3	47960209	47969840	circ_1805	9	X	0	7	0	2
chr1	77533766	77534528	circ_1806	2	X	0	0	0	2
chr11	3723693	3727857	circ_1807	8	X	0	5	0	3
chr4	81256898	81504337	circ_1808	9	X	0	4	0	5
chr20	34236226	34246936	circ_1809	2	X	0	0	0	2
chr1	65142578	65147789	circ_1810	3	X	0	3	0	0
chr6	76357447	76369123	circ_1811	123	X	2	46	4	71
chr10	99148009	99150601	circ_1812	3	X	0	0	0	3
chr18	33783076	33800180	circ_1813	13	X	0	9	0	4
chr13	20283682	20288321	circ_1814	2	X	0	0	0	2
chr1	206658334	206666452	circ_1815	12	X	0	7	0	5
chr15	52697484	52702673	circ_1816	12	X	0	5	0	7
chr6	108645029	108668243	circ_1817	8	X	0	0	0	8
chr18	42776322	42793156	circ_1818	2	X	0	0	0	2
chr14	31792771	31795548	circ_1819	2	X	0	0	0	2
chr19	38708100	38708516	circ_1820	2	X	0	0	0	2
chr14	91642278	91693192	circ_1821	3	X	0	0	0	3
chr10	75830428	75834661	circ_1822	23	X	0	23	0	0
chr12	78392117	78452895	circ_1823	2	X	0	2	0	0
chr4	154191487	154197282	circ_1824	217	X	4	99	5	109
chr10	1123847	1124498	circ_1825	6	X	0	6	0	0
chr8	101724707	101724879	circ_1826	7	X	0	0	0	7
chr1	113153463	113159517	circ_1827	6	X	0	2	0	4
chr10	5944983	5969504	circ_1828	2	X	0	2	0	0
chr11	124856638	124858030	circ_1829	2	X	0	2	0	0
chr1	52698843	52705267	circ_1830	3	X	0	3	0	0
chr8	62550506	62557191	circ_1831	10	X	0	5	0	5
chr19	52909160	52909896	circ_1832	10	X	0	6	4	0
chr5	68548245	68555763	circ_1833	2	X	0	0	0	2
chr12	120198743	120204986	circ_1834	14	X	0	7	0	7
chr15	43242460	43270145	circ_1835	2	X	0	2	0	0
chr22	31661932	31669493	circ_1836	3	X	0	0	0	3
chr15	34440833	34445270	circ_1837	2	X	0	2	0	0
chr3	182775099	182789145	circ_1838	8	X	0	6	0	2
chr11	94583279	94592880	circ_1839	4	X	0	4	0	0
chr5	5187838	5200382	circ_1840	2	X	0	0	0	2
chr4	5682987	5699374	circ_1841	16	X	0	12	0	4
chr15	76168528	76189402	circ_1842	3	X	0	3	0	0
chr6	629835	637861	circ_1843	43	X	0	22	0	21
chr7	99202009	99208224	circ_1844	9	X	0	7	0	2
chr6	155181872	155182132	circ_1845	46	X	0	8	2	36
chr15	71519914	71549054	circ_1846	3	X	0	3	0	0
chr6	16753464	16777204	circ_1847	74	X	22	8	28	16
chr16	89597091	89617017	circ_1848	3	X	0	0	0	3
chr11	102076624	102094483	circ_1849	51	X	0	25	2	24
chr19	46020921	46024664	circ_1850	19	X	0	7	0	12
chr6	138817356	138996181	circ_1851	6	X	3	3	0	0
chr2	135099161	135160708	circ_1852	2	X	0	2	0	0
chr1	213277796	213303232	circ_1853	15	X	0	5	0	10
chr16	33963105	33963327	circ_1854	504	X	0	504	0	0
chr3	132202219	132203516	circ_1855	40	X	0	13	3	24
chr11	9462002	9463744	circ_1856	12	X	2	7	0	3
chr9	103059199	103060292	circ_1857	3	X	0	0	0	3
chr10	72489050	72495057	circ_1858	3	X	0	0	0	3
chr12	123749743	123751829	circ_1859	3	X	0	0	0	3
chr19	44580475	44589956	circ_1860	8	X	0	8	0	0
chr10	79163620	79347629	circ_1861	17	X	0	10	0	7
chr1	93770945	93791452	circ_1862	20	X	0	13	0	7
chr10	11908530	11908782	circ_1863	4	X	0	0	0	4
chr10	35359025	35360267	circ_1864	3	X	0	0	0	3
chr1	15953164	15970145	circ_1865	7	X	0	7	0	0
chr2	74386218	74399879	circ_1866	9	X	0	7	0	2
chr10	98303833	98325183	circ_1867	49	X	2	40	0	7
chr11	118923166	118923350	circ_1868	8	X	0	3	0	5
chr7	44089824	44092540	circ_1869	12	X	0	8	0	4
chr11	10826526	10827518	circ_1870	3	X	0	0	3	0
chr12	3750898	3753806	circ_1871	3	X	0	0	0	3
chr1	8716032	8716500	circ_1872	8	X	0	3	5	0
chrY	14821212	14821476	circ_1873	14	X	0	3	0	11
chr7	140476712	140477875	circ_1874	4	X	0	2	0	2
chr12	69986802	69987366	circ_1875	7	X	0	0	7	0
chr3	27427383	27436606	circ_1876	2	X	0	2	0	0
chr3	37327505	37340862	circ_1877	5	X	0	3	2	0
chr1	15370485	15370655	circ_1878	6	X	0	0	0	6
chr20	47260947	47262595	circ_1879	3	X	0	0	0	3
chr7	154774929	154785479	circ_1880	2	X	0	0	0	2
chr10	120832402	120833449	circ_1881	46	X	2	24	0	20
chr5	64509865	64511314	circ_1882	7	X	0	3	0	4
chr11	47524519	47558282	circ_1883	2	X	0	0	0	2
chr1	78097535	78107340	circ_1884	28	X	5	17	6	0
chr20	4162450	4164301	circ_1885	2	X	0	2	0	0
chr12	56637199	56637568	circ_1886	3	X	0	0	0	3
chr12	2659109	2676960	circ_1887	5	X	0	0	0	5
chr15	33076592	33076875	circ_1888	15	X	0	9	0	6
chr2	120677645	120684242	circ_1889	3	X	0	3	0	0
chr16	11118678	11154879	circ_1890	2	X	0	2	0	0
chr18	48422179	48434566	circ_1891	4	X	0	4	0	0
chr11	95615538	95647476	circ_1892	7	X	0	0	0	7
chr5	133494146	133509713	circ_1893	20	X	2	9	0	9
chr7	151178635	151188100	circ_1894	2	X	0	2	0	0
chr19	334400	336173	circ_1895	15	X	0	5	0	10
chr2	224758951	224760347	circ_1896	171	X	0	25	2	144
chr10	81451378	81451812	circ_1897	11	X	0	5	0	6
chr2	227729320	227732404	circ_1898	2	X	0	0	0	2
chr9	100190742	100194520	circ_1899	6	X	0	2	0	4
chr11	117261933	117262921	circ_1900	3	X	0	0	0	3
chr8	98698896	98701331	circ_1901	5	X	0	5	0	0
chr1	114449618	114450813	circ_1902	3	X	0	0	0	3
chr8	48866180	48869991	circ_1903	4	X	0	4	0	0
chr10	89682220	89687356	circ_1904	4	X	0	0	0	4
chr14	31103153	31112611	circ_1905	8	X	0	5	0	3
chr22	34157358	34159791	circ_1906	2	X	0	0	0	2
chr10	32337392	32339451	circ_1907	14	X	0	4	0	10
chr1	235643370	235659618	circ_1908	17	X	0	8	0	9
chr17	45741525	45755779	circ_1909	25	X	0	19	0	6
chr14	61262935	61285565	circ_1910	17	X	0	9	8	0
chr2	166755196	166775943	circ_1911	2	X	0	2	0	0
chr20	3888573	3893281	circ_1912	115	X	4	67	5	39
chr1	193116997	193121574	circ_1913	2	X	0	0	0	2
chr5	137756395	137761271	circ_1914	2	X	0	0	0	2
chr3	142467100	142481155	circ_1915	5	X	0	5	0	0
chr13	37439674	37454012	circ_1916	4	X	0	4	0	0
chr6	4854759	4892613	circ_1917	5	X	0	5	0	0
chr11	94219090	94224131	circ_1918	2	X	0	2	0	0
chr22	41734317	41735195	circ_1919	289	X	3	100	7	179
chr12	16536441	16571320	circ_1920	2	X	0	0	0	2
chr2	183831944	183846104	circ_1921	4	X	0	2	0	2
chr10	104117796	104119192	circ_1922	16	X	0	8	0	8
chr3	179118909	179138715	circ_1923	3	X	0	3	0	0
chr10	27356086	27368090	circ_1924	2	X	0	0	2	0
chr5	151166164	151175136	circ_1925	5	X	0	3	0	2
chr1	47753223	47765824	circ_1926	49	X	2	25	0	22
chr20	43128899	43142681	circ_1927	3	X	0	3	0	0
chr9	116731397	116779064	circ_1928	2	X	0	2	0	0
chr17	40456360	40458465	circ_1929	2	X	0	2	0	0
chr12	112711459	112717190	circ_1930	2	X	0	2	0	0
chr2	191535052	191552043	circ_1931	4	X	0	2	0	2
chr11	108129713	108138069	circ_1932	3	X	0	0	0	3
chr7	78457611	78533464	circ_1933	2	X	0	0	0	2
chr7	139436980	139441837	circ_1934	2	X	0	2	0	0
chr11	73620444	73630077	circ_1935	31	X	2	12	0	17
chr2	134889392	134941807	circ_1936	2	X	0	0	0	2
chr13	79892956	79895436	circ_1937	3	X	0	0	3	0
chr3	155611307	155633981	circ_1938	2	X	0	2	0	0
chr8	99779471	99787047	circ_1939	22	X	0	2	0	20
chr18	12356693	12360050	circ_1940	25	X	0	11	0	14
chr12	42745687	42768876	circ_1941	3	X	0	0	0	3
chr1	16464348	16464925	circ_1942	134	X	0	59	4	71
chr10	1139392	1151207	circ_1943	16	X	0	12	0	4
chr1	5987709	6046292	circ_1944	14	X	0	8	0	6
chr1	12058827	12059152	circ_1945	4	X	0	0	0	4
chr12	133357384	133360893	circ_1946	37	X	0	11	0	26
chrY	21088962	21095361	circ_1947	5	X	0	5	0	0
chr11	120318583	120338017	circ_1948	2	X	0	2	0	0
chr6	170846322	170858201	circ_1949	8	X	0	8	0	0
chr2	198367763	198367970	circ_1950	5	X	0	5	0	0
chr10	89638683	89693008	circ_1951	2	X	0	2	0	0
chr14	39543619	39560917	circ_1952	2	X	0	0	0	2
chr20	47732319	47752468	circ_1953	4	X	0	4	0	0
chr6	170013655	170038756	circ_1954	3	X	0	0	0	3
chr9	113703701	113771481	circ_1955	46	X	6	24	0	16
chr16	30724037	30724698	circ_1956	2	X	0	0	0	2
chr3	136323151	136349823	circ_1957	22	X	0	12	0	10
chr6	135621638	135679325	circ_1958	5	X	0	2	0	3
chr5	148543731	148563152	circ_1959	2	X	0	0	0	2
chr12	121768386	121769231	circ_1960	6	X	0	0	0	6
chr13	46067482	46070447	circ_1961	3	X	0	0	0	3
chr1	243858893	244006584	circ_1962	32	X	0	9	2	21
chr5	137288317	137290065	circ_1963	90	X	0	44	0	46
chr8	62438536	62460767	circ_1964	5	X	0	2	0	3
chr8	144770832	144772293	circ_1965	42	X	0	17	3	22
chr7	47436397	47467974	circ_1966	3	X	0	3	0	0
chr19	33108495	33117733	circ_1967	3	X	0	0	0	3
chr6	33643468	33648457	circ_1968	2	X	0	0	0	2
chr12	459787	461490	circ_1969	34	X	0	8	0	26
chr3	120149575	120154058	circ_1970	3	X	0	0	0	3
chr2	85768206	85770157	circ_1971	12	X	0	4	0	8
chr13	24796957	24798720	circ_1972	323	X	8	170	11	134
chr2	15564439	15567918	circ_1973	7	X	0	0	0	7
chr19	13051157	13051266	circ_1974	2	X	2	0	0	0
chr1	193038164	193039749	circ_1975	10	X	0	4	0	6
chr16	89590414	89599044	circ_1976	16	X	0	8	0	8
chr1	183132620	183148022	circ_1977	3	X	0	3	0	0
chr20	47849843	47855875	circ_1978	7	X	0	2	0	5
chr16	85321468	85391249	circ_1979	15	X	0	8	0	7
chr8	118540890	118543066	circ_1980	33	X	0	8	2	23
chr3	47127685	47144913	circ_1981	11	X	0	6	0	5
chr12	2973486	2975687	circ_1982	26	X	0	7	0	19
chr16	4310091	4312702	circ_1983	2	X	0	0	0	2
chr14	92559596	92563182	circ_1984	37	X	2	23	0	12
chr3	93714718	93716145	circ_1985	8	X	0	3	0	5
chr10	109830215	109954171	circ_1986	3	X	0	0	0	3
chr9	113734353	113771481	circ_1987	12	X	0	4	2	6
chr14	102900572	102912284	circ_1988	2	X	0	2	0	0
chr1	151395873	151414681	circ_1989	2	X	0	2	0	0
chr3	57616148	57619081	circ_1990	2	X	0	0	0	2
chr12	27829361	27844861	circ_1991	2	X	0	2	0	0
chr2	89028796	89037593	circ_1992	4	X	0	0	0	4
chr12	95546587	95546769	circ_1993	15	X	0	12	0	3
chr7	33312624	33313568	circ_1994	3	X	0	0	0	3
chr2	38536521	38546161	circ_1995	8	X	0	8	0	0
chr15	78836532	78839040	circ_1996	11	X	0	5	0	6
chr15	40939197	40939272	circ_1997	2	X	0	0	2	0
chr14	67848310	67848372	circ_1998	3	X	3	0	0	0
chr7	156956873	156961816	circ_1999	2	X	0	2	0	0
[truncated: 43,338 more rows]
