# Supplementary material for: Improved circRNA Identification by Combining Prediction Algorithms
Source: Front Cell Dev Biol. 2018 Mar 5;6:20. doi: 10.3389/fcell.2018.00020 (PMC5844931; doi:10.3389/fcell.2018.00020)
Supplement: Supplementary file 2 [file Presentation2.ZIP › CIRI2.bed]

#chrom	start	end	name	total_junction	strand	total_linear	SRR444655.ciri.out.txt_BSJ	SRR444974.ciri.out.txt_BSJ	SRR444975.ciri.out.txt_BSJ	SRR445016.ciri.out.txt_BSJ
chr1	8922945	8924151	circ_1	3	-	190	0	0	0	3
chr1	10335485	10342591	circ_2	2	+	16	0	2	0	0
chr1	36208741	36209131	circ_3	2	-	5	0	2	0	0
chr15	60674540	60682516	circ_4	3	-	2	0	0	0	3
chr6	167435896	167458064	circ_5	7	+	80	0	4	3	0
chr1	40726510	40737707	circ_6	6	+	22	0	4	0	2
chr13	99966350	99970323	circ_7	4	+	33	0	0	0	4
chr14	88945263	88952186	circ_8	2	-	13	0	2	0	0
chr13	42439871	42465723	circ_9	3	-	26	0	3	0	0
chr14	64879189	64891649	circ_10	3	+	10	0	3	0	0
chr11	38891626	38906761	circ_11	3	-	11	0	3	0	0
chr14	96986391	96994343	circ_12	20	+	16	0	11	0	9
chr7	151891093	151896544	circ_13	8	-	14	0	4	0	4
chr7	73654267	73664159	circ_14	2	-	16	0	2	0	0
chr8	131136258	131140336	circ_15	4	-	60	0	2	0	2
chr11	129739388	129740156	circ_16	3	-	3	0	0	0	3
chr2	65559120	65612039	circ_17	2	-	11	0	2	0	0
chr7	2834561	2834777	circ_18	4	-	70	0	0	0	4
chr9	129102786	129184227	circ_19	16	+	15	0	11	0	5
chr2	62362965	62368495	circ_20	2	+	4	0	2	0	0
chr10	121598046	121602107	circ_21	5	-	17	0	5	0	0
chr2	238419216	238436159	circ_22	4	+	25	0	0	0	4
chr22	41716658	41717193	circ_23	6	+	403	0	0	0	6
chr15	86198647	86207986	circ_24	7	+	137	0	3	0	4
chr4	79747190	79800045	circ_25	3	+	6	0	3	0	0
chr15	43724391	43730614	circ_26	22	-	33	0	15	0	7
chr8	131370262	131374017	circ_27	3039	-	1549	24	942	73	2000
chr20	36685933	36694658	circ_28	157	+	313	5	87	7	58
chr11	111909967	111915954	circ_29	2	+	24	0	0	0	2
chr6	146007257	146044096	circ_30	5	-	24	0	3	0	2
chr12	51500307	51512555	circ_31	4	-	2	0	0	0	4
chr18	9195548	9221997	circ_32	33	+	163	3	14	9	7
chr1	21415630	21460527	circ_33	3	-	135	0	0	0	3
chr4	54292038	54294350	circ_34	277	+	819	2	139	3	133
chr8	42841797	42843784	circ_35	4	+	12	0	0	0	4
chr2	242192807	242207956	circ_36	5	-	162	0	2	0	3
chrY	14872413	14883089	circ_37	5	+	3	0	0	0	5
chr21	27347382	27374847	circ_38	2	-	183	0	2	0	0
chr6	76331247	76344527	circ_39	24	+	167	2	22	0	0
chr6	150174138	150177519	circ_40	2	-	52	0	0	0	2
chr2	216269111	216274837	circ_41	2	-	188	0	0	0	2
chr14	50808849	50819938	circ_42	2	-	1	0	0	0	2
chr10	69726439	69804320	circ_43	10	-	1287	0	5	5	0
chr3	171360629	171410232	circ_44	4	-	6	0	4	0	0
chr4	103432036	103459113	circ_45	26	+	75	0	11	0	15
chr19	23937624	23938353	circ_46	6	-	4	0	0	0	6
chr4	38907142	38907482	circ_47	28	+	60	0	11	0	17
chr10	99502850	99504672	circ_48	15	+	72	0	3	0	12
chr6	158882594	158910764	circ_49	2	+	46	0	2	0	0
chr6	44102297	44108835	circ_50	10	+	60	0	5	0	5
chr7	65751497	65751696	circ_51	370	+	391	0	17	6	347
chr15	43008874	43011764	circ_52	19	+	15	0	12	0	7
chr2	46087243	46088927	circ_53	14	+	18	0	0	0	14
chr1	184671944	184677478	circ_54	2	-	17	0	0	0	2
chr2	177161587	177202305	circ_55	60	+	331	0	37	5	18
chr17	40764092	40765091	circ_56	13	+	41	0	3	0	10
chr9	80535577	80537261	circ_57	4	-	35	0	2	0	2
chr7	18684293	18688306	circ_58	8	+	66	0	4	0	4
chr19	38571895	38579491	circ_59	4	+	85	0	2	0	2
chr1	5964676	6046387	circ_60	20	-	65	0	13	2	5
chr20	13550153	13597770	circ_61	4	-	85	0	4	0	0
chr4	7770570	7780603	circ_62	2	-	41	0	2	0	0
chr15	66828270	66839043	circ_63	25	+	350	0	9	3	13
chr2	47177501	47222338	circ_64	2	+	57	0	2	0	0
chr16	354303	364683	circ_65	114	-	100	0	40	0	74
chr6	144779905	144784002	circ_66	5	+	24	0	2	0	3
chr1	33248004	33256855	circ_67	2	-	73	0	0	0	2
chr16	532524	546859	circ_68	55	+	574	0	21	2	32
chr2	191792031	191819544	circ_69	2	+	2	0	0	0	2
chr11	61205096	61213703	circ_70	9	+	47	0	9	0	0
chr19	53122188	53138457	circ_71	3	-	6	0	0	0	3
chr17	45689825	45697150	circ_72	5	+	115	0	3	0	2
chr5	92880500	92890701	circ_73	2	-	60	0	0	0	2
chr2	232099936	232127111	circ_74	30	+	212	0	12	0	18
chr6	2768924	2770595	circ_75	2	+	49	0	0	0	2
chr6	158288578	158331057	circ_76	2	+	18	0	2	0	0
chr1	44131366	44137546	circ_77	8	+	67	0	5	0	3
chr16	27720025	27720241	circ_78	7	+	37	0	0	0	7
chr5	73045661	73050263	circ_79	2	+	8	0	2	0	0
chr3	174241202	174271547	circ_80	7	+	0	0	7	0	0
chr8	25126360	25132957	circ_81	2	+	101	0	2	0	0
chr17	30211442	30214332	circ_82	3	-	14	0	0	0	3
chr6	44900389	44988369	circ_83	2	-	39	0	2	0	0
chr1	7886539	7897209	circ_84	2	+	5	0	2	0	0
chr10	32128564	32143134	circ_85	2	-	44	0	2	0	0
chr5	118433673	118437701	circ_86	3	+	9	0	0	0	3
chr6	122768124	122768332	circ_87	3	-	1219	0	0	3	0
chr2	42867312	42887002	circ_88	20	+	21	0	10	0	10
chr19	4703897	4704316	circ_89	2	-	45	0	2	0	0
chr3	45488382	45500378	circ_90	7	+	12	0	0	0	7
chr5	34163222	34182972	circ_91	3	-	10	0	3	0	0
chr14	75567694	75574190	circ_92	9	-	612	0	5	0	4
chr10	34540529	34558827	circ_93	2	-	9	0	2	0	0
chr14	101434984	101444031	circ_94	2	+	74	0	2	0	0
chr14	50175876	50177099	circ_95	3	+	13	0	3	0	0
chr13	21729831	21732264	circ_96	8	-	157	0	6	2	0
chr6	31112463	31113585	circ_97	2	-	56	0	0	0	2
chr1	51204534	51246716	circ_98	3	-	35	0	3	0	0
chr4	38091552	38119813	circ_99	20	+	53	0	13	0	7
chr5	126154613	126158577	circ_100	2	+	49	0	2	0	0
chr2	36623756	36726490	circ_101	9	+	3577	0	4	0	5
chr18	39081083	39144862	circ_102	2	-	7	0	2	0	0
chr7	98530863	98533298	circ_103	6	+	30	0	3	0	3
chr17	80521229	80529746	circ_104	157	+	181	0	70	5	82
chr5	127727710	127730967	circ_105	9	-	202	0	6	0	3
chr10	49687630	49732852	circ_106	3	-	33	0	0	0	3
chr16	17204166	17211836	circ_107	3	-	24	0	0	0	3
chr19	7589846	7591812	circ_108	2	+	99	0	0	0	2
chr8	28692808	28704326	circ_109	2	-	2	0	2	0	0
chr7	66413530	66418356	circ_110	2	+	23	0	0	0	2
chr10	14893217	14909908	circ_111	4	+	1	0	2	0	2
chr14	31771500	31777226	circ_112	8	-	13	0	6	0	2
chr15	78305164	78310299	circ_113	2	-	70	0	0	0	2
chr10	78787580	78799395	circ_114	2	-	33	0	0	0	2
chr10	27423759	27425314	circ_115	16	-	137	0	8	0	8
chr20	35207143	35207369	circ_116	10	+	4	0	0	0	10
chr11	17113542	17113823	circ_117	2	-	3	0	0	0	2
chrX	10031484	10047844	circ_118	41	+	270	0	29	2	10
chr1	240492375	240555862	circ_119	26	+	451	0	14	0	12
chr2	122215262	122218769	circ_120	3	-	23	0	3	0	0
chr12	96704829	96728643	circ_121	57	-	29	0	39	0	18
chr15	43276094	43282318	circ_122	10	-	23	0	2	0	8
chr18	22025356	22028147	circ_123	3	+	5	0	0	0	3
chr8	141840570	141900868	circ_124	138	-	913	2	76	7	53
chr5	64483842	64492978	circ_125	26	-	1030	0	6	0	20
chr9	85950430	86004623	circ_126	6	-	3	0	4	0	2
chr2	48573339	48573890	circ_127	45	+	340	2	19	3	21
chr9	22046749	22056386	circ_128	44	+	245	0	25	7	12
chr7	128281256	128289036	circ_129	265	+	58	4	132	0	129
chr2	39029856	39041037	circ_130	4	-	3	0	4	0	0
chr17	58013575	58013902	circ_131	38	+	23	0	9	0	29
chr12	24361339	24366351	circ_132	5	-	6	0	0	0	5
chr16	71697801	71713438	circ_133	15	-	99	0	8	0	7
chr2	206959645	206960515	circ_134	24	-	8	0	14	0	10
chr1	43824837	43825092	circ_135	2	+	26	0	2	0	0
chr6	42940620	42942776	circ_136	25	-	84	0	11	0	14
chr17	4186092	4200104	circ_137	11	-	111	0	6	0	5
chr16	28967298	28975360	circ_138	12	+	50	0	7	0	5
chr1	45352605	45363165	circ_139	2	+	7	0	2	0	0
chr16	4750970	4755254	circ_140	8	-	41	0	3	0	5
chr11	68115314	68125315	circ_141	2	+	11	0	2	0	0
chr22	29090019	29092975	circ_142	3	-	15	0	3	0	0
chr10	11551593	11569566	circ_143	8	-	10	0	2	0	6
chr12	122825299	122826244	circ_144	26	-	162	4	12	7	3
chr8	30546677	30569605	circ_145	2	-	28	0	2	0	0
chr5	179136873	179143295	circ_146	13	+	106	0	3	0	10
chr11	74495477	74500744	circ_147	10	+	45	0	0	0	10
chr7	122019421	122047750	circ_148	3	-	7	0	3	0	0
chr5	112860677	112862482	circ_149	2	+	0	0	0	0	2
chr19	39883103	39884277	circ_150	8	+	333	0	3	0	5
chr10	74906033	74912179	circ_151	2	-	29	0	2	0	0
chr16	71803525	71805155	circ_152	4	-	27	0	0	0	4
chr2	24110701	24111269	circ_153	5	-	7	0	0	0	5
chr1	28362054	28374937	circ_154	48	-	79	0	20	0	28
chr3	196742235	196743240	circ_155	4	-	11	0	2	0	2
chr9	110068659	110081160	circ_156	8	+	136	0	8	0	0
chr19	38190685	38202593	circ_157	2	-	2	0	2	0	0
chr8	23190913	23191136	circ_158	2	-	246	0	0	0	2
chr5	14304569	14336836	circ_159	483	+	927	14	275	6	188
chr11	48134298	48134535	circ_160	2	+	8	0	0	0	2
chr11	9456480	9459832	circ_161	3	+	49	0	3	0	0
chr11	65417227	65417522	circ_162	3	+	30	0	0	0	3
chr9	115200710	115204050	circ_163	2	+	8	0	2	0	0
chr2	43732760	43755127	circ_164	5	-	28	0	0	0	5
chr8	62591835	62596747	circ_165	11	-	11233	0	7	0	4
chr1	180945253	180974599	circ_166	5	-	297	0	5	0	0
chr20	48259004	48273239	circ_167	2	-	126	0	0	0	2
chr17	20149238	20200390	circ_168	2	+	25	0	0	0	2
chr19	38621137	38633350	circ_169	18	+	113	0	12	0	6
chr4	38916652	38924426	circ_170	2	-	785	0	0	2	0
chr10	13169744	13178897	circ_171	340	+	1198	3	151	6	180
chr8	100654038	100673719	circ_172	7	+	2	0	7	0	0
chr12	49491348	49494237	circ_173	3	-	45	0	3	0	0
chr8	53597958	53598716	circ_174	2	-	9	0	2	0	0
chr10	123596232	123683844	circ_175	9	-	16	0	9	0	0
chr8	28827559	28828036	circ_176	9	+	107	0	7	0	2
chr16	86575302	86585898	circ_177	2	-	16	0	2	0	0
chr4	120138704	120177678	circ_178	2	+	30	0	2	0	0
chr15	41020908	41023542	circ_179	2	+	21	0	0	0	2
chr12	72234880	72266783	circ_180	2	+	2	0	0	0	2
chr2	159459581	159461533	circ_181	2	+	16	0	0	0	2
chr10	26789747	26792203	circ_182	14	+	27	0	4	0	10
chr8	54714358	54742093	circ_183	3	-	21	0	0	0	3
chr9	131071957	131073880	circ_184	5	-	203	0	2	0	3
chr16	69874028	69922152	circ_185	3	+	16	0	3	0	0
chr17	19823348	19839743	circ_186	29	-	47	0	19	0	10
chr7	18801779	18914219	circ_187	4	+	4	0	0	0	4
chr5	78915434	78919312	circ_188	5	+	15	0	5	0	0
chr4	3317796	3388164	circ_189	4	+	22	0	4	0	0
chr14	76407766	76408123	circ_190	2	+	1	0	0	0	2
chr7	24856228	24888795	circ_191	5	-	30	0	3	0	2
chr11	14793482	14840755	circ_192	5	+	2	0	5	0	0
chr1	144915444	144922638	circ_193	2	-	30	0	2	0	0
chr17	62587201	62645157	circ_194	13	-	336	0	8	0	5
chr15	58284902	58306479	circ_195	16	-	6	0	13	0	3
chr3	11356817	11383753	circ_196	5	+	271	0	3	0	2
chr3	123332983	123339183	circ_197	2	-	24	0	2	0	0
chr3	123426600	123427742	circ_198	53	-	127	0	23	0	30
chr8	135521861	135533244	circ_199	31	-	37	0	29	2	0
chr1	162546566	162567648	circ_200	8	+	31	0	4	0	4
chr7	32852368	32867129	circ_201	5	+	4	0	5	0	0
chr9	7011697	7015929	circ_202	19	+	44	0	10	0	9
chr1	203691706	203696699	circ_203	3	+	238	0	3	0	0
chr10	101667751	101668903	circ_204	22	-	179	0	7	3	12
chr16	57238415	57250947	circ_205	7	+	14	0	5	0	2
chr6	43538238	43541338	circ_206	2	-	23	0	2	0	0
chr20	60714836	60716000	circ_207	2	-	165	0	0	0	2
chr2	63182651	63223901	circ_208	2	+	4	0	2	0	0
chr9	37495165	37498221	circ_209	28	+	22	0	6	0	22
chr1	26623409	26624553	circ_210	7	-	85	0	2	0	5
chr14	103296670	103342862	circ_211	2	+	80	0	0	2	0
chr1	223998134	224006039	circ_212	2	-	5	0	0	0	2
chr17	53024621	53027487	circ_213	3	+	4	0	0	0	3
chr1	95702903	95712417	circ_214	2	+	3	0	2	0	0
chr7	148514968	148516779	circ_215	6	-	9	0	2	0	4
chr15	76205543	76206546	circ_216	6	+	11	0	0	0	6
chr17	29466679	29468405	circ_217	5	+	3	0	3	0	2
chr12	32866142	32875567	circ_218	16	+	59	0	11	0	5
chr1	184559872	184567595	circ_219	3	+	9	0	3	0	0
chr19	33108494	33116872	circ_220	22	-	137	0	12	0	10
chr17	34144719	34147441	circ_221	8	+	224	0	0	0	8
chr21	16383490	16415895	circ_222	14	-	51	0	8	0	6
chr3	11372813	11383753	circ_223	7	+	289	0	3	0	4
chr2	38570409	38585830	circ_224	3	-	20	0	0	0	3
chr5	137150021	137194952	circ_225	4	-	2	0	0	0	4
chr12	70723202	70724249	circ_226	8	+	32	0	4	0	4
chr5	1477518	1489973	circ_227	2	-	23	0	0	0	2
chr4	103455001	103488292	circ_228	14	+	223	0	7	0	7
chr2	3501441	3502853	circ_229	2	-	64	0	0	0	2
chr17	18183849	18198099	circ_230	3	-	23	0	3	0	0
chr1	242042050	242042645	circ_231	4	+	8	0	0	0	4
chr3	37089009	37093201	circ_232	19	+	32	0	12	0	7
chr22	36914809	36916735	circ_233	6	-	71	0	2	0	4
chr11	120347369	120348235	circ_234	85	+	711	0	20	3	62
chr11	85742510	85742653	circ_235	2	-	16	0	0	0	2
chr10	121674241	121675401	circ_236	4	+	42	0	2	0	2
chr7	73634073	73635064	circ_237	3	+	3	0	3	0	0
chr11	60899891	60901679	circ_238	4	-	107	0	2	0	2
chr15	65772559	65773953	circ_239	4	-	19	0	0	0	4
chr2	36623756	36764689	circ_240	2	+	2728	0	2	0	0
chrX	47747397	47755339	circ_241	10	+	178	0	0	0	10
chr11	110007387	110008139	circ_242	232	+	202	3	100	8	121
chr14	101413370	101417831	circ_243	3	+	89	0	0	0	3
chr1	29016615	29030841	circ_244	2	+	35	0	0	0	2
chr3	93707515	93722752	circ_245	3	+	1	0	3	0	0
chr22	28910744	28916563	circ_246	8	-	28	0	2	0	6
chr2	236877105	236878331	circ_247	15	+	40	0	8	0	7
chr11	12247717	12248678	circ_248	18	+	123	0	7	0	11
chr7	139097296	139102475	circ_249	8	+	8	0	4	0	4
chr13	46559431	46563232	circ_250	9	-	27	0	2	3	4
chr9	125075505	125085091	circ_251	9	+	3	0	2	0	7
chr3	33853563	33870461	circ_252	9	+	11	0	9	0	0
chr1	240286478	240341368	circ_253	6	+	181	0	2	0	4
chr8	144557567	144590069	circ_254	3	-	29	0	3	0	0
chr3	33165899	33175757	circ_255	2	+	274	0	2	0	0
chr21	34809189	34821210	circ_256	4	-	15	0	0	0	4
chr10	24955913	25003307	circ_257	7	-	1	0	5	0	2
chr14	31050069	31050322	circ_258	7	+	10	0	5	0	2
chr17	1778954	1783985	circ_259	5	+	112	0	2	0	3
chr12	112509698	112516545	circ_260	4	-	8	0	4	0	0
chr3	64132505	64139044	circ_261	12	-	28	0	7	0	5
chr5	180666486	180668639	circ_262	3	-	217	0	0	0	3
chr1	59805629	59978111	circ_263	4	+	235	0	0	0	4
chr4	183323001	183325196	circ_264	3	+	7	0	0	0	3
chr6	43521109	43523701	circ_265	2	-	33	0	0	0	2
chr10	72489049	72492115	circ_266	2	+	11	0	2	0	0
chr9	126345447	126414402	circ_267	11	-	174	0	4	0	7
chr16	70247563	70256383	circ_268	18	-	9	0	9	2	7
chr13	33052023	33101669	circ_269	2	-	10	0	0	0	2
chr3	149435228	149443331	circ_270	2	-	1	0	0	0	2
chr12	89996819	89998123	circ_271	5	-	20	0	5	0	0
chr20	34053567	34055380	circ_272	4	+	14	0	2	0	2
chr1	78324622	78340796	circ_273	2	+	7	0	2	0	0
chr14	96993766	96994343	circ_274	2	+	21	0	2	0	0
chr7	157015947	157024021	circ_275	6	+	380	0	4	0	2
chr1	33290913	33295668	circ_276	3	+	2	0	3	0	0
chr4	13268535	13383218	circ_277	3	-	22	0	3	0	0
chr16	89815066	89833645	circ_278	6	-	28	0	0	0	6
chr8	81897010	81982405	circ_279	2	-	13	0	2	0	0
chr3	172486796	172504364	circ_280	27	+	121	2	15	0	10
chr1	183083665	183087281	circ_281	12	+	87	0	8	0	4
chr1	23609386	23615678	circ_282	2	-	0	0	2	0	0
chr19	36579939	36580208	circ_283	106	+	134	0	18	2	86
chr11	85687665	85692271	circ_284	35	-	1377	0	0	2	33
chr2	10794606	10808849	circ_285	2	-	123	0	2	0	0
chr19	33604672	33605325	circ_286	21	+	18	0	13	0	8
chr1	17964382	17966797	circ_287	2	+	73	0	0	0	2
chr1	155691307	155695810	circ_288	77	+	149	0	32	0	45
chr15	60666817	60678285	circ_289	3	-	2	0	0	0	3
chr9	116982070	116994146	circ_290	3	+	44	0	3	0	0
chr22	31843411	31844218	circ_291	3	-	47	0	0	0	3
chrX	53672262	53675253	circ_292	7	-	123	0	3	0	4
chr6	42657408	42658745	circ_293	3	+	1	0	3	0	0
chr2	172309633	172314987	circ_294	2	+	56	0	2	0	0
chr2	203921149	203942560	circ_295	4	+	23	0	4	0	0
chr20	25394425	25397838	circ_296	3	+	67	0	0	0	3
chr7	106245624	106256217	circ_297	25	-	8	0	16	0	9
chr2	55573310	55576735	circ_298	2	-	1	0	2	0	0
chr15	63821212	63829355	circ_299	26	+	202	0	12	2	12
chr13	49742748	49749677	circ_300	12	+	49	0	12	0	0
chr17	58372043	58422969	circ_301	7	-	13	0	4	0	3
chr1	10431198	10435431	circ_302	2	+	21	0	2	0	0
chr3	61551372	61609229	circ_303	2	+	57	0	0	0	2
chr1	224492437	224492868	circ_304	6	-	8	0	2	0	4
chr19	960091	968503	circ_305	20	+	67	0	11	0	9
chr2	240111528	240274613	circ_306	2	-	28	0	0	0	2
chr3	169831147	169867032	circ_307	2	-	74	0	0	0	2
chr6	42224465	42225939	circ_308	6	-	16	0	3	0	3
chr2	43969879	43973102	circ_309	4	+	0	0	0	0	4
chr22	38890634	38891051	circ_310	2	-	417	0	0	0	2
chr5	134010304	134015418	circ_311	11	+	58	0	7	0	4
chr8	141798262	141900868	circ_312	5	-	107	0	5	0	0
chr18	9583114	9593872	circ_313	3	-	759	0	3	0	0
chr2	161258478	161259823	circ_314	16	-	4	0	8	0	8
chr7	150820880	150839340	circ_315	2	+	37	0	2	0	0
chr6	163876310	163878583	circ_316	5	+	39	0	2	0	3
chr17	41455038	41459028	circ_317	5	-	11	0	2	0	3
chr2	43625109	43657441	circ_318	10	-	27	0	5	0	5
chr2	29149333	29158473	circ_319	7	+	38	0	4	0	3
chr14	35269429	35272194	circ_320	7	-	22	2	5	0	0
chr17	76069117	76079247	circ_321	10	+	61	0	6	0	4
chr7	128265850	128282335	circ_322	3	+	175	0	0	0	3
chr6	151265621	151306344	circ_323	2	+	22	0	0	0	2
chr22	36205826	36388822	circ_324	2	-	7	0	2	0	0
chr1	213244347	213290752	circ_325	28	+	189	0	20	0	8
chr20	10536878	10541468	circ_326	105	+	88	3	35	8	59
chr5	130897670	130899640	circ_327	3	-	16	0	0	0	3
chr1	1747194	1811341	circ_328	20	-	695	0	10	0	10
chr4	26719554	26750148	circ_329	6	+	23	0	6	0	0
chr7	102743497	102769239	circ_330	2	-	10	0	2	0	0
chr15	41352064	41362745	circ_331	9	-	19	0	0	0	9
chr17	74256917	74257345	circ_332	4	-	1	0	4	0	0
chr3	135820848	135825164	circ_333	9	+	7	0	5	0	4
chr3	37132957	37138151	circ_334	39	-	71	0	14	0	25
chr8	98698895	98701331	circ_335	5	+	75	0	5	0	0
chr3	44816745	44828066	circ_336	2	+	45	0	0	0	2
chr17	44127898	44145033	circ_337	16	-	299	0	11	0	5
chr18	34349227	34360169	circ_338	3	+	6	0	3	0	0
chr12	82780581	82796909	circ_339	5	+	49	0	5	0	0
chr3	171969049	171979873	circ_340	78	+	702	0	47	0	31
chr1	167988782	167992285	circ_341	42	+	19	0	5	0	37
chr9	96233422	96261168	circ_342	275	+	704	10	146	12	107
chr4	151792496	151814301	circ_343	3	-	2	0	0	0	3
chr18	21141323	21152144	circ_344	3	-	15	0	3	0	0
chr17	61228630	61230233	circ_345	2	+	3	0	0	0	2
chr12	13061176	13062105	circ_346	9	+	28	0	2	0	7
chr8	42218613	42220216	circ_347	2	+	1	0	0	0	2
chr17	80972329	81006446	circ_348	2	-	27	0	0	0	2
chr7	44118338	44120515	circ_349	3	-	28	0	3	0	0
chr1	70694104	70705203	circ_350	11	+	14	0	6	0	5
chr19	49348626	49355583	circ_351	23	-	21	0	4	0	19
chr20	5939173	5944005	circ_352	26	+	33	0	0	0	26
chr5	133534776	133536765	circ_353	8	-	96	0	2	0	6
chr3	122182788	122215417	circ_354	3	-	35	0	3	0	0
chr18	12635060	12648024	circ_355	4	-	5	0	0	0	4
chr15	78805425	78807449	circ_356	2	+	0	0	2	0	0
chr3	112267379	112269109	circ_357	2	-	4	0	0	0	2
chr11	66523823	66526567	circ_358	7	+	73	0	0	0	7
chr21	40641824	40670508	circ_359	3	-	9	0	3	0	0
chr6	75898077	75902071	circ_360	4	-	4	0	4	0	0
chr17	38504567	38506177	circ_361	3	+	55	0	0	0	3
chr12	6672246	6673112	circ_362	2	-	21	0	2	0	0
chr2	236465801	236466410	circ_363	2	+	5	0	2	0	0
chr2	86378419	86393767	circ_364	5	-	11	0	5	0	0
chr18	59888269	59912109	circ_365	2	+	89	0	0	2	0
chr17	30320883	30322781	circ_366	4	+	7	0	2	0	2
chr1	19670851	19684057	circ_367	33	-	1407	0	16	0	17
chr19	10685092	10685705	circ_368	16	-	71	0	0	0	16
chr20	3780934	3785327	circ_369	2	+	231	0	2	0	0
chr15	50875285	50884823	circ_370	4	-	140	2	0	2	0
chr20	5538590	5539465	circ_371	2	-	1	0	2	0	0
chr2	99802639	99812219	circ_372	31	+	338	3	17	4	7
chr16	58709945	58710192	circ_373	2	-	160	0	0	0	2
chr5	68417520	68423959	circ_374	2	+	20	0	2	0	0
chr1	223946971	223959941	circ_375	64	+	2992	2	27	3	32
chr6	136932419	136958544	circ_376	2	-	53	0	2	0	0
chr16	3900297	3906767	circ_377	2	-	24	0	0	0	2
chr1	47725960	47737913	circ_378	14	-	265	2	4	3	5
chr9	91652907	91661909	circ_379	4	-	43	0	4	0	0
chr16	162620	180590	circ_380	3	-	17	0	3	0	0
chr12	16108830	16115881	circ_381	6	+	9	0	3	0	3
chr22	46088875	46125470	circ_382	9	+	2627	0	9	0	0
chr17	8283904	8285408	circ_383	2	-	6	0	0	0	2
chr10	372945	403877	circ_384	2	-	25	0	0	0	2
chr14	65031468	65035165	circ_385	8	+	5	0	6	0	2
chr3	81627075	81630426	circ_386	24	-	119	0	10	0	14
chr22	31661931	31664186	circ_387	11	+	34	0	6	0	5
chr4	106317405	106355318	circ_388	3	-	19	0	3	0	0
chr3	135974697	135980907	circ_389	6	+	42	0	3	0	3
chr4	88983057	88989213	circ_390	21	+	151	0	13	0	8
chr10	127482590	127482957	circ_391	2	-	5	0	0	0	2
chr10	93716981	93726514	circ_392	2	+	103	0	0	2	0
chr1	151413403	151427579	circ_393	2	-	16	0	2	0	0
chr7	73790216	73791152	circ_394	5	+	27	0	3	0	2
chr6	24714545	24716552	circ_395	2	-	27	0	0	0	2
chr1	176043513	176085817	circ_396	2	-	28	0	0	0	2
chr19	52399724	52400231	circ_397	9	-	1	0	2	0	7
chr21	47697440	47700051	circ_398	3	-	74	0	0	0	3
chr1	184853766	184868442	circ_399	9	-	13	0	7	0	2
chr18	196636	199316	circ_400	51	+	347	0	27	2	22
chr10	69792534	69804320	circ_401	18	-	2113	0	9	2	7
chr4	174254219	174254820	circ_402	4	-	42	0	0	0	4
chr16	16138306	16139870	circ_403	3	+	134	0	0	0	3
chr7	17885217	17890587	circ_404	48	-	397	3	28	2	15
chr19	8520288	8536311	circ_405	2	+	64	0	2	0	0
chr9	37304184	37305711	circ_406	5	+	15	0	5	0	0
chr11	94583278	94599333	circ_407	2	+	16	0	2	0	0
chr2	9416051	9437574	circ_408	2	+	9	0	0	0	2
chr9	18657636	18662071	circ_409	5	+	24	0	0	0	5
chr19	48221765	48229481	circ_410	72	+	1079	3	30	0	39
chr6	109407428	109411862	circ_411	2	-	3	0	0	0	2
chr8	100084052	100084459	circ_412	2	+	7	0	0	0	2
chr8	142160932	142170886	circ_413	2	+	69	0	0	0	2
chr3	137958309	137988974	circ_414	2	+	16	0	2	0	0
chr16	11096930	11097162	circ_415	5	+	52	0	2	0	3
chr19	45377172	45377735	circ_416	7	+	937	0	3	0	4
chr8	95503805	95504137	circ_417	13	-	126	0	6	0	7
chr1	160182899	160183055	circ_418	296	+	27674	15	0	0	281
chr12	133357383	133360893	circ_419	38	-	56	0	12	0	26
chr15	67523567	67529158	circ_420	88	-	155	0	46	5	37
chr22	36737414	36745300	circ_421	209	-	517	0	119	4	86
chr16	9012887	9024254	circ_422	6	-	15	0	3	0	3
chr10	121275020	121286936	circ_423	25	-	19	0	13	0	12
chr15	64665896	64669104	circ_424	2	-	10	0	0	0	2
chr8	72875157	72988862	circ_425	3	+	27	0	3	0	0
chr17	29508439	29533389	circ_426	4	+	60	0	4	0	0
chr19	39207725	39208714	circ_427	3	+	1304	0	0	0	3
chr16	69687138	69693802	circ_428	8	+	257	0	6	2	0
chr3	15258931	15262488	circ_429	9	+	15	0	9	0	0
chr3	47762155	47787483	circ_430	12	-	70	0	10	0	2
chr2	239257404	239264721	circ_431	2	+	5	0	2	0	0
chr17	5117344	5118588	circ_432	8	+	14	0	0	0	8
chr12	44161905	44177527	circ_433	2	+	3	0	2	0	0
chr9	114289547	114296633	circ_434	66	+	8	0	32	0	34
chr2	231585170	231624830	circ_435	56	+	199	0	22	0	34
chr3	33093249	33095041	circ_436	4	-	24	0	0	0	4
chr11	129996594	130005610	circ_437	6	+	168	0	0	0	6
chr1	78248922	78280916	circ_438	10	+	34	0	8	0	2
chr20	45891031	45905539	circ_439	65	-	101	3	34	7	21
chr3	195800800	195803993	circ_440	6	-	53	0	4	0	2
chr2	36737125	36749456	circ_441	52	+	3297	0	23	0	29
chr1	14169526	14191170	circ_442	4	+	0	0	4	0	0
chr15	35182415	35185974	circ_443	4	-	5	0	0	0	4
chr3	57627379	57647278	circ_444	4	-	24	0	2	0	2
chr3	197707196	197726213	circ_445	8	+	19	0	6	0	2
chr1	160181332	160183055	circ_446	2	+	3089	0	2	0	0
chr17	2929301	2930364	circ_447	5	+	86	0	3	0	2
chr18	54426095	54448887	circ_448	187	+	207	2	71	6	108
chr14	21546335	21554025	circ_449	4	+	306	0	0	0	4
chr2	68717321	68753374	circ_450	22	+	151	0	12	7	3
chr13	42511450	42513722	circ_451	7	-	4	0	0	0	7
chr5	59982788	59984877	circ_452	2	-	4	0	0	0	2
chr7	100189289	100189525	circ_453	13	+	25	0	8	0	5
chr20	32957199	32996598	circ_454	9	+	11	0	4	0	5
chr1	26610997	26611954	circ_455	8	-	59	0	8	0	0
chr3	191072044	191078948	circ_456	2	+	25	0	2	0	0
chr19	47109083	47111397	circ_457	2	+	180	0	0	0	2
chr11	122774632	122775152	circ_458	11	+	9	0	3	0	8
chr8	42296967	42320608	circ_459	3	-	155	0	3	0	0
chr1	20230759	20231480	circ_460	2	+	18	0	2	0	0
chr2	63206322	63265951	circ_461	2	+	11	0	2	0	0
chr15	80767350	80772264	circ_462	2	+	47	0	2	0	0
chr19	19231573	19231975	circ_463	2	-	10	0	0	0	2
chr11	85723323	85742653	circ_464	13	-	1567	2	9	2	0
chr20	9400453	9404599	circ_465	4	+	3	0	0	0	4
chr11	94219089	94224131	circ_466	3	-	2	0	3	0	0
chr1	54502282	54509198	circ_467	8	-	119	0	4	0	4
chr19	24288741	24289445	circ_468	21	+	55	0	2	3	16
chr12	57674140	57677839	circ_469	31	-	91	0	18	0	13
chr11	4091255	4091433	circ_470	2	+	61	0	0	0	2
chr9	139341492	139341678	circ_471	4	-	87	0	4	0	0
chr1	62940878	62979569	circ_472	2	-	12	0	2	0	0
chr20	30132749	30137924	circ_473	2	+	94	0	2	0	0
chr15	70982792	70991999	circ_474	13	-	94	0	3	0	10
chr10	5998341	6002530	circ_475	2	-	23	0	2	0	0
chr22	28924578	28941565	circ_476	3	-	3	0	3	0	0
chr2	55570783	55591169	circ_477	2	-	123	0	0	2	0
chr1	150593365	150593548	circ_478	7	-	10	0	0	0	7
chr4	52729602	52753410	circ_479	5	+	44	0	5	0	0
chr15	51040309	51041943	circ_480	4	-	15	0	2	0	2
chr2	121043449	121043658	circ_481	3	+	122	0	0	0	3
chr6	151857452	151859436	circ_482	2	+	0	0	2	0	0
chr10	50701162	50714058	circ_483	138	-	84	2	66	2	68
chr18	59954583	59966093	circ_484	2	+	14	0	0	0	2
chr15	28525213	28525433	circ_485	6	-	48	0	0	0	6
chr15	39875817	39877764	circ_486	3	+	6128	0	3	0	0
chr8	30541604	30557652	circ_487	4	-	63	0	0	0	4
chr3	194325015	194331806	circ_488	3	-	88	0	0	0	3
chr3	123337485	123359351	circ_489	3	-	81	0	3	0	0
chr10	80878671	80976031	circ_490	16	+	73	0	7	0	9
chr11	18579774	18600355	circ_491	2	-	37	0	2	0	0
chr16	57157325	57168738	circ_492	16	+	73	0	6	0	10
chr4	146791396	146824367	circ_493	9	-	46	2	7	0	0
chr6	138768137	138817508	circ_494	5	-	16	0	0	0	5
chr15	40313099	40318290	circ_495	2	+	10	0	0	0	2
chr1	224868659	224922408	circ_496	121	+	788	3	83	2	33
chr7	98628967	98645646	circ_497	2	+	16	0	2	0	0
chr1	117658196	117661389	circ_498	3	-	5	0	0	0	3
chr9	131269494	131277918	circ_499	8	+	90	0	5	0	3
chr12	24538527	24560500	circ_500	2	-	3	0	2	0	0
chr1	31742004	31764853	circ_501	5	-	5	0	5	0	0
chr3	48895939	48897060	circ_502	2	-	105	0	2	0	0
chr20	50234028	50245611	circ_503	9	-	53	0	5	0	4
chr1	67327829	67371058	circ_504	5	-	34	2	3	0	0
chr12	120587409	120587847	circ_505	2	-	14	0	0	0	2
chr6	132168915	132176163	circ_506	2	+	1	0	2	0	0
chr8	79845977	79855306	circ_507	2	+	2	0	2	0	0
chr5	94204037	94259726	circ_508	16	-	43	0	12	2	2
chr15	50940883	50955243	circ_509	62	-	225	0	13	2	47
chr13	49580287	49649500	circ_510	2	+	11	0	2	0	0
chr16	15789764	15790717	circ_511	9	+	72	0	3	0	6
chr3	133894452	133907767	circ_512	8	-	281	0	3	0	5
chr11	72726853	72727650	circ_513	3	-	6	0	0	0	3
chr1	41571413	41582682	circ_514	3	-	104	0	0	0	3
chr7	5254165	5257645	circ_515	2	+	32	0	2	0	0
chr2	233565294	233599948	circ_516	2	+	23	0	0	0	2
chr3	17549965	17627958	circ_517	5	-	43	0	0	0	5
chr10	126505144	126515354	circ_518	2	+	10	0	0	0	2
chr16	16170182	16184445	circ_519	2	+	106	0	2	0	0
chr19	1032390	1036561	circ_520	10	+	404	0	5	0	5
chr9	101507840	101533328	circ_521	5	-	15	0	5	0	0
chr9	115038123	115060196	circ_522	17	-	177	0	5	0	12
chr10	123658355	123670666	circ_523	6	-	147	0	4	0	2
chr13	52325445	52332436	circ_524	2	+	12	0	0	0	2
chr11	94528176	94564707	circ_525	14	+	56	0	5	0	9
chr1	213037066	213046160	circ_526	26	+	21	0	11	0	15
chr15	45965804	45968508	circ_527	8	+	54	0	4	0	4
chr15	50935536	50967763	circ_528	2	-	48	0	2	0	0
chr1	225140371	225161855	circ_529	14	+	25	6	0	8	0
chr1	114440461	114444507	circ_530	7	-	13	0	4	0	3
chr2	24777257	24807429	circ_531	18	+	22	0	8	0	10
chr10	120928003	120934104	circ_532	2	-	8	0	0	0	2
chr4	113530534	113541346	circ_533	2	-	17	2	0	0	0
chr11	34111725	34113603	circ_534	28	+	360	2	17	0	9
chr1	235621910	235634274	circ_535	3	-	42	0	0	0	3
chr5	68396633	68410323	circ_536	5	+	30	0	5	0	0
chr1	240492375	240519208	circ_537	62	+	710	0	29	2	31
chr15	93540186	93545547	circ_538	20	+	34	4	7	9	0
chr12	91552072	91558494	circ_539	2	-	85	0	0	0	2
chr2	61575004	61577828	circ_540	5	-	17	0	5	0	0
chr17	8351867	8358205	circ_541	2	+	18	0	0	0	2
chr5	80756873	80785128	circ_542	11	-	34	0	4	0	7
chr19	11256975	11259914	circ_543	3	-	189	0	0	0	3
chr3	58104598	58112489	circ_544	2	+	42	0	0	0	2
chr21	47088787	47155343	circ_545	2	+	27	0	0	0	2
chr3	196094898	196096382	circ_546	3	-	9	0	0	0	3
chr8	26206481	26207042	circ_547	7	+	6	0	3	0	4
chr5	140960310	140963182	circ_548	42	-	39	0	24	0	18
chr2	135878388	135885232	circ_549	7	+	17	0	3	0	4
chr10	75597225	75632841	circ_550	7	-	29	0	0	0	7
chr22	19808120	19808898	circ_551	13	-	152	0	7	0	6
chr20	34046124	34051456	circ_552	2	+	0	0	2	0	0
chr11	68560782	68562379	circ_553	2	-	68	0	0	0	2
chr14	73739509	73740805	circ_554	3	-	3	0	0	0	3
chr14	90429451	90437615	circ_555	8	+	30	0	3	0	5
chr21	38792600	38799703	circ_556	10	+	51	0	0	0	10
chr4	151119153	151125041	circ_557	30	+	46	0	16	0	14
chr1	20027260	20067434	circ_558	2	-	41	0	0	0	2
chr16	71718378	71748704	circ_559	9	-	33	0	6	0	3
chr3	104483222	104574295	circ_560	7	-	35	0	5	0	2
chr1	78167053	78181553	circ_561	2	-	4	0	0	0	2
chr11	587258	598502	circ_562	8	+	54	0	3	0	5
chr19	33406242	33406423	circ_563	6	-	69	0	0	0	6
chr6	74407122	74446231	circ_564	5	+	28	0	3	0	2
chr14	101396783	101415933	circ_565	5	+	147	2	0	3	0
chrX	19724998	19854400	circ_566	2	-	56	0	2	0	0
chr17	66303083	66397591	circ_567	12	+	15	0	12	0	0
chr7	135298906	135303351	circ_568	4	+	21	0	2	0	2
chr1	45887396	45940820	circ_569	2	-	4	0	2	0	0
chrX	14814281	14815420	circ_570	18	-	5	0	10	0	8
chr12	14628823	14631406	circ_571	2	+	5	0	0	0	2
chr3	122825595	122843190	circ_572	5	+	40	0	5	0	0
chr6	168271065	168299147	circ_573	3	+	14	0	3	0	0
chr10	79253555	79347629	circ_574	4	-	27	0	4	0	0
chr15	72847611	72859518	circ_575	3	+	147	0	3	0	0
chr5	132262812	132270633	circ_576	10	-	20	0	10	0	0
chr22	39111911	39113005	circ_577	13	+	134	0	8	0	5
chr2	210968827	210972563	circ_578	4	-	25	0	2	0	2
chr10	31644072	31647262	circ_579	137	+	189	0	20	5	112
chr3	52724960	52725645	circ_580	2	+	23	0	0	0	2
chr16	67578201	67578733	circ_581	8	+	71	0	2	0	6
chr3	15820690	15822887	circ_582	2	-	1	0	2	0	0
chr5	137342678	137354835	circ_583	6	-	96	2	4	0	0
chr1	31819486	31821821	circ_584	38	+	126	0	5	0	33
chr19	17411664	17412433	circ_585	5	-	33	0	5	0	0
chr16	89590413	89592876	circ_586	3	+	28	0	0	0	3
chr12	123270265	123276668	circ_587	7	+	13	0	5	0	2
chr2	225421011	225422573	circ_588	28	-	52	0	6	0	22
chr21	46923924	46925880	circ_589	3	+	401	0	0	0	3
chr10	90653603	90665417	circ_590	3	+	4	0	3	0	0
chr4	887164	887797	circ_591	2	-	60	0	0	0	2
chr14	31103152	31107453	circ_592	18	+	460	0	6	3	9
chr11	77824931	77825438	circ_593	4	-	41	0	0	0	4
chr1	236195700	236201553	circ_594	28	-	90	0	15	0	13
chr17	47869247	47874288	circ_595	6	+	18	0	0	0	6
chr8	101271334	101287389	circ_596	18	-	13	0	9	0	9
chr14	55215532	55243258	circ_597	14	+	256	0	14	0	0
chr5	180668491	180669345	circ_598	57	-	697	0	12	0	45
chrX	69561648	69573657	circ_599	96	+	37	0	45	5	46
chr6	17539499	17543374	circ_600	22	+	29	0	12	0	10
chr2	200245086	200298237	circ_601	329	-	1355	8	150	12	159
chr5	16763589	16766307	circ_602	5	-	21	0	5	0	0
chr6	108645028	108668243	circ_603	9	+	33	0	0	0	9
chr2	158617391	158622708	circ_604	16	-	44	0	8	0	8
chr14	20871535	20872043	circ_605	2	-	35	0	0	0	2
chr13	60667761	60707123	circ_606	7	-	8	0	2	0	5
chr8	98718853	98725997	circ_607	5	+	37	0	0	0	5
chr15	91030185	91035943	circ_608	39	+	222	0	17	4	18
chr7	157174588	157178305	circ_609	4	+	15	0	0	0	4
chr22	38327805	38329119	circ_610	3	+	95	0	0	0	3
chr3	150293435	150299533	circ_611	18	+	512	2	4	0	12
chr17	45747043	45754493	circ_612	4	+	584	0	0	0	4
chr11	14479329	14520531	circ_613	3	-	394	0	0	3	0
chr1	58971731	58993007	circ_614	6	-	31	0	0	0	6
chr3	11871187	11880788	circ_615	10	-	78	0	2	0	8
chr13	23985358	23985879	circ_616	15	-	11	0	11	0	4
chr8	104279469	104298130	circ_617	3	-	3	0	3	0	0
chr15	102388591	102403879	circ_618	2	+	3	0	2	0	0
chr8	131124339	131130921	circ_619	4	-	51	0	4	0	0
chr15	65266939	65273363	circ_620	22	-	322	3	12	0	7
chr12	122720332	122724492	circ_621	7	-	55	0	5	0	2
chr10	49517286	49534008	circ_622	3	+	11	0	0	0	3
chr3	37144414	37154471	circ_623	2	-	9	0	2	0	0
chr12	122369651	122380881	circ_624	16	+	30	0	10	0	6
chr6	138817355	138893198	circ_625	2	-	54	0	0	0	2
chr8	144657155	144657515	circ_626	2	-	54	0	0	0	2
chr1	109533875	109538459	circ_627	2	-	16	0	0	0	2
chr3	15749430	15778740	circ_628	6	-	107	0	3	0	3
chr14	31175028	31204064	circ_629	6	+	32	0	3	0	3
chr16	53301210	53302038	circ_630	3	+	37	0	3	0	0
chr5	134705095	134705832	circ_631	46	-	203	0	17	0	29
chr10	128829913	128841428	circ_632	16	+	68	0	11	0	5
chrX	140809956	140825778	circ_633	2	+	4	0	0	0	2
chr3	56705627	56707753	circ_634	8	-	171	0	5	0	3
chr5	148899852	148904734	circ_635	6	-	30	0	2	0	4
chr8	56854413	56860282	circ_636	16	+	4	0	0	0	16
chrX	44791182	44793798	circ_637	6	+	8	0	2	0	4
chr19	23316881	23321357	circ_638	12	+	26	0	0	0	12
chr3	112732118	112736331	circ_639	7	-	9	0	0	0	7
chr10	74790028	74828741	circ_640	9	-	27	0	9	0	0
chr5	159520107	159521072	circ_641	8	-	10	0	5	0	3
chr19	33108494	33119755	circ_642	3	-	83	0	3	0	0
chr2	128896290	128903541	circ_643	3	+	11	0	3	0	0
chr7	98528255	98535443	circ_644	2	+	20	0	2	0	0
chr7	111617186	111644186	circ_645	12	-	8	0	10	0	2
chr8	6582390	6590171	circ_646	12	+	82	0	6	0	6
chr3	81691931	81720104	circ_647	12	-	88	0	8	0	4
chr1	29362337	29365938	circ_648	16	+	11	0	10	0	6
chr16	258076	270746	circ_649	5	-	57	0	2	0	3
chr6	130632435	130655990	circ_650	2	-	3	0	2	0	0
chr20	32584609	32619410	circ_651	3	+	102	0	0	0	3
chr8	130915557	130934594	circ_652	3	-	17	0	0	0	3
chr1	58971731	58999647	circ_653	2	-	46	0	0	0	2
chr8	1824736	1830915	circ_654	5	+	26	0	0	0	5
chr22	18080959	18083947	circ_655	2	-	8	0	2	0	0
chr5	68487621	68492936	circ_656	9	+	4	0	3	0	6
chr9	140669560	140712590	circ_657	2	+	13	0	2	0	0
chr2	61319598	61333797	circ_658	5	+	4	0	0	0	5
chrX	18265888	18275150	circ_659	4	-	9	0	2	0	2
chr18	44435307	44444211	circ_660	2	-	1	0	0	0	2
chr7	92290366	92300849	circ_661	2	-	7	0	2	0	0
chr14	75498770	75505115	circ_662	2	-	3	0	0	0	2
chr15	64406756	64411053	circ_663	5	+	57	0	0	0	5
chr1	231954074	231954896	circ_664	2	+	6	0	0	2	0
chr2	218745620	218771974	circ_665	2	-	84	0	2	0	0
chr5	122135386	122144050	circ_666	5	+	5	0	0	0	5
chr9	113703700	113767819	circ_667	22	-	357	0	16	0	6
chr21	34072147	34074357	circ_668	5	-	12	0	3	0	2
chr9	128305337	128348006	circ_669	15	-	159	0	6	0	9
chr10	120445494	120450915	circ_670	4	-	49	0	0	0	4
chr10	128768965	128807068	circ_671	6	+	73	0	4	0	2
chr5	167920898	167929110	circ_672	2	+	250	0	2	0	0
chr15	49493358	49531564	circ_673	3	+	44	0	0	0	3
chr9	86279944	86292876	circ_674	106	-	1271	2	63	0	41
chr9	128112573	128118136	circ_675	9	+	19	0	2	0	7
chr8	97692670	97694304	circ_676	30	+	5	2	5	0	23
chr20	60585101	60589763	circ_677	3	-	15	0	3	0	0
chrX	100265598	100274392	circ_678	3	-	22	0	0	0	3
chr2	136700947	136719068	circ_679	3	-	7	0	0	0	3
chr16	87376482	87380856	circ_680	33	-	119	0	8	0	25
chr2	201790558	201791623	circ_681	4	-	22	0	0	0	4
chr12	53849668	53853187	circ_682	5	+	26	0	0	0	5
chr10	76153898	76349075	circ_683	2	+	37	0	0	0	2
chr8	18793543	18797800	circ_684	3	-	8	0	0	0	3
chr2	216189963	216203630	circ_685	6	+	312	0	2	4	0
chr9	88655653	88667506	circ_686	23	-	7	0	2	0	21
chr3	16399438	16411786	circ_687	9	-	1484	0	2	0	7
chr16	2806334	2806607	circ_688	9	+	38	0	0	0	9
chr5	72374006	72378652	circ_689	13	+	47	0	8	0	5
chr17	30207591	30214332	circ_690	9	-	22	0	6	0	3
chr6	137041587	137105857	circ_691	8	-	134	0	5	0	3
chr12	124950718	124979914	circ_692	9	-	28	0	9	0	0
chr10	15174815	15183556	circ_693	5	-	4	0	5	0	0
chr6	159004985	159010814	circ_694	231	+	600	0	49	14	168
chr9	74326998	74330005	circ_695	3	-	44	0	0	0	3
chr6	43694484	43694718	circ_696	2	+	2	0	2	0	0
chr9	131329016	131331176	circ_697	4	+	12	0	0	0	4
chr9	72831201	72872851	circ_698	2	-	3	0	2	0	0
chr4	85815977	85818163	circ_699	15	-	158	0	5	0	10
chr6	139266355	139269050	circ_700	2	-	11	0	0	0	2
chr6	111708967	111737675	circ_701	16	-	202	4	9	3	0
chr22	31854460	31859119	circ_702	7	-	22	0	7	0	0
chr7	90355880	90419967	circ_703	52	+	225	0	19	3	30
chrX	53431943	53432323	circ_704	2	-	3	0	2	0	0
chr8	18490122	18513195	circ_705	22	-	49	0	6	0	16
chr1	47753222	47765824	circ_706	49	-	121	2	25	0	22
chr3	15001042	15003999	circ_707	2	+	25	0	0	0	2
chr14	93117926	93125814	circ_708	2	+	87	0	2	0	0
chrX	11272480	11272827	circ_709	3	-	0	0	0	0	3
chr6	161494497	161510503	circ_710	4	+	4	0	2	0	2
chr18	33747115	33751123	circ_711	2	+	29	0	0	0	2
chr5	109091029	109110666	circ_712	2	+	40	0	2	0	0
chr11	6519952	6550351	circ_713	2	+	31	0	2	0	0
chr10	12123470	12129728	circ_714	7	+	344	0	3	0	4
chr15	44925702	44944464	circ_715	2	-	17	0	2	0	0
chr7	155556502	155559349	circ_716	15	+	43	0	5	0	10
chr11	65373231	65375919	circ_717	20	-	218	0	6	0	14
chr3	128060075	128060732	circ_718	2	+	23	0	2	0	0
chr4	113483526	113511030	circ_719	10	-	5	0	10	0	0
chr3	50009491	50017015	circ_720	2	+	1	0	0	0	2
chr11	19998442	20005793	circ_721	5	+	112	0	2	0	3
chr11	85718584	85737409	circ_722	3	-	218	0	3	0	0
chr2	101521194	101549463	circ_723	2	+	45	0	0	0	2
chr1	243493841	243507633	circ_724	3	+	51	0	3	0	0
chr8	131191509	131249240	circ_725	11	-	724	0	8	0	3
chr1	151955141	151958727	circ_726	8	-	46	0	2	0	6
chr1	21231375	21268823	circ_727	2	-	199	0	0	2	0
chr1	21094076	21107033	circ_728	3	-	250	0	3	0	0
chr6	158509691	158514136	circ_729	3	+	11	0	0	0	3
chr4	13338516	13383218	circ_730	14	-	68	0	5	0	9
chr6	110959851	110988777	circ_731	3	-	30	0	0	0	3
chr9	123533625	123538504	circ_732	2	-	394	0	2	0	0
chr16	66839679	66839929	circ_733	25	-	9	0	6	0	19
chr9	125719289	125782738	circ_734	18	+	51	0	16	2	0
chr8	62557158	62566219	circ_735	2	-	481	0	2	0	0
chrX	57868678	57877126	circ_736	2	-	1	0	2	0	0
chr17	61105364	61176718	circ_737	3	+	10	0	0	0	3
chr22	32134372	32134897	circ_738	50	-	119	0	16	2	32
chr13	38320073	38320592	circ_739	8	-	52	0	0	2	6
chr8	98725889	98731417	circ_740	13	+	535	3	8	0	2
chr19	59058742	59061651	circ_741	5	+	461	0	2	0	3
chr12	78522485	78562646	circ_742	4	+	23	0	0	0	4
chr6	150088425	150094305	circ_743	2	+	13	0	0	0	2
chr18	77193578	77227582	circ_744	3	+	21	0	0	0	3
chr14	61509864	61545645	circ_745	2	+	19	0	2	0	0
chr5	137536795	137537844	circ_746	3	-	5	0	0	0	3
chr14	101448840	101457902	circ_747	2	+	49	0	0	2	0
chr1	118409366	118413238	circ_748	3	-	4	0	0	0	3
chr18	39081083	39105490	circ_749	4	-	10	0	4	0	0
chr16	84135225	84135712	circ_750	15	-	73	0	7	0	8
chr2	24548153	24550984	circ_751	2	-	2	0	0	0	2
chr12	51639798	51663100	circ_752	3	-	29	0	0	0	3
chr14	74358729	74377120	circ_753	15	+	87	0	10	3	2
chr1	154923707	154924397	circ_754	2	-	70	0	2	0	0
chr15	65743336	65744440	circ_755	9	-	5	0	0	0	9
chr1	46120214	46126897	circ_756	4	-	29	0	4	0	0
chr20	45923409	45927616	circ_757	5	-	39	0	0	0	5
chr14	93727947	93730339	circ_758	7	-	9	0	0	0	7
chr9	7015852	7049200	circ_759	2	+	20	0	0	0	2
chr3	124527868	124540321	circ_760	11	-	197	0	9	0	2
chr5	162898190	162898469	circ_761	6	+	6	0	3	0	3
chr19	1271327	1272050	circ_762	145	+	1644	0	79	3	63
chr16	70502751	70503226	circ_763	7	+	59	0	5	0	2
chr2	85097348	85097909	circ_764	149	-	211	3	49	6	91
chr15	93543741	93552553	circ_765	2	+	25	0	0	2	0
chr8	11710118	11718988	circ_766	5	-	610	0	2	0	3
chr8	131414130	131415139	circ_767	22	-	413	0	3	0	19
chr2	219411641	219425606	circ_768	9	-	26	0	7	0	2
chr5	156918622	156926670	circ_769	2	-	50	0	2	0	0
chr11	118368650	118372572	circ_770	3	+	11	0	3	0	0
chr5	118860910	118872245	circ_771	5	+	4	0	3	0	2
chr7	32756329	32766082	circ_772	2	-	0	0	0	0	2
chr3	11641365	11643496	circ_773	2	-	178	0	0	0	2
chr11	58317258	58338809	circ_774	2	-	8	0	2	0	0
chr8	22265822	22266009	circ_775	3	+	62	0	0	0	3
chr3	141889166	141896418	circ_776	5	-	13	0	2	0	3
chr17	1746096	1775820	circ_777	4	+	85	0	2	0	2
chr13	46594583	46619651	circ_778	2	-	5	0	2	0	0
chr16	4491375	4505781	circ_779	4	+	21	0	0	0	4
chr3	119582265	119721086	circ_780	4	-	225	0	2	0	2
chr16	16126965	16146673	circ_781	10	+	347	0	6	0	4
chr6	144808683	144832259	circ_782	33	+	42	0	25	2	6
chr1	77528659	77534528	circ_783	4	+	6	0	4	0	0
chr5	72354264	72373320	circ_784	7	+	88	0	3	0	4
chr14	71428942	71479919	circ_785	2	+	61	0	2	0	0
chr13	114157810	114175048	circ_786	78	+	197	0	33	0	45
chr13	76195898	76197456	circ_787	4	+	38	0	2	0	2
chr10	60549441	60580228	circ_788	2	+	35	0	2	0	0
chr3	183368083	183369064	circ_789	3	+	5	0	0	0	3
chr5	148386443	148392297	circ_790	2	-	13	0	2	0	0
chr1	150550996	150551318	circ_791	32	-	220	0	13	0	19
chr20	47585683	47592736	circ_792	11	+	52	0	7	0	4
chr1	9800715	9801314	circ_793	22	-	41	0	8	0	14
chr4	170498078	170511960	circ_794	5	-	17	0	5	0	0
chr19	19035041	19035788	circ_795	18	+	91	0	5	0	13
chr4	2626988	2628304	circ_796	97	+	224	0	34	3	60
chr2	224744840	224749466	circ_797	9	-	330	0	2	0	7
chr2	228195341	228212100	circ_798	2	+	8	0	2	0	0
chr16	28970037	28970421	circ_799	10	+	29	0	0	0	10
chr1	155927503	155928187	circ_800	10	-	105	0	0	0	10
chr8	21832180	21834032	circ_801	5	+	105	0	2	0	3
chr18	76856475	76873354	circ_802	5	+	95	0	5	0	0
chr11	47444124	47444540	circ_803	5	-	31	0	0	0	5
chr7	810107	814799	circ_804	92	+	41	0	45	0	47
chr7	150814181	150815719	circ_805	206	+	301	2	104	0	100
chrX	46387769	46388344	circ_806	2	-	1	0	0	0	2
chr2	24733837	24807429	circ_807	8	+	34	0	0	2	6
chr12	105303432	105322472	circ_808	7	-	21	0	5	0	2
chr16	521294	539000	circ_809	15	+	331	0	7	0	8
chr1	171761156	171783163	circ_810	2	+	10	0	2	0	0
chr8	131164981	131179868	circ_811	3	-	607	0	0	0	3
chr6	79724798	79735881	circ_812	5	-	21	0	3	0	2
chr5	150843113	150847486	circ_813	5	+	87	0	3	0	2
chr17	57274904	57275150	circ_814	214	+	752	0	5	11	198
chr2	192643944	192644355	circ_815	6	+	9	0	6	0	0
chr5	68469623	68470236	circ_816	7	+	36	0	3	0	4
chr20	42597277	42602072	circ_817	2	+	39	0	2	0	0
chr20	40065913	40076611	circ_818	2	-	4	0	2	0	0
chr14	23282108	23282649	circ_819	39	-	17	0	39	0	0
chr17	76411032	76420273	circ_820	2	+	35	0	0	0	2
chr10	45953232	45959775	circ_821	6	-	10	0	6	0	0
chr4	4650703	4655484	circ_822	2	+	3	0	2	0	0
chr6	168291541	168299147	circ_823	2	+	8	0	0	0	2
chr2	219339352	219339608	circ_824	12	-	27	0	3	0	9
chr3	111651115	111659492	circ_825	2	+	25	0	2	0	0
chr12	57640586	57641981	circ_826	4	-	12	0	0	0	4
chr16	72130720	72130908	circ_827	2	+	9	0	0	0	2
chr11	126136837	126137069	circ_828	3	-	3	0	3	0	0
chr19	46324641	46357765	circ_829	3	-	178	0	0	0	3
chrX	114700105	114700366	circ_830	3	-	4	0	0	0	3
chr19	11024552	11027453	circ_831	46	+	263	0	22	0	24
chr21	34787194	34793992	circ_832	19	+	155	0	6	0	13
chr5	179134132	179135381	circ_833	2	+	94	0	0	0	2
chr1	23381561	23395644	circ_834	3	+	102	0	3	0	0
chr14	96807858	96813678	circ_835	51	-	71	3	31	5	12
chr10	103637560	103649247	circ_836	15	-	351	0	8	0	7
chr16	74694829	74695349	circ_837	56	-	204	0	23	3	30
chr2	30682417	30791042	circ_838	9	+	12	0	7	0	2
chr1	243858892	244006584	circ_839	28	-	80	0	8	0	20
chr19	49136700	49136912	circ_840	30	-	11	0	5	0	25
chr14	102473344	102474674	circ_841	3	+	34	0	0	0	3
chr4	129891532	129913392	circ_842	2	-	328	0	0	0	2
chr10	96201652	96234540	circ_843	160	+	219	3	65	4	88
chr6	532468	599225	circ_844	2	-	18	0	0	0	2
chr18	19341402	19399607	circ_845	3	+	19	0	0	0	3
chr2	224856519	224863059	circ_846	6	-	644	0	6	0	0
chr19	35258220	35260460	circ_847	3	-	7	0	0	0	3
chr12	95546586	95546769	circ_848	13	-	12	0	11	0	2
chr15	62966025	62978995	circ_849	4	+	11	0	0	0	4
chr8	38682825	38688695	circ_850	3	+	14	0	0	0	3
chr6	91252178	91253471	circ_851	3	-	3	0	0	0	3
chr11	111715323	111735974	circ_852	9	-	27	0	7	0	2
chrY	7167555	7172146	circ_853	5	+	18	0	0	0	5
chr11	46670686	46671867	circ_854	7	+	20	0	0	0	7
chr2	15651335	15698758	circ_855	4	-	144	0	4	0	0
chr17	33466253	33467085	circ_856	5	-	60	0	2	0	3
chr20	2902228	2903931	circ_857	2	+	11	0	2	0	0
chr10	75147446	75157032	circ_858	2	-	51	0	0	0	2
chr14	105692405	105707751	circ_859	13	-	82	0	4	0	9
chr12	19475243	19475601	circ_860	4	+	4	0	0	0	4
chr6	129845111	129879311	circ_861	2	-	23	0	2	0	0
chrX	107083899	107160879	circ_862	2	+	6	0	2	0	0
chr3	52952499	52962357	circ_863	13	-	11	0	7	0	6
chr10	70737284	70738732	circ_864	2	+	57	0	0	0	2
chr12	96076482	96107116	circ_865	5	-	158	0	3	0	2
chr2	175742237	175742856	circ_866	5	-	13	0	2	0	3
chr11	128963515	128994789	circ_867	19	-	161	0	9	0	10
chr2	109463193	109473426	circ_868	19	+	21	0	8	0	11
chr5	9379934	9423350	circ_869	48	-	854	4	23	4	17
chr8	131164981	131199531	circ_870	4	-	81	0	4	0	0
chr3	196541321	196547438	circ_871	17	+	15	0	5	0	12
chr1	11736102	11740670	circ_872	2	-	45	0	0	0	2
chr15	81192589	81201647	circ_873	4	+	459	0	4	0	0
chr13	44058144	44080362	circ_874	5	-	10	0	3	0	2
chr16	89782869	89783230	circ_875	5	-	61	0	0	0	5
chr19	12760726	12761036	circ_876	2	-	73	0	2	0	0
chr8	39044427	39114862	circ_877	3	+	8	0	3	0	0
chr3	87017739	87018273	circ_878	171	-	1023	3	88	0	80
chr9	22043037	22056386	circ_879	6	+	137	0	4	0	2
chr2	201741641	201752408	circ_880	14	-	12	0	9	0	5
chr10	12154898	12155063	circ_881	2	+	52	0	0	0	2
chr10	60573589	60580228	circ_882	5	+	17	0	5	0	0
chr14	50611887	50625364	circ_883	6	-	8	0	3	0	3
chr13	21283989	21303355	circ_884	3	-	0	0	3	0	0
chr3	195063199	195112876	circ_885	2	-	54	0	2	0	0
chr17	64769133	64785097	circ_886	2	+	14	0	2	0	0
chr13	24823614	24826000	circ_887	121	+	37	0	55	0	66
chr2	32749954	32774548	circ_888	5	+	22	0	5	0	0
chr3	196089164	196089558	circ_889	10	-	19	0	3	0	7
chr12	24982756	25002883	circ_890	13	-	106	0	8	0	5
chr5	50084356	50093067	circ_891	2	+	12	0	2	0	0
chr1	243902824	244006584	circ_892	4	-	24	0	2	0	2
chr7	66236869	66264401	circ_893	13	+	361	0	6	0	7
chr4	120166491	120170037	circ_894	16	+	14	0	0	0	16
chr8	93088192	93093521	circ_895	13	-	23	0	5	0	8
chr22	30353024	30375041	circ_896	15	+	93	0	5	0	10
chr17	76704278	76738000	circ_897	4	-	37	0	0	0	4
chr6	71185112	71212494	circ_898	2	+	2	0	2	0	0
chr10	122248582	122280607	circ_899	2	+	16	0	0	0	2
chr12	78400198	78452895	circ_900	7	+	324	2	3	0	2
chr7	114582329	114619836	circ_901	21	+	556	0	12	3	6
chr2	206036934	206050587	circ_902	11	+	121	0	7	0	4
chr6	146042036	146044096	circ_903	3	-	8	0	3	0	0
chr10	52103251	52104105	circ_904	12	-	14	0	9	0	3
chr22	45942964	45946495	circ_905	2	+	414	0	2	0	0
chr12	14599921	14610229	circ_906	2	+	10	0	2	0	0
chr9	133352257	133370410	circ_907	5	+	71	0	5	0	0
chr12	78520925	78540172	circ_908	3	+	20	0	0	0	3
chr1	180256410	180257652	circ_909	7	-	8	0	3	0	4
chr3	51524170	51526529	circ_910	5	-	6	0	2	0	3
chr14	103425967	103430987	circ_911	11	-	18	0	4	0	7
chr2	128767842	128770728	circ_912	3	-	10	0	0	0	3
chrX	106082537	106093540	circ_913	3	+	5	0	3	0	0
chr10	120460817	120489922	circ_914	6	-	172	0	2	2	2
chr2	69709842	69723212	circ_915	2	-	9	0	0	0	2
chr7	139259873	139260722	circ_916	2	-	124	0	2	0	0
chr19	14519658	14524036	circ_917	3	-	23	0	3	0	0
chr2	63053221	63058293	circ_918	2	+	5	0	2	0	0
chr8	131146541	131193126	circ_919	2	-	51	0	2	0	0
chr14	50199421	50206900	circ_920	3	+	3	0	0	0	3
chr12	40696590	40697936	circ_921	2	+	1	0	2	0	0
chr11	85195029	85195224	circ_922	2	+	16448346	0	2	0	0
chr3	179118908	179144030	circ_923	13	-	121	0	8	0	5
chr1	25124232	25153607	circ_924	22	+	20	0	10	0	12
chr1	174606512	174781098	circ_925	2	+	2	0	0	0	2
chrX	47926259	47926449	circ_926	5	-	11	0	2	0	3
chr6	1930336	1961200	circ_927	3	-	6	0	0	0	3
chr17	47869247	47875920	circ_928	2	+	15	0	0	0	2
chr7	127527954	127631109	circ_929	2	+	65	0	2	0	0
chr6	135299816	135315013	circ_930	2	-	37	0	2	0	0
chr10	5838725	5842668	circ_931	32	-	501	0	6	3	23
chr7	40117603	40118450	circ_932	3	+	15	0	3	0	0
chr5	77511878	77563419	circ_933	2	-	6	0	2	0	0
chr7	72159676	72209578	circ_934	4	-	23	0	4	0	0
chr11	118451960	118455359	circ_935	28	+	26	0	23	0	5
chr7	102038066	102045130	circ_936	12	+	82	0	7	0	5
chr12	75874739	75875859	circ_937	4	+	37	0	2	0	2
chr4	2906490	2916767	circ_938	2	+	22	0	2	0	0
chr3	53322082	53324886	circ_939	2	-	12	0	0	0	2
chr11	62303416	62304039	circ_940	326	-	1395	0	102	3	221
chr8	30435882	30437913	circ_941	2	-	2	0	2	0	0
chr4	120189422	120193189	circ_942	2	+	28	0	2	0	0
chr21	44270150	44274736	circ_943	2	-	20	0	2	0	0
chr3	67546221	67660020	circ_944	13	-	69	0	11	0	2
chr6	82933156	82937019	circ_945	3	-	84	0	0	0	3
chr21	46538478	46554747	circ_946	8	+	26	0	2	0	6
chr8	12956855	12960362	circ_947	5	-	63	0	3	0	2
chr17	59981820	60002460	circ_948	6	-	33	0	4	0	2
chr17	7484028	7484384	circ_949	2	+	941	0	0	0	2
chr3	23541098	23549221	circ_950	2	+	5	0	2	0	0
chr15	22940727	22958342	circ_951	2	+	70	0	2	0	0
chr15	68434283	68457142	circ_952	33	+	39	0	22	0	11
chr1	31740717	31754343	circ_953	2	-	19	0	0	0	2
chr20	56991841	56993419	circ_954	4	+	6	0	0	0	4
chr15	81082876	81083336	circ_955	10	+	13	0	0	0	10
chr3	11382118	11389509	circ_956	11	+	337	0	4	0	7
chr1	60125890	60139805	circ_957	7	+	18	0	2	0	5
chr19	16296434	16302028	circ_958	2	+	659	0	0	0	2
chr1	12335881	12338095	circ_959	21	+	64	0	17	4	0
chr9	140707457	140710514	circ_960	2	+	98	0	0	0	2
chr1	39924757	39934404	circ_961	5	+	46	0	2	0	3
chr3	37149563	37152556	circ_962	2	-	27	0	0	0	2
chr5	311407	314711	circ_963	2	+	69	0	0	0	2
chr19	41088256	41089623	circ_964	11	+	289	0	2	0	9
chr1	55599742	55604391	circ_965	5	-	6	0	5	0	0
chr1	25773252	25785383	circ_966	8	+	80	0	5	3	0
chr17	62289933	62291602	circ_967	67	-	124	0	35	0	32
chr7	47392678	47392883	circ_968	2	-	1	0	0	0	2
chr21	40650668	40670508	circ_969	10	-	12	0	4	0	6
chr6	136475212	136476896	circ_970	15	+	250	0	7	0	8
chr12	50821544	50855130	circ_971	3	+	12	0	3	0	0
chr20	21335426	21338430	circ_972	4	+	9	0	0	0	4
chr1	243471290	243507633	circ_973	3	+	65	0	3	0	0
chr11	1307231	1310006	circ_974	2	-	209	0	0	0	2
chr16	75646140	75646759	circ_975	4	-	52	0	4	0	0
chr14	58934452	58937441	circ_976	7	+	7	0	4	0	3
chr1	173725061	173735428	circ_977	4	+	25	0	2	0	2
chr5	65284462	65310553	circ_978	250	+	583	10	168	12	60
chr8	145533140	145537717	circ_979	7	+	150	0	3	0	4
chr6	56564450	56569167	circ_980	25	-	221	0	13	4	8
chr14	55625239	55629793	circ_981	5	-	6	0	2	0	3
chr20	43545396	43547918	circ_982	26	+	45	0	11	4	11
chr4	174254650	174254820	circ_983	2	-	44	0	0	0	2
chr17	60106901	60112969	circ_984	27	-	24	0	19	0	8
chr11	34107851	34111003	circ_985	2	+	45	0	0	0	2
chr3	49069615	49070661	circ_986	2	-	10	0	2	0	0
chr9	84267098	84268951	circ_987	9	-	1	0	0	0	9
chr19	58372719	58379560	circ_988	6	+	26	0	6	0	0
chr11	126104889	126110939	circ_989	7	+	217	0	4	0	3
chr9	140605418	140622981	circ_990	4	+	241	0	2	0	2
chr9	3898690	3937189	circ_991	14	-	80	0	9	0	5
chr20	39867327	39868344	circ_992	9	-	15	0	0	2	7
chr2	216256354	216259442	circ_993	3	-	200	0	3	0	0
chr4	120180974	120190992	circ_994	10	+	9	0	10	0	0
chr2	45773870	45812913	circ_995	8	-	178	2	4	2	0
chr13	114541041	114542823	circ_996	9	-	3058	0	3	0	6
chr10	101938957	101945394	circ_997	2	-	11	0	0	0	2
chr17	17782940	17810845	circ_998	18	-	34	0	14	0	4
chr9	88284399	88307728	circ_999	4	-	16	0	0	0	4
chr11	124844991	124847496	circ_1000	29	+	4	0	5	0	24
chr1	227381486	227441856	circ_1001	4	-	11	0	4	0	0
chr11	108186549	108192147	circ_1002	4	+	7	0	0	0	4
chr5	131915553	131944417	circ_1003	2	+	210	0	0	2	0
chr2	9484660	9499018	circ_1004	13	+	143	0	3	0	10
chr1	241669302	241672085	circ_1005	11	-	28	0	4	0	7
chr16	8729024	8736422	circ_1006	4	+	40	0	0	0	4
chr2	230638812	230642195	circ_1007	2	-	11	0	2	0	0
chr12	116674625	116684110	circ_1008	6	-	498	0	0	0	6
chr7	90585011	90613556	circ_1009	28	+	58	0	2	0	26
chr15	56148328	56164674	circ_1010	8	-	20	0	6	0	2
chr6	110531909	110534363	circ_1011	7	+	4	0	4	0	3
chr15	56132644	56132925	circ_1012	2	-	16	0	0	0	2
chr17	57842331	57895134	circ_1013	4	+	95	0	4	0	0
chr5	178312614	178314788	circ_1014	4	+	15	0	2	0	2
chr18	21104093	21106729	circ_1015	2	+	9	0	0	0	2
chr13	23927923	23945304	circ_1016	259	-	427	7	219	11	22
chr6	136990420	137019889	circ_1017	4	-	54	0	4	0	0
chr6	111847361	111852305	circ_1018	6	-	1	0	0	0	6
chr3	47155365	47158244	circ_1019	7	-	12	0	0	0	7
chr6	131919426	131929211	circ_1020	2	-	7	0	2	0	0
chr15	100348351	100379339	circ_1021	2	+	5	0	0	0	2
chr11	18312988	18313566	circ_1022	53	-	247	2	42	3	6
chr2	86335472	86346167	circ_1023	2	+	2	0	2	0	0
chr14	102469128	102471020	circ_1024	6	+	56	0	2	0	4
chr8	104075182	104077039	circ_1025	4	+	5	0	4	0	0
chr17	16974193	16981390	circ_1026	3	+	5	0	0	0	3
chr8	125577902	125580777	circ_1027	2	-	5	0	2	0	0
chr6	157431605	157454341	circ_1028	17	+	205	0	17	0	0
chr19	651610	652884	circ_1029	36	-	78	0	25	0	11
chr2	149087528	149099905	circ_1030	2	+	7	0	2	0	0
chr13	77791974	77807398	circ_1031	6	-	85	0	3	0	3
chr11	36516525	36523087	circ_1032	3	-	4	0	3	0	0
chr16	15976805	15978062	circ_1033	11	-	15	0	6	0	5
chr14	95905369	95916442	circ_1034	2	-	74	0	2	0	0
chr17	79667496	79668747	circ_1035	6	+	111	0	2	0	4
chr19	31851273	31851487	circ_1036	5	+	9	0	0	0	5
chr5	14270933	14304701	circ_1037	19	+	815	0	17	0	2
chr7	91957096	91981956	circ_1038	4	+	122	0	4	0	0
chr8	118830673	118849440	circ_1039	34	-	2527	0	23	3	8
chr1	167935866	167944253	circ_1040	38	+	14	0	9	6	23
chr4	25156619	25160729	circ_1041	18	-	89	0	7	0	11
chr19	11151982	11152236	circ_1042	2	+	38	0	0	0	2
chr7	128657036	128658211	circ_1043	3	-	152	0	0	0	3
chr2	204031949	204034574	circ_1044	2	+	5	0	0	0	2
chr9	19276155	19276477	circ_1045	5	+	25	0	3	0	2
chr10	71151880	71154861	circ_1046	4	+	76	0	0	0	4
chr14	100551023	100563995	circ_1047	9	+	6	0	7	0	2
chr10	13214375	13217681	circ_1048	10	+	16	0	2	0	8
chr9	33948371	33973235	circ_1049	3	-	54	0	0	0	3
chrX	129917520	129943235	circ_1050	12	-	4	0	3	0	9
chr4	121675707	121732604	circ_1051	78	-	90	7	43	14	14
chr1	22027990	22030111	circ_1052	17	-	9	0	9	0	8
chr20	32619327	32621045	circ_1053	11	+	141	0	0	0	11
chr7	122019421	122056218	circ_1054	6	-	9	0	4	0	2
chr4	88973142	88989213	circ_1055	11	+	75	0	11	0	0
chr2	216191544	216203630	circ_1056	2	+	12	0	2	0	0
chr1	192997214	192998787	circ_1057	7	-	0	0	7	0	0
chr3	49094294	49095323	circ_1058	15	-	290	2	8	0	5
chr7	105260646	105264714	circ_1059	10	-	14	0	4	0	6
chr13	20248321	20251963	circ_1060	4	-	3	0	0	0	4
chr16	18805920	18810156	circ_1061	19	-	357	0	11	0	8
chr7	102960055	102960291	circ_1062	10	-	9	0	2	0	8
chr7	40220545	40277325	circ_1063	3	+	3	0	3	0	0
chr1	45923235	45923543	circ_1064	2	-	11	0	2	0	0
chr3	47468646	47476627	circ_1065	4	-	838	0	2	0	2
chr2	239090705	239103511	circ_1066	41	-	160	0	19	0	22
chr5	125919623	125929096	circ_1067	2	-	2	0	0	0	2
chr16	21327227	21328447	circ_1068	7	+	71	0	3	0	4
chr14	32142560	32142780	circ_1069	3	+	10	0	0	0	3
chr9	99271954	99327765	circ_1070	35	-	59	0	28	3	4
chr14	69919957	69922583	circ_1071	11	+	20	0	0	0	11
chr7	129350213	129367205	circ_1072	2	+	21	0	2	0	0
chrX	24190831	24197887	circ_1073	307	+	278	5	160	15	127
chr17	65924470	65936772	circ_1074	3	+	3	0	3	0	0
chr15	66777327	66779630	circ_1075	5	+	6	0	0	0	5
chr5	170346444	170395381	circ_1076	2	+	27	0	2	0	0
chr16	56973148	56974157	circ_1077	17	+	98	0	8	0	9
chr22	31858917	31859953	circ_1078	20	-	40	0	10	0	10
chr9	118969734	118989831	circ_1079	31	+	292	0	19	0	12
chr1	246599246	246604601	circ_1080	3	-	2	0	3	0	0
chr14	101450684	101455127	circ_1081	4	+	147	0	0	0	4
chr4	25146395	25160729	circ_1082	14	-	53	0	7	0	7
chr2	46583289	46588229	circ_1083	16	+	299	0	5	0	11
chr6	17688626	17688849	circ_1084	9	-	8	0	0	0	9
chr17	526772	530556	circ_1085	36	-	81	0	15	0	21
chr2	144899448	145078269	circ_1086	2	-	2	0	0	0	2
chr17	64737776	64770185	circ_1087	2	+	85	0	0	0	2
chr1	161179721	161179876	circ_1088	2	+	12	0	2	0	0
chr5	118437629	118452031	circ_1089	2	+	6	0	0	0	2
chr11	61131723	61133688	circ_1090	7	+	171	0	3	0	4
chr2	43506903	43520352	circ_1091	7	-	6	0	7	0	0
chr20	25614684	25626284	circ_1092	36	+	67	0	8	0	28
chr10	13167945	13178897	circ_1093	2	+	27	0	2	0	0
chr6	71464682	71508440	circ_1094	6	+	22	0	4	0	2
chr16	71748414	71748704	circ_1095	57	-	33	0	5	0	52
chr8	37704371	37706173	circ_1096	12	-	102	0	3	0	9
chr11	108350027	108361894	circ_1097	10	-	11	0	10	0	0
chr10	13824921	13838588	circ_1098	3	-	22	0	3	0	0
chr19	45164558	45165665	circ_1099	4	+	263	0	2	2	0
chr3	119624601	119812440	circ_1100	19	-	225	0	15	0	4
chr3	129546645	129551669	circ_1101	48	-	29	0	36	0	12
chr2	192543715	192548530	circ_1102	2	+	23	0	0	0	2
chr6	157488173	157495251	circ_1103	8	+	44	0	2	0	6
chr11	95967869	95970447	circ_1104	4	-	3	0	0	0	4
chr7	29980297	29994976	circ_1105	6	-	214	0	2	0	4
chr11	118635916	118639060	circ_1106	7	-	8	0	2	0	5
chr11	1491500	1502115	circ_1107	4	-	8	0	4	0	0
chr16	27244321	27246620	circ_1108	12	-	19	0	3	0	9
chr7	77394811	77407763	circ_1109	7	+	38	0	3	0	4
chr18	7888103	7955412	circ_1110	2	+	6	0	0	0	2
chr3	9796387	9796569	circ_1111	5	+	29	0	0	0	5
chr14	78197330	78202349	circ_1112	2	-	3	0	0	0	2
chr1	237013643	237016388	circ_1113	13	+	21	0	8	0	5
chr4	39510185	39515804	circ_1114	3	-	29	0	3	0	0
chr1	10177516	10179671	circ_1115	7	+	57	0	2	0	5
chr12	78443772	78452919	circ_1116	6	+	43	0	3	0	3
chr3	155551256	155551830	circ_1117	2	-	86	0	2	0	0
chr17	80085567	80092070	circ_1118	58	-	20	0	33	0	25
chr21	47155305	47175366	circ_1119	3	+	25	0	0	0	3
chr5	139568648	139574237	circ_1120	8	+	7	0	5	0	3
chr15	56258272	56258744	circ_1121	5	-	9	0	2	0	3
chr8	141549418	141551457	circ_1122	29	-	55	0	14	0	15
chr15	71525369	71549054	circ_1123	7	+	29	0	7	0	0
chrX	23697281	23701822	circ_1124	3	+	5	0	0	0	3
chrX	44383247	44397788	circ_1125	4	-	4	0	2	0	2
chr7	44739739	44741214	circ_1126	43	+	494	0	20	0	23
chr4	72102292	72121116	circ_1127	42	+	5	0	11	0	31
chr19	34924252	34955036	circ_1128	2	+	15	0	2	0	0
chr13	46616298	46619651	circ_1129	7	-	43	0	5	2	0
chr10	27462046	27470510	circ_1130	8	+	11	0	4	0	4
chr2	202625603	202633668	circ_1131	2	-	11	0	2	0	0
chr6	159197439	159210403	circ_1132	8	-	14	0	5	0	3
chr5	76754886	76760634	circ_1133	2	-	65	0	0	0	2
chr1	235416044	235420540	circ_1134	2	-	23	0	0	0	2
chr2	190656515	190685317	circ_1135	2	+	8	0	2	0	0
chr5	96762939	96767604	circ_1136	4	+	51	0	2	0	2
chr15	43348541	43352312	circ_1137	2	-	2	0	0	0	2
chr14	21731825	21736827	circ_1138	6	-	8	0	3	0	3
chr20	34236225	34246936	circ_1139	2	-	3	0	0	0	2
chr4	114827851	114894960	circ_1140	4	-	3	0	0	0	4
chr7	66038371	66043714	circ_1141	14	-	65	0	8	0	6
chr19	35420787	35424627	circ_1142	8	+	2	0	3	0	5
chr2	44428324	44436466	circ_1143	13	+	153	0	8	2	3
chr19	19313404	19313599	circ_1144	2	-	48	0	0	0	2
chr2	197143251	197157474	circ_1145	13	-	313	0	6	0	7
chr1	233353644	233363117	circ_1146	148	-	655	4	59	8	77
chr19	9528503	9544459	circ_1147	4	-	17	0	2	0	2
chr15	65790201	65793117	circ_1148	9	-	18	0	7	0	2
chr12	112568314	112572870	circ_1149	18	+	65	0	6	0	12
chr4	1341877	1349033	circ_1150	2	+	31	0	0	0	2
chr10	28824490	28879761	circ_1151	7	+	70	0	4	0	3
chr22	24431891	24434909	circ_1152	30	+	41	0	16	0	14
chr16	27539918	27556844	circ_1153	7	-	30	0	4	0	3
chr22	19028570	19029472	circ_1154	8	-	199	0	3	0	5
chr6	139487420	139488461	circ_1155	8	+	16	0	5	0	3
chr22	41265002	41278181	circ_1156	2	+	33	0	2	0	0
chr8	71506740	71512317	circ_1157	7	-	56	0	4	0	3
chr6	125329600	125330428	circ_1158	2	+	7	0	0	0	2
chr9	138741982	138754454	circ_1159	21	-	53	0	12	0	9
chr15	50781997	50785110	circ_1160	2	+	2	0	2	0	0
chr5	80409356	80422982	circ_1161	20	+	231	0	7	0	13
chr6	36050807	36063643	circ_1162	2	+	12	0	0	0	2
chr9	97741648	97767898	circ_1163	2	+	20	0	2	0	0
chr14	31382729	31388312	circ_1164	5	-	4	0	0	0	5
chr14	39517855	39524500	circ_1165	13	-	88	0	3	0	10
chr19	48653019	48654596	circ_1166	32	-	115	0	7	0	25
chr4	40936472	40988432	circ_1167	4	-	31	0	4	0	0
chr9	19276155	19328160	circ_1168	2	+	7	0	2	0	0
chr4	1838155	1843524	circ_1169	6	-	138	0	3	0	3
chr17	27802687	27805365	circ_1170	2	+	16	0	0	0	2
chr4	20619061	20619273	circ_1171	2	+	51	0	0	0	2
chr8	41455810	41456823	circ_1172	66	+	206	0	30	3	33
chr20	20003099	20003632	circ_1173	6	+	6	0	6	0	0
chr17	61655830	61661073	circ_1174	4	+	105	0	0	0	4
chrX	149761066	149787612	circ_1175	12	+	1	0	8	0	4
chr12	113635345	113638618	circ_1176	3	-	27	0	3	0	0
chr3	121178896	121187278	circ_1177	4	-	15	0	0	0	4
chr7	26235472	26236047	circ_1178	13	+	5228	4	0	0	9
chr9	114341075	114359712	circ_1179	4	-	67	0	4	0	0
chr14	71511849	71543136	circ_1180	8	+	140	0	3	5	0
chr7	98530863	98535443	circ_1181	2	+	15	0	2	0	0
chr8	135820746	135834646	circ_1182	2	-	2	0	0	0	2
chr2	45927677	45928630	circ_1183	4	+	129	0	0	0	4
chr8	143425326	143436124	circ_1184	2	-	22	0	2	0	0
chr18	42281139	42339068	circ_1185	6	+	6	0	6	0	0
chr3	11396894	11468400	circ_1186	62	+	247	2	35	0	25
chr4	148886174	148887990	circ_1187	3	+	223	0	0	0	3
chr5	34028858	34033563	circ_1188	3	-	12	0	0	0	3
chr5	5191797	5222997	circ_1189	12	+	1019	0	6	0	6
chr3	179418795	179448497	circ_1190	4	+	30	0	4	0	0
chr19	9767222	9771550	circ_1191	24	-	31	0	14	0	10
chr6	119177533	119177708	circ_1192	7	-	12	0	0	0	7
chr6	88227886	88231242	circ_1193	2	-	11	0	2	0	0
chr5	112399680	112421007	circ_1194	7	-	19	0	4	0	3
chr11	85718584	85742653	circ_1195	32	-	1721	8	14	10	0
chr19	47237072	47242145	circ_1196	2	-	26	0	0	0	2
chr16	89598311	89599044	circ_1197	2	+	34	0	2	0	0
chr21	47531892	47532491	circ_1198	3	+	3105	0	0	0	3
chr16	4519227	4519466	circ_1199	5	-	177	0	0	0	5
chr2	99802639	99832577	circ_1200	2	+	4	0	2	0	0
chr6	43527914	43535091	circ_1201	13	-	89	0	8	0	5
chr1	164594393	164595333	circ_1202	3	+	8	0	0	0	3
chr1	32256875	32257815	circ_1203	14	-	164	0	10	0	4
chr2	161284293	161288988	circ_1204	7	-	12	0	2	2	3
chr15	67385609	67387295	circ_1205	2	+	33	0	2	0	0
chr19	53169718	53177506	circ_1206	3	-	5	0	0	0	3
chr2	170871790	170897495	circ_1207	7	+	68	0	2	0	5
chr1	52959282	52962855	circ_1208	7	-	85	0	4	0	3
chr3	171965322	172016577	circ_1209	4	+	125	0	4	0	0
chr1	44070860	44071114	circ_1210	2	+	126	0	0	0	2
chr1	12326937	12327977	circ_1211	2	+	1	0	0	0	2
chr8	103341317	103357773	circ_1212	10	-	262	0	2	2	6
chr22	26921994	26924228	circ_1213	2	-	10	0	2	0	0
chr19	41850651	41854360	circ_1214	4	-	37	0	0	0	4
chr6	155569133	155573137	circ_1215	4	+	7	0	0	0	4
chrX	19701940	19725102	circ_1216	10	-	54	0	10	0	0
chr19	11280552	11289396	circ_1217	11	-	70	0	5	0	6
chr3	194157823	194171005	circ_1218	2	-	51	0	2	0	0
chr10	104445572	104465246	circ_1219	4	-	5	0	4	0	0
chr15	77339117	77349375	circ_1220	2	-	4	0	2	0	0
chr2	224758950	224760347	circ_1221	169	-	331	0	27	0	142
chr7	65915057	66041916	circ_1222	95	-	126	0	24	3	68
chr13	48827943	48835457	circ_1223	19	+	1066	0	13	2	4
chr2	101670569	101676001	circ_1224	26	-	207	0	17	0	9
chr2	216238044	216256537	circ_1225	16	-	172	0	16	0	0
chr4	54249939	54256040	circ_1226	358	+	439	2	118	6	232
chr13	95768175	95822882	circ_1227	16	-	50	0	13	0	3
chr7	5327439	5327616	circ_1228	2	+	2	0	0	0	2
chr9	110084263	110087285	circ_1229	2	+	80	0	2	0	0
chr9	128230250	128268696	circ_1230	26	-	158	0	18	0	8
chr7	73100965	73101425	circ_1231	203	+	471	0	40	6	157
chr16	70351398	70358590	circ_1232	3	+	27	0	0	0	3
chr7	151902190	151904513	circ_1233	2	-	13	0	2	0	0
chr20	33705500	33714178	circ_1234	2	-	9	0	0	0	2
chr10	105767934	105778666	circ_1235	19	+	205	0	6	8	5
chr2	202603392	202609152	circ_1236	6	-	16	0	2	0	4
chr17	76394332	76400170	circ_1237	5	+	222	0	3	0	2
chr19	41924629	41925201	circ_1238	2	+	15	0	2	0	0
chr1	109533875	109547340	circ_1239	6	-	31	0	6	0	0
chr9	100038850	100043951	circ_1240	4	+	1	0	4	0	0
chr20	23375558	23383709	circ_1241	3	-	16	0	0	0	3
chr11	68272612	68305359	circ_1242	19	+	84	0	12	0	7
chr18	51715243	51731527	circ_1243	5	-	27	0	0	0	5
chr22	41531816	41533794	circ_1244	3	+	35	0	0	0	3
chr13	28748408	28830676	circ_1245	2	+	79	0	2	0	0
chr6	144858717	144860579	circ_1246	96	+	135	0	51	5	40
chr2	135878388	135911446	circ_1247	2	+	32	0	2	0	0
chr1	67356836	67371058	circ_1248	613	-	134	6	393	32	182
chr2	128917087	128939864	circ_1249	2	+	24	0	2	0	0
chr3	123456224	123512691	circ_1250	2	-	109	0	2	0	0
chr3	47960208	47963368	circ_1251	114	-	991	0	39	3	72
chr12	72053150	72054207	circ_1252	2	-	3	0	2	0	0
chr1	161748033	161762117	circ_1253	2	+	30	0	0	0	2
chr10	14974852	14977563	circ_1254	6	-	19	0	0	0	6
chr4	142147920	142149678	circ_1255	4	+	7	0	0	0	4
chr4	1729434	1737561	circ_1256	2	+	49	0	2	0	0
chr2	9083315	9114564	circ_1257	22	-	230	0	9	0	13
chr12	102301963	102308010	circ_1258	321	+	1515	2	81	7	231
chr12	57453661	57463089	circ_1259	2	-	13	0	0	0	2
chr7	103805682	103824619	circ_1260	3	-	43	0	3	0	0
chr7	158586340	158591763	circ_1261	6	-	18	0	0	0	6
chr2	190315628	190320170	circ_1262	2	+	4	0	0	0	2
chr8	141810557	141889736	circ_1263	17	-	2275	0	11	0	6
chr21	37741285	37742174	circ_1264	2	+	107	0	0	2	0
chr2	232079543	232100094	circ_1265	2	+	200	0	2	0	0
chr12	82763165	82796909	circ_1266	18	+	26	0	16	2	0
chr17	41888174	41888573	circ_1267	2	-	6	0	2	0	0
chr7	129841689	129842503	circ_1268	3	-	5	0	0	0	3
chr3	175165016	175189546	circ_1269	6	+	3	0	6	0	0
chr1	200801327	200801973	circ_1270	4	+	10	0	0	0	4
chr17	79573716	79577284	circ_1271	3	-	139	0	0	0	3
chr10	126727565	126799662	circ_1272	166	-	140	0	47	0	119
chr6	150147399	150174296	circ_1273	145	-	109	3	61	5	76
chr13	114173849	114175048	circ_1274	2	+	122	0	0	0	2
chr3	195015447	195053852	circ_1275	2	-	32	0	2	0	0
chr6	3076997	3081350	circ_1276	12	+	164	0	5	3	4
chr4	56267819	56269505	circ_1277	3	+	11	0	0	0	3
chr11	20101609	20104725	circ_1278	61	+	90	0	16	0	45
chr9	78682870	78722267	circ_1279	6	+	11	0	4	0	2
chr2	63540382	63666989	circ_1280	3	-	28	0	3	0	0
chr17	66110562	66111319	circ_1281	3	+	7	0	0	0	3
chr2	230678585	230680024	circ_1282	2	-	42	0	2	0	0
chr6	99823815	99831700	circ_1283	8	-	17	0	6	0	2
chr1	47761436	47765824	circ_1284	6	-	51	0	0	0	6
chr12	102179789	102190540	circ_1285	4	-	67	0	2	0	2
chr2	219394678	219399429	circ_1286	5	-	11	0	0	0	5
chr22	38689260	38710174	circ_1287	8	-	458	0	6	0	2
chr3	51661568	51661770	circ_1288	7	+	77	0	3	0	4
chr5	6748576	6751310	circ_1289	2	+	20	0	2	0	0
chr20	48252837	48273239	circ_1290	5	-	245	0	0	0	5
chr8	95839490	95841254	circ_1291	2	+	12	0	2	0	0
chr19	53158813	53164096	circ_1292	237	-	114	0	37	5	195
chr2	62103229	62107529	circ_1293	15	-	1040	0	8	2	5
chr18	19144163	19146167	circ_1294	2	-	22	0	0	0	2
chr19	55610151	55624163	circ_1295	8	-	295	0	2	0	6
chr20	43097816	43100887	circ_1296	3	-	2	0	3	0	0
chr7	102957276	102960125	circ_1297	4	-	9	0	2	0	2
chr21	40581920	40590586	circ_1298	2	-	40	0	2	0	0
chr1	244595846	244601070	circ_1299	4	-	6	0	2	0	2
chr3	188202379	188327632	circ_1300	2	+	37	0	2	0	0
chr3	45515734	45518119	circ_1301	8	+	37	0	2	0	6
chr7	91974291	91991587	circ_1302	7	+	128	0	5	0	2
chr2	37486725	37487527	circ_1303	2	-	7	0	0	0	2
chr13	45975217	45985615	circ_1304	6	-	28	0	3	0	3
chr5	37351291	37358253	circ_1305	5	-	22	0	2	0	3
chr2	236877105	236884092	circ_1306	2	+	25	0	0	0	2
chr1	22007300	22021714	circ_1307	18	-	115	0	7	2	9
chr17	45740454	45742524	circ_1308	24	+	702	0	7	0	17
chr5	148800043	148803960	circ_1309	2	+	24	0	2	0	0
chr19	33579039	33581771	circ_1310	2	+	7	0	0	0	2
chr17	79244717	79258695	circ_1311	53	-	489	0	30	0	23
chr11	77336007	77336863	circ_1312	315	-	931	7	139	16	153
chr19	19153519	19153686	circ_1313	2	+	119	0	0	0	2
chr8	95897294	95897786	circ_1314	52	-	143	0	15	2	35
chrX	10031484	10084547	circ_1315	14	+	27	0	10	0	4
chr10	60374052	60380661	circ_1316	19	+	31	0	11	0	8
chr22	36708093	36714370	circ_1317	2	-	218	0	0	0	2
chr3	196612021	196613565	circ_1318	22	+	6	0	19	0	3
chr18	21095819	21096387	circ_1319	11	+	100	0	5	0	6
chrX	153996576	153997585	circ_1320	68	+	113	2	19	0	47
chr9	33953282	33956144	circ_1321	106	-	822	0	40	2	64
chr5	171479932	171481698	circ_1322	2	-	100	0	0	0	2
chr17	1985103	1989195	circ_1323	8	-	127	0	0	3	5
chr19	54025870	54059162	circ_1324	2	+	27	0	0	0	2
chr12	42768664	42792796	circ_1325	30	+	61	0	23	0	7
chr16	28990475	28994611	circ_1326	5	+	546	0	0	0	5
chr18	12999419	13030607	circ_1327	52	+	167	4	25	23	0
chr22	32179892	32188803	circ_1328	2	+	2	0	0	0	2
chr3	33055547	33114205	circ_1329	2	-	29	0	2	0	0
chr19	19307774	19310043	circ_1330	3	+	19	0	3	0	0
chr4	83978078	83978561	circ_1331	7	+	70	0	4	0	3
chr19	17273159	17286550	circ_1332	6	+	125	0	3	0	3
chr4	3088665	3101121	circ_1333	36	+	506	0	3	0	33
chr3	159530546	159584070	circ_1334	14	+	57	2	6	0	6
chr2	170401230	170413807	circ_1335	45	-	75	0	32	7	6
chr10	110172247	110172520	circ_1336	2	-	21	0	2	0	0
chr15	101359618	101372279	circ_1337	3	+	0	0	3	0	0
chr1	53343353	53347337	circ_1338	8	+	42	0	0	0	8
chr12	31586088	31600703	circ_1339	7	-	40	0	4	0	3
chr7	77789341	77814987	circ_1340	2	-	8	0	2	0	0
chr4	77887220	77895960	circ_1341	46	+	30	0	25	3	18
chr19	41782063	41798416	circ_1342	3	+	183	0	0	0	3
chr6	75847152	75848677	circ_1343	6	-	13	0	6	0	0
chr1	180366650	180464660	circ_1344	8	-	13	0	4	0	4
chr15	64791491	64792365	circ_1345	324	+	93	10	183	6	125
chr9	16700839	16727995	circ_1346	9	-	1602	0	4	0	5
chr18	21757976	21759799	circ_1347	3	-	5	0	0	0	3
chr5	142779220	142780417	circ_1348	139	-	409	5	80	12	42
chr1	25666964	25679465	circ_1349	7	+	39	0	3	0	4
chr2	198340201	198359510	circ_1350	2	+	1	0	2	0	0
chr11	72578909	72613683	circ_1351	10	-	15	0	3	0	7
chr22	41734316	41742212	circ_1352	6	+	4258	0	2	2	2
chr11	65272290	65272490	circ_1353	2	+	4180	0	0	2	0
chr20	3578552	3584909	circ_1354	6	+	188	0	4	0	2
chr7	138739950	138745884	circ_1355	3	-	12	0	0	0	3
chr16	4038994	4057559	circ_1356	3	-	16	0	0	0	3
chr16	4504811	4505781	circ_1357	7	+	24	0	7	0	0
chr7	6465618	6476164	circ_1358	15	-	77	0	15	0	0
chr4	89340453	89341580	circ_1359	2	-	1	0	0	0	2
chr7	156976571	157018233	circ_1360	2	+	178	0	2	0	0
chr9	99658177	99705034	circ_1361	15	-	8	0	7	0	8
chr5	92831762	92836866	circ_1362	14	-	17	0	9	0	5
chr4	95796981	95820201	circ_1363	3	+	3	0	0	0	3
chr8	12952267	12956084	circ_1364	4	-	41	0	4	0	0
chr8	126194344	126207514	circ_1365	6	+	15	0	6	0	0
chr19	20975317	20982030	circ_1366	3	+	5	0	0	0	3
chr2	9458652	9463379	circ_1367	2	+	50	0	2	0	0
chr21	16386664	16415895	circ_1368	790	-	293	3	109	26	652
chr18	74649111	74672811	circ_1369	25	+	72	0	11	0	14
chr3	172363412	172365824	circ_1370	2	-	205	0	0	0	2
chr14	71413631	71435827	circ_1371	15	+	49	0	4	0	11
chr13	75868989	75880607	circ_1372	4	-	3	0	2	0	2
chr2	62103229	62110683	circ_1373	20	-	565	2	16	0	2
chr16	66759730	66763002	circ_1374	64	-	135	0	25	0	39
chr5	170626673	170648844	circ_1375	5	+	314	0	3	0	2
chr2	29383198	29390406	circ_1376	5	+	56	0	3	0	2
chr3	173662722	173662973	circ_1377	2	+	1	0	2	0	0
chr17	57181364	57181755	circ_1378	3	-	1	0	3	0	0
chr10	99150179	99150601	circ_1379	7	-	71	0	3	0	4
chr8	30541604	30550572	circ_1380	2	-	50	0	0	0	2
chr14	50649180	50671127	circ_1381	3	-	18	0	3	0	0
chr11	62621023	62622912	circ_1382	2	-	20	0	2	0	0
chr22	41175012	41195087	circ_1383	5	-	18	0	5	0	0
chr7	92619139	92619322	circ_1384	2	+	4	0	0	0	2
chr10	121189886	121207772	circ_1385	2	+	30	0	2	0	0
chr12	53671253	53671744	circ_1386	2	+	37	0	2	0	0
chr11	34999670	35006275	circ_1387	2	+	40	0	0	0	2
chr11	2976973	2993473	circ_1388	2	-	22	0	2	0	0
chr6	108645028	108645252	circ_1389	6	+	42	0	0	0	6
chr22	31979860	31998771	circ_1390	6	+	64	0	3	0	3
chr10	35302626	35320547	circ_1391	2	-	17	0	2	0	0
chr1	225306921	225311316	circ_1392	7	+	3	0	0	0	7
chr8	94934243	95032688	circ_1393	2	+	11	0	2	0	0
chr5	167937585	167938576	circ_1394	3	+	7	0	0	0	3
chr6	157216048	157256710	circ_1395	2	+	32	0	2	0	0
chr5	127704874	127710443	circ_1396	3	-	9	0	0	0	3
chr14	23375403	23383054	circ_1397	6	-	21	0	6	0	0
chrX	23748643	23754133	circ_1398	8	-	38	0	0	0	8
chr19	58372719	58374628	circ_1399	7	+	62	0	0	0	7
chr9	132838690	132854660	circ_1400	2	+	228	0	2	0	0
chr7	2252846	2265185	circ_1401	10	-	59	0	0	0	10
chr16	11935551	11935857	circ_1402	9	-	23	0	3	0	6
chr4	56336883	56376232	circ_1403	10	-	55	0	6	4	0
chr13	52249305	52301926	circ_1404	6	+	65	0	4	0	2
chr9	126163985	126202770	circ_1405	3	-	21	0	0	0	3
chr10	22002700	22024164	circ_1406	3	+	7	0	3	0	0
chrX	130911650	130919286	circ_1407	2	-	3	0	0	0	2
chr2	120003064	120005782	circ_1408	2	+	17	0	2	0	0
chr10	69902696	69918384	circ_1409	16	+	44	0	8	0	8
chr17	1001028	1003975	circ_1410	2	-	48	0	0	0	2
chr8	41466934	41469792	circ_1411	5	+	57	0	5	0	0
chr3	197559067	197566268	circ_1412	3	+	75	0	3	0	0
chr3	124560229	124578293	circ_1413	12	-	126	0	4	0	8
chr6	160204972	160207029	circ_1414	2	-	8	0	2	0	0
chr16	18794102	18794424	circ_1415	6	-	6	0	0	0	6
chr19	5016267	5082515	circ_1416	2	+	28	0	2	0	0
chr2	32688261	32690232	circ_1417	3	+	7	0	3	0	0
chr2	211421442	211447433	circ_1418	9	+	9	0	6	0	3
chr1	53343596	53347337	circ_1419	5	+	59	0	0	0	5
chr8	95549330	95550574	circ_1420	15	-	171	2	4	4	5
chr16	15967347	15978062	circ_1421	2	-	15	0	0	0	2
chr10	103432671	103436193	circ_1422	464	-	372	5	214	10	235
chr3	57569624	57570191	circ_1423	195	-	979	0	11	3	181
chr7	138954139	138964106	circ_1424	3	+	4	0	0	0	3
chr7	140055467	140064291	circ_1425	3	-	58	0	3	0	0
chr10	124172435	124177484	circ_1426	5	+	7	0	0	0	5
chr19	49699696	49700131	circ_1427	16	+	20	0	12	0	4
chr8	17137747	17143936	circ_1428	2	+	4	0	0	0	2
chr2	101517923	101554304	circ_1429	6	+	47	0	6	0	0
chr10	70738597	70741337	circ_1430	2	+	19	0	2	0	0
chr17	29170930	29187630	circ_1431	2	+	47	0	0	2	0
chr16	84792321	84793881	circ_1432	10	+	33	0	7	0	3
chr8	124798734	124801985	circ_1433	3	+	1	0	0	0	3
chr9	27009017	27011966	circ_1434	3	+	1	0	3	0	0
chr3	52675969	52677359	circ_1435	3	-	11	0	0	0	3
chr8	43013717	43027529	circ_1436	6	+	31	0	6	0	0
chr21	37609559	37610999	circ_1437	3	+	11	0	0	0	3
chr7	128214773	128232071	circ_1438	25	+	44	0	9	0	16
chr2	1647139	1653447	circ_1439	3	-	130	0	3	0	0
chr2	200233327	200298237	circ_1440	848	-	383	20	519	35	274
chr5	14290824	14297372	circ_1441	3	+	281	0	0	0	3
chr6	144852187	144858853	circ_1442	2	+	61	0	0	0	2
chr7	32588458	32591907	circ_1443	5	+	36	0	0	0	5
chr1	235311718	235318427	circ_1444	2	-	10	0	0	0	2
chr1	113201643	113209767	circ_1445	3	+	7	0	3	0	0
chr2	33477743	33505225	circ_1446	3	+	80	0	3	0	0
chr2	220431994	220433046	circ_1447	2	-	100	0	0	0	2
chr8	98703179	98731417	circ_1448	6	+	130	0	4	0	2
chr17	78896523	78897473	circ_1449	10	+	205	0	7	0	3
chr6	157405795	157488319	circ_1450	2	+	309	0	0	0	2
chr14	62187099	62188541	circ_1451	44	+	1138	4	29	0	11
chr19	17273797	17278874	circ_1452	47	+	224	0	13	0	34
chr1	28595693	28601526	circ_1453	3	+	44	0	3	0	0
chr2	74383544	74399879	circ_1454	3	-	650	0	0	3	0
chr5	110782383	110784901	circ_1455	2	+	2	0	0	0	2
chr15	30052093	30065560	circ_1456	3	-	38	0	0	3	0
chr4	6806249	6826411	circ_1457	2	+	13	0	2	0	0
chr6	161469647	161471011	circ_1458	12	+	90	0	10	2	0
chr14	101406701	101415933	circ_1459	5	+	241	0	3	0	2
chr9	101891136	101911583	circ_1460	26	+	10	0	17	0	9
chr6	159058159	159062392	circ_1461	5	-	4	0	0	0	5
chr4	4314767	4317697	circ_1462	11	+	36	0	7	0	4
chr3	65980781	65981948	circ_1463	2	-	12	0	0	0	2
chr1	15370484	15370655	circ_1464	6	+	9	0	0	0	6
chr1	240326421	240341368	circ_1465	2	+	64	0	2	0	0
chr6	5396865	5404934	circ_1466	15	+	104	0	3	0	12
chr14	20811287	20811554	circ_1467	7	-	1239898	0	7	0	0
chr19	45528586	45532250	circ_1468	31	+	215	0	8	0	23
chr6	149893420	149901859	circ_1469	2	+	35	0	2	0	0
chr6	126329537	126342426	circ_1470	3	+	7	0	3	0	0
chr20	35288739	35294795	circ_1471	5	-	51	0	0	0	5
chr15	96813076	96815027	circ_1472	5	-	6	0	0	0	5
chr19	44001269	44002028	circ_1473	11	-	58	0	8	0	3
chr20	5556058	5556624	circ_1474	2	-	2	0	2	0	0
chr1	35944566	35944813	circ_1475	112	-	88	0	62	0	50
chr2	33482509	33505225	circ_1476	3	+	84	0	0	0	3
chr4	8453686	8456540	circ_1477	2	+	5	0	2	0	0
chr2	9554306	9560229	circ_1478	9	-	36	0	2	0	7
chr7	151917607	151935911	circ_1479	73	-	135	0	51	2	20
chr9	135221647	135224822	circ_1480	6	-	12	0	6	0	0
chr2	74273404	74275538	circ_1481	27	+	37	0	22	0	5
chr15	40289164	40295515	circ_1482	5	+	24	0	2	0	3
chr2	120885263	120903865	circ_1483	4	+	9	0	4	0	0
chr11	72695132	72794785	circ_1484	2	-	7	0	2	0	0
chr19	19153519	19154883	circ_1485	11	+	187	0	2	0	9
chr18	43702432	43704859	circ_1486	16	+	9	0	2	0	14
chr2	45773455	45780869	circ_1487	27	-	153	2	11	0	14
chr5	154245001	154245446	circ_1488	20	+	21	0	8	2	10
chr19	41758255	41763534	circ_1489	5	+	280	0	3	0	2
chr4	24854693	24878319	circ_1490	29	-	25	0	12	0	17
chr3	51575604	51624575	circ_1491	74	+	740	0	18	0	56
chr6	143228147	143247159	circ_1492	17	-	20	0	0	0	17
chr7	80418621	80458061	circ_1493	8	-	25	0	8	0	0
chr22	31859666	31864288	circ_1494	2	-	16	0	0	0	2
chr15	86182604	86207986	circ_1495	4	+	57	0	4	0	0
chr1	214478529	214510283	circ_1496	4	+	8	0	4	0	0
chr1	161093628	161094316	circ_1497	7	-	28	0	2	0	5
chr5	14673750	14693203	circ_1498	19	+	16	0	9	0	10
chr5	31493313	31511283	circ_1499	2	-	6	0	2	0	0
chr11	61607805	61608197	circ_1500	4	+	1080	0	0	0	4
chr6	159026298	159029782	circ_1501	48	+	79	0	23	0	25
chr15	63824845	63866602	circ_1502	4	+	37	0	4	0	0
chr9	117228546	117241051	circ_1503	3	-	12	0	0	0	3
chr10	35772331	35805551	circ_1504	10	+	280	0	6	0	4
chr13	28785066	28794515	circ_1505	2	+	32	0	0	0	2
chr14	37754522	37838829	circ_1506	30	+	41	0	17	2	11
chr7	157015947	157018233	circ_1507	55	+	1007	0	18	3	34
chr17	62567915	62579662	circ_1508	7	-	574	0	5	0	2
chr17	41348497	41352625	circ_1509	6	+	324	0	3	0	3
chr7	66038371	66041919	circ_1510	119	-	157	0	48	0	71
chr4	85800558	85819753	circ_1511	5	-	154	0	3	0	2
chr11	126073239	126075676	circ_1512	2	-	15	0	0	0	2
chr6	170626457	170632347	circ_1513	18	+	193	5	10	3	0
chr12	1225031	1299218	circ_1514	4	+	28	0	4	0	0
chr20	47342826	47364417	circ_1515	8	-	48	0	3	0	5
chr11	124653066	124654615	circ_1516	4	-	5	0	2	2	0
chr5	52322577	52323396	circ_1517	5	+	3	0	0	0	5
chr3	136183722	136221621	circ_1518	19	-	402	0	14	5	0
chr9	33956855	33963789	circ_1519	36	-	415	2	5	0	29
chr19	4688768	4705982	circ_1520	4	-	38	0	4	0	0
chr13	32900237	32900750	circ_1521	2	+	5	0	0	0	2
chr14	104239949	104263855	circ_1522	2	-	6	0	2	0	0
chr3	43607144	43621964	circ_1523	14	-	646	0	6	2	6
chr13	41814396	41835051	circ_1524	2	-	8	0	2	0	0
chr6	74192171	74196484	circ_1525	2	+	10	0	0	0	2
chr10	69647174	69666694	circ_1526	3	+	6	0	3	0	0
chr2	176856958	176860374	circ_1527	3	-	20	0	3	0	0
chr1	225600155	225607500	circ_1528	2	-	4	0	2	0	0
chr10	70733300	70741337	circ_1529	10	+	74	0	6	0	4
chr3	154801946	154802883	circ_1530	2	+	87	0	0	0	2
chr3	62258620	62267384	circ_1531	3	+	13	0	3	0	0
chr1	154207066	154218851	circ_1532	2	+	35	0	2	0	0
chr16	51345480	51351804	circ_1533	2	+	0	0	2	0	0
chr16	68355328	68363077	circ_1534	5	+	55	0	0	0	5
chr16	3031378	3032880	circ_1535	4	-	10	0	0	0	4
chr10	74468040	74520430	circ_1536	2	+	7	0	0	0	2
chr10	76910271	76924498	circ_1537	10	+	10	0	10	0	0
chr1	100960373	100964818	circ_1538	3	+	2	0	3	0	0
chr1	46105881	46120991	circ_1539	16	-	187	0	7	0	9
chr3	50211225	50212621	circ_1540	5	+	193	0	3	0	2
chr5	78940945	78964851	circ_1541	9	+	118	0	3	0	6
chr12	114823280	114841741	circ_1542	434	-	363	7	279	15	133
chr7	5015931	5028808	circ_1543	2	+	6	0	2	0	0
chr8	132962215	132968152	circ_1544	18	+	87	0	11	0	7
chr10	70043871	70066660	circ_1545	2	-	2	0	2	0	0
chr10	71119652	71129380	circ_1546	9	+	56	0	6	0	3
chrX	54177677	54186049	circ_1547	9	-	12	0	3	0	6
chrX	44935941	44950109	circ_1548	2	+	5	0	2	0	0
chr7	30876273	30880464	circ_1549	7	+	16	0	4	0	3
chr9	33944362	33953472	circ_1550	2	-	369	0	2	0	0
chr17	40869993	40871225	circ_1551	3	-	5	0	3	0	0
chr2	20497313	20518406	circ_1552	8	-	215	0	4	0	4
chr7	149249891	149255930	circ_1553	12	-	23	0	4	0	8
chr16	67915570	67915748	circ_1554	2	+	96	0	0	0	2
chr17	29185178	29196664	circ_1555	3	+	7	0	3	0	0
chr5	137904613	137906830	circ_1556	61	-	135	2	28	4	27
chr4	68514785	68527973	circ_1557	2	-	4	0	0	0	2
chr20	32198899	32211102	circ_1558	5	+	80	0	2	0	3
chr12	118533337	118533619	circ_1559	7	-	145	0	3	0	4
chr8	132952745	132982890	circ_1560	31	+	15	0	19	0	12
chr8	98817580	98837381	circ_1561	208	+	120	4	113	9	82
chr20	5163032	5165591	circ_1562	5	+	27	0	0	0	5
chr8	95543190	95550574	circ_1563	14	-	16	0	7	0	7
chr17	33348389	33353580	circ_1564	4	-	17	0	4	0	0
chr5	179132679	179133332	circ_1565	23	+	153	0	2	0	21
chr11	3752620	3756554	circ_1566	21	-	207	0	12	0	9
chr19	49473802	49474280	circ_1567	2	-	100	0	0	0	2
chr1	70790535	70799839	circ_1568	2	-	15	0	0	0	2
chr13	100982814	101020828	circ_1569	20	+	238	0	7	0	13
chr17	45403591	45422464	circ_1570	2	+	0	0	2	0	0
chr13	23927923	23930146	circ_1571	3	-	184	0	3	0	0
chr11	116655570	116658359	circ_1572	9	-	14	0	5	0	4
chr14	67720920	67736500	circ_1573	2	+	6	0	2	0	0
chr16	17352844	17451907	circ_1574	4	-	54	0	2	0	2
chr16	82891966	83065823	circ_1575	5	+	20	0	0	0	5
chr6	56963858	56967677	circ_1576	2	+	193	0	0	2	0
chr1	150999708	151001420	circ_1577	18	+	16	0	3	0	15
chr7	104925455	104937980	circ_1578	34	-	21	0	24	2	8
chr9	33986757	33998862	circ_1579	2	-	31	2	0	0	0
chr1	1424583	1426051	circ_1580	9	+	58	0	2	0	7
chr2	20478152	20478580	circ_1581	7	-	100	0	0	2	5
chr11	34093272	34104588	circ_1582	2	+	202	2	0	0	0
chr6	136470224	136476896	circ_1583	10	+	75	0	5	0	5
chr8	124096401	124121860	circ_1584	2	+	78	0	2	0	0
chr1	220363044	220364626	circ_1585	12	-	7	0	6	0	6
chr11	65270587	65271829	circ_1586	2	+	2173	0	0	2	0
chr9	33060462	33073804	circ_1587	5	-	6	0	2	0	3
chr6	145148746	145157074	circ_1588	24	+	63	0	11	0	13
chr9	100038850	100039908	circ_1589	2	+	11	0	0	0	2
chr6	32088547	32089125	circ_1590	37	-	1057	0	21	0	16
chr4	85781564	85783536	circ_1591	2	-	11	0	0	0	2
chr8	48874612	48877272	circ_1592	3	+	70	0	3	0	0
chr8	38205014	38205733	circ_1593	9	-	8	0	9	0	0
chr2	224720494	224759056	circ_1594	3	-	98	0	3	0	0
chr6	135639656	135716034	circ_1595	6	-	50	0	3	0	3
chr2	63485475	63486544	circ_1596	3	-	3	0	0	0	3
chr16	88725057	88725736	circ_1597	4	-	63	0	0	0	4
chr1	174274123	174363283	circ_1598	3	+	46	0	3	0	0
chr12	53917059	53931336	circ_1599	2	-	8	0	2	0	0
chr9	95018961	95020268	circ_1600	2	-	56	0	2	0	0
chr5	32397324	32400308	circ_1601	4	-	7	0	0	0	4
chr15	44903037	44905734	circ_1602	2	-	22	0	2	0	0
chr15	70975096	70991999	circ_1603	61	-	32	0	32	0	29
chr19	16337231	16339739	circ_1604	2	+	119	0	2	0	0
chr13	114185655	114188555	circ_1605	2	+	71	0	2	0	0
chr19	10273342	10277361	circ_1606	25	-	52	0	14	0	11
chr1	201816406	201828122	circ_1607	2	+	59	0	2	0	0
chr14	55473997	55475437	circ_1608	9	-	18	0	3	0	6
chr2	32117060	32145979	circ_1609	7	-	8	0	4	0	3
chr8	131072824	131138335	circ_1610	2	-	21	0	2	0	0
chr5	109049220	109051965	circ_1611	209	+	568	3	118	14	74
chr3	195078419	195112876	circ_1612	2	-	35	0	2	0	0
chr2	162862254	162873665	circ_1613	2	-	84	0	2	0	0
chr4	6998051	7002978	circ_1614	2	+	66	0	0	0	2
chr22	50832321	50845304	circ_1615	6	+	466	0	3	0	3
chr12	57674140	57690334	circ_1616	9	-	42	0	4	0	5
chr18	76886266	77037196	circ_1617	11	+	170	0	8	0	3
chr8	95839490	95840021	circ_1618	4	+	13	0	0	0	4
chr1	1198725	1203372	circ_1619	8	-	234	0	2	0	6
chr12	50488219	50490755	circ_1620	60	+	62	0	21	0	39
chr14	50120707	50133131	circ_1621	2	-	37	0	0	0	2
chr11	123464789	123471256	circ_1622	5	+	39	0	2	0	3
chr8	109247226	109254142	circ_1623	6	-	5	0	6	0	0
chr1	161771841	161790951	circ_1624	2	+	8	0	0	0	2
chr2	242269025	242275513	circ_1625	2	+	86	0	0	0	2
chr3	125295032	125301822	circ_1626	20	-	50	2	11	0	7
chr10	111667448	111674857	circ_1627	21	-	42	0	6	0	15
chr3	15776916	15807819	circ_1628	9	-	76	0	6	0	3
chr1	52747332	52769597	circ_1629	18	+	17	0	9	0	9
chr1	1413228	1452674	circ_1630	14	+	1630	0	11	0	3
chr4	129752887	129767687	circ_1631	4	+	30	0	0	0	4
chr2	230341855	230377652	circ_1632	7	-	72	0	3	0	4
chr14	95910821	95916442	circ_1633	12	-	155	0	8	0	4
chr19	11507919	11508273	circ_1634	4	-	8	0	0	0	4
chr5	171391201	171424055	circ_1635	6	-	4	0	2	0	4
chr5	179688683	179707608	circ_1636	95	-	252	3	49	6	37
chr4	121732524	121742500	circ_1637	49	-	121	0	21	7	21
chr14	100820023	100828258	circ_1638	17	-	37	0	9	0	8
chrX	44383247	44386611	circ_1639	93	-	229	4	62	10	17
chr2	208439995	208442379	circ_1640	17	+	192	0	10	3	4
chr17	5364258	5365866	circ_1641	171	-	291	2	66	9	94
chr11	9069489	9074762	circ_1642	2	-	2	0	0	0	2
chr6	158454486	158476060	circ_1643	4	+	113	0	2	0	2
chr3	188384406	188384611	circ_1644	2	+	7	0	0	0	2
chr13	42385360	42393522	circ_1645	47	-	109	0	16	2	29
chr17	31039005	31082680	circ_1646	5	-	14	0	5	0	0
chr4	1251144	1259695	circ_1647	2	+	5	0	2	0	0
chr9	139417301	139418431	circ_1648	5	-	14	0	0	0	5
chr3	27453132	27465643	circ_1649	58	-	321	0	38	8	12
chr17	4015902	4020460	circ_1650	15	-	31	0	4	0	11
chr2	120643370	120672818	circ_1651	3	+	6	0	0	0	3
chr3	179478899	179483636	circ_1652	5	+	28	0	2	0	3
chr9	86200467	86201283	circ_1653	4	-	1	0	0	0	4
chr17	62476405	62481985	circ_1654	3	-	2	0	3	0	0
chr6	110036280	110037771	circ_1655	11	+	1	0	0	0	11
chr1	150258841	150259405	circ_1656	23	+	5	0	7	0	16
chr7	75977212	75986347	circ_1657	4	-	1	0	0	0	4
chr6	20546576	20548936	circ_1658	90	+	16	0	28	0	62
chr5	230990	240591	circ_1659	4	+	20	0	0	0	4
chr8	130859049	130883742	circ_1660	4	-	9	0	4	0	0
chr5	134032815	134039622	circ_1661	13	+	142	0	6	0	7
chr2	37276795	37284623	circ_1662	12	-	27	0	7	0	5
chr11	5686885	5699664	circ_1663	2	-	4	0	2	0	0
chr6	169626274	169629774	circ_1664	3	-	129	0	3	0	0
chr11	85692787	85693031	circ_1665	3	-	303	0	0	0	3
chr17	71278464	71280384	circ_1666	2	-	17	0	0	0	2
chr1	35561419	35563167	circ_1667	10	+	45	0	4	0	6
chr7	24663281	24708279	circ_1668	14	+	78	2	8	4	0
chr6	25450125	25472749	circ_1669	3	+	19	0	3	0	0
chr6	158914604	158915878	circ_1670	5	+	10	0	0	0	5
chr2	160585519	160602448	circ_1671	4	+	32	0	4	0	0
chr6	7226699	7232140	circ_1672	6	+	10	0	6	0	0
chr3	61608136	61623530	circ_1673	2	+	188	0	2	0	0
chr10	116331055	116361720	circ_1674	4	-	2	0	4	0	0
chr10	31644075	31676195	circ_1675	100	+	972	0	44	6	50
chr2	135847220	135851263	circ_1676	13	+	19	0	7	0	6
chr16	167299	169254	circ_1677	2	-	22	0	0	0	2
chrY	15466882	15472408	circ_1678	14	-	47	0	12	2	0
chr1	183470265	183471526	circ_1679	10	+	8	0	4	0	6
chr19	10556893	10559826	circ_1680	2	+	12	0	0	0	2
chr17	79660683	79660995	circ_1681	11	+	157	0	0	0	11
chr1	85655739	85656435	circ_1682	7	-	23	0	3	4	0
chr11	117052131	117053522	circ_1683	4	+	28	0	4	0	0
chr17	62594499	62622803	circ_1684	3	-	290	0	0	0	3
chr5	72330483	72359771	circ_1685	2	+	113	0	2	0	0
chr19	41231244	41235320	circ_1686	2	+	4	0	2	0	0
chr17	30773962	30807649	circ_1687	18	+	620	0	9	2	7
chr7	91957096	91991587	circ_1688	5	+	105	0	5	0	0
chr5	137527162	137537137	circ_1689	10	-	25	0	5	0	5
chr17	61875397	61887019	circ_1690	2	+	21	0	0	0	2
chr16	1682212	1691188	circ_1691	12	+	250	0	3	0	9
chr1	19644093	19644335	circ_1692	13	+	112	0	3	0	10
chr6	149900969	149901859	circ_1693	2	+	11	0	0	0	2
chr15	43037967	43045445	circ_1694	6	-	20	2	4	0	0
chr12	90049455	90071593	circ_1695	4	-	590	0	2	2	0
chr17	57808781	57851246	circ_1696	46	+	315	2	40	0	4
chr2	231301095	231314970	circ_1697	87	+	164	2	57	0	28
chr3	185797605	185798964	circ_1698	53	-	858	0	28	5	20
chr10	69714391	69714835	circ_1699	2	-	64	0	0	0	2
chr6	111632271	111634692	circ_1700	4	-	10	0	0	0	4
chr20	49521302	49545362	circ_1701	2	-	3	0	0	0	2
chr4	15626874	15632414	circ_1702	10	-	283	2	8	0	0
chr19	3651823	3667351	circ_1703	17	-	143	0	8	0	9
chr10	122637864	122649521	circ_1704	2	+	1	0	0	0	2
chr3	39129618	39133192	circ_1705	3	+	4	0	0	0	3
chr10	104243916	104245490	circ_1706	5	-	151	0	2	0	3
chr2	204276007	204291992	circ_1707	15	+	277	0	6	3	6
chr13	101077886	101131246	circ_1708	6	+	31	0	0	0	6
chr1	243433406	243449699	circ_1709	8	+	27	0	6	0	2
chr15	86207793	86228104	circ_1710	11	+	81	0	8	0	3
chr3	29910348	29977687	circ_1711	3	+	4	0	3	0	0
chr11	111914189	111922073	circ_1712	11	+	24	0	4	0	7
chr20	8720990	8722220	circ_1713	2	+	2	0	0	0	2
chr5	36953719	36972143	circ_1714	6	+	40	0	3	0	3
chr12	62918294	62919882	circ_1715	3	+	13	0	3	0	0
chr1	230390963	230401113	circ_1716	2	+	154	0	2	0	0
chrX	19564039	19568048	circ_1717	2	-	19	0	2	0	0
chr2	135093787	135119979	circ_1718	12	+	1231	0	9	3	0
chr7	158528193	158536369	circ_1719	2	-	43	0	2	0	0
chr11	72418219	72425366	circ_1720	17	-	256	0	10	3	4
chr9	127074787	127076264	circ_1721	6	+	232	0	0	0	6
chr11	3723692	3724122	circ_1722	5	-	49	0	3	0	2
chr8	146003568	146003823	circ_1723	2	-	0	0	0	0	2
chr19	4405908	4410520	circ_1724	8	+	6	0	6	0	2
chr15	72810407	72864506	circ_1725	36	+	52	0	26	0	10
chr11	66583523	66590145	circ_1726	17	+	175	0	5	0	12
chr20	49218608	49219181	circ_1727	21	-	106	2	11	0	8
chr1	150997086	150999803	circ_1728	29	+	33	0	18	0	11
chr5	95099211	95124562	circ_1729	27	+	1217	5	20	0	2
chr1	118439454	118463047	circ_1730	20	-	101	3	13	0	4
chr5	70798425	70808255	circ_1731	2	+	2	0	2	0	0
chr7	111926927	111936366	circ_1732	14	+	6	0	11	0	3
chr4	1895456	1936989	circ_1733	3	+	212	0	0	3	0
chr13	108333904	108336653	circ_1734	8	-	41	0	4	0	4
chr4	54011499	54011749	circ_1735	64	-	254	0	15	2	47
chr5	34686976	34711941	circ_1736	2	+	27	0	2	0	0
chr22	41537051	41537226	circ_1737	3	+	16	0	0	0	3
chr16	553003	555627	circ_1738	5	+	234	0	0	0	5
chr17	37712538	37723130	circ_1739	2	+	24	0	0	0	2
chr2	48555699	48556261	circ_1740	6	+	13	0	0	0	6
chrX	16836696	16838378	circ_1741	17	+	6	0	9	0	8
chr19	53122188	53155684	circ_1742	2	-	14	0	2	0	0
chr15	72810407	72813346	circ_1743	3	+	26	0	0	0	3
chr16	23635329	23641790	circ_1744	3	-	15	0	0	0	3
chr5	170640622	170692851	circ_1745	2	+	2	0	2	0	0
chr13	21619823	21620369	circ_1746	5	-	167	0	3	2	0
chr10	105106994	105107207	circ_1747	3	-	3	0	0	0	3
chr2	203142672	203149204	circ_1748	2	+	11	0	2	0	0
chr9	72130926	72132195	circ_1749	35	-	54	0	16	3	16
chr11	3723692	3726586	circ_1750	2	-	28	0	0	0	2
chr17	62567915	62602758	circ_1751	68	-	1436	3	45	2	18
chr4	129042980	129083472	circ_1752	2	+	4	2	0	0	0
chr6	148659055	148659735	circ_1753	2	+	6	0	0	0	2
chr9	103082546	103111654	circ_1754	4	-	77	2	2	0	0
chr1	161816238	161833102	circ_1755	26	+	239	2	13	0	11
chr13	20638590	20657172	circ_1756	7	+	17	0	7	0	0
chr11	18579774	18596959	circ_1757	2	-	40	0	2	0	0
chr15	66774092	66777529	circ_1758	18	+	25	0	8	0	10
chr6	1717741	1742820	circ_1759	2	-	8	0	0	0	2
chr6	43555008	43573056	circ_1760	19	+	35	0	6	0	13
chr10	101714970	101716962	circ_1761	4	-	38	0	2	0	2
chr16	66542552	66551780	circ_1762	2	-	10	0	2	0	0
chr2	65727762	65728281	circ_1763	24	+	25	4	11	0	9
chr18	46284289	46343747	circ_1764	35	+	356	2	19	0	14
chr2	39870611	39873530	circ_1765	2	+	7	0	2	0	0
chr3	15274025	15275480	circ_1766	3	+	17	0	0	0	3
chr7	137536751	137552739	circ_1767	11	-	52	0	2	0	9
chr1	59147456	59150923	circ_1768	10	-	155	0	6	4	0
chrX	135318402	135322645	circ_1769	3	-	3	0	0	0	3
chr16	57153106	57157385	circ_1770	2	+	37	0	0	0	2
chr11	32948702	32956981	circ_1771	23	+	93	8	0	15	0
chr2	230282399	230282946	circ_1772	4	-	32	0	2	0	2
chr7	133160081	133164892	circ_1773	4	+	37	0	0	0	4
chr22	28911614	28924716	circ_1774	2	-	97	0	0	0	2
chr7	128914120	128967777	circ_1775	2	+	14	0	0	0	2
chr10	128768965	128780237	circ_1776	14	+	203	0	3	0	11
chr12	120928837	120929913	circ_1777	3	-	3	0	3	0	0
chr2	97812222	97820478	circ_1778	2	+	1	0	0	0	2
chr12	102292859	102295211	circ_1779	6	+	77	0	3	0	3
chr17	61681893	61683800	circ_1780	14	+	29	0	3	0	11
chr10	120828957	120830597	circ_1781	11	-	37	0	7	0	4
chr1	84644859	84701047	circ_1782	7	+	2	0	7	0	0
chr11	9834078	9851043	circ_1783	2	-	20	0	0	0	2
chr5	176887650	176893937	circ_1784	2	-	739	0	0	2	0
chr8	32453345	32474403	circ_1785	116	+	227	2	62	2	50
chr2	225342916	225365204	circ_1786	2	-	9	0	2	0	0
chrX	24179831	24197887	circ_1787	7	+	12	0	5	0	2
chr11	201560	205667	circ_1788	4	-	45	0	0	0	4
chr12	2397184	2398000	circ_1789	19	+	9	0	13	0	6
chr1	25551492	25554726	circ_1790	2	-	2	0	2	0	0
chr18	77170402	77171501	circ_1791	38	+	33	0	23	0	15
chr7	133002037	133041327	circ_1792	10	+	159	0	4	0	6
chr4	4281173	4283624	circ_1793	7	-	5	0	4	0	3
chr9	125751575	125752492	circ_1794	61	+	168	0	27	5	29
chr15	40998374	41021022	circ_1795	3	+	12	0	3	0	0
chr19	44168475	44169611	circ_1796	3	-	34	0	0	0	3
chr1	44280562	44323980	circ_1797	7	+	244	0	3	0	4
chr15	49517401	49600974	circ_1798	9	+	4	0	9	0	0
chr16	24786924	24788679	circ_1799	3	+	4	0	3	0	0
chr1	224553580	224559125	circ_1800	86	+	31	0	21	0	65
chr3	133873979	133914026	circ_1801	2	-	18	0	2	0	0
chrX	47069021	47072580	circ_1802	3	+	127	0	0	0	3
chr18	44660866	44662820	circ_1803	2	-	12	0	2	0	0
chr20	3542922	3546079	circ_1804	3	+	21	0	3	0	0
chr8	125332326	125343033	circ_1805	23	-	6	0	6	0	17
chr10	75506387	75511001	circ_1806	4	+	102	0	2	0	2
chr4	151124946	151142937	circ_1807	4	+	17	0	0	0	4
chr22	34000420	34022310	circ_1808	2	-	5	0	0	0	2
chr6	129860320	129879311	circ_1809	13	-	54	0	5	0	8
chr9	95018961	95032260	circ_1810	3	-	100	0	3	0	0
chr10	103550751	103553692	circ_1811	2	-	129	0	0	2	0
chr3	42607267	42610565	circ_1812	2	-	4	0	0	0	2
chr2	122145338	122159248	circ_1813	4	-	26	0	4	0	0
chr6	57372287	57472441	circ_1814	43	+	87	0	18	0	25
chr5	74706835	74722303	circ_1815	2	-	9	0	2	0	0
chr19	2189730	2194548	circ_1816	4	+	104	0	2	0	2
chr17	30315338	30315516	circ_1817	62	+	117	0	15	0	47
chr8	100443764	100454863	circ_1818	7	+	27	0	7	0	0
chr8	48625223	48626203	circ_1819	10	+	174	0	4	0	6
chr6	151729777	151754365	circ_1820	2	-	4	0	0	0	2
chr8	98698895	98712080	circ_1821	3	+	45	0	3	0	0
chr12	46633461	46637097	circ_1822	134	-	521	0	73	2	59
chr1	54252830	54254869	circ_1823	63	-	505	0	0	4	59
chr12	60098552	60098799	circ_1824	8	+	5	0	3	0	5
chr1	113119607	113126748	circ_1825	3	-	26	0	3	0	0
chr19	36583590	36585066	circ_1826	8	+	63	0	3	0	5
chr17	4210315	4263757	circ_1827	2	-	34	0	0	0	2
chr2	216184387	216190861	circ_1828	2	+	23	0	2	0	0
chr3	4403722	4461823	circ_1829	9	-	528	0	6	0	3
chr2	48692075	48725874	circ_1830	2	+	23	0	2	0	0
chr1	45223227	45226374	circ_1831	8	+	82	0	2	0	6
chr1	235944164	235964397	circ_1832	3	-	19	3	0	0	0
chr1	66713142	66731770	circ_1833	18	+	7	0	2	0	16
chr13	28748408	28752072	circ_1834	492	+	383	3	215	17	257
chr3	130405054	130405266	circ_1835	4	-	5	0	0	0	4
chr17	35600286	35602130	circ_1836	3	-	6	0	0	0	3
chr11	111625222	111626174	circ_1837	13	-	41	0	8	0	5
chr7	43503258	43519343	circ_1838	10	+	42	0	7	0	3
chr5	122881110	122888841	circ_1839	4	+	57	0	4	0	0
chr15	66641397	66644545	circ_1840	4	-	9	0	2	0	2
chr19	43659323	43706185	circ_1841	9	+	26	0	9	0	0
chr17	77946755	77947936	circ_1842	2	-	2	0	0	0	2
chr9	117800539	117804620	circ_1843	2	-	190	0	0	0	2
chr6	101214440	101218349	circ_1844	2	-	4	0	0	0	2
chr7	77221501	77230123	circ_1845	5	+	101	0	0	0	5
chr10	12277046	12288276	circ_1846	2	+	53	0	0	0	2
chr6	41808630	41859613	circ_1847	5	-	10	0	3	0	2
chr3	9971535	9972627	circ_1848	3	+	774	0	0	0	3
chr6	149997395	150001593	circ_1849	10	-	12	0	5	0	5
chr7	98507678	98508894	circ_1850	3	+	12	0	0	0	3
chr11	47330141	47336878	circ_1851	2	+	16	0	2	0	0
chr5	171544484	171583792	circ_1852	6	-	65	0	2	0	4
chr21	34974539	34975843	circ_1853	25	-	27	0	2	0	23
chr12	22659644	22671071	circ_1854	5	-	42	0	0	0	5
chr9	139281936	139282300	circ_1855	2	-	42	0	0	0	2
chr21	38792600	38794168	circ_1856	1618	+	816	22	510	50	1036
chr17	25628813	25630661	circ_1857	2	+	27	0	0	0	2
chr11	118638930	118651893	circ_1858	3	-	19	0	0	0	3
chr3	137947759	137953956	circ_1859	7	+	7	0	0	0	7
chr15	49528047	49584734	circ_1860	74	+	193	0	57	0	17
chr17	58342772	58372162	circ_1861	16	-	50	2	14	0	0
chr1	67861087	67868100	circ_1862	6	-	11	0	4	0	2
chr5	156074473	156075193	circ_1863	5	+	3	0	3	0	2
chr17	30205268	30214332	circ_1864	2	-	8	0	2	0	0
chr2	32142994	32181667	circ_1865	12	-	27	0	5	0	7
chr19	13934159	13936527	circ_1866	5	+	46	0	3	0	2
chr20	33969720	33981999	circ_1867	2	-	52	0	2	0	0
chr6	16405131	16410136	circ_1868	5	-	10	0	3	0	2
chr2	122120747	122125407	circ_1869	8	-	12	0	3	0	5
chr10	80921809	80976031	circ_1870	10	+	60	0	0	0	10
chr20	60920873	60922084	circ_1871	21	-	256	0	8	0	13
chr17	60106901	60140662	circ_1872	2	-	13	0	2	0	0
chr8	10689174	10692285	circ_1873	4	-	14	0	0	0	4
chr3	27054331	27066344	circ_1874	2	-	0	0	2	0	0
chr1	6038329	6046387	circ_1875	2	-	114	0	0	0	2
chr5	43700220	43704502	circ_1876	20	+	131	0	9	0	11
chr6	42559888	42574389	circ_1877	7	+	29	0	7	0	0
chr17	74734363	74772623	circ_1878	2	+	8	0	2	0	0
chr11	120276826	120278532	circ_1879	101	+	318	0	45	3	53
chr5	102201526	102203097	circ_1880	21	+	90	0	14	0	7
chr11	110118427	110124693	circ_1881	2	-	472	0	0	2	0
chr15	42556287	42560230	circ_1882	19	-	59	0	11	0	8
chr12	46838107	46864045	circ_1883	7	+	20	0	3	0	4
chr7	91955241	91981956	circ_1884	3	+	42	0	3	0	0
chr4	83745707	83748785	circ_1885	10	-	49	0	6	0	4
chr14	103934369	103958371	circ_1886	3	+	32	0	3	0	0
chr14	50933300	50952912	circ_1887	4	-	26	0	2	0	2
chr2	191518452	191537878	circ_1888	2	+	5	0	2	0	0
chr9	140458885	140470619	circ_1889	2	-	10	0	2	0	0
chr4	154214133	154217188	circ_1890	20	+	67	0	14	0	6
chr4	13378168	13426851	circ_1891	2	-	40	0	2	0	0
chr2	15514731	15567918	circ_1892	11	-	44	0	11	0	0
chr5	72182896	72184130	circ_1893	39	+	272	0	21	0	18
chr4	42024854	42025401	circ_1894	9	+	93	0	4	0	5
chr16	4700365	4715152	circ_1895	7	+	127	0	5	0	2
chr16	81050930	81053881	circ_1896	6	+	17	0	3	0	3
chr13	28748408	28835595	circ_1897	3	+	32	0	3	0	0
chr13	24380088	24384063	circ_1898	12	-	18	0	0	0	12
chr3	33175673	33184095	circ_1899	2	+	466	0	0	0	2
chr10	21959377	22002879	circ_1900	2	+	29	0	2	0	0
chr2	70402804	70410067	circ_1901	2	-	25	0	2	0	0
chr5	56152426	56161804	circ_1902	15	+	7	0	9	0	6
chr3	11399891	11468400	circ_1903	1130	+	787	15	606	22	487
chr9	33351613	33352717	circ_1904	9	+	387	0	2	0	7
chr11	62487494	62491898	circ_1905	3	-	179	0	0	0	3
chr15	59963381	59972507	circ_1906	19	-	528	2	15	2	0
chr18	34664087	34753044	circ_1907	2	+	7	0	2	0	0
chr17	62547701	62568074	circ_1908	8	-	249	0	5	0	3
chr19	48714761	48718641	circ_1909	2	-	2	0	0	0	2
chr3	157839891	157850052	circ_1910	4	+	15	0	4	0	0
chr10	11551593	11639716	circ_1911	2	-	16	0	0	0	2
chr9	114199219	114213835	circ_1912	2	-	38	0	0	0	2
chr14	81329100	81372425	circ_1913	58	-	24	0	24	0	34
chr17	13443980	13445247	circ_1914	2	-	14	0	0	0	2
chr12	107272764	107273725	circ_1915	3	+	1	0	0	0	3
chr9	13247633	13259046	circ_1916	2	-	1	0	2	0	0
chr12	11034815	11126320	circ_1917	4	-	20	0	0	0	4
chr8	25182879	25203127	circ_1918	4	+	43	0	4	0	0
chr3	185316199	185329533	circ_1919	3	+	4	0	0	0	3
chr8	92020970	92036594	circ_1920	8	-	8	0	4	0	4
chr1	21324093	21415706	circ_1921	7	-	144	0	3	0	4
chr3	73096336	73100650	circ_1922	3	+	0	0	3	0	0
chr13	108262713	108271872	circ_1923	10	-	112	0	8	0	2
chr2	209153452	209167077	circ_1924	2	+	29	0	2	0	0
chr17	62248459	62265775	circ_1925	208	-	158	0	102	5	101
chr16	23573945	23578390	circ_1926	7	+	35	0	3	0	4
chr21	37571367	37572799	circ_1927	2	+	7	0	0	0	2
chr1	32691771	32692131	circ_1928	14	+	245	0	4	0	10
chr17	18814415	18832270	circ_1929	3	+	23	0	3	0	0
chr13	31835082	31860956	circ_1930	2	+	7	0	2	0	0
chr10	106019333	106022835	circ_1931	32	+	12	0	12	0	20
chr18	34081894	34092506	circ_1932	8	+	6	0	3	0	5
chr3	128060075	128077216	circ_1933	16	+	33	0	12	0	4
chr13	36822742	36830304	circ_1934	6	-	1	0	0	0	6
chr17	59820373	59857762	circ_1935	24	-	57	2	14	0	8
chr2	233599864	233626146	circ_1936	27	+	38	0	20	0	7
chr12	30873744	30877385	circ_1937	16	-	11	0	3	0	13
chr16	58608512	58609033	circ_1938	21	-	92	0	3	0	18
chr9	101530362	101552888	circ_1939	3	-	7	0	3	0	0
chr3	41265511	41279567	circ_1940	7	+	331	0	3	0	4
chr6	151206769	151209117	circ_1941	5	+	21	0	0	0	5
chr1	246490502	246498776	circ_1942	107	-	70	0	44	0	63
chr1	151384100	151384872	circ_1943	9	-	175	0	3	0	6
chr12	105550503	105553926	circ_1944	2	+	10	0	2	0	0
chr21	26969613	26976247	circ_1945	8	-	20	0	4	0	4
chr7	150813879	150825771	circ_1946	10	+	157	0	4	0	6
chr20	36694204	36694658	circ_1947	31	+	45	0	12	0	19
chr17	48817666	48819092	circ_1948	3	+	19	0	0	0	3
chr2	30786871	30791042	circ_1949	4	+	4	0	0	0	4
chr6	2397454	2399271	circ_1950	37	+	11	4	16	0	17
chr7	92300739	92463004	circ_1951	3	-	323	0	0	0	3
chr4	47746418	47809064	circ_1952	3	-	1	0	3	0	0
chr14	31067688	31071337	circ_1953	33	+	13	0	11	0	22
chr21	40590077	40601362	circ_1954	5	-	35	0	5	0	0
chr15	81187330	81201647	circ_1955	23	+	1145	0	18	0	5
chr15	69502654	69553668	circ_1956	12	+	2	0	12	0	0
chr2	29375550	29380213	circ_1957	6	+	177	0	3	0	3
chr2	112856171	112873780	circ_1958	2	+	2	0	0	0	2
chr2	214174782	214182080	circ_1959	13	+	176	0	0	2	11
chr17	17927937	17929730	circ_1960	3	-	45	0	0	0	3
chr1	155322496	155324421	circ_1961	3	-	1	0	3	0	0
chr10	105420529	105420872	circ_1962	2	-	133	0	2	0	0
chr16	88008653	88071617	circ_1963	5	+	16	0	5	0	0
chr5	37314299	37324209	circ_1964	2	-	22	0	0	0	2
chr2	135887564	135888291	circ_1965	2	+	8	0	0	0	2
chr10	93579026	93596755	circ_1966	2	+	44	0	2	0	0
chr11	85966263	85977258	circ_1967	2	+	3	0	0	0	2
chr17	78305805	78310178	circ_1968	7	+	72	0	5	0	2
chr19	1270926	1272050	circ_1969	6	+	1107	0	4	0	2
chr14	93022095	93043822	circ_1970	61	+	132	0	20	0	41
chr9	118982215	118989831	circ_1971	3	+	373	0	3	0	0
chr2	173451005	173457776	circ_1972	8	+	62	0	0	0	8
chr10	79761954	79764646	circ_1973	10	-	21	0	0	0	10
chr8	11710223	11710837	circ_1974	5	-	6	0	5	0	0
chr11	102221574	102239279	circ_1975	14	+	150	0	8	0	6
chr14	31112521	31122794	circ_1976	5	+	38	0	3	0	2
chr16	81569500	81569763	circ_1977	7	+	2	0	2	0	5
chr10	105664848	105670380	circ_1978	3	-	4	0	0	0	3
chr7	78094887	78095400	circ_1979	3	-	7	0	0	0	3
chr5	64483842	64511314	circ_1980	10	-	919	0	5	0	5
chr13	33327469	33330094	circ_1981	2	+	2	0	2	0	0
chrX	71681853	71710856	circ_1982	2	-	38	0	0	0	2
chr2	62099216	62110683	circ_1983	8	-	10	0	8	0	0
chr16	88801282	88801461	circ_1984	3	-	872	0	0	0	3
chr13	52992126	53000201	circ_1985	19	-	53	0	5	0	14
chr19	46890349	46891988	circ_1986	2	+	67	0	0	0	2
chr17	35827557	35831241	circ_1987	4	+	167	0	0	0	4
chr17	57958254	57968402	circ_1988	3	-	12	0	0	0	3
chr19	45762246	45774966	circ_1989	2	+	11	0	2	0	0
chr3	50131152	50131308	circ_1990	3	+	17	0	0	0	3
chr1	224423979	224424284	circ_1991	2	-	9	0	0	0	2
chr7	75625762	75659845	circ_1992	2	-	12	0	0	0	2
chr13	111329320	111353902	circ_1993	4	-	70	0	0	0	4
chr6	82904195	82911199	circ_1994	2	-	1	0	0	0	2
chr3	119720892	119721086	circ_1995	43	-	599	0	6	3	34
chr5	146785172	146804526	circ_1996	2	-	435	0	2	0	0
chr22	28249524	28269803	circ_1997	2	-	47	0	2	0	0
chr11	76237505	76239510	circ_1998	10	+	53	0	5	0	5
chr1	165648678	165664634	circ_1999	9	-	41	0	4	0	5
[truncated: 39,371 more rows]
