# Supplementary material for: Improved circRNA Identification by Combining Prediction Algorithms
Source: Front Cell Dev Biol. 2018 Mar 5;6:20. doi: 10.3389/fcell.2018.00020 (PMC5844931; doi:10.3389/fcell.2018.00020)
Supplement: Supplementary file 2 [file Presentation2.ZIP › DCC.bed]

#chrom	start	end	names	total_junction	strand	SRR444655/Circ_junction	SRR444974/Circ_junction	SRR444975/Circ_junction	SRR445016/Circ_junction
chr19	58772217	58775042	circ_1	2	+	0	2	0	0
chr3	171969050	171979873	circ_2	39	+	0	18	0	21
chr20	18468624	18468794	circ_3	2	-	0	0	0	2
chr14	103470265	103478525	circ_4	121	-	0	13	1	107
chr5	132400672	132412590	circ_5	14	+	0	9	2	3
chr17	38613460	38613608	circ_6	2	-	0	2	0	0
chr19	50347573	50348149	circ_7	20	-	0	8	0	12
chr21	38858769	38865465	circ_8	2	+	0	0	0	2
chr17	41197679	41209152	circ_9	7	-	0	2	0	5
chr12	125298748	125302253	circ_10	3	-	0	1	0	2
chr9	140705913	140712590	circ_11	17	+	2	5	1	9
chr10	65024411	65140242	circ_12	2	-	0	1	0	1
chrX	2161064	2209644	circ_13	3	-	0	0	0	3
chr9	96392252	96398807	circ_14	35	+	0	5	2	28
chr17	2568666	2579900	circ_15	5	+	0	2	2	1
chr17	60111148	60112969	circ_16	24	-	0	6	1	17
chr5	34770733	34796132	circ_17	5	-	0	1	1	3
chr15	52203237	52226551	circ_18	2	+	0	1	0	1
chr17	29170931	29171934	circ_19	3	+	0	1	2	0
chr11	20083853	20089944	circ_20	4	+	0	2	0	2
chr3	10011403	10023417	circ_21	2	-	0	0	0	2
chr17	45360720	45362061	circ_22	3	-	0	2	0	1
chr16	71690474	71698002	circ_23	5	-	0	2	0	3
chr21	44282392	44296877	circ_24	5	+	0	1	0	4
chr19	17670120	17671274	circ_25	35	-	0	9	2	24
chr1	20063865	20120141	circ_26	2	-	0	1	0	1
chr8	61496767	61504528	circ_27	25	+	0	10	5	10
chr6	5368783	5404934	circ_28	5	+	0	2	1	2
chr12	121592588	121593950	circ_29	2	-	0	0	0	2
chr1	21582440	21586885	circ_30	2	+	0	1	0	1
chr12	120270575	120288079	circ_31	4	-	0	1	1	2
chr2	128855003	128880820	circ_32	2	+	0	1	0	1
chr3	183580541	183585848	circ_33	2	+	1	0	0	1
chr2	62934299	63058293	circ_34	2	+	0	0	0	2
chr5	16761573	16766307	circ_35	2	+	0	1	0	1
chr5	179136874	179143295	circ_36	5	-	0	2	0	3
chr1	65131740	65141666	circ_37	18	-	0	6	2	10
chr12	11034816	11126320	circ_38	2	-	0	0	0	2
chr1	41466701	41467926	circ_39	6	+	0	0	0	6
chr10	75100498	75107993	circ_40	2	-	0	2	0	0
chr13	20632715	20635364	circ_41	2	-	0	0	0	2
chr10	31644073	31678624	circ_42	3	-	0	2	0	1
chr4	99214559	99273752	circ_43	4	+	0	1	0	3
chr4	85701261	85704227	circ_44	5	-	0	0	0	5
chr19	52856935	52857632	circ_45	6	-	0	5	0	1
chr7	130737184	130748785	circ_46	3	-	0	1	0	2
chr13	111857636	111920017	circ_47	3	+	0	3	0	0
chr2	111304131	111307179	circ_48	2	+	0	1	0	1
chr7	36320724	36336796	circ_49	8	+	1	4	0	3
chr7	74004180	74005346	circ_50	14	+	0	5	0	9
chr7	91755567	91756945	circ_51	3	-	0	1	0	2
chr2	216279560	216284108	circ_52	47	-	0	6	1	40
chr13	33680895	33701683	circ_53	2	+	0	0	0	2
chr8	1871130	1882108	circ_54	3	-	0	1	1	1
chr2	230683080	230705643	circ_55	3	-	0	1	1	1
chr16	1774558	1779579	circ_56	25	+	1	7	1	16
chr2	27861077	27865386	circ_57	2	-	0	0	0	2
chr3	132294616	132298402	circ_58	6	+	0	4	0	2
chr4	103635595	103651893	circ_59	3	-	0	1	2	0
chr17	79580344	79596831	circ_60	9	-	0	1	0	8
chr9	20881870	20926416	circ_61	2	-	0	2	0	0
chr1	62976248	63018572	circ_62	2	+	0	2	0	0
chr7	74078790	74092362	circ_63	2	-	0	0	0	2
chr20	62559688	62563087	circ_64	4	+	0	2	0	2
chr10	76924403	76928416	circ_65	2	-	0	1	0	1
chr3	157031410	157035535	circ_66	2	+	0	0	0	2
chr16	8943226	8949074	circ_67	2	+	0	0	0	2
chr16	67650648	67655494	circ_68	5	-	0	1	1	3
chr12	42787372	42792796	circ_69	2	-	0	1	0	1
chr5	14673751	14687755	circ_70	3	-	0	2	0	1
chr16	8722587	8722967	circ_71	3	-	0	2	0	1
chr5	61690311	61694708	circ_72	2	+	0	1	0	1
chr4	887165	898567	circ_73	2	+	0	2	0	0
chr2	200173483	200193633	circ_74	18	-	0	4	0	14
chr19	23316882	23323230	circ_75	5	-	0	0	0	5
chr22	21147481	21154054	circ_76	3	+	0	1	0	2
chr10	76074425	76158337	circ_77	15	-	0	8	0	7
chr18	43698147	43703330	circ_78	5	+	0	5	0	0
chr10	50285264	50299875	circ_79	2	+	0	1	0	1
chr7	66563528	66660324	circ_80	3	+	0	3	0	0
chr17	37863243	37866134	circ_81	2	+	0	1	0	1
chr4	144442582	144451679	circ_82	2	+	0	0	2	0
chr17	59981821	60002460	circ_83	3	-	1	2	0	0
chr7	133206557	133314894	circ_84	2	-	0	0	0	2
chr6	152576015	152577900	circ_85	2	+	1	1	0	0
chr19	41289683	41292883	circ_86	4	+	0	1	0	3
chr1	178092155	178094231	circ_87	2	-	0	0	0	2
chr1	40654727	40656525	circ_88	6	+	0	1	0	5
chr5	77396777	77461496	circ_89	3	-	1	2	0	0
chr1	54065774	54072797	circ_90	4	-	0	3	0	1
chr1	201777081	201778665	circ_91	2	+	0	0	0	2
chr9	19423860	19428308	circ_92	2	+	0	0	0	2
chr9	140611078	140638542	circ_93	5	+	0	5	0	0
chr2	112821739	112824644	circ_94	13	+	0	2	0	11
chr8	70602340	70602501	circ_95	7	+	1	0	4	2
chr1	108686165	108728576	circ_96	2	-	1	1	0	0
chr19	10102286	10102724	circ_97	2	-	0	2	0	0
chr12	93788385	93789309	circ_98	11	-	0	2	0	9
chr22	36914810	36916735	circ_99	2	-	0	0	0	2
chr3	195398003	195399550	circ_100	3	-	0	1	0	2
chr1	46531726	46546422	circ_101	4	-	0	3	0	1
chr14	90429452	90430017	circ_102	3	+	0	1	0	2
chr15	42040835	42042813	circ_103	3	-	0	2	1	0
chr5	52899282	52900725	circ_104	44	-	0	5	0	39
chr1	176104146	176145143	circ_105	2	-	0	1	0	1
chr19	48718597	48722269	circ_106	2	+	0	0	1	1
chr6	52132663	52134024	circ_107	15	-	0	4	0	11
chr14	101403740	101460244	circ_108	2	-	0	2	0	0
chr1	33058532	33060824	circ_109	7	+	1	3	1	2
chr17	78237373	78237577	circ_110	3	+	0	0	0	3
chr5	179956275	179980471	circ_111	9	+	0	1	0	8
chr16	84792322	84801964	circ_112	8	+	0	4	0	4
chr7	6840579	6862991	circ_113	2	-	0	2	0	0
chr10	12123471	12142261	circ_114	4	+	0	3	0	1
chr22	29105994	29115473	circ_115	2	+	0	1	1	0
chr11	77824932	77832220	circ_116	14	+	2	6	0	6
chr1	19563636	19570509	circ_117	6	-	0	2	0	4
chr1	145227041	145248894	circ_118	61	+	0	11	4	46
chr9	138954142	138967891	circ_119	2	-	0	0	0	2
chr1	42730786	42776781	circ_120	12	-	0	7	1	4
chr3	127806549	127810425	circ_121	11	-	0	4	0	7
chr8	62550506	62566219	circ_122	6	-	0	2	1	3
chr5	86665630	86670733	circ_123	2	+	0	2	0	0
chr17	7846709	7847956	circ_124	28	-	0	4	1	23
chr17	7466383	7474251	circ_125	2	+	0	2	0	0
chr21	44424436	44448984	circ_126	3	-	0	1	0	2
chr15	76576098	76580286	circ_127	9	-	0	4	0	5
chr6	38545376	38565897	circ_128	26	-	0	16	0	10
chr16	19627436	19628130	circ_129	17	+	0	5	5	7
chr1	227210964	227213853	circ_130	6	-	0	2	1	3
chr1	233482188	233512273	circ_131	2	-	1	1	0	0
chr4	5664834	5699374	circ_132	4	+	0	1	0	3
chr11	118245611	118247409	circ_133	2	-	0	1	0	1
chr10	69647175	69648881	circ_134	2	+	0	2	0	0
chr22	46085592	46114373	circ_135	224	+	10	98	14	102
chr1	243468015	243493994	circ_136	5	+	1	3	1	0
chr2	191523884	191535185	circ_137	2	-	0	1	1	0
chr7	66025566	66041919	circ_138	4	-	0	1	0	3
chr17	15905229	15909882	circ_139	2	-	0	0	0	2
chr10	81813152	81820689	circ_140	2	-	0	1	0	1
chr6	90491118	90500120	circ_141	7	-	0	1	0	6
chr14	100317190	100331983	circ_142	51	+	0	12	0	39
chr4	170994287	170999734	circ_143	2	-	0	1	0	1
chr2	32418958	32422895	circ_144	3	+	0	2	0	1
chr2	113258783	113260758	circ_145	27	-	0	9	0	18
chr2	106739426	106761826	circ_146	5	-	0	2	0	3
chr12	57789532	57790873	circ_147	2	+	0	0	0	2
chr16	89371614	89383486	circ_148	7	-	0	2	0	5
chr1	153735204	153737539	circ_149	18	-	0	11	0	7
chr1	155837756	155838582	circ_150	3	+	0	3	0	0
chr14	66008986	66009100	circ_151	2	+	0	0	0	2
chr4	39839476	39843676	circ_152	9	-	0	4	0	5
chr2	86292397	86310291	circ_153	3	-	0	3	0	0
chr22	24954706	24954808	circ_154	2	+	0	0	0	2
chr9	88920107	88924932	circ_155	68	+	2	34	4	28
chr3	133894453	133907767	circ_156	7	+	0	1	1	5
chr22	42204879	42206295	circ_157	287	+	1	42	8	236
chr15	78326817	78337410	circ_158	3	-	0	1	0	2
chr20	36393599	36396446	circ_159	2	-	0	0	0	2
chr15	75221457	75223834	circ_160	2	-	0	0	0	2
chr15	63821213	63866602	circ_161	4	-	0	3	0	1
chr1	62905470	62908990	circ_162	3	-	0	2	0	1
chrX	2656241	2659258	circ_163	2	-	0	1	0	1
chr3	140675369	140678382	circ_164	5	+	0	0	0	5
chr14	20815022	20822406	circ_165	3	+	0	3	0	0
chr18	56585503	56587865	circ_166	2	-	0	2	0	0
chr3	48575931	48587667	circ_167	9	-	0	4	0	5
chr7	74812091	74813268	circ_168	5	-	0	1	0	4
chr4	1219148	1235307	circ_169	94	-	1	27	2	64
chr20	18139728	18143589	circ_170	10	+	1	5	0	4
chr5	109103236	109159538	circ_171	2	+	0	2	0	0
chr20	13539655	13568017	circ_172	18	-	3	7	1	7
chr3	126499183	126500032	circ_173	3	+	0	0	0	3
chr12	23757321	23793831	circ_174	2	+	0	0	0	2
chr8	79609642	79610748	circ_175	9	+	0	0	0	9
chr7	17915103	17915413	circ_176	3	-	0	1	0	2
chr5	167937586	167938576	circ_177	2	-	0	0	0	2
chr21	47538591	47538926	circ_178	2	-	0	0	0	2
chr3	195939977	195940782	circ_179	2	+	0	2	0	0
chr3	183558358	183585848	circ_180	2	-	0	1	0	1
chr7	72922657	72925182	circ_181	6	-	0	1	0	5
chr1	44364840	44365399	circ_182	2	-	0	2	0	0
chr5	33614343	33631018	circ_183	8	-	0	4	0	4
chr2	159847819	159857701	circ_184	2	-	0	1	1	0
chr2	234296903	234299129	circ_185	72	+	0	13	0	59
chr7	83689781	83823984	circ_186	4	-	0	4	0	0
chr8	8779799	8780260	circ_187	5	-	0	1	1	3
chr17	75398141	75398785	circ_188	398	+	4	145	9	240
chr1	52283738	52291054	circ_189	6	-	0	4	0	2
chr8	70602323	70602497	circ_190	3	-	0	0	2	1
chr10	54031110	54050050	circ_191	2	+	0	1	0	1
chr18	22023013	22028147	circ_192	2	-	0	2	0	0
chr9	99113385	99122503	circ_193	6	-	0	2	0	4
chr8	41551646	41552109	circ_194	4	+	0	4	0	0
chr19	38673159	38673380	circ_195	8	+	0	0	1	7
chr10	105371338	105386959	circ_196	15	-	0	7	0	8
chr1	24987210	24993416	circ_197	3	+	0	2	0	1
chr5	36207272	36227667	circ_198	2	-	1	0	0	1
chr21	27264034	27372497	circ_199	2	+	0	2	0	0
chr20	48259005	48260187	circ_200	2	+	0	0	0	2
chr1	78195545	78205102	circ_201	5	-	1	1	3	0
chr11	46105717	46113774	circ_202	17	-	0	6	0	11
chr18	45391430	45400326	circ_203	2	-	1	1	0	0
chr20	45891032	45919018	circ_204	2	+	0	1	0	1
chrX	70774363	70777522	circ_205	2	-	0	2	0	0
chr11	3394807	3396892	circ_206	3	+	0	0	0	3
chr19	11356239	11361762	circ_207	2	-	0	2	0	0
chr16	71712658	71718504	circ_208	2	+	1	0	0	1
chr1	151288049	151297393	circ_209	3	+	0	3	0	0
chr17	15960828	15961913	circ_210	8	-	0	5	0	3
chr12	124832371	124832860	circ_211	2	+	0	1	0	1
chr19	10668228	10668915	circ_212	4	+	0	2	0	2
chr19	34954931	34957919	circ_213	14	+	0	1	1	12
chr6	138959693	138967944	circ_214	3	+	0	1	0	2
chr17	30267305	30267505	circ_215	5	+	0	1	0	4
chr4	5624264	5624718	circ_216	12	+	0	7	0	5
chr1	155783425	155784240	circ_217	8	-	0	4	0	4
chr2	216200758	216211664	circ_218	2	+	0	2	0	0
chr10	96234425	96237586	circ_219	6	+	0	1	0	5
chr10	93582053	93586960	circ_220	2	-	0	0	0	2
chr10	128829914	128841428	circ_221	7	-	0	6	0	1
chr1	16719726	16719977	circ_222	2	+	0	1	0	1
chr22	41527392	41531910	circ_223	2	+	0	0	0	2
chr17	37431223	37439108	circ_224	2	-	0	2	0	0
chr16	74371373	74372792	circ_225	12	-	0	2	1	9
chr16	31196344	31196391	circ_226	3	+	0	1	0	2
chr1	46105882	46108171	circ_227	200	-	1	50	8	141
chr6	128505577	128540241	circ_228	2	+	0	1	0	1
chr11	18303497	18309560	circ_229	4	-	0	1	0	3
chr20	3311293	3329270	circ_230	3	-	0	1	0	2
chr1	101372450	101387397	circ_231	3	+	0	3	0	0
chr1	151212431	151212735	circ_232	3	+	0	0	0	3
chr3	154859780	154890401	circ_233	2	+	0	2	0	0
chr21	37771819	37775149	circ_234	2	+	0	0	0	2
chr3	50816106	50971508	circ_235	5	+	0	3	0	2
chr2	128520636	128528578	circ_236	8	+	0	7	0	1
chr2	239341954	239342336	circ_237	11	+	0	5	2	4
chr5	74639678	74641483	circ_238	6	+	0	0	1	5
chr1	246805051	246811339	circ_239	3	+	0	1	0	2
chr15	78837211	78838106	circ_240	27	-	0	1	2	24
chr16	82101775	82104732	circ_241	4	-	0	4	0	0
chr10	78787581	78799395	circ_242	2	-	0	0	0	2
chr3	33866679	33877758	circ_243	3	+	0	1	0	2
chr12	52077958	52082880	circ_244	7	+	0	4	0	3
chr10	74468041	74509150	circ_245	3	+	0	0	0	3
chr4	81560872	81570141	circ_246	2	-	0	1	0	1
chr19	20146799	20147200	circ_247	2	+	0	0	2	0
chr6	152644613	152653025	circ_248	2	-	0	1	1	0
chr8	12956856	12960362	circ_249	4	+	0	3	0	1
chr15	65273202	65275931	circ_250	24	+	0	4	1	19
chr17	80721841	80758872	circ_251	18	+	0	4	0	14
chr1	21799409	21799837	circ_252	2	+	0	1	0	1
chr13	33054727	33095586	circ_253	2	-	0	1	0	1
chr10	69726440	69785433	circ_254	2	+	0	0	1	1
chr4	1902353	1944292	circ_255	2	-	0	1	0	1
chr7	45142932	45143855	circ_256	2	-	0	1	0	1
chr18	8085669	8088849	circ_257	6	+	0	2	0	4
chr1	1992875	1993128	circ_258	2	+	0	0	0	2
chr18	54385195	54398828	circ_259	4	+	0	1	0	3
chr2	128944257	128945188	circ_260	11	+	0	4	0	7
chr1	78267016	78309092	circ_261	5	+	0	5	0	0
chr4	121675708	121706246	circ_262	5	-	0	3	1	1
chr7	140273608	140287580	circ_263	6	+	0	5	0	1
chr12	51402259	51414870	circ_264	2	-	0	2	0	0
chr1	224585799	224599267	circ_265	2	-	0	1	0	1
chr11	123351524	123354711	circ_266	2	+	0	1	0	1
chr21	38439562	38441924	circ_267	10	-	0	5	1	4
chr1	9415802	9416644	circ_268	15	-	0	3	0	12
chr4	121698343	121706246	circ_269	4	+	0	2	1	1
chr12	45621419	45626745	circ_270	2	+	0	1	0	1
chr11	68350511	68363686	circ_271	10	-	0	6	0	4
chr17	62579579	62594608	circ_272	2	-	0	1	0	1
chr11	130866628	130866758	circ_273	2	-	0	0	0	2
chr19	12821435	12822427	circ_274	12	+	0	3	0	9
chr3	10094071	10103895	circ_275	3	+	0	0	0	3
chr12	133357384	133359079	circ_276	5	-	0	2	0	3
chr2	9658030	9683414	circ_277	3	+	0	3	0	0
chr5	133534777	133541822	circ_278	37	+	0	16	2	19
chr2	17922879	17927218	circ_279	2	-	0	0	0	2
chr10	16794538	16806509	circ_280	24	-	0	5	0	19
chr8	42819454	42823357	circ_281	2	+	1	0	0	1
chr3	5241277	5244834	circ_282	2	+	0	2	0	0
chr2	27706447	27708370	circ_283	2	-	0	0	0	2
chr18	74083422	74092259	circ_284	22	-	1	17	0	4
chr11	106859177	106859306	circ_285	2	+	0	0	0	2
chr14	73753818	73759582	circ_286	3	-	0	3	0	0
chr3	196094899	196129890	circ_287	4	-	0	4	0	0
chr5	65077088	65081737	circ_288	3	-	0	1	0	2
chr6	7211037	7211942	circ_289	3	+	0	1	0	2
chr15	67923226	67962785	circ_290	2	+	0	0	0	2
chr1	211526581	211527809	circ_291	65	+	0	11	0	54
chr20	31954665	31967497	circ_292	5	-	0	1	0	4
chr4	151682935	151753128	circ_293	7	+	0	3	3	1
chr2	36623757	36706837	circ_294	72	+	9	34	1	28
chr20	3262287	3268436	circ_295	10	-	0	2	0	8
chr19	46334642	46334751	circ_296	2	-	0	2	0	0
chr9	99154680	99157224	circ_297	3	-	0	0	0	3
chr6	169620293	169622563	circ_298	2	-	0	1	0	1
chr21	17135210	17150346	circ_299	9	+	0	1	0	8
chr1	32691772	32694809	circ_300	2	+	0	2	0	0
chr5	64824279	64838675	circ_301	3	-	0	3	0	0
chr11	18305342	18308257	circ_302	16	+	0	4	0	12
chr14	93273081	93273308	circ_303	2	-	0	0	0	2
chr12	32369181	32369393	circ_304	4	+	0	2	0	2
chr3	154878179	154886586	circ_305	3	-	0	2	0	1
chr4	147214081	147215247	circ_306	2	-	0	0	0	2
chrX	54948725	54949002	circ_307	2	-	0	1	0	1
chr14	39545139	39561831	circ_308	2	+	0	1	1	0
chr7	16725530	16736686	circ_309	10	+	0	2	0	8
chr12	42781258	42792796	circ_310	4	+	0	3	0	1
chr11	12159937	12183966	circ_311	15	+	1	3	0	11
chr17	35343916	35348156	circ_312	23	+	1	3	0	19
chr9	133469030	133470975	circ_313	2	-	0	1	1	0
chr21	30698380	30702014	circ_314	30	-	4	14	10	2
chr2	205502555	205551005	circ_315	4	+	0	0	0	4
chr2	202737001	202744890	circ_316	5	+	0	1	1	3
chr1	215297976	215345526	circ_317	2	+	0	2	0	0
chr1	93648917	93659301	circ_318	2	+	0	1	1	0
chr5	179249958	179252226	circ_319	2	-	0	1	0	1
chr12	26147970	26156383	circ_320	8	+	0	1	0	7
chr18	20814572	20833900	circ_321	5	-	0	0	1	4
chr16	30740287	30745329	circ_322	9	+	1	4	0	4
chr17	78237373	78252709	circ_323	13	+	0	5	0	8
chr5	72157635	72171564	circ_324	5	-	0	1	0	4
chrX	118540423	118569305	circ_325	2	-	0	0	0	2
chr14	72151476	72151588	circ_326	2	+	0	0	2	0
chr4	187516843	187584767	circ_327	3	+	0	0	3	0
chr7	66236870	66262493	circ_328	2	+	0	1	0	1
chr10	103550752	103553692	circ_329	2	+	0	0	2	0
chr3	57293056	57301820	circ_330	3	-	0	2	0	1
chrY	1455347	1455440	circ_331	2	+	0	0	0	2
chr17	73096102	73096911	circ_332	2	+	0	1	0	1
chr11	61907706	61908516	circ_333	2	-	0	0	0	2
chr18	8783528	8798289	circ_334	2	+	0	2	0	0
chr9	134514022	134526336	circ_335	10	-	0	3	0	7
chr14	31855626	31864554	circ_336	2	-	0	1	0	1
chr5	65317150	65350779	circ_337	2	-	0	0	2	0
chr11	74559160	74563127	circ_338	2	-	0	0	0	2
chr9	126345448	126392755	circ_339	2	-	0	2	0	0
chr19	45916935	45917292	circ_340	5	-	0	2	0	3
chr7	151927008	151933018	circ_341	4	+	0	3	0	1
chr12	32866143	32875567	circ_342	4	-	0	2	0	2
chr7	66025566	66041916	circ_343	2	-	0	2	0	0
chr6	42561929	42574389	circ_344	2	+	0	1	0	1
chr3	23996028	23997616	circ_345	14	+	0	3	0	11
chr16	68300496	68331379	circ_346	2	-	0	0	1	1
chr1	154184796	154186422	circ_347	19	+	0	6	0	13
chr21	37609560	37612253	circ_348	4	+	0	0	0	4
chr17	62754360	62758828	circ_349	2	+	0	2	0	0
chr1	16812921	16813156	circ_350	7	-	0	1	0	6
chr1	28362055	28384605	circ_351	73	-	1	40	2	30
chr6	157222510	157256710	circ_352	6	-	0	3	0	3
chrX	135323319	135326954	circ_353	5	-	0	1	0	4
chr4	81256898	81284038	circ_354	19	-	0	7	0	12
chr2	20974570	21001225	circ_355	5	-	0	2	0	3
chr2	209165661	209167077	circ_356	5	+	0	1	0	4
chr22	43442416	43447893	circ_357	3	-	0	3	0	0
chr8	135611973	135622898	circ_358	3	-	0	1	0	2
chr5	31437346	31451747	circ_359	6	-	0	2	2	2
chr17	43197540	43198739	circ_360	7	+	0	4	0	3
chr12	124130002	124137282	circ_361	12	+	1	4	2	5
chr4	140616351	140625350	circ_362	10	+	0	4	0	6
chr13	26898909	26928017	circ_363	22	+	0	11	1	10
chr16	14687158	14698083	circ_364	77	-	0	19	0	58
chr6	167435897	167447459	circ_365	37	+	0	17	4	16
chr17	64092369	64105112	circ_366	7	-	0	0	0	7
chr5	138737444	138737734	circ_367	8	-	0	1	2	5
chr16	11791981	11794420	circ_368	2	+	0	2	0	0
chr5	108168471	108170629	circ_369	2	+	0	0	0	2
chr17	60751424	60753892	circ_370	2	+	0	1	0	1
chr8	142160933	142161936	circ_371	4	+	0	2	0	2
chr1	223985917	223986379	circ_372	5	-	1	2	0	2
chr5	134010305	134018172	circ_373	9	+	0	3	0	6
chr10	96207392	96234540	circ_374	29	+	0	10	1	18
chr4	88952237	88964609	circ_375	3	+	0	0	0	3
chr1	54506429	54513045	circ_376	16	+	0	1	1	14
chr1	52266228	52279761	circ_377	2	+	0	2	0	0
chr16	72234299	72270710	circ_378	2	-	0	2	0	0
chr9	117800540	117827198	circ_379	6	+	0	5	0	1
chr3	179481790	179483636	circ_380	61	+	0	21	1	39
chr3	127413818	127414033	circ_381	56	-	1	4	3	48
chr4	170057469	170057771	circ_382	6	-	0	3	0	3
chr1	47767233	47776034	circ_383	7	-	1	2	1	3
chr3	100560842	100567719	circ_384	11	-	0	4	2	5
chr4	86293830	86295722	circ_385	2	+	0	0	0	2
chr3	44067261	44075634	circ_386	2	+	0	0	0	2
chr19	17308601	17311638	circ_387	20	+	2	7	0	11
chr2	201784945	201802689	circ_388	7	+	0	5	1	1
chr7	140534409	140534672	circ_389	4	+	0	1	0	3
chr5	77928087	77930577	circ_390	3	-	0	0	0	3
chr16	30052316	30057708	circ_391	2	+	0	0	0	2
chr1	53322670	53333449	circ_392	4	-	0	1	2	1
chr2	32157136	32181667	circ_393	2	+	0	2	0	0
chr8	26439485	26441499	circ_394	41	+	0	6	1	34
chr17	60650576	60654136	circ_395	2	+	0	1	0	1
chr5	37173857	37176088	circ_396	8	-	1	1	0	6
chr16	30744601	30745936	circ_397	2	+	0	2	0	0
chr18	45391430	45396935	circ_398	51	-	1	27	2	21
chr16	30302524	30311248	circ_399	3	+	0	3	0	0
chr13	25015984	25023955	circ_400	2	+	0	1	0	1
chr3	31617888	31621588	circ_401	115	-	4	64	5	42
chr8	26248759	26265892	circ_402	29	-	2	14	1	12
chr14	102659800	102664184	circ_403	16	+	0	7	3	6
chr12	120109300	120110269	circ_404	5	-	0	2	0	3
chr16	66642212	66643906	circ_405	46	+	2	14	0	30
chr22	38074383	38074661	circ_406	10	+	0	1	0	9
chr16	15789765	15790717	circ_407	10	+	0	3	1	6
chr21	34939463	34945761	circ_408	2	+	0	1	0	1
chr2	36691677	36726490	circ_409	6	-	0	4	0	2
chr9	137519012	137519179	circ_410	2	+	0	0	0	2
chr2	32418958	32434630	circ_411	3	-	0	2	0	1
chr18	54398614	54426184	circ_412	7	-	0	4	0	3
chr20	50286536	50292747	circ_413	8	+	0	3	0	5
chr16	9014216	9024254	circ_414	12	-	0	6	1	5
chr8	11708375	11710988	circ_415	2	+	0	2	0	0
chr1	19683129	19712120	circ_416	2	-	0	2	0	0
chr9	4286038	4310528	circ_417	3	-	0	3	0	0
chr8	30332295	30336893	circ_418	117	-	1	2	4	110
chr2	15615811	15674765	circ_419	2	-	0	2	0	0
chr7	138552721	138556108	circ_420	3	+	0	3	0	0
chr5	52365939	52368525	circ_421	7	-	0	2	0	5
chr10	103567487	103573363	circ_422	2	-	0	2	0	0
chr12	27183667	27199165	circ_423	2	+	0	1	0	1
chrX	44820529	44896934	circ_424	2	+	0	0	0	2
chr14	81223236	81244390	circ_425	3	-	0	3	0	0
chr19	40875815	40877780	circ_426	2	+	0	2	0	0
chr1	247471777	247473758	circ_427	9	-	0	2	0	7
chr15	28538034	28544662	circ_428	5	-	1	3	1	0
chr2	233075036	233114056	circ_429	2	-	0	2	0	0
chr3	125195539	125223588	circ_430	2	+	0	2	0	0
chr2	86386659	86393767	circ_431	6	-	1	1	0	4
chr12	46325289	46345510	circ_432	2	-	0	1	0	1
chr6	149691045	149691235	circ_433	4	+	0	1	0	3
chr5	52145199	52183797	circ_434	2	+	0	2	0	0
chr8	140998934	141263028	circ_435	3	-	0	0	0	3
chr16	66562897	66570920	circ_436	5	+	0	1	0	4
chr13	95858786	95860179	circ_437	4	-	0	3	0	1
chr13	35615070	35644989	circ_438	4	+	0	2	0	2
chr10	112349363	112352981	circ_439	4	+	1	2	0	1
chr14	31175029	31204064	circ_440	4	+	0	2	0	2
chr3	31638290	31641951	circ_441	3	-	0	1	0	2
chr18	39096384	39105490	circ_442	2	+	0	1	0	1
chr15	59191668	59191908	circ_443	2	-	0	0	2	0
chr14	62187100	62188541	circ_444	24	+	2	11	1	10
chr21	38480692	38498443	circ_445	21	+	0	8	1	12
chr10	13712406	13717044	circ_446	2	-	0	0	0	2
chr14	64906844	64916340	circ_447	2	+	0	1	0	1
chr13	100953714	100962162	circ_448	49	-	0	15	1	33
chr6	74432012	74440297	circ_449	2	+	0	1	0	1
chr9	77742485	77755848	circ_450	3	-	0	1	1	1
chr5	170305101	170308900	circ_451	20	+	0	1	0	19
chr17	46189393	46190763	circ_452	114	+	1	18	3	92
chr2	172325398	172325966	circ_453	25	+	1	4	0	20
chr1	16528277	16529069	circ_454	83	-	0	20	0	63
chr2	215645284	215661841	circ_455	8	-	3	1	4	0
chr14	23310700	23313079	circ_456	2	+	0	0	0	2
chr9	131648294	131654437	circ_457	2	-	0	0	0	2
chr7	99621042	99621930	circ_458	861	+	14	311	31	505
chr9	97552177	97563284	circ_459	5	+	0	5	0	0
chr4	77916934	77926949	circ_460	2	+	0	0	0	2
chr9	114691780	114693637	circ_461	2	+	0	2	0	0
chr6	57188999	57190843	circ_462	4	-	0	1	0	3
chr17	63844755	63844875	circ_463	2	+	0	0	0	2
chr2	54119945	54120936	circ_464	9	-	0	2	0	7
chr17	73686751	73687615	circ_465	2	-	0	1	0	1
chr8	98831368	98837381	circ_466	2	+	0	0	0	2
chr19	12734514	12735524	circ_467	36	+	0	6	0	30
chrX	40572166	40574472	circ_468	3	-	0	1	2	0
chr3	36524484	36527741	circ_469	12	-	0	7	0	5
chr7	132990022	133002144	circ_470	6	+	0	1	0	5
chr1	224599129	224612356	circ_471	2	-	0	1	0	1
chr15	62828792	62833481	circ_472	3	+	0	1	2	0
chr4	88973143	88987031	circ_473	5	-	0	2	1	2
chr6	44104086	44107496	circ_474	4	+	0	2	0	2
chr7	98497045	98501140	circ_475	7	-	0	3	0	4
chr15	65782527	65793117	circ_476	2	+	0	1	1	0
chr8	131352219	131354856	circ_477	2	+	0	1	0	1
chr15	41961026	41962156	circ_478	103	+	10	72	14	7
chr2	157560205	157560329	circ_479	2	-	0	0	0	2
chr8	120628505	120633797	circ_480	3	-	0	0	0	3
chr11	118422501	118430579	circ_481	46	-	0	29	3	14
chr17	65941525	65944422	circ_482	7	+	2	3	0	2
chr2	10927407	10933328	circ_483	3	+	0	1	0	2
chr4	3184081	3190820	circ_484	4	+	0	3	0	1
chr9	37781983	37784060	circ_485	4	-	0	0	0	4
chr20	35431529	35433137	circ_486	2	+	0	2	0	0
chr13	20235838	20244503	circ_487	14	-	0	7	0	7
chr19	50902105	50902741	circ_488	29	+	0	7	1	21
chr14	39565102	39565343	circ_489	7	-	0	2	0	5
chr9	37768073	37776402	circ_490	4	-	0	0	0	4
chr1	203691606	203693116	circ_491	7	-	0	3	0	4
chr6	16753464	16761678	circ_492	2	+	0	0	0	2
chr14	73614503	73614802	circ_493	274	-	3	38	5	228
chr16	69481053	69493024	circ_494	2	-	0	1	0	1
chr4	47886363	47896319	circ_495	4	-	1	1	2	0
chr12	19646734	19646920	circ_496	4	+	0	0	0	4
chr5	95084037	95119667	circ_497	6	+	3	0	3	0
chr5	162898191	162898469	circ_498	6	-	0	3	0	3
chrX	10031485	10066619	circ_499	109	+	3	53	5	48
chr14	102792322	102805560	circ_500	2	+	0	2	0	0
chr2	197135917	197172809	circ_501	35	-	0	18	0	17
chr7	151983385	152012423	circ_502	2	-	0	0	1	1
chr18	61018121	61030101	circ_503	23	-	0	11	0	12
chr3	184642650	184646321	circ_504	2	-	0	1	0	1
chr11	114316701	114352071	circ_505	4	-	0	2	0	2
chr2	232070911	232104754	circ_506	28	+	0	17	3	8
chr3	132322073	132350323	circ_507	17	-	0	12	3	2
chr12	49089782	49091966	circ_508	2	-	0	0	0	2
chr22	50827463	50832564	circ_509	5	-	0	3	0	2
chr4	57325538	57325784	circ_510	2	+	0	0	0	2
chr4	166215511	166220808	circ_511	3	+	0	1	0	2
chr5	137627659	137664218	circ_512	2	+	0	1	0	1
chr12	123825535	123830117	circ_513	2	-	0	1	0	1
chr1	93580245	93581175	circ_514	6	-	0	4	0	2
chr1	168541479	168541601	circ_515	2	-	0	0	0	2
chr19	48653020	48654593	circ_516	3	-	0	1	0	2
chr18	9195549	9221997	circ_517	16	+	2	4	5	5
chr10	518379	566295	circ_518	9	+	0	4	0	5
chr3	126189738	126191148	circ_519	4	-	0	0	0	4
chr10	71873901	71883853	circ_520	3	-	0	3	0	0
chr17	66431761	66449133	circ_521	2	-	0	2	0	0
chr10	27009064	27013052	circ_522	3	-	0	0	0	3
chr13	99109422	99118815	circ_523	11	-	0	7	0	4
chr2	20478153	20478580	circ_524	5	+	0	1	2	2
chr11	125513687	125526230	circ_525	2	-	1	1	0	0
chr3	12558110	12560696	circ_526	47	-	0	7	3	37
chr11	10828459	10828801	circ_527	3	+	0	3	0	0
chr15	91181678	91184431	circ_528	16	+	0	7	0	9
chr6	110048312	110064975	circ_529	6	-	0	2	0	4
chr1	23397718	23398690	circ_530	17	+	0	1	0	16
chr7	38462021	38516569	circ_531	2	+	1	1	0	0
chr22	29746024	29747814	circ_532	6	+	0	1	0	5
chr14	50053515	50329390	circ_533	2	+	0	2	0	0
chr7	101559395	101713697	circ_534	2	+	0	0	0	2
chr1	35917229	35920086	circ_535	3	+	0	0	0	3
chr4	88986526	88989213	circ_536	3	-	0	3	0	0
chr16	67991645	67995609	circ_537	2	-	0	0	0	2
chr15	96734581	96815027	circ_538	2	-	0	2	0	0
chr3	119222379	119236162	circ_539	53	+	0	5	3	45
chr22	31837760	31846346	circ_540	2	+	1	1	0	0
chr9	123210173	123222945	circ_541	2	-	0	0	0	2
chr9	118949433	118950495	circ_542	11	+	0	6	0	5
chr1	246490503	246665969	circ_543	2	-	0	2	0	0
chr2	232597698	232603912	circ_544	2	+	1	1	0	0
chr13	114154273	114164739	circ_545	2	+	0	0	0	2
chr3	172013153	172028671	circ_546	16	-	0	7	0	9
chr13	41096690	41134997	circ_547	2	-	0	2	0	0
chr17	76396816	76397138	circ_548	34	+	1	3	0	30
chr19	18649278	18650180	circ_549	2	+	0	0	0	2
chr9	131565529	131566398	circ_550	12	+	1	5	0	6
chr10	35302627	35320547	circ_551	2	-	0	2	0	0
chr3	141272699	141278837	circ_552	28	+	0	8	0	20
chr3	196857398	196876667	circ_553	2	-	0	1	1	0
chr1	227381487	227400920	circ_554	12	+	0	5	1	6
chr9	77769840	77783182	circ_555	3	+	0	2	0	1
chr2	232072840	232081506	circ_556	3	-	0	2	0	1
chr17	41888175	41888573	circ_557	3	+	0	1	0	2
chr1	233190014	233201407	circ_558	2	-	0	2	0	0
chr2	43712373	43755127	circ_559	5	+	0	3	0	2
chr12	23887618	24048958	circ_560	2	-	0	0	0	2
chr7	72301331	72302378	circ_561	4	-	0	2	0	2
chr19	10279006	10288043	circ_562	4	+	0	2	0	2
chr12	31595709	31605410	circ_563	4	+	0	4	0	0
chr11	85718585	85726006	circ_564	2	-	0	1	0	1
chr8	38147993	38153470	circ_565	3	+	0	0	0	3
chr1	205072985	205074296	circ_566	16	-	1	4	5	6
chr1	237070345	237080220	circ_567	2	-	0	1	0	1
chr15	70979879	70991999	circ_568	18	-	0	2	0	16
chr19	33439172	33444707	circ_569	2	-	0	0	0	2
chr12	120992521	120998689	circ_570	3	+	0	0	0	3
chr5	178987026	179004137	circ_571	6	+	0	3	0	3
chr6	90392851	90398527	circ_572	3	-	0	3	0	0
chr15	61386555	61404318	circ_573	11	-	0	3	2	6
chr13	100982815	101020828	circ_574	13	-	0	4	0	9
chr4	122737603	122737898	circ_575	3	-	0	3	0	0
chr5	86674213	86685344	circ_576	3	+	0	0	0	3
chr7	102016270	102016769	circ_577	3	+	0	1	0	2
chrY	249339	258428	circ_578	76	+	0	25	1	50
chr16	74716549	74719481	circ_579	6	-	0	2	0	4
chr11	18010144	18029623	circ_580	11	-	0	1	0	10
chr8	37990972	37993284	circ_581	7	+	0	1	0	6
chr3	71096093	71102924	circ_582	5	+	0	1	0	4
chr3	17549966	17627958	circ_583	4	-	0	0	0	4
chr19	45783632	45783992	circ_584	28	-	0	8	1	19
chr3	37162983	37190529	circ_585	16	+	0	8	2	6
chr6	118769567	118771033	circ_586	45	-	0	4	0	41
chr1	150300016	150305670	circ_587	2	-	0	1	0	1
chr10	31661947	31676727	circ_588	241	+	4	67	8	162
chr6	130484044	130484270	circ_589	2	-	0	0	0	2
chr4	187549308	187560937	circ_590	10	+	1	8	0	1
chr19	11657490	11657784	circ_591	4	+	0	0	0	4
chr22	35815877	35819334	circ_592	2	+	0	0	0	2
chr16	67070542	67116242	circ_593	20	+	0	6	3	11
chr17	33310021	33310571	circ_594	15	+	0	5	2	8
chr2	15326866	15359092	circ_595	2	-	0	2	0	0
chr12	53925528	53928443	circ_596	2	-	0	1	0	1
chr5	65000106	65004385	circ_597	7	-	0	1	0	6
chr5	144817635	144820635	circ_598	8	-	0	1	0	7
chr6	155411423	155451551	circ_599	3	+	0	3	0	0
chr2	219394679	219399429	circ_600	4	-	0	0	0	4
chr18	66364463	66369027	circ_601	5	+	0	1	3	1
chr1	22165318	22166510	circ_602	8	-	0	2	0	6
chr5	71654030	71655524	circ_603	2	+	0	2	0	0
chr3	61608645	61609229	circ_604	6	+	0	1	0	5
chr7	6774936	6777567	circ_605	10	+	0	6	0	4
chr1	193172925	193181607	circ_606	8	+	1	5	0	2
chr6	77860918	77969494	circ_607	2	-	0	1	0	1
chr7	5680785	5692141	circ_608	34	+	0	12	0	22
chr5	170610203	170632616	circ_609	29	+	0	12	2	15
chr13	41890982	41897326	circ_610	4	-	0	4	0	0
chr19	38682785	38684420	circ_611	2	-	0	2	0	0
chr12	121711859	121712388	circ_612	7	-	0	1	0	6
chr1	9780301	9780649	circ_613	2	+	0	1	0	1
chr11	74570203	74574066	circ_614	35	-	1	12	0	22
chr10	101654703	101659823	circ_615	4	+	0	1	0	3
chr2	99919356	99921208	circ_616	8	-	0	2	0	6
chr3	17051166	17056403	circ_617	17	-	3	4	10	0
chr2	61295984	61298927	circ_618	4	-	0	2	0	2
chr12	2614008	2622150	circ_619	25	-	1	4	0	20
chr15	49517402	49600974	circ_620	4	+	0	4	0	0
chr7	47436397	47568745	circ_621	2	+	0	0	0	2
chr16	68155890	68160513	circ_622	346	+	6	182	23	135
chr5	54565241	54577343	circ_623	3	-	0	3	0	0
chr4	68514786	68527973	circ_624	2	-	0	0	0	2
chr17	73787841	73789617	circ_625	3	+	0	1	0	2
chr10	12136072	12162266	circ_626	16	+	0	6	1	9
chr3	129599152	129599405	circ_627	53	-	0	5	0	48
chr22	26921995	26932452	circ_628	3	-	0	1	0	2
chr10	88811340	88819998	circ_629	3	-	0	1	0	2
chr4	154284139	154318485	circ_630	2	+	0	0	0	2
chr15	43438691	43441349	circ_631	5	+	0	2	0	3
chr4	154212884	154217188	circ_632	2	+	0	1	0	1
chr2	9616116	9624679	circ_633	6	+	0	3	0	3
chr1	224553581	224567357	circ_634	3	+	0	2	0	1
chr10	105621914	105622102	circ_635	2	-	0	0	0	2
chr18	29444590	29470829	circ_636	3	+	3	0	0	0
chr13	24164289	24190184	circ_637	12	+	0	6	0	6
chr9	71679854	71687746	circ_638	2	+	0	2	0	0
chr2	64648424	64648531	circ_639	2	+	0	0	0	2
chr4	129809834	129867307	circ_640	4	+	0	3	0	1
chr1	165649724	165664634	circ_641	8	-	0	4	0	4
chr1	171514618	171514826	circ_642	2	-	0	0	0	2
chr10	60549442	60580228	circ_643	2	-	0	1	0	1
chr20	44259697	44259841	circ_644	2	+	0	0	0	2
chr3	9495423	9506356	circ_645	31	+	1	9	4	17
chr8	142190846	142195377	circ_646	2	+	0	0	0	2
chr14	76620697	76662315	circ_647	3	+	0	2	0	1
chr8	135820747	135834646	circ_648	2	-	0	0	0	2
chr17	3553458	3553774	circ_649	3	+	0	2	1	0
chr12	51504660	51511530	circ_650	2	+	0	0	0	2
chr19	14038706	14039001	circ_651	7	+	0	1	0	6
chr4	34981270	35006743	circ_652	3	-	0	0	0	3
chr9	115060112	115083805	circ_653	8	-	0	1	1	6
chr4	120188475	120190992	circ_654	5	+	1	4	0	0
chr8	128864180	128903244	circ_655	3	-	0	3	0	0
chr4	7787921	7802380	circ_656	12	+	0	4	0	8
chr1	19570108	19570509	circ_657	8	-	0	3	0	5
chrX	108921217	108921644	circ_658	3	+	0	0	0	3
chr8	87381168	87393858	circ_659	3	+	0	2	0	1
chr3	122081815	122084313	circ_660	8	-	0	1	1	6
chr2	240944627	240961757	circ_661	4	-	0	3	1	0
chr17	63685247	63746842	circ_662	3	-	0	2	0	1
chr16	74694830	74695349	circ_663	23	-	0	5	1	17
chr1	202729543	202736188	circ_664	3	-	0	1	0	2
chr1	46206573	46207004	circ_665	2	+	0	2	0	0
chr2	39515262	39517475	circ_666	2	+	0	2	0	0
chr6	88224146	88226598	circ_667	5	+	0	2	0	3
chr1	71304482	71376234	circ_668	11	+	0	4	0	7
chr14	50666409	50682150	circ_669	3	-	0	3	0	0
chr2	113405230	113410375	circ_670	5	+	0	2	0	3
chr6	155108995	155114110	circ_671	19	+	0	9	0	10
chr18	23612363	23658124	circ_672	6	+	0	2	0	4
chr11	9850903	9871765	circ_673	3	-	0	0	3	0
chr7	140269445	140285510	circ_674	2	+	0	0	0	2
chr6	82933157	82937019	circ_675	4	+	1	0	0	3
chr2	230312032	230411808	circ_676	4	+	0	0	0	4
chr2	10059170	10059949	circ_677	5	+	0	1	2	2
chr3	155560221	155562865	circ_678	2	-	0	1	0	1
chr8	91566579	91574568	circ_679	2	-	0	1	0	1
chr9	4117768	4191833	circ_680	2	-	0	2	0	0
chr15	65790202	65799693	circ_681	4	-	2	2	0	0
chr20	17936009	17937681	circ_682	138	+	0	6	3	129
chr17	64782985	64785097	circ_683	4	+	0	0	0	4
chr8	6588232	6590171	circ_684	6	+	0	0	0	6
chr9	131271155	131289804	circ_685	3	+	0	2	0	1
chr8	22478732	22502316	circ_686	2	+	1	1	0	0
chr5	148629378	148632400	circ_687	12	+	0	2	0	10
chr22	30077428	30079053	circ_688	2	-	0	2	0	0
chr9	34286615	34297112	circ_689	8	-	0	1	0	7
chr1	53675687	53676991	circ_690	2	+	0	1	0	1
chr10	134459372	134464009	circ_691	4	-	0	0	0	4
chr12	121877660	121879036	circ_692	2	+	0	2	0	0
chr4	54280782	54294350	circ_693	114	+	1	49	2	62
chr17	1985104	1989195	circ_694	5	+	0	0	2	3
chr21	47152589	47175366	circ_695	14	+	0	4	0	10
chr2	224749365	224763787	circ_696	11	-	0	2	0	9
chr15	71124522	71128844	circ_697	3	-	1	2	0	0
chr15	52213693	52221684	circ_698	2	+	0	0	0	2
chr19	54025110	54080107	circ_699	9	+	0	2	0	7
chr3	141620978	141626116	circ_700	4	-	0	2	0	2
chr16	68191772	68200918	circ_701	7	+	0	3	0	4
chr13	50034243	50042096	circ_702	7	-	0	2	0	5
chr12	60127484	60129769	circ_703	2	+	0	0	0	2
chr9	113772456	113773970	circ_704	2	+	0	1	0	1
chr21	44282392	44283706	circ_705	5	+	0	0	0	5
chr14	103941330	103941547	circ_706	3	+	0	0	0	3
chr12	90004198	90005149	circ_707	2	+	0	2	0	0
chrX	109507717	109522502	circ_708	4	-	0	1	0	3
chr10	128816974	128841428	circ_709	2	+	0	2	0	0
chr12	125453080	125453514	circ_710	3	+	0	0	0	3
chr14	50667671	50671127	circ_711	3	-	0	1	0	2
chr20	21321359	21327188	circ_712	40	+	1	17	0	22
chr5	31431683	31451747	circ_713	7	+	0	6	0	1
chr1	160206925	160213824	circ_714	5	-	0	4	0	1
chr7	138738197	138740041	circ_715	6	-	0	2	0	4
chr22	46088876	46136418	circ_716	8	+	0	5	1	2
chr9	127289058	127298411	circ_717	2	+	0	2	0	0
chr8	30557598	30567419	circ_718	3	+	0	3	0	0
chr1	80418173	80418291	circ_719	2	-	0	0	0	2
chr6	82933785	82941559	circ_720	39	-	0	9	0	30
chr15	90143816	90161441	circ_721	2	+	0	0	0	2
chr8	68163534	68172161	circ_722	2	+	0	1	1	0
chr13	77738589	77748624	circ_723	2	-	0	0	0	2
chr5	134508190	134509862	circ_724	8	+	0	3	0	5
chrX	154317538	154319114	circ_725	2	+	0	1	0	1
chr16	167300	180590	circ_726	3	+	0	1	0	2
chr12	28457559	28460682	circ_727	12	+	0	7	2	3
chr14	39620950	39627606	circ_728	2	+	0	1	0	1
chr3	195041430	195057705	circ_729	4	-	0	1	0	3
chr1	225965637	225977098	circ_730	6	+	0	5	0	1
chr12	24989445	24995158	circ_731	6	+	0	0	0	6
chr7	5256194	5256818	circ_732	20	+	0	1	1	18
chr14	101446914	101460244	circ_733	11	+	0	5	0	6
chr3	120129799	120134874	circ_734	2	-	0	0	0	2
chr22	18178907	18185152	circ_735	8	-	0	0	0	8
chr19	40761065	40771258	circ_736	48	-	0	10	3	35
chr1	65339053	65352024	circ_737	2	+	0	1	0	1
chr1	22007301	22021714	circ_738	6	-	0	2	1	3
chr1	150807014	150808969	circ_739	2	+	0	2	0	0
chr2	36605500	36669878	circ_740	39	+	0	15	3	21
chr4	184603885	184606556	circ_741	3	-	0	1	0	2
chr9	130947826	130948055	circ_742	3	-	0	1	0	2
chr3	196050615	196054462	circ_743	3	-	0	0	0	3
chr2	230675683	230679026	circ_744	2	-	0	2	0	0
chr10	93751876	93757508	circ_745	4	-	0	2	1	1
chr14	74340726	74341379	circ_746	3	-	0	1	0	2
chr22	36681398	36681703	circ_747	3	-	0	0	0	3
chr8	143740234	143748519	circ_748	2	-	0	0	0	2
chr11	19840721	19841669	circ_749	2	+	0	1	0	1
chr4	139988109	139988924	circ_750	2	+	0	1	0	1
chr6	73385260	73386938	circ_751	2	-	0	0	0	2
chr10	128768966	128785881	circ_752	7	+	0	5	0	2
chr11	17167215	17167489	circ_753	5	-	0	3	0	2
chr9	138773479	138780119	circ_754	16	-	1	7	0	8
chr4	169141806	169158946	circ_755	2	+	1	1	0	0
chr7	17908030	17937069	circ_756	32	-	0	17	2	13
chr8	30557598	30565658	circ_757	6	-	0	1	0	5
chr4	1919868	1936989	circ_758	7	+	0	3	0	4
chr7	102939015	102944937	circ_759	2	-	0	0	0	2
chr11	68560783	68580044	circ_760	4	-	0	1	0	3
chr5	148638081	148638690	circ_761	2	+	0	0	0	2
chr19	55502464	55502585	circ_762	2	-	0	0	0	2
chr1	89250322	89251896	circ_763	3	-	0	1	0	2
chr13	20412840	20426330	circ_764	2	+	0	2	0	0
chr7	77210744	77212967	circ_765	111	+	0	19	10	82
chr11	33731452	33744009	circ_766	5	+	0	3	0	2
chr3	37170554	37196147	circ_767	8	-	0	2	0	6
chr5	10390444	10391843	circ_768	5	-	0	0	0	5
chr1	153598796	153604716	circ_769	4	+	0	2	0	2
chr14	64465632	64489581	circ_770	3	-	1	0	2	0
chr1	48913066	48918803	circ_771	2	-	0	2	0	0
chr10	47194179	47210555	circ_772	3	-	0	0	0	3
chr2	55752089	55752755	circ_773	2	+	2	0	0	0
chr2	218745621	218765235	circ_774	13	+	0	3	0	10
chr21	9827147	9827361	circ_775	2	+	0	0	0	2
chr1	66713143	66731770	circ_776	11	+	0	2	1	8
chr5	149900530	149921190	circ_777	3	+	0	0	0	3
chr13	111857636	111896641	circ_778	9	+	1	3	1	4
chr8	17871473	17872349	circ_779	2	+	1	1	0	0
chr1	71250869	71256727	circ_780	5	-	0	2	0	3
chr17	65628259	65671658	circ_781	3	-	0	2	0	1
chr4	24564043	24572470	circ_782	5	+	0	1	2	2
chr1	174190110	174190302	circ_783	2	+	0	0	0	2
chr18	34297795	34298678	circ_784	2	-	0	0	0	2
chr2	211421443	211447433	circ_785	3	-	0	2	0	1
chr6	47563597	47574013	circ_786	4	-	0	2	0	2
chr14	31775938	31777226	circ_787	4	+	0	0	0	4
chr10	1139392	1142186	circ_788	2	-	0	1	0	1
chr18	19116003	19148055	circ_789	4	-	0	2	1	1
chr6	34256517	34263462	circ_790	3	+	0	2	0	1
chr3	23107324	23107419	circ_791	2	+	0	0	0	2
chr3	47680215	47719801	circ_792	2	-	0	1	0	1
chr19	12253456	12258617	circ_793	2	+	0	2	0	0
chr1	28784343	28785769	circ_794	2	-	0	1	0	1
chr9	14672828	14680160	circ_795	2	+	0	1	0	1
chr8	38879162	38913291	circ_796	2	-	0	2	0	0
chr13	100982815	101077985	circ_797	6	-	0	1	0	5
chr11	31429003	31429877	circ_798	3	-	0	1	0	2
chr15	52433337	52442122	circ_799	14	-	0	3	0	11
chr12	124853894	124853981	circ_800	2	+	0	2	0	0
chr3	150280329	150281401	circ_801	7	-	0	3	1	3
chr20	49595075	49595230	circ_802	2	-	0	0	0	2
chr8	130915558	130934594	circ_803	2	+	0	1	0	1
chr5	131013396	131044965	circ_804	31	-	3	13	1	14
chr1	33623854	33625545	circ_805	3	-	0	3	0	0
chrX	77385176	77387270	circ_806	2	-	0	0	0	2
chrX	10031485	10035530	circ_807	17	-	1	8	1	7
chr7	8043538	8095179	circ_808	2	-	0	1	0	1
chr9	33953283	33960876	circ_809	11	+	0	3	0	8
chr2	97399256	97402954	circ_810	2	+	0	0	0	2
chr2	151343782	151343969	circ_811	3	-	0	0	0	3
chr2	190656516	190683555	circ_812	2	-	0	1	1	0
chrX	109263580	109388104	circ_813	2	-	0	1	0	1
chr1	231090079	231097049	circ_814	55	-	2	9	2	42
chr5	137664173	137666907	circ_815	2	-	0	0	0	2
chr5	14293121	14359640	circ_816	2	+	0	1	0	1
chr6	108202353	108204350	circ_817	11	-	2	2	2	5
chr17	4027201	4037777	circ_818	3	-	0	0	0	3
chr22	31998198	32004019	circ_819	2	-	0	0	0	2
chr10	3201106	3202522	circ_820	13	+	0	5	0	8
chr12	120587410	120587847	circ_821	3	-	0	1	0	2
chr15	51039692	51041943	circ_822	7	+	0	2	1	4
chr8	56863018	56882352	circ_823	5	+	0	1	1	3
chr19	49477527	49477596	circ_824	2	+	2	0	0	0
chr5	94005856	94006713	circ_825	3	-	0	3	0	0
chr10	60347975	60349852	circ_826	3	-	0	3	0	0
chr13	101320833	101322823	circ_827	8	-	0	3	0	5
chr19	50037450	50040462	circ_828	2	-	0	1	0	1
chr4	25848916	25849486	circ_829	3	-	0	1	0	2
chr9	4823548	4827033	circ_830	145	+	1	13	5	126
chr14	94985968	94986162	circ_831	3	-	0	0	0	3
chr19	8604616	8604944	circ_832	38	+	0	10	2	26
chr12	12672796	12674397	circ_833	30	-	0	13	1	16
chr11	28232609	28252532	circ_834	4	+	0	3	0	1
chr17	4200012	4207040	circ_835	8	-	0	2	0	6
chr4	123200930	123210347	circ_836	2	-	0	0	2	0
chr10	30615353	30630569	circ_837	2	-	0	0	2	0
chr13	41523942	41525572	circ_838	8	-	0	4	0	4
chrX	54142978	54186049	circ_839	2	-	0	0	0	2
chr5	134118635	134121276	circ_840	2	+	0	1	0	1
chr1	46295111	46295501	circ_841	3	-	0	0	0	3
chr16	4774751	4777178	circ_842	6	+	0	3	2	1
chr16	27351507	27353580	circ_843	7	-	0	1	0	6
chr18	34081895	34092506	circ_844	7	+	0	3	0	4
chr19	3638882	3641807	circ_845	3	+	0	0	0	3
chr3	195968819	195969511	circ_846	2	+	0	0	0	2
chr20	19560644	19566188	circ_847	16	+	0	5	0	11
chr1	28165210	28169841	circ_848	4	+	0	1	0	3
chr2	203142673	203147195	circ_849	4	+	0	3	0	1
chr13	46050336	46057490	circ_850	2	+	0	0	0	2
chr3	162776259	162776395	circ_851	2	+	0	0	0	2
chr12	118480646	118481182	circ_852	18	-	0	2	0	16
chr8	23159540	23179794	circ_853	2	-	0	2	0	0
chr8	25224386	25227157	circ_854	27	-	0	8	3	16
chr2	175243651	175245443	circ_855	3	-	0	3	0	0
chr14	104141889	104145882	circ_856	4	+	0	2	0	2
chr9	16727795	16727995	circ_857	9	-	0	0	0	9
chr12	120260624	120272032	circ_858	21	+	0	5	0	16
chr14	92185762	92268765	circ_859	2	+	0	2	0	0
chr18	76886267	77013541	circ_860	2	+	0	2	0	0
chr11	77690042	77692622	circ_861	6	-	0	0	0	6
chr15	79669129	79675448	circ_862	3	+	0	1	0	2
chr1	21586764	21599404	circ_863	6	-	0	4	0	2
chr5	68590620	68607031	circ_864	2	+	0	1	0	1
chr5	137750821	137754921	circ_865	3	+	0	0	0	3
chr2	160035067	160035674	circ_866	2	+	0	1	1	0
chr13	99061592	99076904	circ_867	11	+	1	2	1	7
chr15	64710740	64717830	circ_868	43	+	0	8	0	35
chr2	61575005	61577828	circ_869	4	-	1	3	0	0
chr8	141799573	141931231	circ_870	6	-	0	4	1	1
chr7	73114708	73115261	circ_871	65	-	0	20	1	44
chr22	24622599	24627498	circ_872	2	+	0	2	0	0
chr9	125033143	125033354	circ_873	6	+	0	1	2	3
chr3	101374948	101391057	circ_874	3	-	1	1	1	0
chr19	5616143	5616497	circ_875	10	+	0	3	0	7
chr3	100238306	100287811	circ_876	2	-	1	1	0	0
chr16	12293458	12371893	circ_877	7	+	0	2	0	5
chr9	125639750	125659855	circ_878	5	-	1	4	0	0
chr1	19510305	19519034	circ_879	2	-	0	2	0	0
chr8	56723440	56725677	circ_880	2	-	0	1	0	1
chr13	52992127	53001354	circ_881	26	-	0	11	0	15
chr7	2418875	2419002	circ_882	3	-	0	0	0	3
chrY	2276786	2293345	circ_883	21	-	0	1	0	20
chr4	16754030	16900052	circ_884	8	-	0	5	0	3
chr9	129102787	129246311	circ_885	2	-	0	1	1	0
chr15	56152605	56166206	circ_886	6	+	0	6	0	0
chr14	74756186	74757202	circ_887	13	-	0	2	0	11
chr17	8141349	8146466	circ_888	3	-	0	0	0	3
chr1	179081444	179086651	circ_889	5	-	0	0	0	5
chr17	25630393	25630661	circ_890	3	+	0	0	0	3
chr14	20811306	20811436	circ_891	888	+	17	77	50	744
chr1	22190593	22192302	circ_892	2	+	0	1	0	1
chr12	2224390	2229596	circ_893	107	-	0	35	6	66
chr16	58200607	58201110	circ_894	5	+	0	2	0	3
chr13	45578440	45594563	circ_895	3	+	0	2	1	0
chr9	136699394	136726554	circ_896	2	+	0	0	0	2
chr8	19214714	19231171	circ_897	2	+	0	2	0	0
chr1	222889026	222895856	circ_898	6	-	0	4	0	2
chr7	91621472	91632549	circ_899	2	+	1	0	1	0
chr7	129662159	129664346	circ_900	2	-	0	1	0	1
chr6	42583740	42600642	circ_901	2	+	0	1	0	1
chr21	40636386	40646398	circ_902	3	+	0	2	0	1
chr19	23316882	23321357	circ_903	13	-	0	1	0	12
chr7	110840604	110856323	circ_904	2	-	0	1	0	1
chr9	111795587	111870850	circ_905	3	+	1	1	1	0
chr5	154296558	154307110	circ_906	2	-	0	2	0	0
chr6	135639657	135679325	circ_907	3	-	0	1	0	2
chr9	34089410	34093446	circ_908	2	-	0	0	0	2
chr9	99277931	99327765	circ_909	9	+	1	8	0	0
chr17	42293022	42294072	circ_910	3	+	0	2	0	1
chr14	104094741	104094861	circ_911	2	-	0	0	2	0
chr6	28116094	28120877	circ_912	2	+	0	2	0	0
chr2	65318117	65331940	circ_913	6	-	0	3	0	3
chr18	2722517	2729407	circ_914	2	+	0	1	0	1
chr19	38708100	38708516	circ_915	2	+	0	0	0	2
chr12	78392117	78452895	circ_916	2	-	0	0	1	1
chr3	122168421	122186276	circ_917	5	+	0	5	0	0
chr6	7176033	7177006	circ_918	2	+	0	0	0	2
chr10	1123847	1124498	circ_919	4	-	0	3	0	1
chr1	173593926	173596298	circ_920	2	+	0	0	0	2
chr10	5944983	5969504	circ_921	2	+	0	2	0	0
chr8	62550506	62557191	circ_922	3	+	0	0	0	3
chr12	120198743	120204986	circ_923	11	-	1	3	0	7
chr22	31661932	31669493	circ_924	3	+	0	1	0	2
chr3	182775099	182789145	circ_925	5	-	0	2	1	2
chr6	629835	637861	circ_926	22	-	0	5	0	17
chr1	176317532	176432554	circ_927	2	-	0	2	0	0
chr4	85781565	85818163	circ_928	2	+	0	2	0	0
chr6	16753464	16777204	circ_929	46	-	9	5	21	11
chr11	102076624	102094483	circ_930	20	+	1	7	1	11
chr19	46020921	46024664	circ_931	11	+	0	2	0	9
chr6	138817356	138996181	circ_932	4	+	0	3	0	1
chr2	135099161	135160708	circ_933	2	-	0	2	0	0
chr10	79163620	79347629	circ_934	12	-	0	6	0	6
chr1	93770945	93791452	circ_935	9	+	0	7	1	1
chr10	11908530	11908782	circ_936	4	+	0	0	0	4
chr1	15953164	15970145	circ_937	5	+	0	5	0	0
chr2	74386218	74399879	circ_938	7	-	0	5	0	2
chr3	17549966	17560487	circ_939	7	-	0	0	0	7
chr1	8716032	8716500	circ_940	6	-	0	2	4	0
chr3	37327505	37340862	circ_941	3	-	0	2	1	0
chr10	120832402	120833449	circ_942	23	-	1	8	1	13
chr5	64509865	64511314	circ_943	6	-	0	2	0	4
chr1	78097535	78107340	circ_944	11	+	0	8	3	0
chr16	11118678	11154879	circ_945	2	+	0	2	0	0
chr18	48422179	48434566	circ_946	6	+	0	5	0	1
chr5	133494146	133509713	circ_947	15	-	1	6	1	7
chr12	132575394	132576061	circ_948	2	+	0	1	0	1
chr2	224758951	224760347	circ_949	100	+	0	9	1	90
chr9	100190742	100194520	circ_950	3	+	0	1	0	2
chr17	44171926	44246971	circ_951	3	+	0	1	0	2
chr8	98698896	98701331	circ_952	4	+	0	4	0	0
chr1	114449618	114450813	circ_953	3	-	0	0	0	3
chr8	48866180	48869991	circ_954	4	-	1	3	0	0
chr14	31103153	31112611	circ_955	5	+	1	1	1	2
chr1	235643370	235659618	circ_956	5	-	0	2	0	3
chr14	61262935	61285565	circ_957	12	+	1	8	3	0
chr20	3888573	3893281	circ_958	63	+	1	28	4	30
chr3	196874849	196875064	circ_959	2	+	0	0	0	2
chr13	37439674	37454012	circ_960	2	-	0	1	0	1
chr6	4854759	4892613	circ_961	3	+	0	3	0	0
chr2	135227548	135227782	circ_962	2	+	0	2	0	0
chr2	183831944	183846104	circ_963	4	+	0	2	0	2
chr10	104117796	104119192	circ_964	8	+	0	3	1	4
chr2	20478344	20478580	circ_965	2	-	0	0	0	2
chr5	151166164	151175136	circ_966	3	+	0	2	0	1
chr17	40456360	40458465	circ_967	2	+	0	1	0	1
chr2	232995329	233075115	circ_968	2	-	0	0	0	2
chr7	75168643	75171299	circ_969	2	-	0	0	0	2
chr16	47143394	47165936	circ_970	21	-	2	9	2	8
chr11	108129713	108138069	circ_971	3	-	0	1	0	2
chr11	73620444	73630077	circ_972	15	-	2	5	0	8
chr11	122646927	122653930	circ_973	13	+	0	8	0	5
chr3	155611307	155633981	circ_974	4	+	1	2	1	0
chr1	16464348	16464925	circ_975	64	-	1	24	1	38
chr10	1139392	1151207	circ_976	6	+	0	2	0	4
chr1	5987709	6046292	circ_977	7	-	0	5	0	2
chr12	2613164	2622150	circ_978	14	+	0	5	0	9
chr6	170846322	170858201	circ_979	6	-	0	6	0	0
chr22	29954859	29965276	circ_980	2	-	0	2	0	0
chr22	30050646	30064435	circ_981	4	+	0	1	0	3
chr6	170013655	170038756	circ_982	2	-	0	1	0	1
chr16	30724037	30724698	circ_983	2	+	0	0	0	2
chr13	60667762	60677054	circ_984	2	-	0	0	0	2
chr12	121768386	121769231	circ_985	3	-	0	0	0	3
chr13	46067482	46070447	circ_986	3	-	0	0	0	3
chr3	44826337	44828066	circ_987	4	+	0	1	1	2
chr16	4029117	4043511	circ_988	2	-	1	0	0	1
chr7	47436397	47467974	circ_989	2	-	0	2	0	0
chr19	33108495	33117733	circ_990	2	-	0	0	0	2
chr13	24796957	24798720	circ_991	126	+	4	48	6	68
chr16	85321468	85391249	circ_992	9	+	0	4	0	5
chr3	47127685	47144913	circ_993	10	-	0	6	0	4
chr16	69905707	69922152	circ_994	2	-	0	0	0	2
chr14	92559596	92563182	circ_995	21	-	0	11	0	10
chr9	113734353	113771481	circ_996	8	-	0	2	1	5
chr1	151395873	151414681	circ_997	2	+	0	1	0	1
chr12	95546587	95546769	circ_998	7	-	0	5	0	2
chr2	38536521	38546161	circ_999	8	+	0	7	1	0
chr15	78836532	78839040	circ_1000	7	+	1	0	0	6
chr12	69983265	69987393	circ_1001	19	+	0	11	5	3
chr11	120302480	120308091	circ_1002	5	-	0	0	0	5
chr4	88986526	88987031	circ_1003	6	-	0	2	2	2
chr10	70695762	70703013	circ_1004	5	+	0	3	0	2
chr18	56598878	56599760	circ_1005	4	+	0	0	1	3
chr10	95147554	95148911	circ_1006	2	-	0	0	0	2
chr1	46027461	46032692	circ_1007	4	-	0	1	0	3
chr22	32239081	32241223	circ_1008	3	-	0	3	0	0
chr11	128932175	128997200	circ_1009	3	+	0	1	0	2
chr9	111870761	111870850	circ_1010	2	-	0	2	0	0
chr1	113196220	113209767	circ_1011	16	+	0	6	0	10
chr6	158448004	158450058	circ_1012	2	+	0	1	0	1
chr6	90458942	90460251	circ_1013	3	-	0	2	1	0
chr19	2199883	2214595	circ_1014	2	+	0	2	0	0
chr2	148653870	148657467	circ_1015	238	-	4	114	9	111
chr17	29466680	29468405	circ_1016	3	-	0	2	0	1
chr6	149691045	149700654	circ_1017	5	+	1	2	2	0
chr3	122471438	122487729	circ_1018	2	+	0	1	1	0
chr2	240156602	240158360	circ_1019	2	-	0	1	0	1
chr4	81791147	81795101	circ_1020	2	+	0	0	0	2
chr1	12328763	12331181	circ_1021	7	+	0	2	0	5
chr16	2093568	2096367	circ_1022	5	-	0	3	0	2
chr5	139818088	139828890	circ_1023	3	-	0	1	2	0
chr7	872142	881767	circ_1024	3	+	0	0	0	3
chr14	89878278	89878834	circ_1025	11	-	0	5	0	6
chr5	174919098	174919270	circ_1026	13	+	0	6	0	7
chr3	183435439	183439924	circ_1027	5	+	0	1	1	3
chr1	154951204	154951304	circ_1028	2	-	0	0	2	0
chr15	91519906	91525211	circ_1029	2	-	1	1	0	0
chr22	32272143	32275738	circ_1030	4	-	0	1	0	3
chr7	66177154	66260579	circ_1031	2	+	0	2	0	0
chr3	136287607	136310391	circ_1032	3	-	0	3	0	0
chr22	18324588	18324783	circ_1033	4	-	0	0	0	4
chr18	9775275	9815219	circ_1034	48	+	0	16	1	31
chr3	41265512	41267352	circ_1035	2	-	0	1	1	0
chr14	64908772	64916340	circ_1036	6	+	0	2	0	4
chr1	27833110	27834701	circ_1037	3	-	0	3	0	0
chr1	233334685	233344435	circ_1038	58	-	1	16	5	36
chr10	13169745	13178897	circ_1039	187	+	1	57	5	124
chr12	62918295	62919882	circ_1040	3	+	0	2	0	1
chr10	101689365	101691202	circ_1041	3	+	0	3	0	0
chr19	32843735	32851524	circ_1042	4	+	0	2	2	0
chr11	118360510	118363945	circ_1043	4	-	0	2	0	2
chr10	121668553	121675401	circ_1044	4	+	0	2	0	2
chrX	152014826	152027460	circ_1045	2	+	0	0	0	2
chr9	115038124	115038293	circ_1046	2	-	0	0	0	2
chr1	20082127	20113610	circ_1047	18	+	1	6	1	10
chr2	216177221	216184454	circ_1048	3	+	0	0	1	2
chrX	100375391	100387445	circ_1049	3	+	0	2	0	1
chr3	141497780	141497905	circ_1050	2	+	0	0	0	2
chr8	25166299	25168048	circ_1051	2	-	0	1	0	1
chr5	9318484	9337924	circ_1052	5	-	0	2	0	3
chr20	33934967	33971936	circ_1053	2	-	0	1	0	1
chr17	80689252	80690751	circ_1054	3	+	0	0	0	3
chr4	103720564	103731012	circ_1055	5	+	1	4	0	0
chr1	63917654	63920144	circ_1056	3	+	0	0	0	3
chr15	96814932	96826218	circ_1057	3	-	0	0	0	3
chr1	210194384	210194599	circ_1058	2	-	0	1	0	1
chr11	8816705	8824482	circ_1059	3	-	0	1	0	2
chr10	46135264	46159290	circ_1060	2	+	0	2	0	0
chr15	63068963	63076089	circ_1061	2	-	0	0	0	2
chr2	101751969	101752908	circ_1062	2	-	0	1	0	1
chr4	517248	527770	circ_1063	5	+	0	4	0	1
chr2	32800223	32819127	circ_1064	4	-	0	2	0	2
chr9	128556509	128559744	circ_1065	5	+	0	2	0	3
chr11	4123223	4133292	circ_1066	9	+	0	6	1	2
chr21	43332441	43342194	circ_1067	4	+	0	1	0	3
chr16	9012888	9024254	circ_1068	6	-	0	3	0	3
chr19	9448472	9449995	circ_1069	6	+	0	2	1	3
chr5	154251290	154252211	circ_1070	16	+	0	3	0	13
chr4	4650704	4651269	circ_1071	21	+	0	2	1	18
chr22	22024202	22029404	circ_1072	11	-	0	3	0	8
chr11	62621024	62622912	circ_1073	2	+	0	1	0	1
chr3	66448536	66502057	circ_1074	2	+	0	2	0	0
chr10	79253556	79259295	circ_1075	2	-	0	0	0	2
chr2	135093788	135119979	circ_1076	6	+	0	5	1	0
chrX	107838739	107846291	circ_1077	2	+	0	2	0	0
chr17	34147028	34149837	circ_1078	15	+	0	4	1	10
chrX	130020057	130021714	circ_1079	2	-	0	0	0	2
chr3	148777505	148778645	circ_1080	2	-	0	0	0	2
chr20	3845436	3846308	circ_1081	5	+	0	3	0	2
chr10	109871255	109911438	circ_1082	9	-	0	0	0	9
chr16	18907374	18908278	circ_1083	2	-	0	0	0	2
chr12	105321751	105322472	circ_1084	19	-	1	13	2	3
chr21	43334707	43342194	circ_1085	13	+	0	4	0	9
chr15	86064659	86077111	circ_1086	6	-	0	1	2	3
chr21	47544834	47545157	circ_1087	14	+	0	3	1	10
chr9	33468750	33469339	circ_1088	2	+	0	2	0	0
chr1	175956079	175958615	circ_1089	16	-	0	11	2	3
chr12	125292307	125302253	circ_1090	6	-	0	6	0	0
chrX	10031485	10047844	circ_1091	16	-	0	10	2	4
chr16	69279505	69304188	circ_1092	25	+	0	7	0	18
chr3	104574203	104578803	circ_1093	2	-	0	1	0	1
chr6	37247080	37254848	circ_1094	2	+	0	2	0	0
chr3	49362135	49362472	circ_1095	3	-	0	0	0	3
chr2	148730308	148733544	circ_1096	172	+	2	40	8	122
chr6	36057414	36059294	circ_1097	2	+	0	0	0	2
chr18	55398859	55429171	circ_1098	9	-	0	2	0	7
chr2	44132831	44153100	circ_1099	5	+	0	4	0	1
chr12	112750821	112757546	circ_1100	5	-	0	2	0	3
chr6	104785489	104877407	circ_1101	2	-	0	2	0	0
chr9	128246722	128348006	circ_1102	2	-	0	1	0	1
chr3	136117591	136152501	circ_1103	3	-	0	2	0	1
chr19	38893509	38894334	circ_1104	2	-	0	2	0	0
chr11	85195027	85195163	circ_1105	25	-	1	6	4	14
chr6	74351414	74351647	circ_1106	2	-	0	0	0	2
chr2	239082175	239093928	circ_1107	17	-	0	11	1	5
chr22	50727172	50733207	circ_1108	3	+	0	2	0	1
chr2	45773456	45789895	circ_1109	24	-	0	7	1	16
chr8	103283362	103292695	circ_1110	2	-	2	0	0	0
chr1	21431610	21437876	circ_1111	10	-	0	2	1	7
chr9	99271955	99327765	circ_1112	18	-	0	13	3	2
chr9	125617463	125621381	circ_1113	3	-	0	3	0	0
chr8	141756859	141762415	circ_1114	2	+	0	0	0	2
chr10	22856780	22862386	circ_1115	2	+	0	0	0	2
chr5	78338106	78340375	circ_1116	2	+	0	0	0	2
chr2	203817282	203839219	circ_1117	2	+	0	2	0	0
chr10	15838099	15889942	circ_1118	9	-	1	3	1	4
chrX	23748644	23751334	circ_1119	13	-	0	0	0	13
chr11	9868503	9879943	circ_1120	2	+	0	2	0	0
chr12	50821545	50829407	circ_1121	3	+	0	1	0	2
chr12	124218473	124221818	circ_1122	11	+	0	4	1	6
chr16	88653008	88675459	circ_1123	3	-	0	1	0	2
chr9	128230251	128268696	circ_1124	20	+	0	12	1	7
chr15	30950969	30959478	circ_1125	2	+	0	0	0	2
chr9	38016008	38027831	circ_1126	3	+	0	1	0	2
chr1	8601273	8684439	circ_1127	2	-	0	2	0	0
chr10	5815805	5842668	circ_1128	16	-	0	14	2	0
chr20	9076934	9199029	circ_1129	7	+	0	2	0	5
chr10	94653106	94654777	circ_1130	2	-	0	0	0	2
chr11	118629483	118630753	circ_1131	4	-	0	1	0	3
chr11	65268383	65268478	circ_1132	2	-	0	0	2	0
chr1	151110187	151112566	circ_1133	2	+	0	0	0	2
chr5	127800417	127855061	circ_1134	3	-	0	1	0	2
chr11	46388841	46389629	circ_1135	6	+	0	3	0	3
chr10	105141478	105145247	circ_1136	2	-	0	0	0	2
chr22	31976258	32007826	circ_1137	8	+	1	6	0	1
chr6	159204552	159210403	circ_1138	5	-	0	2	0	3
chr17	47699308	47700238	circ_1139	2	+	0	2	0	0
chr16	425133	426812	circ_1140	9	+	0	3	0	6
chr1	233334685	233353930	circ_1141	12	-	0	6	0	6
chr2	68717322	68730035	circ_1142	9	+	0	1	0	8
chr17	28022477	28030080	circ_1143	4	-	0	2	0	2
chr12	95434252	95443009	circ_1144	6	-	0	1	1	4
chr6	158850768	158852695	circ_1145	38	-	0	3	1	34
chr10	22171211	22209892	circ_1146	4	+	0	2	2	0
chr3	44144828	44145619	circ_1147	2	+	0	0	0	2
chr5	80756874	80809536	circ_1148	3	+	0	1	0	2
chr2	197781142	197786910	circ_1149	2	-	0	1	0	1
chr8	119010782	119012038	circ_1150	4	+	0	2	0	2
chr6	16486203	16498050	circ_1151	2	+	0	1	1	0
chr5	108373123	108382899	circ_1152	5	-	0	3	0	2
chr1	198201683	198233365	circ_1153	25	+	0	6	2	17
chr15	44671888	44673174	circ_1154	16	+	1	6	2	7
chr2	73195577	73285725	circ_1155	5	-	0	3	0	2
chr3	186274198	186276361	circ_1156	2	-	0	1	0	1
chr1	39775242	39784287	circ_1157	2	+	0	2	0	0
chr16	11870176	11873219	circ_1158	4	+	0	2	0	2
chr4	110442273	110442782	circ_1159	10	+	1	4	0	5
chr5	80071513	80074655	circ_1160	4	-	0	2	1	1
chr18	12999420	13030607	circ_1161	34	-	4	15	15	0
chr13	20638591	20657916	circ_1162	3	-	0	1	2	0
chr17	79805191	79813352	circ_1163	2	-	0	0	2	0
chr14	30182144	30194880	circ_1164	4	-	0	1	0	3
chr1	22174622	22175138	circ_1165	3	+	0	1	0	2
chr4	1696501	1701797	circ_1166	2	+	0	1	0	1
chr13	108175912	108179689	circ_1167	45	-	0	10	1	34
chr1	20097801	20113610	circ_1168	4	-	0	1	0	3
chr1	45443987	45444064	circ_1169	2	+	1	0	1	0
chr8	37978450	37986469	circ_1170	2	+	0	2	0	0
chr16	31484762	31485776	circ_1171	5	+	0	1	0	4
chr8	68211444	68213615	circ_1172	3	+	0	2	0	1
chr12	90028774	90029028	circ_1173	5	-	0	2	1	2
chr11	65743866	65746385	circ_1174	2	-	0	1	0	1
chr17	15881277	15890682	circ_1175	3	-	0	1	0	2
chr5	114572087	114588952	circ_1176	2	+	1	0	0	1
chr19	47111123	47111397	circ_1177	3	+	0	0	0	3
chr14	35055436	35078948	circ_1178	19	-	0	8	4	7
chr7	129813472	129818367	circ_1179	9	-	2	3	0	4
chr1	240341221	240351562	circ_1180	178	+	0	8	1	169
chr16	14973872	14980719	circ_1181	4	-	0	3	0	1
chr6	136879938	136883753	circ_1182	3	-	0	3	0	0
chr15	32935787	32936019	circ_1183	8	-	0	2	0	6
chr10	12123471	12159754	circ_1184	2	+	0	2	0	0
chr1	46376712	46425149	circ_1185	3	+	0	1	0	2
chr18	45415392	45423180	circ_1186	18	+	0	5	1	12
chr22	38539112	38541660	circ_1187	2	-	0	0	0	2
chr17	40839027	40839173	circ_1188	2	-	0	0	0	2
chr17	30500850	30503232	circ_1189	57	+	3	20	5	29
chr7	140801283	140912504	circ_1190	5	-	0	0	0	5
chr9	37525099	37529257	circ_1191	4	-	0	2	0	2
chr12	112506684	112512568	circ_1192	2	-	0	2	0	0
chr9	127064215	127089724	circ_1193	56	+	2	18	1	35
chr17	41891379	41901373	circ_1194	2	+	0	1	0	1
chr1	202743741	202746222	circ_1195	2	+	0	1	0	1
chr5	131552890	131554337	circ_1196	34	-	1	6	0	27
chr15	85081763	85098301	circ_1197	3	-	0	1	1	1
chr2	133618065	133636489	circ_1198	4	+	0	2	0	2
chr8	141696731	141727808	circ_1199	3	-	0	3	0	0
chr12	54635528	54651476	circ_1200	2	+	0	1	1	0
chr5	54915228	54915954	circ_1201	5	-	0	1	0	4
chr10	15177273	15183556	circ_1202	5	-	0	3	0	2
chr1	21101129	21102498	circ_1203	2	+	0	1	1	0
chr11	71947031	71948145	circ_1204	2	-	0	2	0	0
chr17	26918716	26920084	circ_1205	25	-	0	9	4	12
chr5	134033589	134041127	circ_1206	3	+	0	0	0	3
chr1	41578955	41608784	circ_1207	122	-	1	38	5	78
chr12	113710463	113711473	circ_1208	4	-	0	2	0	2
chr2	102440390	102446056	circ_1209	12	-	0	3	1	8
chr2	97907003	97915382	circ_1210	4	+	0	0	4	0
chr3	152132730	152165562	circ_1211	3	+	0	1	2	0
chr14	20811249	20811419	circ_1212	2	-	0	1	0	1
chr5	171423894	171424153	circ_1213	3	-	0	0	0	3
chr7	38902145	38908853	circ_1214	7	+	0	0	1	6
chr1	119805525	119820595	circ_1215	6	+	0	2	0	4
chr2	28210860	28248287	circ_1216	7	+	0	1	0	6
chr8	61484605	61504528	circ_1217	17	+	1	9	1	6
chr15	80390758	80415142	circ_1218	74	+	2	42	5	25
chr3	43640024	43642073	circ_1219	5	-	0	3	1	1
chr10	34739245	34782653	circ_1220	3	+	0	2	1	0
chr1	44201904	44257820	circ_1221	2	+	0	1	0	1
chr1	1720492	1756938	circ_1222	2	-	0	1	0	1
chr1	70740403	70771973	circ_1223	4	+	0	0	1	3
chr5	126862310	126883613	circ_1224	7	-	0	2	0	5
chr17	64737777	64738878	circ_1225	8	+	0	0	1	7
chr1	21220010	21231464	circ_1226	5	+	0	0	3	2
chr6	130046832	130046948	circ_1227	2	+	0	0	0	2
chr6	345854	348841	circ_1228	5	+	0	0	0	5
chr1	23356962	23370979	circ_1229	34	+	0	2	0	32
chr11	10821979	10822194	circ_1230	3	-	0	1	0	2
chr12	101750332	101760477	circ_1231	4	+	0	4	0	0
chr1	62507176	62507306	circ_1232	2	-	0	0	0	2
chr5	171809040	171833356	circ_1233	7	-	0	2	0	5
chr7	86795799	86797359	circ_1234	2	+	0	1	0	1
chr5	86627165	86637138	circ_1235	3	+	0	1	0	2
chr3	37847570	37850371	circ_1236	2	-	0	1	0	1
chr12	117402502	117426674	circ_1237	23	+	0	11	1	11
chr20	43959121	43964551	circ_1238	2	-	0	0	0	2
chr10	75464744	75481262	circ_1239	3	-	0	2	0	1
chr1	206566046	206594625	circ_1240	3	-	0	2	0	1
chr16	68912021	68914533	circ_1241	2	+	0	1	0	1
chr13	108163409	108176384	circ_1242	4	+	0	0	1	3
chr3	23631225	23636741	circ_1243	12	+	0	2	1	9
chr1	27267948	27268309	circ_1244	10	+	1	3	0	6
chr5	65364705	65368142	circ_1245	2	+	0	0	0	2
chr1	155764841	155784240	circ_1246	8	-	0	3	0	5
chr9	33996221	33998862	circ_1247	3	-	0	1	0	2
chr2	26587170	26587808	circ_1248	2	-	0	0	0	2
chr1	36282483	36292436	circ_1249	13	-	0	4	3	6
chr15	52058570	52069215	circ_1250	2	+	0	2	0	0
chr13	23939305	23942626	circ_1251	8	+	0	3	0	5
chr10	71154706	71158584	circ_1252	2	-	0	0	0	2
chr11	85195080	85195163	circ_1253	2	+	0	1	0	1
chr3	104483223	104548557	circ_1254	12	+	0	3	1	8
chr3	150834125	150845771	circ_1255	2	+	0	0	0	2
chr3	196544928	196547438	circ_1256	6	+	0	1	0	5
chr2	15427197	15470889	circ_1257	4	-	0	1	0	3
chr7	99506205	99507283	circ_1258	6	-	0	2	0	4
chr6	42933980	42934185	circ_1259	9	+	0	0	0	9
chr22	29915997	29921935	circ_1260	4	-	0	1	1	2
chr16	2312279	2314761	circ_1261	10	-	0	4	0	6
chr13	96622366	96651561	circ_1262	4	-	2	0	2	0
chr16	19653718	19663412	circ_1263	21	+	0	8	1	12
chr19	38682785	38689172	circ_1264	2	+	0	0	0	2
chr14	100373975	100377913	circ_1265	3	-	0	2	0	1
chr1	28422440	28422819	circ_1266	8	-	0	1	0	7
chr3	154855891	154858081	circ_1267	4	+	0	0	0	4
chr1	93804914	93806067	circ_1268	5	-	0	3	0	2
chr17	5298211	5302970	circ_1269	5	-	0	0	0	5
chr14	35062251	35078948	circ_1270	3	+	1	2	0	0
chr20	46262792	46268795	circ_1271	3	-	0	3	0	0
chr5	65054394	65088482	circ_1272	2	+	1	1	0	0
chr19	3053573	3053777	circ_1273	2	-	0	0	2	0
chr13	45983062	45985615	circ_1274	9	-	0	1	0	8
chr9	140160329	140161798	circ_1275	6	-	0	3	0	3
chr9	100438053	100444712	circ_1276	3	-	0	2	0	1
chr17	2139786	2148013	circ_1277	8	-	0	3	1	4
chr1	21599192	21616649	circ_1278	288	-	3	98	6	181
chr4	2939479	2940519	circ_1279	4	+	0	2	0	2
chr8	141900642	141922340	circ_1280	3	+	0	0	0	3
chr8	72877644	72915547	circ_1281	2	+	0	0	0	2
chrX	1531625	1558037	circ_1282	2	-	0	1	0	1
chr10	46350251	47221281	circ_1283	2	+	0	0	0	2
chr6	159128262	159146669	circ_1284	6	-	0	1	0	5
chr4	38907143	38907482	circ_1285	12	-	0	2	0	10
chr21	44424436	44441541	circ_1286	2	+	0	1	1	0
chr22	41657450	41677086	circ_1287	10	-	0	3	0	7
chr5	56234123	56234378	circ_1288	2	-	0	0	0	2
chr6	3006702	3015877	circ_1289	4	+	0	2	0	2
chr10	131922954	131931845	circ_1290	5	+	0	3	0	2
chr5	80409357	80422982	circ_1291	12	-	0	4	0	8
chr1	178094462	178103855	circ_1292	3	-	0	0	0	3
chr6	88313102	88315739	circ_1293	2	+	0	0	0	2
chr15	55669147	55670574	circ_1294	2	+	0	2	0	0
chr2	24181171	24199945	circ_1295	18	+	0	12	3	3
chr14	32311707	32315797	circ_1296	2	+	0	0	0	2
chr2	32865337	32875300	circ_1297	2	-	0	0	0	2
chr6	168271063	168290006	circ_1298	5	-	0	4	0	1
chr15	89054663	89060204	circ_1299	3	+	2	1	0	0
chr18	57273851	57320808	circ_1300	3	+	0	1	0	2
chr2	39526884	39542529	circ_1301	12	+	1	2	1	8
chr1	236154186	236157172	circ_1302	4	-	0	1	0	3
chr5	74712701	74722303	circ_1303	4	-	0	2	0	2
chr1	113201644	113209767	circ_1304	2	-	0	2	0	0
chr3	150280329	150293549	circ_1305	2	-	0	2	0	0
chr17	4139067	4145743	circ_1306	6	-	1	2	0	3
chr22	36161470	36174125	circ_1307	11	-	0	1	0	10
chr14	23416380	23417242	circ_1308	5	-	0	1	0	4
chr9	20907149	20926416	circ_1309	2	-	0	1	0	1
chr2	29344240	29358532	circ_1310	6	-	0	3	0	3
chr3	41496988	41607621	circ_1311	2	+	0	1	0	1
chr5	170978634	170979177	circ_1312	2	-	0	2	0	0
chr22	42054256	42057448	circ_1313	2	-	0	1	0	1
chr3	169863211	169890500	circ_1314	3	+	0	1	0	2
chr15	43627894	43641243	circ_1315	3	+	0	1	0	2
chr14	45700344	45702023	circ_1316	2	-	0	0	0	2
chr3	61734552	61734656	circ_1317	4	+	0	0	0	4
chr3	195605124	195615477	circ_1318	25	-	2	9	0	14
chr4	2955238	2956290	circ_1319	2	-	0	0	0	2
chr5	73207100	73207400	circ_1320	8	-	0	4	0	4
chr12	52077526	52080241	circ_1321	2	+	0	2	0	0
chr6	16486203	16753578	circ_1322	25	+	1	9	1	14
chr5	112458381	112487119	circ_1323	2	+	0	1	0	1
chr11	72437665	72443642	circ_1324	3	-	0	1	0	2
chr10	32758553	32762951	circ_1325	2	-	0	2	0	0
chr5	170648762	170669824	circ_1326	3	+	0	3	0	0
chr10	51632846	51656468	circ_1327	3	-	0	3	0	0
chr11	74987883	74989788	circ_1328	2	+	0	1	0	1
chr10	31661947	31678624	circ_1329	19	-	0	2	1	16
chr1	212238259	212242045	circ_1330	2	+	0	0	0	2
chr21	27277336	27284274	circ_1331	3	-	0	1	0	2
chr6	24709005	24716552	circ_1332	2	+	0	0	0	2
chr3	15079507	15080734	circ_1333	5	+	0	1	1	3
chr2	24759584	24807429	circ_1334	2	+	0	1	0	1
chr1	181144473	181144970	circ_1335	2	+	0	0	0	2
chr9	127300371	127302466	circ_1336	4	-	0	1	0	3
chr15	93527731	93528700	circ_1337	2	-	0	2	0	0
chr8	22332467	22333137	circ_1338	17	+	2	6	7	2
chr11	581492	587464	circ_1339	7	+	0	2	0	5
chr5	76747116	76760634	circ_1340	2	+	0	0	0	2
chr2	55433406	55435846	circ_1341	2	+	0	1	0	1
chr3	136646826	136647069	circ_1342	2	+	0	0	0	2
chr3	191097948	191107391	circ_1343	3	+	0	1	0	2
chr12	110456150	110468563	circ_1344	4	+	0	2	0	2
chr19	45528587	45528995	circ_1345	125	+	1	8	6	110
chr6	106991406	106992570	circ_1346	2	+	0	0	0	2
chr19	11230768	11231198	circ_1347	105	+	0	22	3	80
chr18	56008270	56018277	circ_1348	8	+	1	5	0	2
chr15	30922906	30931023	circ_1349	2	-	0	2	0	0
chr14	53339517	53348187	circ_1350	4	+	0	2	2	0
chr4	128590194	128609022	circ_1351	3	+	0	3	0	0
chr7	138713448	138719424	circ_1352	4	-	0	3	0	1
chr1	39888046	39888572	circ_1353	5	+	0	1	0	4
chr1	24298063	24298502	circ_1354	4	-	0	2	0	2
chr16	87493614	87495309	circ_1355	6	-	0	1	0	5
chr3	49343148	49349087	circ_1356	12	+	0	2	1	9
chr12	69107645	69108533	circ_1357	7	+	0	0	0	7
chr1	36379443	36381143	circ_1358	7	+	0	2	0	5
chr5	79960962	79974912	circ_1359	2	+	0	1	0	1
chr11	66982811	66995634	circ_1360	7	-	0	4	0	3
chr5	131066597	131067179	circ_1361	2	+	0	1	1	0
chr10	69699345	69700862	circ_1362	15	-	0	2	1	12
chr1	90309197	90312217	circ_1363	4	+	0	2	0	2
chr11	128350086	128356041	circ_1364	3	-	0	3	0	0
chr5	122130961	122139308	circ_1365	4	+	0	1	0	3
chr15	81100489	81101346	circ_1366	4	+	0	1	0	3
chr12	69109407	69119576	circ_1367	6	+	0	3	0	3
chr16	46710495	46711310	circ_1368	4	-	0	0	0	4
chr2	153378457	153417549	circ_1369	12	+	0	7	0	5
chr5	97636358	97656524	circ_1370	2	+	0	0	0	2
chr7	140301203	140301321	circ_1371	2	-	2	0	0	0
chr22	40948110	40983582	circ_1372	2	-	0	0	1	1
chr8	124243540	124251384	circ_1373	20	-	3	6	0	11
chr17	7149345	7150662	circ_1374	2	+	0	0	0	2
chr4	16204085	16215521	circ_1375	2	-	0	0	0	2
chr11	67821327	67864597	circ_1376	2	+	0	2	0	0
chr8	146093444	146096173	circ_1377	2	-	0	0	0	2
chr7	91957097	91972546	circ_1378	4	+	0	1	0	3
chr14	24646963	24647253	circ_1379	2	+	0	1	0	1
chr17	28593903	28614965	circ_1380	2	-	0	0	1	1
chr7	33388680	33427756	circ_1381	2	+	0	1	1	0
chr10	94376494	94381230	circ_1382	2	+	0	0	0	2
chr5	145083538	145176110	circ_1383	2	+	0	0	0	2
chr6	170173415	170179391	circ_1384	4	-	0	0	0	4
chr11	47441815	47442278	circ_1385	4	+	0	1	0	3
chr15	72300167	72302791	circ_1386	3	+	0	1	0	2
chr7	6017219	6022622	circ_1387	6	-	0	2	0	4
chr4	944995	946238	circ_1388	2	-	0	0	0	2
chr17	41209069	41215968	circ_1389	8	-	0	4	0	4
chr14	91196419	91211266	circ_1390	2	+	0	1	0	1
chr18	72178048	72179767	circ_1391	2	-	0	0	0	2
chr12	124172598	124177270	circ_1392	2	-	0	1	0	1
chr10	12442015	12445368	circ_1393	2	-	0	0	0	2
chr3	51477782	51500892	circ_1394	2	+	0	0	0	2
chr2	242028603	242033847	circ_1395	9	-	0	5	0	4
chr6	105219068	105219949	circ_1396	6	+	0	3	0	3
chr15	90610342	90611827	circ_1397	62	+	1	17	4	40
chr7	6472420	6476164	circ_1398	6	-	0	3	0	3
chr6	126176166	126176386	circ_1399	6	+	1	4	1	0
chr15	33024301	33024361	circ_1400	23	+	12	0	11	0
chr15	72781124	72810475	circ_1401	2	+	0	0	0	2
chr4	141302503	141302697	circ_1402	2	-	0	2	0	0
chr5	131647915	131649461	circ_1403	3	+	0	1	0	2
chr20	35438385	35441247	circ_1404	5	-	0	0	0	5
chr7	151776372	151776774	circ_1405	2	-	0	0	0	2
chr1	21295967	21329301	circ_1406	26	-	5	6	5	10
chr22	50565253	50565767	circ_1407	2	-	0	2	0	0
chr12	94172600	94253218	circ_1408	2	-	0	1	0	1
chr5	175913356	175916028	circ_1409	4	-	0	1	0	3
chr17	80714041	80858607	circ_1410	2	-	0	1	0	1
chr16	85391069	85391249	circ_1411	5	+	0	1	0	4
chr8	42166419	42175289	circ_1412	5	-	0	5	0	0
chr15	81166205	81181933	circ_1413	2	+	0	0	0	2
chr14	71462458	71479919	circ_1414	3	+	0	2	0	1
chr12	105789410	105841742	circ_1415	4	-	0	2	0	2
chr1	156524027	156526485	circ_1416	4	-	0	0	1	3
chr3	23932054	23932128	circ_1417	2	-	0	0	0	2
chr20	47557736	47558524	circ_1418	2	+	0	0	0	2
chr1	94032836	94033408	circ_1419	166	-	1	40	5	120
chr6	74432974	74466405	circ_1420	3	+	0	2	0	1
chr10	27349274	27350171	circ_1421	4	-	0	0	0	4
chr10	70446113	70446464	circ_1422	3	+	0	0	0	3
chr18	2777804	2784619	circ_1423	2	+	0	0	0	2
chr5	114875362	114878598	circ_1424	40	-	0	7	2	31
chr14	103072308	103130275	circ_1425	3	+	0	0	0	3
chr19	44600496	44605378	circ_1426	2	+	0	0	0	2
chr14	61545548	61550418	circ_1427	5	-	0	4	0	1
chr17	64509454	64510852	circ_1428	2	-	0	0	0	2
chr9	119106822	119144772	circ_1429	5	-	0	4	0	1
chr6	160157290	160164824	circ_1430	2	-	0	2	0	0
chr2	120830754	120836157	circ_1431	11	+	1	7	0	3
chr18	9730675	9732388	circ_1432	2	-	0	1	0	1
chr1	224473728	224482113	circ_1433	4	+	0	3	0	1
chr5	8514646	8514796	circ_1434	2	-	0	0	0	2
chr5	110710548	110730480	circ_1435	4	+	0	2	1	1
chr3	192598291	192598539	circ_1436	2	+	0	0	0	2
chr1	21083659	21103243	circ_1437	8	-	0	5	0	3
chr1	223946984	223954133	circ_1438	2	-	0	0	0	2
chr3	195413475	195416309	circ_1439	3	-	0	1	0	2
chr2	36586047	36749456	circ_1440	3	+	1	1	1	0
chr3	86996160	87027793	circ_1441	4	+	1	1	1	1
chr12	96076483	96131922	circ_1442	3	+	0	3	0	0
chr16	74982417	74990508	circ_1443	2	-	0	2	0	0
chr2	85875053	85875976	circ_1444	8	-	0	4	0	4
chr19	4950623	4951008	circ_1445	86	+	0	16	3	67
chr13	61013822	61034674	circ_1446	41	+	0	21	3	17
chr9	140707458	140712590	circ_1447	3	-	0	2	0	1
chr2	61749746	61753656	circ_1448	424	-	1	121	23	279
chr11	111907997	111910121	circ_1449	7	-	0	6	0	1
chr2	69769655	69784110	circ_1450	6	-	0	3	0	3
chr12	80239082	80242711	circ_1451	2	+	0	0	0	2
chr17	54985829	54986238	circ_1452	6	-	0	1	1	4
chr8	9437003	9437893	circ_1453	2	-	0	1	0	1
chr2	26596235	26598016	circ_1454	6	+	0	2	1	3
chr5	151166133	151178874	circ_1455	3	+	0	3	0	0
chr2	218749758	218751369	circ_1456	4	-	1	1	0	2
chr10	888872	931700	circ_1457	12	+	0	5	1	6
chr22	29533330	29538088	circ_1458	2	+	0	2	0	0
chr5	9190379	9197415	circ_1459	8	-	0	1	1	6
chr10	124151819	124177484	circ_1460	3	+	0	3	0	0
chr9	116153807	116155914	circ_1461	2	-	0	0	0	2
chr12	47497896	47501947	circ_1462	74	+	0	11	3	60
chr2	37366774	37368844	circ_1463	5	+	0	0	0	5
chr17	37864574	37866734	circ_1464	200	-	3	79	5	113
chr4	75046404	75047508	circ_1465	2	+	0	0	0	2
chr2	32735593	32738221	circ_1466	9	+	0	2	0	7
chr5	87581561	87588460	circ_1467	8	+	0	2	0	6
chr22	21837309	21838423	circ_1468	2	-	0	0	0	2
chr6	117019867	117037481	circ_1469	3	+	0	2	0	1
chr7	140285389	140302342	circ_1470	12	+	0	8	2	2
chr4	6998052	7002978	circ_1471	2	+	0	0	0	2
chr14	101510063	101511521	circ_1472	2	-	0	0	0	2
chr18	21095820	21096387	circ_1473	6	-	0	3	0	3
chr12	57463017	57464676	circ_1474	2	-	0	1	0	1
chr3	125032152	125050077	circ_1475	14	-	0	5	0	9
chr6	160412216	160431817	circ_1476	12	+	0	6	0	6
chr17	67270100	67280213	circ_1477	15	+	1	8	0	6
chr17	78335534	78341943	circ_1478	2	+	0	1	0	1
chr11	62462040	62470021	circ_1479	4	-	0	3	0	1
chr6	149918199	149919486	circ_1480	4	-	0	0	0	4
chr17	58967056	59001861	circ_1481	2	+	0	0	0	2
chr2	47202112	47206046	circ_1482	95	+	1	28	1	65
chr10	96259978	96267104	circ_1483	3	-	0	1	0	2
chr2	36755679	36756105	circ_1484	2	+	0	0	0	2
chr3	15780095	15780214	circ_1485	5	+	0	3	0	2
chr8	62430087	62438671	circ_1486	3	-	0	3	0	0
chr2	55252222	55255356	circ_1487	5	+	0	1	2	2
chr17	43159012	43164020	circ_1488	44	+	0	8	0	36
chr2	128884935	128903541	circ_1489	2	-	0	0	0	2
chr17	40024962	40028435	circ_1490	3	+	0	0	0	3
chr5	167995651	167996003	circ_1491	19	-	0	4	2	13
chr6	121768614	121768802	circ_1492	2	-	0	2	0	0
chr9	132623216	132625578	circ_1493	3	+	0	0	0	3
chr20	31424440	31427662	circ_1494	3	+	0	1	0	2
chr15	74948074	74948409	circ_1495	27	-	1	7	0	19
chr3	75765570	75768428	circ_1496	3	+	0	1	0	2
chr11	77907282	77911854	circ_1497	5	+	0	3	0	2
chr16	18851020	18851268	circ_1498	8	-	0	4	1	3
chrX	10031485	10071284	circ_1499	3	-	0	1	1	1
chr3	75790427	75791016	circ_1500	43	-	0	10	0	33
chr21	34783142	34805178	circ_1501	2	+	0	2	0	0
chr20	45855946	45858552	circ_1502	2	-	0	0	0	2
chr14	39517856	39536500	circ_1503	2	+	1	1	0	0
chr8	48882358	48883436	circ_1504	3	+	0	0	0	3
chr3	11354778	11374567	circ_1505	3	-	0	1	0	2
chr8	103845284	103846975	circ_1506	8	-	0	2	0	6
chr1	151199796	151205179	circ_1507	3	+	0	1	0	2
chr2	208865754	208866681	circ_1508	4	-	0	2	0	2
chr19	16472590	16472795	circ_1509	17	+	0	3	0	14
chr10	12240704	12259466	circ_1510	2	-	0	0	0	2
chrX	54662668	54662860	circ_1511	12	+	0	2	0	10
chr3	133526590	133535776	circ_1512	2	-	0	2	0	0
chr16	47508270	47581459	circ_1513	2	+	0	2	0	0
chr1	32495899	32504220	circ_1514	13	+	2	4	2	5
chr1	62166606	62189444	circ_1515	8	-	0	2	0	6
chr2	32858943	32865477	circ_1516	20	+	0	4	2	14
chr6	38050168	38084515	circ_1517	8	-	0	1	0	7
chr14	23532645	23538826	circ_1518	2	-	0	2	0	0
chr8	129021836	129044518	circ_1519	2	-	0	1	0	1
chr7	5642888	5645003	circ_1520	2	+	0	1	0	1
chr10	126463244	126478907	circ_1521	26	-	0	6	0	20
chr5	119952790	120007923	circ_1522	2	-	0	2	0	0
chr5	14280431	14304701	circ_1523	2	+	0	2	0	0
chr11	34978931	34999729	circ_1524	12	-	4	4	2	2
chr9	21828045	21830059	circ_1525	3	+	0	2	0	1
chr7	56144527	56146201	circ_1526	3	+	0	1	0	2
chr14	50053456	50329390	circ_1527	13	+	0	1	11	1
chr1	185056684	185062408	circ_1528	11	+	1	4	0	6
chr7	47520701	47568745	circ_1529	8	-	0	2	0	6
chr3	27450847	27463270	circ_1530	2	+	0	0	0	2
chr17	79567367	79575848	circ_1531	3	-	0	1	0	2
chr17	35818626	35825645	circ_1532	5	+	0	2	1	2
chr19	17169359	17173589	circ_1533	3	-	0	2	0	1
chr19	13930171	13936527	circ_1534	2	+	0	2	0	0
chr1	17752037	17755695	circ_1535	4	-	0	0	0	4
chr2	24021008	24056948	circ_1536	5	-	0	4	0	1
chr1	28598795	28599304	circ_1537	2	-	0	0	0	2
chr13	22088492	22113827	circ_1538	8	+	0	3	1	4
chr4	68586140	68595888	circ_1539	3	-	0	2	1	0
chr6	73814980	73821126	circ_1540	2	-	0	0	0	2
chr3	196876614	196888609	circ_1541	2	-	0	0	1	1
chr5	9508809	9510010	circ_1542	4	-	0	0	0	4
chr9	99537070	99538527	circ_1543	9	-	0	3	1	5
chr4	3317797	3388164	circ_1544	2	+	0	2	0	0
chr16	53265331	53276928	circ_1545	3	+	0	1	0	2
chr6	27834801	27834857	circ_1546	3	+	0	0	1	2
chr10	121602760	121612684	circ_1547	2	-	0	0	0	2
chrX	24190832	24191840	circ_1548	3	-	0	0	0	3
chr13	50279757	50280508	circ_1549	32	-	0	11	1	20
chr12	1291091	1292587	circ_1550	7	+	0	3	0	4
chr4	102092241	102118720	circ_1551	2	+	0	0	0	2
chr9	99113385	99119833	circ_1552	7	-	0	4	0	3
chr17	78237462	78252709	circ_1553	2	-	0	0	0	2
chr2	238234203	238250804	circ_1554	3	+	0	1	1	1
chr15	40145004	40154361	circ_1555	3	-	0	0	0	3
chr10	75032571	75047522	circ_1556	2	+	0	0	0	2
chr2	242079936	242080168	circ_1557	39	-	3	7	1	28
chr8	100479642	100479862	circ_1558	2	+	0	1	0	1
chr22	50581472	50582662	circ_1559	2	-	0	0	0	2
chr20	25000646	25011594	circ_1560	2	+	0	1	0	1
chr15	56132645	56139232	circ_1561	4	-	0	2	0	2
chr12	102136201	102137584	circ_1562	2	-	0	1	0	1
chr10	123718839	123721032	circ_1563	9	-	0	4	0	5
chr18	34156414	34192058	circ_1564	2	+	0	0	0	2
chr17	27778476	27778698	circ_1565	6	+	0	2	0	4
chr20	35431259	35434360	circ_1566	8	+	0	2	0	6
chr5	38523521	38530768	circ_1567	8	+	0	4	3	1
chr12	51398571	51404549	circ_1568	5	+	1	3	0	1
chr3	37291192	37315092	circ_1569	3	+	0	2	0	1
chr7	2604512	2608633	circ_1570	2	-	0	0	0	2
chr14	31814293	31817113	circ_1571	15	-	0	9	0	6
chr5	96011243	96058402	circ_1572	3	+	0	1	0	2
chr1	153784207	153785928	circ_1573	19	-	0	7	0	12
chr15	23049082	23062319	circ_1574	4	+	0	1	0	3
chr3	37150128	37170640	circ_1575	2	+	0	1	0	1
chr10	82222844	82249070	circ_1576	13	-	0	5	0	8
chr2	48049357	48050499	circ_1577	62	-	0	17	1	44
chr8	99733302	99740849	circ_1578	3	+	0	1	0	2
chr1	99762294	99767453	circ_1579	4	+	0	1	0	3
chr13	52293334	52313311	circ_1580	3	-	0	1	0	2
chr12	69141856	69145970	circ_1581	2	+	0	0	0	2
chr5	37195960	37198968	circ_1582	2	+	0	2	0	0
chr2	242312499	242314643	circ_1583	2	+	0	1	0	1
chr18	45368163	45423180	circ_1584	2	-	0	1	0	1
chr10	134036145	134041632	circ_1585	3	-	0	2	0	1
chr2	202010101	202014558	circ_1586	269	+	4	45	2	218
chr8	48508373	48511758	circ_1587	20	-	0	5	1	14
chr2	218745621	218751369	circ_1588	2	-	0	0	0	2
chr2	67626301	67626758	circ_1589	7	+	0	0	0	7
chr3	33614602	33623420	circ_1590	2	-	0	0	0	2
chr4	17503342	17510986	circ_1591	16	-	0	8	0	8
chr15	64706284	64717830	circ_1592	10	+	0	4	0	6
chr3	48793812	48845117	circ_1593	2	+	0	0	0	2
chr11	128628010	128679099	circ_1594	2	+	0	1	0	1
chr3	15457005	15457449	circ_1595	3	-	0	0	0	3
chr5	170451495	170461984	circ_1596	4	+	0	3	0	1
chr12	112153625	112171872	circ_1597	3	+	0	2	0	1
chr2	184181483	184198937	circ_1598	3	+	0	0	0	3
chr12	121970711	121972495	circ_1599	18	+	0	2	0	16
chr4	140263980	140270735	circ_1600	3	+	0	0	0	3
chr1	7895822	7897209	circ_1601	4	+	0	0	0	4
chr4	121539798	121540558	circ_1602	2	-	0	2	0	0
chr8	39521266	39521409	circ_1603	2	+	0	0	0	2
chr10	76002496	76074503	circ_1604	4	+	0	1	0	3
chr1	6879380	6885270	circ_1605	3	-	0	3	0	0
chr1	240990398	241033419	circ_1606	3	+	0	3	0	0
chr1	41474466	41475926	circ_1607	16	-	0	5	1	10
chr6	36020476	36027124	circ_1608	29	+	0	5	0	24
chr10	69750661	69773911	circ_1609	6	-	0	3	0	3
chr5	127653841	127654693	circ_1610	3	-	0	0	0	3
chr22	31854461	31859119	circ_1611	4	-	0	2	1	1
chr10	99003725	99024663	circ_1612	2	-	0	0	0	2
chr1	32653555	32655850	circ_1613	24	+	2	3	0	19
chr2	230693909	230695555	circ_1614	6	+	0	2	0	4
chr18	77801248	77802219	circ_1615	3	-	0	1	0	2
chr1	151400299	151403317	circ_1616	14	-	0	7	4	3
chr2	97399256	97403804	circ_1617	2	-	0	0	0	2
chr11	35219668	35232996	circ_1618	5	+	1	2	1	1
chr20	35668556	35684059	circ_1619	12	-	0	2	0	10
chr11	12257724	12261132	circ_1620	9	+	0	1	0	8
chr8	135521862	135533244	circ_1621	23	-	0	6	1	16
chrX	153582283	153582851	circ_1622	2	+	0	1	0	1
chr8	11030516	11052730	circ_1623	2	+	0	1	0	1
chr9	95021136	95027835	circ_1624	4	+	0	1	0	3
chr10	52220433	52350007	circ_1625	3	-	0	1	2	0
chr17	34868501	34871833	circ_1626	2	-	0	2	0	0
chr1	19670852	19684057	circ_1627	13	+	0	6	0	7
chr10	69714352	69726559	circ_1628	8	+	0	4	3	1
chr8	124089351	124117704	circ_1629	12	+	1	8	2	1
chr10	35805451	35842113	circ_1630	6	-	0	1	0	5
chr4	120177596	120181080	circ_1631	2	-	0	0	0	2
chr1	173315657	173411236	circ_1632	2	-	0	1	0	1
chr17	60512593	60518117	circ_1633	3	+	0	1	0	2
chr11	131858365	131871430	circ_1634	2	-	0	0	1	1
chr12	56962759	56980710	circ_1635	2	-	0	0	0	2
chr3	52721518	52724720	circ_1636	4	+	0	1	2	1
chr3	127429419	127441409	circ_1637	75	-	1	18	3	53
chr2	183531127	183539245	circ_1638	4	+	0	2	0	2
chr7	99952187	99952863	circ_1639	4	+	0	1	0	3
chr6	148761320	148766528	circ_1640	2	+	0	0	0	2
chr14	76718394	76777259	circ_1641	2	-	0	1	0	1
chr6	7303783	7310262	circ_1642	16	-	0	9	2	5
chr6	20573978	20577418	circ_1643	2	+	0	2	0	0
chr6	82350891	82350996	circ_1644	2	+	0	0	0	2
chr5	353845	359599	circ_1645	3	-	0	2	0	1
chr3	52610557	52620585	circ_1646	2	+	0	2	0	0
chr14	69908786	69922583	circ_1647	3	+	0	1	1	1
chr13	28777121	28794515	circ_1648	2	+	0	0	0	2
chr13	60348323	60348957	circ_1649	2	-	0	0	0	2
chr5	64084778	64100213	circ_1650	3	-	0	2	0	1
chr3	48964895	49002415	circ_1651	2	+	0	2	0	0
chr5	167915607	167919852	circ_1652	13	+	0	3	1	9
chr4	5798749	5806568	circ_1653	2	+	0	1	0	1
chr3	50145503	50147121	circ_1654	7	+	0	2	0	5
chr17	80141650	80153240	circ_1655	2	+	0	0	1	1
chr1	5950928	6046387	circ_1656	2	-	0	1	0	1
chr3	171830242	171944737	circ_1657	41	+	2	9	0	30
chr1	31896540	31899670	circ_1658	13	+	0	9	0	4
chrX	70617103	70621589	circ_1659	3	+	0	1	1	1
chr6	31378320	31383053	circ_1660	2	-	0	0	0	2
chr2	15644269	15674765	circ_1661	4	-	0	0	0	4
chr1	145487304	145492375	circ_1662	9	+	0	4	1	4
chr2	136620177	136622733	circ_1663	35	-	0	11	0	24
chr3	67546222	67579610	circ_1664	19	-	0	5	3	11
chr17	78263458	78264527	circ_1665	31	+	0	10	2	19
chr5	158204421	158223483	circ_1666	4	-	0	0	0	4
chr5	80299960	80303829	circ_1667	3	+	0	2	0	1
chr15	41277536	41280172	circ_1668	5	-	0	1	0	4
chr10	134161488	134169390	circ_1669	2	-	0	1	0	1
chr15	52155008	52161570	circ_1670	5	+	0	2	0	3
chr12	116534474	116549317	circ_1671	170	-	0	27	6	137
chr10	78704531	78734331	circ_1672	2	+	0	1	1	0
chr17	19835118	19839743	circ_1673	3	+	0	2	0	1
chr17	53007434	53016381	circ_1674	5	-	0	3	0	2
chr11	118454524	118455359	circ_1675	24	+	1	9	0	14
chr9	88618500	88624846	circ_1676	7	-	0	2	0	5
chr13	49050837	49051540	circ_1677	3	+	0	1	0	2
chr20	37124422	37137851	circ_1678	2	+	0	2	0	0
chr5	109065043	109125228	circ_1679	3	+	0	1	2	0
chr2	37520276	37522370	circ_1680	3	-	0	1	0	2
chr6	135726089	135732682	circ_1681	2	+	0	0	0	2
chr4	1343312	1349033	circ_1682	4	-	0	1	0	3
chr4	3101001	3109150	circ_1683	6	+	0	3	0	3
chr4	25347170	25353311	circ_1684	2	-	0	0	0	2
chr1	47034115	47037839	circ_1685	2	-	0	1	0	1
chr1	54252831	54262817	circ_1686	3	-	0	3	0	0
chr19	11256986	11259914	circ_1687	3	-	0	0	0	3
chr1	11181152	11182183	circ_1688	6	-	0	6	0	0
chr1	146757975	146759412	circ_1689	30	+	0	3	1	26
chr14	59923156	59928083	circ_1690	2	-	0	0	0	2
chr20	31958305	31975339	circ_1691	3	-	0	0	0	3
chr3	47813958	47814426	circ_1692	7	-	0	4	0	3
chr1	246550837	246553508	circ_1693	2	+	0	0	0	2
chr3	51497130	51517852	circ_1694	9	-	0	2	0	7
chr5	112915283	112920176	circ_1695	4	-	0	3	0	1
chr3	133374134	133375701	circ_1696	3	-	0	1	0	2
chr19	39948315	39950600	circ_1697	18	+	0	6	0	12
chr9	37425919	37426651	circ_1698	3	-	0	0	0	3
chr1	155169963	155173062	circ_1699	2	-	0	2	0	0
chr1	235617468	235647831	circ_1700	3	+	0	2	0	1
chrX	117770309	117773540	circ_1701	2	-	0	0	0	2
chr1	70639148	70653021	circ_1702	2	-	0	2	0	0
chr10	88211724	88221044	circ_1703	3	+	0	3	0	0
chr8	145008633	145008802	circ_1704	5	+	0	2	0	3
chr8	121426230	121444363	circ_1705	2	-	0	0	0	2
chr8	124089351	124096580	circ_1706	35	+	0	8	0	27
chr3	131206524	131217121	circ_1707	2	+	0	0	0	2
chr15	43268915	43270145	circ_1708	4	-	0	0	0	4
chr12	118682699	118693460	circ_1709	8	-	0	3	0	5
chr2	112917253	112933416	circ_1710	6	+	0	1	0	5
chr16	4029117	4033441	circ_1711	79	+	0	25	2	52
chr9	125639750	125645658	circ_1712	10	+	0	7	0	3
chr4	1732614	1733028	circ_1713	6	-	0	1	0	5
chr7	73790217	73791152	circ_1714	3	+	0	2	0	1
chr1	184675777	184681011	circ_1715	22	-	0	9	0	13
chr10	105767935	105778666	circ_1716	13	+	0	2	7	4
chr6	86194953	86203627	circ_1717	3	+	0	3	0	0
chr15	43164809	43170882	circ_1718	17	+	0	5	0	12
chr19	8002912	8006082	circ_1719	11	-	0	4	0	7
chr2	70033517	70039841	circ_1720	3	+	0	1	0	2
chr3	57832924	57847813	circ_1721	5	+	0	1	3	1
chr2	48555700	48556261	circ_1722	6	+	0	1	2	3
chr1	235956803	235964397	circ_1723	13	+	1	2	0	10
chr10	34871396	34872788	circ_1724	2	+	0	0	0	2
chr15	72030347	72037415	circ_1725	2	-	2	0	0	0
chr12	24995016	25002883	circ_1726	2	-	0	0	0	2
chr13	108266572	108287727	circ_1727	4	-	0	3	0	1
chr2	32716549	32718734	circ_1728	5	-	0	2	1	2
chr3	16450882	16475544	circ_1729	5	+	0	3	0	2
chr12	50398018	50410502	circ_1730	2	+	0	1	0	1
chr19	36556918	36557136	circ_1731	5	-	0	1	0	4
chr17	58313499	58348842	circ_1732	3	-	0	0	0	3
chr1	226044353	226047049	circ_1733	2	-	0	1	0	1
chr6	105192035	105233194	circ_1734	10	-	2	3	1	4
chr10	74790029	74828715	circ_1735	2	+	0	2	0	0
chr8	143410264	143413192	circ_1736	19	-	0	11	0	8
chr2	39526884	39553418	circ_1737	2	+	0	1	1	0
chr1	229461004	229462753	circ_1738	2	-	0	0	0	2
chr16	16371227	16372646	circ_1739	6	+	0	0	0	6
chr1	109884636	109888500	circ_1740	5	-	0	2	0	3
chr8	42323295	42330172	circ_1741	3	-	0	1	0	2
chr14	68260325	68268999	circ_1742	2	-	0	0	0	2
chr2	207973270	207974306	circ_1743	2	-	0	0	0	2
chr2	36615115	36669878	circ_1744	66	+	1	28	5	32
chr10	69726440	69797926	circ_1745	8	-	0	3	5	0
chr10	103557737	103570071	circ_1746	2	-	0	2	0	0
chr22	26932254	26940641	circ_1747	4	+	0	2	0	2
chr8	56910905	56912108	circ_1748	2	-	0	0	0	2
chr1	53443889	53446215	circ_1749	5	+	0	2	2	1
chr7	6618197	6624891	circ_1750	3	+	0	0	0	3
chr14	23375404	23383030	circ_1751	3	+	0	2	0	1
chr5	139568649	139574237	circ_1752	4	+	0	2	0	2
chr12	120984208	120984404	circ_1753	4	-	0	1	1	2
chr11	17981017	18031686	circ_1754	4	-	0	3	0	1
chrX	153996577	153999154	circ_1755	8	-	0	4	0	4
chr22	41277774	41278181	circ_1756	32	+	0	10	1	21
chr5	73048734	73050263	circ_1757	2	+	0	0	0	2
chr2	197755552	197763093	circ_1758	6	-	0	2	0	4
chr1	151611364	151611595	circ_1759	47	-	0	4	3	40
chr3	11849307	11858811	circ_1760	5	+	0	2	0	3
chr1	226175597	226176089	circ_1761	4	+	0	2	0	2
chr8	48203622	48206619	circ_1762	11	+	0	1	0	10
chr1	247318868	247323169	circ_1763	10	+	1	4	0	5
chr12	72234881	72266783	circ_1764	2	+	0	0	0	2
chr3	37154406	37163182	circ_1765	8	-	0	0	0	8
chr3	37152482	37163182	circ_1766	2	-	0	1	0	1
chr15	58284903	58458995	circ_1767	3	+	0	3	0	0
chr5	37179463	37181107	circ_1768	3	-	1	1	1	0
chr17	49091593	49098726	circ_1769	13	-	0	7	0	6
chr5	145197457	145205763	circ_1770	110	+	0	34	5	71
chr13	49096034	49098893	circ_1771	2	-	0	0	0	2
chr9	33886879	33887452	circ_1772	10	+	0	1	0	9
chr2	231585171	231663612	circ_1773	2	-	0	2	0	0
chr1	246490503	246498776	circ_1774	36	-	1	9	1	25
chr7	2314747	2317940	circ_1775	3	-	0	1	0	2
chr17	35979813	35981565	circ_1776	2	+	0	1	0	1
chr12	100598718	100599522	circ_1777	11	+	0	3	0	8
chr6	16645447	16753578	circ_1778	4	+	0	3	0	1
chr3	58104599	58107230	circ_1779	6	+	0	0	0	6
chr15	90125917	90126196	circ_1780	2	+	0	0	0	2
chr17	18202873	18210280	circ_1781	3	+	0	1	0	2
chr2	61721029	61724142	circ_1782	12	-	1	7	0	4
chr3	32490946	32496034	circ_1783	2	+	0	0	2	0
chr15	43008875	43011764	circ_1784	9	-	0	6	0	3
chr22	32874968	32883815	circ_1785	12	+	0	7	0	5
chr19	38609946	38610522	circ_1786	36	+	1	14	0	21
chr16	56397833	56398017	circ_1787	3	+	0	0	0	3
chr11	35222629	35229753	circ_1788	3	-	0	1	0	2
chr1	54266366	54275419	circ_1789	3	-	0	1	0	2
chr9	16582981	16738483	circ_1790	6	+	0	3	0	3
chr6	111594533	111616978	circ_1791	3	-	0	1	0	2
chr19	36572335	36587981	circ_1792	2	-	1	0	0	1
chr14	35565764	35568590	circ_1793	3	+	0	2	0	1
chr2	201857004	201862263	circ_1794	3	+	0	3	0	0
chr14	102510611	102511035	circ_1795	2	-	0	0	0	2
chr6	109421325	109427293	circ_1796	2	+	0	0	0	2
chr19	49502576	49503090	circ_1797	4	-	0	1	0	3
chr1	2327223	2332374	circ_1798	6	+	0	1	0	5
chr7	131113792	131155703	circ_1799	6	+	0	4	1	1
chr18	72630805	72632648	circ_1800	2	+	0	0	0	2
chr7	139056133	139059217	circ_1801	2	+	0	0	0	2
chr14	39517856	39524500	circ_1802	8	-	0	1	0	7
chr14	100728641	100728803	circ_1803	11	+	0	0	0	11
chr2	219328029	219330899	circ_1804	5	-	0	0	0	5
chr9	102722199	102722437	circ_1805	56	-	1	14	2	39
chr6	144808684	144860579	circ_1806	2	-	1	1	0	0
chr2	43725972	43735919	circ_1807	4	+	0	1	0	3
chr16	89287405	89292039	circ_1808	7	+	0	2	0	5
chrX	32966182	32966309	circ_1809	2	+	0	0	0	2
chr5	138994171	138994551	circ_1810	21	+	1	6	1	13
chr17	8347578	8363478	circ_1811	7	+	0	5	1	1
chr2	26486248	26502983	circ_1812	4	-	0	3	0	1
chr12	14609495	14619524	circ_1813	5	+	0	3	0	2
chr14	35278442	35280926	circ_1814	3	+	0	2	0	1
chr10	45954568	45959775	circ_1815	5	+	0	3	0	2
chr21	45472161	45483666	circ_1816	15	-	0	6	0	9
chr14	35044962	35078948	circ_1817	16	+	1	8	4	3
chr1	165712404	165723511	circ_1818	16	-	0	3	0	13
chr6	41057943	41062236	circ_1819	5	+	0	3	0	2
chr2	131116440	131117219	circ_1820	3	+	0	1	0	2
chr17	79027468	79031767	circ_1821	5	+	0	1	0	4
chr2	9022641	9098771	circ_1822	10	-	0	4	0	6
chr1	78280793	78309092	circ_1823	2	+	0	0	0	2
chr16	70590082	70594494	circ_1824	2	+	0	2	0	0
chr20	36011022	36014577	circ_1825	2	+	0	1	0	1
chr2	75897264	75899142	circ_1826	11	-	0	2	0	9
chr1	91852939	91853061	circ_1827	33	+	0	4	21	8
chr14	45478116	45497532	circ_1828	2	+	0	2	0	0
chr1	116532687	116534864	circ_1829	3	+	0	0	0	3
chr3	51664288	51664947	circ_1830	13	+	0	8	0	5
chr12	110566755	110570441	circ_1831	6	+	0	1	2	3
chr14	78353434	78399987	circ_1832	2	+	0	2	0	0
chr15	70987356	70991999	circ_1833	10	-	0	1	0	9
chr4	123848789	124011860	circ_1834	2	+	0	2	0	0
chr8	136554897	136594316	circ_1835	15	+	0	5	0	10
chr19	651692	652884	circ_1836	4	-	0	2	0	2
chr1	54252831	54266521	circ_1837	2	+	0	1	0	1
chr2	227702789	227779067	circ_1838	2	+	0	2	0	0
chr8	103403145	103406986	circ_1839	2	+	0	0	0	2
chr19	37697942	37698156	circ_1840	5	+	0	1	0	4
chr11	68272613	68287119	circ_1841	25	+	0	9	1	15
chr3	121178897	121187278	circ_1842	2	-	0	0	0	2
chr1	85826132	85833462	circ_1843	5	-	0	2	1	2
chr19	43990418	43991275	circ_1844	5	-	0	2	0	3
chr1	153635691	153636950	circ_1845	6	-	0	2	0	4
chr21	34065482	34067592	circ_1846	17	-	0	9	0	8
chr4	1694245	1701797	circ_1847	2	-	0	1	0	1
chr16	81118068	81124285	circ_1848	2	+	0	1	0	1
chr15	67984817	67995746	circ_1849	24	+	0	5	0	19
chr12	112641440	112657293	circ_1850	2	+	0	2	0	0
chr16	19651337	19663412	circ_1851	4	+	0	1	0	3
chr11	111907997	111915954	circ_1852	7	-	0	2	0	5
chr4	142588058	142588260	circ_1853	2	-	0	0	0	2
chr9	102988344	103009069	circ_1854	2	-	0	0	0	2
chr12	66221781	66224017	circ_1855	3	+	0	1	0	2
chr20	43138532	43141635	circ_1856	9	-	0	2	1	6
chr15	75763021	75772255	circ_1857	2	+	0	0	2	0
chr19	9677012	9678851	circ_1858	2	+	0	1	0	1
chr4	3088666	3109150	circ_1859	351	+	0	135	10	206
chr13	100953714	101020828	circ_1860	18	-	0	9	0	9
chr1	51926763	51946986	circ_1861	6	+	0	3	0	3
chr8	62460630	62479877	circ_1862	2	+	0	1	0	1
chr12	2931960	2937050	circ_1863	3	+	0	2	0	1
chr7	18631139	18706099	circ_1864	2	-	0	0	0	2
chr10	102697159	102707604	circ_1865	2	-	0	1	0	1
chr16	72407729	72425114	circ_1866	7	+	0	1	0	6
chr13	61013822	61041513	circ_1867	190	-	0	70	5	115
chr22	25019074	25019883	circ_1868	3	+	0	1	0	2
chr9	75595474	75595709	circ_1869	2	+	0	0	0	2
chr13	24429173	24433051	circ_1870	2	+	0	0	0	2
chr17	62557618	62579662	circ_1871	2	-	0	2	0	0
chr2	181845669	181848820	circ_1872	3	+	0	0	0	3
chr10	35321363	35328010	circ_1873	13	+	0	7	0	6
chr1	53480562	53504718	circ_1874	4	-	0	3	0	1
chr6	43968839	43968947	circ_1875	2	-	0	0	0	2
chr9	37955880	37974834	circ_1876	2	-	0	1	0	1
chr2	227729320	227779067	circ_1877	5	+	0	2	0	3
chr8	16512525	16567901	circ_1878	2	-	0	0	0	2
chr1	70758071	70781249	circ_1879	154	-	3	81	13	57
chr18	9388038	9396544	circ_1880	2	+	0	0	0	2
chr7	137536752	137553474	circ_1881	4	-	0	1	0	3
chr3	129302410	129305115	circ_1882	2	+	0	1	0	1
chr12	120241010	120241193	circ_1883	7	+	0	1	0	6
chr5	68874539	68875691	circ_1884	4	+	0	2	0	2
chr3	129546646	129599405	circ_1885	2	+	0	1	0	1
chr15	80733597	80736556	circ_1886	2	-	0	0	0	2
chr1	113459800	113471974	circ_1887	2	-	0	0	0	2
chr15	75892978	75893559	circ_1888	2	-	0	1	0	1
chr19	47231296	47231878	circ_1889	3	-	0	1	0	2
chr12	51207793	51208222	circ_1890	19	+	0	8	0	11
chr12	101316004	101381448	circ_1891	2	+	0	1	0	1
chr2	204255769	204267457	circ_1892	8	+	0	4	0	4
chr16	18794103	18794424	circ_1893	4	-	0	1	0	3
chr1	21220010	21221994	circ_1894	21	-	0	4	0	17
chr7	66262361	66264401	circ_1895	3	+	0	2	0	1
chrX	135301557	135304645	circ_1896	5	+	0	0	0	5
chr10	70696692	70703013	circ_1897	35	-	0	11	2	22
chr6	10749435	10755465	circ_1898	17	+	1	1	0	15
chr4	139964228	139966543	circ_1899	15	+	1	8	2	4
chr9	110059645	110074018	circ_1900	2	-	1	1	0	0
chr7	80418622	80440017	circ_1901	117	-	1	39	8	69
chr1	97547886	97576006	circ_1902	2	+	0	1	0	1
chr2	100029193	100052403	circ_1903	3	-	0	1	1	1
chr11	18568427	18579877	circ_1904	12	-	0	2	1	9
chr12	107272765	107273725	circ_1905	2	+	0	1	0	1
chr14	69369194	69392389	circ_1906	2	-	0	1	0	1
chr13	25901054	25901650	circ_1907	2	-	0	1	0	1
chr18	9158345	9221997	circ_1908	2	-	0	0	2	0
chr10	95069777	95076570	circ_1909	4	+	0	2	0	2
chr4	183245099	183245405	circ_1910	18	+	0	4	1	13
chr16	15724189	15725355	circ_1911	4	-	0	2	0	2
chr11	61204233	61205585	circ_1912	7	+	0	2	0	5
chr1	45340350	45347411	circ_1913	10	+	0	1	0	9
chr2	69565030	69590802	circ_1914	3	-	0	2	1	0
chr2	239093822	239096898	circ_1915	2	+	0	1	0	1
chr6	28945438	28945543	circ_1916	2	-	0	2	0	0
chr17	45681281	45691091	circ_1917	9	-	0	3	0	6
chr18	18945988	18964364	circ_1918	5	-	0	3	0	2
chr4	120182870	120193189	circ_1919	2	-	1	1	0	0
chr13	108269565	108271872	circ_1920	29	-	0	5	0	24
chr6	90562885	90566918	circ_1921	3	-	1	1	1	0
chr8	30557598	30560757	circ_1922	30	-	0	13	0	17
chr16	67478431	67487618	circ_1923	7	-	0	1	0	6
chr11	62606586	62607131	circ_1924	18	-	0	11	0	7
chr7	102665510	102669865	circ_1925	4	-	0	3	0	1
chr12	62894563	62895478	circ_1926	3	+	0	0	0	3
chr10	135209217	135216277	circ_1927	17	+	0	10	1	6
chr15	44884529	44890571	circ_1928	2	-	0	1	0	1
chr12	133083838	133124618	circ_1929	2	-	0	0	0	2
chr16	30287334	30305508	circ_1930	3	+	1	1	0	1
chr6	20781376	20797973	circ_1931	2	-	0	0	0	2
chr1	229596358	229611479	circ_1932	2	-	0	0	0	2
chr11	118243801	118244418	circ_1933	2	-	0	0	0	2
chr15	72509750	72513625	circ_1934	3	-	0	3	0	0
chr11	9137895	9160120	circ_1935	2	-	0	2	0	0
chr12	51173923	51203372	circ_1936	17	-	0	11	0	6
chr1	31454159	31468022	circ_1937	2	-	0	2	0	0
chr16	2627426	2633586	circ_1938	13	-	0	6	3	4
chr11	65269270	65269731	circ_1939	4	-	0	2	0	2
chr18	9388038	9388418	circ_1940	5	+	0	1	0	4
chr20	35835676	35839076	circ_1941	2	-	0	0	0	2
chr2	32399132	32409407	circ_1942	56	+	1	14	2	39
chr7	104681286	104707254	circ_1943	9	-	0	4	0	5
chrX	2632463	2638465	circ_1944	2	-	0	2	0	0
chr14	55048998	55052284	circ_1945	3	+	1	1	0	1
chr7	5385193	5417655	circ_1946	2	+	0	1	0	1
chr2	10931921	10937883	circ_1947	5	+	0	2	0	3
chr5	34711617	34733437	circ_1948	4	+	0	0	0	4
chr19	13443683	13445307	circ_1949	26	-	0	6	2	18
chr17	59820374	59857762	circ_1950	14	-	2	4	0	8
chr3	179131200	179137293	circ_1951	36	-	1	11	3	21
chr3	111658322	111681159	circ_1952	3	-	0	2	1	0
chr4	120138705	120156566	circ_1953	11	+	0	2	0	9
chr17	74283273	74286158	circ_1954	22	-	0	4	0	18
chr6	73357660	73358672	circ_1955	2	+	0	0	0	2
chr14	51259430	51288795	circ_1956	4	+	0	1	0	3
chr2	37331158	37342002	circ_1957	2	-	0	2	0	0
chr22	21947150	21965332	circ_1958	2	+	0	1	0	1
chr9	80537077	80550805	circ_1959	6	-	0	4	0	2
chrX	102152502	102160665	circ_1960	13	-	1	8	0	4
chr22	38641941	38647020	circ_1961	2	-	0	0	0	2
chr11	73843889	73850873	circ_1962	3	+	0	2	0	1
chr1	180804010	180805852	circ_1963	2	+	0	0	0	2
chr1	46383011	46425149	circ_1964	8	+	0	3	0	5
chr6	102247523	102376507	circ_1965	2	+	0	2	0	0
chr22	41641119	41642676	circ_1966	5	-	0	4	0	1
chr10	465005	532470	circ_1967	8	+	0	4	0	4
chr2	46803226	46803795	circ_1968	11	+	0	2	0	9
chr12	70901675	70907007	circ_1969	2	+	0	2	0	0
chr9	131029737	131030803	circ_1970	6	-	0	2	0	4
chr7	137544728	137553474	circ_1971	2	-	0	1	1	0
chr3	196921296	196933045	circ_1972	2	-	0	2	0	0
chr5	157218711	157221980	circ_1973	12	-	0	5	0	7
chr14	68417604	68431832	circ_1974	2	+	0	0	0	2
chrY	16936068	16942399	circ_1975	5	+	0	2	0	3
chr3	8932073	8983488	circ_1976	4	+	1	1	2	0
chr11	46771824	46775047	circ_1977	6	-	0	3	1	2
chr20	61908656	61909440	circ_1978	3	-	0	2	0	1
chr10	78729732	78778857	circ_1979	4	+	0	2	0	2
chr11	77322360	77340944	circ_1980	4	+	0	3	0	1
chr15	56129987	56139232	circ_1981	4	-	1	2	0	1
chr16	71697802	71713438	circ_1982	9	-	0	4	1	4
chr17	19861327	19861884	circ_1983	32	+	0	13	3	16
chr19	54042470	54059162	circ_1984	2	+	1	0	0	1
chr18	76903802	76967012	circ_1985	4	-	0	2	0	2
chr6	7176888	7192703	circ_1986	3	+	0	0	1	2
chr11	9202314	9202631	circ_1987	2	-	0	0	0	2
chr6	155108995	155116273	circ_1988	38	+	1	11	0	26
chr17	26381293	26449758	circ_1989	2	-	0	0	0	2
chr2	114674461	114688973	circ_1990	4	+	0	2	0	2
chr4	39881348	39891984	circ_1991	8	-	0	1	0	7
chr3	141231005	141259451	circ_1992	13	+	1	11	0	1
chr17	49097520	49109083	circ_1993	5	+	0	3	0	2
chr11	46098305	46113774	circ_1994	361	-	1	112	7	241
chr4	177650687	177652678	circ_1995	2	-	0	0	1	1
chr6	41046768	41048636	circ_1996	2	+	0	1	0	1
chr3	195415404	195416309	circ_1997	44	+	1	9	3	31
chr7	129841690	129843950	circ_1998	2	+	0	0	0	2
chr1	111996843	111996971	circ_1999	2	-	0	0	2	0
[truncated: 41,403 more rows]
