# Supplementary material for: Improved circRNA Identification by Combining Prediction Algorithms
Source: Front Cell Dev Biol. 2018 Mar 5;6:20. doi: 10.3389/fcell.2018.00020 (PMC5844931; doi:10.3389/fcell.2018.00020)
Supplement: Supplementary file 2 [file Presentation2.ZIP › DeNovo/acfs.bed]

#chrom	start	end	name	score	strand	SRR444655_denovo/circle_candidates_expr_circReads	SRR444974_denovo/circle_candidates_expr_circReads	SRR444975_denovo/circle_candidates_expr_circReads	SRR445016_denovo/circle_candidates_expr_circReads
chr3	23631225	23636741	circ_2	16	+	0	7	0	9
chr15	65756099	65766626	circ_4	9	-	0	6	0	3
chr1	235416045	235420540	circ_5	2	-	0	0	0	2
chr9	109764455	109765707	circ_6	2	+	0	0	0	2
chrY	16699489	16719802	circ_8	2	+	0	2	0	0
chr22	45937109	45938163	circ_9	12	+	0	0	0	12
chr8	61443944	61446117	circ_10	2	+	0	2	0	0
chr4	57344545	57349436	circ_11	8	+	0	8	0	0
chr2	183847549	183858131	circ_12	2	-	0	2	0	0
chr7	32609632	32613030	circ_14	2	+	0	2	0	0
chr14	93182481	93183806	circ_16	12	-	0	0	0	12
chr2	42836598	42837954	circ_17	4	+	0	0	0	4
chr8	77754891	77756262	circ_18	2	+	0	2	0	0
chr22	38539112	38541660	circ_19	6	-	0	2	0	4
chr11	103270391	103306760	circ_20	6	+	0	4	1	1
chr5	178965975	178967833	circ_23	5	-	0	2	0	3
chr12	105454759	105459134	circ_24	6	-	0	2	0	4
chr6	76368978	76388643	circ_25	2	+	0	0	2	0
chr3	183491421	183504089	circ_26	4	+	0	0	0	4
chr1	42744019	42789498	circ_27	2	-	0	2	0	0
chr14	31626046	31638674	circ_29	11	-	0	8	0	3
chr3	61719657	61734656	circ_31	2	+	0	0	0	2
chr4	183812556	183815758	circ_32	21	-	0	3	0	18
chr9	15445175	15447242	circ_33	2	+	0	2	0	0
chr11	120318943	120327959	circ_34	2	+	0	0	0	2
chr1	108697605	108728576	circ_35	9	-	0	9	0	0
chr15	89811630	89820122	circ_36	3	+	0	3	0	0
chr10	104018686	104103939	circ_37	3	+	0	3	0	0
chr16	67644727	67660618	circ_38	2	+	0	0	2	0
chr3	186961272	186968117	circ_39	12	-	0	4	0	8
chr2	106739426	106746234	circ_40	16	-	0	3	0	13
chr10	52906620	53227596	circ_41	2	+	0	2	0	0
chr7	26724355	26729981	circ_43	5	-	0	2	0	3
chr4	84364670	84370114	circ_44	3	-	0	3	0	0
chr6	15651544	15660752	circ_47	6	-	0	2	0	4
chr12	120138550	120142260	circ_49	3	-	0	0	0	3
chr17	27844471	27844674	circ_50	9	+	0	0	0	9
chr11	123464790	123466745	circ_51	37	+	0	18	3	16
chr1	10331560	10336457	circ_52	9	+	0	4	0	5
chr18	12680661	12680827	circ_53	3	-	0	3	0	0
chr9	22029432	22056386	circ_55	2	+	0	0	0	2
chr13	42352121	42407667	circ_57	7	-	0	7	0	0
chr6	57058640	57075243	circ_58	127	-	7	108	0	12
chr11	27395098	27395593	circ_59	6	-	0	0	1	5
chr18	12678108	12680827	circ_60	4	-	0	2	0	2
chr12	112641440	112657293	circ_62	3	-	0	3	0	0
chr11	108200941	108206688	circ_64	3	+	0	3	0	0
chr2	218762521	218776544	circ_65	2	-	0	2	0	0
chr13	23927924	23945304	circ_67	300	-	5	255	13	27
chr4	99273627	99325753	circ_68	4	+	0	4	0	0
chr16	89371614	89374137	circ_70	14	-	0	4	4	6
chr14	101446914	101455127	circ_71	12	+	0	8	0	4
chr15	93552375	93558139	circ_72	4	+	2	2	0	0
chr18	55351268	55373819	circ_73	2	-	0	2	0	0
chr10	109830215	109871360	circ_74	123	-	0	21	0	102
chr10	12148245	12155063	circ_76	3	+	0	2	0	1
chr10	103716354	103717489	circ_77	22	-	0	6	0	16
chr1	93592789	93595005	circ_78	9	+	0	0	0	9
chr8	103339970	103357773	circ_79	3	-	0	3	0	0
chr11	85707869	85718626	circ_81	13	-	0	10	0	3
chr2	26321531	26332775	circ_84	6	+	0	6	0	0
chr17	57814814	57851246	circ_85	24	+	0	24	0	0
chr7	65705312	65821858	circ_88	2	+	0	2	0	0
chr15	39882006	39882224	circ_90	4	+	0	0	0	4
chr20	30366616	30370193	circ_91	6	+	0	0	0	6
chr15	41361768	41372102	circ_92	9	-	0	9	0	0
chr8	18490123	18532350	circ_93	2	-	0	2	0	0
chr10	32891562	32914072	circ_96	2	+	0	0	0	2
chr10	17632345	17646046	circ_98	16	-	0	5	0	11
chr7	55145543	55152718	circ_99	2	+	0	0	0	2
chr12	105591543	105605095	circ_100	2	-	0	0	0	2
chr16	57144620	57171194	circ_101	2	+	0	2	0	0
chr11	20075626	20089944	circ_102	7	+	0	3	0	4
chr2	33477744	33540336	circ_103	2	+	0	2	0	0
chr9	19276156	19305525	circ_104	4	+	0	4	0	0
chr12	72012112	72014095	circ_107	4	-	0	4	0	0
chr10	95069777	95072967	circ_108	5	-	0	3	0	2
chr5	141515295	141517423	circ_109	3	+	0	0	0	3
chr2	48725632	48725874	circ_110	5	+	0	0	0	5
chr11	78136383	78154804	circ_113	2	-	0	2	0	0
chr15	43748090	43762264	circ_114	6	-	0	3	3	0
chr1	249156828	249158899	circ_115	3	+	0	3	0	0
chr6	116979966	116982009	circ_118	8	-	0	0	0	8
chr15	80741480	80743335	circ_119	2	+	0	2	0	0
chr10	15838099	15889942	circ_121	14	-	0	8	0	6
chr14	69369194	69376113	circ_122	4	-	0	0	0	4
chr16	66547634	66551780	circ_123	3	-	0	0	1	2
chr6	151277131	151286173	circ_125	26	+	1	12	0	13
chr10	22171211	22209892	circ_126	12	-	0	7	3	2
chrX	122820398	122837355	circ_127	2	-	0	0	0	2
chr1	155891166	155899631	circ_129	3	-	0	3	0	0
chr10	12139683	12162266	circ_130	8	+	0	6	0	2
chr14	74325519	74327360	circ_131	5	+	0	0	0	5
chr10	103699620	103717489	circ_132	73	-	0	26	11	36
chr15	83819967	83832827	circ_133	61	-	0	48	5	8
chr9	37495166	37498221	circ_134	35	+	0	9	0	26
chr6	549175	576882	circ_135	3	-	0	3	0	0
chr16	69729039	69729282	circ_136	342	+	3	127	14	198
chr3	111658322	111659492	circ_137	4	+	0	0	0	4
chr9	115060121	115083805	circ_139	4	-	0	1	0	3
chr3	57827026	57835543	circ_141	33	+	0	17	0	16
chr3	50212529	50212826	circ_142	3	+	0	0	0	3
chr2	202572592	202575831	circ_145	2	-	0	2	0	0
chr1	21551743	21554534	circ_146	4	-	0	3	0	1
chr2	211319831	211341136	circ_147	2	-	0	0	0	2
chr10	116331056	116361720	circ_148	5	-	0	5	0	0
chr3	9785908	9786192	circ_151	12	+	0	2	0	10
chr2	225393664	225400358	circ_152	2	-	0	2	0	0
chr20	35826800	35838568	circ_153	7	+	0	6	1	0
chr5	132400672	132412590	circ_154	19	+	0	17	2	0
chr3	47787398	47787929	circ_155	2	-	0	0	0	2
chr7	30818048	30825608	circ_156	2	+	0	1	0	1
chr3	71096093	71102924	circ_157	7	-	0	0	0	7
chr12	102173930	102190540	circ_159	4	-	0	4	0	0
chr1	41494205	41494678	circ_160	2	+	0	0	0	2
chr2	36586047	36669878	circ_162	316	+	7	154	20	135
chr4	7000812	7006651	circ_164	12	+	0	9	0	3
chr14	20863609	20864889	circ_165	14	-	0	8	0	6
chr7	99101170	99110214	circ_166	2	+	0	2	0	0
chr12	51467606	51467865	circ_168	99	-	2	17	0	80
chr13	52234732	52249379	circ_169	4	+	0	0	0	4
chr16	72923630	72994093	circ_170	3	-	0	3	0	0
chr15	59494525	59502799	circ_171	3	-	0	0	0	3
chr2	183998294	184047408	circ_172	3	+	0	3	0	0
chr5	79454659	79470870	circ_175	2	-	0	2	0	0
chr3	100034943	100038048	circ_176	9	+	0	9	0	0
chr3	196803457	196805404	circ_181	2	-	0	2	0	0
chr6	79724799	79752720	circ_184	2	-	0	2	0	0
chr2	25650404	25678363	circ_185	2	-	0	0	0	2
chr1	35936464	35940507	circ_186	4	-	0	0	0	4
chr3	33055548	33072303	circ_187	2	-	0	0	0	2
chr10	31749966	31784767	circ_188	3	+	0	3	0	0
chr1	155885664	155887463	circ_189	5	-	0	2	0	3
chr11	46439463	46452637	circ_190	2	-	0	0	0	2
chr12	104705068	104709674	circ_191	10	+	0	5	0	5
chr9	72183425	72185998	circ_192	3	-	0	1	2	0
chr11	131988922	132016408	circ_194	8	+	0	4	0	4
chr19	30471066	30477324	circ_196	16	+	0	12	0	4
chr14	96993767	96994343	circ_197	3	+	0	3	0	0
chr2	191792032	191792208	circ_199	2	+	0	0	0	2
chr21	44270151	44279832	circ_200	6	-	0	0	0	6
chr13	42729803	42739569	circ_201	3	+	0	3	0	0
chr1	154209042	154215778	circ_202	2	+	0	0	0	2
chr2	24787164	24807429	circ_203	18	+	0	2	0	16
chrY	14821321	14851563	circ_204	3	+	0	2	1	0
chr2	32822818	32832710	circ_205	15	+	0	12	0	3
chr14	71880665	72043304	circ_206	2	+	1	1	0	0
chr17	3608392	3608939	circ_208	8	-	0	8	0	0
chr11	35333745	35339063	circ_209	4	-	0	4	0	0
chr14	50666409	50671127	circ_210	14	-	0	5	0	9
chr12	111923075	111924628	circ_211	21	-	0	7	0	14
chr14	103933416	103934523	circ_212	3	+	0	1	0	2
chr14	64905814	64908171	circ_214	29	+	0	15	0	14
chr10	5944983	5953091	circ_217	2	+	0	0	0	2
chr17	725597	732340	circ_218	2	-	0	2	0	0
chr16	31733947	31765221	circ_219	11	+	0	0	0	11
chr1	173725062	173726298	circ_220	5	+	0	0	0	5
chr6	42224466	42225939	circ_222	5	-	0	3	0	2
chr6	143141170	143165932	circ_224	4	-	0	0	4	0
chr7	40117604	40118450	circ_225	4	+	0	4	0	0
chr18	21095820	21096387	circ_228	11	+	0	5	0	6
chr10	75204483	75214247	circ_229	3	-	0	3	0	0
chr20	32957200	32996598	circ_233	7	+	0	2	0	5
chr5	171272510	171274753	circ_234	12	-	0	9	0	3
chr10	104352339	104357050	circ_235	5	+	0	0	0	5
chr3	120469370	120469847	circ_236	61	+	0	48	5	8
chr3	47125210	47129737	circ_240	2	-	0	2	0	0
chr5	172507588	172539382	circ_241	3	+	0	3	0	0
chr10	94269807	94297307	circ_242	2	-	0	0	0	2
chr13	22088492	22122056	circ_243	10	-	0	3	0	7
chr10	109708179	109709373	circ_244	2	-	0	0	2	0
chr15	89801935	89811756	circ_245	3	+	0	2	0	1
chr16	53859776	53860403	circ_247	13	+	0	8	0	5
chr17	19554860	19561175	circ_248	6	+	0	6	0	0
chr17	80540617	80545148	circ_249	4	+	0	0	0	4
chr12	45814854	45816845	circ_250	14	+	0	6	0	8
chr17	40174417	40174658	circ_251	68	+	0	21	0	47
chr7	105103068	105108910	circ_254	19	-	0	19	0	0
chr14	58785260	58796887	circ_255	57	+	0	32	6	19
chr11	62462040	62465093	circ_256	2	-	0	2	0	0
chr1	77620134	77635080	circ_257	5	-	2	3	0	0
chr18	57133971	57139001	circ_258	20	-	0	9	0	11
chr12	120928838	120929913	circ_260	3	-	0	3	0	0
chr22	38870238	38870628	circ_261	6	+	0	0	0	6
chr10	88849319	88852411	circ_262	6	-	0	6	0	0
chr2	55870293	55871855	circ_263	17	-	0	8	0	9
chr3	15137480	15138217	circ_265	8	-	0	5	0	3
chr1	109538202	109554340	circ_266	3	-	0	3	0	0
chr6	86387513	86387906	circ_268	2	-	0	0	0	2
chr22	19470213	19484970	circ_270	2	+	0	2	0	0
chr10	80961341	80976031	circ_271	58	+	0	14	2	42
chr10	559381	560800	circ_273	2	-	0	2	0	0
chr6	150164119	150174296	circ_274	6	-	0	1	0	5
chr12	32866143	32875567	circ_276	17	+	0	12	0	5
chr3	51454241	51456330	circ_277	24	-	0	12	0	12
chr18	54426096	54448887	circ_279	211	+	2	75	7	127
chr6	132395933	132398445	circ_281	2	+	0	2	0	0
chr16	30744601	30745329	circ_282	31	+	0	12	0	19
chr3	47777524	47814426	circ_283	12	-	0	7	0	5
chr6	5466792	5545573	circ_284	3	+	0	2	0	1
chr14	102473345	102478807	circ_288	4	+	0	4	0	0
chr3	196626537	196630481	circ_290	34	+	0	16	0	18
chr15	80800497	80845115	circ_291	2	+	0	0	0	2
chr17	80689252	80690751	circ_292	17	+	0	0	0	17
chr5	74046404	74047318	circ_293	39	-	0	10	3	26
chr7	105099615	105105861	circ_294	36	-	0	18	1	17
chr17	42225226	42226395	circ_295	7	+	0	5	0	2
chr1	14079681	14080860	circ_297	2	+	0	2	0	0
chr11	32610140	32611187	circ_298	42	+	0	20	0	22
chr19	34922766	34929671	circ_301	93	+	0	54	8	31
chr8	126159323	126207514	circ_302	16	+	0	9	7	0
chr15	64373301	64380675	circ_306	4	-	0	0	0	4
chr5	130679695	130690462	circ_307	2	+	0	0	0	2
chr11	9173905	9182412	circ_308	2	-	0	0	0	2
chr6	16753464	16777204	circ_310	84	-	22	8	38	16
chr3	149563798	149613347	circ_311	25	+	0	15	0	10
chr11	17895054	17899791	circ_312	2	-	0	0	0	2
chr15	57554292	57555472	circ_314	3	+	0	0	0	3
chr7	43490427	43532779	circ_316	5	+	0	5	0	0
chr1	233334685	233363117	circ_317	19	-	0	9	0	10
chr20	44477089	44477314	circ_318	21	-	1	8	0	12
chr12	121947370	121958903	circ_319	2	-	0	2	0	0
chr10	82248973	82252178	circ_320	2	+	0	1	0	1
chr4	142147921	142149678	circ_321	4	+	0	0	0	4
chr17	4192525	4200109	circ_323	7	-	0	7	0	0
chr11	32611093	32617593	circ_324	44	+	2	25	5	12
chr17	62550974	62553840	circ_325	2	-	0	0	0	2
chr18	59770027	59774318	circ_326	2	-	0	0	0	2
chr15	43102812	43122276	circ_327	19	-	2	11	0	6
chr12	19406874	19410471	circ_330	10	+	0	4	0	6
chr7	66406835	66407011	circ_331	4	+	0	0	0	4
chr8	41838364	41845081	circ_332	2	-	0	2	0	0
chr2	232081351	232104754	circ_333	40	+	0	21	1	18
chr12	62887695	62919882	circ_334	2	+	0	0	0	2
chr9	140458886	140459606	circ_336	42	-	0	13	3	26
chr20	33603811	33609159	circ_337	15	-	0	7	0	8
chr8	33361266	33367450	circ_338	2	-	0	2	0	0
chr2	242373573	242374445	circ_340	8	+	0	3	0	5
chr1	100515465	100535241	circ_341	54	+	0	36	0	18
chr20	31967267	31984890	circ_342	17	-	0	10	0	7
chr3	133901846	133914026	circ_343	21	-	0	14	0	7
chr17	62574610	62602758	circ_344	9	-	0	9	0	0
chr2	113260489	113260758	circ_345	7	+	0	4	0	3
chr9	101507841	101533328	circ_346	6	-	0	6	0	0
chr8	99761504	99787047	circ_347	10	-	0	7	0	3
chr12	54106884	54107684	circ_348	2	-	0	0	0	2
chr1	176104146	176118210	circ_349	6	-	0	0	0	6
chr10	1118056	1142186	circ_351	4	+	0	4	0	0
chr16	53844052	53860403	circ_352	5	+	0	2	0	3
chr5	176694563	176700785	circ_353	2	+	0	0	2	0
chr17	73913813	73914350	circ_354	3	-	0	3	0	0
chr2	190606068	190609514	circ_356	5	+	0	0	0	5
chr15	30939871	30951047	circ_357	4	+	0	2	0	2
chr1	1735858	1737977	circ_358	341	-	0	108	6	227
chr1	145596904	145598616	circ_359	3	-	0	3	0	0
chr20	60900372	60906185	circ_360	3	-	0	3	0	0
chr12	3042584	3047451	circ_361	5	+	0	5	0	0
chr5	139819704	139828890	circ_362	155	+	0	97	5	53
chr2	214174783	214182080	circ_364	15	+	0	0	4	11
chr2	102033996	102038934	circ_365	413	-	3	160	17	233
chr16	18830824	18839490	circ_366	20	-	0	5	0	15
chr4	140037803	140089196	circ_369	2	-	0	2	0	0
chr8	107617010	107617704	circ_373	36	+	0	11	0	25
chr19	17844002	17847427	circ_374	2	+	0	0	0	2
chr12	125441237	125441681	circ_375	9	-	0	3	0	6
chr9	112957155	112960854	circ_376	44	+	0	18	0	26
chr11	103114422	103178560	circ_377	2	+	0	2	0	0
chr3	187919648	187943315	circ_379	6	+	0	0	0	6
chr9	20448121	20456784	circ_380	47	-	0	14	0	33
chr18	19341403	19399607	circ_383	4	+	0	0	0	4
chr22	41660668	41670731	circ_384	39	-	0	13	0	26
chr3	132322073	132338389	circ_385	2	-	0	0	0	2
chr15	71640647	71704162	circ_386	2	+	0	0	0	2
chr7	140301203	140314960	circ_392	2	-	0	2	0	0
chr3	149442838	149468169	circ_394	2	-	0	2	0	0
chr6	74189455	74192343	circ_399	9	+	0	0	0	9
chr14	50904194	50907159	circ_400	2	-	0	0	0	2
chr3	183695305	183696439	circ_401	16	-	0	4	0	12
chr2	170780439	170789518	circ_403	2	+	0	2	0	0
chr10	101728872	101731891	circ_404	57	-	0	19	0	38
chr16	89371614	89383483	circ_405	103	-	0	51	4	48
chr19	40480201	40480735	circ_406	2	+	0	2	0	0
chr16	4774751	4777178	circ_407	4	-	0	0	2	2
chr12	27143383	27152609	circ_408	36	-	3	12	0	21
chr12	133423629	133439011	circ_410	2	-	0	0	0	2
chr6	43527915	43528744	circ_411	4	-	0	0	0	4
chr16	68900982	68914533	circ_412	37	+	0	14	4	19
chr10	70954944	70956839	circ_414	2	+	0	0	0	2
chr5	64466444	64522046	circ_419	4	-	0	4	0	0
chr2	37463239	37465010	circ_420	8	+	0	4	0	4
chr1	118482100	118485167	circ_422	2	+	0	0	0	2
chr15	49860442	49882204	circ_423	2	-	0	2	0	0
chr3	137928659	137942575	circ_424	25	+	0	19	1	5
chr16	74666421	74678633	circ_426	2	-	0	2	0	0
chr3	9792629	9800970	circ_427	7	+	0	5	0	2
chr9	135153457	135156961	circ_430	12	-	0	4	0	8
chr10	16737022	16776063	circ_432	3	-	0	3	0	0
chr15	41988273	41989221	circ_433	4	+	0	4	0	0
chr10	120931894	120934104	circ_434	6	-	0	0	0	6
chr2	24785578	24816590	circ_436	2	+	0	0	2	0
chr1	28374894	28384605	circ_437	2	-	0	2	0	0
chr11	13331534	13331956	circ_441	2	+	0	2	0	0
chr1	51246529	51323669	circ_442	2	-	0	0	1	1
chr3	194140068	194140541	circ_445	7	-	0	3	2	2
chr2	24283684	24286652	circ_446	13	+	0	4	0	9
chr3	138400809	138431146	circ_447	2	-	0	2	0	0
chr13	25887021	25895231	circ_448	4	+	0	4	0	0
chr7	44245984	44247091	circ_451	3	+	0	0	0	3
chr15	40313100	40318290	circ_452	2	+	0	0	0	2
chr1	33251963	33276658	circ_453	4	-	0	2	0	2
chr2	37283583	37284623	circ_454	13	-	0	5	0	8
chrX	149761067	149787612	circ_455	12	+	0	8	0	4
chr14	103425968	103430987	circ_456	12	-	0	5	0	7
chr11	93463036	93463314	circ_458	6	+	0	0	0	6
chr6	142150873	142221547	circ_459	2	-	0	1	0	1
chr4	166006738	166009754	circ_460	3	-	0	0	0	3
chr3	61814021	61814491	circ_463	2	+	0	2	0	0
chr6	24694527	24695713	circ_464	2	-	0	2	0	0
chr3	47742768	47770584	circ_467	3	-	0	3	0	0
chr12	11199619	11276786	circ_469	21	-	3	11	0	7
chr17	46925426	46928990	circ_471	2	+	0	0	2	0
chr5	102309820	102326105	circ_472	2	+	0	0	0	2
chr5	14286980	14316852	circ_473	30	+	0	18	0	12
chr5	94114815	94259726	circ_476	3	-	0	3	0	0
chr2	175957789	175983097	circ_477	2	-	0	2	0	0
chr22	18171752	18178976	circ_478	5	+	0	1	0	4
chr20	43243175	43247226	circ_479	2	+	0	2	0	0
chr8	95839491	95840021	circ_480	3	+	0	0	0	3
chr20	3781618	3782035	circ_481	13	+	0	7	0	6
chr11	95546096	95552068	circ_483	27	+	0	15	0	12
chr17	37579580	37588269	circ_485	3	-	0	0	0	3
chr1	29609188	29611381	circ_486	24	+	0	12	0	12
chr22	23437434	23438605	circ_487	108	+	0	69	2	37
chr6	111732683	111737675	circ_488	3	-	0	3	0	0
chr10	76153899	76360251	circ_489	2	+	0	0	0	2
chr14	39746138	39764233	circ_490	7	+	0	6	1	0
chr5	138286860	138287573	circ_491	8	-	0	6	0	2
chr8	37704372	37704693	circ_492	14	-	0	4	0	10
chr1	23356962	23366927	circ_493	5	+	0	5	0	0
chr12	90013776	90029028	circ_494	4	-	0	0	4	0
chr4	83799883	83802075	circ_495	60	-	0	29	0	31
chr1	145594039	145595220	circ_497	97	-	0	36	0	61
chr21	37610899	37612253	circ_498	5	+	0	1	0	4
chr6	30548183	30550284	circ_499	10	+	0	0	0	10
chr2	186815371	186817629	circ_500	4	-	0	3	0	1
chr1	41651793	41660071	circ_501	21	-	1	11	0	9
chr9	114332371	114351662	circ_502	5	-	0	5	0	0
chr10	51579128	51581378	circ_503	68	+	0	39	0	29
chr1	213403840	213405598	circ_504	16	+	0	0	0	16
chr12	124094486	124101150	circ_505	2	+	0	0	0	2
chr11	46096899	46105853	circ_506	2	-	0	2	0	0
chr13	46559432	46559896	circ_507	2	-	0	2	0	0
chr10	70497602	70507323	circ_508	3	+	0	3	0	0
chr1	179079417	179100616	circ_509	2	-	0	0	0	2
chr5	102601609	102612098	circ_510	6	+	0	6	0	0
chr1	24857708	24859744	circ_511	27	+	0	7	3	17
chr3	49884958	49885633	circ_512	34	-	0	9	0	25
chr4	85800559	85819753	circ_516	3	-	0	3	0	0
chr12	1038930	1039310	circ_517	14	-	0	5	0	9
chr12	121002875	121003332	circ_519	3	+	0	1	0	2
chr1	74715143	74737392	circ_520	7	+	0	6	0	1
chr5	54945035	54952602	circ_522	2	-	0	0	0	2
chr14	74364774	74370813	circ_523	13	+	0	0	2	11
chr17	34881059	34889931	circ_524	2	-	0	2	0	0
chr15	74212179	74212379	circ_526	3	-	0	0	0	3
chr3	33093250	33110462	circ_528	4	-	0	1	0	3
chr5	1814453	1816168	circ_529	2	+	0	2	0	0
chr1	211564958	211565318	circ_530	4	+	0	0	0	4
chr6	84573894	84603341	circ_532	3	+	1	2	0	0
chr7	129810240	129821559	circ_533	2	-	0	0	0	2
chr2	54101476	54112912	circ_534	9	-	0	4	1	4
chr15	50905904	50920446	circ_535	5	-	0	4	0	1
chr11	68359044	68367962	circ_536	23	+	0	11	0	12
chr2	39526884	39535146	circ_538	3	-	0	2	0	1
chr12	132631826	132633440	circ_539	9	+	0	3	0	6
chr1	145000542	145000796	circ_541	2	-	0	0	0	2
chr15	81041854	81046581	circ_543	5	+	0	0	0	5
chr1	78381740	78383958	circ_544	11	+	3	0	8	0
chr20	47869257	47870348	circ_545	4	-	0	0	0	4
chr18	9195549	9221997	circ_546	32	+	2	13	10	7
chr3	74565807	74570343	circ_547	5	-	0	5	0	0
chr2	29375551	29390406	circ_548	11	+	1	7	0	3
chr22	24431892	24439546	circ_550	8	+	0	5	0	3
chr3	43591212	43607219	circ_551	100	-	0	57	5	38
chr8	52758221	52770151	circ_552	2	-	0	0	0	2
chr11	8824377	8841192	circ_553	2	-	0	2	0	0
chr1	21137231	21139732	circ_555	13	-	0	2	0	11
chr15	65471272	65472560	circ_557	5	-	0	0	0	5
chr18	8714137	8720494	circ_558	10	+	0	10	0	0
chr21	30693542	30702014	circ_560	223	+	14	145	49	15
chr11	126667464	126671583	circ_561	49	-	0	5	0	44
chr11	63486174	63488504	circ_563	2	+	0	0	2	0
chr4	88986526	88989213	circ_565	4	+	0	4	0	0
chr21	34809190	34821186	circ_566	8	-	0	0	0	8
chr1	156168784	156170263	circ_568	3	+	0	3	0	0
chr15	72837161	72848248	circ_571	2	+	0	0	0	2
chr9	131298634	131301977	circ_572	2	+	0	2	0	0
chr3	195939977	195940782	circ_574	2	-	0	2	0	0
chr6	112393961	112402410	circ_575	2	-	0	2	0	0
chr5	112246025	112246603	circ_576	2	-	0	0	2	0
chr15	43037968	43132631	circ_577	2	-	0	2	0	0
chr2	32858943	32865477	circ_578	32	+	0	14	2	16
chr12	120651645	120652020	circ_580	35	-	0	0	1	34
chr7	44714010	44714867	circ_581	172	+	0	41	2	129
chr3	167293706	167376114	circ_583	2	-	1	1	0	0
chr12	93226288	93236357	circ_584	2	-	0	2	0	0
chr5	61778928	61811328	circ_585	3	+	0	2	0	1
chr9	100038851	100043951	circ_587	2	+	0	2	0	0
chr4	170625149	170628417	circ_588	4	+	0	4	0	0
chr16	81385188	81411307	circ_590	29	+	0	14	0	15
chr2	63175395	63176297	circ_591	2	+	0	2	0	0
chr1	53699214	53701307	circ_593	6	-	0	5	0	1
chr21	37429407	37431222	circ_595	2	-	0	2	0	0
chr6	38084348	38084619	circ_596	5	+	0	2	0	3
chr2	207988498	207989128	circ_597	12	-	0	6	0	6
chr17	57119174	57134415	circ_598	3	-	0	0	1	2
chr12	101790177	101799759	circ_599	36	-	0	26	0	10
chr19	4688769	4690969	circ_600	8	-	0	8	0	0
chr15	50581680	52725482	circ_601	4	-	0	0	0	4
chr12	46863936	46965195	circ_603	2	+	0	2	0	0
chr5	54915228	54915954	circ_604	6	-	0	0	0	6
chr16	84879392	84884289	circ_605	6	+	0	0	0	6
chr8	21824368	21835354	circ_607	3	+	0	1	0	2
chr2	53921021	53978078	circ_608	14	-	0	13	0	1
chr11	85711686	85714494	circ_609	2	-	0	0	2	0
chr3	65595419	65607763	circ_610	7	-	0	3	0	4
chrX	23748644	23754133	circ_611	4	-	0	0	0	4
chr20	31376660	31380576	circ_612	167	+	1	46	4	116
chr1	215749244	215753342	circ_614	4	+	0	4	0	0
chr9	17786379	17787511	circ_616	4	+	0	0	0	4
chr10	69692354	69695992	circ_617	2	-	0	2	0	0
chr4	160159961	160195086	circ_618	2	+	0	0	0	2
chr11	581492	592674	circ_619	4	+	0	4	0	0
chr11	68527693	68529155	circ_620	9	-	0	3	0	6
chr16	67100585	67116242	circ_621	9	+	0	4	0	5
chr22	44168772	44205011	circ_622	2	-	0	2	0	0
chr10	35805451	35842113	circ_623	12	+	0	4	0	8
chr17	56078850	56082402	circ_624	4	-	0	4	0	0
chr12	112087743	112098479	circ_625	11	-	1	5	4	1
chr1	235474812	235475596	circ_626	2	-	0	0	0	2
chr10	882343	890995	circ_627	24	-	0	13	0	11
chr12	50392924	50400419	circ_628	7	-	0	3	0	4
chr14	61482622	61512885	circ_629	4	+	0	3	0	1
chr14	64898250	64905890	circ_630	3	+	0	0	2	1
chr3	10251273	10255232	circ_631	2	+	0	2	0	0
chr14	39554966	39571881	circ_633	2	-	0	2	0	0
chr16	72557231	72604414	circ_634	3	-	0	0	0	3
chr9	100983115	100983510	circ_635	3	-	0	0	0	3
chr9	116924995	116945355	circ_638	2	+	2	0	0	0
chr7	98497045	98501140	circ_640	5	+	0	0	0	5
chr3	142496474	142503882	circ_642	2	+	0	2	0	0
chr10	89503130	89503398	circ_644	8	+	0	4	0	4
chr19	50347573	50348149	circ_646	46	-	0	26	0	20
chr1	171537386	171544267	circ_648	87	+	0	45	0	42
chr2	201896249	201910316	circ_649	4	-	0	0	0	4
chr1	42730786	42744343	circ_650	75	-	0	33	11	31
chr7	127344893	127361454	circ_651	72	+	0	35	0	37
chr1	213299109	213303232	circ_652	3	+	0	1	0	2
chr2	232091422	232104754	circ_654	4	+	0	0	0	4
chr1	43220540	43225064	circ_656	3	-	0	0	0	3
chr15	63824846	63829355	circ_658	21	+	0	9	0	12
chr9	127733649	127762269	circ_659	13	-	0	9	0	4
chr13	45976410	45980112	circ_661	5	-	0	5	0	0
chr1	20097801	20113610	circ_662	12	-	0	6	0	6
chr17	43314648	43316432	circ_664	51	+	0	15	0	36
chr17	37863243	37866734	circ_665	7	+	0	7	0	0
chr16	68321649	68325564	circ_666	11	+	0	5	0	6
chr10	128768966	128785881	circ_667	10	+	0	7	0	3
chrX	77126305	77135110	circ_668	5	-	0	3	0	2
chr17	2264931	2270699	circ_669	2	+	0	0	0	2
chr6	157405796	157431695	circ_670	141	+	0	76	2	63
chr1	12056213	12059152	circ_671	3	+	0	3	0	0
chr17	80136350	80137065	circ_672	18	-	0	8	0	10
chr7	138738197	138740041	circ_676	5	-	0	0	0	5
chr8	22463249	22465578	circ_677	15	+	0	8	0	7
chr15	66034053	66048810	circ_678	7	-	0	3	4	0
chr1	224599129	224607317	circ_679	5	-	0	3	0	2
chr2	20507739	20531698	circ_681	4	-	0	3	1	0
chr6	57072426	57075243	circ_682	13	-	0	6	1	6
chr2	118597551	118599777	circ_683	3	+	0	3	0	0
chr5	173036581	173040258	circ_685	2	-	0	0	0	2
chr10	135111456	135116484	circ_686	4	-	0	4	0	0
chr8	11162350	11163916	circ_687	2	+	0	2	0	0
chr15	73052748	73064186	circ_688	6	-	0	3	0	3
chr15	76576098	76585041	circ_689	63	-	1	39	4	19
chr1	180366651	180399397	circ_690	17	-	0	10	0	7
chr14	102904359	102906946	circ_692	2	+	0	0	0	2
chr10	1149542	1151207	circ_696	43	+	0	20	0	23
chr3	195780289	195803993	circ_698	5	-	0	5	0	0
chr16	23113640	23120102	circ_699	4	-	0	4	0	0
chr19	38262204	38264391	circ_700	8	-	0	0	2	6
chr5	137320946	137324004	circ_703	451	-	5	227	30	189
chr4	110862102	110866431	circ_704	3	+	0	2	1	0
chr2	198274494	198274731	circ_705	9	-	2	0	0	7
chr17	39535208	39535983	circ_706	11	-	0	0	0	11
chr5	148801044	148803960	circ_707	2	+	0	0	0	2
chr10	75156277	75160615	circ_708	30	-	0	8	0	22
chr5	126140468	126168493	circ_709	6	+	0	6	0	0
chr7	65743940	65751696	circ_710	12	+	0	0	0	12
chr2	61343114	61345251	circ_711	6	+	0	4	2	0
chr2	238296225	238296827	circ_712	28	-	0	13	1	14
chr6	121600267	121631993	circ_714	2	-	0	2	0	0
chr8	6582391	6590171	circ_715	6	+	0	5	0	1
chr8	42805531	42821756	circ_717	4	+	0	2	0	2
chr14	104135848	104143860	circ_718	36	+	0	19	0	17
chr13	101039023	101077985	circ_721	2	+	0	2	0	0
chr5	80419458	80422982	circ_722	19	+	0	1	0	18
chr17	26495474	26512291	circ_723	4	+	0	0	0	4
chr8	77746589	77755007	circ_724	3	+	0	0	0	3
chr3	172016518	172028671	circ_726	3	+	0	1	0	2
chr1	27440282	27440777	circ_728	11	-	0	3	0	8
chr6	56564451	56600087	circ_730	18	-	2	4	4	8
chr4	123225953	123230619	circ_731	2	+	0	2	0	0
chr17	35936439	35939530	circ_732	20	-	0	3	0	17
chr9	113773828	113794360	circ_733	2	-	0	0	0	2
chr2	97519138	97520178	circ_735	9	-	0	5	0	4
chr21	47531893	47532491	circ_736	3	+	0	0	0	3
chr14	101494086	101494579	circ_737	2	+	0	2	0	0
chr12	54737009	54741835	circ_738	2	+	0	0	0	2
chr5	78914470	78915906	circ_741	9	+	0	7	2	0
chr12	124848225	124857156	circ_742	2	-	0	0	0	2
chr3	50150816	50151684	circ_743	36	+	0	17	2	17
chr9	91660649	91661909	circ_745	5	-	0	0	0	5
chr8	23185895	23198716	circ_747	3	-	1	2	0	0
chr15	72836231	72837305	circ_749	3	+	0	3	0	0
chr1	243433394	243449699	circ_750	11	+	0	4	0	7
chr1	180147929	180159715	circ_751	3	+	0	3	0	0
chr9	19086732	19096767	circ_752	2	-	0	2	0	0
chr20	17568733	17572672	circ_753	2	+	0	2	0	0
chr3	9841563	9841980	circ_754	4	+	0	0	0	4
chr14	71476351	71489949	circ_755	2	+	0	2	0	0
chr3	196443729	196460686	circ_757	4	+	0	3	0	1
chr1	33058532	33060824	circ_758	6	+	0	4	2	0
chrX	67331696	67339174	circ_759	4	-	0	2	0	2
chr7	66236870	66240380	circ_760	269	+	0	103	17	149
chr7	132989921	133002144	circ_761	4	+	0	4	0	0
chr14	71492834	71502874	circ_762	57	+	4	34	5	14
chr4	128941235	128942393	circ_763	10	+	0	2	0	8
chr21	26969614	26976247	circ_764	6	-	0	5	1	0
chr3	53260772	53264637	circ_765	2	-	0	0	0	2
chr2	86292397	86310291	circ_766	8	-	0	8	0	0
chr20	43135468	43141635	circ_767	14	-	0	9	0	5
chr7	6182563	6185879	circ_770	2	+	0	0	0	2
chr14	81952016	81956809	circ_771	3	-	0	2	0	1
chr7	129297186	129311383	circ_773	15	+	0	5	0	10
chr15	25638893	25660989	circ_774	8	-	0	3	1	4
chr9	112778234	112778634	circ_776	2	+	0	2	0	0
chr9	20907149	20933131	circ_777	48	+	0	26	3	19
chr7	78531813	78629646	circ_778	8	-	0	4	0	4
chr19	33406243	33409245	circ_780	119	-	0	43	1	75
chr11	108198372	108202764	circ_781	13	+	0	6	2	5
chrX	117896882	117900939	circ_782	2	+	0	0	0	2
chr8	16955967	16977910	circ_783	8	+	0	8	0	0
chr19	10262074	10267185	circ_784	7	-	0	7	0	0
chr8	41518948	41521260	circ_785	8	-	0	0	0	8
chr10	120819114	120820356	circ_786	3	-	0	0	0	3
chr4	42088099	42088587	circ_788	2	+	0	2	0	0
chr4	184114752	184117077	circ_789	9	+	0	0	0	9
chr17	80721841	80851508	circ_790	4	+	0	4	0	0
chr9	7011698	7011879	circ_792	10	+	0	2	0	8
chr11	10500073	10503772	circ_793	14	+	0	6	0	8
chr1	176132005	176133027	circ_795	21	-	0	0	0	21
chr10	14968842	14977563	circ_796	4	-	0	4	0	0
chr6	42641529	42647570	circ_799	3	+	0	0	0	3
chr13	41826781	41835011	circ_800	3	-	0	3	0	0
chr2	46203568	46211819	circ_801	91	+	0	42	4	45
chr1	223987601	223991154	circ_803	7	-	0	0	0	7
chr12	121220458	121229360	circ_804	14	-	0	4	0	10
chr8	54727222	54742093	circ_805	3	-	0	1	0	2
chr1	1756836	1779968	circ_806	5	-	0	4	0	1
chr6	13579683	13584457	circ_807	47	+	0	24	0	23
chr5	38991051	39021238	circ_808	290	-	3	134	8	145
chr15	44671888	44673174	circ_809	10	+	0	10	0	0
chr10	60347975	60380661	circ_811	12	+	2	10	0	0
chr4	72263294	72363409	circ_812	2	+	0	0	2	0
chr3	196831774	196846348	circ_813	2	-	0	2	0	0
chr16	29847025	29848279	circ_814	29	+	0	14	1	14
chr17	1340084	1340449	circ_815	6	-	0	0	0	6
chr7	50823584	50848433	circ_816	10	-	1	4	0	5
chr19	49473803	49477990	circ_817	3	-	0	3	0	0
chr12	133324418	133327435	circ_819	2	-	0	1	0	1
chr1	90309197	90312217	circ_820	10	+	0	4	0	6
chr10	100143466	100144824	circ_821	9	-	0	6	0	3
chr1	9809519	9809971	circ_822	2	-	0	0	0	2
chr2	102448183	102456456	circ_824	18	+	0	8	0	10
chr2	9460417	9475308	circ_825	5	+	0	0	0	5
chr2	32654214	32658872	circ_826	5	+	0	1	0	4
chr12	101230609	101235828	circ_827	2	+	0	0	0	2
chr1	85816098	85833462	circ_828	14	-	0	14	0	0
chr3	195101728	195112876	circ_830	5	-	0	2	0	3
chr12	110566755	110570441	circ_834	21	+	0	10	2	9
chr1	44772819	44804994	circ_837	4	-	0	4	0	0
chr7	891021	893255	circ_838	65	+	0	39	0	26
chr16	69293953	69333677	circ_841	2	+	0	0	0	2
chr1	235954999	235955425	circ_842	3	-	0	0	0	3
chr4	39910015	39922019	circ_843	2	-	1	0	0	1
chr1	43240408	43247460	circ_844	2	+	0	0	0	2
chr10	60347975	60348453	circ_846	3	+	0	0	0	3
chr13	114817527	114823993	circ_847	75	-	0	35	4	36
chr12	11126254	11276786	circ_849	7	-	0	3	0	4
chr5	126862310	126874835	circ_850	31	+	0	20	0	11
chr1	93676407	93677818	circ_851	6	+	0	2	0	4
chr20	2903853	2969120	circ_853	3	+	0	3	0	0
chr14	64065474	64066691	circ_854	5	-	0	5	0	0
chr17	59962262	59981946	circ_857	6	-	0	3	0	3
chr10	131877830	131902494	circ_858	3	-	0	3	0	0
chr13	99109422	99127612	circ_859	2	-	0	2	0	0
chr1	35561420	35563167	circ_864	12	+	0	6	0	6
chr13	51957465	51963580	circ_865	6	-	0	6	0	0
chr20	8720991	8737825	circ_866	4	+	0	4	0	0
chr17	29468344	29509683	circ_867	2	+	0	2	0	0
chr10	112711366	112724819	circ_868	9	+	0	9	0	0
chr1	225600156	225603034	circ_870	41	-	0	3	0	38
chr6	151226786	151247431	circ_871	7	+	0	2	0	5
chr11	102280952	102281532	circ_873	10	-	0	2	0	8
chr8	640970	666007	circ_874	2	-	0	0	0	2
chr21	34614191	34617379	circ_876	2	+	0	2	0	0
chr9	126429305	126641300	circ_877	9	-	0	1	0	8
chr11	114251165	114251790	circ_878	2	+	0	2	0	0
chr1	247318868	247323169	circ_880	18	-	0	9	0	9
chr18	32902352	32907027	circ_881	14	+	0	8	0	6
chr1	110551656	110557479	circ_886	3	+	0	0	0	3
chr1	90463669	90475845	circ_888	2	+	0	0	0	2
chr1	109427897	109446876	circ_890	2	+	0	0	2	0
chr1	150915039	150917584	circ_891	2	+	0	2	0	0
chr14	24619270	24632717	circ_892	2	+	0	2	0	0
chr16	74670244	74671868	circ_895	130	-	0	40	4	86
chr3	15271949	15282360	circ_897	14	+	0	11	0	3
chr2	239306100	239307880	circ_898	3	+	0	3	0	0
chr13	114157811	114175048	circ_900	86	+	0	32	4	50
chr6	15374348	15452406	circ_902	5	+	0	5	0	0
chr11	73068070	73068372	circ_903	2	+	0	0	0	2
chr3	197585705	197593090	circ_904	12	+	0	5	0	7
chr1	118035769	118045592	circ_905	18	+	0	18	0	0
chr10	12123471	12136270	circ_907	131	+	0	69	6	56
chrX	148571845	148582568	circ_908	3	-	0	3	0	0
chr1	53443889	53446215	circ_909	6	+	0	0	2	4
chr16	69189774	69197081	circ_911	3	+	0	0	0	3
chr21	47536684	47537850	circ_914	7	+	1	2	0	4
chr1	235498557	235564902	circ_915	2	+	0	2	0	0
chr9	100416080	100418367	circ_917	6	+	0	5	0	1
chr20	18513308	18523046	circ_918	5	+	0	0	0	5
chr1	33407853	33415375	circ_920	9	-	0	8	1	0
chr7	127970872	127976096	circ_922	2	-	0	0	2	0
chr15	77577300	77657567	circ_924	22	-	0	13	0	9
chrX	41076473	41082655	circ_925	4	+	0	4	0	0
chr3	126326494	126334305	circ_927	3	-	0	1	0	2
chr8	142170731	142175388	circ_928	3	+	0	3	0	0
chr4	5255123	5333120	circ_929	2	+	0	0	0	2
chr3	119719399	119721086	circ_930	21	-	0	8	0	13
chr6	42585147	42600125	circ_931	10	+	0	5	0	5
chr11	73418465	73429763	circ_932	63	-	0	39	13	11
chr17	57842332	57889147	circ_933	2	+	0	0	0	2
chr12	78392117	78415642	circ_934	7	+	0	7	0	0
chr8	29195799	29197760	circ_935	34	-	1	19	0	14
chr5	146825980	146827058	circ_936	5	-	0	1	0	4
chr15	74932807	74948409	circ_938	4	-	0	0	2	2
chr19	2271384	2273159	circ_939	18	+	0	18	0	0
chr15	42930105	42931010	circ_940	2	+	0	0	0	2
chr12	122720333	122723271	circ_943	8	-	0	3	0	5
chr16	17352845	17451907	circ_944	2	-	0	2	0	0
chr17	40879653	40882936	circ_945	46	-	0	20	0	26
chr7	7826419	7841374	circ_946	7	+	0	4	0	3
chr2	233675954	233677201	circ_947	57	+	0	6	4	47
chr17	80714041	80721938	circ_949	5	+	0	5	0	0
chr15	90610342	90616494	circ_950	3	+	0	3	0	0
chr16	1447179	1453345	circ_951	18	-	0	8	1	9
chr16	138697	143323	circ_952	16	-	0	12	0	4
chr17	45740455	45742524	circ_953	30	+	0	11	0	19
chr5	67522118	67522837	circ_954	45	+	0	29	7	9
chr12	105605008	105611503	circ_955	6	-	0	0	0	6
chr7	148543562	148547617	circ_956	14	-	0	0	2	12
chr12	125296416	125302253	circ_957	3	-	0	3	0	0
chr2	170411634	170413807	circ_958	72	-	2	41	6	23
chr1	145487304	145492375	circ_960	12	+	0	6	0	6
chr19	13915606	13920034	circ_961	9	+	0	6	0	3
chr6	127635961	127637647	circ_963	3	-	0	0	0	3
chr19	56024378	56026390	circ_968	3	+	0	3	0	0
chr1	236189196	236201553	circ_970	3	-	0	3	0	0
chr3	37089010	37090508	circ_971	42	+	0	12	0	30
chr19	11447848	11448136	circ_972	4	-	0	0	0	4
chr8	134266782	134276895	circ_973	4	-	0	4	0	0
chr14	53138348	53138589	circ_975	2	-	0	0	0	2
chr14	74138245	74156218	circ_976	2	+	1	1	0	0
chr4	38016130	38023339	circ_977	5	+	0	5	0	0
chr12	120260624	120272032	circ_978	47	-	0	14	7	26
chr5	353845	376831	circ_979	600	+	0	308	11	281
chr16	3554720	3558468	circ_980	5	+	0	0	1	4
chr17	78199636	78201759	circ_981	10	+	0	2	0	8
chr22	32206507	32211198	circ_982	21	+	0	13	0	8
chr17	16040625	16041526	circ_983	4	-	0	0	0	4
chr22	43222946	43231499	circ_984	38	-	0	15	6	17
chr6	2263835	2273651	circ_985	8	+	0	8	0	0
chr8	25156460	25159970	circ_987	48	+	0	20	0	28
chr19	8520289	8528570	circ_988	25	+	1	13	4	7
chr3	66463295	66467690	circ_989	14	-	0	6	0	8
chr5	5232481	5262896	circ_990	6	+	0	6	0	0
chr13	108333905	108336653	circ_991	8	-	0	4	0	4
chr7	128630015	128633968	circ_992	9	-	0	4	0	5
chr12	133237555	133242036	circ_993	3	-	0	3	0	0
chr8	90955481	90958523	circ_995	3	-	0	3	0	0
chr11	68318589	68321725	circ_996	2	+	0	0	0	2
chr15	80800497	80806746	circ_997	7	+	0	2	0	5
chr16	56969147	56970729	circ_998	2	+	0	2	0	0
chr19	41782064	41787180	circ_999	36	+	0	12	0	24
chr6	146214351	146216113	circ_1000	6	-	0	5	0	1
chr3	15079507	15080734	circ_1001	4	+	0	0	0	4
chr1	227327277	227335260	circ_1002	78	-	0	47	8	23
chr1	46120215	46126897	circ_1003	6	-	0	6	0	0
chr14	65922339	66028484	circ_1004	13	+	0	13	0	0
chr17	62556959	62559084	circ_1005	7	-	0	0	0	7
chr9	35749734	35750376	circ_1006	2	+	0	0	0	2
chr5	118431614	118440953	circ_1007	2	+	0	0	0	2
chr1	176012322	176015460	circ_1011	18	-	0	10	0	8
chr4	157771373	157782641	circ_1013	10	-	0	1	0	9
chr2	180036847	180041265	circ_1014	5	-	0	3	0	2
chr14	76638186	76647192	circ_1015	66	+	1	24	0	41
chr8	72974487	72988862	circ_1016	2	+	0	2	0	0
chr6	111732683	111793343	circ_1017	3	-	0	3	0	0
chr3	11396895	11421526	circ_1018	13	+	0	13	0	0
chr4	120189423	120193189	circ_1020	3	+	0	3	0	0
chr4	2659530	2661781	circ_1022	10	+	0	5	0	5
chr9	6825307	6893232	circ_1024	4	+	0	4	0	0
chr21	47641768	47643048	circ_1027	2	-	0	0	0	2
chr3	41860915	41977432	circ_1029	2	-	0	2	0	0
chr15	43431177	43447029	circ_1030	2	+	0	2	0	0
chr2	203986977	203991649	circ_1031	9	+	0	9	0	0
chr10	454866	465139	circ_1032	4	-	0	2	0	2
chr12	32751431	32764217	circ_1033	41	+	5	36	0	0
chr6	108233920	108246136	circ_1034	12	-	0	0	0	12
chr3	47651556	47651817	circ_1035	22	-	0	7	0	15
chr14	78036727	78045452	circ_1036	5	-	1	4	0	0
chr15	69502655	69553668	circ_1038	14	+	0	14	0	0
chr1	145015860	145021167	circ_1040	68	-	0	27	1	40
chr3	51524171	51530796	circ_1041	2	-	0	2	0	0
chr5	80390675	80422982	circ_1042	4	+	0	3	0	1
chr2	136372228	136374327	circ_1044	4	+	0	2	0	2
chr11	32610140	32610681	circ_1046	29	+	0	9	0	20
chrX	102704202	102716282	circ_1047	2	+	0	0	0	2
chr9	132841909	132854660	circ_1049	32	+	0	19	0	13
chr22	43305433	43308163	circ_1051	51	-	0	14	2	35
chr7	135262544	135277940	circ_1052	166	+	5	106	15	40
chr12	65632282	65632594	circ_1053	4	+	0	1	0	3
chr1	47840581	47840965	circ_1054	16	+	1	4	0	11
chr7	33388680	33427756	circ_1055	7	+	0	7	0	0
chr11	65205043	65211534	circ_1056	5	+	0	1	0	4
chr20	3274785	3278822	circ_1057	4	-	0	2	0	2
chr12	110418757	110429565	circ_1058	2	-	0	0	0	2
chr5	108373123	108436220	circ_1060	3	+	0	0	0	3
chr3	11399892	11421526	circ_1062	751	+	8	396	19	328
chr4	16842858	16843457	circ_1063	5	-	0	0	0	5
chr3	155545971	155560408	circ_1064	19	-	0	19	0	0
chr1	17748699	17752180	circ_1065	7	-	0	0	0	7
chr17	42881956	42884837	circ_1066	11	-	0	5	0	6
chr1	229593908	229599423	circ_1068	2	-	0	0	2	0
chr3	33704937	33738425	circ_1070	2	-	0	2	0	0
chr7	99500841	99507283	circ_1071	3	-	0	0	0	3
chr22	45942965	45943084	circ_1073	14	+	14	0	0	0
chr17	38318006	38320419	circ_1075	3	+	0	3	0	0
chr7	129760589	129769416	circ_1076	10	+	0	4	0	6
chr10	94228636	94250352	circ_1077	2	-	0	2	0	0
chr2	128870658	128886753	circ_1078	4	+	0	4	0	0
chr11	13466281	13466728	circ_1080	12	-	0	6	0	6
chr17	7842831	7843560	circ_1081	46	+	0	11	0	35
chr1	180804010	180833010	circ_1084	3	+	0	3	0	0
chr19	58301114	58301768	circ_1085	2	+	0	0	0	2
chr9	118949433	119033695	circ_1086	7	+	0	7	0	0
chr15	62881886	62910674	circ_1087	2	+	0	2	0	0
chr3	50009492	50012825	circ_1088	4	+	0	0	0	4
chr12	42768665	42768876	circ_1089	20	+	0	0	0	20
chr2	111430238	111430434	circ_1090	12	-	0	2	0	10
chr19	49854558	49855211	circ_1091	5	-	0	1	0	4
chr16	77850818	77896787	circ_1092	11	+	0	6	0	5
chr14	31765115	31771725	circ_1093	3	-	0	3	0	0
chr22	18165980	18185152	circ_1094	26	+	0	15	0	11
chr17	62579579	62622803	circ_1095	3	-	0	3	0	0
chr2	201718626	201719809	circ_1097	9	-	0	6	0	3
chr1	94037227	94037398	circ_1098	7	-	0	0	0	7
chr19	5705783	5712013	circ_1099	3	-	0	0	0	3
chr3	141259375	141278837	circ_1100	24	+	0	9	2	13
chr1	89478868	89481097	circ_1102	14	-	0	6	0	8
chr9	111849453	111853435	circ_1103	3	-	0	3	0	0
chr3	48572945	48587667	circ_1105	5	-	0	2	0	3
chr11	9861045	9875259	circ_1106	2	-	0	2	0	0
chr7	1526261	1529318	circ_1107	3	-	0	1	0	2
chr7	106921745	106924177	circ_1108	7	-	0	7	0	0
chr20	35668556	35675593	circ_1109	34	-	0	12	0	22
chr10	104119941	104120152	circ_1110	95	+	1	35	1	58
chr10	75331179	75336119	circ_1111	37	-	0	26	0	11
chr11	12785726	12815925	circ_1112	6	+	0	0	2	4
chr3	191074877	191078948	circ_1113	76	+	0	35	5	36
chr11	94528177	94554987	circ_1114	6	+	0	4	0	2
chr16	24756520	24757105	circ_1118	2	+	0	0	0	2
chr21	40641825	40670508	circ_1121	3	-	0	3	0	0
chr19	3660964	3661978	circ_1122	2	-	0	2	0	0
chr19	48630534	48634428	circ_1124	5	-	0	3	0	2
chr16	16218646	16225792	circ_1125	19	+	0	14	0	5
chr21	40596334	40604424	circ_1127	3	-	0	3	0	0
chr20	49557402	49558663	circ_1128	16	-	0	4	3	9
chr5	172517318	172518404	circ_1129	3	+	0	2	0	1
chr6	144104356	144111357	circ_1130	4	+	0	0	4	0
chr16	19637499	19680621	circ_1132	2	+	0	2	0	0
chr22	18368644	18374398	circ_1133	4	-	0	0	4	0
chr16	66761591	66763002	circ_1134	52	-	0	15	0	37
chr19	40330873	40331427	circ_1136	2	-	0	2	0	0
chr4	38910213	38916694	circ_1137	2	+	0	0	0	2
chr1	201779074	201782386	circ_1140	2	+	0	0	0	2
chr2	174229523	174232559	circ_1141	15	+	0	11	0	4
chr15	40246105	40260080	circ_1143	2	+	0	0	0	2
chr2	37276796	37284623	circ_1144	15	-	0	9	0	6
chr20	5990421	6015201	circ_1146	2	+	0	2	0	0
chr9	33956077	33973235	circ_1147	12	-	0	4	0	8
chr7	98985662	98987635	circ_1148	62	+	0	10	0	52
chr8	42805531	42819617	circ_1149	6	+	0	1	0	5
chr1	36282483	36301594	circ_1151	2	+	0	2	0	0
chr17	80706619	80707532	circ_1152	2	-	0	0	0	2
chr11	85692172	85707972	circ_1153	8	-	0	0	0	8
chr18	55912659	55919286	circ_1155	9	+	0	0	0	9
chr6	16405132	16409524	circ_1156	4	-	0	4	0	0
chr6	82933157	82937019	circ_1157	3	-	0	0	0	3
chrX	3735586	3736541	circ_1158	12	-	0	4	0	8
chr8	145737775	145738154	circ_1159	13	-	0	0	2	11
chr16	46943596	46943839	circ_1160	4	+	0	0	0	4
chr18	13049558	13057732	circ_1161	2	+	0	0	0	2
chr10	12126539	12143180	circ_1162	3	+	0	2	0	1
chr1	53351505	53358647	circ_1163	19	+	0	9	0	10
chr1	86196191	86252144	circ_1164	6	-	0	3	0	3
chr2	47170090	47206046	circ_1165	2	+	0	1	0	1
chr8	141285757	141301177	circ_1166	19	-	0	19	0	0
chr11	20075626	20099650	circ_1167	10	+	0	4	0	6
chr3	33055548	33065817	circ_1169	6	-	0	0	0	6
chr13	24863137	24865022	circ_1170	4	+	0	4	0	0
chr6	138794443	138804232	circ_1171	2	-	0	2	0	0
chr9	36372493	36376124	circ_1173	2	-	0	0	0	2
chr11	111558725	111572299	circ_1174	2	+	0	2	0	0
chr20	35236118	35238133	circ_1175	84	+	0	28	0	56
chr18	72589153	72601994	circ_1177	28	+	0	10	0	18
chr8	145215873	145218751	circ_1178	10	+	0	3	0	7
chr14	78158074	78161243	circ_1179	4	-	0	4	0	0
chr11	47517495	47528449	circ_1180	4	-	0	4	0	0
chr5	128861977	128864370	circ_1181	2	+	0	2	0	0
chr11	19848422	19854147	circ_1182	7	+	0	0	0	7
chr2	61546308	61552592	circ_1183	2	-	0	0	0	2
chr3	183562019	183574339	circ_1184	5	-	0	0	0	5
chr10	121431767	121432168	circ_1185	2	+	0	2	0	0
chr13	61013822	61041513	circ_1187	495	+	4	289	7	195
chr5	137013234	137056273	circ_1188	2	-	0	2	0	0
chr17	27778473	27778698	circ_1189	57	+	0	18	4	35
chr6	135358949	135363264	circ_1191	8	-	0	7	0	1
chrX	40489866	40498380	circ_1192	5	-	0	3	0	2
chr8	141856698	141900868	circ_1193	31	-	1	14	0	16
chr17	42232221	42232779	circ_1194	2	+	0	0	0	2
chr14	91196419	91202266	circ_1196	2	-	0	0	2	0
chr1	65278421	65280523	circ_1197	17	+	0	3	0	14
chr1	29010095	29030841	circ_1198	2	+	0	1	0	1
chr22	28910745	28916563	circ_1199	2	-	0	1	0	1
chr19	30476130	30477324	circ_1200	530	+	0	52	15	463
chr14	60733256	60735153	circ_1201	3	+	0	2	0	1
chr3	142222204	142226951	circ_1202	2	-	0	0	0	2
chr3	47813958	47814426	circ_1203	18	-	0	8	0	10
chr9	128691934	128697886	circ_1205	40	+	0	20	1	19
chr6	169982932	170038756	circ_1206	5	-	0	4	0	1
chr4	140058784	140060651	circ_1207	71	-	0	43	3	25
chr1	8555123	8617582	circ_1209	83	-	2	48	6	27
chr15	72789132	72794031	circ_1210	4	+	0	0	0	4
chr7	91924203	91981956	circ_1211	20	+	1	17	0	2
chr14	55048998	55169298	circ_1213	2	+	0	0	0	2
chr9	36665347	36674934	circ_1215	2	+	0	2	0	0
chr7	6691934	6692061	circ_1216	2	+	0	0	0	2
chr22	42289121	42290941	circ_1217	17	+	0	7	0	10
chr12	13364403	13366755	circ_1218	4	+	0	0	0	4
chr1	28880152	28898412	circ_1219	3	+	0	0	0	3
chr14	45475211	45481278	circ_1220	2	+	0	0	2	0
chr12	95422163	95434373	circ_1221	2	-	0	2	0	0
chr11	67946937	67947297	circ_1222	7	-	0	2	0	5
chr14	35252968	35264971	circ_1224	4	-	0	4	0	0
chr10	60549022	60549693	circ_1225	3	+	0	3	0	0
chr6	592469	599225	circ_1226	27	-	0	15	2	10
chr5	167937586	167945067	circ_1227	4	+	0	4	0	0
chr15	93545407	93545547	circ_1228	6	+	0	6	0	0
chrX	76845304	76856033	circ_1229	2	-	0	0	2	0
chr6	73713631	73751785	circ_1230	19	+	0	0	1	18
chr6	135715914	135778851	circ_1236	2	-	2	0	0	0
chr15	86253810	86262557	circ_1239	2	+	0	0	0	2
chr7	18668973	18975565	circ_1241	2	+	0	2	0	0
chr7	1049586	1049941	circ_1242	4	-	0	0	0	4
chr1	149937702	149943179	circ_1243	3	-	0	0	0	3
chr19	58290119	58291514	circ_1244	8	+	0	7	1	0
chr8	56879274	56882352	circ_1245	14	+	0	4	0	10
chr10	12126539	12131254	circ_1246	5	+	0	0	0	5
chr1	201591981	201592734	circ_1247	11	+	0	8	0	3
chr7	6178723	6185287	circ_1248	10	+	0	8	0	2
chr3	47747899	47752298	circ_1249	2	-	0	0	0	2
chr1	206649524	206649705	circ_1250	6	+	0	0	0	6
chr1	109456960	109461411	circ_1251	4	+	0	4	0	0
chr2	62449347	62523581	circ_1252	2	+	0	2	0	0
chr9	96238538	96291862	circ_1253	4	+	0	4	0	0
chr10	35790429	35819171	circ_1254	2	+	0	0	0	2
chr11	65205043	65211530	circ_1255	4	+	0	0	0	4
chr12	123787371	123792305	circ_1256	2	-	0	2	0	0
chr4	169115548	169158946	circ_1259	5	-	0	5	0	0
chr4	25253943	25270825	circ_1260	3	+	0	3	0	0
chr5	122272429	122281854	circ_1261	9	+	0	0	4	5
chr7	73649862	73661093	circ_1263	22	-	0	7	0	15
chr1	155850291	155855516	circ_1264	2	+	0	0	0	2
chr3	10301821	10312699	circ_1265	6	+	0	4	0	2
chr18	43519566	43532609	circ_1266	7	-	0	4	0	3
chr6	73590600	73606865	circ_1269	80	+	0	27	5	48
chr4	143226611	143324207	circ_1270	3	-	0	3	0	0
chr7	872142	881767	circ_1272	4	+	0	0	0	4
chr7	30876274	30898940	circ_1273	2	+	0	2	0	0
chr12	124203170	124209338	circ_1275	6	+	0	4	0	2
chr1	90152029	90178494	circ_1276	4	+	0	0	0	4
chr7	128317618	128320203	circ_1278	2	+	0	2	0	0
chr16	66759731	66763002	circ_1279	46	-	0	19	0	27
chr8	41832222	41839472	circ_1281	5	-	0	5	0	0
chr2	173451006	173457776	circ_1282	7	+	0	0	0	7
chr1	233248545	233297109	circ_1283	26	-	0	11	0	15
chr15	94899366	94945248	circ_1284	7	+	0	7	0	0
chr12	105280071	105289123	circ_1285	4	-	1	0	0	3
chr6	157256600	157256972	circ_1287	2	+	0	0	0	2
chr11	73936250	73950301	circ_1288	5	+	0	3	0	2
chr2	191765290	191775047	circ_1289	4	+	1	3	0	0
chr20	1291444	1301079	circ_1291	5	-	0	4	0	1
chr1	44303891	44323980	circ_1293	8	+	0	0	0	8
chr16	67778191	67805989	circ_1296	3	-	0	0	0	3
chr5	14297181	14304701	circ_1297	24	+	0	4	0	20
chr1	78401508	78401729	circ_1299	6	+	0	6	0	0
chr2	27014999	27016761	circ_1300	18	+	0	9	0	9
chr6	2195016	2195227	circ_1302	2	-	0	0	0	2
chr3	141105714	141122873	circ_1304	2	+	0	2	0	0
chr3	73004249	73016870	circ_1305	12	+	0	4	0	8
chr9	137293478	137313651	circ_1306	4	+	0	3	1	0
chr4	125563033	125572939	circ_1307	2	-	0	0	0	2
chr2	32718620	32727958	circ_1309	2	+	0	2	0	0
chr3	123426601	123426850	circ_1310	3	-	0	0	0	3
chr11	35201821	35211612	circ_1311	3	+	0	2	0	1
chr5	175925915	175927147	circ_1312	3	+	0	3	0	0
chr6	11119950	11144803	circ_1313	4	+	0	4	0	0
chr17	37437642	37441826	circ_1316	8	-	1	0	0	7
chr19	10083595	10117178	circ_1317	2	-	0	2	0	0
chr21	44424436	44438340	circ_1318	2	+	0	2	0	0
chr10	123658356	123670666	circ_1319	5	-	0	2	0	3
chr13	28849063	28849220	circ_1320	2	+	0	2	0	0
chr1	229599290	229611479	circ_1321	2	-	0	0	0	2
chr1	179095512	179102509	circ_1322	2	-	0	2	0	0
chr9	113767745	113773970	circ_1327	208	-	0	97	9	102
chr4	114452372	114582928	circ_1328	3	-	0	0	0	3
chr11	4091256	4095909	circ_1331	13	+	0	9	0	4
chr12	40258564	40265763	circ_1332	2	-	0	0	0	2
chr19	36591650	36593053	circ_1333	2	+	0	0	0	2
chr15	71272440	71276596	circ_1334	11	+	0	0	0	11
chr7	82032921	82035115	circ_1335	3	-	0	2	0	1
chr17	61655831	61666599	circ_1336	14	+	0	4	0	10
chr13	50115012	50115963	circ_1337	2	-	0	0	0	2
chr3	93714718	93722752	circ_1338	195	+	6	96	8	85
chr12	69107645	69108533	circ_1339	8	+	0	0	0	8
chr1	6007164	6012896	circ_1340	20	-	0	7	0	13
chr2	73194366	73198814	circ_1341	2	-	0	0	0	2
chr11	34101175	34107960	circ_1342	12	+	0	5	0	7
chr8	41832222	41836295	circ_1343	2	-	0	1	1	0
chr2	54093222	54176420	circ_1345	2	-	0	0	2	0
chr7	130827579	130887733	circ_1346	2	+	0	2	0	0
chr10	12123471	12162266	circ_1347	60	+	0	53	2	5
chr10	27821436	27822923	circ_1348	17	+	0	9	3	5
chr8	27641517	27665855	circ_1349	2	+	0	2	0	0
chr12	124941652	124979914	circ_1350	7	-	0	3	0	4
chr13	41428797	41433630	circ_1352	2	-	0	2	0	0
chr2	240061380	240085619	circ_1353	13	-	0	7	0	6
chr1	26597505	26598562	circ_1354	2	+	0	0	0	2
chr20	47688823	47689234	circ_1355	7	+	0	0	0	7
chr2	112821739	112838695	circ_1356	4	+	0	4	0	0
chr4	81222437	81341554	circ_1357	3	+	0	3	0	0
chr16	47531310	47675603	circ_1358	5	+	0	5	0	0
chr16	84872028	84872341	circ_1359	52	+	0	21	0	31
chr19	37098454	37101644	circ_1360	7	+	0	0	0	7
chr14	61449226	61497241	circ_1365	2	+	0	0	0	2
chr4	48844653	48852099	circ_1366	2	+	0	2	0	0
chr15	57524910	57555472	circ_1367	2	+	0	2	0	0
chr17	63685247	63898452	circ_1368	2	-	0	2	0	0
chr17	421180	421699	circ_1370	26	-	0	15	3	8
chr5	138378290	138386735	circ_1372	3	-	0	0	0	3
chr16	47531310	47630442	circ_1373	32	+	0	24	0	8
chr6	44917780	45333038	circ_1374	2	-	0	0	0	2
chr9	3932360	4125941	circ_1375	5	-	0	5	0	0
chr6	20649524	20781496	circ_1378	5	+	0	5	0	0
chr8	48761715	48765345	circ_1379	7	-	0	4	0	3
chr4	148785997	148787967	circ_1381	2	+	0	0	0	2
chr3	17549966	17560487	circ_1382	9	-	0	0	0	9
chr14	101433976	101455127	circ_1383	7	+	0	7	0	0
chr17	34864736	34867294	circ_1384	30	-	0	22	0	8
chr19	13246014	13248389	circ_1385	2	+	0	0	0	2
chr3	123649949	123667979	circ_1386	12	-	2	1	9	0
chr12	122369652	122380881	circ_1388	22	+	0	16	0	6
chr9	32480217	32481495	circ_1389	7	-	1	5	1	0
chr8	67511285	67514758	circ_1390	5	-	0	5	0	0
chr8	57890609	57892756	circ_1392	4	-	0	0	0	4
chr2	101580520	101582228	circ_1395	24	+	0	7	0	17
chr14	50199422	50206900	circ_1396	4	+	0	0	0	4
chr1	240492376	240519208	circ_1397	71	+	0	31	3	37
chr12	2659109	2721179	circ_1400	2	+	0	2	0	0
chr2	20490413	20527139	circ_1401	6	-	0	6	0	0
chr14	91110392	91124731	circ_1403	4	-	0	4	0	0
chr22	22293904	22295209	circ_1404	2	-	0	2	0	0
chr9	114148657	114154104	circ_1406	673	-	1	355	19	298
chr14	89628045	89647150	circ_1407	4	-	0	0	0	4
chr1	229613344	229623360	circ_1409	2	-	0	0	0	2
chr16	70601314	70601439	circ_1410	2	+	0	0	2	0
chr16	2489354	2493801	circ_1411	79	+	0	17	1	61
chr1	227149078	227153438	circ_1413	25	+	0	18	0	7
chr2	160005653	160007067	circ_1415	79	+	1	29	0	49
chr1	31413998	31414970	circ_1417	21	-	0	6	0	15
chr2	120677645	120692534	circ_1418	2	+	0	2	0	0
chr19	3641703	3648706	circ_1419	2	-	0	2	0	0
chr3	52946554	52965051	circ_1420	2	-	0	2	0	0
chr19	1631950	1632404	circ_1421	7	-	0	0	0	7
chr10	93593610	93602148	circ_1423	2	+	0	2	0	0
chr10	105777918	105778666	circ_1424	8	+	0	6	0	2
chr6	43466716	43471444	circ_1425	3	+	0	0	0	3
chr12	53775443	53805219	circ_1426	9	+	0	0	5	4
chr5	178579143	178585880	circ_1428	103	-	1	52	4	46
chr5	60698368	60790237	circ_1429	2	+	0	2	0	0
chr11	596923	598502	circ_1430	28	+	0	15	0	13
chr11	95546096	95546753	circ_1432	65	+	0	29	0	36
chr4	52740437	52765544	circ_1433	2	+	0	0	1	1
chr1	98660943	98674794	circ_1434	2	+	0	0	0	2
chr15	72030071	72030346	circ_1435	2	+	0	0	0	2
chr15	40921471	40933225	circ_1436	2	+	0	0	0	2
chr1	7895822	7897209	circ_1437	6	+	0	0	0	6
chrX	46844285	46845193	circ_1438	2	+	0	0	0	2
chr19	23556544	23557566	circ_1439	205	-	0	41	0	164
chr1	230798887	230807386	circ_1440	20	+	0	20	0	0
chr12	58200143	58200322	circ_1441	2	-	0	0	0	2
chr9	116044926	116045762	circ_1442	6	+	0	1	0	5
chr16	11873022	11876244	circ_1443	14	-	0	5	0	9
chr2	110035995	110065945	circ_1444	7	+	0	3	0	4
chr19	48229069	48229481	circ_1445	290	+	0	124	5	161
chr17	74899385	74901415	circ_1447	2	+	0	2	0	0
chr21	34717552	34721849	circ_1448	2	+	0	2	0	0
chr4	121824416	121834540	circ_1450	4	-	0	3	1	0
chr7	94248070	94259153	circ_1452	17	-	0	17	0	0
chr1	154437610	154438452	circ_1453	5	+	0	0	0	5
chr22	38641941	38644025	circ_1456	300	-	1	135	5	159
chr1	51860053	51875368	circ_1457	6	-	0	4	1	1
chr11	62462040	62474796	circ_1461	2	-	0	0	0	2
chr22	46114293	46146117	circ_1462	3	+	0	3	0	0
chr4	39226504	39233892	circ_1466	10	+	0	5	0	5
chr6	139264650	139265759	circ_1467	133	-	0	70	7	56
chr5	114860208	114861314	circ_1468	3	-	0	3	0	0
chr1	46165742	46182689	circ_1469	3	-	0	0	0	3
chr15	40231706	40241469	circ_1470	4	+	0	2	0	2
chr1	227381487	227387353	circ_1471	8	-	0	0	0	8
chr2	69491384	69530782	circ_1472	2	-	0	2	0	0
chr18	8777831	8796460	circ_1473	3	+	0	0	0	3
chr2	233599865	233626146	circ_1474	13	+	0	6	0	7
chr2	220010323	220014330	circ_1476	3	-	0	3	0	0
chr2	168897009	168921891	circ_1477	3	-	0	0	0	3
chr8	22054193	22054933	circ_1478	153	+	0	68	0	85
chr18	57119227	57119486	circ_1479	2	-	0	1	1	0
chr17	57842332	57851305	circ_1480	4	+	0	0	0	4
chr11	108004547	108005969	circ_1481	2	+	0	1	0	1
chr8	141889570	141919720	circ_1483	2	-	0	2	0	0
chr6	42992723	42996928	circ_1484	2	+	0	0	0	2
chr8	104922549	104922757	circ_1486	2	+	0	0	0	2
chr8	42296968	42302280	circ_1487	3	-	0	0	0	3
chr2	203921150	203934070	circ_1488	3	+	0	0	0	3
chr2	61710092	61717911	circ_1489	112	-	1	69	9	33
chr5	137150022	137159149	circ_1491	7	-	0	7	0	0
chr7	156994415	156996542	circ_1492	2	+	0	0	0	2
chr19	19231574	19232230	circ_1493	2	-	0	0	2	0
chr17	78237373	78247203	circ_1494	68	+	0	24	3	41
chr8	15598763	15601121	circ_1495	2	+	0	0	0	2
chr3	133362044	133368787	circ_1496	5	-	0	2	0	3
chr10	34759013	34806087	circ_1497	8	-	0	0	0	8
chr15	39883392	39885428	circ_1499	2	+	0	2	0	0
chr2	173423436	173429801	circ_1501	11	+	0	11	0	0
chr10	60549022	60553375	circ_1502	10	+	0	0	0	10
chr6	118832461	118887479	circ_1503	40	-	0	27	0	13
chr19	45806664	45822989	circ_1505	3	-	0	3	0	0
chr20	62372723	62372832	circ_1507	2	+	0	0	2	0
chrX	70351400	70353062	circ_1508	4	+	0	0	0	4
chr7	111926928	111936366	circ_1509	12	+	0	9	0	3
chr11	72747122	72759796	circ_1510	2	-	0	2	0	0
chr1	65243306	65280523	circ_1512	4	+	0	1	3	0
chr16	67585946	67595471	circ_1513	2	+	0	0	0	2
chr13	28771322	28794515	circ_1514	121	+	0	56	3	62
chr2	69556429	69556930	circ_1515	11	-	0	4	0	7
chr3	169814864	169820722	circ_1517	3	-	0	3	0	0
chr19	37314187	37316594	circ_1519	10	-	0	2	0	8
chr1	21329206	21377487	circ_1521	18	-	0	8	0	10
chr7	99952766	99953427	circ_1522	472	+	1	112	8	351
chr17	45247283	45249430	circ_1523	48	-	0	15	0	33
chr15	61223567	61327125	circ_1525	2	-	0	0	0	2
chr9	37495166	37495983	circ_1527	19	+	0	0	0	19
chr3	150398255	150416669	circ_1528	2	-	0	2	0	0
chr4	10099335	10100763	circ_1529	28	-	0	15	0	13
chr17	62270919	62272455	circ_1530	19	-	0	19	0	0
chr15	29212400	29213952	circ_1531	4	+	0	0	0	4
chr19	41754419	41762516	circ_1533	3	+	0	2	0	1
chr5	102432245	102433485	circ_1534	15	-	0	15	0	0
chr4	48686690	48689177	circ_1535	14	-	0	6	4	4
chr17	40858025	40858203	circ_1537	9	-	0	0	0	9
chr5	15579199	15616181	circ_1538	3	+	0	3	0	0
chr1	46736331	46740389	circ_1542	4	+	0	2	2	0
chr3	28304782	28339841	circ_1543	6	+	1	5	0	0
chr2	85097349	85097909	circ_1544	174	-	3	64	6	101
chr3	123337486	123359351	circ_1545	5	-	0	5	0	0
chr10	5754357	5756170	circ_1546	4	+	0	0	0	4
chr10	14572331	14580592	circ_1547	5	-	0	5	0	0
chr12	3126564	3129939	circ_1548	5	+	0	3	0	2
chr19	47856011	47856992	circ_1552	24	+	0	12	0	12
chr5	134272315	134278289	circ_1553	2	+	0	2	0	0
chr10	11636630	11639716	circ_1554	9	-	1	0	0	8
chr1	186375215	186375400	circ_1556	2	+	0	0	0	2
chr15	42579889	42603044	circ_1557	11	+	0	10	1	0
chr2	44200746	44209573	circ_1558	5	-	0	5	0	0
chr10	18898774	18905222	circ_1560	6	-	0	6	0	0
chr15	50592986	50596330	circ_1562	31	-	0	14	3	14
chr10	128768966	128780237	circ_1563	13	+	0	3	1	9
chr12	112143542	112147488	circ_1565	5	+	0	0	0	5
chr7	17929986	17937069	circ_1568	31	-	0	26	0	5
chr8	118825111	118849440	circ_1569	5	-	0	4	1	0
chr8	22899554	22900756	circ_1571	92	-	0	52	0	40
chr5	6622129	6625782	circ_1574	33	-	0	13	0	20
chr11	68337216	68343511	circ_1575	10	+	0	7	2	1
chr20	3295680	3299047	circ_1577	2	-	0	0	0	2
chr15	69717621	69718796	circ_1579	16	+	0	8	0	8
chr15	69502655	69514578	circ_1580	6	+	0	0	0	6
chr4	114899593	114900467	circ_1582	2	-	0	2	0	0
chr17	38569732	38572320	circ_1583	2	-	0	2	0	0
chr3	44970798	44975476	circ_1587	21	-	0	9	2	10
chr1	78414840	78428615	circ_1588	5	-	0	5	0	0
chr11	126142864	126149198	circ_1589	2	+	0	2	0	0
chr13	21170289	21171258	circ_1590	6	+	0	0	0	6
chr17	37646810	37649143	circ_1591	40	+	0	19	0	21
chr1	235597519	235606226	circ_1593	2	+	0	2	0	0
chr4	160107794	160131735	circ_1594	11	+	0	0	0	11
chr1	176113141	176145143	circ_1595	5	-	0	0	0	5
chr2	215632206	215657169	circ_1596	8	-	0	4	0	4
chr16	67644727	67646024	circ_1597	110	+	0	69	5	36
chr11	11901724	11919240	circ_1602	7	+	0	7	0	0
chrX	47315320	47315813	circ_1603	3	-	0	0	0	3
chr2	224763675	224777043	circ_1604	2	-	0	0	0	2
chr15	50923614	50925189	circ_1605	2	-	0	0	0	2
chr12	118693253	118693460	circ_1606	5	-	0	0	0	5
chr2	224743246	224749466	circ_1608	2	-	0	2	0	0
chr16	16108348	16110478	circ_1609	78	+	0	26	0	52
chr1	42693554	42776781	circ_1610	4	-	0	0	0	4
chr5	176700673	176709582	circ_1611	4	+	0	2	0	2
chr12	66597494	66611015	circ_1612	10	+	0	5	0	5
chr17	2583458	2583700	circ_1613	3	+	0	0	0	3
chr2	183582668	183593721	circ_1615	2	+	0	2	0	0
chr12	50860742	50867950	circ_1616	4	+	0	0	0	4
chr19	45916935	45920155	circ_1617	15	-	0	6	0	9
chr7	77469538	77531237	circ_1619	2	+	0	0	0	2
chr4	39921939	39924368	circ_1620	5	-	0	1	0	4
chr12	51770979	51777366	circ_1621	8	-	0	8	0	0
chr6	105192035	105233194	circ_1624	19	-	2	13	0	4
chr14	94700899	94708745	circ_1625	2	+	0	2	0	0
chr9	88655654	88667506	circ_1626	9	-	0	2	0	7
chrX	53641495	53641706	circ_1630	114	-	0	47	1	66
chr1	54561958	54563975	circ_1631	3	+	0	3	0	0
chr12	133768075	133768589	circ_1633	40	+	0	0	0	40
chr14	61275043	61346553	circ_1634	9	+	0	4	2	3
chr17	78263458	78264527	circ_1636	68	+	0	26	3	39
chr12	14576843	14578407	circ_1637	3	+	0	0	3	0
chr16	81012139	81014484	circ_1638	2	-	0	0	0	2
chr4	1918598	1920350	circ_1639	6	+	0	6	0	0
chr22	19241482	19246185	circ_1641	2	-	0	0	0	2
chr2	9642302	9650260	circ_1643	4	-	0	0	0	4
chr16	3729720	3740986	circ_1644	2	-	0	2	0	0
chr4	83787961	83788469	circ_1647	66	-	0	20	0	46
chr2	61721029	61725927	circ_1648	2	-	0	2	0	0
chr7	132973676	132990815	circ_1651	2	+	0	2	0	0
chr9	139115853	139118720	circ_1654	22	-	0	10	0	12
chr12	93938847	93960935	circ_1655	7	-	0	7	0	0
chr14	101403740	101455127	circ_1656	7	+	2	5	0	0
chr11	33589622	33596419	circ_1657	9	+	0	2	1	6
chr18	29432409	29433908	circ_1658	2	-	0	2	0	0
chr2	30775359	30791042	circ_1660	12	+	0	9	0	3
chr5	95103750	95124562	circ_1661	3	+	0	0	0	3
chr13	65264469	65312262	circ_1662	3	+	0	0	0	3
chr2	17902207	17902528	circ_1663	2	-	0	2	0	0
chr12	65122736	65141698	circ_1664	3	-	0	3	0	0
chr3	179122978	179137293	circ_1665	3	-	0	2	0	1
chr1	70736539	70781249	circ_1666	15	-	1	0	14	0
chr2	101666863	101676001	circ_1668	216	-	0	117	0	99
chr2	153001402	153006743	circ_1669	2	-	0	2	0	0
chr21	44279772	44283706	circ_1670	24	-	0	10	0	14
chr12	99071203	99080651	circ_1671	19	+	0	13	0	6
chr2	101554215	101565942	circ_1672	2	+	0	2	0	0
chr3	8977555	8990254	circ_1673	6	-	0	2	0	4
chr1	10471475	10473308	circ_1675	6	+	0	0	0	6
chr11	68272613	68287119	circ_1676	75	+	0	34	4	37
chr1	17331869	17332273	circ_1678	3	-	0	2	0	1
chr2	209138308	209150657	circ_1679	2	+	0	2	0	0
chr5	126145872	126161799	circ_1680	2	+	0	2	0	0
chr6	139262472	139269050	circ_1686	31	-	0	23	0	8
chr9	36369716	36424680	circ_1691	2	-	0	2	0	0
chr20	4864288	4880358	circ_1692	4	-	0	0	0	4
chr3	179137187	179144030	circ_1693	2	-	0	0	0	2
chr3	196449286	196457963	circ_1694	2	+	0	0	0	2
chr19	58797083	58806947	circ_1696	25	+	0	13	2	10
chr8	81937455	81942324	circ_1698	52	-	3	29	0	20
chr15	71952869	71953073	circ_1700	13	+	0	3	0	10
chr14	39524347	39536500	circ_1702	7	-	0	7	0	0
chr5	59982789	59983665	circ_1703	20	-	1	0	0	19
chr1	113661855	113662145	circ_1706	3	+	0	0	0	3
chr13	51995248	51997226	circ_1707	2	-	0	0	0	2
chr4	26622235	26685371	circ_1708	2	+	0	2	0	0
chr1	21091870	21100103	circ_1709	81	-	1	35	1	44
chr2	9572640	9582105	circ_1710	2	+	0	2	0	0
chr3	53338207	53353500	circ_1711	12	-	0	6	0	6
chr14	89041037	89076147	circ_1712	8	+	0	8	0	0
chr2	242541311	242542494	circ_1713	62	-	0	7	7	48
chr22	24942882	24944969	circ_1715	8	-	0	2	0	6
chr16	67070542	67116242	circ_1718	72	+	0	37	5	30
chr1	153784207	153800824	circ_1719	4	-	0	4	0	0
chr12	1136914	1137738	circ_1722	946	+	7	507	50	382
chr8	67716610	67734694	circ_1723	5	+	0	0	0	5
chr8	21826994	21840323	circ_1724	2	+	0	0	0	2
chr6	105280917	105291173	circ_1726	140	-	0	23	5	112
chr10	13167946	13178897	circ_1727	3	+	0	3	0	0
chr3	176848809	176849237	circ_1728	2	-	0	0	0	2
chr6	25509884	25529121	circ_1729	2	+	0	0	2	0
chr12	24366277	24521573	circ_1730	2	-	0	0	0	2
chr5	38903984	38917724	circ_1731	7	+	0	5	0	2
chr16	74666421	74695349	circ_1732	9	-	0	2	0	7
chr3	42128596	42131424	circ_1733	3	+	0	1	0	2
chr10	32333815	32337479	circ_1735	3	-	0	2	0	1
chr16	89427903	89431994	circ_1736	2	-	0	0	0	2
chr3	42128596	42133052	circ_1737	14	+	0	5	0	9
chr4	83791478	83803090	circ_1738	8	-	0	3	0	5
chr9	128305338	128348006	circ_1740	16	-	0	7	0	9
chr4	59323	60046	circ_1741	12	+	0	2	0	10
chr2	183600976	183608439	circ_1742	4	+	0	1	0	3
chr16	70560490	70563102	circ_1743	4	+	0	0	0	4
chr18	9927093	9937063	circ_1744	2	+	0	2	0	0
chr6	20772038	20781496	circ_1745	8	+	0	2	0	6
chr6	149663821	149668393	circ_1746	2	+	0	0	0	2
chr5	9108252	9238002	circ_1747	2	-	0	2	0	0
chr5	72157635	72172201	circ_1748	2	+	0	0	0	2
chr7	152027686	152041340	circ_1749	2	-	0	0	0	2
chr22	28545570	28547549	circ_1750	2	-	0	0	0	2
chr7	99701032	99701315	circ_1753	100	+	0	10	3	87
chr17	58531663	58538148	circ_1756	2	-	0	2	0	0
chr7	1997264	2054277	circ_1758	9	-	0	0	0	9
chr15	94983405	95013671	circ_1759	4	+	0	0	0	4
chr7	5413686	5417655	circ_1760	46	-	0	24	0	22
chr11	46670687	46671867	circ_1762	10	+	0	0	0	10
chr8	118644932	118695928	circ_1764	4	-	0	2	0	2
chr5	148629378	148632400	circ_1767	10	+	0	0	0	10
chr9	124751474	124752049	circ_1768	14	-	0	10	0	4
chr10	79784729	79784900	circ_1772	2	-	0	2	0	0
chr19	33113328	33117733	circ_1773	3	-	0	0	0	3
chr12	110820648	110823988	circ_1774	2	-	0	0	2	0
chr20	35993607	36014577	circ_1775	5	+	0	0	0	5
chr2	113999128	114004496	circ_1776	2	-	0	2	0	0
chr9	125054028	125085024	circ_1778	2	+	0	2	0	0
chr16	31484762	31485776	circ_1779	8	+	0	1	0	7
chr1	166815849	166816829	circ_1780	2	+	0	0	0	2
chr3	52677264	52685826	circ_1782	2	-	0	2	0	0
chr4	75040223	75041120	circ_1784	14	+	0	3	0	11
chr2	197777606	197786910	circ_1786	68	-	2	33	6	27
chr15	48445989	48452001	circ_1788	2	-	0	2	0	0
chr12	69650477	69653977	circ_1789	2	+	0	2	0	0
chr6	142487365	142494351	circ_1791	3	+	0	0	0	3
chr1	179089325	179100616	circ_1792	2	-	0	0	0	2
chr1	78268955	78272786	circ_1794	19	+	0	0	0	19
chr1	19559118	19567636	circ_1795	2	-	0	2	0	0
chr1	233270759	233297109	circ_1796	173	-	0	96	6	71
chr2	135075100	135199486	circ_1797	2	+	0	2	0	0
chr1	94359445	94359646	circ_1798	4	-	0	0	0	4
chr4	54011500	54013537	circ_1799	2	-	0	0	0	2
chr5	179044985	179046408	circ_1800	2	-	0	0	2	0
chr21	40641825	40646398	circ_1801	19	-	0	14	0	5
chr5	16764359	16769312	circ_1802	5	-	0	1	0	4
chr12	95650926	95660408	circ_1803	2	+	0	0	0	2
chr18	7888104	7955412	circ_1804	3	+	0	0	0	3
chr12	89997932	90005149	circ_1806	3	-	0	3	0	0
chr12	32480395	32481489	circ_1807	9	+	0	5	0	4
chr6	144743014	144750877	circ_1808	8	+	0	8	0	0
chr1	193104521	193107303	circ_1809	9	+	1	8	0	0
chr12	102291641	102295211	circ_1810	37	+	0	4	5	28
chr1	109560140	109566143	circ_1812	2	-	0	0	0	2
chr22	25905150	25906829	circ_1813	2	+	0	2	0	0
chr6	36433378	36447488	circ_1815	2	+	0	2	0	0
chr4	1952799	1962878	circ_1817	7	+	0	2	0	5
chr21	46538479	46554747	circ_1818	3	+	0	3	0	0
chr10	103783234	103789502	circ_1820	15	-	0	8	0	7
chr15	59510090	59548577	circ_1822	11	-	0	11	0	0
chr8	56910905	56912108	circ_1825	2	+	0	0	0	2
chr11	60899892	60906307	circ_1828	56	-	0	35	2	19
chr3	48964895	48965246	circ_1829	20	+	0	13	0	7
chr15	99465377	99486281	circ_1830	2	+	0	1	1	0
chr15	43687305	43694048	circ_1831	3	+	0	0	0	3
chr1	151065668	151079698	circ_1832	3	+	0	0	0	3
chr22	46085592	46114373	circ_1834	582	+	0	361	22	199
chr6	73386819	73606865	circ_1836	4	+	0	1	0	3
chr7	130630479	130737314	circ_1837	3	-	0	0	0	3
chr6	20546577	20548936	circ_1838	111	+	1	36	0	74
chr21	47810585	47811291	circ_1839	7	+	0	4	0	3
chr8	41466935	41470479	circ_1840	9	+	0	7	0	2
chr4	57871412	57871885	circ_1842	18	+	0	8	3	7
chr5	176671196	176678854	circ_1844	7	+	0	0	0	7
chr21	45451972	45457808	circ_1847	7	+	1	0	0	6
chr1	52432314	52442697	circ_1848	2	-	0	0	0	2
chr3	107447612	107474525	circ_1849	5	+	0	5	0	0
chr9	134010285	134022971	circ_1850	3	+	0	3	0	0
chr3	154832783	154836600	circ_1852	62	+	0	28	2	32
chr15	42465921	42470768	circ_1854	3	-	0	0	0	3
chrX	41077625	41082655	circ_1856	4	+	0	4	0	0
chr2	65296533	65305098	circ_1858	4	+	0	0	4	0
chr17	40864307	40872467	circ_1859	4	-	0	4	0	0
chr1	230384930	230391090	circ_1860	2	+	0	2	0	0
chr10	454866	486936	circ_1861	3	-	0	3	0	0
chr16	12293458	12334209	circ_1862	3	+	0	0	0	3
chr16	15788022	15790717	circ_1864	27	+	0	12	0	15
chr9	128109098	128118136	circ_1866	2	+	0	2	0	0
chr14	23377542	23377949	circ_1868	3	-	0	0	0	3
chr17	78866529	78923347	circ_1869	2	+	0	2	0	0
chr16	19627436	19651422	circ_1870	3	+	0	3	0	0
chr10	69726440	69773943	circ_1871	83	-	7	54	22	0
chrY	21203256	21230684	circ_1872	98	-	0	46	9	43
chr5	149918790	149919826	circ_1875	21	+	0	5	0	16
chr14	53339517	53360145	circ_1876	7	-	0	7	0	0
chr2	113670540	113675354	circ_1877	2	+	0	0	0	2
chr10	15182986	15183556	circ_1878	9	-	0	6	0	3
chr17	30678758	30696764	circ_1880	2	+	0	2	0	0
chr12	78592385	78598918	circ_1881	3	+	0	3	0	0
chr11	107931767	107944224	circ_1882	2	+	0	1	0	1
chr1	53416427	53427301	circ_1884	5	+	0	0	0	5
chr2	242396162	242415402	circ_1885	12	+	0	8	0	4
chr1	64567889	64570156	circ_1887	2	+	0	1	0	1
chr17	76817073	76825089	circ_1888	2	-	0	0	0	2
chr11	18591761	18600355	circ_1889	9	-	0	7	0	2
chr3	129599152	129599405	circ_1890	76	-	0	0	0	76
chr9	17415964	17416187	circ_1891	6	+	0	6	0	0
chr3	98541072	98541585	circ_1892	5	-	0	1	0	4
chr1	26315943	26317354	circ_1893	2	-	0	0	0	2
chr12	1748850	1756341	circ_1895	3	+	0	3	0	0
chrX	118774655	118787003	circ_1896	34	-	0	15	1	18
chr20	62630398	62631112	circ_1899	4	+	0	0	0	4
chr6	30707935	30708575	circ_1901	3	-	0	0	0	3
chr5	145083538	145084112	circ_1902	2	-	0	0	0	2
chr3	179131200	179134344	circ_1903	4	-	0	2	0	2
chr9	127064215	127089724	circ_1904	132	+	0	62	0	70
chr14	104139351	104153548	circ_1905	2	+	0	0	0	2
chr17	5364259	5365866	circ_1907	185	-	0	72	13	100
chr2	238681509	238683105	circ_1908	2	+	0	0	0	2
chr13	108269565	108280262	circ_1909	2	-	0	2	0	0
chr6	108676858	108687536	circ_1910	8	+	0	2	0	6
chr5	139213287	139219755	circ_1911	2	+	0	2	0	0
chr21	47819504	47824397	circ_1912	2	+	0	0	2	0
chr3	52446827	52448603	circ_1913	120	+	0	18	0	102
chr19	11759173	11761232	circ_1914	6	+	0	0	0	6
chr13	33716447	33748198	circ_1915	2	-	0	0	0	2
chr17	35343916	35388982	circ_1916	4	+	0	4	0	0
chr10	71681638	71690308	circ_1918	2	+	0	2	0	0
chr12	62918295	62919882	circ_1919	4	+	0	3	0	1
chr7	158586341	158590767	circ_1920	2	-	0	2	0	0
chr14	89319315	89327676	circ_1921	40	+	0	0	0	40
chr18	43467716	43469905	circ_1922	4	-	0	0	0	4
chr18	39573234	39584505	circ_1925	4	+	0	3	0	1
chrX	11187625	11207104	circ_1928	15	-	0	15	0	0
chr20	18414296	18429713	circ_1929	9	-	0	3	0	6
chr21	40608521	40610499	circ_1933	5	-	0	0	0	5
chr12	51064969	51077031	circ_1934	10	+	0	3	0	7
chr14	97312432	97327072	circ_1938	12	+	1	9	2	0
chr6	29856244	29910803	circ_1941	264	+	0	0	264	0
chr5	37162567	37165564	circ_1942	2	-	0	2	0	0
chr22	36737415	36745300	circ_1944	219	-	0	124	3	92
chr6	143222801	143245005	circ_1945	8	-	0	5	0	3
chr11	77402204	77413540	circ_1947	2	-	0	0	2	0
chr6	45438061	45480144	circ_1952	4	+	0	2	0	2
chr8	68015272	68044315	circ_1953	2	+	0	0	2	0
chr21	44514581	44515853	circ_1954	5	-	0	0	0	5
chr22	40754868	40762502	circ_1955	9	+	0	5	0	4
chr16	16219667	16220024	circ_1956	3	+	0	2	0	1
chr4	185573177	185587218	circ_1957	2	+	0	2	0	0
chr6	111093372	111095140	circ_1958	2	-	0	0	0	2
chr14	73459851	73465023	circ_1960	3	-	0	3	0	0
chr13	50279757	50280508	circ_1961	52	-	0	23	1	28
chr7	2302865	2317940	circ_1962	44	-	0	19	0	25
chr6	149691045	149691235	circ_1963	11	+	0	4	0	7
chr17	1686329	1690898	circ_1964	2	-	0	0	0	2
chr22	41616738	41617291	circ_1965	5	+	0	0	0	5
chr6	25515903	25529121	circ_1966	2	+	0	0	0	2
chr9	36352739	36353328	circ_1967	129	-	4	54	0	71
chr4	1696501	1701797	circ_1968	2	-	0	0	0	2
chr1	156242111	156244477	circ_1969	2	-	0	0	0	2
chr2	30682418	30791042	circ_1970	12	+	0	9	0	3
chr12	118682699	118693460	circ_1972	11	-	0	6	0	5
chr17	58342773	58348842	circ_1973	27	-	0	15	0	12
chr12	99026779	99028191	circ_1974	2	-	0	1	0	1
chr19	45368377	45368917	circ_1975	2	+	0	2	0	0
chr10	124172436	124177484	circ_1978	7	+	0	0	0	7
chr8	135521862	135577664	circ_1979	2	-	0	0	0	2
chr1	54252831	54254869	circ_1981	51	-	0	0	2	49
chr19	13927982	13930306	circ_1982	4	+	0	4	0	0
chr2	37259772	37276986	circ_1984	3	-	0	2	0	1
chr4	15504052	15504546	circ_1985	4	+	0	4	0	0
chr22	32210978	32215211	circ_1987	2	+	0	0	0	2
chr1	1191425	1203372	circ_1988	19	-	0	9	0	10
chr17	53024622	53027487	circ_1989	2	+	0	0	0	2
chr10	121335203	121339522	circ_1991	11	-	0	0	2	9
chr10	90653604	90665417	circ_1992	3	+	0	3	0	0
chr11	3704430	3716836	circ_1993	4	-	0	4	0	0
chr20	36668837	36686046	circ_1995	2	+	0	2	0	0
chr2	190682743	190708806	circ_1996	2	+	0	2	0	0
chr3	185797606	185798964	circ_1997	68	-	0	39	5	24
chr2	159992705	160007067	circ_1998	215	+	0	102	6	107
chr19	2434293	2434513	circ_1999	2	-	0	0	0	2
chr3	128984392	128985942	circ_2000	44	+	0	20	1	23
chr9	113659775	113659965	circ_2004	3	-	0	0	0	3
chr8	22478732	22488091	circ_2005	4	-	0	4	0	0
chr17	38562636	38563194	circ_2008	71	-	0	13	10	48
chr13	114265311	114277601	circ_2009	52	+	0	0	0	52
chr3	190321917	190326970	circ_2011	14	+	1	13	0	0
chr11	71671444	71671937	circ_2014	3	+	0	0	0	3
chr1	1192372	1203372	circ_2015	23	-	0	8	0	15
chr10	120905748	120907372	circ_2016	2	-	0	0	0	2
chr11	17131979	17134213	circ_2017	6	-	0	0	0	6
chr13	100953714	101101559	circ_2019	7	+	0	7	0	0
chr14	31112522	31122794	circ_2020	3	+	0	3	0	0
chr7	140402666	140404767	circ_2021	2	+	0	0	0	2
chr5	134032816	134039622	circ_2022	14	+	0	6	0	8
chr19	47228064	47228636	circ_2023	2	-	0	0	0	2
chr12	122468606	122473333	circ_2025	4	+	0	4	0	0
chr5	108103794	108106410	circ_2026	16	+	0	6	0	10
chr18	51715244	51731527	circ_2027	2	-	0	0	0	2
chr12	66620503	66622150	circ_2028	94	+	0	30	2	62
chr5	95072593	95119667	circ_2029	4	+	0	4	0	0
chr13	95768176	95840796	circ_2030	19	-	0	17	0	2
chr1	160281658	160302347	circ_2031	2	-	0	2	0	0
chr15	41001223	41023542	circ_2032	7	+	0	7	0	0
chr11	17378198	17378548	circ_2035	6	+	0	3	0	3
chr9	114676885	114677026	circ_2036	3	+	0	0	0	3
chr3	78795893	78804616	circ_2037	5	-	0	0	0	5
chr12	49227060	49228280	circ_2038	14	-	0	3	0	11
chr18	29511292	29511849	circ_2039	2	-	0	1	1	0
chr5	73069680	73076681	circ_2041	3	+	0	3	0	0
chr9	112704966	112705661	circ_2042	4	+	0	4	0	0
chr3	196118684	196120490	circ_2043	125	-	0	27	5	93
chr6	42902213	42903408	circ_2045	70	+	0	17	0	53
chr10	114845806	114849299	circ_2046	5	+	0	5	0	0
chr1	28315046	28330930	circ_2048	19	-	0	12	5	2
chr6	82883084	82914675	circ_2049	2	-	0	0	2	0
chr2	197297856	197358099	circ_2050	6	-	0	4	0	2
chr8	17868746	17869336	circ_2051	8	+	1	3	0	4
chrX	19844514	19854400	circ_2052	4	-	0	0	0	4
chr1	1693391	1696885	circ_2055	3	-	0	3	0	0
chr1	115292442	115292828	circ_2057	2	-	0	0	0	2
chr16	31049435	31050972	circ_2058	2	+	0	1	0	1
chr10	99006029	99023386	circ_2060	5	-	0	3	0	2
chr7	131058469	131073731	circ_2061	2	+	0	2	0	0
chr7	101870647	101870949	circ_2062	434	+	2	184	6	242
chr8	25230075	25232170	circ_2063	9	+	0	4	0	5
chr12	121986782	122016851	circ_2064	2	-	0	0	0	2
chr1	21399956	21437876	circ_2065	2	-	0	2	0	0
chr7	42262729	42263953	circ_2066	2	-	0	0	0	2
chr15	91542907	91543205	circ_2068	74	-	0	11	0	63
chr6	111281617	111283708	circ_2069	25	+	0	0	0	25
chr2	175976296	175983097	circ_2070	3	-	0	3	0	0
chr2	27560111	27560887	circ_2071	2	-	0	0	0	2
chr4	79847454	80007416	circ_2073	4	+	0	4	0	0
chr6	100868666	100871784	circ_2074	18	-	0	7	0	11
chr1	174244971	174274265	circ_2078	7	+	0	0	0	7
chr10	64936057	64937616	circ_2079	2	-	0	2	0	0
chr2	9568894	9580795	circ_2080	4	+	0	2	2	0
chr14	99924616	99932150	circ_2081	1007	-	14	585	40	368
chr6	139262472	139265759	circ_2083	3	-	0	0	0	3
chr1	167734820	167757256	circ_2085	12	+	0	12	0	0
chr1	155927504	155928187	circ_2086	12	-	0	0	0	12
chr1	45375505	45392411	circ_2087	2	-	0	2	0	0
chr4	128938513	128942393	circ_2088	3	+	0	3	0	0
chr9	33944363	33956144	circ_2089	10	-	0	10	0	0
chr1	16242623	16247478	circ_2090	2	+	0	2	0	0
chr11	118947607	118948357	circ_2091	10	+	0	5	1	4
chr13	27183466	27187195	circ_2093	12	+	0	5	0	7
chr7	35707044	35709938	circ_2095	3	-	0	3	0	0
chr1	6601890	6605240	circ_2096	5	-	0	4	0	1
chr10	31644073	31662102	circ_2097	2	+	0	0	0	2
chr22	28911615	28915308	circ_2099	11	-	0	9	0	2
chr3	129115060	129115983	circ_2100	10	-	0	1	0	9
chr10	115476743	115477512	circ_2103	2	+	0	2	0	0
chr15	90760671	90764997	circ_2104	84	+	0	43	4	37
chr16	19639959	19648978	circ_2105	3	+	0	0	0	3
chr19	44244259	44249036	circ_2107	2	-	0	0	0	2
chr4	1836101	1836492	circ_2108	3	-	0	0	0	3
chr1	114280732	114301355	circ_2109	2	-	0	0	0	2
chr3	142455221	142496605	circ_2111	2	+	0	2	0	0
chr18	51804073	51813781	circ_2113	66	+	0	49	6	11
chr5	138857330	138860483	circ_2114	2	-	0	0	0	2
chr7	24854678	24874355	circ_2115	7	-	0	0	0	7
chr17	3474818	3475543	circ_2116	3	-	0	0	0	3
chr5	79960962	79974912	circ_2117	2	+	0	2	0	0
chrX	23739998	23751334	circ_2118	16	-	0	7	0	9
chr12	112568315	112572870	circ_2119	6	+	0	3	0	3
chr21	33642718	33656466	circ_2120	4	-	0	0	2	2
chr7	101842082	101843452	circ_2121	10	+	0	2	0	8
chr12	72863538	72893415	circ_2122	4	+	0	3	0	1
chr3	11396895	11468400	circ_2123	68	+	2	38	0	28
chr2	42507990	42522656	circ_2124	2	+	0	2	0	0
chr17	79122079	79123719	circ_2127	6	+	0	6	0	0
chr19	40740952	40741257	circ_2128	5	-	0	0	0	5
chr2	232121299	232127111	circ_2130	15	+	0	1	0	14
chr16	70710784	70711802	circ_2131	4	-	0	4	0	0
chr5	40728447	40771965	circ_2133	7	-	0	7	0	0
chr11	19913980	19938728	circ_2134	2	+	0	0	0	2
chr22	39034751	39035729	circ_2136	5	-	0	0	0	5
chr8	117668095	117671219	circ_2138	123	-	0	57	8	58
chr12	50396030	50400419	circ_2140	4	-	0	0	2	2
chr2	72945232	72945436	circ_2141	3	-	0	0	0	3
chr18	46858234	46906128	circ_2142	359	-	2	214	9	134
chr3	58923374	58952548	circ_2145	2	-	0	2	0	0
chr21	40650669	40652174	circ_2146	2	-	0	2	0	0
chr12	28378728	28383699	circ_2147	18	+	0	0	1	17
chr11	65271604	65272339	circ_2148	2	+	0	0	0	2
chr1	45334493	45334690	circ_2149	3	+	0	3	0	0
chr2	37264998	37268435	circ_2152	30	-	0	23	0	7
chr3	48810388	48831482	circ_2153	3	-	0	3	0	0
chr17	64092369	64179425	circ_2154	12	-	0	10	1	1
chr3	15055096	15057761	circ_2155	17	+	0	9	0	8
chr9	140611078	140638542	circ_2157	11	+	1	10	0	0
chr10	34408541	34420511	circ_2158	2	-	0	2	0	0
chr16	68059318	68072052	circ_2160	19	+	0	3	0	16
chr21	34115559	34127664	circ_2163	2	-	0	2	0	0
chr5	37341192	37342748	circ_2164	2	-	0	2	0	0
chr16	67973789	67974381	circ_2165	68	-	0	36	5	27
chr10	105133115	105133352	circ_2167	2	+	0	0	0	2
chr12	48490126	48495299	circ_2168	6	-	0	1	0	5
chrX	53438945	53439203	circ_2170	6	-	0	6	0	0
chrX	103219079	103221386	circ_2171	3	+	0	0	0	3
chr7	66236870	66264401	circ_2172	16	+	0	6	0	10
chr19	38642218	38643607	circ_2173	2	+	0	0	0	2
chr12	122332645	122341013	circ_2174	71	+	1	24	0	46
chr5	167927596	167943955	circ_2176	10	+	0	9	0	1
chr16	58711230	58712798	circ_2178	2	-	0	2	0	0
chr14	86006881	86019187	circ_2179	2	+	0	0	0	2
chr10	131877830	131878165	circ_2180	14	-	0	2	0	12
chr19	14515219	14515374	circ_2181	2	+	0	0	0	2
chr1	35932209	35972736	circ_2182	4	-	0	4	0	0
chr13	53010425	53016580	circ_2183	5	-	0	2	0	3
chr4	54280782	54294350	circ_2184	324	+	13	185	8	118
chr8	61496767	61497374	circ_2185	22	+	0	3	0	19
chr11	103182607	103194718	circ_2186	49	+	0	32	0	17
chrX	19713730	19854400	circ_2187	5	-	0	5	0	0
chr19	5047487	5082515	circ_2189	321	+	0	184	4	133
chr18	56598878	56606853	circ_2190	40	+	0	0	0	40
chr16	12798481	12798906	circ_2191	28	-	0	11	0	17
chr12	109884872	109889618	circ_2192	17	-	0	12	0	5
chr7	77214860	77227218	circ_2193	2	+	0	1	0	1
chrX	21869627	21896810	circ_2196	2	+	1	1	0	0
chr7	43635500	43635712	circ_2198	27	+	0	6	0	21
chr11	62606586	62607178	circ_2200	6	-	0	2	0	4
chr1	53236692	53250725	circ_2201	2	+	0	0	2	0
chr4	2659530	2692697	circ_2203	14	+	2	11	1	0
chr9	2777873	2827151	circ_2204	2	-	0	2	0	0
chr1	36826822	36844646	circ_2205	2	-	0	0	0	2
chr4	144459743	144460091	circ_2206	4	+	0	0	0	4
chr20	57470667	57485456	circ_2208	3	+	0	0	0	3
chr13	22095384	22113827	circ_2211	7	-	0	2	0	5
chr3	174452676	174455536	circ_2212	2	+	0	0	0	2
chr13	75873466	75880607	circ_2213	2	-	0	2	0	0
chr15	75815462	75819602	circ_2214	73	-	0	33	3	37
chr11	85692172	85693046	circ_2215	41	-	0	18	0	23
chr15	40005645	40068732	circ_2216	2	-	0	0	2	0
chr9	3690837	3700365	circ_2219	2	+	0	2	0	0
chr12	120260624	120263172	circ_2221	8	-	0	0	0	8
chr7	98513346	98515302	circ_2222	50	+	0	23	0	27
chr16	70294947	70302282	circ_2223	8	-	0	2	0	6
chr14	92608508	92609638	circ_2224	14	+	0	4	0	10
chr15	91181678	91182047	circ_2225	2	+	0	0	0	2
chr1	101540951	101549130	circ_2226	2	+	0	2	0	0
chr18	21644104	21710381	circ_2228	3	+	0	2	0	1
chr12	62892699	62895478	circ_2229	5	+	0	0	0	5
chr3	178627387	178721972	circ_2230	8	-	0	8	0	0
chr2	203834642	203836461	circ_2231	2	+	0	2	0	0
chr10	75866988	75874657	circ_2232	4	+	0	4	0	0
chr13	25831334	25842051	circ_2233	2	-	0	0	0	2
chr20	37125964	37137851	circ_2234	2	+	0	2	0	0
chr1	235643370	235659618	circ_2235	11	-	0	11	0	0
chr13	114263766	114265377	circ_2236	3	+	0	3	0	0
chr22	41652025	41654110	circ_2239	4	-	0	0	0	4
chr8	48308936	48320523	circ_2240	27	+	0	27	0	0
chr3	10242053	10255232	circ_2244	2	+	0	1	0	1
chr12	53691634	53691934	circ_2245	2	+	0	0	0	2
chr19	47341311	47349399	circ_2248	13	-	0	7	0	6
chr11	108586606	108594189	circ_2249	20	+	0	20	0	0
chr1	72703814	72705420	circ_2250	2	-	0	0	0	2
chr9	5656583	5657806	circ_2251	18	+	0	0	0	18
chr16	67486141	67487618	circ_2252	4	-	0	2	0	2
chr6	5325329	5431405	circ_2254	2	+	0	0	0	2
chr9	113734353	113783270	circ_2255	5	-	0	3	0	2
chr14	31792771	31795548	circ_2257	4	-	1	0	0	3
chr11	58602126	58611997	circ_2258	2	-	0	0	0	2
chr12	66603236	66611015	circ_2261	37	+	0	30	1	6
chr14	55048998	55076343	circ_2262	8	+	0	6	2	0
chr16	3361753	3373013	circ_2263	4	+	0	4	0	0
chr9	33887316	33887452	circ_2264	4	+	0	0	0	4
chr10	5950888	5951257	circ_2266	15	+	0	0	0	15
chr3	138340249	138347998	circ_2268	2	+	0	2	0	0
chr21	45379515	45391371	circ_2269	4	+	0	4	0	0
chr1	150621144	150636239	circ_2271	3	-	0	3	0	0
chr8	23190914	23191383	circ_2273	2	-	0	0	0	2
chr15	40398506	40400587	circ_2274	4	-	0	0	0	4
chr19	9643521	9645955	circ_2275	20	-	0	3	0	17
chr3	41746549	41795980	circ_2276	5	-	0	2	0	3
chr17	64782985	64785097	circ_2277	5	+	0	0	0	5
chr10	1125951	1132297	circ_2278	4	+	0	2	0	2
chr16	4774751	4780152	circ_2279	2	-	0	2	0	0
chr6	158850768	158882761	circ_2280	4	+	0	0	0	4
chr8	71495399	71512317	circ_2282	2	-	0	2	0	0
chr9	33932560	33933626	circ_2285	8	-	0	8	0	0
chr17	30773963	30791596	circ_2286	3	+	0	0	0	3
chr10	15863655	15889942	circ_2287	27	-	2	21	2	2
chr1	200333330	200343374	circ_2288	2	-	0	2	0	0
chr7	137372489	137374748	circ_2289	4	-	0	3	0	1
chr15	59494525	59510286	circ_2290	3	-	0	3	0	0
chr19	34921481	34955036	circ_2291	9	+	0	9	0	0
chr16	82181403	82185119	circ_2292	2	-	0	2	0	0
chr9	134077034	134090755	circ_2294	3	+	0	0	0	3
chr5	70798426	70800578	circ_2295	2	+	0	2	0	0
chr11	63960550	63962092	circ_2296	16	+	0	10	0	6
chr16	23403701	23421681	circ_2297	2	-	0	2	0	0
chr17	76178670	76181246	circ_2298	4	-	0	0	0	4
chr7	104678573	104681470	circ_2302	183	+	4	52	4	123
chr3	11389351	11400086	circ_2303	2	+	0	0	0	2
chr7	50771518	50773020	circ_2304	20	-	0	3	0	17
chr9	135163623	135164038	circ_2305	5	-	0	2	0	3
chr15	81212435	81213442	circ_2306	3	+	0	2	0	1
chr1	1496712	1500296	circ_2307	18	-	0	4	0	14
chr7	99948875	99952863	circ_2308	6	+	0	0	0	6
chr2	153589045	153591640	circ_2309	6	+	0	6	0	0
chr19	5039847	5047680	circ_2312	69	+	0	38	0	31
chr4	7787921	7840430	circ_2314	3	-	0	3	0	0
chr19	52719032	52719916	circ_2315	12	+	0	6	0	6
chr9	3319738	3346764	circ_2316	3	-	0	3	0	0
chrX	153668722	153671295	circ_2317	2	+	0	2	0	0
chr1	92262844	92297452	circ_2318	2	-	0	2	0	0
chr10	22002701	22016857	circ_2319	48	+	0	30	0	18
chr3	78680311	78685258	circ_2320	2	-	0	2	0	0
chr17	57270853	57275150	circ_2321	22	+	0	8	1	13
chr10	27815757	29704341	circ_2322	227	+	0	0	227	0
chr9	33941647	33953472	circ_2323	2	-	0	0	2	0
chr15	41297791	41319934	circ_2324	32	-	0	17	0	15
chr9	16719456	16727995	circ_2325	2	-	0	2	0	0
chr12	438001	465703	circ_2326	2	-	1	0	0	1
chr10	115657869	115668282	circ_2327	5	+	0	5	0	0
chr20	49177900	49181606	circ_2328	4	+	0	0	0	4
chr1	93070864	93073284	circ_2329	40	-	0	18	0	22
chr11	20424465	20486092	circ_2330	2	+	0	2	0	0
chr3	167754624	167759262	circ_2331	89	-	0	46	3	40
chr7	156994415	157024021	circ_2332	32	+	0	23	9	0
chr4	20512118	20521076	circ_2333	20	+	0	7	0	13
chr2	61505300	61508377	circ_2334	71	-	0	36	6	29
chr6	30697799	30698877	circ_2335	41	-	0	16	3	22
chr2	157352556	157414094	circ_2336	6	+	0	6	0	0
chr1	66070721	66078725	circ_2337	2	+	2	0	0	0
chr17	27962986	27999147	circ_2338	7	-	0	5	0	2
chr2	236433059	236433357	circ_2341	6	+	0	0	0	6
chr6	42561929	42574389	circ_2343	2	+	0	2	0	0
chr7	73510952	73511519	circ_2344	82	+	0	22	0	60
chr2	46587777	46588229	circ_2345	32	+	0	21	0	11
chr13	42149876	42189220	circ_2346	3	-	0	3	0	0
chr5	157218711	157221980	circ_2347	16	-	0	6	0	10
chr16	70497072	70499079	circ_2348	3	+	0	0	0	3
chr2	102480283	102486877	circ_2350	6	+	0	6	0	0
chr1	63877597	63885111	circ_2352	7	+	0	7	0	0
chr11	116734384	116744352	circ_2353	43	-	0	25	0	18
chr12	101677892	101689436	circ_2354	2	+	0	2	0	0
chr21	27277336	27284274	circ_2356	2	-	0	0	0	2
chr8	11666303	11696082	circ_2357	16	+	0	16	0	0
chr6	136977445	137041727	circ_2360	5	-	0	5	0	0
chr1	44467985	44468657	circ_2361	36	-	0	14	0	22
chr3	132400758	132406070	circ_2363	2	-	0	2	0	0
chr6	88331072	88331731	circ_2364	3	+	0	1	0	2
chr8	117738255	117759117	circ_2365	6	-	0	0	0	6
chr9	131233587	131236020	circ_2366	3	+	0	3	0	0
chr2	215617171	215661841	circ_2367	66	-	4	32	9	21
chr7	92905477	92923948	circ_2369	2	+	0	2	0	0
chr2	225688218	225702548	circ_2370	4	-	0	2	0	2
chr18	29477749	29487573	circ_2372	5	-	0	0	0	5
chr9	125719290	125751750	circ_2373	4	+	0	4	0	0
chr7	17885218	17937069	circ_2374	3	-	0	3	0	0
chr6	168343809	168352867	circ_2375	3	+	0	2	0	1
chr18	12421539	12431920	circ_2380	3	+	0	1	0	2
chr2	200173483	200246543	circ_2383	12	-	1	7	0	4
chr3	37144415	37163182	circ_2384	2	-	0	2	0	0
chr7	137536752	137559426	circ_2385	8	-	0	0	0	8
chr7	50771518	50823753	circ_2387	2	-	0	0	0	2
chr7	77787529	77789284	circ_2388	2	-	0	0	0	2
chr4	166231705	166231902	circ_2389	14	+	0	0	0	14
chr3	53274267	53276258	circ_2390	24	-	0	11	0	13
chr4	81216713	81242617	circ_2391	2	+	0	2	0	0
chr10	127727863	127734701	circ_2392	10	-	0	0	0	10
chr6	158484823	158502542	circ_2393	2	+	0	2	0	0
chr13	24823615	24831547	circ_2394	4	+	0	0	0	4
chr5	37333565	37341344	circ_2395	9	-	0	6	0	3
chr10	26789748	26792203	circ_2396	17	+	0	4	1	12
chr9	140611078	140611634	circ_2397	141	+	2	66	4	69
chr15	100234281	100235372	circ_2399	2	+	0	0	0	2
chr20	13982934	13990619	circ_2400	2	+	0	0	0	2
chr8	141753329	141756959	circ_2402	4	-	0	3	0	1
chr4	26638833	26641809	circ_2403	7	+	0	3	0	4
chr19	49119134	49119459	circ_2406	2	-	0	0	0	2
chr21	45494205	45518415	circ_2407	2	+	0	2	0	0
chr9	123758518	123770776	circ_2409	2	-	0	2	0	0
chr14	105814830	105821514	circ_2410	26	+	0	4	0	22
chr14	101438599	101444031	circ_2411	30	+	0	14	0	16
chr16	1664640	1691188	circ_2412	4	+	0	0	0	4
chr8	9605534	9605722	circ_2414	8	+	0	0	0	8
chr19	3204571	3206024	circ_2415	4	+	0	0	0	4
chr2	233635796	233637676	circ_2416	2	+	0	2	0	0
chr2	72692289	72727101	circ_2417	2	-	0	1	1	0
chr17	1968367	1972225	circ_2420	3	-	0	3	0	0
chr8	99538970	99539145	circ_2421	15	-	0	0	0	15
chr11	78029189	78029955	circ_2422	2	-	0	0	0	2
chr13	96272139	96277183	circ_2423	2	-	0	2	0	0
chr3	44396231	44409200	circ_2424	3	+	0	2	1	0
chr20	44444180	44444552	circ_2425	176	+	0	60	1	115
chr3	41831153	41841785	circ_2427	4	-	0	0	0	4
chr1	33409620	33411229	circ_2429	23	-	0	2	0	21
chr3	67546222	67610076	circ_2430	3	-	0	0	0	3
chr22	32883732	32891517	circ_2431	2	+	0	2	0	0
chr1	186359843	186375400	circ_2432	5	+	0	2	0	3
chr18	46623772	46645296	circ_2433	2	-	0	0	0	2
chr6	33643468	33648457	circ_2436	2	+	0	0	0	2
chr4	75065511	75067087	circ_2437	5	+	0	3	0	2
chr6	82933785	82937019	circ_2440	7	-	0	3	0	4
chr5	64537931	64595958	circ_2441	11	-	0	8	0	3
chr3	9506109	9507242	circ_2442	5	+	0	0	2	3
chr22	22326984	22328860	circ_2443	3	-	0	0	0	3
chr10	70217238	70229920	circ_2444	4	-	0	0	0	4
chr9	97535284	97563284	circ_2445	79	+	0	46	0	33
chr22	43193474	43223005	circ_2447	3	-	0	3	0	0
chr9	115060112	115069724	circ_2450	4	-	0	4	0	0
chr8	81937455	81982405	circ_2452	4	-	0	2	0	2
chr2	135075100	135102635	circ_2453	2	+	0	2	0	0
chr6	128809760	128812994	circ_2454	2	-	0	2	0	0
chrY	15515663	15582109	circ_2455	2	-	0	2	0	0
chr3	125279223	125301822	circ_2457	7	-	0	7	0	0
chr2	120684174	120702816	circ_2458	4	+	0	4	0	0
chr1	22190593	22192302	circ_2460	2	-	0	1	0	1
chr5	33586612	33596165	circ_2461	2	-	0	2	0	0
chr6	150052749	150052871	circ_2463	2	-	0	2	0	0
chr12	88462299	88500875	circ_2464	2	-	0	0	2	0
chr3	69092901	69097713	circ_2465	2	-	0	0	2	0
chr18	43704788	43708803	circ_2466	4	+	0	4	0	0
chr22	41550999	41560134	circ_2467	4	+	0	3	0	1
chr18	33783076	33800180	circ_2468	8	+	0	8	0	0
chr7	891021	893222	circ_2469	4	+	0	2	0	2
chr1	113134147	113159517	circ_2470	5	-	0	2	0	3
chr6	5396866	5404934	circ_2471	18	+	0	4	0	14
chr10	69714392	69714835	circ_2474	2	-	0	0	0	2
chr3	41831153	41896438	circ_2475	2	-	0	0	0	2
chr3	182735054	182740342	circ_2477	5	-	0	0	0	5
chr15	43653360	43654139	circ_2478	3	-	0	3	0	0
chr17	78013611	78014069	circ_2480	11	+	0	4	1	6
chr16	89458788	89459087	circ_2481	5	-	0	0	0	5
chr9	32946751	32966771	circ_2483	2	-	0	0	0	2
chr16	30740287	30740893	circ_2484	615	+	5	326	12	272
chr1	36469942	36492899	circ_2485	4	+	0	0	4	0
chr14	62436850	62463260	circ_2486	4	+	0	3	0	1
chr14	73614503	73664837	circ_2487	81	+	0	55	3	23
chr1	97575904	97658566	circ_2489	2	-	0	0	0	2
chr7	80387647	80440017	circ_2491	4	-	0	4	0	0
chr16	67768144	67768945	circ_2493	3	-	0	1	0	2
chr11	134126442	134129639	circ_2495	2	+	0	2	0	0
chr13	28813716	28855516	circ_2496	3	+	0	0	3	0
chr1	233225807	233372726	circ_2497	2	-	0	2	0	0
chr11	47498398	47504408	circ_2498	9	-	0	3	0	6
chr16	30980626	30983040	circ_2499	2	+	0	2	0	0
chr4	145792013	145893151	circ_2501	3	-	0	3	0	0
chr3	179424722	179448497	circ_2502	4	+	0	4	0	0
chr4	140037803	140060651	circ_2506	17	-	0	17	0	0
chr16	47345151	47347747	circ_2507	2	-	0	0	0	2
chr2	101643845	101650220	circ_2510	57	-	1	33	4	19
chr11	20104553	20119291	circ_2512	5	+	0	2	0	3
chr13	114542701	114549562	circ_2516	2	-	0	2	0	0
chrX	123224704	123227422	circ_2517	3	+	0	0	0	3
chr2	175243651	175245443	circ_2518	5	-	0	5	0	0
chr3	52734278	52734512	circ_2524	21	-	0	1	0	20
chr13	40293373	40325281	circ_2525	2	+	0	2	0	0
chr17	3984670	3989949	circ_2526	31	-	0	7	0	24
chr11	71809335	71810302	circ_2528	2	-	0	2	0	0
chr9	123550047	123550556	circ_2529	5	-	0	3	0	2
chr11	95960452	95987740	circ_2532	2	-	0	0	0	2
chr21	45506683	45514114	circ_2533	8	+	0	8	0	0
chr2	58449077	58457009	circ_2534	23	-	0	5	0	18
chr4	25256687	25265471	circ_2535	15	+	0	12	0	3
chr7	16722405	16729531	circ_2536	25	+	0	7	0	18
chr12	72013095	72014095	circ_2537	7	-	0	0	0	7
chr2	54158972	54164677	circ_2539	5	-	0	5	0	0
chr1	70761813	70790640	circ_2541	4	-	0	4	0	0
chr1	54343988	54348949	circ_2542	2	-	0	0	0	2
chr17	76704279	76705814	circ_2543	4	-	0	0	0	4
chr11	73829273	73829427	circ_2544	8	-	0	0	0	8
chr3	127800097	127806651	circ_2546	8	-	0	0	0	8
chr12	62708571	62749256	circ_2547	4	+	0	4	0	0
chr6	35825038	35858790	circ_2548	2	-	0	0	2	0
chr2	136094741	136103205	circ_2549	5	-	0	0	0	5
chr2	61552510	61561106	circ_2550	9	-	0	3	0	6
chr16	28497668	28499062	circ_2551	2	-	0	0	0	2
chr7	129679304	129688984	circ_2553	190	-	0	62	5	123
chr21	44270151	44283706	circ_2554	6	-	0	4	0	2
chr2	153417397	153435478	circ_2555	2	+	0	2	0	0
chr17	79555970	79575848	circ_2556	10	-	0	6	2	2
chr20	25397740	25422412	circ_2559	2	+	0	0	0	2
chr11	66985227	66995634	circ_2560	2	+	0	2	0	0
chr19	36572335	36577714	circ_2561	2	+	0	2	0	0
chr10	71917520	71920825	circ_2562	6	-	0	2	0	4
chr8	71071740	71075089	circ_2564	188	-	1	68	7	112
chr19	46127977	46136397	circ_2565	2	-	0	2	0	0
chr18	29496235	29497630	circ_2569	2	-	0	0	0	2
chr5	64483843	64492978	circ_2572	31	-	0	6	0	25
chr16	87790005	87795646	circ_2573	2	-	0	0	0	2
chr3	65702977	65711426	circ_2574	3	-	0	3	0	0
chr9	91652908	91661909	circ_2576	9	-	0	5	2	2
chr9	86284100	86301070	circ_2578	3	-	0	3	0	0
chr5	179976931	179980471	circ_2579	163	+	0	57	6	100
chrX	53642705	53644407	circ_2580	2	-	0	2	0	0
chr2	36596251	36691798	circ_2581	8	+	0	6	0	2
chr11	114182767	114183336	circ_2582	5	+	0	0	0	5
chr1	162688827	162689917	circ_2583	2	+	0	0	0	2
chr6	36464488	36467767	circ_2584	5	-	0	0	0	5
chr13	114164553	114188555	circ_2585	17	+	0	6	0	11
chr10	104871502	104934739	circ_2587	2	-	0	0	0	2
chr12	104780994	104781762	circ_2588	2	+	0	2	0	0
chr9	7103685	7128236	circ_2589	7	+	0	3	0	4
chr9	19286767	19300329	circ_2590	3	+	0	3	0	0
chr11	6422219	6432591	circ_2591	5	-	0	0	0	5
chr6	29599173	29600162	circ_2592	3	-	0	0	0	3
chr19	47978367	47987715	circ_2594	4	-	0	4	0	0
chr9	88648197	88661487	circ_2595	2	-	0	2	0	0
chr11	20099098	20101755	circ_2596	6	+	0	0	0	6
chr4	174309664	174312424	circ_2597	2	+	0	0	0	2
chr17	41354672	41355803	circ_2599	5	+	0	0	0	5
chr8	18679879	18680721	circ_2600	2	-	0	0	0	2
chr10	32197100	32211888	circ_2601	21	-	0	8	0	13
chr11	48181482	48186067	circ_2604	3	+	0	2	0	1
chr12	70613173	70619170	circ_2605	2	-	2	0	0	0
chr2	32418958	32434630	circ_2606	5	+	0	3	0	2
chr3	51497130	51530796	circ_2607	3	-	0	0	0	3
chr1	145004783	145011471	circ_2608	2	+	0	0	0	2
chr22	40513059	40521866	circ_2609	9	+	0	0	0	9
chr17	57951900	57968402	circ_2611	3	-	0	3	0	0
chr11	20075626	20083905	circ_2612	7	+	0	0	0	7
chr4	57871412	57873168	circ_2614	2	+	0	2	0	0
chr5	74021465	74021951	circ_2615	4	-	0	0	0	4
chr5	64096075	64100213	circ_2617	5	+	0	5	0	0
chr12	42748963	42781337	circ_2619	10	+	0	6	0	4
chr20	5560654	5585086	circ_2622	2	-	0	2	0	0
chr2	68358409	68361931	circ_2623	21	-	0	7	0	14
chr6	43568725	43573056	circ_2624	20	+	0	7	0	13
chrX	71681854	71684581	circ_2625	15	-	0	0	0	15
chr13	23927924	23942626	circ_2626	12	-	2	5	0	5
chr16	21629186	21629395	circ_2627	24	+	0	2	0	22
chr4	148785997	148803083	circ_2628	39	+	0	28	4	7
chr7	6470111	6476164	circ_2629	6	-	0	2	0	4
chr4	95494502	95539342	circ_2630	10	+	0	10	0	0
chr1	183664106	183711424	circ_2631	2	+	0	1	0	1
chr12	124359778	124371860	circ_2632	2	+	0	2	0	0
chr3	101570929	101578309	circ_2633	2	+	0	2	0	0
chr20	2967411	2985792	circ_2634	3	+	0	0	0	3
chr1	160194232	160213867	circ_2637	2	-	0	2	0	0
chr3	100013931	100018175	circ_2639	16	+	0	12	0	4
chr9	125772633	125782738	circ_2640	8	+	0	8	0	0
chr10	49763508	49791197	circ_2641	16	-	0	0	0	16
chr8	42716888	42720632	circ_2642	19	-	0	0	0	19
chr2	217146598	217148452	circ_2643	2	-	0	0	0	2
chr18	7774147	7839399	circ_2644	8	+	0	2	0	6
chr3	172292063	172298745	circ_2645	2	-	0	0	0	2
chr13	45975218	45983209	circ_2647	5	-	0	3	0	2
chr19	808360	808762	circ_2648	4	+	0	4	0	0
chr14	73531680	73538455	circ_2649	2	+	0	2	0	0
chr17	42290187	42295664	circ_2650	2	-	0	2	0	0
chr2	109945680	109964405	circ_2651	128	+	0	83	4	41
chr8	68030483	68049838	circ_2652	4	+	0	0	4	0
chr13	30091710	30101502	circ_2655	2	-	0	2	0	0
chr1	52870353	52883776	circ_2656	2	+	0	1	0	1
chr16	14738131	14742449	circ_2657	4	+	0	0	0	4
chr16	66642212	66643906	circ_2658	124	+	0	50	0	74
chr12	105431881	105433584	circ_2659	5	-	0	5	0	0
chr21	30783842	30786195	circ_2661	2	+	0	0	0	2
chr4	77979660	77987558	circ_2664	18	-	0	0	0	18
chr6	136212573	136215963	circ_2666	2	+	0	2	0	0
chr15	25654235	25665899	circ_2667	2	-	0	2	0	0
chr3	140675369	140678382	circ_2670	5	+	0	0	0	5
chr12	123832576	123834988	circ_2671	19	-	0	3	0	16
chr7	29976172	30008684	circ_2672	15	-	0	6	0	9
chr3	48605143	48605603	circ_2673	5	-	0	4	0	1
chr15	62299507	62306212	circ_2674	2	-	0	0	2	0
chr1	186375215	186388209	circ_2677	12	+	0	5	1	6
chr17	74283273	74301022	circ_2678	32	-	0	13	1	18
chr14	30102075	30108110	circ_2679	4	-	0	4	0	0
chr1	85961849	85962235	circ_2680	4	-	0	0	0	4
chr20	3782928	3783619	circ_2681	2	+	0	0	0	2
chr10	102005556	102006692	circ_2682	5	-	0	0	0	5
chr16	69905707	69922152	circ_2683	8	+	0	4	0	4
chr9	86294690	86294952	circ_2685	3	-	0	3	0	0
chr3	33661095	33673866	circ_2686	17	-	0	11	0	6
chr14	105162327	105162827	circ_2687	5	+	0	0	0	5
chr7	65705312	65706257	circ_2689	94	+	4	74	3	13
chr1	47753223	47765824	circ_2693	13	-	0	13	0	0
chr3	61924151	61930703	circ_2696	5	+	0	0	0	5
chr13	52293334	52325551	circ_2697	4	+	0	0	0	4
chr6	25466101	25500463	circ_2698	6	+	0	4	0	2
chr11	14899723	14909375	circ_2699	2	-	0	0	0	2
chr11	3740642	3774638	circ_2701	6	-	0	6	0	0
chr8	128902835	129001537	circ_2704	2	+	0	0	0	2
chr20	47752370	47775683	circ_2705	2	-	0	0	0	2
chr6	86235844	86238080	circ_2706	8	-	0	0	0	8
chr19	4688769	4705982	circ_2707	4	-	0	4	0	0
chr2	173535523	173679153	circ_2708	2	+	0	2	0	0
chr8	131192997	131226947	circ_2710	2	-	0	0	0	2
chr9	36058824	36065621	circ_2716	9	+	0	4	0	5
chr13	52277732	52325551	circ_2717	7	+	0	3	0	4
chr1	233344264	233363117	circ_2720	5	-	0	1	0	4
chr6	16326625	16753578	circ_2721	3	-	0	3	0	0
chr16	71779047	71784235	circ_2724	12	-	0	10	0	2
chr15	42729430	42738856	circ_2726	5	-	0	4	0	1
chr22	41318337	41322467	circ_2727	2	+	0	0	0	2
chr2	204131237	204144836	circ_2728	3	+	0	0	0	3
chr20	36393599	36431450	circ_2729	12	+	0	7	0	5
chr3	126451921	126460330	circ_2730	2	+	0	0	0	2
chr1	36556845	36559115	circ_2731	3	+	0	0	0	3
chr1	201779074	201786413	circ_2733	13	+	0	10	0	3
chr14	103173688	103180954	circ_2734	2	+	0	0	2	0
chr14	39543619	39545297	circ_2737	5	-	0	0	0	5
chr18	76914504	76974038	circ_2738	4	+	0	4	0	0
chr18	21860806	21892070	circ_2739	3	-	0	0	0	3
chr1	114449618	114450813	circ_2743	3	+	0	0	0	3
chr2	232070911	232225594	circ_2744	2	+	0	2	0	0
chr14	58941325	58949430	circ_2745	2	+	0	2	0	0
chr15	68118274	68125595	circ_2746	2	+	0	0	0	2
chr6	128540067	128643455	circ_2749	11	-	0	6	0	5
chr2	37111075	37113969	circ_2750	2	-	0	0	0	2
chr16	28128639	28133083	circ_2751	3	-	0	3	0	0
chr3	48612230	48612675	circ_2752	2	-	0	0	0	2
chr1	211477425	211486303	circ_2753	2	+	0	2	0	0
chr18	77036105	77037196	circ_2754	3	+	0	3	0	0
chr1	224491425	224492868	circ_2755	5	-	0	0	1	4
chr10	31791276	31791437	circ_2758	2	+	0	0	0	2
chr12	66539621	66547228	circ_2760	19	-	0	11	0	8
chr16	53337632	53340309	circ_2761	8	+	0	2	0	6
chr2	114670749	114691963	circ_2763	6	+	0	3	0	3
chr17	37431223	37439108	circ_2764	2	-	0	2	0	0
chr14	91044450	91059970	circ_2766	3	-	0	0	0	3
chr13	96375496	96377506	circ_2767	230	+	0	23	12	195
chrX	67733169	67742759	circ_2768	5	+	0	4	0	1
chr10	135290406	135311509	circ_2770	2	+	0	2	0	0
chr7	139297948	139305309	circ_2771	5	-	0	5	0	0
chr8	141889570	141900868	circ_2774	257	-	2	95	22	138
chr10	74810811	74813348	circ_2775	2	-	0	2	0	0
chr19	9645864	9647032	circ_2776	21	-	0	0	0	21
chr5	40746900	40777688	circ_2777	5	-	0	5	0	0
chr1	42693554	42789498	circ_2780	4	-	0	4	0	0
chr10	26789748	26802589	circ_2783	3	+	0	0	0	3
chr19	53883975	53888280	circ_2784	3	+	0	0	3	0
chr8	37974168	37976881	circ_2785	6	+	0	0	0	6
chr10	12070744	12071523	circ_2786	2	-	0	1	1	0
chr2	136396309	136396692	circ_2787	4	+	0	2	0	2
chr11	47505005	47510576	circ_2788	9	-	0	3	0	6
chr13	98865474	99030172	circ_2789	7	+	0	4	0	3
chr8	119092988	119101296	circ_2790	3	-	0	0	0	3
chr14	74975307	74975655	circ_2792	3	-	0	0	3	0
chr2	135075100	135107509	circ_2793	4	+	0	4	0	0
chr1	47735307	47765824	circ_2794	2	-	0	2	0	0
chr18	45422892	45423180	circ_2795	5	-	0	0	0	5
chr1	57002627	57008275	circ_2796	3	-	0	3	0	0
chr9	94058303	94087686	circ_2798	9	-	0	1	0	8
chr19	48630534	48631277	circ_2799	20	-	0	13	0	7
chr12	122734418	122735646	circ_2800	2	-	0	0	2	0
chr15	43044172	43045445	circ_2801	2	-	0	2	0	0
chr13	20315705	20356931	circ_2802	5	-	0	0	0	5
chr15	40937195	40939272	circ_2805	2	+	0	2	0	0
chr9	108226517	108246783	circ_2807	4	+	0	1	0	3
chr2	10937207	10937883	circ_2808	3	-	0	0	0	3
chr8	17446977	17447274	circ_2809	21	+	1	11	0	9
chr5	14280431	14316852	circ_2811	2	+	0	1	0	1
chr16	69170599	69188360	circ_2812	2	+	0	0	0	2
chr19	19307775	19310043	circ_2813	3	+	0	3	0	0
chr9	139228904	139235450	circ_2814	4	+	0	0	2	2
chr5	5182157	5306841	circ_2816	20	+	0	20	0	0
chr13	61013822	61109367	circ_2817	4	+	0	0	4	0
chr11	68282496	68287119	circ_2818	44	+	0	21	0	23
chr12	123798167	123800207	circ_2819	57	-	1	23	0	33
chr2	71778171	71778850	circ_2820	2	+	0	0	0	2
chr2	19841422	19844621	circ_2822	2	-	0	0	0	2
chr3	98595511	98600611	circ_2823	2	-	0	0	0	2
chr6	32939372	32940704	circ_2824	30	+	0	26	0	4
chrX	118540423	118567707	circ_2826	2	+	0	0	0	2
chr11	77991647	77991947	circ_2827	6	-	0	6	0	0
chrX	45572541	45573541	circ_2828	2	+	0	2	0	0
chr1	51121114	51210447	circ_2829	19	-	0	13	0	6
chr6	129823750	129879311	circ_2831	9	-	0	9	0	0
chr2	24046128	24051809	circ_2832	2	-	0	1	0	1
[truncated: 35,443 more rows]
