# Supplementary material for: Improved circRNA Identification by Combining Prediction Algorithms
Source: Front Cell Dev Biol. 2018 Mar 5;6:20. doi: 10.3389/fcell.2018.00020 (PMC5844931; doi:10.3389/fcell.2018.00020)
Supplement: Supplementary file 2 [file Presentation2.ZIP › DeNovo/CIRCexplorer2.bed]

#chrom	start	end	name	score	strand	SRR444655/denovo/allcirc.txt_circReads	SRR444974/denovo/allcirc.txt_circReads	SRR444975/denovo/allcirc.txt_circReads	SRR445016/denovo/allcirc.txt_circReads
chr3	47703823	47719801	circ_1	13	-	0	6	0	7
chr1	10335485	10342591	circ_2	2	+	0	2	0	0
chr1	40726510	40737707	circ_4	4	+	0	4	0	0
chr13	99966350	99970323	circ_7	6	+	0	0	0	6
chr14	64879189	64891649	circ_8	4	+	0	3	0	1
chr16	354303	364683	circ_12	112	-	0	40	0	72
chr7	151891093	151896544	circ_13	5	-	0	0	1	4
chr1	179079416	179100616	circ_14	2	-	0	0	0	2
chr13	74419963	74518207	circ_15	2	-	0	0	0	2
chr3	45488382	45500378	circ_16	7	+	0	0	0	7
chr6	167435896	167458064	circ_18	4	+	0	4	0	0
chr2	65559120	65612039	circ_19	2	-	0	2	0	0
chr7	2834561	2834777	circ_20	5	-	0	1	0	4
chr12	96704829	96728643	circ_24	41	-	0	41	0	0
chr11	108004546	108005969	circ_28	2	+	0	1	0	1
chr7	40027197	40027857	circ_29	2	+	0	2	0	0
chr17	36619086	36619623	circ_32	12	+	0	4	0	8
chr7	24849425	24854822	circ_33	2	-	0	1	0	1
chr15	43724391	43730614	circ_35	23	-	0	17	0	6
chr8	131370262	131374017	circ_37	3178	-	30	1042	0	2106
chr20	36685933	36694658	circ_38	155	+	5	86	7	57
chrX	224026	224547	circ_39	2	-	0	0	0	2
chr11	111909967	111915954	circ_41	3	+	0	1	0	2
chr18	9195548	9221997	circ_43	24	+	2	13	9	0
chr4	54292038	54294350	circ_45	289	+	2	134	5	148
chr4	103455001	103488292	circ_46	18	+	0	9	1	8
chr6	76331247	76344527	circ_49	24	+	3	20	1	0
chr2	216269111	216274837	circ_51	2	-	0	0	0	2
chr10	69726439	69804320	circ_52	9	-	0	4	5	0
chr3	171360629	171410232	circ_54	6	-	0	4	2	0
chr4	103432036	103459113	circ_56	23	+	0	10	0	13
chr10	99502850	99504672	circ_58	20	+	0	5	1	14
chr6	44102297	44108835	circ_59	11	+	0	6	0	5
chr19	40327195	40328483	circ_60	2	-	0	1	0	1
chr2	9028147	9098771	circ_61	45	-	1	18	1	25
chr2	46087243	46088927	circ_64	14	+	0	0	0	14
chr2	177161587	177202305	circ_66	38	+	0	38	0	0
chr17	40764092	40765091	circ_67	13	+	0	4	1	8
chr7	18684293	18688306	circ_69	10	+	0	4	2	4
chr19	38571895	38579491	circ_70	5	+	1	2	0	2
chr1	5964676	6046387	circ_71	19	-	0	12	2	5
chr4	7770570	7780603	circ_73	2	-	0	0	0	2
chr15	66828270	66839043	circ_74	27	+	1	10	3	13
chr2	47177501	47222338	circ_75	2	+	0	2	0	0
chr8	15588174	15605974	circ_76	31	+	0	8	0	23
chr1	33248004	33256855	circ_79	2	-	0	0	0	2
chr16	532524	546859	circ_80	55	+	0	21	0	34
chr17	35797838	35798059	circ_82	3	+	0	1	0	2
chr17	45689825	45697150	circ_83	5	+	0	3	0	2
chr2	232099936	232127111	circ_85	29	+	0	10	0	19
chr6	2768924	2770595	circ_86	3	+	0	1	0	2
chr6	158288578	158331057	circ_87	2	+	0	2	0	0
chr3	15258931	15262488	circ_88	6	+	0	6	0	0
chr17	5117344	5118588	circ_89	7	+	0	0	0	7
chr5	138264934	138266624	circ_91	2	+	0	2	0	0
chr8	25126360	25132957	circ_95	2	+	0	1	0	1
chr6	44900389	44988369	circ_99	2	-	0	1	0	1
chr10	32128564	32143134	circ_100	3	-	0	2	1	0
chr2	42867312	42887002	circ_102	20	+	0	10	0	10
chr19	4703897	4704316	circ_103	3	-	0	3	0	0
chr2	216274285	216274837	circ_104	2	-	0	0	0	2
chr14	99924615	99932392	circ_105	3	-	0	3	0	0
chr11	61118462	61120611	circ_106	2	-	0	0	0	2
chr20	2967410	2969120	circ_107	78	+	0	35	0	43
chr14	101434984	101444031	circ_108	2	+	0	2	0	0
chr3	15271948	15288964	circ_110	2	+	0	0	2	0
chr22	32239080	32242953	circ_111	2	+	0	0	0	2
chr3	136260960	136349823	circ_112	2	-	0	2	0	0
chr6	31112463	31113585	circ_114	2	-	0	0	0	2
chr1	51204534	51246716	circ_115	3	-	0	3	0	0
chr4	38091552	38119813	circ_116	21	+	2	14	0	5
chr5	126154613	126158577	circ_117	2	+	0	2	0	0
chr2	36623756	36726490	circ_118	9	+	0	4	0	5
chr7	98530863	98533298	circ_119	7	+	1	3	0	3
chr6	168271065	168299147	circ_121	5	+	0	4	1	0
chr10	49687630	49732852	circ_122	3	-	0	0	0	3
chr2	228193393	228194499	circ_124	2	+	0	2	0	0
chr14	31771500	31777226	circ_128	6	-	0	6	0	0
chr15	78305164	78310299	circ_129	2	-	0	0	0	2
chr10	78787580	78799395	circ_130	2	-	0	0	0	2
chr10	27423759	27425314	circ_131	16	-	0	7	0	9
chr16	11969617	11971437	circ_133	2	-	0	0	0	2
chr16	74957823	74985441	circ_135	2	-	0	0	0	2
chr1	35562917	35576048	circ_136	7	+	0	4	1	2
chrX	10031484	10047844	circ_137	23	+	0	21	2	0
chr1	240492375	240555862	circ_138	23	+	0	12	0	11
chr2	122215262	122218769	circ_140	4	-	0	3	0	1
chr10	121598046	121602107	circ_142	6	-	0	4	0	2
chr15	43276094	43282318	circ_143	4	-	0	4	0	0
chr18	22025356	22028147	circ_144	3	+	0	0	0	3
chr8	141840570	141900868	circ_145	131	-	0	72	7	52
chr5	64483842	64492978	circ_147	26	-	0	4	1	21
chr2	48573339	48573890	circ_148	41	+	2	16	3	20
chr19	3964628	3964989	circ_149	2	-	0	2	0	0
chr2	70406663	70410067	circ_150	4	-	0	4	0	0
chr17	58013575	58013902	circ_153	38	+	0	11	0	27
chr2	238419216	238436159	circ_155	3	+	0	0	0	3
chr16	71697801	71713438	circ_157	15	-	0	7	1	7
chr2	206959645	206960515	circ_158	14	-	0	14	0	0
chr2	224744840	224749466	circ_159	9	-	0	2	0	7
chr2	27438188	27439488	circ_160	2	+	0	0	0	2
chr17	4186092	4200104	circ_161	5	-	0	0	0	5
chr16	4750970	4755254	circ_162	5	-	0	0	0	5
chr11	68115314	68125315	circ_164	2	+	0	2	0	0
chr22	29090019	29092975	circ_165	4	-	1	3	0	0
chr10	11551593	11569566	circ_167	6	-	0	1	0	5
chr12	122825299	122826244	circ_168	11	-	3	0	8	0
chr5	179136873	179143295	circ_170	13	+	0	3	0	10
chr16	89782869	89783230	circ_171	6	-	0	1	0	5
chr7	122019421	122047750	circ_172	2	-	0	2	0	0
chr19	39883103	39884277	circ_174	4	+	0	2	1	1
chr15	90333690	90335793	circ_176	4	-	0	1	0	3
chr20	33622925	33637797	circ_177	8	-	0	4	0	4
chr6	128505576	128587752	circ_179	2	-	0	2	0	0
chr2	24110701	24111269	circ_181	7	-	0	0	0	7
chr6	82933156	82937019	circ_182	4	-	1	0	0	3
chr17	7484028	7484384	circ_183	2	+	0	0	0	2
chr9	110068659	110081160	circ_184	11	+	0	7	0	4
chr8	23190913	23191136	circ_186	4	-	0	0	0	4
chr5	14304569	14336836	circ_187	479	+	8	273	7	191
chr1	179090729	179091002	circ_188	2	-	0	0	0	2
chr11	9456480	9459832	circ_189	5	+	0	3	0	2
chr9	115200710	115204050	circ_193	3	+	0	3	0	0
chr2	43732760	43755127	circ_194	5	-	0	0	0	5
chr8	62591835	62596747	circ_195	6	-	0	6	0	0
chr11	9228219	9229179	circ_197	9	-	0	0	0	9
chr17	20149238	20200390	circ_200	2	+	0	0	0	2
chr19	38621137	38633350	circ_201	20	+	0	13	0	7
chr8	100654038	100673719	circ_203	2	+	1	0	1	0
chr1	70736538	70781249	circ_204	10	-	0	1	9	0
chr8	28827559	28828036	circ_205	8	+	0	6	0	2
chr13	21955572	21957148	circ_206	2	-	0	1	0	1
chr16	86575302	86585898	circ_207	2	-	0	2	0	0
chr15	41020908	41023542	circ_211	2	+	0	0	0	2
chr10	26789747	26792203	circ_214	6	+	0	5	1	0
chr8	54714358	54742093	circ_215	4	-	0	1	0	3
chr16	69874028	69922152	circ_218	3	+	0	3	0	0
chr17	19823348	19839743	circ_219	18	-	0	18	0	0
chr5	78915434	78919312	circ_220	5	+	0	5	0	0
chr2	238234202	238250804	circ_221	3	-	0	1	1	1
chr4	3317796	3388164	circ_222	4	+	0	4	0	0
chr5	34028858	34033563	circ_225	3	-	0	0	0	3
chr1	54254805	54262817	circ_227	5	-	0	2	1	2
chr7	24856228	24888795	circ_228	6	-	1	3	0	2
chr3	51575513	51675883	circ_229	3	+	0	0	0	3
chr2	101638142	101646238	circ_232	5	-	0	5	0	0
chr1	144915444	144922638	circ_234	4	-	0	2	0	2
chr5	137721710	137761271	circ_235	3	+	0	3	0	0
chr17	62587201	62645157	circ_238	8	-	0	8	0	0
chr3	11356817	11383753	circ_239	4	+	1	3	0	0
chr2	171974248	171974367	circ_240	3	-	0	0	0	3
chr5	148885009	148929744	circ_241	2	-	0	2	0	0
chr3	123426600	123427742	circ_242	83	-	0	32	0	51
chr8	135521861	135533244	circ_243	58	-	0	29	0	29
chr1	162546566	162567648	circ_244	8	+	1	3	1	3
chr9	7011697	7015929	circ_245	13	+	0	5	0	8
chr2	29356520	29366811	circ_247	8	+	0	6	0	2
chr6	43538238	43541338	circ_249	2	-	0	2	0	0
chr3	183962985	183963600	circ_250	3	-	0	1	0	2
chr20	60714836	60716000	circ_251	3	-	0	1	0	2
chr3	33055547	33114205	circ_252	3	-	0	2	0	1
chr14	103296670	103342862	circ_261	2	+	0	2	0	0
chr12	32866142	32875567	circ_263	16	+	0	11	0	5
chr1	184559872	184567595	circ_264	2	+	0	2	0	0
chr19	33108494	33116872	circ_265	22	-	0	12	0	10
chr9	131369882	131374525	circ_266	2	+	0	0	0	2
chr17	34144719	34147441	circ_269	8	+	0	0	0	8
chr3	11372813	11383753	circ_270	9	+	0	4	0	5
chrX	62875373	62898452	circ_271	3	-	0	1	0	2
chr12	70723202	70724249	circ_273	9	+	0	5	0	4
chr2	32339706	32353548	circ_275	6	+	0	6	0	0
chr2	242192807	242207956	circ_278	3	-	0	0	0	3
chr5	64824278	64850773	circ_279	2	-	0	0	2	0
chr4	76573822	76581054	circ_281	27	-	0	20	2	5
chr18	29470697	29493485	circ_282	2	-	0	2	0	0
chr3	37089009	37093201	circ_283	8	+	0	0	0	8
chr22	36914809	36916735	circ_284	4	-	0	0	0	4
chr11	120347369	120348235	circ_285	88	+	0	21	3	64
chr11	85742510	85742653	circ_286	2	-	0	0	0	2
chr10	121674241	121675401	circ_287	6	+	0	4	0	2
chr22	39144717	39147378	circ_288	2	-	0	1	0	1
chr15	65772559	65773953	circ_289	6	-	0	1	1	4
chr11	110007387	110008139	circ_293	106	+	3	96	7	0
chr1	144048708	144053668	circ_294	26	+	0	3	1	22
chr19	2790418	2799789	circ_295	5	+	0	3	0	2
chr1	29016615	29030841	circ_296	3	+	0	1	0	2
chr2	236877105	236878331	circ_297	5	+	0	0	0	5
chr11	12247717	12248678	circ_298	18	+	0	7	0	11
chr1	180772523	180794480	circ_300	2	+	0	0	0	2
chr13	46559431	46563232	circ_301	2	-	0	0	2	0
chr21	27369674	27372497	circ_302	3	-	0	2	0	1
chr5	73048733	73091216	circ_304	3	+	0	0	0	3
chr2	220028954	220030144	circ_305	3	-	0	3	0	0
chr20	45852969	45856024	circ_306	2	-	0	2	0	0
chr8	144557567	144590069	circ_307	3	-	0	3	0	0
chr3	33165899	33175757	circ_308	2	+	0	2	0	0
chr8	68018139	68024310	circ_311	2	+	0	0	0	2
chr17	1778954	1783985	circ_314	5	+	0	2	0	3
chr3	64132505	64139044	circ_315	12	-	0	7	0	5
chr5	180666486	180668639	circ_316	5	-	0	1	0	4
chr1	59805629	59978111	circ_317	4	+	0	0	0	4
chr9	97177439	97200810	circ_319	5	+	0	3	0	2
chr3	48667870	48669829	circ_320	2	-	0	0	0	2
chr14	75567694	75568468	circ_321	2	-	0	0	1	1
chr10	72489049	72492115	circ_322	2	+	0	2	0	0
chr9	126345447	126414402	circ_324	11	-	0	4	0	7
chr9	127074787	127076264	circ_326	5	+	0	0	0	5
chr4	7008358	7026989	circ_327	2	+	0	1	0	1
chr5	95099211	95124562	circ_328	28	+	4	22	0	2
chr1	78324622	78340796	circ_330	2	+	0	2	0	0
chr14	96993766	96994343	circ_331	2	+	0	2	0	0
chr7	157015947	157024021	circ_332	4	+	0	4	0	0
chr16	89815066	89833645	circ_333	7	-	0	1	0	6
chr3	172486796	172504364	circ_335	27	+	2	15	0	10
chr1	183083665	183087281	circ_337	11	+	0	7	0	4
chr11	959436	972255	circ_338	6	+	0	6	0	0
chr19	36579939	36580208	circ_339	107	+	0	16	2	89
chr11	85687665	85692271	circ_341	36	-	0	0	2	34
chr2	10794606	10808849	circ_342	3	-	0	2	0	1
chr19	33604672	33605325	circ_344	13	+	0	11	2	0
chr12	102433645	102439897	circ_345	23	-	0	9	1	13
chr1	155691307	155695810	circ_346	39	+	0	16	0	23
chr22	31843411	31844218	circ_347	3	-	0	0	0	3
chr2	172309633	172314987	circ_350	3	+	1	2	0	0
chr7	106245624	106256217	circ_353	16	-	0	16	0	0
chr11	61624482	61632749	circ_355	2	+	0	0	0	2
chr15	63821212	63829355	circ_356	22	+	1	9	2	10
chr13	49742748	49749677	circ_357	14	+	0	11	0	3
chr1	59787207	60019899	circ_358	6	+	0	5	0	1
chr1	10431198	10435431	circ_360	2	+	0	2	0	0
chr19	960091	968503	circ_364	20	+	0	11	0	9
chr2	240111528	240274613	circ_365	2	-	0	0	0	2
chr8	1876592	1876816	circ_368	2	+	0	0	0	2
chr7	17908029	17915413	circ_369	48	-	2	20	7	19
chr6	42224465	42225939	circ_371	5	-	0	3	0	2
chr8	90623662	90624218	circ_375	2	-	0	2	0	0
chrY	1662336	1664425	circ_376	9	+	0	5	1	3
chr18	9583114	9593872	circ_377	4	-	0	3	0	1
chr5	64483842	64511314	circ_378	10	-	0	5	0	5
chr18	12718515	12720682	circ_383	12	+	0	0	0	12
chr6	163876310	163878583	circ_384	2	+	0	2	0	0
chr1	184671944	184677478	circ_385	2	-	0	0	0	2
chr22	21119104	21119981	circ_386	24	-	0	11	0	13
chr2	231624673	231678829	circ_387	3	+	0	3	0	0
chr2	29149333	29158473	circ_389	6	+	0	4	0	2
chr5	127483313	127488497	circ_390	2	+	0	1	0	1
chr3	142215202	142224145	circ_392	2	-	0	1	1	0
chr7	74524751	74528329	circ_393	11	+	0	0	0	11
chr14	35269429	35272194	circ_394	6	-	1	5	0	0
chr17	76069117	76079247	circ_395	10	+	0	6	0	4
chr1	213244347	213290752	circ_398	20	+	0	20	0	0
chr9	3330258	3346764	circ_401	22	-	1	19	0	2
chr3	37132957	37138151	circ_404	13	-	0	13	0	0
chr17	1756394	1787238	circ_407	5	+	1	2	0	2
chr17	44127898	44145033	circ_408	17	-	0	10	0	7
chr3	171969049	171979873	circ_410	48	+	0	48	0	0
chr1	167988782	167992285	circ_412	35	+	0	0	0	35
chr9	96233422	96261168	circ_413	273	+	7	140	14	112
chr18	21141323	21152144	circ_415	3	-	0	3	0	0
chr12	13061176	13062105	circ_416	9	+	0	2	0	7
chr3	196454793	196457963	circ_417	2	+	0	0	0	2
chr17	80972329	81006446	circ_418	2	-	0	0	0	2
chr7	44118338	44120515	circ_419	4	-	0	3	0	1
chr1	70694104	70705203	circ_420	6	+	0	6	0	0
chr19	49348626	49355583	circ_421	23	-	0	5	0	18
chr20	5939173	5944005	circ_422	27	+	0	0	2	25
chr5	133534776	133536765	circ_423	7	-	0	2	0	5
chr3	122182788	122215417	circ_424	4	-	0	3	0	1
chr7	6470110	6472590	circ_425	2	-	0	1	0	1
chr2	61717776	61761038	circ_427	2	-	0	0	2	0
chr21	40641824	40670508	circ_428	3	-	0	3	0	0
chr6	75898077	75902071	circ_429	4	-	1	3	0	0
chr11	18420977	18427119	circ_430	2	+	0	0	0	2
chr1	29542516	29543197	circ_431	2	-	0	0	0	2
chr1	19670851	19684057	circ_437	34	-	0	16	0	18
chr7	98983324	98991742	circ_438	2	+	0	2	0	0
chr1	22178580	22179325	circ_440	15	-	0	9	4	2
chr7	138758601	138761155	circ_441	4	-	0	2	2	0
chr2	99802639	99812219	circ_442	18	+	0	11	4	3
chr3	50142981	50145737	circ_444	8	+	0	4	0	4
chr3	56626997	56628056	circ_446	83	+	10	57	16	0
chr6	136932419	136958544	circ_448	2	-	0	2	0	0
chr14	50192403	50206900	circ_449	2	+	0	2	0	0
chr1	47725960	47737913	circ_451	7	-	1	3	3	0
chr9	91652907	91661909	circ_452	2	-	0	0	1	1
chr16	162620	180590	circ_453	2	-	0	2	0	0
chr16	81703746	81712233	circ_454	3	+	0	3	0	0
chr22	46088875	46125470	circ_457	9	+	0	9	0	0
chr10	372945	403877	circ_462	2	-	0	0	0	2
chr10	14572330	14595386	circ_463	3	-	0	0	0	3
chr3	81627075	81630426	circ_464	24	-	0	10	0	14
chr22	31661931	31664186	circ_465	11	+	0	6	0	5
chr3	135974697	135980907	circ_467	6	+	0	3	0	3
chr7	112101920	112102433	circ_468	3	+	0	0	0	3
chr4	88983057	88989213	circ_469	20	+	0	13	0	7
chr10	93716981	93726514	circ_470	3	+	0	1	2	0
chr7	73790216	73791152	circ_471	2	+	0	2	0	0
chr6	24714545	24716552	circ_472	2	-	0	0	0	2
chr21	47697440	47700051	circ_475	5	-	0	1	0	4
chr2	37105033	37121176	circ_476	21	-	0	0	0	21
chr18	196636	199316	circ_477	55	+	0	32	2	21
chr17	66440633	66447038	circ_478	6	-	0	1	0	5
chr16	16138306	16139870	circ_480	4	+	0	1	0	3
chr7	17885217	17890587	circ_481	56	-	3	31	4	18
chr9	37304184	37305711	circ_482	2	+	0	2	0	0
chr11	94583278	94599333	circ_483	2	+	0	2	0	0
chr19	48221765	48229481	circ_486	76	+	2	33	0	41
chr8	142160932	142170886	circ_487	3	+	0	1	0	2
chr16	11096930	11097162	circ_490	6	+	0	2	1	3
chr19	45377172	45377735	circ_491	5	+	0	2	0	3
chr8	141828375	141931231	circ_492	3	-	0	3	0	0
chr1	160182899	160183055	circ_495	33	+	1	0	4	28
chr12	133357383	133360893	circ_497	37	-	0	12	1	24
chr6	33402928	33403390	circ_498	3	+	0	0	0	3
chr15	67523567	67529158	circ_499	35	-	0	35	0	0
chr22	36737414	36745300	circ_500	213	-	0	122	2	89
chr16	9012887	9024254	circ_501	7	-	0	4	0	3
chr10	121275020	121286936	circ_502	26	-	0	13	1	12
chr8	72875157	72988862	circ_503	2	+	0	2	0	0
chr3	51575604	51661770	circ_504	13	+	0	3	0	10
chr19	39207725	39208714	circ_506	4	+	0	0	0	4
chr16	69687138	69693802	circ_507	9	+	1	6	1	1
chr3	47762155	47787483	circ_509	12	-	0	10	0	2
chr11	129996594	130005610	circ_520	6	+	0	1	0	5
chr3	32479446	32483505	circ_521	26	+	0	25	1	0
chr20	45891031	45905539	circ_525	65	-	3	33	7	22
chr12	111923068	111926584	circ_526	2	-	0	2	0	0
chr15	35182415	35185974	circ_527	5	-	0	1	0	4
chr3	57627379	57647278	circ_528	2	-	0	2	0	0
chr3	197707196	197726213	circ_529	7	+	0	5	2	0
chr1	160181332	160183055	circ_531	2	+	0	2	0	0
chr17	2929301	2930364	circ_532	6	+	1	3	0	2
chr18	54426095	54448887	circ_533	187	+	2	72	6	107
chr2	68717321	68753374	circ_535	8	+	1	0	7	0
chr12	51079615	51090958	circ_537	10	+	0	5	0	5
chr11	122774632	122775152	circ_538	5	+	0	5	0	0
chr8	42296967	42320608	circ_540	3	-	0	3	0	0
chr1	20230759	20231480	circ_542	4	+	0	2	0	2
chr19	19231573	19231975	circ_543	2	-	0	0	0	2
chr11	85723323	85742653	circ_544	13	-	2	9	2	0
chr1	54502282	54509198	circ_546	8	-	0	4	0	4
chr12	57674140	57677839	circ_547	22	-	0	14	0	8
chr15	70982792	70991999	circ_551	16	-	0	4	0	12
chr10	5998341	6002530	circ_552	3	-	0	3	0	0
chr2	55570783	55591169	circ_554	2	-	0	0	2	0
chr15	51040309	51041943	circ_557	3	-	0	3	0	0
chr2	121043449	121043658	circ_559	3	+	0	0	0	3
chr10	50701162	50714058	circ_561	70	-	2	66	2	0
chr15	39875817	39877764	circ_563	4	+	0	3	0	1
chr3	194325015	194331806	circ_564	3	-	0	0	0	3
chr3	123337485	123359351	circ_565	3	-	0	3	0	0
chr10	80878671	80976031	circ_566	16	+	0	6	1	9
chr17	37865570	37866734	circ_568	2	+	0	2	0	0
chr11	18579774	18600355	circ_569	2	-	0	2	0	0
chr16	57157325	57168738	circ_570	17	+	0	6	0	11
chr4	146791396	146824367	circ_572	10	-	2	8	0	0
chr6	138768137	138817508	circ_574	6	-	0	1	0	5
chr1	224868659	224922408	circ_575	113	+	0	80	2	31
chr16	30664041	30664729	circ_578	2	+	0	0	0	2
chr1	31742004	31764853	circ_579	7	-	0	4	1	2
chr3	48895939	48897060	circ_580	2	-	0	2	0	0
chr20	50234028	50245611	circ_581	9	-	0	5	0	4
chr1	67327829	67371058	circ_582	3	-	2	0	1	0
chr12	120587409	120587847	circ_585	3	-	0	1	0	2
chr15	50940883	50955243	circ_589	61	-	0	12	2	47
chr14	92555073	92562481	circ_590	5	-	0	4	0	1
chr3	133894452	133907767	circ_593	9	-	0	3	1	5
chr7	5254165	5257645	circ_598	2	+	0	2	0	0
chr2	175957270	175976382	circ_601	4	-	0	0	0	4
chr3	17549965	17627958	circ_602	9	-	0	2	0	7
chr4	7006570	7016284	circ_604	3	+	0	3	0	0
chr9	115038123	115060196	circ_605	19	-	0	5	0	14
chr12	107245227	107254190	circ_607	2	+	0	0	0	2
chr5	37302880	37307534	circ_609	3	-	0	1	1	1
chr10	123658355	123670666	circ_610	6	-	0	4	0	2
chr11	94528176	94564707	circ_612	13	+	0	4	0	9
chr1	213037066	213046160	circ_614	10	+	0	10	0	0
chr15	45965804	45968508	circ_615	7	+	0	3	0	4
chr3	182602540	182607336	circ_616	2	+	0	1	1	0
chr9	100854190	100857311	circ_617	3	-	0	1	0	2
chr5	38523520	38530768	circ_621	5	-	1	0	4	0
chr11	34111725	34113603	circ_622	25	+	1	15	0	9
chr1	235621910	235634274	circ_623	4	-	0	1	0	3
chr1	59787207	59787422	circ_625	7	+	0	1	0	6
chr5	68396633	68410323	circ_626	5	+	0	4	1	0
chr14	92597294	92609638	circ_627	2	+	0	2	0	0
chr1	240492375	240519208	circ_628	60	+	0	27	2	31
chr15	93540186	93545547	circ_629	21	+	4	7	10	0
chr12	91552072	91558494	circ_630	3	-	0	1	0	2
chr17	8351867	8358205	circ_633	3	+	0	1	0	2
chr5	80756873	80785128	circ_635	11	-	0	3	0	8
chr3	58104598	58112489	circ_637	3	+	0	1	0	2
chr3	196094898	196096382	circ_639	3	-	0	0	0	3
chr5	140960310	140963182	circ_641	40	-	0	22	0	18
chr10	75597225	75632841	circ_642	2	-	0	2	0	0
chr22	19808120	19808898	circ_643	7	-	0	7	0	0
chr11	847200	866001	circ_644	2	+	0	0	0	2
chr11	68560782	68562379	circ_645	2	-	0	0	0	2
chr4	151119153	151125041	circ_648	33	+	0	18	2	13
chr1	20027260	20067434	circ_649	2	-	0	0	0	2
chr16	71718378	71748704	circ_652	6	-	0	6	0	0
chr3	104483222	104574295	circ_655	8	-	0	5	0	3
chr11	587258	598502	circ_657	3	+	0	3	0	0
chr6	74407122	74446231	circ_659	2	+	0	0	0	2
chrX	19724998	19854400	circ_661	3	-	0	2	0	1
chr17	80521229	80529746	circ_662	160	+	0	72	5	83
chr17	66303083	66397591	circ_663	11	+	0	11	0	0
chr4	77691778	77692051	circ_666	3	+	0	3	0	0
chr3	122825595	122843190	circ_667	7	+	0	7	0	0
chr12	107393328	107393860	circ_671	10	-	0	0	5	5
chr9	114204585	114206774	circ_672	2	-	0	1	0	1
chr15	39874393	39874953	circ_673	4	+	0	4	0	0
chr17	34864900	34884033	circ_674	3	-	0	2	0	1
chr5	132262812	132270633	circ_675	10	-	0	10	0	0
chr22	39111911	39113005	circ_676	13	+	0	7	0	6
chr6	155095122	155099179	circ_677	6	+	0	0	2	4
chr10	31644072	31647262	circ_678	157	+	0	20	0	137
chr3	52724960	52725645	circ_679	3	+	0	1	0	2
chr16	67578201	67578733	circ_680	8	+	0	2	0	6
chr10	69902696	69925575	circ_681	2	+	0	2	0	0
chr5	137342678	137354835	circ_683	7	-	2	4	1	0
chr1	31819486	31821821	circ_684	5	+	0	5	0	0
chr19	17411664	17412433	circ_685	6	-	0	5	0	1
chr16	89590413	89592876	circ_688	3	+	0	0	0	3
chr2	225421011	225422573	circ_690	22	-	0	5	0	17
chr3	17255698	17333493	circ_693	2	-	0	2	0	0
chr14	31103152	31107453	circ_697	19	+	1	6	3	9
chr11	77824931	77825438	circ_699	4	-	0	0	1	3
chr1	236195700	236201553	circ_700	25	-	0	14	0	11
chr6	24709004	24716552	circ_701	5	-	1	0	0	4
chr8	101271334	101287389	circ_705	9	-	0	9	0	0
chr14	55215532	55243258	circ_706	14	+	0	13	0	1
chr5	180668491	180669345	circ_707	57	-	0	12	0	45
chrX	69561648	69573657	circ_708	116	+	2	55	6	53
chr10	79135767	79347629	circ_709	3	-	0	3	0	0
chr6	17539499	17543374	circ_710	21	+	0	10	1	10
chr2	200245086	200298237	circ_711	318	-	7	148	11	152
chr5	16763589	16766307	circ_712	7	-	0	5	0	2
chr6	108645028	108668243	circ_713	9	+	0	1	0	8
chr6	37429745	37447031	circ_714	2	+	0	2	0	0
chr2	158617391	158622708	circ_715	8	-	0	8	0	0
chr14	20871535	20872043	circ_716	3	-	0	1	0	2
chr12	101723018	101727222	circ_719	2	+	0	0	0	2
chr7	72352019	72361649	circ_721	3	+	0	0	0	3
chr15	91030185	91035943	circ_722	25	+	1	0	4	20
chr7	157174588	157178305	circ_724	2	+	0	1	0	1
chr22	38327805	38329119	circ_725	4	+	0	0	0	4
chr3	150293435	150299533	circ_728	3	+	2	0	1	0
chr11	14479329	14520531	circ_731	3	-	0	0	3	0
chr9	134319571	134323191	circ_732	4	+	0	0	0	4
chr3	53133396	53140885	circ_733	7	-	0	2	0	5
chr13	23985358	23985879	circ_734	9	-	0	9	0	0
chr19	11233849	11238761	circ_735	2	+	0	0	0	2
chr15	65266939	65273363	circ_740	22	-	2	12	0	8
chr12	122720332	122724492	circ_741	8	-	0	5	0	3
chr3	37144414	37154471	circ_742	2	-	0	2	0	0
chr8	144657155	144657515	circ_745	2	-	0	0	0	2
chr5	94204037	94230540	circ_746	3	-	0	2	1	0
chr14	31175028	31204064	circ_750	3	+	0	0	0	3
chr5	134705095	134705832	circ_753	46	-	0	15	1	30
chr10	128829913	128841428	circ_754	16	+	1	10	0	5
chr3	56705627	56707753	circ_755	3	-	0	0	0	3
chr5	148899852	148904734	circ_756	6	-	0	2	0	4
chr19	2199882	2214595	circ_757	2	+	0	2	0	0
chr10	81057369	81061969	circ_760	2	+	0	0	0	2
chr5	159520107	159521072	circ_764	8	-	0	5	0	3
chr19	33108494	33119755	circ_766	3	-	0	3	0	0
chr2	128896290	128903541	circ_767	2	+	0	1	0	1
chr7	98528255	98535443	circ_768	3	+	0	3	0	0
chr7	111617186	111644186	circ_769	2	-	0	0	0	2
chr18	76886266	76953263	circ_771	4	+	0	3	1	0
chr16	258076	270746	circ_773	5	-	0	2	0	3
chr6	130632435	130655990	circ_774	2	-	0	2	0	0
chr12	120149982	120151099	circ_775	2	-	0	0	0	2
chr2	61725807	61729445	circ_776	2	-	0	1	1	0
chr8	1824736	1830915	circ_778	2	+	0	2	0	0
chr9	140669560	140712590	circ_781	4	+	0	2	1	1
chr9	103212838	103220210	circ_784	4	+	0	4	0	0
chr13	52293333	52301926	circ_785	42	+	0	6	0	36
chr3	9512142	9512613	circ_786	2	+	0	1	0	1
chrX	18265888	18275150	circ_787	3	-	0	3	0	0
chr15	65743336	65777498	circ_788	2	-	0	0	2	0
chr18	33778652	33780287	circ_791	7	+	0	4	0	3
chr2	218745620	218771974	circ_792	2	-	0	2	0	0
chr9	113703700	113767819	circ_793	5	-	0	5	0	0
chr7	151921099	151933018	circ_794	3	-	0	1	0	2
chr1	197552281	197627499	circ_795	2	-	0	2	0	0
chr10	128768965	128807068	circ_796	2	+	0	0	2	0
chr15	91035776	91038067	circ_797	2	+	0	0	0	2
chr5	167920898	167929110	circ_798	3	+	0	3	0	0
chr9	86279944	86292876	circ_800	100	-	2	60	0	38
chr7	105187356	105189157	circ_801	3	+	0	3	0	0
chr9	128112573	128118136	circ_802	8	+	0	0	1	7
chr20	60585101	60589763	circ_804	2	-	0	2	0	0
chr16	87376482	87380856	circ_807	34	-	0	7	0	27
chr2	201790558	201791623	circ_808	4	-	0	0	0	4
chr12	53849668	53853187	circ_809	7	+	0	0	2	5
chr2	216189963	216203630	circ_811	5	+	0	2	3	0
chr3	16399438	16411786	circ_814	9	-	0	2	0	7
chr16	2806334	2806607	circ_815	9	+	0	1	0	8
chr5	72374006	72378652	circ_816	8	+	0	8	0	0
chr1	31438828	31441339	circ_817	2	-	0	2	0	0
chr12	124950718	124979914	circ_818	8	-	0	8	0	0
chr10	15174815	15183556	circ_820	6	-	1	5	0	0
chr6	159004985	159010814	circ_821	276	+	0	60	17	199
chr9	74326998	74330005	circ_823	3	-	0	0	0	3
chr9	131329016	131331176	circ_825	5	+	0	0	0	5
chr6	111708967	111737675	circ_826	5	-	3	0	2	0
chr3	10276142	10280723	circ_827	9	+	0	0	0	9
chr22	31854460	31859119	circ_828	10	-	0	8	1	1
chr7	90355880	90419967	circ_829	54	+	0	19	3	32
chr8	18490122	18513195	circ_831	24	-	0	6	0	18
chr1	47753222	47765824	circ_832	47	-	2	23	0	22
chr22	28490067	28501790	circ_834	3	-	0	0	2	1
chr10	51065351	51262177	circ_835	3	-	0	3	0	0
chr13	111857635	111896641	circ_837	12	+	0	6	1	5
chr4	119216093	119259469	circ_838	2	-	0	2	0	0
chr19	46191644	46191824	circ_839	2	-	0	1	0	1
chr5	109091029	109110666	circ_840	3	+	0	2	1	0
chr10	12123470	12129728	circ_841	7	+	0	3	0	4
chr15	44925702	44944464	circ_842	2	-	0	2	0	0
chr7	155556502	155559349	circ_843	10	+	0	0	0	10
chr11	65373231	65375919	circ_844	17	-	0	5	0	12
chr3	128060075	128060732	circ_845	2	+	0	2	0	0
chr11	85718584	85737409	circ_847	3	-	0	3	0	0
chr1	243493841	243507633	circ_849	3	+	0	3	0	0
chr8	131191509	131249240	circ_851	12	-	0	10	0	2
chr1	21231375	21268823	circ_852	3	-	0	1	2	0
chr1	21094076	21107033	circ_853	4	-	0	4	0	0
chr6	158509691	158514136	circ_854	4	+	0	1	0	3
chr4	13338516	13383218	circ_855	5	-	0	5	0	0
chr3	119084162	119087363	circ_859	2	+	0	0	0	2
chr6	110959851	110988777	circ_860	2	-	0	0	0	2
chr9	123533625	123538504	circ_861	4	-	0	2	2	0
chr9	125719289	125782738	circ_863	3	+	0	0	2	1
chr8	62557158	62566219	circ_864	2	-	0	2	0	0
chr17	61105364	61176718	circ_865	4	+	0	1	0	3
chr22	32134372	32134897	circ_866	32	-	0	0	0	32
chr13	38320073	38320592	circ_868	8	-	0	2	0	6
chr8	98725889	98731417	circ_870	8	+	0	7	0	1
chr19	59058742	59061651	circ_871	5	+	0	2	0	3
chr12	78522485	78562646	circ_874	4	+	0	0	0	4
chr3	23942298	23942540	circ_875	4	-	0	4	0	0
chr11	77451775	77458173	circ_877	3	-	0	0	0	3
chr17	64492318	64738878	circ_878	2	+	0	0	0	2
chr20	34295041	34301018	circ_879	10	-	0	0	0	10
chr18	39081083	39105490	circ_885	4	-	0	3	0	1
chr16	84135225	84135712	circ_887	14	-	0	7	0	7
chr14	74358729	74377120	circ_890	3	+	0	0	3	0
chr15	65743336	65744440	circ_891	9	-	0	0	0	9
chr8	23217602	23228275	circ_892	4	-	0	2	0	2
chr12	133291443	133294706	circ_893	10	+	0	6	0	4
chr9	7015852	7049200	circ_894	2	+	0	0	0	2
chr3	124527868	124540321	circ_895	10	-	0	8	0	2
chr19	1271327	1272050	circ_896	151	+	0	80	4	67
chr16	70502751	70503226	circ_897	9	+	0	7	0	2
chr2	85097348	85097909	circ_898	145	-	3	51	6	85
chr21	45387826	45391371	circ_900	9	+	0	3	0	6
chr8	11710118	11718988	circ_902	2	-	0	2	0	0
chr8	131414130	131415139	circ_904	28	-	0	3	0	25
chr2	219411641	219425606	circ_905	10	-	0	8	1	1
chr5	156918622	156926670	circ_907	2	-	0	2	0	0
chr11	118368650	118372572	circ_908	4	+	0	4	0	0
chr8	22265822	22266009	circ_912	3	+	0	0	0	3
chr17	1746096	1775820	circ_914	5	+	0	3	0	2
chr3	119582265	119721086	circ_916	3	-	0	2	0	1
chr16	16126965	16146673	circ_917	11	+	1	6	0	4
chr6	144808683	144832259	circ_920	26	+	0	24	2	0
chr7	74299454	74301260	circ_923	3	-	0	0	0	3
chr13	114157810	114175048	circ_926	85	+	0	31	3	51
chr13	76195898	76197456	circ_927	4	+	0	2	0	2
chr3	183368083	183369064	circ_929	3	+	0	0	0	3
chr20	47585683	47592736	circ_934	12	+	0	7	0	5
chr6	17421785	17426921	circ_935	16	+	0	5	0	11
chr14	101379768	101381292	circ_938	2	+	0	2	0	0
chr4	2626988	2628304	circ_939	95	+	0	33	2	60
chr2	228195341	228212100	circ_940	2	+	0	2	0	0
chr16	28970037	28970421	circ_942	11	+	0	0	0	11
chr1	155927503	155928187	circ_943	12	-	0	0	0	12
chr18	76856475	76873354	circ_946	9	+	0	5	0	4
chr7	810107	814799	circ_948	94	+	0	46	1	47
chr7	150814181	150815719	circ_949	196	+	2	95	0	99
chr7	132973675	133314894	circ_950	4	+	0	2	0	2
chr12	105303432	105322472	circ_951	6	-	1	5	0	0
chr16	521294	539000	circ_952	13	+	0	7	0	6
chr8	131164981	131179868	circ_954	2	-	0	0	0	2
chr6	79724798	79735881	circ_955	7	-	0	3	2	2
chr5	150843113	150847486	circ_956	4	+	0	3	0	1
chr17	57274904	57275150	circ_957	217	+	0	5	10	202
chr17	5356899	5359502	circ_959	5	-	0	2	0	3
chr17	45668082	45669911	circ_961	16	+	0	6	0	10
chr3	33661094	33673863	circ_962	7	-	0	3	0	4
chr13	41890981	41910892	circ_965	6	+	2	0	4	0
chr14	23282108	23282649	circ_966	48	-	0	48	0	0
chr6	168291541	168299147	circ_968	3	+	0	1	0	2
chr2	219339352	219339608	circ_969	3	-	0	3	0	0
chr2	32694462	32694682	circ_970	2	+	0	0	0	2
chr3	111651115	111659492	circ_972	2	+	0	2	0	0
chr12	57640586	57641981	circ_973	5	-	0	1	0	4
chr2	86348601	86353003	circ_975	4	+	0	1	1	2
chr19	46324641	46357765	circ_976	2	-	0	0	0	2
chr19	11024552	11027453	circ_977	53	+	0	26	1	26
chr21	34787194	34793992	circ_978	18	+	0	5	0	13
chr5	179134132	179135381	circ_979	4	+	0	0	0	4
chr14	96807858	96813678	circ_980	8	-	3	0	5	0
chr12	133353219	133359079	circ_981	2	-	2	0	0	0
chr2	30682417	30791042	circ_982	7	+	0	7	0	0
chr1	243858892	244006584	circ_984	3	-	1	0	2	0
chr20	30720815	30723976	circ_985	2	+	1	1	0	0
chr14	102473344	102474674	circ_986	4	+	0	1	0	3
chr10	96201652	96234540	circ_987	96	+	3	0	3	90
chr2	224856519	224863059	circ_989	8	-	1	6	0	1
chr12	95546586	95546769	circ_990	11	-	0	11	0	0
chr15	62966025	62978995	circ_991	4	+	0	0	0	4
chr8	38682825	38688695	circ_992	5	+	0	2	0	3
chr11	111715323	111735974	circ_993	10	-	0	5	2	3
chr11	46670686	46671867	circ_996	7	+	0	0	0	7
chr17	33466253	33467085	circ_1000	2	-	0	2	0	0
chr10	75147446	75157032	circ_1001	4	-	0	2	0	2
chr12	19475243	19475601	circ_1003	4	+	0	0	0	4
chr6	129845111	129879311	circ_1004	2	-	0	2	0	0
chr3	52952499	52962357	circ_1005	6	-	0	6	0	0
chr17	35600286	35603892	circ_1006	4	-	0	1	0	3
chr12	96076482	96107116	circ_1007	3	-	0	3	0	0
chr2	175742237	175742856	circ_1008	5	-	0	2	0	3
chr11	128963515	128994789	circ_1009	21	-	0	8	1	12
chr2	109463193	109473426	circ_1011	8	+	0	8	0	0
chr5	9379934	9423350	circ_1013	42	-	1	21	4	16
chr8	131164981	131199531	circ_1016	5	-	0	4	0	1
chr3	196541321	196547438	circ_1017	14	+	0	4	0	10
chr15	81192589	81201647	circ_1018	4	+	0	4	0	0
chr3	142222203	142226951	circ_1021	3	-	2	0	0	1
chr2	201741641	201752408	circ_1023	11	-	0	11	0	0
chr10	12154898	12155063	circ_1024	2	+	0	0	0	2
chr14	50611887	50625364	circ_1026	3	-	0	3	0	0
chr1	3424358	3432091	circ_1028	2	-	0	1	0	1
chr13	21013731	21063635	circ_1029	2	-	0	0	0	2
chr14	77978499	77978746	circ_1030	2	-	0	0	0	2
chr3	195063199	195112876	circ_1034	5	-	0	3	2	0
chr14	50292584	50298079	circ_1037	2	-	2	0	0	0
chr13	24823614	24826000	circ_1038	118	+	0	52	1	65
chr7	100773701	100773935	circ_1039	2	+	0	0	0	2
chr2	32749954	32774548	circ_1040	5	+	1	4	0	0
chr18	48584494	48593557	circ_1041	6	+	0	0	0	6
chr12	24982756	25002883	circ_1042	14	-	0	7	2	5
chr1	241031886	241033419	circ_1043	11	-	0	11	0	0
chr7	66236869	66264401	circ_1044	7	+	0	4	0	3
chr4	120166491	120170037	circ_1045	19	+	0	1	1	17
chr8	93088192	93093521	circ_1046	13	-	0	5	0	8
chr4	7795407	7820898	circ_1047	2	-	0	0	0	2
chr6	71185112	71212494	circ_1050	2	+	0	2	0	0
chr12	78400198	78452895	circ_1051	6	+	2	3	1	0
chr10	78778770	78799395	circ_1052	3	-	0	1	0	2
chr7	114582329	114619836	circ_1053	13	+	1	9	3	0
chr2	206036934	206050587	circ_1057	13	+	1	7	1	4
chr10	52103251	52104105	circ_1058	7	-	0	7	0	0
chr22	45942964	45946495	circ_1059	2	+	0	2	0	0
chr12	1372199	1399178	circ_1061	8	+	0	2	0	6
chr2	113405229	113410375	circ_1062	12	+	0	5	0	7
chr14	103425967	103430987	circ_1063	11	-	0	4	0	7
chr2	128767842	128770728	circ_1064	4	-	0	1	0	3
chr6	129950497	129955250	circ_1066	3	-	1	0	2	0
chr2	63053221	63058293	circ_1069	5	+	0	3	2	0
chr14	50199421	50206900	circ_1070	3	+	0	3	0	0
chr20	30742905	30746317	circ_1073	6	+	0	4	0	2
chr10	27047990	27059274	circ_1074	4	-	0	4	0	0
chr2	232995328	233075115	circ_1076	3	+	0	1	0	2
chr17	47869247	47875920	circ_1078	2	+	0	0	0	2
chr15	76518189	76588078	circ_1079	4	-	0	4	0	0
chr6	135299816	135315013	circ_1080	2	-	0	2	0	0
chr10	5838725	5842668	circ_1081	32	-	0	8	2	22
chr16	11133610	11145498	circ_1082	2	+	0	0	0	2
chr7	40117603	40118450	circ_1083	3	+	0	3	0	0
chr7	24910350	24911688	circ_1085	3	-	0	0	0	3
chr2	61505299	61520685	circ_1086	6	-	0	3	2	1
chr11	118451960	118455359	circ_1087	22	+	0	22	0	0
chr16	71803525	71805155	circ_1088	4	-	0	0	0	4
chr12	112583389	112586108	circ_1089	3	+	0	0	0	3
chr4	2906490	2916767	circ_1090	2	+	0	1	0	1
chr9	88574707	88611492	circ_1091	3	+	1	0	2	0
chr4	120189422	120193189	circ_1092	3	+	1	2	0	0
chr21	44270150	44274736	circ_1093	2	-	0	2	0	0
chr1	28362054	28374937	circ_1094	42	-	0	19	0	23
chr21	46538478	46554747	circ_1095	8	+	0	2	0	6
chr2	169404105	169417832	circ_1097	19	+	0	0	0	19
chr8	130915557	130916831	circ_1098	4	-	0	0	0	4
chr15	22940727	22958342	circ_1099	2	+	0	2	0	0
chr15	68434283	68457142	circ_1100	33	+	0	23	0	10
chr1	31740717	31754343	circ_1101	4	-	0	2	0	2
chr15	81082876	81083336	circ_1103	10	+	0	0	0	10
chr2	11389786	11428575	circ_1104	2	-	0	0	2	0
chr7	92300739	92404145	circ_1106	3	-	0	0	1	2
chr3	11382118	11389509	circ_1107	11	+	0	4	0	7
chr1	60125890	60139805	circ_1108	2	+	0	2	0	0
chr1	12335881	12338095	circ_1109	20	+	0	17	3	0
chr9	140707457	140710514	circ_1111	2	+	0	0	0	2
chr1	150432535	150432793	circ_1112	13	+	0	4	0	9
chr1	109954498	109957985	circ_1113	2	-	0	0	0	2
chr5	311407	314711	circ_1117	2	+	0	0	0	2
chr19	41088256	41089623	circ_1118	11	+	0	3	0	8
chr1	25773252	25785383	circ_1120	4	+	1	0	3	0
chr17	62289933	62291602	circ_1121	37	-	2	34	1	0
chr21	40650668	40670508	circ_1122	4	-	0	4	0	0
chr2	20490412	20497439	circ_1123	3	-	0	0	0	3
chr20	21335426	21338430	circ_1124	4	+	0	0	0	4
chr1	243471290	243507633	circ_1125	3	+	0	3	0	0
chr19	46345507	46352134	circ_1127	2	-	0	0	0	2
chr16	75646140	75646759	circ_1128	5	-	0	4	0	1
chr1	86838113	86851273	circ_1130	2	-	0	0	2	0
chr8	124369801	124373886	circ_1131	2	-	0	0	0	2
chr1	173725061	173735428	circ_1132	5	+	1	2	0	2
chr9	137619111	137630654	circ_1133	21	+	0	17	0	4
chr8	145533140	145537717	circ_1134	7	+	0	3	0	4
chr16	18839352	18845760	circ_1136	7	-	0	7	0	0
chr20	43545396	43547918	circ_1137	25	+	0	11	4	10
chr17	60106901	60112969	circ_1139	18	-	0	18	0	0
chr11	34107851	34111003	circ_1140	2	+	0	0	0	2
chr15	28874411	28878886	circ_1141	16	+	0	5	0	11
chr3	49069615	49070661	circ_1142	2	-	0	2	0	0
chr9	84267098	84268951	circ_1144	6	-	0	0	0	6
chr15	43242459	43258484	circ_1145	6	-	0	0	6	0
chr11	126104889	126110939	circ_1146	7	+	0	4	0	3
chr9	140605418	140622981	circ_1147	3	+	1	2	0	0
chr2	216256354	216259442	circ_1149	3	-	0	2	0	1
chr4	120180974	120190992	circ_1150	10	+	0	10	0	0
chr2	45773870	45812913	circ_1151	6	-	1	3	2	0
chr13	114541041	114542823	circ_1152	8	-	0	4	0	4
chr17	17782940	17810845	circ_1154	19	-	0	15	0	4
chr1	32557275	32557612	circ_1155	2	+	0	2	0	0
chr1	44303890	44360149	circ_1156	2	+	0	1	0	1
chr1	227381486	227441856	circ_1158	5	-	0	4	1	0
chr2	9484660	9499018	circ_1161	13	+	0	3	0	10
chr12	66603235	66611015	circ_1162	92	+	0	59	0	33
chr2	230638812	230642195	circ_1164	3	-	0	2	0	1
chr7	90585011	90613556	circ_1165	31	+	0	4	1	26
chr15	56148328	56164674	circ_1167	3	-	0	3	0	0
chr19	37838091	37838774	circ_1168	3	+	0	0	0	3
chr15	56132644	56132925	circ_1172	3	-	0	1	0	2
chr17	57842331	57895134	circ_1173	4	+	0	4	0	0
chr18	21104093	21106729	circ_1175	2	+	0	0	0	2
chr13	23927923	23945304	circ_1176	246	-	4	208	11	23
chr17	57728563	57733388	circ_1177	8	+	0	0	0	8
chr11	18312988	18313566	circ_1181	5	-	2	0	3	0
chr17	43347779	43351960	circ_1182	2	-	0	0	0	2
chr2	86335472	86346167	circ_1183	3	+	0	2	0	1
chr14	102469128	102471020	circ_1184	2	+	0	2	0	0
chr17	16974193	16981390	circ_1185	3	+	0	0	0	3
chr2	102460562	102460773	circ_1186	3	+	0	0	0	3
chr6	157431605	157454341	circ_1187	57	+	1	20	0	36
chr19	651610	652884	circ_1188	33	-	0	21	0	12
chr13	77791974	77807398	circ_1189	13	-	0	4	4	5
chr12	53848509	53853187	circ_1190	4	+	0	3	0	1
chr6	36189944	36196833	circ_1191	2	+	0	0	0	2
chr5	14270933	14304701	circ_1193	18	+	0	16	0	2
chr7	91957096	91981956	circ_1194	4	+	0	4	0	0
chr8	118830673	118849440	circ_1195	30	-	1	19	2	8
chr7	36438687	36455493	circ_1197	4	+	0	4	0	0
chr4	25156619	25160729	circ_1198	19	-	0	8	0	11
chr19	11151982	11152236	circ_1199	3	+	0	1	0	2
chr21	46702263	46703442	circ_1202	3	-	0	2	0	1
chr5	70343832	70344985	circ_1203	2	-	0	1	0	1
chr9	19276155	19276477	circ_1206	4	+	0	2	0	2
chr10	71151880	71154861	circ_1208	4	+	0	0	0	4
chr1	235944164	235964397	circ_1209	3	-	3	0	0	0
chr10	13214375	13217681	circ_1210	2	+	0	2	0	0
chr9	33948371	33973235	circ_1211	2	-	0	0	0	2
chr4	121675707	121732604	circ_1212	75	-	6	43	14	12
chr1	22027990	22030111	circ_1213	9	-	0	9	0	0
chr7	122019421	122056218	circ_1216	4	-	0	4	0	0
chr19	19042133	19042434	circ_1217	3	-	0	1	0	2
chr4	88973142	88989213	circ_1218	12	+	0	11	0	1
chr2	216191544	216203630	circ_1219	2	+	0	2	0	0
chr3	49094294	49095323	circ_1221	15	-	2	7	1	5
chr16	18805920	18810156	circ_1223	19	-	0	11	0	8
chr1	64117339	64120137	circ_1224	8	+	0	0	0	8
chr7	132989920	133041327	circ_1226	2	+	0	1	0	1
chr3	47468646	47476627	circ_1228	4	-	0	2	0	2
chr2	239090705	239103511	circ_1230	44	-	0	17	0	27
chr1	205130385	205138960	circ_1231	2	-	0	2	0	0
chr2	36749234	36764689	circ_1233	19	+	1	8	1	9
chr9	99271954	99327765	circ_1234	5	-	0	0	5	0
chr14	69919957	69922583	circ_1235	13	+	0	3	0	10
chr7	129350213	129367205	circ_1237	2	+	0	2	0	0
chrX	24190831	24197887	circ_1239	17	+	3	0	14	0
chr5	170346444	170395381	circ_1241	4	+	0	2	0	2
chr16	56973148	56974157	circ_1242	18	+	0	8	1	9
chr22	31858917	31859953	circ_1243	20	-	0	10	0	10
chr9	118969734	118989831	circ_1244	33	+	0	19	0	14
chr3	17226600	17279911	circ_1245	3	-	0	3	0	0
chr16	29934510	29934680	circ_1247	7	-	0	3	0	4
chr14	101450684	101455127	circ_1248	5	+	0	2	0	3
chr4	25146395	25160729	circ_1249	14	-	0	7	0	7
chr2	46583289	46588229	circ_1250	14	+	0	4	0	10
chr6	17688626	17688849	circ_1251	10	-	1	0	0	9
chr7	155465560	155493638	circ_1252	3	+	0	0	3	0
chr10	51345752	51361910	circ_1255	2	-	0	2	0	0
chrX	1404670	1409402	circ_1256	2	+	0	2	0	0
chr11	61131723	61133688	circ_1258	7	+	0	3	0	4
chr2	43506903	43520352	circ_1259	8	-	0	7	0	1
chr16	71748414	71748704	circ_1261	5	-	0	5	0	0
chr2	72371117	72371342	circ_1262	30	-	0	13	0	17
chr11	108350027	108361894	circ_1263	11	-	0	11	0	0
chr5	127850369	127866386	circ_1265	5	-	0	0	0	5
chr10	13824921	13838588	circ_1266	3	-	0	3	0	0
chr4	141578250	141600997	circ_1272	2	-	0	1	1	0
chr3	129546645	129551669	circ_1273	24	-	0	24	0	0
chr2	192543715	192548530	circ_1274	2	+	0	0	0	2
chr6	157488173	157495251	circ_1275	8	+	0	2	0	6
chr11	118635916	118639060	circ_1276	15	-	0	8	1	6
chr15	74932806	74948409	circ_1278	2	-	0	0	0	2
chr18	7888103	7955412	circ_1279	2	+	0	0	0	2
chr3	9796387	9796569	circ_1281	4	+	0	0	0	4
chr1	237013643	237016388	circ_1283	14	+	0	9	0	5
chr4	39510185	39515804	circ_1285	3	-	0	3	0	0
chr1	10177516	10179671	circ_1286	11	+	0	4	0	7
chr3	155551256	155551830	circ_1288	2	-	0	2	0	0
chr5	61733100	61770291	circ_1290	3	+	0	3	0	0
chr8	141549418	141551457	circ_1292	29	-	0	13	0	16
chr10	25226112	25231365	circ_1293	31	-	0	7	0	24
chr16	70051949	70065871	circ_1294	5	-	0	4	0	1
chr7	44739739	44741214	circ_1296	45	+	0	19	0	26
chr13	46616298	46619651	circ_1299	2	-	0	0	2	0
chr10	27462046	27470510	circ_1301	4	+	0	0	0	4
chr6	159197439	159210403	circ_1302	5	-	0	5	0	0
chr17	1576374	1577186	circ_1304	2	-	0	0	0	2
chr11	75727858	75728024	circ_1307	3	+	0	0	0	3
chr5	96762939	96767604	circ_1308	2	+	0	2	0	0
chr1	109878861	109888500	circ_1310	2	-	0	0	2	0
chr2	44428324	44436466	circ_1312	10	+	0	8	2	0
chr2	197143251	197157474	circ_1314	12	-	0	5	0	7
chr1	233353644	233363117	circ_1315	144	-	0	61	8	75
chrX	153595099	153596106	circ_1316	2	-	0	0	0	2
chr18	9522157	9522507	circ_1317	5	+	0	0	0	5
chr15	65790201	65793117	circ_1320	7	-	0	7	0	0
chr12	112568314	112572870	circ_1322	17	+	0	6	0	11
chr8	131172109	131199531	circ_1323	6	-	0	4	0	2
chr10	28824490	28879761	circ_1324	6	+	0	4	0	2
chr22	24431891	24434909	circ_1326	30	+	0	15	0	15
chr16	27539918	27556844	circ_1327	5	-	0	5	0	0
chr22	19028570	19029472	circ_1328	7	-	0	2	0	5
chr6	139487420	139488461	circ_1331	3	+	0	0	0	3
chr22	41265002	41278181	circ_1332	2	+	0	2	0	0
chr8	71506740	71512317	circ_1333	4	-	0	4	0	0
chr9	138741982	138754454	circ_1334	19	-	0	11	0	8
chr16	90027338	90028533	circ_1335	2	+	0	2	0	0
chr17	37431222	37441826	circ_1337	2	-	0	1	0	1
chr2	184016235	184024380	circ_1339	2	+	0	1	0	1
chr4	47886362	47898664	circ_1340	2	-	0	1	1	0
chr14	103173687	103180954	circ_1341	2	+	0	0	2	0
chr4	1838155	1843524	circ_1344	6	-	0	3	0	3
chr17	27802687	27805365	circ_1345	2	+	0	0	0	2
chr4	20619061	20619273	circ_1346	2	+	0	0	0	2
chr3	8894562	8896458	circ_1348	7	-	0	0	0	7
chr17	61655830	61661073	circ_1351	4	+	0	0	0	4
chr5	37302880	37303516	circ_1353	3	-	0	1	0	2
chr3	121178896	121187278	circ_1354	4	-	0	0	0	4
chr9	114341075	114359712	circ_1355	4	-	0	4	0	0
chr14	71511849	71543136	circ_1356	8	+	0	3	5	0
chr17	41886323	41888573	circ_1357	8	-	0	8	0	0
chr2	45927677	45928630	circ_1358	4	+	0	0	0	4
chr8	143425326	143436124	circ_1359	3	-	0	3	0	0
chr3	11396894	11468400	circ_1360	58	+	0	34	0	24
chr4	148886174	148887990	circ_1361	6	+	0	2	0	4
chr5	5191797	5222997	circ_1363	12	+	0	5	0	7
chr3	179418795	179448497	circ_1364	4	+	0	4	0	0
chr19	9767222	9771550	circ_1365	35	-	1	9	4	21
chr6	119177533	119177708	circ_1366	7	-	0	0	0	7
chr21	33825619	33867480	circ_1367	8	+	0	7	0	1
chr5	112399680	112421007	circ_1368	5	-	0	4	1	0
chr11	85718584	85742653	circ_1369	41	-	7	20	14	0
chr17	80426639	80442826	circ_1371	2	+	1	0	0	1
chr21	47531892	47532491	circ_1375	3	+	0	0	0	3
chr16	4519227	4519466	circ_1376	5	-	0	0	0	5
chr1	145497392	145498689	circ_1380	3	+	0	0	0	3
chr16	16138306	16165586	circ_1382	2	+	0	1	0	1
chr6	43527914	43535091	circ_1384	13	-	0	7	0	6
chr2	161284293	161288988	circ_1386	3	-	0	0	0	3
chr2	170871790	170897495	circ_1388	7	+	0	2	0	5
chr1	52959282	52962855	circ_1389	4	-	0	4	0	0
chr3	171965322	172016577	circ_1391	4	+	0	4	0	0
chr1	44070860	44071114	circ_1392	2	+	0	0	0	2
chr19	41850651	41854360	circ_1397	3	-	0	0	0	3
chr6	155569133	155573137	circ_1398	5	+	0	1	0	4
chrX	19701940	19725102	circ_1399	13	-	0	11	0	2
chr19	11280552	11289396	circ_1400	11	-	0	5	0	6
chr3	194157823	194171005	circ_1401	3	-	0	3	0	0
chr3	47087976	47103836	circ_1404	2	-	0	2	0	0
chr2	101670569	101676001	circ_1408	22	-	0	14	0	8
chr2	216238044	216256537	circ_1409	16	-	0	16	0	0
chr4	54249939	54256040	circ_1410	347	+	0	109	6	232
chr2	191109612	191125960	circ_1411	2	-	0	2	0	0
chr13	95768175	95822882	circ_1412	16	-	0	13	0	3
chr3	37144414	37152556	circ_1414	2	-	0	2	0	0
chr11	18579774	18588029	circ_1418	2	-	0	2	0	0
chr9	128230250	128268696	circ_1419	27	-	0	18	1	8
chr7	73100965	73101425	circ_1420	218	+	0	36	12	170
chr6	149900969	149901859	circ_1422	2	+	0	0	0	2
chr7	151902190	151904513	circ_1423	7	-	0	7	0	0
chr10	105767934	105778666	circ_1425	8	+	0	0	8	0
chr2	202603392	202609152	circ_1426	6	-	0	2	0	4
chr17	76394332	76400170	circ_1427	6	+	0	3	0	3
chr11	68272612	68305359	circ_1429	19	+	0	11	1	7
chr18	51715243	51731527	circ_1430	2	-	0	0	0	2
chr22	41531816	41533794	circ_1431	4	+	0	0	0	4
chr10	73588633	73594262	circ_1432	2	-	0	0	2	0
chr6	144858717	144860579	circ_1435	101	+	0	54	5	42
chr1	65068488	65107652	circ_1436	3	+	0	3	0	0
chr1	67356836	67371058	circ_1437	35	-	5	0	30	0
chr3	123456224	123512691	circ_1439	3	-	0	3	0	0
chr3	47960208	47963368	circ_1440	111	-	0	38	4	69
chr1	161748033	161762117	circ_1441	4	+	0	2	0	2
chr7	66458203	66458404	circ_1442	7	-	0	3	0	4
chr4	1729434	1737561	circ_1443	3	+	0	3	0	0
chr2	9083315	9114564	circ_1445	9	-	0	9	0	0
chr18	13029661	13030607	circ_1447	2	+	0	1	0	1
chr12	102301963	102308010	circ_1448	324	+	0	85	7	232
chr21	37775055	37781763	circ_1449	3	+	0	0	0	3
chr1	109883345	109888500	circ_1451	2	-	0	2	0	0
chr8	141810557	141889736	circ_1453	17	-	0	11	0	6
chr21	37741285	37742174	circ_1454	3	+	0	1	2	0
chr2	232079543	232100094	circ_1456	2	+	0	2	0	0
chr10	76153898	76360251	circ_1458	2	+	0	0	0	2
chr3	43602711	43607219	circ_1459	7	-	0	0	0	7
chr17	41888174	41888573	circ_1460	4	-	0	0	0	4
chr1	200801327	200801973	circ_1463	4	+	0	0	0	4
chr12	70671911	70713144	circ_1464	24	+	0	24	0	0
chr10	126727565	126799662	circ_1466	172	-	0	49	6	117
chr6	150147399	150174296	circ_1468	6	-	1	0	5	0
chr22	35717951	35719170	circ_1469	3	+	0	0	0	3
chr3	195015447	195053852	circ_1471	2	-	0	2	0	0
chr6	3076997	3081350	circ_1472	8	+	0	5	3	0
chr11	20101609	20104725	circ_1474	68	+	1	19	0	48
chr17	49238520	49245704	circ_1476	20	+	0	0	20	0
chr10	103699619	103735057	circ_1477	2	-	0	0	1	1
chr2	63540382	63666989	circ_1478	3	-	0	3	0	0
chr7	158456875	158457442	circ_1480	2	-	0	0	0	2
chr3	44970797	45000952	circ_1481	5	-	1	2	0	2
chr6	99823815	99831700	circ_1482	7	-	0	6	1	0
chr5	72185612	72189530	circ_1483	2	+	0	2	0	0
chr22	38689260	38710174	circ_1487	8	-	0	6	0	2
chr3	51661568	51661770	circ_1488	8	+	0	4	0	4
chr5	6748576	6751310	circ_1491	2	+	0	2	0	0
chr2	62103229	62107529	circ_1493	16	-	0	9	2	5
chr11	107965117	107966418	circ_1494	7	+	2	5	0	0
chr18	19144163	19146167	circ_1497	3	-	0	1	0	2
chr19	55610151	55624163	circ_1498	11	-	2	2	0	7
chr21	40581920	40590586	circ_1500	2	-	0	2	0	0
chr1	244595846	244601070	circ_1501	5	-	0	2	0	3
chr3	188202379	188327632	circ_1502	2	+	0	1	0	1
chr3	45515734	45518119	circ_1503	8	+	0	1	0	7
chr16	15116560	15123913	circ_1504	2	+	0	2	0	0
chr2	219353026	219360673	circ_1505	3	-	0	2	0	1
chr4	148830882	148887990	circ_1507	10	+	0	6	0	4
chr13	45975217	45985615	circ_1510	7	-	0	4	0	3
chr15	89656955	89736550	circ_1511	6	+	0	3	0	3
chr9	113771427	113798481	circ_1512	21	-	0	13	0	8
chr1	22007300	22021714	circ_1513	7	-	0	7	0	0
chr17	45740454	45742524	circ_1514	26	+	0	7	1	18
chr17	79244717	79258695	circ_1515	56	-	2	31	0	23
chr11	77336007	77336863	circ_1516	243	-	3	108	11	121
chr19	19153519	19153686	circ_1517	2	+	0	0	0	2
chr8	95897294	95897786	circ_1518	3	-	0	0	3	0
chr19	44237009	44249036	circ_1519	3	-	0	0	0	3
chr10	60374052	60380661	circ_1520	11	+	0	11	0	0
chr22	36708093	36714370	circ_1521	3	-	0	1	0	2
chr7	72863871	72874048	circ_1522	2	-	0	0	0	2
chr1	21076215	21076468	circ_1523	42	-	1	10	0	31
chr18	21095819	21096387	circ_1526	10	+	0	5	0	5
chrX	153996576	153997585	circ_1527	52	+	2	0	0	50
chr9	33953282	33956144	circ_1528	105	-	0	39	2	64
chr17	1985103	1989195	circ_1531	8	-	0	0	3	5
chr19	54025870	54059162	circ_1533	2	+	0	0	0	2
chr4	1341877	1349033	circ_1534	2	+	0	0	0	2
chr12	42768664	42792796	circ_1535	35	+	1	26	0	8
chr16	28990475	28994611	circ_1536	5	+	0	0	0	5
chr18	12999419	13030607	circ_1537	48	+	2	23	23	0
chr22	32179892	32188803	circ_1539	2	+	0	0	0	2
chr2	63182651	63223901	circ_1540	2	+	0	2	0	0
chr19	19307774	19310043	circ_1542	3	+	0	3	0	0
chr9	37495165	37498221	circ_1543	29	+	0	7	0	22
chr4	83978078	83978561	circ_1544	8	+	0	5	0	3
chr19	17273159	17286550	circ_1546	6	+	0	3	0	3
chr4	3088665	3101121	circ_1547	35	+	0	0	1	34
chr8	54669114	54684727	circ_1548	2	-	0	2	0	0
chr10	78787580	78944674	circ_1550	2	-	0	0	0	2
chr19	19105174	19119237	circ_1551	2	-	0	2	0	0
chr12	31586088	31600703	circ_1555	8	-	0	5	0	3
chr1	26623409	26624553	circ_1556	7	-	0	0	0	7
chr1	1197648	1198766	circ_1558	2	-	0	0	0	2
chr19	41782063	41798416	circ_1559	3	+	0	0	0	3
chr7	155499553	155504149	circ_1560	8	+	0	3	0	5
chr15	20874796	20886547	circ_1561	4	-	0	4	0	0
chr13	26898908	26911779	circ_1562	2	+	0	2	0	0
chr15	64791491	64792365	circ_1563	195	+	7	182	6	0
chr12	51450132	51451911	circ_1564	3	+	0	0	0	3
chr5	142779220	142780417	circ_1569	130	-	3	74	12	41
chr1	25666964	25679465	circ_1570	6	+	0	2	0	4
chr11	72578909	72613683	circ_1571	11	-	0	4	0	7
chr20	18523662	18529414	circ_1572	2	+	0	2	0	0
chr22	41734316	41742212	circ_1575	2	+	0	2	0	0
chr20	3578552	3584909	circ_1576	6	+	0	4	0	2
chr7	157159195	157160177	circ_1581	64	+	0	0	5	59
chr17	58761342	58786686	circ_1583	3	+	0	0	0	3
chr7	156976571	157018233	circ_1584	2	+	0	1	1	0
chr2	9458652	9463379	circ_1586	2	+	0	2	0	0
chr21	16386664	16415895	circ_1587	791	-	2	107	26	656
chr17	4076648	4083172	circ_1588	5	-	0	1	0	4
chr14	71413631	71435827	circ_1589	15	+	0	4	0	11
chr2	46313346	46313501	circ_1591	2	+	0	0	0	2
chr2	62103229	62110683	circ_1592	15	-	0	12	0	3
chr16	66759730	66763002	circ_1593	63	-	0	23	0	40
chr2	29383198	29390406	circ_1596	5	+	0	3	0	2
chr10	99150179	99150601	circ_1598	8	-	0	3	1	4
chr8	30541604	30550572	circ_1599	2	-	0	0	0	2
chr14	50649180	50671127	circ_1600	3	-	0	3	0	0
chr15	76205543	76206546	circ_1601	6	+	0	0	0	6
chr11	46666888	46679172	circ_1604	2	+	0	0	0	2
chr22	41175012	41195087	circ_1605	5	-	0	5	0	0
chr10	121189886	121207772	circ_1608	3	+	0	2	0	1
chr11	34999670	35006275	circ_1611	3	+	0	0	0	3
chr11	2976973	2993473	circ_1612	2	-	0	2	0	0
chr6	108645028	108645252	circ_1613	6	+	0	0	0	6
chr22	31979860	31998771	circ_1614	6	+	0	2	0	4
chr10	35302626	35320547	circ_1615	4	-	0	2	2	0
chr9	96277948	96278551	circ_1616	66	+	1	28	3	34
chr5	127704874	127710443	circ_1619	3	-	0	0	0	3
chrX	23748643	23754133	circ_1620	8	-	0	0	0	8
chrX	40456500	40456916	circ_1621	2	+	0	1	0	1
chr17	20922396	20924539	circ_1622	2	-	0	1	0	1
chr9	132838690	132854660	circ_1623	2	+	0	2	0	0
chr14	97299803	97304154	circ_1624	21	+	0	4	0	17
chr16	11935551	11935857	circ_1625	3	-	0	3	0	0
chr4	56336883	56376232	circ_1626	4	-	0	0	4	0
chr13	52249305	52301926	circ_1627	5	+	0	4	0	1
chr9	102988343	103009069	circ_1631	2	+	0	0	0	2
chr2	120003064	120005782	circ_1632	4	+	0	2	0	2
chr10	69902696	69918384	circ_1634	17	+	0	8	0	9
chr17	38251187	38253656	circ_1635	2	-	0	0	0	2
chr1	165854378	165865569	circ_1636	3	+	0	3	0	0
chr3	197559067	197566268	circ_1637	4	+	0	4	0	0
chr3	124560229	124578293	circ_1638	11	-	0	4	0	7
chr19	5016267	5082515	circ_1640	2	+	0	2	0	0
chr2	32688261	32690232	circ_1641	2	+	0	2	0	0
chr2	211421442	211447433	circ_1644	3	+	0	0	0	3
chr8	95549330	95550574	circ_1645	15	-	2	3	3	7
chr12	31600471	31605410	circ_1646	8	-	0	4	0	4
chr10	103432671	103436193	circ_1647	346	-	3	166	6	171
chr3	57569624	57570191	circ_1650	160	-	0	10	1	149
chr7	140055467	140064291	circ_1652	4	-	0	3	0	1
chr7	98562251	98565321	circ_1653	3	+	0	2	0	1
chr2	36704031	36764689	circ_1655	2	+	0	2	0	0
chr16	84792321	84793881	circ_1658	8	+	0	5	0	3
chr3	52675969	52677359	circ_1660	3	-	0	0	0	3
chr17	78343301	78343667	circ_1662	4	+	0	0	0	4
chr15	89790859	89804074	circ_1663	32	+	0	8	2	22
chr6	73386818	73606865	circ_1665	5	+	0	1	0	4
chr12	22676359	22680826	circ_1667	2	-	0	2	0	0
chr2	1647139	1653447	circ_1668	3	-	0	3	0	0
chr2	200233327	200298237	circ_1670	762	-	14	469	31	248
chr5	14290824	14297372	circ_1671	3	+	0	0	0	3
chr2	33477743	33505225	circ_1674	3	+	0	3	0	0
chr2	220431994	220433046	circ_1675	2	-	0	0	0	2
chr8	98703179	98731417	circ_1677	6	+	0	4	0	2
chr17	78896523	78897473	circ_1678	11	+	0	8	0	3
chr6	157405795	157488319	circ_1679	3	+	0	1	0	2
chr14	62187099	62188541	circ_1680	41	+	3	27	0	11
chr8	104413743	104420012	circ_1682	6	-	0	6	0	0
chr1	28595693	28601526	circ_1683	3	+	0	3	0	0
chr2	74383544	74399879	circ_1684	2	-	0	2	0	0
chr4	6806249	6826411	circ_1685	2	+	0	2	0	0
chr6	161469647	161471011	circ_1687	3	+	1	0	2	0
chr14	101406701	101415933	circ_1688	3	+	0	3	0	0
chr4	4314767	4317697	circ_1691	13	+	0	7	0	6
chr16	28401611	28403463	circ_1694	11	-	0	2	3	6
chrY	16731379	16734471	circ_1695	2	+	0	0	0	2
chr3	51624382	51664947	circ_1696	2	+	0	2	0	0
chr6	5396865	5404934	circ_1699	3	+	0	3	0	0
chr3	42236295	42242546	circ_1701	7	+	0	3	0	4
chr19	45528586	45532250	circ_1702	30	+	0	9	1	20
chr6	149893420	149901859	circ_1703	3	+	0	3	0	0
chr6	126329537	126342426	circ_1704	3	+	0	3	0	0
chr20	35288739	35294795	circ_1705	5	-	0	0	0	5
chr19	44001269	44002028	circ_1706	10	-	0	7	0	3
chr10	127519130	127520176	circ_1708	2	+	0	2	0	0
chr19	5700799	5708414	circ_1709	2	-	0	0	0	2
chr1	35944566	35944813	circ_1710	117	-	1	62	0	54
chr2	33482509	33505225	circ_1711	3	+	0	0	0	3
chr4	8453686	8456540	circ_1712	5	+	0	1	0	4
chr10	5944982	5951257	circ_1713	4	+	0	0	0	4
chr17	74041372	74066525	circ_1714	2	-	0	2	0	0
chr7	151917607	151935911	circ_1716	52	-	2	48	2	0
chr9	135221647	135224822	circ_1718	7	-	0	7	0	0
chr2	74273404	74275538	circ_1719	29	+	0	21	2	6
chr15	40289164	40295515	circ_1721	6	+	0	2	0	4
chrX	100382126	100403150	circ_1722	2	+	0	1	1	0
chr17	18183849	18198099	circ_1724	2	-	0	1	1	0
chr19	19153519	19154883	circ_1725	12	+	0	2	2	8
chr19	37482077	37482748	circ_1726	4	+	0	0	0	4
chr18	43702432	43704859	circ_1727	6	+	0	5	1	0
chr17	80721840	80724244	circ_1728	2	+	0	0	0	2
chr2	45773455	45780869	circ_1729	11	-	0	11	0	0
chr6	38029368	38029551	circ_1730	7	+	0	7	0	0
chr19	41758255	41763534	circ_1731	5	+	0	3	0	2
chr4	24854693	24878319	circ_1732	12	-	0	12	0	0
chr3	51575604	51624575	circ_1733	65	+	1	18	0	46
chr7	80418621	80458061	circ_1736	10	-	1	8	1	0
chr22	31859666	31864288	circ_1737	2	-	0	0	0	2
chr15	86182604	86207986	circ_1738	4	+	0	4	0	0
chr1	161093628	161094316	circ_1739	7	-	0	2	0	5
chr6	86278996	86282089	circ_1740	2	-	0	0	0	2
chr11	61607805	61608197	circ_1743	4	+	0	0	0	4
chr6	159026298	159029782	circ_1744	43	+	0	20	0	23
chr15	63824845	63866602	circ_1745	4	+	0	4	0	0
chr9	117228546	117241051	circ_1746	2	-	0	0	0	2
chr10	35772331	35805551	circ_1747	8	+	0	3	0	5
chr14	37754522	37838829	circ_1750	2	+	0	0	2	0
chr5	14219517	14223039	circ_1751	26	+	0	4	0	22
chr3	47762155	47777616	circ_1752	17	-	0	3	0	14
chr17	36622407	36623572	circ_1753	2	+	0	0	0	2
chr17	41348497	41352625	circ_1756	6	+	0	3	0	3
chr7	66038371	66041919	circ_1758	171	-	0	64	4	103
chr20	3270774	3278822	circ_1760	2	-	2	0	0	0
chr2	216908626	216923699	circ_1761	4	-	0	0	0	4
chr6	170626457	170632347	circ_1763	18	+	4	11	3	0
chr20	47342826	47364417	circ_1765	5	-	0	4	1	0
chr3	136183722	136221621	circ_1767	18	-	1	15	2	0
chr9	114202651	114213835	circ_1770	2	-	0	1	0	1
chr3	43607144	43621964	circ_1772	13	-	0	5	2	6
chr13	41814396	41835051	circ_1774	2	-	0	2	0	0
chr1	162546566	162569145	circ_1775	4	+	0	1	0	3
chr1	225600155	225607500	circ_1776	2	-	0	2	0	0
chr2	190670377	190682906	circ_1777	10	+	0	7	0	3
chr10	70733300	70741337	circ_1779	10	+	0	6	0	4
chr3	62258620	62267384	circ_1781	3	+	0	3	0	0
chr1	154207066	154218851	circ_1782	2	+	0	2	0	0
chr1	32375638	32377427	circ_1783	28	-	1	7	0	20
chr9	130715853	130716204	circ_1787	2	-	0	1	0	1
chr10	76910271	76924498	circ_1788	10	+	0	9	0	1
chr22	41173043	41190584	circ_1789	3	-	0	3	0	0
chr3	50211225	50212621	circ_1790	4	+	0	4	0	0
chr5	78940945	78964851	circ_1792	2	+	0	2	0	0
chr12	114823280	114841741	circ_1793	267	-	6	244	17	0
chr3	9476017	9476169	circ_1795	2	+	0	0	0	2
chr10	71119652	71129380	circ_1796	3	+	0	0	0	3
chrX	54177677	54186049	circ_1798	4	-	0	4	0	0
chrX	44935941	44950109	circ_1799	3	+	0	3	0	0
chr7	30876273	30880464	circ_1800	7	+	0	4	0	3
chr9	33944362	33953472	circ_1801	3	-	1	0	0	2
chr2	20497313	20518406	circ_1802	7	-	0	3	0	4
chr7	149249891	149255930	circ_1803	4	-	0	4	0	0
chr16	67915570	67915748	circ_1804	2	+	0	0	0	2
chr17	29185178	29196664	circ_1805	5	+	1	3	1	0
chr5	137904613	137906830	circ_1806	50	-	1	21	5	23
chr17	47388673	47395345	circ_1808	7	-	0	7	0	0
chr12	118533337	118533619	circ_1810	7	-	0	3	0	4
chr8	98817580	98837381	circ_1813	118	+	5	104	9	0
chr20	5163032	5165591	circ_1814	3	+	0	0	0	3
chr17	33348389	33353580	circ_1815	4	-	0	4	0	0
chr19	16665962	16677468	circ_1816	3	-	0	1	0	2
chr5	179132679	179133332	circ_1818	29	+	0	3	0	26
chr11	3752620	3756554	circ_1819	28	-	0	18	1	9
chr13	100982814	101020828	circ_1820	25	+	0	8	0	17
chr14	45590089	45600003	circ_1822	2	-	0	0	2	0
chr21	35195790	35199167	circ_1825	2	+	0	0	0	2
chr3	195706614	195709181	circ_1826	5	-	0	1	0	4
chr22	30805175	30806668	circ_1827	2	+	0	0	0	2
chr13	23927923	23930146	circ_1828	2	-	0	2	0	0
chr11	116655570	116658359	circ_1829	5	-	0	5	0	0
chr16	17352844	17451907	circ_1831	2	-	0	2	0	0
chr16	82891966	83065823	circ_1832	3	+	0	0	0	3
chr6	56963858	56967677	circ_1834	2	+	0	0	2	0
chr1	150999708	151001420	circ_1835	3	+	0	3	0	0
chrX	53674310	53681075	circ_1836	3	-	0	3	0	0
chr9	33986757	33998862	circ_1837	2	-	1	0	1	0
chr1	1424583	1426051	circ_1839	12	+	0	2	1	9
chr2	20478152	20478580	circ_1840	8	-	0	0	2	6
chr6	136470224	136476896	circ_1842	5	+	0	5	0	0
chr17	31087307	31107802	circ_1843	2	-	1	0	1	0
chr11	65270587	65271829	circ_1848	2	+	0	0	2	0
chr15	76566752	76578822	circ_1849	23	-	0	10	0	13
chr6	145148746	145157074	circ_1852	28	+	0	13	0	15
chr6	32088547	32089125	circ_1856	37	-	1	20	0	16
chr8	48874612	48877272	circ_1859	3	+	0	3	0	0
chr8	38205014	38205733	circ_1860	17	-	0	12	3	2
chr6	135639656	135716034	circ_1861	2	-	0	2	0	0
chr1	192990226	192998787	circ_1862	2	-	0	0	2	0
chr12	53917059	53931336	circ_1866	3	-	0	2	0	1
chr9	95018961	95020268	circ_1869	2	-	0	2	0	0
chr15	70975096	70991999	circ_1871	25	-	0	0	0	25
chr19	16337231	16339739	circ_1872	2	+	0	2	0	0
chr19	44159590	44160792	circ_1873	57	-	1	17	2	37
chr19	10273342	10277361	circ_1875	24	-	0	12	0	12
chr1	201816406	201828122	circ_1876	3	+	0	3	0	0
chr14	55473997	55475437	circ_1877	10	-	0	4	0	6
chr2	32117060	32145979	circ_1881	9	-	0	2	0	7
chr8	131072824	131138335	circ_1882	2	-	0	2	0	0
chr5	109049220	109051965	circ_1883	200	+	3	111	15	71
chr2	162862254	162873665	circ_1884	2	-	0	2	0	0
chr4	6998051	7002978	circ_1885	2	+	0	0	0	2
chr22	50832321	50845304	circ_1886	6	+	0	3	0	3
chr12	57674140	57690334	circ_1887	7	-	0	3	0	4
chr18	76886266	77037196	circ_1890	12	+	0	9	0	3
chr1	1198725	1203372	circ_1891	5	-	0	0	0	5
chr12	50488219	50490755	circ_1893	50	+	0	19	0	31
chr13	21955572	21961773	circ_1894	3	-	0	1	0	2
chr8	109247226	109254142	circ_1896	7	-	1	5	1	0
chr8	132962215	132968152	circ_1898	19	+	0	12	1	6
chr3	125295032	125301822	circ_1900	2	-	2	0	0	0
chr10	111667448	111674857	circ_1901	20	-	0	5	0	15
chrY	21205048	21206581	circ_1902	54	-	0	18	1	35
chr15	89656955	89698765	circ_1903	44	+	0	33	0	11
chr4	129752887	129767687	circ_1904	3	+	0	0	0	3
chr2	230341855	230377652	circ_1905	3	-	0	3	0	0
chr14	95910821	95916442	circ_1906	12	-	0	8	0	4
chr19	11507919	11508273	circ_1908	4	-	0	0	0	4
chr2	173426947	173429801	circ_1910	18	+	0	14	0	4
chr4	121732524	121742500	circ_1911	48	-	0	19	6	23
chr17	80721840	80851508	circ_1913	3	+	0	3	0	0
chr15	76152218	76165909	circ_1917	40	+	2	23	9	6
chr2	208439995	208442379	circ_1918	3	+	0	0	3	0
chr17	5364258	5365866	circ_1919	162	-	1	62	9	90
chr6	158454486	158476060	circ_1920	4	+	0	2	0	2
chr13	42385360	42393522	circ_1922	47	-	0	16	2	29
chr9	137004941	137007841	circ_1923	5	+	0	0	0	5
chr9	139417301	139418431	circ_1924	6	-	0	1	0	5
chr3	27453132	27465643	circ_1925	47	-	1	38	8	0
chr16	23489688	23492091	circ_1927	3	-	0	0	0	3
chr17	4015902	4020460	circ_1928	12	-	0	0	0	12
chr3	179478899	179483636	circ_1930	6	+	0	3	0	3
chr18	67759345	67760040	circ_1932	9	-	0	0	0	9
chr1	150258841	150259405	circ_1934	17	+	0	0	0	17
chr5	230990	240591	circ_1936	5	+	0	2	0	3
chr5	134032815	134039622	circ_1938	13	+	0	6	0	7
chr2	37276795	37284623	circ_1939	12	-	0	7	0	5
chr6	169626274	169629774	circ_1941	3	-	0	3	0	0
chr16	16162012	16173335	circ_1942	7	+	1	0	0	6
chr11	120322220	120327959	circ_1943	8	+	0	6	0	2
chr7	24663281	24708279	circ_1944	5	+	0	0	5	0
chr4	83772583	83796975	circ_1945	3	-	0	0	3	0
chr6	158914604	158915878	circ_1947	6	+	0	0	0	6
chr2	160585519	160602448	circ_1948	4	+	0	4	0	0
chr6	7226699	7232140	circ_1950	6	+	0	6	0	0
chr10	31644075	31676195	circ_1952	45	+	0	45	0	0
chr6	43521109	43523701	circ_1955	2	-	0	0	0	2
chr11	58317258	58318705	circ_1956	51	-	1	23	2	25
chrY	15466882	15472408	circ_1957	21	-	0	15	5	1
chr6	151265621	151270269	circ_1958	12	+	0	6	0	6
chr19	10556893	10559826	circ_1959	3	+	0	0	0	3
chr17	79660683	79660995	circ_1960	11	+	0	0	0	11
chr1	85655739	85656435	circ_1961	4	-	0	0	4	0
chr11	117052131	117053522	circ_1962	4	+	0	4	0	0
chr17	30773962	30807649	circ_1965	10	+	0	8	2	0
chr7	91957096	91991587	circ_1966	7	+	0	5	0	2
chr17	61875397	61887019	circ_1967	2	+	0	0	0	2
chr15	65883935	65888163	circ_1969	2	-	0	0	0	2
chr16	1682212	1691188	circ_1970	13	+	0	2	0	11
chr7	152497615	152522207	circ_1971	3	+	0	3	0	0
chr12	90049455	90071593	circ_1973	4	-	0	0	4	0
chr17	57808781	57851246	circ_1974	42	+	2	40	0	0
chrX	322139	322325	circ_1975	2	-	0	0	0	2
chr22	46594241	46594488	circ_1976	17	+	0	4	0	13
chr20	34285605	34286512	circ_1977	2	-	0	0	0	2
chr4	15626874	15632414	circ_1978	9	-	1	8	0	0
chr4	85800558	85819753	circ_1979	2	-	0	0	0	2
chr19	3651823	3667351	circ_1980	9	-	0	0	0	9
chrY	16733888	16813012	circ_1982	3	+	0	3	0	0
chr17	42188096	42195072	circ_1984	15	-	0	6	0	9
chr1	243433406	243449699	circ_1986	2	+	0	0	0	2
chr15	86207793	86228104	circ_1987	8	+	0	8	0	0
chr15	60648117	60656722	circ_1988	19	-	0	0	0	19
chr20	8720990	8722220	circ_1989	2	+	0	1	1	0
chr5	36953719	36972143	circ_1991	3	+	0	0	0	3
chr12	62918294	62919882	circ_1992	4	+	0	3	0	1
chr17	15534932	15535988	circ_1994	4	-	0	3	0	1
chr1	230390963	230401113	circ_1995	2	+	0	1	0	1
chr2	135093787	135119979	circ_2000	11	+	0	8	3	0
chr6	133767767	133789869	circ_2001	2	+	0	2	0	0
chr7	158528193	158536369	circ_2002	3	-	0	2	0	1
chr11	72418219	72425366	circ_2003	22	-	0	11	2	9
chr11	3723692	3724122	circ_2004	7	-	0	4	0	3
chr15	72810407	72864506	circ_2006	37	+	0	27	0	10
chr3	111632165	111632549	circ_2007	49	+	0	33	0	16
chr12	89996819	89998123	circ_2009	5	-	0	5	0	0
chr1	150997086	150999803	circ_2010	30	+	0	18	0	12
chr19	14512197	14515374	circ_2011	6	+	0	0	0	6
chr1	118439454	118463047	circ_2013	3	-	3	0	0	0
chr13	108333904	108336653	circ_2015	4	-	0	0	0	4
chr4	54011499	54011749	circ_2017	66	-	0	16	2	48
chr12	28544236	28605587	circ_2020	3	+	0	0	3	0
chrX	16836696	16838378	circ_2024	12	+	1	10	1	0
chr13	21619823	21620369	circ_2028	5	-	0	3	2	0
chr2	203142672	203149204	circ_2030	2	+	0	2	0	0
chr9	72130926	72132195	circ_2031	19	-	0	16	3	0
chr11	3723692	3726586	circ_2032	2	-	0	0	0	2
chr2	216248050	216249699	circ_2033	2	-	0	0	0	2
chr17	62567915	62602758	circ_2035	73	-	3	49	3	18
chr4	144449020	144449867	circ_2037	5	+	0	1	0	4
chr9	103082546	103111654	circ_2038	5	-	1	2	2	0
chr1	161816238	161833102	circ_2040	22	+	2	9	0	11
chr13	20638590	20657172	circ_2042	7	+	0	7	0	0
chr11	18579774	18596959	circ_2043	2	-	0	2	0	0
chr15	66774092	66777529	circ_2046	8	+	0	8	0	0
chr6	43555008	43573056	circ_2047	19	+	0	6	0	13
chr10	101714970	101716962	circ_2049	4	-	1	0	1	2
chr3	152132729	152150709	circ_2051	65	+	1	30	1	33
chr7	33014228	33020165	circ_2052	10	+	0	4	0	6
chr18	46284289	46343747	circ_2053	35	+	2	18	0	15
chr3	15274025	15275480	circ_2054	3	+	0	0	0	3
chr7	137536751	137552739	circ_2055	9	-	0	0	0	9
chr1	59147456	59150923	circ_2056	8	-	0	6	2	0
chrX	135318402	135322645	circ_2057	3	-	0	0	0	3
chr16	57153106	57157385	circ_2058	2	+	0	0	0	2
chr11	32948702	32956981	circ_2059	21	+	6	0	15	0
chr7	133160081	133164892	circ_2061	4	+	0	0	0	4
chr17	62582203	62594608	circ_2062	2	-	0	2	0	0
chr2	97812222	97820478	circ_2068	3	+	0	0	0	3
chr1	29010094	29018221	circ_2069	6	+	0	2	0	4
chr17	61681893	61683800	circ_2070	3	+	0	3	0	0
chr17	79577235	79589304	circ_2071	4	-	0	0	1	3
chr10	120828957	120830597	circ_2073	10	-	0	5	0	5
chrX	64743439	64752510	circ_2074	3	-	0	3	0	0
chr11	9834078	9851043	circ_2075	2	-	0	0	0	2
chr6	75974946	75977464	circ_2076	6	-	0	0	0	6
chr8	32453345	32474403	circ_2077	71	+	2	69	0	0
chr2	136399105	136403097	circ_2078	2	+	0	2	0	0
chr2	225342916	225365204	circ_2081	2	-	0	2	0	0
chr7	102039994	102047945	circ_2084	80	+	0	34	1	45
chr8	118847682	118849440	circ_2086	2	-	0	0	0	2
chr8	103339969	103357773	circ_2087	6	-	0	4	0	2
chr7	133002037	133041327	circ_2088	9	+	0	3	0	6
chr9	125751575	125752492	circ_2091	64	+	0	29	5	30
chr15	40998374	41021022	circ_2092	5	+	0	3	0	2
chr1	44280562	44323980	circ_2093	3	+	0	3	0	0
chr15	49517401	49600974	circ_2094	9	+	0	9	0	0
chr1	38297916	38323381	circ_2096	2	-	0	0	2	0
chr14	96986391	97000900	circ_2097	2	+	0	2	0	0
chr1	224553580	224559125	circ_2100	89	+	0	22	0	67
chrX	47069021	47072580	circ_2104	3	+	0	0	0	3
chr18	44660866	44662820	circ_2105	2	-	0	2	0	0
chr20	3542922	3546079	circ_2107	5	+	0	4	1	0
chr22	34000420	34022310	circ_2113	2	-	0	0	0	2
chr6	129860320	129879311	circ_2114	12	-	0	4	0	8
chr9	128083711	128094908	circ_2115	5	+	0	2	0	3
chr5	76745584	76785397	circ_2117	25	-	0	17	0	8
chr5	74706835	74722303	circ_2120	2	-	0	2	0	0
chr3	125741628	125745322	circ_2121	2	-	0	2	0	0
chrX	53672262	53675253	circ_2122	7	-	0	3	0	4
chr17	30315338	30315516	circ_2123	15	+	0	15	0	0
chr8	100443764	100454863	circ_2124	9	+	0	9	0	0
chr16	29871901	29872580	circ_2126	3	-	0	0	0	3
chr8	98698895	98712080	circ_2127	3	+	0	3	0	0
chr12	46633461	46637097	circ_2129	40	-	0	39	1	0
chr1	54252830	54254869	circ_2130	64	-	0	0	4	60
chr12	60098552	60098799	circ_2131	5	+	0	0	0	5
chr1	113119607	113126748	circ_2132	3	-	0	3	0	0
chr19	36583590	36585066	circ_2134	9	+	0	3	0	6
chr1	10190557	10195244	circ_2135	5	+	0	1	0	4
chr2	216184387	216190861	circ_2136	2	+	0	2	0	0
chr1	45223227	45226374	circ_2140	10	+	0	2	1	7
chr13	28748408	28752072	circ_2143	488	+	4	208	17	259
chr17	35600286	35602130	circ_2146	5	-	0	1	0	4
chr11	111625222	111626174	circ_2147	12	-	0	8	0	4
chr7	55248985	55260534	circ_2148	2	+	0	0	0	2
chr2	203921149	203942560	circ_2149	4	+	0	4	0	0
chr7	43503258	43519343	circ_2150	3	+	0	0	0	3
chr20	47592552	47592736	circ_2152	4	+	0	2	0	2
chr9	117800539	117804620	circ_2154	2	-	0	1	0	1
chr7	77221501	77230123	circ_2156	5	+	0	0	0	5
chr10	12277046	12288276	circ_2157	2	+	0	0	0	2
chr2	44145163	44153100	circ_2159	11	-	1	8	2	0
chr10	91511102	91522592	circ_2160	18	+	4	0	14	0
chr13	100188861	100193921	circ_2161	2	+	0	2	0	0
chr5	171544484	171583792	circ_2162	4	-	0	1	0	3
chr21	34974539	34975843	circ_2163	23	-	0	0	0	23
chr9	139281936	139282300	circ_2165	3	-	0	0	1	2
chr21	38792600	38794168	circ_2167	1564	+	18	480	47	1019
chr11	118638930	118651893	circ_2168	2	-	0	0	0	2
chr15	49528047	49584734	circ_2170	66	+	0	50	0	16
chr17	58342772	58372162	circ_2173	12	-	0	11	1	0
chr6	42582808	42600642	circ_2174	12	+	0	10	2	0
chr11	66288740	66291353	circ_2175	15	+	0	9	0	6
chr2	32142994	32181667	circ_2176	14	-	0	8	0	6
chr19	13934159	13936527	circ_2177	5	+	0	3	0	2
chr20	33969720	33981999	circ_2178	3	-	0	2	0	1
chr6	16405131	16410136	circ_2179	2	-	0	0	0	2
chr2	122120747	122125407	circ_2181	3	-	0	3	0	0
chr10	80921809	80976031	circ_2183	10	+	0	0	0	10
chr20	60920873	60922084	circ_2184	21	-	0	7	0	14
chr17	60106901	60140662	circ_2186	2	-	0	2	0	0
chr1	6038329	6046387	circ_2189	2	-	0	0	0	2
chr19	44012095	44015718	circ_2191	2	-	0	0	0	2
chr6	42559888	42574389	circ_2192	9	+	0	8	0	1
chr1	22170640	22173092	circ_2193	9	-	0	5	0	4
chr11	120276826	120278532	circ_2194	26	+	0	26	0	0
chr5	102201526	102203097	circ_2195	22	+	0	14	0	8
chr15	42556287	42560230	circ_2197	18	-	0	12	1	5
chr19	45368527	45377735	circ_2198	2	+	0	2	0	0
chr8	25230074	25240294	circ_2200	4	+	1	1	0	2
chr17	58372043	58422969	circ_2201	4	-	0	4	0	0
chr4	83745707	83748785	circ_2203	11	-	0	6	0	5
chr14	103934369	103958371	circ_2204	3	+	0	3	0	0
chr14	50933300	50952912	circ_2205	2	-	0	2	0	0
chr9	140458885	140470619	circ_2206	2	-	0	2	0	0
chr4	154214133	154217188	circ_2207	23	+	0	16	1	6
chr4	13378168	13426851	circ_2208	2	-	0	2	0	0
chr7	140434416	140454033	circ_2210	6	-	0	0	0	6
chr2	15514731	15567918	circ_2211	13	-	1	10	1	1
chr5	72182896	72184130	circ_2212	35	+	0	19	0	16
chr16	74493579	74503971	circ_2214	5	-	0	4	0	1
chr4	42024854	42025401	circ_2215	8	+	0	3	0	5
chr9	95018961	95022516	circ_2216	2	-	0	1	0	1
chr16	4700365	4715152	circ_2218	4	+	0	3	0	1
chr16	81050930	81053881	circ_2219	7	+	1	3	0	3
chr13	28748408	28835595	circ_2220	4	+	0	3	0	1
chr4	85853422	85861841	circ_2221	2	-	0	0	0	2
chr10	21959377	22002879	circ_2222	3	+	0	2	0	1
chr16	84744940	84749992	circ_2223	2	+	0	0	0	2
chr3	11399891	11468400	circ_2224	1117	+	10	592	24	491
chr11	62487494	62491898	circ_2226	3	-	0	0	0	3
chr15	59963381	59972507	circ_2227	17	-	0	15	2	0
chr19	1979909	1980016	circ_2228	2	+	0	1	0	1
chr5	70888752	70900295	circ_2230	39	+	0	39	0	0
chr17	62547701	62568074	circ_2231	8	-	0	5	0	3
chr6	25491959	25500463	circ_2233	2	+	0	0	0	2
chr2	114697535	114699936	circ_2234	13	+	0	7	1	5
chr9	114199219	114213835	circ_2236	3	-	0	1	0	2
chr14	81329100	81372425	circ_2237	54	-	0	22	0	32
chr12	70193988	70195501	circ_2239	3	+	0	0	3	0
chr12	11034815	11126320	circ_2241	4	-	0	0	0	4
chr8	25182879	25203127	circ_2242	4	+	1	3	0	0
chr8	92020970	92036594	circ_2244	4	-	0	0	0	4
chr1	21324093	21415706	circ_2247	4	-	0	0	0	4
chr2	209153452	209167077	circ_2249	2	+	0	2	0	0
chr17	62248459	62265775	circ_2250	103	-	1	97	5	0
chr16	23573945	23578390	circ_2251	3	+	0	3	0	0
chr3	169831147	169867032	circ_2252	2	-	0	0	0	2
chr21	37571367	37572799	circ_2253	2	+	0	0	0	2
chr1	32691771	32692131	circ_2254	14	+	0	4	0	10
chr1	44201903	44267216	circ_2255	2	+	0	2	0	0
chr12	117365827	117402659	circ_2256	69	+	0	33	5	31
chr11	35218292	35219793	circ_2257	4	+	0	2	2	0
chr10	99196947	99197507	circ_2258	57	-	2	26	0	29
chr10	106019333	106022835	circ_2259	33	+	0	12	2	19
chr12	78415526	78452895	circ_2260	6	+	1	4	0	1
chr17	59820373	59857762	circ_2262	24	-	2	13	0	9
chr12	30873744	30877385	circ_2265	9	-	0	1	0	8
chr16	58608512	58609033	circ_2267	21	-	0	3	1	17
chr9	101530362	101552888	circ_2268	3	-	0	3	0	0
chr3	31656596	31661322	circ_2269	2	+	0	0	0	2
chr3	41265511	41279567	circ_2270	7	+	0	3	0	4
chr6	151206769	151209117	circ_2271	6	+	0	0	1	5
chr1	246490502	246498776	circ_2272	27	-	0	25	2	0
chr1	151384100	151384872	circ_2273	9	-	0	3	0	6
chr12	105550503	105553926	circ_2274	3	+	0	3	0	0
chr21	26969613	26976247	circ_2277	10	-	0	5	1	4
chr6	2397454	2399271	circ_2279	15	+	0	15	0	0
chr7	92300739	92463004	circ_2280	3	-	0	0	0	3
chr14	31067688	31071337	circ_2281	11	+	0	11	0	0
chr21	40590077	40601362	circ_2283	6	-	0	5	1	0
chr2	29375550	29380213	circ_2286	3	+	0	3	0	0
chr22	38890634	38891051	circ_2287	3	-	0	0	0	3
chr2	214174782	214182080	circ_2288	2	+	0	0	2	0
chr17	17927937	17929730	circ_2290	3	-	0	0	0	3
chr10	105420529	105420872	circ_2293	2	-	0	2	0	0
chr5	37314299	37324209	circ_2294	2	-	0	0	0	2
chr2	135887564	135888291	circ_2295	2	+	0	0	0	2
chr7	90528605	90585132	circ_2296	2	+	0	1	0	1
chr17	78305805	78310178	circ_2298	6	+	0	3	1	2
chr19	1270926	1272050	circ_2299	4	+	0	4	0	0
chr14	93022095	93043822	circ_2300	54	+	0	16	0	38
chr9	118982215	118989831	circ_2302	3	+	0	3	0	0
chr10	79761954	79764646	circ_2303	11	-	0	0	0	11
chr10	127726809	127731717	circ_2304	2	-	0	0	0	2
chr11	102221574	102239279	circ_2308	14	+	0	8	0	6
chr20	36665860	36687922	circ_2309	3	+	0	3	0	0
chr14	31112521	31122794	circ_2311	5	+	0	3	0	2
chr17	57109256	57134415	circ_2312	2	-	0	2	0	0
chr12	50152009	50153104	circ_2313	2	+	0	0	0	2
chr2	161258478	161259823	circ_2315	7	-	0	0	0	7
chrX	71681853	71710856	circ_2317	3	-	0	0	0	3
chr2	62099216	62110683	circ_2319	8	-	0	8	0	0
chr13	52992126	53000201	circ_2320	21	-	0	5	0	16
chr1	213341200	213405598	circ_2322	2	+	0	2	0	0
chr19	46890349	46891988	circ_2324	2	+	0	0	0	2
chr17	35827557	35831241	circ_2325	3	+	0	0	0	3
chr1	224423979	224424284	circ_2329	2	-	0	0	0	2
chr13	111329320	111353902	circ_2330	4	-	0	0	0	4
chr3	119720892	119721086	circ_2331	43	-	0	6	3	34
chrY	1447214	1447705	circ_2332	18	-	0	12	0	6
chr7	75692832	75695724	circ_2333	2	+	0	0	0	2
chr11	76237505	76239510	circ_2334	9	+	0	4	0	5
chr1	165648678	165664634	circ_2336	9	-	1	3	0	5
chr4	88940609	88989213	circ_2337	3	+	0	3	0	0
chr1	47725960	47726211	circ_2338	8	-	0	7	1	0
chr1	35870623	35881315	circ_2339	5	+	0	3	0	2
chr3	43602711	43616356	circ_2340	4	-	0	2	0	2
chr2	15467873	15506817	circ_2342	2	-	0	2	0	0
chr10	930386	936769	circ_2344	9	-	0	9	0	0
chr12	123022885	123024301	circ_2345	2	+	0	1	1	0
chr5	112336780	112337371	circ_2346	15	+	0	5	4	6
chr16	11118677	11154879	circ_2349	2	+	0	2	0	0
chr11	68334481	68350597	circ_2350	6	+	3	2	0	1
chr5	38510565	38530768	circ_2351	2	-	0	0	2	0
chr1	42693553	42776781	circ_2353	10	-	0	6	0	4
chr19	11289020	11289396	circ_2354	192	-	1	77	3	111
chr10	34636892	34673182	circ_2355	2	-	0	2	0	0
chr1	120539619	120539955	circ_2357	3	-	0	0	2	1
chr14	31818994	31819923	circ_2359	2	-	0	0	0	2
chr5	64510620	64538033	circ_2360	2	-	0	2	0	0
chr19	10254441	10254663	circ_2361	35	-	0	4	0	31
chr14	64908771	64920579	circ_2362	3	+	0	0	0	3
chr2	43625109	43657441	circ_2363	9	-	0	5	0	4
chr6	17665469	17669259	circ_2364	112	-	0	37	0	75
chr2	234343025	234347025	circ_2365	16	+	0	8	0	8
chr7	148529725	148544397	circ_2366	92	-	0	35	4	53
chr19	33108494	33113525	circ_2367	36	-	0	12	0	24
chr11	73914772	73936301	circ_2368	2	+	0	0	0	2
chr6	147581750	147599340	circ_2370	22	+	3	8	0	11
chr16	70710783	70711802	circ_2372	3	-	0	3	0	0
chr14	101448840	101464448	circ_2373	7	+	0	5	0	2
chr6	73843143	73879577	circ_2375	8	+	0	0	1	7
chr6	108227651	108234631	circ_2376	2	-	0	2	0	0
chr10	135209216	135209771	circ_2378	8	+	0	0	0	8
chr3	47127684	47147610	circ_2379	12	-	1	5	0	6
chr2	160572191	160585686	circ_2380	8	+	0	7	1	0
chr16	18852886	18856973	circ_2381	86	-	1	45	2	38
chr5	179249957	179260782	circ_2382	16	+	0	8	0	8
chr9	3898690	4125941	circ_2384	2	-	0	2	0	0
chr17	74763467	74772623	circ_2387	31	+	0	18	0	13
chr8	124243539	124251384	circ_2388	3	-	3	0	0	0
chr1	236175220	236205592	circ_2390	3	-	0	1	0	2
chr5	76760585	76785397	circ_2392	2	-	0	0	0	2
chr17	76808941	76817143	circ_2394	2	-	0	0	0	2
chr6	111672878	111678328	circ_2395	2	-	0	2	0	0
chr1	114495387	114511270	circ_2396	2	+	0	2	0	0
chr11	47650504	47652639	circ_2397	11	-	0	0	0	11
chr3	159583951	159584070	circ_2399	3	+	0	0	0	3
chr17	45741524	45758035	circ_2400	3	+	0	3	0	0
chr9	117143339	117143726	circ_2401	8	-	0	2	0	6
chr4	140263979	140265493	circ_2403	4	+	0	2	0	2
chr15	79748439	79750787	circ_2404	8	+	0	8	0	0
chr2	105959304	105959680	circ_2405	8	+	0	5	0	3
chr4	13462322	13481150	circ_2406	13	-	0	7	0	6
chr12	2659108	2676960	circ_2409	6	+	0	1	0	5
chr9	137622081	137622321	circ_2411	3	+	0	2	0	1
chr1	176104145	176118210	circ_2415	10	-	0	2	0	8
chr5	65457936	65458420	circ_2416	2	+	0	2	0	0
chr20	42788257	42789047	circ_2417	4	-	0	4	0	0
chr1	205689628	205698749	circ_2419	3	-	0	1	2	0
chr1	193202122	193205486	circ_2422	11	+	1	8	2	0
chr21	30677524	30693835	circ_2423	6	+	0	0	0	6
chr8	141828375	141889736	circ_2426	45	-	0	27	0	18
chr3	48462073	48462365	circ_2428	2	-	0	0	0	2
chr2	105984026	106002997	circ_2429	9	-	1	7	0	1
chr1	244587254	244601070	circ_2430	2	-	0	0	0	2
chr20	10536878	10541468	circ_2431	105	+	2	35	9	59
chr16	74382764	74384636	circ_2432	18	-	0	5	0	13
chr13	25049609	25052414	circ_2433	2	-	0	1	1	0
chr17	26679937	26681611	circ_2436	2	-	0	2	0	0
chr9	19331975	19332182	circ_2437	3	+	0	0	0	3
chr12	124832370	124841352	circ_2440	11	-	0	8	0	3
chr11	122646926	122660016	circ_2441	23	+	1	11	0	11
chr11	34093272	34098189	circ_2443	109	+	2	87	7	13
chr12	121690463	121691275	circ_2444	2	-	0	0	0	2
chr19	13470419	13482593	circ_2445	7	-	0	3	0	4
chr3	119562101	119631657	circ_2452	2	-	0	2	0	0
chr1	70758070	70779473	circ_2454	8	-	0	8	0	0
chr12	3103903	3131183	circ_2455	17	+	0	11	1	5
chr6	44917779	45333038	circ_2456	2	-	0	2	0	0
chr4	26719554	26750148	circ_2457	8	+	0	5	0	3
chr1	28120043	28138779	circ_2458	7	+	0	2	0	5
chr7	6472467	6476164	circ_2459	149	-	0	69	5	75
chr3	12650264	12650834	circ_2460	7	-	0	2	0	5
chr13	20638590	20657916	circ_2462	2	+	0	0	2	0
chr13	114778617	114782827	circ_2463	2	-	0	1	0	1
chr7	128607333	128615989	circ_2467	2	-	0	0	0	2
chr10	82264483	82267130	circ_2468	11	+	0	0	2	9
chr2	241528759	241531567	circ_2469	3	+	0	3	0	0
chr1	155644800	155744964	circ_2470	8	-	0	1	2	5
chr1	150672587	150692014	circ_2471	2	-	0	0	2	0
chr8	90659967	90737869	circ_2473	6	-	0	0	0	6
chr16	89627353	89627471	circ_2475	3	+	0	0	3	0
chr15	100185765	100215663	circ_2476	6	+	2	3	1	0
chr11	123484162	123485543	circ_2478	3	+	0	0	0	3
chr22	42271340	42290941	circ_2480	2	+	0	0	0	2
chr17	74283272	74286158	circ_2481	22	-	0	0	0	22
chr11	12901254	12923660	circ_2482	8	+	0	3	1	4
chr11	108106396	108119829	circ_2483	8	+	0	8	0	0
chr2	240158288	240274613	circ_2486	20	-	0	6	0	14
chr2	61710091	61717911	circ_2487	70	-	1	60	9	0
chr13	42742575	42761284	circ_2488	2	+	0	1	0	1
chr1	78195544	78205102	circ_2489	4	-	0	1	3	0
chr3	128979175	128982842	circ_2490	2	+	0	2	0	0
chr11	117023156	117034608	circ_2493	258	+	5	156	8	89
chr16	57100445	57108595	circ_2496	5	+	0	2	0	3
chr18	21698088	21705514	circ_2497	4	+	0	0	0	4
chr2	152293340	152300223	circ_2498	2	+	0	2	0	0
chr11	77394754	77404656	circ_2499	136	-	0	48	3	85
chr6	144747422	144750877	circ_2500	2	+	0	2	0	0
chr20	35127990	35154409	circ_2501	15	+	0	5	1	9
chr1	151630710	151634746	circ_2502	3	+	0	3	0	0
chr7	131060182	131073731	circ_2504	7	+	1	0	6	0
chr3	44986659	45000952	circ_2505	37	-	0	13	0	24
chr15	66727364	66729230	circ_2506	84	+	0	35	3	46
chr1	70650467	70654956	circ_2512	10	-	0	9	1	0
chr12	118472790	118473129	circ_2513	6	-	0	0	0	6
chr17	78197050	78201759	circ_2514	3	+	0	1	0	2
chr1	205128674	205129398	circ_2515	2	-	0	2	0	0
chr1	8525984	8601377	circ_2516	5	-	0	5	0	0
chr9	86292641	86293514	circ_2517	442	-	4	205	6	227
chr18	48584494	48586286	circ_2518	49	+	0	16	0	33
chr15	60648117	60674640	circ_2519	7	-	1	0	0	6
chr16	4718265	4727573	circ_2520	3	+	0	0	0	3
chr8	141810557	141900868	circ_2521	62	-	0	40	9	13
chr15	50330964	50339661	circ_2524	3	-	0	3	0	0
chr13	41890981	41894960	circ_2525	11	+	0	9	2	0
chr9	127300370	127302466	circ_2526	2	-	0	2	0	0
chr18	12493070	12535600	circ_2527	2	-	0	2	0	0
chr11	3792977	3794969	circ_2530	18	-	0	7	1	10
chr10	105371337	105386959	circ_2531	29	-	0	14	0	15
chr12	50059614	50062337	circ_2532	41	-	0	12	2	27
chr2	61722589	61726048	circ_2535	33	-	0	26	0	7
chr10	69692353	69773943	circ_2538	5	-	0	3	2	0
chr9	5762540	5765798	circ_2541	2	+	0	1	1	0
chr1	150202905	150204264	circ_2542	82	-	0	23	6	53
chr10	5808456	5810347	circ_2543	3	-	0	0	0	3
chr22	41525893	41527637	circ_2545	2	+	0	1	0	1
chr1	39321379	39322754	circ_2547	2	-	0	0	0	2
chr9	127915811	127920661	circ_2550	3	-	0	3	0	0
chr9	100837851	100840629	circ_2551	18	+	0	9	0	9
chr2	242265407	242287606	circ_2552	5	+	0	0	0	5
chr9	131760429	131762084	circ_2553	2	+	0	1	0	1
chr11	46329366	46334470	circ_2554	4	+	0	4	0	0
chr7	6085701	6089676	circ_2555	3	-	0	0	3	0
chr1	32381495	32385259	circ_2558	551	-	28	477	46	0
chr2	27706155	27707133	circ_2559	4	-	0	4	0	0
chr3	136162128	136221621	circ_2560	7	-	1	6	0	0
chr4	144380537	144387378	circ_2563	3	+	1	2	0	0
chr1	151611363	151611595	circ_2564	90	+	1	14	4	71
chr9	19296005	19316837	circ_2565	2	+	0	0	0	2
chr3	125032151	125050082	circ_2567	734	-	8	391	18	317
chr3	33161835	33174192	circ_2569	3	+	0	1	0	2
chr22	41738532	41739580	circ_2570	329	+	3	130	2	194
chr2	39535083	39542529	circ_2572	3	-	0	3	0	0
chr18	45391429	45396935	circ_2573	91	-	1	52	6	32
chr12	62943447	62946954	circ_2574	5	+	0	5	0	0
chr14	23375403	23380612	circ_2575	179	-	0	78	7	94
chr3	125216184	125216827	circ_2576	4	-	0	0	0	4
chr4	81216712	81284038	circ_2578	97	+	0	30	5	62
chr1	213244347	213277911	circ_2579	6	+	0	6	0	0
chr11	4132830	4133292	circ_2582	10	+	0	0	0	10
chr4	103610730	103635718	circ_2583	2	-	0	0	0	2
chr8	42914234	42927450	circ_2584	2	+	0	0	0	2
chr1	24106353	24112269	circ_2585	2	+	0	0	0	2
chr21	38877585	38878526	circ_2586	4	+	0	2	0	2
chr1	109773499	109774408	circ_2588	33	+	1	16	2	14
chr22	20024282	20043536	circ_2593	2	+	0	1	0	1
chr1	181018187	181019422	circ_2594	2	+	0	2	0	0
chr3	58108819	58120499	circ_2596	2	+	0	2	0	0
chr1	38446257	38450451	circ_2597	6	-	1	0	0	5
chr1	151288048	151288985	circ_2599	209	-	3	122	3	81
chr2	97024782	97025987	circ_2600	3	+	0	0	0	3
chr11	71183494	71185572	circ_2601	3	+	0	2	0	1
chr8	30546677	30550572	circ_2602	3	-	0	0	0	3
chr18	21644103	21663045	circ_2603	654	+	14	416	25	199
chr17	49048067	49067233	circ_2605	2	-	0	2	0	0
chr9	101507840	101513378	circ_2606	6	-	0	0	0	6
chr4	83772583	83778917	circ_2608	8	-	0	5	1	2
chr6	74351413	74351647	circ_2609	2	-	0	0	0	2
chr12	104705067	104721449	circ_2610	25	+	0	16	3	6
chr6	105219067	105219949	circ_2611	9	-	0	4	0	5
chr21	44424435	44448984	circ_2612	3	+	0	3	0	0
chr7	127447537	127484477	circ_2614	8	+	0	2	0	6
chr11	19901414	19905908	circ_2616	2	+	0	2	0	0
chr6	108222573	108246136	circ_2622	7	-	0	6	1	0
chr8	74585341	74601048	circ_2623	31	-	0	29	2	0
chr19	13925328	13925679	circ_2624	47	+	0	15	3	29
chr13	46070286	46077484	circ_2625	4	+	0	0	1	3
chr12	112374963	112376014	circ_2628	2	-	0	0	0	2
chr4	128851837	128859993	circ_2629	3	-	0	2	0	1
chr3	41831152	41877463	circ_2630	10	-	0	4	0	6
chr2	175979417	175983097	circ_2632	4	-	0	4	0	0
chr14	50941794	50949134	circ_2633	10	-	0	1	0	9
chr9	134349840	134351922	circ_2634	2	+	0	0	0	2
chr11	70269045	70279384	circ_2635	3	+	0	3	0	0
chr22	19371142	19398301	circ_2636	2	-	0	2	0	0
chr2	101638142	101638983	circ_2637	12	-	0	7	0	5
chr2	135102500	135119979	circ_2638	9	+	0	7	0	2
chr1	35569895	35577731	circ_2641	3	+	0	3	0	0
chr5	170305100	170351554	circ_2643	3	+	0	0	3	0
chr3	197585704	197602646	circ_2644	4	+	0	4	0	0
chr4	73979508	74043250	circ_2645	2	-	0	2	0	0
chr18	12506475	12506640	circ_2647	4	-	0	0	0	4
chr4	905460	907456	circ_2648	314	-	3	98	9	204
chr9	126519981	126554909	circ_2649	49	-	0	9	0	40
chr2	175962171	175986268	circ_2651	2	-	0	1	0	1
chr13	108487749	108492022	circ_2655	10	-	0	0	0	10
chr1	78279418	78280916	circ_2656	2	+	0	0	0	2
chr12	120984207	120984404	circ_2657	7	+	0	2	1	4
chr17	74090494	74097944	circ_2658	5	-	0	3	0	2
chr7	24663281	24720139	circ_2659	2	+	0	0	2	0
chr7	77200394	77230123	circ_2662	8	+	0	7	1	0
chr14	45478115	45481278	circ_2663	4	+	0	4	0	0
chr12	125465035	125467169	circ_2666	4	-	0	1	0	3
chr5	236542	254621	circ_2667	2	+	0	0	0	2
chr12	123818599	123834988	circ_2670	4	-	0	3	1	0
chr1	94037226	94037398	circ_2671	8	-	0	0	0	8
chr12	2614007	2622150	circ_2674	51	+	1	17	0	33
chrY	59230781	59233257	circ_2677	4	+	0	1	0	3
chr19	1218415	1219412	circ_2680	29	+	1	7	2	19
chr22	21147480	21193019	circ_2682	8	-	0	5	0	3
chr3	11354777	11374567	circ_2683	2	+	0	2	0	0
chr19	19135427	19141891	circ_2685	6	-	0	4	1	1
chr1	5947345	6046387	circ_2686	2	-	0	0	0	2
chr3	65980541	65981948	circ_2688	2	-	0	2	0	0
chr14	21881071	21883152	circ_2689	2	-	0	2	0	0
chr3	122215283	122215417	circ_2690	5	-	0	0	0	5
chr5	94244955	94259726	circ_2691	3	-	0	0	3	0
chr6	159046135	159052421	circ_2692	3	+	0	0	0	3
chr10	127782553	127806793	circ_2693	4	-	0	3	1	0
chr4	52714370	52744020	circ_2694	2	+	0	0	2	0
chr15	91485666	91486312	circ_2695	2	+	0	0	0	2
chr22	30209418	30218453	circ_2697	2	-	0	0	0	2
chr7	66019571	66041916	circ_2700	9	-	0	3	0	6
chr16	67644726	67650781	circ_2701	8	+	1	7	0	0
chr12	10856649	10868382	circ_2702	2	-	0	0	0	2
chr4	54280800	54294350	circ_2703	2	+	0	2	0	0
chr3	155639975	155643155	circ_2706	13	+	0	0	2	11
chr6	87925620	87928449	circ_2708	679	+	10	343	20	306
chr17	57089688	57119259	circ_2710	2	-	0	2	0	0
chr12	69103784	69109520	circ_2711	4	+	0	4	0	0
chr8	124371460	124373886	circ_2713	27	-	0	13	0	14
chrX	53654360	53661250	circ_2714	2	-	1	1	0	0
chr9	117800539	117827198	circ_2717	10	-	0	7	0	3
chr13	95838954	95863035	circ_2719	2	-	0	2	0	0
chr9	95030455	95048121	circ_2720	5	-	1	4	0	0
chr1	24140679	24147083	circ_2725	68	-	4	28	4	32
chr2	25990451	25994409	circ_2726	6	-	0	0	2	4
chr4	39875908	39878773	circ_2727	24	-	0	13	1	10
chr7	75643059	75651310	circ_2728	2	-	0	2	0	0
chr10	126763311	126799662	circ_2729	5	-	0	0	0	5
chr6	43514307	43526328	circ_2730	2	-	0	0	1	1
chr16	16126965	16162159	circ_2731	5	+	0	5	0	0
chr7	44444038	44467302	circ_2732	3	-	0	0	0	3
chr14	31581621	31583546	circ_2734	17	-	0	8	0	9
chr3	196539089	196541439	circ_2735	9	+	0	9	0	0
chr3	196626536	196630481	circ_2736	15	+	0	15	0	0
chr9	126438998	126641300	circ_2737	9	-	0	5	1	3
chr16	71795414	71798629	circ_2738	5	-	0	5	0	0
chr1	6867042	6885270	circ_2739	31	+	0	30	1	0
chr7	74103457	74105443	circ_2740	8	+	1	5	2	0
chr7	22999874	23017040	circ_2741	6	-	0	4	0	2
chr2	203760787	203760942	circ_2742	3	-	0	0	0	3
chr17	35343915	35378313	circ_2744	7	+	0	2	1	4
chrX	2871183	2876476	circ_2745	32	-	0	13	0	19
chr2	1677414	1696906	circ_2746	6	-	0	3	0	3
chr12	50824277	50848200	circ_2747	4	+	1	3	0	0
chr22	44322814	44336005	circ_2749	2	+	0	0	0	2
chr10	14595320	14641848	circ_2751	2	-	0	0	0	2
chr7	6774935	6777567	circ_2752	14	+	0	10	0	4
chr3	179131199	179144030	circ_2754	42	-	1	21	4	16
chr1	198201682	198266370	circ_2757	21	+	0	12	0	9
chr15	71203870	71256271	circ_2758	2	+	0	0	0	2
chr18	21912905	21921622	circ_2759	10	-	0	7	0	3
chr9	91077410	91077664	circ_2760	3	+	0	3	0	0
chr4	71824590	71835741	circ_2762	6	+	0	0	0	6
chr4	177648931	177652678	circ_2763	8	-	0	8	0	0
chr17	76027596	76064004	circ_2764	2	+	0	2	0	0
chr5	174919097	174939199	circ_2766	5	+	0	3	0	2
chr17	29112936	29119590	circ_2768	10	-	0	0	1	9
chr14	105814829	105821514	circ_2769	24	+	0	3	0	21
chr2	85872070	85875976	circ_2770	7	+	0	2	0	5
chr1	213277795	213290752	circ_2773	22	+	0	7	1	14
chr9	125760875	125777915	circ_2775	3	+	0	3	0	0
chr2	9568893	9580795	circ_2776	2	+	0	0	2	0
chr20	30380537	30385318	circ_2777	2	+	0	1	0	1
chr5	79454658	79473886	circ_2778	4	-	0	1	0	3
chr18	33722788	33726011	circ_2779	7	+	0	1	0	6
chr2	38545676	38546161	circ_2780	10	-	0	4	0	6
chr17	40498586	40500535	circ_2783	2	-	0	0	0	2
chr6	43466712	43471444	circ_2784	7	+	0	4	0	3
chr8	37330595	37333530	circ_2786	13	-	0	4	1	8
chr6	43517225	43523701	circ_2789	24	-	0	11	1	12
chr20	47585683	47587891	circ_2791	2	+	0	2	0	0
chr14	101403739	101430776	circ_2792	6	+	1	0	5	0
chr16	68300495	68330416	circ_2793	2	+	0	0	0	2
chr16	57144619	57151479	circ_2794	2	+	0	2	0	0
chr7	2269618	2270359	circ_2795	8	-	0	8	0	0
chr14	71428942	71445365	circ_2796	8	+	0	6	1	1
chr12	112326291	112330826	circ_2797	2	+	0	0	0	2
chr4	1834470	1843524	circ_2798	3	-	0	1	0	2
chr19	38621137	38643607	circ_2800	6	+	0	4	0	2
chr13	114781672	114782827	circ_2801	2	-	0	0	0	2
chr2	46067518	46087337	circ_2802	10	+	0	6	0	4
chr12	120260623	120263172	circ_2803	9	-	0	2	0	7
chr19	56657615	56658577	circ_2804	6	+	1	1	0	4
chr14	102486229	102489217	circ_2809	145	+	3	45	6	91
chr19	7692128	7693184	circ_2813	4	-	0	1	0	3
chr1	32620188	32631831	circ_2814	2	+	0	2	0	0
chr6	161501912	161510503	circ_2815	2	+	0	2	0	0
chr7	158534213	158557544	circ_2816	3	-	0	3	0	0
chr11	125465775	125467014	circ_2817	5	+	0	3	0	2
chr2	170804051	170815036	circ_2819	2	+	0	2	0	0
chr13	99036983	99076904	circ_2820	2	+	0	2	0	0
chr9	86297865	86301070	circ_2821	57	-	0	53	4	0
chr15	41657599	41669502	circ_2823	3	+	0	3	0	0
chr5	134010304	134018172	circ_2825	9	+	0	3	0	6
chr3	56694758	56695045	circ_2828	2	-	0	2	0	0
chr2	37506888	37518142	circ_2830	2	-	0	2	0	0
chr8	141856697	141889736	circ_2832	3	-	0	0	0	3
chr12	7556130	7559448	circ_2834	4	-	0	4	0	0
chr7	6474424	6476164	circ_2835	3	-	0	0	0	3
chr4	16760780	16780265	circ_2836	3	-	0	3	0	0
chr17	2185940	2196271	circ_2837	9	-	0	6	0	3
chr13	46077378	46085989	circ_2838	26	+	0	26	0	0
chr4	83795763	83802075	circ_2841	3	-	0	2	0	1
chr1	246350044	246358766	circ_2842	18	-	0	5	0	13
chr16	23632682	23635415	circ_2843	2	-	0	0	0	2
chr2	73659325	73682422	circ_2844	4	+	0	0	4	0
chr19	46020920	46021352	circ_2846	46	+	0	14	0	32
chr19	50210774	50212096	circ_2849	43	+	0	14	0	29
chr12	69652369	69656342	circ_2850	4	+	0	0	0	4
chr4	107114765	107133992	circ_2851	51	-	0	30	0	21
chr5	151043647	151049345	circ_2853	208	-	2	107	0	99
chr12	1863423	1863680	circ_2854	37	+	0	16	0	21
chr12	112096539	112103591	circ_2855	2	-	0	2	0	0
chr17	36916683	36918758	circ_2857	2	+	0	0	0	2
chr20	32207322	32216241	circ_2859	21	+	0	9	0	12
chr16	50120125	50136346	circ_2860	8	+	0	4	2	2
chr9	115024714	115030475	circ_2861	2	-	0	0	0	2
chr22	29095825	29121355	circ_2862	5	-	0	2	0	3
chr5	137759763	137760030	circ_2863	4	+	0	0	0	4
chr10	98703869	98711953	circ_2864	124	+	0	61	6	57
chr6	42941740	42942776	circ_2865	225	-	0	39	6	180
chr14	53339516	53345407	circ_2867	3	-	0	0	2	1
chr17	76388556	76411108	circ_2871	3	+	0	3	0	0
chr10	128850944	128926028	circ_2872	2	+	0	0	2	0
chr14	62193423	62194373	circ_2873	3	+	0	1	0	2
chr5	61669513	61677080	circ_2874	2	+	0	0	0	2
chr9	80520264	80523131	circ_2879	2	-	0	1	0	1
chr19	38708099	38708516	circ_2881	2	-	0	0	0	2
chr7	6624646	6624891	circ_2883	39	+	0	6	0	33
chr9	140605418	140611634	circ_2884	9	+	0	4	0	5
chr8	30557597	30560757	circ_2885	53	-	0	30	0	23
chr4	113483526	113541346	circ_2886	2	-	0	0	2	0
chr1	12056212	12059152	circ_2887	2	+	0	2	0	0
chr1	179100445	179100616	circ_2888	37	-	1	6	1	29
chr15	76576097	76580286	circ_2889	18	-	0	12	0	6
chr20	25190484	25194042	circ_2890	13	+	0	5	0	8
chr8	37690527	37691646	circ_2893	8	+	0	3	0	5
chr2	170393736	170401345	circ_2894	4	-	0	4	0	0
chr17	38547757	38548989	circ_2895	18	-	0	11	0	7
chr5	156915272	156917462	circ_2896	3	-	0	0	0	3
chr4	183522076	183575046	circ_2898	4	+	0	0	0	4
chr10	69726439	69793943	circ_2899	9	-	2	4	3	0
chr22	30218323	30228331	circ_2900	16	-	0	11	0	5
chr9	128230250	128322088	circ_2901	2	-	0	2	0	0
chr8	131226801	131415139	circ_2902	5	-	0	1	0	4
chr7	6621237	6621882	circ_2904	7	+	0	2	0	5
chr14	71479701	71502874	circ_2906	2	+	0	2	0	0
chr7	77200394	77212967	circ_2907	2	+	0	2	0	0
chr4	1732613	1739429	circ_2909	5	+	0	2	0	3
chr9	20881869	20933131	circ_2911	5	+	0	5	0	0
chr5	39002636	39021238	circ_2912	50	-	0	15	0	35
chr17	55956971	55963240	circ_2915	9	-	0	9	0	0
chr14	92559595	92563182	circ_2917	40	-	1	25	0	14
chr3	138474595	138478201	circ_2919	4	-	0	1	0	3
chr12	131291526	131297576	circ_2921	6	-	0	4	2	0
chr5	71479569	71482581	circ_2922	11	+	0	2	0	9
chr17	27809214	27825539	circ_2924	8	+	2	6	0	0
chr11	118453893	118455359	circ_2925	24	+	1	15	3	5
chr7	74474399	74479158	circ_2926	2	-	0	0	0	2
chr3	197557640	197559188	circ_2927	6	+	0	1	1	4
chr10	93902785	93904869	circ_2928	43	-	0	10	1	32
chr3	47702783	47719801	circ_2929	34	-	1	22	0	11
chr9	138741982	138742307	circ_2933	61	-	0	22	0	39
chr2	219414531	219427536	circ_2934	2	-	0	2	0	0
chr17	80141649	80159828	circ_2935	4	-	0	3	1	0
chr14	23419522	23424385	circ_2937	2	-	0	2	0	0
chr5	80021271	80057497	circ_2939	11	+	0	6	1	4
chr7	35709824	35712888	circ_2940	34	-	0	4	3	27
chr19	1270926	1274439	circ_2941	13	+	0	6	0	7
chr9	7015852	7165357	circ_2943	2	+	0	0	0	2
chr6	112075636	112075880	circ_2944	2	-	0	2	0	0
chr1	215297975	215345526	circ_2946	4	+	0	4	0	0
chr12	117383168	117402659	circ_2949	24	+	0	9	0	15
chr2	200188525	200320819	circ_2950	2	-	0	1	0	1
chr8	22995700	23006064	circ_2951	2	-	0	2	0	0
chr22	36661701	36663769	circ_2953	3	-	0	3	0	0
chr1	35940405	35944813	circ_2954	11	-	0	11	0	0
chr4	123854593	123900541	circ_2955	2	+	0	2	0	0
chr9	138741982	138758382	circ_2957	3	-	0	3	0	0
chr11	94583278	94592880	circ_2958	3	+	0	3	0	0
chr17	4005610	4020460	circ_2961	3	-	0	2	0	1
chr6	74432011	74446231	circ_2963	3	+	0	1	2	0
chr22	39770320	39772202	circ_2964	2	+	0	0	0	2
chr10	81930555	81935911	circ_2965	2	-	0	2	0	0
chr8	38934746	38940592	circ_2966	3	+	0	0	0	3
chr5	148577781	148590382	circ_2967	3	+	0	1	0	2
chr8	95503805	95504137	circ_2973	12	-	0	5	0	7
chr1	155640110	155741008	circ_2975	3	-	0	2	0	1
chr9	88573386	88577095	circ_2977	7	+	0	3	0	4
chr19	54691042	54692365	circ_2979	2	-	0	0	0	2
chr1	53322669	53329829	circ_2981	14	+	2	6	1	5
chr5	137277632	137284873	circ_2982	2	-	0	2	0	0
chr6	152599223	152603115	circ_2983	2	-	0	2	0	0
chr8	25126360	25161843	circ_2984	4	+	0	0	0	4
chr10	74952313	74953351	circ_2985	4	+	0	4	0	0
chr6	110086215	110113867	circ_2986	2	+	2	0	0	0
chr11	57182087	57193825	circ_2988	4	-	0	0	0	4
chr16	71724421	71748704	circ_2990	2	-	0	2	0	0
chr19	41847787	41850769	circ_2991	2	-	0	0	0	2
chr18	13113584	13114250	circ_2995	20	+	0	4	1	15
chr1	51204534	51210447	circ_2997	10	-	0	2	0	8
chrY	545352	551822	circ_3001	13	+	0	3	0	10
chr10	35314059	35322201	circ_3002	4	-	2	2	0	0
chr1	32495898	32502644	circ_3005	3	+	0	3	0	0
chr7	140246598	140269538	circ_3006	2	-	0	1	0	1
chr12	110456149	110471762	circ_3007	3	+	0	3	0	0
chr1	1763670	1763921	circ_3008	4	-	0	2	0	2
chr19	17626981	17628659	circ_3010	11	+	0	7	0	4
chr8	37672413	37688441	circ_3011	2	+	0	2	0	0
chr7	102240306	102240835	circ_3012	4	-	0	3	0	1
chr3	15122238	15132046	circ_3013	3	-	0	1	0	2
chr8	145234357	145255444	circ_3014	4	+	0	3	0	1
chr3	197592293	197593090	circ_3017	104	+	1	37	2	64
chr19	32843734	32851524	circ_3018	3	+	0	0	3	0
chr12	112130500	112147488	circ_3020	10	+	0	4	2	4
chr12	7076333	7078740	circ_3022	3	-	0	3	0	0
chr8	43013717	43014187	circ_3023	2	+	0	0	0	2
chr17	66429608	66432620	circ_3024	3	-	0	2	0	1
chr8	129021835	129032965	circ_3025	4	+	0	4	0	0
chr11	48142554	48146738	circ_3026	5	+	0	3	0	2
chr11	65034947	65043469	circ_3027	6	+	0	1	0	5
chr14	61503776	61518853	circ_3030	6	+	2	0	4	0
chr9	128112573	128117120	circ_3031	4	+	0	4	0	0
chr4	83970318	83971137	circ_3032	4	+	0	0	0	4
chr12	1291090	1292587	circ_3033	8	+	0	3	0	5
chr19	11596470	11598718	circ_3035	4	-	0	2	0	2
chr1	150418701	150418877	circ_3037	4	+	0	4	0	0
chr2	240944626	240951113	circ_3039	2	-	0	2	0	0
chr5	64509864	64511314	circ_3040	7	-	0	3	0	4
chr3	11850990	11871338	circ_3041	35	-	1	19	2	13
chr16	84108201	84118739	circ_3042	2	-	0	0	0	2
chr11	1000431	1003804	circ_3043	32	+	0	14	0	18
chr8	128902834	129001537	circ_3044	2	+	0	0	0	2
chr20	47683726	47689234	circ_3047	3	+	0	3	0	0
chr1	38322922	38323381	circ_3048	2	-	0	2	0	0
chr4	83279811	83280792	circ_3049	4	-	0	2	1	1
chr4	4458917	4473433	circ_3053	2	-	0	0	2	0
chr14	58949230	58953884	circ_3056	2	+	0	2	0	0
chr2	148653869	148657136	circ_3058	18	+	2	6	0	10
chr4	87593517	87610343	circ_3059	6	+	0	3	0	3
chr7	6736969	6737442	circ_3061	15	-	0	0	0	15
chr22	40696458	40697337	circ_3062	8	+	0	3	0	5
chr18	7774146	7888375	circ_3064	4	+	0	2	0	2
chr18	57133970	57136839	circ_3065	47	-	0	12	0	35
chr10	70209784	70228063	circ_3067	2	-	0	2	0	0
chr1	35854510	35855699	circ_3070	28	+	0	12	0	16
chr15	69548132	69553668	circ_3071	2	+	0	0	2	0
chr10	71883160	71883853	circ_3072	3	-	0	2	0	1
chr20	5545662	5550885	circ_3073	5	-	0	5	0	0
chr1	21083658	21107033	circ_3074	24	-	2	19	3	0
chr2	20497313	20527139	circ_3075	22	-	0	16	1	5
chr17	35687112	35687365	circ_3077	26	-	0	0	1	25
chr10	123600596	123683844	circ_3079	3	-	0	3	0	0
chr22	20891403	20922918	circ_3083	2	+	0	2	0	0
chr6	76589536	76589837	circ_3085	5	+	0	2	0	3
chr3	33087611	33099761	circ_3086	2	-	0	0	0	2
chr12	101472970	101493498	circ_3087	2	+	1	0	1	0
chr15	43769790	43773220	circ_3088	2	-	0	2	0	0
chr1	42744018	42744343	circ_3089	6	-	0	0	0	6
chr1	246021797	246078942	circ_3090	4	-	0	2	0	2
chr12	459786	465703	circ_3092	2	-	2	0	0	0
chr5	33546163	33631018	circ_3094	3	-	0	2	1	0
chr6	16522857	16753578	circ_3095	58	-	0	32	0	26
chr14	61262934	61285565	circ_3097	17	+	0	9	8	0
chr2	227729319	227779067	circ_3099	6	+	0	6	0	0
chr15	90446447	90454051	circ_3100	15	-	0	8	0	7
chr22	24135745	24145609	circ_3102	3	+	0	2	0	1
chr2	191518452	191520879	circ_3103	7	+	0	0	0	7
chr14	101448840	101460244	circ_3107	8	+	0	6	0	2
chr14	75576387	75585638	circ_3108	3	-	0	1	0	2
chr7	74771833	74774779	circ_3112	2	+	0	0	0	2
chr22	46708037	46708202	circ_3114	3	+	0	0	0	3
chr14	101451991	101460244	circ_3118	4	+	0	2	0	2
chr13	33054726	33095586	circ_3122	3	-	0	3	0	0
chr10	72604229	72628190	circ_3123	6	+	0	6	0	0
chr2	15674666	15679480	circ_3125	5	-	0	5	0	0
chr14	102842986	102881130	circ_3126	3	+	0	2	1	0
chr19	19114976	19119237	circ_3127	2	-	0	2	0	0
chr4	25351113	25366127	circ_3129	28	+	2	25	1	0
chr1	110551655	110557479	circ_3132	2	+	0	0	0	2
chr22	19452724	19463125	circ_3135	3	-	0	1	0	2
chr9	131752398	131757793	circ_3136	2	+	0	2	0	0
chr1	175996707	176055026	circ_3138	2	-	0	0	0	2
chr5	137726701	137735701	circ_3140	2	+	0	0	0	2
chr4	101982243	102015072	circ_3141	2	-	0	2	0	0
chr2	20974569	20990158	circ_3142	35	-	1	11	3	20
[truncated: 28,400 more rows]
