# Supplementary material for: Improved circRNA Identification by Combining Prediction Algorithms
Source: Front Cell Dev Biol. 2018 Mar 5;6:20. doi: 10.3389/fcell.2018.00020 (PMC5844931; doi:10.3389/fcell.2018.00020)
Supplement: Supplementary file 2 [file Presentation2.ZIP › DeNovo/KNIFE.bed]

#chrom	start	end	name	score	strand	SRR444655/circReads/combinedReports/naiveunaligned_SRR444655_1_denovo_report.txt_circReads	SRR444974/circReads/combinedReports/naiveunaligned_SRR444974_1_denovo_report.txt_circReads	SRR444975/circReads/combinedReports/naiveunaligned_SRR444975_1_denovo_report.txt_circReads	SRR445016/circReads/combinedReports/naiveunaligned_SRR445016_1_denovo_report.txt_circReads
chr5	64483850	64492950	circ_1	8	-	0	0	0	8
chr10	31661950	31676700	circ_2	56	-	0	56	0	0
chr1	36306800	36316650	circ_3	8	+	0	8	0	0
chr10	69773800	69797900	circ_4	4	+	0	4	0	0
chr10	70506950	70507300	circ_5	6	+	0	0	0	6
chr1	100459100	100464950	circ_6	4	+	0	2	0	2
chr5	137278600	137278900	circ_7	24	+	0	0	0	24
chr4	148554950	148555700	circ_8	4	+	0	4	0	0
chr1	41006300	41007350	circ_9	2	-	0	2	0	0
chr8	59535800	59555600	circ_10	7	-	0	5	0	2
chr19	17311100	17311600	circ_11	4	+	0	4	0	0
chr4	75040250	75067050	circ_12	12	-	0	12	0	0
chr8	22332500	22333100	circ_13	6	-	0	6	0	0
chr3	186989000	187003800	circ_14	3	+	0	3	0	0
chr2	160572200	160585650	circ_15	6	-	0	0	0	6
chr13	96485200	96489450	circ_16	9	-	0	9	0	0
chr1	171537400	171544250	circ_17	15	-	0	3	0	12
chr2	85595850	85598650	circ_18	44	-	0	0	0	44
chr19	14023150	14024450	circ_19	3	-	0	3	0	0
chr6	33177450	33177500	circ_20	3	-	0	0	0	3
chr8	145739950	145740300	circ_21	5	-	0	5	0	0
chr5	154245050	154245400	circ_22	6	+	0	6	0	0
chr1	70736550	70781200	circ_23	4	-	0	0	4	0
chr1	178092200	178094600	circ_24	12	-	0	7	0	5
chr12	133297300	133297800	circ_25	4	-	0	4	0	0
chr4	79747200	79772200	circ_26	3	+	0	3	0	0
chr3	71090500	71102900	circ_27	78	+	0	0	0	78
chr8	18656850	18662400	circ_28	581	+	0	382	6	193
chr2	47202150	47206000	circ_29	22	-	0	0	0	22
chr5	14270950	14280500	circ_30	3	-	0	3	0	0
chr15	22869950	22877950	circ_31	3	+	0	3	0	0
chr2	170401250	170413800	circ_32	5	-	0	5	0	0
chr9	102722200	102722400	circ_33	27	-	0	0	0	27
chr3	110830900	110866300	circ_34	42	-	0	34	4	4
chr3	100451400	100455500	circ_35	6	+	0	6	0	0
chr12	51510100	51512550	circ_36	3	+	0	3	0	0
chr16	53175100	53191400	circ_37	3	+	3	0	0	0
chr19	4405950	4409750	circ_38	8	+	0	0	0	8
chr4	1902350	1906100	circ_39	72	+	0	0	0	72
chr17	15960850	15961900	circ_40	4	-	0	4	0	0
chr18	9208700	9221950	circ_41	17	+	0	0	0	17
chr2	24787200	24816550	circ_42	7	+	0	7	0	0
chr4	77659950	77663050	circ_43	21	-	0	21	0	0
chr4	185310200	185329350	circ_44	2	-	0	0	0	2
chr17	56582400	56582800	circ_45	3	-	0	3	0	0
chr6	44413500	44413550	circ_46	3	-	0	0	3	0
chr17	26918750	26920050	circ_47	9	-	0	0	0	9
chr2	27830750	27830900	circ_48	29	+	0	0	0	29
chr12	102302000	102308000	circ_49	126	+	0	39	0	87
chr19	52909200	52909850	circ_50	14	+	0	4	0	10
chr1	168204350	168212300	circ_51	4	-	0	4	0	0
chr6	132270750	132271050	circ_52	7	+	0	7	0	0
chr13	23927950	23945300	circ_53	13	-	0	13	0	0
chr6	30891300	30892100	circ_54	2	-	0	2	0	0
chrX	49031250	49031350	circ_55	5	-	0	0	5	0
chr8	131370300	131414200	circ_56	31	-	0	19	0	12
chr2	37241000	37247950	circ_57	6	-	0	0	0	6
chr2	207144300	207162050	circ_58	32	+	0	0	0	32
chr17	33324850	33325200	circ_59	4	+	0	4	0	0
chr15	85657150	85664200	circ_60	14	-	0	14	0	0
chr11	64627400	64627800	circ_61	23	-	0	0	0	23
chr22	45726500	45728550	circ_62	27	-	0	16	0	11
chr10	76598450	76603200	circ_63	29	+	0	29	0	0
chr6	155095150	155114100	circ_64	4	-	0	4	0	0
chr11	19961250	19968050	circ_65	4	+	0	0	0	4
chr9	114685150	114693600	circ_66	6	+	0	6	0	0
chr17	38319750	38320400	circ_67	9	+	0	6	0	3
chr9	137582800	137593150	circ_68	35	+	0	0	0	35
chr5	9337850	9437950	circ_69	4	+	0	4	0	0
chr5	141843550	141847350	circ_70	7	-	0	0	0	7
chr16	88008700	88017850	circ_71	44	-	0	22	0	22
chr2	20478350	20527100	circ_72	9	-	0	9	0	0
chr1	68603500	68624900	circ_73	4	-	0	4	0	0
chr6	157150400	157157050	circ_74	28	-	0	17	0	11
chr6	144811250	144814550	circ_75	5	-	0	5	0	0
chr15	64448250	64448300	circ_76	7	+	4	0	3	0
chr12	78360050	78362450	circ_77	16	-	0	0	1	15
chr5	38991050	39021200	circ_78	27	+	0	16	0	11
chr6	154762450	154771350	circ_79	6	+	0	0	0	6
chr10	82267000	82269200	circ_80	29	-	0	0	0	29
chr1	205769200	205769300	circ_81	2	+	0	2	0	0
chr7	151947000	151948000	circ_82	9	-	0	0	0	9
chr7	50737450	50778650	circ_83	4	-	0	0	0	4
chr3	123345700	123348450	circ_84	10	-	0	10	0	0
chr10	79579250	79579650	circ_85	6	+	0	6	0	0
chr12	121205450	121206100	circ_86	3	-	0	3	0	0
chr14	37754550	37838800	circ_87	5	+	0	5	0	0
chr1	246350050	246370750	circ_88	3	-	0	0	0	3
chr3	138289200	138290150	circ_89	33	+	1	24	2	6
chr12	96717750	96728600	circ_90	96	+	0	51	0	45
chr8	120830250	120831700	circ_91	2	-	0	2	0	0
chr5	176918950	176919400	circ_92	23	-	0	17	0	6
chr6	74175950	74176300	circ_93	18	-	0	18	0	0
chr21	9827100	9827350	circ_94	2	+	0	2	0	0
chr17	48151400	48151450	circ_95	2	+	0	2	0	0
chr3	11399900	11468400	circ_96	217	-	0	137	2	78
chr17	19812500	19813250	circ_97	7	+	0	0	0	7
chr3	49051650	49052850	circ_98	2	-	0	2	0	0
chr13	110865000	110866100	circ_99	10	+	0	7	0	3
chr21	40585450	40597100	circ_100	3	-	0	3	0	0
chr3	98568300	98600600	circ_101	10	+	0	0	0	10
chr1	33409650	33415350	circ_102	3	+	0	3	0	0
chr9	130211700	130211850	circ_103	19	+	0	11	0	8
chr6	30697800	30698850	circ_104	9	+	0	0	0	9
chr2	54119950	54120900	circ_105	5	+	0	0	0	5
chr16	70560500	70564800	circ_106	7	-	0	7	0	0
chr10	128859950	128908600	circ_107	15	+	0	15	0	0
chr1	63269400	63307200	circ_108	2	-	0	2	0	0
chr2	219538350	219540950	circ_109	6	+	0	0	0	6
chr6	82933800	82941550	circ_110	11	-	0	0	0	11
chr2	159992700	160007050	circ_111	15	-	0	15	0	0
chr9	127064250	127076250	circ_112	15	-	0	0	0	15
chr5	179688700	179707600	circ_113	14	+	0	14	0	0
chr17	8141350	8141900	circ_114	6	-	0	0	0	6
chr16	1556350	1556900	circ_115	2	+	0	2	0	0
chr14	93730150	93730300	circ_116	13	-	0	0	0	13
chr5	65284500	65310550	circ_117	34	+	0	29	0	5
chr1	220179450	220180650	circ_118	10	+	0	10	0	0
chr9	136341500	136342150	circ_119	9	-	0	9	0	0
chr13	36886300	36886600	circ_120	11	-	0	0	0	11
chr7	2477450	2483350	circ_121	8	+	0	0	0	8
chr6	34614400	34622550	circ_122	10	-	0	10	0	0
chr19	17844050	17845200	circ_123	10	-	0	1	0	9
chr19	13205450	13206500	circ_124	4	-	0	4	0	0
chr13	20425500	20426300	circ_125	21	-	0	9	0	12
chr9	80334350	80334500	circ_126	2	-	0	0	2	0
chr6	154762450	154771350	circ_127	8	-	0	8	0	0
chr4	25128900	25160700	circ_128	4	-	0	4	0	0
chr12	110449850	110457100	circ_129	7	-	0	3	0	4
chr13	100953750	100962150	circ_130	23	+	0	0	0	23
chr1	207989300	207990750	circ_131	83	+	0	30	0	53
chr17	45741550	45752100	circ_132	26	-	0	0	2	24
chrX	70517800	70518300	circ_133	5	+	0	5	0	0
chr8	37623050	37623850	circ_134	96	-	0	0	0	96
chr8	15335600	143392300	circ_135	2	+	0	0	0	2
chr16	11114050	11219950	circ_136	9	-	0	0	0	9
chr8	141711000	141716300	circ_137	34	-	0	13	0	21
chr17	27975200	27999100	circ_138	4	-	0	4	0	0
chr11	61094250	61097500	circ_139	11	+	0	0	0	11
chr1	205696850	205698700	circ_140	9	-	0	3	0	6
chr1	31532050	31532400	circ_141	16	-	0	16	0	0
chr12	109212050	109212300	circ_142	9	-	0	3	0	6
chr1	32859800	32860000	circ_143	2	+	0	2	0	0
chr19	37492250	37492550	circ_144	10	+	0	0	0	10
chr11	62303450	62304000	circ_145	36	-	0	36	0	0
chr19	13879200	13879850	circ_146	3	-	0	3	0	0
chr1	101372450	101387350	circ_147	13	-	0	0	0	13
chr16	89484700	89497700	circ_148	39	-	0	17	0	22
chr19	14568850	14569150	circ_149	39	+	0	0	0	39
chr19	50307700	50308250	circ_150	4	+	0	4	0	0
chr1	27087350	27089750	circ_151	7	+	0	7	0	0
chr18	72589200	72601950	circ_152	2	-	0	2	0	0
chr9	127064250	127076250	circ_153	9	+	0	9	0	0
chr2	209165700	209167050	circ_154	2	+	0	2	0	0
chr3	124746050	124748300	circ_155	6	+	0	6	0	0
chr1	1747200	1756900	circ_156	35	+	0	35	0	0
chr10	101464950	101465000	circ_157	4	-	0	0	4	0
chr8	93088200	93093500	circ_158	3	+	0	0	0	3
chr20	42679950	42683150	circ_159	33	+	0	13	0	20
chr2	72361900	72362500	circ_160	11	+	0	11	0	0
chr1	179087750	179090950	circ_161	2	+	0	2	0	0
chr6	125366400	125398000	circ_162	3	+	0	3	0	0
chr14	68290300	68292250	circ_163	6	+	0	0	0	6
chr1	52215850	52227600	circ_164	2	-	0	2	0	0
chr14	102659800	102661450	circ_165	97	+	0	30	0	67
chr1	230979100	230991450	circ_166	2	-	0	2	0	0
chr11	120345300	120348200	circ_167	8	-	0	0	0	8
chr22	47087500	47095350	circ_168	3	-	0	3	0	0
chr16	67178800	67179250	circ_169	4	-	0	4	0	0
chr17	54892250	54902650	circ_170	5	+	0	4	0	1
chr17	37357600	37358500	circ_171	8	+	0	8	0	0
chr8	22052000	22054900	circ_172	2	+	0	2	0	0
chr3	63898300	63898900	circ_173	10	-	0	10	0	0
chr7	716900	751150	circ_174	15	-	0	15	0	0
chr21	37619850	37626200	circ_175	2	-	0	2	0	0
chr1	35854550	35855650	circ_176	6	+	0	0	0	6
chr2	101521200	101565900	circ_177	5	-	0	5	0	0
chr20	2097350	2098050	circ_178	29	-	0	29	0	0
chr3	8977600	8983450	circ_179	12	-	0	0	0	12
chr17	80721850	80730350	circ_180	46	+	0	17	0	29
chr17	56168000	56168050	circ_181	4	+	0	1	0	3
chr19	47646750	47658450	circ_182	24	-	0	11	0	13
chr8	119083050	119085000	circ_183	31	-	0	6	0	25
chr10	103427650	103436150	circ_184	196	+	2	109	0	85
chr14	23502600	23502850	circ_185	64	-	0	3	0	61
chr17	7806850	7807100	circ_186	5	-	0	5	0	0
chr10	82264550	82266950	circ_187	278	-	0	142	0	136
chr19	17308600	17311600	circ_188	5	+	0	5	0	0
chr3	119624650	119642300	circ_189	5	+	0	5	0	0
chr6	26189250	26189300	circ_190	10	-	0	0	0	10
chr17	29483000	29497000	circ_191	6	+	0	6	0	0
chr3	50145550	50145700	circ_192	35	-	0	0	3	32
chr9	96233450	96261150	circ_193	63	-	2	31	0	30
chr1	32505600	32505700	circ_194	3	+	0	0	3	0
chr6	30618800	30619200	circ_195	62	+	0	24	0	38
chr6	119177550	119177700	circ_196	6	+	0	0	0	6
chr22	38539150	38541650	circ_197	4	+	0	0	0	4
chr3	121354600	121356100	circ_198	3	+	0	3	0	0
chr9	114195550	114206750	circ_199	2	-	0	2	0	0
chr16	30715400	30715600	circ_200	72	+	0	0	0	72
chr2	32703700	32704650	circ_201	8	-	0	8	0	0
chr21	47424800	47424900	circ_202	6	-	0	0	6	0
chr11	62406500	62407200	circ_203	18	-	0	7	0	11
chr11	76174900	76183850	circ_204	15	+	0	15	0	0
chr2	206992550	206994950	circ_205	49	-	0	0	0	49
chr19	38631850	38633350	circ_206	61	-	0	39	0	22
chr16	71692150	71713400	circ_207	4	+	0	4	0	0
chr15	81187500	81188150	circ_208	4	+	0	4	0	0
chr2	62974550	62998500	circ_209	5	+	0	0	0	5
chr1	62160400	62162200	circ_210	2	+	0	2	0	0
chr2	158593800	158595050	circ_211	3	+	0	0	0	3
chr3	53264700	53265350	circ_212	8	+	0	8	0	0
chr18	9117850	9126900	circ_213	3	-	0	0	0	3
chr17	48272500	48272550	circ_214	18	-	0	0	0	18
chr12	22811950	22826550	circ_215	5	+	0	5	0	0
chr19	46145050	46145450	circ_216	18	+	0	18	0	0
chr6	155154150	155154200	circ_217	2	-	2	0	0	0
chr2	122260750	122287850	circ_218	3	-	0	0	0	3
chr8	99539000	99541850	circ_219	11	+	0	3	0	8
chr2	162224000	162227800	circ_220	6	+	0	2	0	4
chr8	21832200	21837700	circ_221	2	-	0	2	0	0
chr3	52771650	52775500	circ_222	29	-	0	21	0	8
chr2	36737150	36749450	circ_223	19	+	0	0	0	19
chrX	107083900	107097900	circ_224	119	+	0	68	4	47
chr22	45938200	45939250	circ_225	24	+	0	0	2	22
chr7	140244450	140259600	circ_226	3	+	0	3	0	0
chr12	120594850	120595650	circ_227	5	-	0	5	0	0
chr3	8977600	8983450	circ_228	30	+	0	30	0	0
chr9	103204200	103204600	circ_229	65	+	0	65	0	0
chr4	54265900	54294300	circ_230	12	+	0	12	0	0
chr5	14270950	14280500	circ_231	19	+	0	0	0	19
chr9	131271200	131271350	circ_232	9	-	0	0	0	9
chr3	195016450	195022900	circ_233	10	+	0	10	0	0
chr8	23217650	23225900	circ_234	4	+	0	4	0	0
chr4	170459000	170477200	circ_235	18	+	0	5	0	13
chr7	151960100	152012400	circ_236	6	+	0	6	0	0
chr8	133734300	133769500	circ_237	15	-	0	3	3	9
chr15	90610350	90611800	circ_238	37	+	0	0	0	37
chr11	119144600	119145650	circ_239	18	-	0	3	0	15
chr5	16680250	16681400	circ_240	7	-	0	7	0	0
chr16	53878100	53922850	circ_241	3	+	0	3	0	0
chr7	6505800	6505850	circ_242	18	+	0	0	18	0
chr2	122260750	122287850	circ_243	10	+	0	10	0	0
chr1	5362200	5362250	circ_244	3	+	0	0	0	3
chr15	93527750	93528700	circ_245	2	+	0	2	0	0
chr21	47916900	47931500	circ_246	4	-	0	4	0	0
chr13	108269600	108287700	circ_247	6	+	0	6	0	0
chr6	45399650	45405750	circ_248	6	+	0	6	0	0
chr8	116631400	116635950	circ_249	8	-	0	6	0	2
chr16	4382250	4383500	circ_250	276	+	0	141	0	135
chr10	93756150	93757500	circ_251	7	-	0	6	1	0
chr1	1735900	1747250	circ_252	4	+	0	0	0	4
chr2	36668400	36706800	circ_253	11	-	0	11	0	0
chr9	3932400	3937150	circ_254	12	+	0	0	0	12
chr1	168200800	168212300	circ_255	4	+	0	4	0	0
chr2	69565050	69565650	circ_256	18	-	0	0	0	18
chr22	22153300	22162100	circ_257	8	-	0	8	0	0
chr2	36623800	36706800	circ_258	63	+	0	61	2	0
chr10	82228300	82229600	circ_259	19	+	0	3	0	16
chr1	179012850	179023750	circ_260	10	-	0	10	0	0
chr14	50616750	50616900	circ_261	94	+	0	50	0	44
chr17	62512150	62512800	circ_262	2	+	0	2	0	0
chr13	114817550	114823950	circ_263	2	+	0	0	2	0
chr12	109186100	109186600	circ_264	17	-	0	0	0	17
chr19	5653150	5653400	circ_265	8	-	0	0	0	8
chr15	64710750	64717800	circ_266	21	+	0	0	0	21
chr7	131060200	131113900	circ_267	5	+	0	5	0	0
chr1	33413850	33415350	circ_268	45	-	0	45	0	0
chr12	109046050	109051450	circ_269	6	-	0	6	0	0
chr3	171969050	172028650	circ_270	21	+	0	21	0	0
chr1	85331100	85331800	circ_271	48	+	0	28	0	20
chr1	6659150	6659500	circ_272	18	-	0	0	3	15
chr11	18313000	18313550	circ_273	23	+	0	23	0	0
chr15	39880450	39880700	circ_274	117	+	0	117	0	0
chr16	72651100	72651450	circ_275	16	-	0	6	0	10
chr13	28830450	28835550	circ_276	14	+	0	0	1	13
chr2	44200750	44209550	circ_277	2	-	0	2	0	0
chr11	128638050	128642850	circ_278	5	+	0	5	0	0
chr10	65140100	65164700	circ_279	4	-	0	0	0	4
chr9	99220700	99233350	circ_280	4	-	0	4	0	0
chr17	42152500	42152650	circ_281	5	-	0	0	0	5
chr17	48272250	48272400	circ_282	10	+	0	10	0	0
chr4	20568900	20600000	circ_283	2	-	0	2	0	0
chr6	146240500	146254300	circ_284	4	+	0	4	0	0
chr3	119222400	119222850	circ_285	9	+	0	1	0	8
chr1	145594050	145595200	circ_286	20	-	0	7	0	13
chr15	39882250	39882650	circ_287	112	+	0	104	0	8
chr15	39888250	39888300	circ_288	15	-	0	0	15	0
chr2	239169650	239170350	circ_289	8	+	0	0	0	8
chr10	31661950	31676150	circ_290	202	-	6	88	0	108
chr22	30032750	30038250	circ_291	88	-	0	29	0	59
chr9	110062450	110068900	circ_292	20	-	0	20	0	0
chr21	27394250	27394300	circ_293	15	+	0	0	15	0
chr1	27056150	27059250	circ_294	12	-	0	12	0	0
chr3	129546650	129579850	circ_295	2	+	0	2	0	0
chr7	44714050	44714850	circ_296	40	+	0	9	0	31
chr1	243708850	243727100	circ_297	3	-	0	3	0	0
chr17	674600	689200	circ_298	3	+	0	3	0	0
chr12	19626200	19653150	circ_299	5	+	0	5	0	0
chr3	123345700	123348450	circ_300	16	+	0	0	0	16
chr21	9826200	9826550	circ_301	4	+	0	4	0	0
chr10	94291550	94297300	circ_302	6	-	0	6	0	0
chr14	105834500	105834750	circ_303	48	+	0	47	0	1
chr7	140268650	140269400	circ_304	4	-	0	4	0	0
chr1	120483450	120484100	circ_305	2	-	0	2	0	0
chr7	73944250	73949400	circ_306	3	+	0	3	0	0
chr5	172755250	172755300	circ_307	2	+	0	0	0	2
chr22	41657500	41677050	circ_308	7	-	0	0	0	7
chr1	22074650	22078100	circ_309	3	-	0	3	0	0
chr7	65705350	65751650	circ_310	49	-	0	49	0	0
chr17	59996800	60002450	circ_311	23	-	0	23	0	0
chr3	145838900	145842000	circ_312	16	+	0	0	0	16
chr1	6007200	6046350	circ_313	7	-	0	0	0	7
chr16	18860550	18861750	circ_314	4	+	0	4	0	0
chr2	210962850	211019300	circ_315	14	+	0	13	0	1
chr11	755900	760250	circ_316	2	-	0	2	0	0
chr19	34712450	34712600	circ_317	6	-	0	6	0	0
chr18	8783550	8798250	circ_318	2	+	0	2	0	0
chr12	105385500	105389800	circ_319	18	+	0	17	1	0
chr10	13705450	13717000	circ_320	25	-	0	0	0	25
chr14	91247100	91252650	circ_321	6	+	0	0	0	6
chrX	149962200	149984500	circ_322	2	-	0	0	0	2
chr3	50325750	50325800	circ_323	33	-	0	9	0	24
chr1	46032400	46032500	circ_324	4	-	0	0	0	4
chr19	39208000	39208500	circ_325	21	-	0	9	0	12
chr11	4123250	4133250	circ_326	5	-	0	3	2	0
chr8	48613000	48614550	circ_327	2	+	0	2	0	0
chr1	27440300	27440750	circ_328	2	-	0	2	0	0
chr2	64208800	64211150	circ_329	4	-	0	4	0	0
chr2	135010700	135012200	circ_330	157	+	2	78	0	77
chr17	74080700	74081350	circ_331	9	+	0	0	0	9
chr10	31644100	31647250	circ_332	48	-	0	5	0	43
chrX	153581850	153582250	circ_333	3	-	0	2	0	1
chr7	111575600	111585850	circ_334	5	-	0	5	0	0
chr19	3661000	3662000	circ_335	39	+	0	0	0	39
chr17	4445250	4445750	circ_336	24	+	0	24	0	0
chr10	372950	395350	circ_337	3	+	0	3	0	0
chr2	105990050	106002950	circ_338	14	-	0	0	0	14
chr1	155408150	155429650	circ_339	44	+	0	44	0	0
chr22	32875000	32875250	circ_340	49	-	0	49	0	0
chr19	18273800	18274150	circ_341	2	-	0	2	0	0
chr11	102668150	102668200	circ_342	26	+	4	0	22	0
chr4	4944950	4945000	circ_343	3	+	0	0	0	3
chr9	6984200	7011850	circ_344	2	-	0	2	0	0
chr6	7602900	7606400	circ_345	4	+	0	4	0	0
chr17	6493100	6503750	circ_346	3	+	0	3	0	0
chr19	12734550	12735500	circ_347	4	+	0	4	0	0
chr5	176963400	176966150	circ_348	102	-	0	102	0	0
chr9	112898400	112900800	circ_349	36	+	0	36	0	0
chr13	20625600	20641500	circ_350	11	+	0	7	2	2
chr19	2137750	2138700	circ_351	10	+	0	0	0	10
chr3	66436450	66449450	circ_352	3	+	0	3	0	0
chr20	62407050	62422100	circ_353	27	-	0	0	0	27
chr2	100065800	100081400	circ_354	8	-	0	8	0	0
chr20	62654150	62657400	circ_355	3	+	0	3	0	0
chr1	118461250	118463050	circ_356	4	-	0	4	0	0
chr15	39880900	39881100	circ_357	166	+	0	166	0	0
chr10	82276100	82277600	circ_358	2	-	0	2	0	0
chr22	43305450	43308150	circ_359	8	-	0	0	0	8
chr2	242343250	242373700	circ_360	3	+	0	3	0	0
chr16	30740300	30745300	circ_361	5	+	0	5	0	0
chr15	93547850	93558100	circ_362	17	-	0	9	0	8
chr12	72020050	72022800	circ_363	27	+	0	27	0	0
chr1	224918200	224927450	circ_364	3	-	0	0	0	3
chr1	193065800	193070300	circ_365	3	-	0	3	0	0
chr12	120998550	121001700	circ_366	2	+	0	2	0	0
chr2	220082600	220082800	circ_367	2	-	0	2	0	0
chr2	202625650	202626500	circ_368	89	+	0	51	0	38
chr1	153507350	153507650	circ_369	24	-	0	4	0	20
chr16	1866900	1873000	circ_370	4	-	0	4	0	0
chr3	196612050	196613550	circ_371	11	-	0	11	0	0
chr19	45528600	45528950	circ_372	24	+	0	0	0	24
chr2	191520700	191537850	circ_373	21	+	0	16	0	5
chr11	85685800	85695000	circ_374	15	-	0	11	0	4
chr5	14673750	14681700	circ_375	11	+	0	6	0	5
chr19	10079200	10079300	circ_376	25	+	0	25	0	0
chr20	2635250	2635350	circ_377	5	-	0	5	0	0
chr22	46505250	46505550	circ_378	39	-	0	39	0	0
chr15	41667950	41669500	circ_379	7	+	0	7	0	0
chr1	32768250	220799100	circ_380	36	+	0	18	18	0
chr16	29820900	29821050	circ_381	28	-	0	0	0	28
chr2	148653900	148657450	circ_382	80	+	0	0	0	80
chr11	48161050	48161300	circ_383	10	-	0	0	0	10
chr18	43705750	43708800	circ_384	6	-	0	6	0	0
chr6	16753500	16771400	circ_385	22	-	0	22	0	0
chr10	99416050	99416700	circ_386	14	-	0	0	0	14
chr7	140055500	140055550	circ_387	3	-	0	0	0	3
chr17	30315350	30315500	circ_388	22	+	0	7	0	15
chr12	133350950	133351700	circ_389	6	-	0	0	0	6
chr2	133618100	133751800	circ_390	2	+	0	2	0	0
chr8	22458900	22459150	circ_391	2	+	0	2	0	0
chr19	13015350	13015450	circ_392	3	-	0	3	0	0
chr9	119106850	119144750	circ_393	2	-	0	2	0	0
chr7	140285400	140302300	circ_394	7	-	0	7	0	0
chr17	73100100	73102150	circ_395	2	+	0	2	0	0
chr17	44248250	44249550	circ_396	110	+	4	106	0	0
chr4	99391750	99391800	circ_397	2	+	2	0	0	0
chr15	33023400	33023450	circ_398	21	-	0	0	15	6
chr20	47307500	47309300	circ_399	8	+	0	0	0	8
chr1	21548250	21554500	circ_400	7	-	0	7	0	0
chr17	59853800	59857750	circ_401	56	+	0	24	2	30
chr1	179089350	179090950	circ_402	12	+	0	12	0	0
chr4	56277800	56284100	circ_403	49	-	0	42	0	7
chr16	16215850	16219750	circ_404	5	+	0	5	0	0
chr3	88202400	88202600	circ_405	8	-	0	0	0	8
chr11	61096850	61097500	circ_406	8	+	0	0	0	8
chr1	53343400	53358600	circ_407	5	-	0	0	0	5
chr9	74489550	74489950	circ_408	2	-	0	2	0	0
chr7	150738050	150738150	circ_409	6	-	0	6	0	0
chr14	21825400	21829350	circ_410	19	+	0	11	1	7
chr15	64791500	64792350	circ_411	144	-	0	82	0	62
chr1	19670950	19671650	circ_412	4	-	0	4	0	0
chr1	93070900	93073250	circ_413	3	-	0	0	0	3
chr2	86433250	86434400	circ_414	3	+	0	3	0	0
chr10	676000	677000	circ_415	3	-	0	3	0	0
chr16	57555000	57560000	circ_416	7	+	0	0	0	7
chr2	100079000	100081450	circ_417	57	-	0	0	0	57
chr11	1307250	1317000	circ_418	34	+	0	22	0	12
chr15	50593000	50593550	circ_419	16	+	0	16	0	0
chr10	5815850	5842650	circ_420	6	-	0	6	0	0
chr2	48725650	48738600	circ_421	5	-	0	5	0	0
chr2	15319150	15330500	circ_422	3	-	0	3	0	0
chr17	79479100	79479150	circ_423	6	+	0	0	6	0
chr1	93777050	93791450	circ_424	2	-	0	2	0	0
chr3	52712550	52716200	circ_425	2	+	0	2	0	0
chr21	40600450	40601350	circ_426	4	+	0	0	0	4
chr19	13919650	13920050	circ_427	7	-	0	7	0	0
chr22	20819150	20819850	circ_428	12	+	0	6	0	6
chr3	110830900	110845150	circ_429	87	-	1	66	13	7
chr11	14490900	14498550	circ_430	11	+	0	8	0	3
chr15	75646650	75646750	circ_431	3	-	0	0	0	3
chr18	9593800	9595150	circ_432	5	-	0	5	0	0
chr5	41927150	41930000	circ_433	8	-	0	6	0	2
chr19	40704300	40704450	circ_434	7	-	0	0	0	7
chr1	172520650	172526900	circ_435	14	-	0	14	0	0
chr1	12032300	244925500	circ_436	3	-	0	0	0	3
chr22	28692200	28693800	circ_437	80	+	0	0	0	80
chr12	93960550	93960900	circ_438	2	+	0	2	0	0
chr5	122881150	122893250	circ_439	21	+	0	18	3	0
chr1	155289450	187532850	circ_440	57	-	23	0	34	0
chr11	62549400	62550250	circ_441	13	-	0	0	0	13
chr1	99762300	99767450	circ_442	3	+	0	0	0	3
chr21	38792600	38828600	circ_443	12	+	0	12	0	0
chr4	148575050	148575700	circ_444	4	-	0	4	0	0
chr16	89371650	89383450	circ_445	9	-	0	0	0	9
chr4	77065350	77065600	circ_446	5	-	0	0	0	5
chr15	35742900	35747000	circ_447	4	+	0	0	0	4
chr12	49317600	49319450	circ_448	6	-	0	6	0	0
chr4	54280800	54294350	circ_449	9	+	0	0	0	9
chrX	51638150	51640350	circ_450	7	+	0	7	0	0
chr16	70292150	70292850	circ_451	2	+	0	2	0	0
chr8	120805650	120814250	circ_452	2	-	0	2	0	0
chr16	3726200	3727450	circ_453	2	-	0	2	0	0
chr20	47585700	47592700	circ_454	3	+	0	3	0	0
chr14	35331250	35331500	circ_455	16	+	0	16	0	0
chr10	79741950	79744050	circ_456	6	+	0	0	0	6
chr10	90653650	90665400	circ_457	14	-	0	14	0	0
chr1	185056700	185062400	circ_458	5	+	0	5	0	0
chr1	33413850	33415350	circ_459	87	+	0	0	0	87
chrY	21094650	21095350	circ_460	8	-	0	0	0	8
chr3	65415200	65416550	circ_461	21	-	0	21	0	0
chr6	144743050	144750850	circ_462	2	-	0	2	0	0
chr8	42183500	42186700	circ_463	25	-	0	25	0	0
chr15	50593000	50593550	circ_464	20	-	0	0	0	20
chr15	43120150	43132600	circ_465	71	+	1	38	0	32
chr3	175165050	175189500	circ_466	2	-	0	2	0	0
chr3	113505100	113508650	circ_467	3	+	0	3	0	0
chr22	28692200	28702600	circ_468	7	+	0	7	0	0
chr2	85255050	85276750	circ_469	5	+	0	5	0	0
chr5	64587200	64595950	circ_470	11	-	0	0	0	11
chr12	78334100	78392250	circ_471	23	-	0	12	0	11
chr8	104053050	104054600	circ_472	4	+	0	0	0	4
chr8	97541450	97554150	circ_473	4	-	0	4	0	0
chr9	94808300	94812300	circ_474	3	-	0	0	0	3
chr14	31139500	31144250	circ_475	4	-	0	4	0	0
chr17	18196000	18210250	circ_476	2	+	0	2	0	0
chr11	116627900	116629100	circ_477	8	+	0	0	0	8
chr16	86545200	86546450	circ_478	8	-	0	8	0	0
chr11	46098350	46105850	circ_479	7	-	0	7	0	0
chr20	39896150	39897700	circ_480	32	+	0	32	0	0
chr16	71748450	71748700	circ_481	29	+	0	0	0	29
chr1	20979050	20979100	circ_482	16	-	0	0	0	16
chr2	109106300	109109200	circ_483	4	-	0	4	0	0
chr7	129825050	129832650	circ_484	5	+	0	0	0	5
chr13	103459500	103486900	circ_485	7	+	0	7	0	0
chr4	143029250	143045900	circ_486	9	+	0	9	0	0
chr12	93938850	93939100	circ_487	5	-	0	5	0	0
chr1	173833500	173833600	circ_488	3	-	0	3	0	0
chr16	88788850	88788950	circ_489	35	+	0	0	0	35
chr10	98303850	98325150	circ_490	10	+	0	9	1	0
chr1	12359300	12368700	circ_491	12	+	0	12	0	0
chr1	28337500	28343750	circ_492	5	-	0	0	0	5
chr5	130857100	130883850	circ_493	3	+	0	0	0	3
chr14	24657700	24657750	circ_494	28	-	0	21	0	7
chrX	153221050	153221600	circ_495	7	+	0	7	0	0
chr8	29959450	29964350	circ_496	2	+	0	2	0	0
chr1	213251050	213290750	circ_497	47	-	0	20	0	27
chr22	19178850	19189000	circ_498	2	-	0	2	0	0
chr10	123239550	123239600	circ_499	3	+	0	0	0	3
chr22	45970400	45972950	circ_500	68	+	0	41	0	27
chr11	77402250	77404650	circ_501	12	+	0	0	0	12
chr6	74190400	74191950	circ_502	41	+	0	14	0	27
chr1	233225850	233231600	circ_503	16	-	0	16	0	0
chr8	142170750	142173500	circ_504	30	+	0	11	0	19
chr7	98562250	98565300	circ_505	2	+	0	2	0	0
chrX	53430500	53430800	circ_506	5	-	0	5	0	0
chr2	62100150	62107500	circ_507	8	-	0	8	0	0
chr19	41211050	41211350	circ_508	17	-	0	0	0	17
chr9	131185150	131186850	circ_509	3	-	0	0	0	3
chr8	145161800	145161850	circ_510	3	-	0	0	3	0
chr14	100380550	100381000	circ_511	16	-	0	0	0	16
chr12	116674650	116675500	circ_512	39	+	0	39	0	0
chr2	9458650	9468000	circ_513	3	+	0	3	0	0
chr19	17690450	17691450	circ_514	2	-	0	2	0	0
chr13	23947000	113007950	circ_515	3	-	0	0	3	0
chr11	36631650	36657650	circ_516	3	+	0	3	0	0
chr11	103151100	103158300	circ_517	4	+	0	0	0	4
chr1	52289350	52299800	circ_518	20	-	0	20	0	0
chr17	40990750	40991350	circ_519	4	+	0	2	0	2
chr11	130130800	130131800	circ_520	46	+	0	46	0	0
chr15	90341000	90342450	circ_521	2	-	0	2	0	0
chr16	11214500	11219950	circ_522	25	+	0	0	0	25
chr1	36823850	36828250	circ_523	13	+	0	10	0	3
chr7	35678000	35709900	circ_524	3	+	0	3	0	0
chr9	113734350	113773950	circ_525	456	-	8	277	0	171
chr7	157013400	157041250	circ_526	17	+	0	17	0	0
chr15	64452450	64454200	circ_527	3	+	0	3	0	0
chr14	73543050	73544200	circ_528	9	+	0	0	0	9
chr5	37331800	37341300	circ_529	3	+	0	3	0	0
chr5	66497150	66497250	circ_530	3	+	0	0	0	3
chr11	118452000	118455350	circ_531	9	-	0	9	0	0
chr1	167734850	167745350	circ_532	36	-	0	20	0	16
chr16	11114050	11220000	circ_533	12	-	0	0	0	12
chr2	36623800	36691750	circ_534	115	+	0	67	0	48
chr11	6243700	6245900	circ_535	6	-	0	6	0	0
chr10	89505000	89505550	circ_536	2	+	0	2	0	0
chr1	155408150	155429650	circ_537	22	-	0	0	0	22
chr14	73749100	73754000	circ_538	7	+	0	0	0	7
chr1	12335900	12338050	circ_539	10	-	0	10	0	0
chr17	20107650	20109200	circ_540	57	-	0	57	0	0
chr3	107429350	107447800	circ_541	7	-	0	4	0	3
chr2	40655650	40657400	circ_542	35	-	0	11	19	5
chr19	44600500	44602000	circ_543	2	+	0	0	0	2
chr12	6947200	6948100	circ_544	2	-	0	2	0	0
chr10	109830250	109871350	circ_545	10	-	0	10	0	0
chr16	960950	1004650	circ_546	9	+	0	9	0	0
chr5	134696200	134705800	circ_547	12	+	0	5	0	7
chr21	47693300	47697600	circ_548	5	+	0	5	0	0
chr9	37424850	37426600	circ_549	42	-	2	40	0	0
chr6	159002000	159010800	circ_550	14	+	0	14	0	0
chr8	131165000	131181300	circ_551	129	-	1	69	4	55
chr3	123471200	123512650	circ_552	38	+	0	6	0	32
chr21	9827250	9827350	circ_553	2	+	0	2	0	0
chr2	24358000	24369950	circ_554	2	-	0	2	0	0
chr1	21076250	21076450	circ_555	21	+	0	0	0	21
chr22	33253350	33253950	circ_556	7	+	0	7	0	0
chr17	37816550	37816650	circ_557	3	+	0	3	0	0
chr18	45423000	45423050	circ_558	4	+	0	0	4	0
chr20	3262300	3268400	circ_559	4	+	0	0	0	4
chr4	52729650	52744000	circ_560	30	+	0	22	0	8
chr6	87925650	87928400	circ_561	229	+	0	116	0	113
chr14	35253000	35262100	circ_562	6	-	0	6	0	0
chr7	38462050	38516550	circ_563	2	+	0	2	0	0
chr8	48196650	48206600	circ_564	3	+	0	3	0	0
chr11	46389650	46391000	circ_565	2	+	0	2	0	0
chr2	241537850	241538000	circ_566	35	+	0	10	0	25
chr10	1130350	1142150	circ_567	8	-	0	3	0	5
chr8	42812250	42819600	circ_568	49	+	0	33	0	16
chr5	10415600	10417500	circ_569	80	+	0	0	0	80
chr1	94032850	94033400	circ_570	98	-	0	35	0	63
chr6	33287050	33287150	circ_571	2	+	0	0	0	2
chr3	47958150	47958200	circ_572	4	-	0	4	0	0
chr2	43655250	43657400	circ_573	20	-	0	0	0	20
chr17	40650950	40653300	circ_574	10	-	0	10	0	0
chr6	18236700	18258600	circ_575	7	+	7	0	0	0
chr8	9562200	9567700	circ_576	2	+	0	2	0	0
chr2	148653900	148657450	circ_577	126	-	0	126	0	0
chr21	9827350	9827500	circ_578	2	+	0	2	0	0
chr2	109388200	109389450	circ_579	10	+	0	0	0	10
chr9	123298700	123301400	circ_580	6	+	0	6	0	0
chr2	100079000	100081400	circ_581	63	-	0	27	0	36
chr3	179418800	179439350	circ_582	2	+	0	0	0	2
chr16	11868100	11876200	circ_583	4	+	0	4	0	0
chr3	104536350	104574250	circ_584	2	+	0	2	0	0
chr6	13632650	13644950	circ_585	8	+	0	8	0	0
chr2	242195850	242196000	circ_586	4	+	0	4	0	0
chr4	108866150	108868650	circ_587	16	-	0	16	0	0
chr9	128613650	128615400	circ_588	2	-	0	0	0	2
chr18	2885000	2892450	circ_589	9	+	0	6	0	3
chr2	109776350	109777000	circ_590	9	-	0	0	0	9
chr6	101246600	101253750	circ_591	23	+	2	15	3	3
chr15	30053350	30065550	circ_592	20	-	0	20	0	0
chr3	44670600	44672700	circ_593	4	+	0	0	0	4
chr15	49657400	51000050	circ_594	120	-	21	3	96	0
chr15	72810450	72848200	circ_595	13	-	0	7	0	6
chr12	27143400	27152600	circ_596	11	-	0	0	0	11
chr7	73752800	73753300	circ_597	43	-	0	0	0	43
chr16	22237000	22237250	circ_598	49	+	0	0	0	49
chr16	2012950	2013100	circ_599	53	-	0	53	0	0
chr15	76953600	76958100	circ_600	4	-	0	0	0	4
chr7	80418650	80440000	circ_601	44	+	0	39	5	0
chr17	43347800	43348550	circ_602	2	+	0	2	0	0
chr1	201749550	201752950	circ_603	4	+	0	4	0	0
chr11	47774500	47776200	circ_604	14	-	0	14	0	0
chr16	29845100	29848250	circ_605	5	-	0	5	0	0
chr8	131414150	131415100	circ_606	5	-	0	0	0	5
chr1	94360200	94367200	circ_607	47	+	0	0	0	47
chr17	4145600	4145700	circ_608	2	+	0	2	0	0
chr6	4891950	4892600	circ_609	289	-	0	0	0	289
chr3	33453100	33467200	circ_610	7	-	0	0	0	7
chr2	72692300	72707850	circ_611	2	-	0	2	0	0
chr17	49340650	49346250	circ_612	52	+	0	32	0	20
chr2	44139600	44145500	circ_613	8	-	0	8	0	0
chr15	43242500	43258450	circ_614	15	+	0	15	0	0
chr5	97004300	97006350	circ_615	4	-	0	0	2	2
chr18	44470550	44483600	circ_616	34	-	0	34	0	0
chr1	173807350	173810100	circ_617	2	+	0	0	2	0
chr19	58499600	58511250	circ_618	2	+	0	0	0	2
chr8	42317450	42330150	circ_619	5	-	0	5	0	0
chr2	232070950	232081500	circ_620	9	-	0	5	1	3
chr3	194147850	194147950	circ_621	16	-	0	0	0	16
chr13	21436900	21442800	circ_622	3	-	0	3	0	0
chr9	16727800	16727950	circ_623	6	+	0	0	0	6
chr15	63824850	63855200	circ_624	8	-	0	8	0	0
chr18	67753850	67795750	circ_625	2	-	0	2	0	0
chr7	43647900	43659300	circ_626	5	-	0	5	0	0
chr17	78313050	78314150	circ_627	18	-	0	18	0	0
chr9	6880050	6893200	circ_628	111	+	0	23	1	87
chr9	4280700	4286500	circ_629	2	-	0	2	0	0
chr14	81209450	81227950	circ_630	6	+	0	6	0	0
chr8	38879200	38880800	circ_631	4	+	0	4	0	0
chr7	99621050	99621900	circ_632	797	-	11	385	25	376
chr18	77455250	77457950	circ_633	25	-	0	16	0	9
chr2	183993050	183998300	circ_634	20	+	0	5	0	15
chr15	67528350	67529150	circ_635	13	+	0	2	0	11
chr2	232879550	232894750	circ_636	14	-	0	7	0	7
chr10	126631050	126650950	circ_637	20	-	0	20	0	0
chr14	66005150	66028450	circ_638	2	+	0	2	0	0
chr12	8866450	8866600	circ_639	5	-	0	0	0	5
chr3	197592300	197602600	circ_640	32	+	0	0	0	32
chr11	95825100	95826650	circ_641	18	+	0	14	0	4
chr4	40980450	40988400	circ_642	8	+	0	0	1	7
chr3	47079200	47108600	circ_643	13	+	0	13	0	0
chr10	31750000	31791400	circ_644	23	-	0	23	0	0
chr18	23632600	23658100	circ_645	4	+	0	0	4	0
chr8	103274150	103282400	circ_646	2	+	0	2	0	0
chr5	137288350	137290050	circ_647	25	+	0	14	0	11
chr2	20507750	20527100	circ_648	17	-	0	17	0	0
chr18	19371350	19383950	circ_649	23	+	0	13	0	10
chr20	45891050	45912350	circ_650	5	-	0	5	0	0
chr1	155823100	155823550	circ_651	101	-	0	0	0	101
chr15	41361800	41362700	circ_652	19	-	0	5	0	14
chr16	19656250	19663400	circ_653	6	-	0	6	0	0
chr20	59848600	59849600	circ_654	3	+	0	0	0	3
chr2	144966200	144969150	circ_655	27	-	0	10	0	17
chr6	157431650	157454300	circ_656	7	+	0	7	0	0
chr15	76584800	76588050	circ_657	24	+	0	15	0	9
chr11	67953250	67957600	circ_658	3	+	0	3	0	0
chr18	9583150	9595050	circ_659	124	-	0	83	0	41
chr21	38792650	38802700	circ_660	18	-	0	18	0	0
chr14	24606450	24606500	circ_661	12	+	0	12	0	0
chr3	128514250	128532300	circ_662	14	-	0	0	0	14
chr12	109046100	109048150	circ_663	389	-	0	173	0	216
chr12	109094900	109095050	circ_664	33	+	0	0	0	33
chr5	134010350	134015400	circ_665	2	+	0	2	0	0
chr9	113703700	113771450	circ_666	6	+	0	6	0	0
chr20	30904050	30904650	circ_667	29	-	0	17	0	12
chr1	231931000	231954250	circ_668	9	+	0	9	0	0
chr6	7176900	7182300	circ_669	11	+	0	11	0	0
chr2	27597650	27597900	circ_670	12	+	0	12	0	0
chr17	74287100	74290100	circ_671	9	-	0	6	0	3
chr4	139964250	139964450	circ_672	3	+	0	3	0	0
chr15	78762900	78764250	circ_673	6	+	0	0	0	6
chr4	56319250	56322450	circ_674	2	-	0	2	0	0
chr15	63845950	63855200	circ_675	9	+	0	9	0	0
chr17	40864350	40865400	circ_676	5	+	0	0	0	5
chr9	100780600	100788700	circ_677	29	+	0	6	0	23
chr3	42597450	42610550	circ_678	2	+	0	0	0	2
chr2	72945250	72968550	circ_679	28	+	0	0	0	28
chr13	76134900	76143600	circ_680	35	+	0	18	0	17
chr1	107866900	107867500	circ_681	13	+	2	0	0	11
chr2	148730350	148739600	circ_682	17	-	0	14	0	3
chr1	93070900	93101850	circ_683	3	+	0	3	0	0
chr3	63884100	63938150	circ_684	11	+	0	11	0	0
chr5	55251950	55252000	circ_685	2	+	0	0	2	0
chr6	111726700	111737650	circ_686	18	+	0	18	0	0
chr15	75815500	75816600	circ_687	5	+	0	0	0	5
chr3	169854250	169896700	circ_688	18	+	0	18	0	0
chr11	120346050	120348200	circ_689	7	-	0	7	0	0
chr15	59204800	59209150	circ_690	45	-	0	0	12	33
chr10	127500800	127505050	circ_691	3	-	0	3	0	0
chr12	111855950	111856650	circ_692	349	+	1	313	0	35
chr7	40037100	40087450	circ_693	3	+	0	3	0	0
chr2	214174800	214228850	circ_694	10	-	4	5	1	0
chr3	16327850	16345050	circ_695	3	-	0	3	0	0
chr17	2266900	2267300	circ_696	5	-	0	0	0	5
chr7	77210750	77221550	circ_697	4	-	0	2	0	2
chr20	57485150	57485350	circ_698	4	+	0	4	0	0
chr16	29845100	29845350	circ_699	42	+	0	42	0	0
chr18	8244100	8247900	circ_700	2	-	0	2	0	0
chr19	5039850	5047650	circ_701	28	-	0	13	0	15
chr22	41670650	41677050	circ_702	41	+	0	14	0	27
chr14	62187150	62188500	circ_703	6	-	0	6	0	0
chr10	86177550	86198450	circ_704	7	+	0	0	0	7
chr4	2627000	2632850	circ_705	10	+	0	10	0	0
chr3	37089050	37093150	circ_706	10	-	0	5	0	5
chr2	234296900	234299100	circ_707	17	-	0	7	0	10
chr3	155611350	155616600	circ_708	6	+	0	0	0	6
chr7	90585050	90613550	circ_709	10	-	0	0	0	10
chr6	20546600	20548900	circ_710	17	+	0	0	0	17
chr1	233270800	233297100	circ_711	47	-	0	24	0	23
chr12	53670450	53671000	circ_712	8	+	0	8	0	0
chr22	41734350	41735150	circ_713	17	+	0	17	0	0
chr6	167435900	167447450	circ_714	13	-	0	13	0	0
chr15	67494400	67494450	circ_715	6	+	0	0	0	6
chr1	51735650	51737100	circ_716	4	-	0	0	0	4
chr15	96826100	96834000	circ_717	10	+	0	9	1	0
chr2	200233350	200298200	circ_718	288	-	0	186	16	86
chr3	32774950	32776450	circ_719	5	-	0	5	0	0
chr10	109800150	109813250	circ_720	6	+	0	6	0	0
chr2	174229550	174232550	circ_721	6	-	0	6	0	0
chr16	89165000	89169150	circ_722	35	+	0	18	0	17
chr1	247322350	247323100	circ_723	75	+	0	7	0	68
chr4	2701450	2702250	circ_724	14	-	0	14	0	0
chr17	80141650	80146250	circ_725	11	-	0	11	0	0
chr17	80714050	80721900	circ_726	3	+	0	3	0	0
chr11	773650	774000	circ_727	13	-	0	13	0	0
chr7	26233250	26233300	circ_728	9	-	0	9	0	0
chr1	51868150	51874000	circ_729	113	+	0	69	0	44
chr22	46096200	46136400	circ_730	184	-	0	119	0	65
chr1	156640950	156641000	circ_731	3	+	0	3	0	0
chr16	2512750	2514000	circ_732	2	-	0	2	0	0
chr16	90057450	90059100	circ_733	3	+	0	3	0	0
chr5	95091100	95099300	circ_734	88	+	0	0	32	56
chr9	98002950	98011600	circ_735	5	+	0	0	0	5
chr12	65859700	65859800	circ_736	4	+	0	0	0	4
chr11	102233650	102239250	circ_737	22	-	1	21	0	0
chrX	10031500	10066600	circ_738	18	+	0	0	0	18
chr19	9267450	9267900	circ_739	2	-	0	2	0	0
chr12	120241050	120272000	circ_740	4	+	0	0	0	4
chr18	54385200	54426150	circ_741	2	+	0	2	0	0
chr4	2627000	2648550	circ_742	3	+	0	3	0	0
chr3	11372850	11468350	circ_743	3	+	0	0	0	3
chr2	220357000	220357250	circ_744	4	+	0	4	0	0
chr11	28080500	28084050	circ_745	6	-	0	0	0	6
chr2	36704050	36706800	circ_746	29	-	0	12	0	17
chr11	64976900	64977300	circ_747	5	-	0	0	0	5
chr3	119562150	119624700	circ_748	3	+	0	0	0	3
chr7	150814200	150815700	circ_749	17	+	0	0	0	17
chr5	14304600	14316850	circ_750	4	+	0	4	0	0
chr3	196812500	196846400	circ_751	40	-	0	16	0	24
chr3	123650000	123667950	circ_752	2	-	2	0	0	0
chr6	44273550	44274000	circ_753	7	-	0	0	0	7
chr16	50112700	50112900	circ_754	4	-	0	4	0	0
chr1	175996750	176015450	circ_755	3	-	0	0	0	3
chr4	83799900	83803050	circ_756	34	-	0	34	0	0
chr7	66177200	66177600	circ_757	9	-	0	0	0	9
chr3	169863250	169896700	circ_758	9	-	0	0	0	9
chr1	35940450	35944800	circ_759	2	+	0	2	0	0
chr1	54059800	54065950	circ_760	82	+	0	82	0	0
chr14	102873700	102894700	circ_761	2	-	0	2	0	0
chr10	79613150	79616600	circ_762	8	+	0	8	0	0
chr21	37734500	37736550	circ_763	31	-	0	0	0	31
chrX	47705550	47755300	circ_764	67	+	0	23	2	42
chr1	44774000	44785400	circ_765	28	-	0	7	0	21
chr19	46145050	46145150	circ_766	3	+	0	3	0	0
chr17	48814350	48819050	circ_767	8	-	0	5	0	3
chr2	37265000	37268400	circ_768	6	-	0	5	0	1
chr9	123199600	123234150	circ_769	2	-	0	2	0	0
chr15	67457250	67462900	circ_770	35	+	0	22	0	13
chr5	10262650	114848950	circ_771	142	-	34	3	103	2
chr1	203689700	203690500	circ_772	6	-	0	6	0	0
chr8	144770850	144772250	circ_773	14	-	0	4	0	10
chr1	213302900	213349800	circ_774	22	-	0	9	0	13
chr4	121732550	121742450	circ_775	3	-	0	3	0	0
chr20	60904350	60904800	circ_776	7	-	0	7	0	0
chr10	69714400	69773900	circ_777	5	+	0	5	0	0
chr1	31465250	31501700	circ_778	2	-	0	2	0	0
chr3	122471450	122474250	circ_779	3	-	0	0	0	3
chr10	31661950	31750150	circ_780	97	-	0	59	0	38
chr12	1399050	1481100	circ_781	15	+	0	0	0	15
chr4	13378200	13383200	circ_782	8	-	0	0	0	8
chr15	91009250	91010800	circ_783	2	-	0	2	0	0
chr3	61734550	61740800	circ_784	3	-	0	3	0	0
chr1	93592800	93595000	circ_785	8	-	0	0	0	8
chr12	98989250	98989400	circ_786	53	+	0	0	0	53
chr1	193107250	193111150	circ_787	12	+	0	12	0	0
chr2	32768350	32800400	circ_788	3	+	0	3	0	0
chr6	36433400	36438000	circ_789	6	+	0	0	0	6
chr19	11015650	11019850	circ_790	10	+	0	10	0	0
chr5	134254950	134257800	circ_791	3	+	0	0	0	3
chr7	140402700	140404750	circ_792	81	-	0	20	0	61
chr22	46085600	46125450	circ_793	23	-	0	0	0	23
chr11	61205100	61213700	circ_794	4	-	0	4	0	0
chr6	90461150	90463300	circ_795	45	+	0	0	0	45
chr1	117944850	117957450	circ_796	99	-	2	55	21	21
chr5	134076750	134077200	circ_797	5	+	0	5	0	0
chr2	128922350	128931500	circ_798	2	-	0	2	0	0
chr1	46763350	46763950	circ_799	3	-	0	3	0	0
chr11	66254050	66255450	circ_800	5	+	0	0	0	5
chr18	20814600	20817200	circ_801	3	-	0	0	0	3
chr2	197297900	197298150	circ_802	7	+	0	7	0	0
chr3	52988350	53003250	circ_803	6	+	0	0	0	6
chr19	3576350	3576500	circ_804	15	-	0	0	0	15
chr9	100109600	100112800	circ_805	26	+	0	26	0	0
chr5	109049250	109065200	circ_806	56	-	1	50	0	5
chr19	11356250	11356500	circ_807	3	-	0	3	0	0
chr9	130947850	130950200	circ_808	25	+	0	10	0	15
chr11	62606600	62607300	circ_809	14	-	0	14	0	0
chr5	54639200	54654500	circ_810	3	+	0	0	0	3
chr5	96767450	96775300	circ_811	45	+	0	19	0	26
chr8	145584250	145584300	circ_812	2	-	0	0	2	0
chr9	6849550	6893200	circ_813	20	+	0	8	0	12
chr6	10702650	10702850	circ_814	21	+	0	0	0	21
chr21	47536350	47536500	circ_815	16	-	0	16	0	0
chr12	72163600	72167800	circ_816	9	+	0	0	0	9
chr16	57831650	57831900	circ_817	28	-	0	0	0	28
chr14	68234450	68236450	circ_818	3	+	0	3	0	0
chr5	145634550	145638150	circ_819	17	+	0	11	0	6
chr2	170460200	170471200	circ_820	5	+	0	5	0	0
chr15	41988300	41991350	circ_821	15	+	0	15	0	0
chr15	101728200	101728400	circ_822	8	-	0	0	0	8
chr2	47024500	47027550	circ_823	2	-	0	2	0	0
chrX	118544200	118544300	circ_824	58	+	0	0	0	58
chr10	99196950	99197500	circ_825	17	-	0	0	0	17
chr10	75671000	75671250	circ_826	14	+	0	14	0	0
chr1	16263700	16264450	circ_827	16	-	0	16	0	0
chr21	47544850	47545150	circ_828	288	+	0	144	0	144
chr1	117944850	117984900	circ_829	19	-	0	9	10	0
chr17	78298850	78302250	circ_830	12	+	0	0	0	12
chr12	51207800	51208200	circ_831	14	-	0	14	0	0
chr17	78356900	78357400	circ_832	3	-	0	3	0	0
chr9	4117800	4125900	circ_833	86	-	0	67	0	19
chr5	77805650	77806200	circ_834	54	-	0	23	0	31
chr6	57058650	57075200	circ_835	53	-	0	46	0	7
chr11	77396150	77404650	circ_836	8	+	0	0	0	8
chr10	31661950	31791400	circ_837	18	+	0	7	0	11
chr5	112336800	112337350	circ_838	2	-	0	0	0	2
chr7	73770700	73771800	circ_839	4	-	0	4	0	0
chr19	19603150	19603500	circ_840	25	-	0	0	0	25
chr8	131370300	131374000	circ_841	567	-	3	202	14	348
chr3	119720900	119721050	circ_842	18	+	0	0	0	18
chr17	1746100	1747950	circ_843	17	+	0	0	0	17
chr4	139993050	139994700	circ_844	6	-	0	6	0	0
chr3	52504900	52507800	circ_845	2	+	0	2	0	0
chr15	75703850	75705350	circ_846	4	+	0	4	0	0
chr11	57466900	57467300	circ_847	2	-	0	2	0	0
chr17	29632400	29632450	circ_848	5	+	0	0	5	0
chr20	19970650	19972900	circ_849	11	+	0	0	0	11
chr17	64737800	64738850	circ_850	8	-	0	0	0	8
chr5	179665350	179668150	circ_851	4	-	0	4	0	0
chr17	48469900	48470050	circ_852	2	+	0	2	0	0
chr7	138951100	138957150	circ_853	8	-	0	6	2	0
chr2	169547550	169574450	circ_854	10	+	0	6	0	4
chr16	21973800	21987550	circ_855	20	+	0	20	0	0
chr15	81234700	81235250	circ_856	10	+	0	10	0	0
chr14	55168800	55169250	circ_857	67	-	0	0	0	67
chr16	2314400	2314550	circ_858	2	-	0	2	0	0
chr10	465050	532450	circ_859	2	+	0	2	0	0
chr11	77394800	77404650	circ_860	37	+	0	21	0	16
chr11	72578950	72600950	circ_861	14	+	0	8	0	6
chr2	196544800	196548600	circ_862	5	-	0	0	5	0
chr17	7495700	7495800	circ_863	2	+	0	0	0	2
chr1	41651800	41660050	circ_864	6	+	1	0	0	5
chr14	55474000	55475400	circ_865	2	-	0	0	0	2
chr5	72157650	72161550	circ_866	59	-	0	0	0	59
chr17	74090500	74097900	circ_867	3	-	0	3	0	0
chr18	44617550	44623750	circ_868	12	-	0	4	0	8
chr1	224553600	224559100	circ_869	7	-	0	7	0	0
chr16	28157450	28167850	circ_870	7	-	0	7	0	0
chr5	80063800	80074650	circ_871	6	+	0	6	0	0
chr7	128630050	128633950	circ_872	3	+	0	2	0	1
chr7	130583050	130584250	circ_873	2	+	0	2	0	0
chr7	155465600	155473600	circ_874	273	-	0	273	0	0
chr4	152053500	152056250	circ_875	7	-	0	0	0	7
chr9	98740350	98742100	circ_876	4	-	0	0	0	4
chr3	47098350	47108600	circ_877	38	+	0	23	6	9
chr15	48888500	48892400	circ_878	6	-	0	0	0	6
chr11	85375250	85375350	circ_879	2	+	0	0	2	0
chr21	38792650	38794150	circ_880	93	+	0	93	0	0
chr17	62567950	62582250	circ_881	19	-	0	19	0	0
chr1	21097450	21100100	circ_882	70	-	0	11	0	59
chr9	16700850	16738450	circ_883	3	+	0	3	0	0
chr12	11181050	11199750	circ_884	17	+	0	5	0	12
chr17	41346550	41346950	circ_885	2	+	0	2	0	0
chr15	35155100	35159800	circ_886	8	+	0	4	0	4
chr2	121043450	121047300	circ_887	6	+	0	0	0	6
chr12	32751450	32764200	circ_888	6	+	0	6	0	0
chr11	32610150	32610650	circ_889	11	-	0	3	0	8
chr12	56510450	56510500	circ_890	7	+	0	7	0	0
chr20	3888600	3893250	circ_891	22	-	0	0	2	20
chr15	42579900	42603000	circ_892	3	-	0	3	0	0
chr2	242291850	242291900	circ_893	12	-	3	0	9	0
chr3	47129650	47158200	circ_894	2	+	0	2	0	0
chr4	187554850	187560900	circ_895	3	+	0	3	0	0
chr14	81362100	81372400	circ_896	19	-	0	19	0	0
chr10	119100500	119104950	circ_897	3	+	0	0	0	3
chr2	208841400	208866650	circ_898	2	-	0	2	0	0
chr10	1170200	1170950	circ_899	10	-	0	0	0	10
chr1	33794500	33800950	circ_900	4	+	0	4	0	0
chr11	47442000	47442150	circ_901	51	-	0	5	0	46
chr1	236195750	236201550	circ_902	7	+	0	0	0	7
chr1	47745950	47748100	circ_903	20	+	0	12	0	8
chr19	3977250	3977300	circ_904	9	+	1	0	1	7
chr14	20811500	20811550	circ_905	594	+	0	307	20	267
chr17	13936900	13937700	circ_906	4	+	0	0	0	4
chr15	43067350	43109250	circ_907	4	+	0	4	0	0
chr10	52907850	52913050	circ_908	5	+	0	5	0	0
chr12	120575200	120575300	circ_909	11	+	0	8	0	3
chr5	37115100	37120400	circ_910	9	-	0	0	0	9
chr5	176402400	176409600	circ_911	13	-	0	9	0	4
chr11	77830250	77832200	circ_912	17	+	0	9	0	8
chr19	18675700	18676000	circ_913	3	+	0	3	0	0
chr4	170076650	170077800	circ_914	6	-	0	6	0	0
chr4	20360850	20360900	circ_915	3	-	0	0	3	0
chr1	212180000	212194550	circ_916	3	-	0	3	0	0
chr15	49517400	49531550	circ_917	8	-	0	0	0	8
chr2	97024800	97026450	circ_918	4	-	0	0	0	4
chr14	66028100	66028450	circ_919	290	-	0	112	12	166
chr7	72877250	72884800	circ_920	3	+	0	0	0	3
chr1	109419900	109420100	circ_921	2	-	0	2	0	0
chr9	140069950	140070150	circ_922	62	-	0	0	0	62
chr11	85707900	85742650	circ_923	8	+	1	7	0	0
chr8	103845300	103848600	circ_924	3	+	0	3	0	0
chr6	158733100	158735250	circ_925	4	+	4	0	0	0
chr2	128944300	128945150	circ_926	7	+	0	0	0	7
chr10	126628950	126631850	circ_927	14	-	0	11	0	3
chr1	118454650	118461350	circ_928	15	+	0	15	0	0
chr2	63798550	63798750	circ_929	6	+	0	6	0	0
chr14	73459900	73460050	circ_930	24	+	0	0	0	24
chr3	49070250	49070500	circ_931	38	-	0	0	0	38
chr8	1824750	1833850	circ_932	8	-	0	8	0	0
chr15	49657800	51018550	circ_933	83	-	20	0	63	0
chr1	224918200	224922400	circ_934	54	-	0	0	0	54
chr18	74561500	74583750	circ_935	9	+	0	9	0	0
chr16	4516200	4519450	circ_936	147	-	0	47	0	100
chr1	23357000	23377000	circ_937	59	+	0	0	0	59
chr12	69991000	69991050	circ_938	3	-	0	0	3	0
chr7	98988550	98988850	circ_939	29	-	0	0	0	29
chr2	201721450	201721700	circ_940	11	-	0	0	0	11
chr15	91522400	91523600	circ_941	4	-	0	4	0	0
chr13	100953750	101077950	circ_942	8	+	0	3	0	5
chr18	65175850	65175900	circ_943	3	+	0	0	3	0
chr7	128407550	128407600	circ_944	2	-	0	0	2	0
chr19	30476150	30477300	circ_945	138	-	0	11	0	127
chr9	126520000	126641300	circ_946	7	+	0	0	0	7
chr1	227149100	227153400	circ_947	8	+	0	8	0	0
chr1	95609450	95639400	circ_948	2	+	0	2	0	0
chr9	125652600	125652800	circ_949	10	+	0	0	0	10
chr17	37321050	37321150	circ_950	3	+	0	0	0	3
chr9	128099300	128109200	circ_951	3	+	0	0	0	3
chr3	111632200	111632500	circ_952	10	+	0	0	0	10
chr20	47708600	47711500	circ_953	3	-	0	3	0	0
chr14	102509100	102510150	circ_954	2	+	0	2	0	0
chr1	29481250	29481400	circ_955	437	+	2	183	0	252
chr4	7840250	7873800	circ_956	2	+	0	2	0	0
chr9	113771450	113773950	circ_957	86	-	2	31	0	53
chr17	1580500	1580850	circ_958	2	-	0	2	0	0
chr17	64492350	64510550	circ_959	24	-	0	24	0	0
chr4	187627750	187630950	circ_960	37	+	0	0	37	0
chr1	54252850	54254850	circ_961	4	-	0	0	0	4
chr15	49517450	49600950	circ_962	3	-	0	3	0	0
chr1	32256900	32257800	circ_963	8	-	0	8	0	0
chr1	247318900	247323150	circ_964	3	-	0	3	0	0
chr8	141856700	141900850	circ_965	6	-	0	0	0	6
chr2	231222550	231226400	circ_966	22	+	0	16	0	6
chr19	45922400	45924650	circ_967	5	+	0	5	0	0
chr11	128993350	128994750	circ_968	5	-	0	5	0	0
chr10	100176150	100176200	circ_969	2	-	0	0	2	0
chr4	151388850	151412150	circ_970	7	+	0	7	0	0
chr16	68893800	68914500	circ_971	7	-	0	0	0	7
chr22	50665300	50665400	circ_972	2	+	0	2	0	0
chr8	30332300	30336850	circ_973	8	+	0	1	0	7
chr9	131285600	131286100	circ_974	8	+	0	0	0	8
chr10	15858850	15885250	circ_975	3	-	0	3	0	0
chr17	42161950	42165050	circ_976	46	+	0	46	0	0
chr16	85023950	85029600	circ_977	6	+	0	5	0	1
chr1	94140200	94140450	circ_978	6	+	0	6	0	0
chr12	57587800	57588100	circ_979	2	+	0	2	0	0
chr12	78334100	78362450	circ_980	23	-	0	9	0	14
chr3	128532350	128532400	circ_981	2	+	0	0	2	0
chr5	175777650	175782750	circ_982	11	-	0	11	0	0
chr9	110062450	110068900	circ_983	22	+	0	0	0	22
chr3	169854250	169854450	circ_984	12	-	0	2	0	10
chr3	11399900	11406200	circ_985	20	-	0	0	0	20
chr5	176963650	176963700	circ_986	2	-	0	2	0	0
chr3	81627100	81692100	circ_987	11	+	0	11	0	0
chr8	38677050	38684850	circ_988	2	-	0	2	0	0
chr4	77065300	77065600	circ_989	27	-	0	13	0	14
chr1	41474500	41475250	circ_990	28	-	0	3	0	25
chr3	37291200	37315050	circ_991	8	-	0	4	0	4
chr12	1755000	1756300	circ_992	5	-	0	5	0	0
chr19	41758300	41762500	circ_993	116	-	0	46	0	70
chr14	55168800	55218250	circ_994	7	-	0	7	0	0
chr9	125832650	125839000	circ_995	4	+	0	4	0	0
chr17	57842350	57851200	circ_996	6	+	0	0	0	6
chr8	22277550	22277600	circ_997	1	-	1	0	0	0
chr2	211018250	211019300	circ_998	37	-	0	37	0	0
chr2	242572350	242573450	circ_999	56	-	0	29	0	27
chr3	169863250	169867000	circ_1000	14	+	0	0	14	0
chr16	511450	538950	circ_1001	5	-	0	0	0	5
chr3	11851000	11852350	circ_1002	4	-	0	0	0	4
chr16	57153200	57153400	circ_1003	9	-	0	0	0	9
chr7	43436450	43447300	circ_1004	4	+	0	4	0	0
chr5	40852300	40853600	circ_1005	2	-	0	2	0	0
chr8	122641000	122641550	circ_1006	35	+	0	17	0	18
chr22	19840050	19841950	circ_1007	6	-	0	6	0	0
chr6	136468500	136476850	circ_1008	9	-	0	4	0	5
chr18	21644100	21663000	circ_1009	40	+	0	6	0	34
chr10	17645600	17646000	circ_1010	22	-	0	6	0	16
chr17	79244350	79244800	circ_1011	11	-	0	11	0	0
chr1	201681950	201687850	circ_1012	23	+	0	20	0	3
chr3	75790450	75791000	circ_1013	36	-	0	8	0	28
chr9	98740350	98766950	circ_1014	14	-	0	0	0	14
chr6	99323300	99353500	circ_1015	7	-	0	7	0	0
chr17	66440650	66449100	circ_1016	6	+	0	3	0	3
chr1	62907200	62907950	circ_1017	3	+	0	0	0	3
chr22	31843450	31846300	circ_1018	6	+	0	0	0	6
chr17	43195400	43198700	circ_1019	7	-	0	7	0	0
chr4	184129150	184130150	circ_1020	34	-	0	16	0	18
chrY	21205100	21206550	circ_1021	26	+	0	12	0	14
chr1	35824550	35827350	circ_1022	19	-	1	15	3	0
chr9	131029500	131030800	circ_1023	2	-	0	2	0	0
chr22	38891850	38897250	circ_1024	3	-	0	3	0	0
chr12	89743400	89744350	circ_1025	2	-	0	2	0	0
chrX	153199500	153199800	circ_1026	4	+	0	4	0	0
chr5	55135350	179045300	circ_1027	186	+	35	38	113	0
chr1	40027500	40027700	circ_1028	5	+	0	5	0	0
chr7	6150800	6155150	circ_1029	6	+	0	0	0	6
chrX	71492950	71493000	circ_1030	2	-	0	2	0	0
chr3	196214300	196215550	circ_1031	2	-	0	2	0	0
chr6	2397500	2399250	circ_1032	14	+	0	7	0	7
chr12	112568350	112572850	circ_1033	2	+	0	2	0	0
chr4	891850	898550	circ_1034	12	+	0	0	0	12
chr6	138892850	138893150	circ_1035	6	+	0	0	0	6
chr20	60714150	60715950	circ_1036	53	-	0	0	2	51
chr2	157352600	157370000	circ_1037	3	+	0	3	0	0
chr12	83250800	83251350	circ_1038	9	-	0	0	0	9
chr12	12871250	12871700	circ_1039	10	-	0	10	0	0
chr14	89041050	89044450	circ_1040	12	+	0	12	0	0
chr2	101666900	101676000	circ_1041	4	+	0	4	0	0
chr3	123337500	123359350	circ_1042	3	-	0	3	0	0
chr13	103518750	103518950	circ_1043	10	+	0	10	0	0
chr5	93386450	93388900	circ_1044	3	+	0	0	0	3
chr10	71243450	71258150	circ_1045	17	-	0	17	0	0
chr12	48490150	48495300	circ_1046	4	-	0	0	0	4
chr2	61597500	61597700	circ_1047	3	+	0	0	0	3
chr17	79563150	79564300	circ_1048	10	-	0	0	0	10
chr12	56742650	56742700	circ_1049	2	+	0	0	0	2
chr11	85707900	85714450	circ_1050	75	-	3	41	0	31
chr7	127229650	127230050	circ_1051	15	-	0	15	0	0
chr14	105692450	105693050	circ_1052	5	-	0	0	0	5
chr5	43292600	43297250	circ_1053	3	-	0	3	0	0
chr8	144771400	144772250	circ_1054	10	+	0	0	0	10
chr3	52440400	52440800	circ_1055	2	-	0	2	0	0
chr6	37611600	37612400	circ_1056	4	-	0	0	0	4
chr16	30677050	30677750	circ_1057	5	-	0	5	0	0
chr14	102461350	102461600	circ_1058	3	-	0	3	0	0
chr15	52718050	52725450	circ_1059	6	+	0	6	0	0
chr11	65271350	65272450	circ_1060	2	-	0	2	0	0
chr14	88992400	88992850	circ_1061	2	-	0	0	0	2
chr2	85824350	85824500	circ_1062	8	+	0	8	0	0
chr21	36231800	36253000	circ_1063	2	-	0	2	0	0
chr19	11835050	11836100	circ_1064	6	+	0	0	0	6
chr9	35664550	35664750	circ_1065	9	-	0	9	0	0
chr17	41597650	41598050	circ_1066	4	+	0	4	0	0
chr8	100443800	100454850	circ_1067	3	-	0	3	0	0
chr16	30080300	30080600	circ_1068	13	-	0	7	0	6
chr15	56152650	56164650	circ_1069	10	+	0	10	0	0
chr3	52312300	94656700	circ_1070	35	+	6	0	15	14
chr2	162036150	162061300	circ_1071	24	-	0	24	0	0
chr17	3480550	3480850	circ_1072	8	+	0	5	0	3
chr2	55201850	55214800	circ_1073	3	-	0	3	0	0
chr1	1747200	1770650	circ_1074	46	+	0	25	0	21
chr1	179019450	179035950	circ_1075	2	-	0	2	0	0
chr5	138145750	138163400	circ_1076	5	+	0	0	0	5
chr5	38991050	39003700	circ_1077	82	+	0	50	0	32
chr2	101670600	101676000	circ_1078	8	+	0	8	0	0
chr2	219411650	219425600	circ_1079	4	-	0	4	0	0
chr1	179033100	179033600	circ_1080	8	-	0	8	0	0
chr17	60106950	60112950	circ_1081	4	-	0	4	0	0
chr19	19750900	19751350	circ_1082	29	+	0	0	0	29
chr1	215342550	215368400	circ_1083	18	+	0	13	0	5
chr7	99952800	99957150	circ_1084	7	-	0	3	0	4
chr17	30439200	80579600	circ_1085	240	+	13	95	33	99
chr8	90734250	90737850	circ_1086	8	-	0	0	0	8
chr17	78237400	78247200	circ_1087	8	-	0	8	0	0
chr7	23224700	23224900	circ_1088	21	+	0	0	1	20
chr1	43239250	43241100	circ_1089	9	+	0	0	0	9
chr14	30193700	30194850	circ_1090	15	-	0	0	0	15
chr18	74153200	74155150	circ_1091	69	+	0	69	0	0
chr22	38643800	38644000	circ_1092	6	+	0	6	0	0
chr5	38982000	39021200	circ_1093	2	-	0	2	0	0
chr6	89614450	89650850	circ_1094	9	+	0	9	0	0
chr1	236966750	236969500	circ_1095	5	-	0	5	0	0
chr22	24466800	24480700	circ_1096	2	-	0	2	0	0
chr11	35488900	35515800	circ_1097	3	+	0	0	0	3
chr16	12798500	12798900	circ_1098	5	-	0	5	0	0
chr11	45883650	45893750	circ_1099	16	+	0	16	0	0
chr12	123497200	123498550	circ_1100	2	+	0	2	0	0
chr16	69354700	69354900	circ_1101	4	+	0	4	0	0
chr17	62557650	62568050	circ_1102	42	-	0	23	0	19
chr3	125032150	125050050	circ_1103	132	+	0	37	0	95
chr11	12901300	12923650	circ_1104	3	-	0	2	0	1
chr11	85707900	85742650	circ_1105	3	-	0	0	3	0
chr6	108243000	108250700	circ_1106	6	+	0	0	0	6
chr20	35812600	35812750	circ_1107	87	-	0	14	0	73
chr4	177249650	177249800	circ_1108	6	-	0	0	6	0
chr20	61909600	61910200	circ_1109	2	-	0	2	0	0
chr17	33310050	33313100	circ_1110	11	-	0	11	0	0
chr1	247318900	247323100	circ_1111	270	+	0	73	0	197
chr10	309150	309550	circ_1112	8	+	0	5	0	3
chr17	26449650	26499600	circ_1113	15	+	0	15	0	0
chr11	118997650	118997800	circ_1114	16	-	0	2	0	14
chr2	69527800	69530750	circ_1115	14	-	0	0	0	14
chr9	77692100	77695850	circ_1116	2	+	0	2	0	0
chr2	169018300	169038550	circ_1117	8	+	0	8	0	0
chr10	75156300	75160600	circ_1118	4	-	0	4	0	0
chr7	100454500	100454750	circ_1119	11	+	0	11	0	0
chr3	15604900	15614700	circ_1120	2	-	0	2	0	0
chr1	109773500	109774400	circ_1121	8	-	0	8	0	0
chr19	1147350	1154400	circ_1122	12	-	0	0	0	12
chr15	81187350	81201600	circ_1123	6	-	0	6	0	0
chr17	64492350	64510550	circ_1124	59	+	0	0	0	59
chr4	72352700	72363400	circ_1125	5	+	0	5	0	0
chr10	128859950	128908600	circ_1126	15	-	0	0	0	15
chr9	127064250	127089700	circ_1127	25	+	0	14	0	11
chrX	154645250	154649200	circ_1128	43	-	0	0	3	40
chr11	118770950	118771300	circ_1129	14	+	0	1	0	13
chr17	47388700	47390200	circ_1130	52	-	0	19	0	33
chr17	34147050	34147400	circ_1131	3	-	0	3	0	0
chr10	128769000	128788850	circ_1132	22	-	2	20	0	0
chr18	54426100	54448850	circ_1133	13	+	0	0	0	13
chr3	50293800	50294100	circ_1134	5	-	0	0	0	5
chr15	49550600	49550650	circ_1135	3	+	0	0	0	3
chr1	155896700	155896850	circ_1136	2	-	0	2	0	0
chr3	11276250	14154650	circ_1137	28	-	0	0	28	0
chr15	76566750	76588050	circ_1138	8	-	0	8	0	0
chr2	208841400	208842300	circ_1139	249	+	2	134	8	105
chr11	61205100	61205550	circ_1140	130	-	0	0	0	130
chr13	48651300	48664550	circ_1141	4	+	0	4	0	0
chr18	54385200	54448850	circ_1142	3	+	0	3	0	0
chr15	72492150	72492800	circ_1143	32	-	0	30	2	0
chr22	46711950	46722550	circ_1144	10	+	0	5	0	5
chr3	119582300	119595350	circ_1145	21	+	0	0	0	21
chr11	12245050	12246150	circ_1146	2	-	0	2	0	0
chr1	40654750	40668250	circ_1147	58	+	0	56	2	0
chr2	239772700	239776400	circ_1148	6	-	0	3	0	3
chr1	215749250	215752450	circ_1149	7	+	0	0	0	7
chr17	4910250	4918100	circ_1150	2	+	0	2	0	0
chr10	70545900	70546400	circ_1151	11	+	0	0	0	11
chr7	74119500	74131250	circ_1152	3	+	0	2	0	1
chr11	108137900	108138050	circ_1153	19	+	0	0	0	19
chr19	50338450	50338750	circ_1154	2	+	0	2	0	0
chr16	88804900	88804950	circ_1155	4	-	0	0	0	4
chr1	156502800	156507100	circ_1156	4	+	0	4	0	0
chr14	89878300	89878800	circ_1157	8	+	0	0	0	8
chr22	20079000	20082300	circ_1158	3	+	0	3	0	0
chr2	36623800	36744650	circ_1159	3	+	0	3	0	0
chr1	155330100	155340750	circ_1160	2	-	0	2	0	0
chr14	20811350	20811500	circ_1161	3	-	0	3	0	0
chr2	26022300	26029200	circ_1162	6	+	0	6	0	0
chr6	16753500	16753550	circ_1163	7	-	0	7	0	0
chr5	173372000	173380250	circ_1164	11	-	0	11	0	0
chr2	242407600	242407750	circ_1165	6	+	0	0	0	6
chr7	120655750	120704350	circ_1166	4	-	0	4	0	0
chr14	51101950	51111700	circ_1167	10	-	0	5	0	5
chr20	35315900	35317150	circ_1168	14	+	0	0	0	14
chr14	21871400	21871600	circ_1169	4	+	0	4	0	0
chr2	101666900	101675950	circ_1170	57	-	0	37	0	20
chr20	47570100	47580400	circ_1171	59	-	0	34	0	25
chr13	99449400	99452700	circ_1172	4	+	0	4	0	0
chr5	138614050	138614800	circ_1173	62	-	0	16	4	42
chr6	57046000	57075200	circ_1174	2	-	0	2	0	0
chr10	93751900	93757500	circ_1175	3	-	0	3	0	0
chr3	31917950	31921300	circ_1176	35	-	0	15	0	20
chr11	65192800	65192850	circ_1177	10	-	1	2	3	4
chr7	91924250	91957200	circ_1178	37	-	4	31	0	2
chr2	101675900	101684950	circ_1179	10	-	0	10	0	0
chr16	14738150	14738450	circ_1180	45	+	0	12	1	32
chr11	3740650	3746400	circ_1181	4	-	0	0	0	4
chr7	5391450	5399150	circ_1182	7	+	0	0	0	7
chr12	65702350	65722350	circ_1183	7	+	0	0	0	7
chr7	8043550	8099850	circ_1184	4	-	0	4	0	0
chr7	106245650	106256200	circ_1185	4	+	0	3	0	1
chr5	158368750	158368950	circ_1186	17	-	0	0	0	17
chr16	1676000	1691150	circ_1187	30	+	0	30	0	0
chr14	51107500	51111700	circ_1188	29	-	0	29	0	0
chr19	53577400	53578400	circ_1189	9	+	0	9	0	0
chr12	31604900	31605400	circ_1190	4	-	0	0	0	4
chr1	161071850	161072150	circ_1191	8	+	0	0	0	8
chr6	47251700	47254300	circ_1192	11	+	0	0	11	0
chr1	15964850	15978350	circ_1193	8	+	0	0	0	8
chr21	34793800	34799300	circ_1194	2	+	0	2	0	0
chr14	76638200	76647150	circ_1195	10	+	0	4	0	6
chr4	1902400	1944250	circ_1196	2	-	0	2	0	0
chr1	165649750	165664600	circ_1197	4	-	0	4	0	0
chr2	30682450	30756150	circ_1198	2	+	0	2	0	0
chr13	42439900	42442600	circ_1199	21	-	0	15	0	6
chr17	35685800	35687350	circ_1200	2	-	0	0	0	2
chr19	50138800	50138850	circ_1201	12	+	0	0	12	0
chr11	9215050	9229150	circ_1202	15	-	0	11	0	4
chr12	116434300	116435000	circ_1203	6	-	0	6	0	0
chr21	38792600	38802700	circ_1204	27	-	0	14	0	13
chr11	85195100	85195150	circ_1205	1973	-	238	0	1735	0
chr19	10602300	10602900	circ_1206	12	+	0	12	0	0
chr8	62430100	62438650	circ_1207	2	+	0	2	0	0
chr11	118422550	118430550	circ_1208	9	-	0	9	0	0
chr2	239353000	239355250	circ_1209	11	-	0	11	0	0
chr19	311850	313600	circ_1210	6	-	0	0	0	6
chr16	70560500	70564800	circ_1211	7	+	0	0	0	7
chr1	39904950	39905150	circ_1212	24	+	0	0	0	24
chr14	103470300	103478500	circ_1213	3	+	0	0	0	3
chr17	72785050	72786250	circ_1214	4	+	0	4	0	0
chr1	208383650	208391300	circ_1215	40	-	0	20	0	20
chr11	69468300	69468450	circ_1216	2	-	0	0	0	2
chr21	40596350	40597100	circ_1217	5	-	0	0	0	5
chr5	134076800	134079700	circ_1218	31	+	0	21	0	10
chr10	43654200	43671450	circ_1219	6	+	0	0	0	6
chr7	158552200	158557500	circ_1220	351	-	0	167	10	174
chr12	56333350	56334000	circ_1221	6	+	0	3	0	3
chr5	64556450	64569250	circ_1222	49	-	0	19	0	30
chr17	37864600	37866700	circ_1223	58	-	0	0	0	58
chr18	19353600	19359600	circ_1224	5	+	0	0	0	5
chr19	48221800	48239750	circ_1225	5	-	0	0	0	5
chr4	54292050	54310250	circ_1226	5	+	0	5	0	0
chr14	62207250	62207900	circ_1227	5	+	0	5	0	0
chr10	54074450	54074650	circ_1228	17	+	0	11	0	6
chr11	120343800	120348200	circ_1229	5	+	0	0	0	5
chr16	16218650	16219750	circ_1230	63	+	0	9	0	54
chr10	33543000	33559750	circ_1231	11	-	0	0	0	11
chr3	171830250	171944700	circ_1232	4	-	0	4	0	0
chr14	73614550	73640400	circ_1233	50	+	0	33	0	17
chr6	36456300	36456500	circ_1234	3	-	0	0	0	3
chr13	28771350	28794500	circ_1235	26	+	0	0	0	26
chr17	45741550	45752100	circ_1236	19	+	0	19	0	0
chr1	212125950	212142000	circ_1237	3	+	0	3	0	0
chr9	139974600	139975100	circ_1238	5	+	0	5	0	0
chr3	49160600	49160800	circ_1239	5	-	0	0	0	5
chr8	141889600	141900850	circ_1240	10	+	0	0	10	0
chr7	73511000	73511500	circ_1241	39	-	0	10	0	29
chr1	46105900	46108150	circ_1242	76	+	0	76	0	0
chr21	39086550	39087400	circ_1243	23	+	0	23	0	0
chr5	137093600	137094700	circ_1244	7	+	0	0	1	6
chr7	5643150	5643200	circ_1245	2	-	0	0	0	2
chr11	110007400	110008100	circ_1246	57	-	0	0	0	57
chr22	38083950	38084950	circ_1247	8	-	0	0	0	8
chr17	48629050	48629300	circ_1248	7	-	0	7	0	0
chrX	153223400	153223450	circ_1249	12	+	0	0	0	12
chr20	39794500	39794800	circ_1250	6	-	0	6	0	0
chr4	95506750	95506850	circ_1251	10	-	0	0	0	10
chr12	2595300	2602500	circ_1252	14	+	0	4	0	10
chr11	34991700	35006250	circ_1253	27	+	0	15	0	12
chr12	100985550	101012350	circ_1254	2	+	0	2	0	0
chr5	98105350	98106250	circ_1255	3	-	0	3	0	0
chr1	246350050	246357250	circ_1256	17	-	0	0	0	17
chr4	3088700	3101100	circ_1257	14	-	0	0	0	14
chr6	4935750	4937950	circ_1258	3	+	0	0	0	3
chr6	42993800	42996900	circ_1259	3	-	0	3	0	0
chr11	103173850	103194700	circ_1260	21	+	0	21	0	0
chrX	62942650	62944550	circ_1261	12	+	0	0	0	12
chr4	56877600	56878150	circ_1262	5	+	0	5	0	0
chr7	64852850	64853800	circ_1263	7	+	0	0	0	7
chr9	113703700	113798450	circ_1264	21	+	0	21	0	0
chr19	1271350	1272000	circ_1265	13	-	0	0	0	13
chr10	74322700	74326550	circ_1266	5	+	0	5	0	0
chr4	187549350	187560900	circ_1267	8	+	0	8	0	0
chr2	203817300	203818850	circ_1268	6	-	0	6	0	0
chr10	12123500	12136250	circ_1269	15	+	0	0	0	15
chr9	114676900	114678100	circ_1270	29	+	0	0	0	29
chr16	68155900	68160500	circ_1271	80	+	0	0	0	80
chr12	49053700	49054400	circ_1272	10	+	0	10	0	0
chr3	128525250	128526500	circ_1273	25	-	0	0	0	25
chr1	59787250	59844500	circ_1274	62	+	0	50	0	12
chr16	29870700	29870750	circ_1275	13	-	0	12	1	0
chr1	52301500	52301650	circ_1276	3	-	0	0	0	3
chr20	33592450	33593450	circ_1277	6	+	0	6	0	0
chrX	106331700	106332050	circ_1278	9	+	0	9	0	0
chr6	42902250	42903400	circ_1279	8	-	0	4	0	4
chr3	194169200	194175100	circ_1280	5	+	0	5	0	0
chr6	43146650	43146800	circ_1281	100	-	0	0	0	100
chr5	132227900	132228800	circ_1282	83	+	0	36	0	47
chr11	66298500	66299100	circ_1283	3	-	0	3	0	0
chr1	156643050	156643200	circ_1284	21	+	0	3	0	18
chr5	70888800	70900250	circ_1285	3	+	0	3	0	0
chr1	201454450	201459450	circ_1286	6	-	0	0	0	6
chr6	158449800	158464400	circ_1287	6	-	0	6	0	0
chr1	172569250	172571900	circ_1288	7	+	0	2	0	5
chr22	43287000	43287150	circ_1289	72	+	0	0	0	72
chr1	23357000	23385650	circ_1290	20	+	0	16	0	4
chr2	175976300	175986250	circ_1291	6	+	0	3	0	3
chr13	49742750	49752750	circ_1292	10	-	0	10	0	0
chr2	69565050	69573100	circ_1293	8	-	0	8	0	0
chr12	64878100	64879750	circ_1294	4	+	0	0	0	4
chr4	17816500	17816950	circ_1295	63	-	0	0	0	63
chr1	168073750	168074100	circ_1296	46	+	0	20	0	26
chr19	4405950	4409750	circ_1297	16	-	0	16	0	0
chr17	4109650	4120400	circ_1298	6	+	0	6	0	0
chr14	21971350	21972000	circ_1299	248	+	1	114	0	133
chr10	75830450	75832600	circ_1300	12	+	0	12	0	0
chr17	80018050	80018550	circ_1301	5	-	0	5	0	0
chr2	220011400	220023050	circ_1302	2	+	0	0	2	0
chr1	155348100	155385700	circ_1303	4	-	0	4	0	0
chr9	131860300	131860900	circ_1304	6	+	0	6	0	0
chr19	56201350	56203050	circ_1305	15	-	0	8	0	7
chrX	10031500	10066600	circ_1306	23	-	0	23	0	0
chr10	65140100	65140200	circ_1307	8	-	0	8	0	0
chr11	3712600	3716800	circ_1308	11	-	0	0	0	11
chr4	24550500	24558000	circ_1309	3	+	0	3	0	0
chr9	139230600	139231350	circ_1310	7	-	0	7	0	0
chr5	180666250	180666450	circ_1311	10	-	0	0	0	10
chr3	48727000	48728900	circ_1312	17	+	0	17	0	0
chr19	46020950	46021300	circ_1313	15	+	0	3	0	12
chr14	73459850	73460050	circ_1314	36	+	0	0	0	36
chr3	154855950	154856000	circ_1315	5	-	0	0	5	0
chr11	118770250	118770600	circ_1316	23	-	0	23	0	0
chr4	151509200	151520250	circ_1317	5	-	0	5	0	0
chr3	51475000	51477900	circ_1318	7	+	0	3	0	4
chr14	73637550	73640400	circ_1319	5	-	0	5	0	0
chr1	40029650	40030100	circ_1320	3	-	0	3	0	0
chr5	108281850	108295000	circ_1321	7	+	0	7	0	0
chr6	155095150	155116250	circ_1322	51	-	0	35	1	15
chr1	154231450	154232500	circ_1323	2	+	0	2	0	0
chr14	20811250	20811450	circ_1324	82	+	0	0	0	82
chr10	60549050	60553350	circ_1325	5	+	0	5	0	0
chr1	21076250	21100100	circ_1326	15	+	0	15	0	0
chrX	48433700	48434650	circ_1327	2	+	0	2	0	0
chr1	23636900	23636950	circ_1328	5	+	0	0	5	0
chr9	16435600	16437500	circ_1329	8	+	2	0	6	0
chr13	100921000	100925500	circ_1330	2	+	0	0	0	2
chr6	136990450	137019800	circ_1331	89	-	0	57	0	32
chr7	105260650	105264700	circ_1332	3	+	0	0	0	3
chr20	35236150	35238100	circ_1333	5	-	0	5	0	0
chr3	196888550	196921450	circ_1334	2	+	0	2	0	0
chr5	61733100	61747750	circ_1335	6	+	0	6	0	0
chr2	64083450	64085050	circ_1336	37	+	0	20	0	17
chr17	7257300	7257400	circ_1337	3	-	0	0	2	1
chr18	12999450	13030600	circ_1338	4	-	0	0	4	0
chr8	90600150	90608700	circ_1339	5	+	0	0	0	5
chr7	23224700	23226750	circ_1340	35	+	0	27	0	8
chr3	133341950	133347550	circ_1341	2	-	0	0	2	0
chr8	141582950	141595400	circ_1342	13	-	0	0	0	13
chr3	47476500	47484550	circ_1343	59	-	0	22	0	37
chr18	23632600	23658100	circ_1344	5	-	0	0	0	5
chr1	78177450	78178950	circ_1345	19	-	0	0	0	19
chr10	76074450	76158300	circ_1346	6	+	0	6	0	0
chr3	47960250	47963350	circ_1347	8	-	0	8	0	0
chr22	32121550	32134850	circ_1348	18	-	0	9	0	9
chr17	37840850	37842250	circ_1349	11	+	0	11	0	0
chr12	28458600	28544300	circ_1350	5	+	0	5	0	0
chr4	120181000	120190950	circ_1351	3	-	0	3	0	0
chr22	50719650	50719750	circ_1352	9	-	0	9	0	0
chr4	154315450	154318450	circ_1353	19	-	0	0	0	19
chr17	1383850	1384150	circ_1354	16	+	0	0	0	16
chr11	69467700	69467750	circ_1355	7	-	0	0	0	7
chr15	41194850	41196000	circ_1356	10	+	0	10	0	0
chr12	1740600	1741750	circ_1357	7	+	0	7	0	0
chr1	155891200	155893450	circ_1358	8	+	0	0	0	8
chr2	170912000	170917950	circ_1359	5	+	0	0	0	5
chr16	66971950	66973250	circ_1360	42	-	0	17	0	25
chr15	41036250	41037450	circ_1361	34	-	0	12	0	22
chr5	9421800	9437950	circ_1362	9	+	0	9	0	0
chr10	133757500	133758950	circ_1363	4	+	0	4	0	0
chr2	32703700	32707600	circ_1364	7	+	0	0	0	7
chr15	72810450	72837300	circ_1365	12	+	0	12	0	0
chr6	56989550	57006850	circ_1366	7	-	0	7	0	0
chr7	128914150	128978350	circ_1367	2	+	0	2	0	0
chr1	46120250	46120950	circ_1368	3	-	0	0	0	3
chr5	39002650	39021200	circ_1369	11	+	0	6	0	5
chr13	114164550	114175000	circ_1370	12	-	0	0	0	12
chr6	10405150	10405200	circ_1371	2	-	0	2	0	0
chr20	35236150	35238100	circ_1372	15	+	0	0	0	15
chr15	66828300	66839000	circ_1373	7	+	0	2	0	5
chr1	91852950	91853100	circ_1374	42	-	0	0	42	0
chr11	59426350	59426900	circ_1375	25	+	0	0	0	25
chr20	43108650	43115300	circ_1376	4	+	0	4	0	0
chr6	26104400	26104500	circ_1377	5	-	0	0	0	5
chr6	89600250	89650850	circ_1378	4	-	0	4	0	0
chr22	39132450	39134150	circ_1379	14	-	0	14	0	0
chr3	156877300	156877550	circ_1380	11	-	0	11	0	0
chr14	105156100	105162250	circ_1381	2	+	0	0	0	2
chr6	151265650	151266650	circ_1382	3	+	0	0	0	3
chr9	115013250	115060150	circ_1383	17	+	0	17	0	0
chr12	49953350	49953500	circ_1384	45	-	0	25	0	20
chr6	160102700	160102800	circ_1385	7	+	0	0	0	7
chr6	15246650	15410550	circ_1386	5	+	0	5	0	0
chr19	55606200	55606650	circ_1387	2	+	0	2	0	0
chr1	38040450	38041150	circ_1388	3	+	0	0	0	3
chr3	128971250	128971400	circ_1389	7	-	0	7	0	0
chr4	83793100	83796950	circ_1390	66	+	0	31	0	35
chr3	149563800	149589900	circ_1391	16	+	0	16	0	0
chr1	9415850	9416600	circ_1392	15	+	0	6	0	9
chr12	64436600	64437350	circ_1393	3	-	0	3	0	0
chr3	27453150	27465600	circ_1394	9	-	0	7	0	2
chr1	67337050	67371050	circ_1395	3	-	0	3	0	0
chr17	61907900	61908100	circ_1396	25	+	0	25	0	0
chr3	47882400	47884700	circ_1397	2	-	0	2	0	0
chr3	47712150	47718250	circ_1398	11	+	0	6	0	5
chr21	38792600	38845150	circ_1399	45	+	0	45	0	0
chr16	70566400	70573100	circ_1400	3	-	0	3	0	0
chr5	143400	143450	circ_1401	95	-	0	0	0	95
chr5	139819750	139828850	circ_1402	21	+	0	21	0	0
chr4	2627000	2641550	circ_1403	9	+	0	0	1	8
chr17	73238450	73239650	circ_1404	57	-	0	22	0	35
chr17	33478200	80489000	circ_1405	3	-	0	0	3	0
chr11	118484050	118484600	circ_1406	6	-	0	0	0	6
chr6	34309650	34338250	circ_1407	3	-	0	0	0	3
chr3	154832800	154836600	circ_1408	14	+	0	8	0	6
chr5	73930550	73932300	circ_1409	44	+	2	33	9	0
chr10	50708600	50714050	circ_1410	70	+	0	29	0	41
chr4	2698150	2698200	circ_1411	2	-	0	0	2	0
chr9	95030500	95032250	circ_1412	33	+	0	10	0	23
chr17	40652750	40653300	circ_1413	20	+	0	13	0	7
chr4	83765550	83778900	circ_1414	3	+	0	3	0	0
chr4	169812100	169825050	circ_1415	8	-	0	8	0	0
chr17	79571600	79575850	circ_1416	14	+	0	0	0	14
chr6	139487450	139488450	circ_1417	5	-	0	5	0	0
chr1	176132050	176133000	circ_1418	9	-	0	0	0	9
chr21	37711100	37717000	circ_1419	86	-	2	65	0	19
chr1	12359300	12364750	circ_1420	11	+	0	11	0	0
chr14	100316500	100331950	circ_1421	17	+	0	9	0	8
chr8	141285800	141301150	circ_1422	2	+	0	2	0	0
chr18	19345750	19399600	circ_1423	59	-	0	59	0	0
chr18	44656650	44662800	circ_1424	4	+	0	0	0	4
chr1	6292000	6293700	circ_1425	10	+	0	0	0	10
chrX	118544150	118560300	circ_1426	61	-	0	23	0	38
chr3	48611350	48611650	circ_1427	8	-	0	8	0	0
chr2	68717350	68740800	circ_1428	10	-	0	10	0	0
chr8	124371500	124373850	circ_1429	7	-	0	6	0	1
chr16	354350	364650	circ_1430	32	+	0	16	0	16
chr19	9645900	9647000	circ_1431	11	-	0	0	0	11
chr2	97267400	97268600	circ_1432	5	-	0	0	0	5
chr7	40037100	40041600	circ_1433	8	+	0	0	0	8
chr17	7125650	7125950	circ_1434	2	-	0	2	0	0
chr2	219114200	219114500	circ_1435	17	+	0	9	0	8
chr3	124746100	124748300	circ_1436	21	-	0	8	0	13
chr19	2247050	2247550	circ_1437	11	-	0	11	0	0
chr1	1290150	1290200	circ_1438	2	+	2	0	0	0
chr5	72157650	72161550	circ_1439	43	+	0	43	0	0
chr5	80911300	80946150	circ_1440	3	-	0	0	0	3
chr17	45695750	45697150	circ_1441	6	+	0	6	0	0
chr15	75715000	75722750	circ_1442	10	+	0	0	0	10
chr7	1937850	2054250	circ_1443	9	-	0	2	0	7
chr8	142160950	142178600	circ_1444	5	-	0	5	0	0
chr17	79577250	79580500	circ_1445	19	-	0	0	0	19
chr11	71939550	71939700	circ_1446	13	+	0	13	0	0
chr11	132016200	132016800	circ_1447	12	+	0	0	0	12
chr11	65661500	65664450	circ_1448	212	+	0	56	0	156
chr15	39883450	39883500	circ_1449	13	-	3	0	10	0
chr7	128446500	128446700	circ_1450	6	-	0	6	0	0
chr11	72420950	72422500	circ_1451	8	-	0	0	0	8
chr21	38792600	38845150	circ_1452	55	-	0	0	0	55
chr2	203817300	203820450	circ_1453	5	-	0	0	0	5
chr16	5077150	5078150	circ_1454	5	-	0	5	0	0
chr8	25101200	25136150	circ_1455	13	+	0	10	0	3
chr19	50498200	50498400	circ_1456	22	+	0	22	0	0
chr11	63426250	63426700	circ_1457	40	-	0	40	0	0
chr4	1902350	1932450	circ_1458	10	+	0	0	0	10
chr16	74666450	74670450	circ_1459	21	-	0	9	0	12
chr17	45247300	45249400	circ_1460	5	+	0	0	0	5
chr11	46563500	46570050	circ_1461	4	+	0	4	0	0
chr4	154191500	154217150	circ_1462	6	+	0	6	0	0
chr17	49294700	49302550	circ_1463	9	-	0	6	0	3
chr2	241969750	241969950	circ_1464	12	-	0	0	0	12
chr4	83799900	83803050	circ_1465	41	+	0	0	0	41
chr9	118997450	118997900	circ_1466	4	-	0	4	0	0
chr3	51994700	51994850	circ_1467	156	+	0	39	0	117
chr4	38916550	38924500	circ_1468	3	+	0	0	0	3
chr18	19345750	19399600	circ_1469	8	+	0	0	0	8
chr5	61846200	61847150	circ_1470	2	+	0	0	0	2
chr16	16108350	16110450	circ_1471	5	+	0	5	0	0
chr13	28750650	28752050	circ_1472	3	-	0	3	0	0
chr8	128902850	128903200	circ_1473	389	+	0	0	0	389
chr11	62296750	62296850	circ_1474	5	+	0	0	5	0
chr6	150157250	150174250	circ_1475	17	+	0	17	0	0
chr22	50810450	50832550	circ_1476	47	-	0	23	0	24
chr4	99300200	99325750	circ_1477	3	-	0	3	0	0
chr7	24663300	24708250	circ_1478	6	+	0	6	0	0
chr6	5368800	5369400	circ_1479	15	+	0	15	0	0
chr3	41265550	41268800	circ_1480	13	+	0	0	0	13
chr11	71943400	71943650	circ_1481	5	+	0	5	0	0
chr10	52907850	52916900	circ_1482	21	-	0	21	0	0
chr3	133877000	133914000	circ_1483	18	+	0	16	0	2
chr6	111208750	111214850	circ_1484	4	-	0	0	4	0
chr1	31454200	31468000	circ_1485	2	-	0	2	0	0
chr1	156109550	156109600	circ_1486	4	-	0	0	0	4
chr11	132016200	132016800	circ_1487	7	-	0	7	0	0
chr14	35871900	35871950	circ_1488	11	-	0	11	0	0
chr1	203698750	203698800	circ_1489	2	-	0	0	2	0
chr1	109338900	109340850	circ_1490	3	+	0	0	0	3
chr1	154557900	154558200	circ_1491	2	-	0	2	0	0
chr17	4200050	4207000	circ_1492	5	-	0	1	0	4
chr10	117849300	117856250	circ_1493	11	-	0	6	0	5
chr9	112898450	112900800	circ_1494	116	+	0	105	11	0
chr10	126395250	126395450	circ_1495	7	+	0	7	0	0
chr8	129021850	129022650	circ_1496	14	+	0	0	0	14
chr2	85097400	85097900	circ_1497	23	+	0	0	0	23
chr16	88791550	88791800	circ_1498	7	-	0	0	0	7
chr1	94685850	94697200	circ_1499	4	-	0	4	0	0
chr8	19221600	19231150	circ_1500	4	-	0	0	0	4
chr2	24046150	24046400	circ_1501	61	-	0	28	0	33
chr11	113723250	113725050	circ_1502	21	+	0	0	0	21
chr1	33149650	33149950	circ_1503	2	+	0	2	0	0
chr12	111885650	111885750	circ_1504	8	-	0	0	0	8
chr7	137597750	137600750	circ_1505	48	-	0	16	0	32
chr12	12892150	12901900	circ_1506	2	-	0	2	0	0
chr7	91924250	91948800	circ_1507	4	+	0	4	0	0
chr21	47412750	47414050	circ_1508	63	+	0	0	0	63
chr14	102506600	102507000	circ_1509	897	+	0	194	17	686
chr16	11114050	11118750	circ_1510	2	-	0	2	0	0
chr3	50091800	50095950	circ_1511	4	-	0	0	0	4
chr12	73012700	73015500	circ_1512	4	+	0	4	0	0
chr1	26584100	26586250	circ_1513	24	-	0	20	4	0
chr11	71715450	71715650	circ_1514	15	+	0	0	0	15
chr4	48621300	48636500	circ_1515	2	-	0	2	0	0
chr1	77616100	165828900	circ_1516	3	+	0	0	0	3
chr14	71867550	71884900	circ_1517	10	+	0	4	0	6
chr20	50273500	50307350	circ_1518	12	+	0	12	0	0
chr2	122363300	122363750	circ_1519	71	+	0	71	0	0
chr5	94204050	94208900	circ_1520	2	+	0	2	0	0
chr1	65830350	65831850	circ_1521	3	-	0	0	3	0
chr2	182786700	182793000	circ_1522	9	-	0	8	1	0
chr20	33057850	33069000	circ_1523	3	-	0	3	0	0
chr11	19998300	20005750	circ_1524	20	+	0	0	0	20
chr13	36900750	36909950	circ_1525	2	-	0	2	0	0
chr19	10906150	10906650	circ_1526	7	+	0	0	0	7
chr15	38591600	38632050	circ_1527	18	-	0	13	0	5
chr17	41152000	41152050	circ_1528	9	-	0	0	9	0
chr3	12558150	12560650	circ_1529	21	-	0	3	3	15
chr4	107092300	107133950	circ_1530	23	+	0	19	0	4
chr21	47418350	47418750	circ_1531	6	+	0	6	0	0
chr7	104678600	104681450	circ_1532	26	+	0	26	0	0
chr16	18860550	18861750	circ_1533	7	-	0	0	0	7
chr19	42396950	42397300	circ_1534	3	+	0	3	0	0
chr6	30002700	30003750	circ_1535	11	-	0	9	0	2
chr4	170498100	170502050	circ_1536	3	+	0	0	0	3
chr14	58690350	58690550	circ_1537	6	-	0	6	0	0
chr7	20629250	39726350	circ_1538	28	-	17	11	0	0
chr19	16987400	16988300	circ_1539	4	-	0	4	0	0
chrX	133607400	133627600	circ_1540	7	+	0	2	0	5
chr3	61608150	61609200	circ_1541	78	-	0	40	0	38
chr1	94037250	94049650	circ_1542	4	-	0	4	0	0
chr10	27454000	27454450	circ_1543	10	-	0	0	3	7
chr12	26145400	26156350	circ_1544	3	-	0	0	3	0
chr4	146767150	146770700	circ_1545	34	-	0	34	0	0
chr3	154884700	154884750	circ_1546	3	-	0	0	3	0
chr18	74083450	74092250	circ_1547	12	+	0	12	0	0
chr13	102227800	102250650	circ_1548	3	+	0	3	0	0
chr5	73045700	73049000	circ_1549	57	+	0	17	0	40
chr12	11273650	11285950	circ_1550	13	-	0	0	0	13
chr19	57967050	57967550	circ_1551	31	-	0	3	0	28
chr11	85195050	85195150	circ_1552	12	+	0	4	8	0
chr10	5836850	5842650	circ_1553	44	-	0	22	0	22
chr9	138773500	138774900	circ_1554	1640	-	9	534	34	1063
chr11	28250450	28252500	circ_1555	5	-	0	0	0	5
chr10	79613150	79614100	circ_1556	79	+	0	27	1	51
chr15	76576100	76580250	circ_1557	2	-	0	2	0	0
chr19	17844000	17845200	circ_1558	4	+	0	4	0	0
chr10	74774000	74806850	circ_1559	3	-	0	3	0	0
chrX	47705500	47755300	circ_1560	35	+	0	22	0	13
chrX	54491900	54492250	circ_1561	20	+	0	0	0	20
chr10	70190200	70190400	circ_1562	8	+	0	0	0	8
chr2	102022450	102038900	circ_1563	18	-	0	12	0	6
chr9	140622850	140638500	circ_1564	16	-	0	0	0	16
chr6	18160150	18166600	circ_1565	4	+	0	4	0	0
chr1	224553600	224559100	circ_1566	17	+	0	0	0	17
chr11	35747500	35747700	circ_1567	14	+	0	5	0	9
chr2	72361900	72362500	circ_1568	14	-	0	0	0	14
chr5	149900450	149901300	circ_1569	49	+	0	27	0	22
chr2	36586050	36669850	circ_1570	34	+	0	34	0	0
chr11	64570150	64570350	circ_1571	5	-	0	5	0	0
chr2	219103600	219104050	circ_1572	2	+	0	2	0	0
chr7	91851250	91852250	circ_1573	5	-	0	0	0	5
chr2	72945250	72960200	circ_1574	310	-	0	169	0	141
chr8	9437700	9437850	circ_1575	6	-	0	0	0	6
chr16	2049850	2049900	circ_1576	2	-	0	0	0	2
chr13	42439900	42461450	circ_1577	6	-	0	6	0	0
chr19	2213550	2214550	circ_1578	22	+	0	9	0	13
chr16	53907700	53922850	circ_1579	26	+	0	0	0	26
chr19	41122800	41125350	circ_1580	16	+	0	16	0	0
chr1	21083700	21100100	circ_1581	87	-	0	37	2	48
chr3	5215750	5216100	circ_1582	8	+	0	8	0	0
chr19	41754450	41754700	circ_1583	156	+	0	45	0	111
chr4	55140800	55140950	circ_1584	15	-	0	0	0	15
chr17	20149250	20209350	circ_1585	3	-	0	3	0	0
chr2	101584750	101587500	circ_1586	3	+	0	3	0	0
chr2	36749250	36749450	circ_1587	10	+	0	0	0	10
chr5	134678950	134705800	circ_1588	2	-	0	2	0	0
chr15	91009250	91009650	circ_1589	10	+	0	1	0	9
chrX	153578600	153579250	circ_1590	10	-	0	7	0	3
chr3	127981000	127983600	circ_1591	63	+	0	15	0	48
chr5	102201550	102203050	circ_1592	6	+	0	6	0	0
chr10	126631050	126655300	circ_1593	7	+	0	7	0	0
chr2	105984050	105990150	circ_1594	4	-	0	0	0	4
chr14	31581650	31583500	circ_1595	7	+	0	4	0	3
chr5	138699450	138700400	circ_1596	14	-	0	11	0	3
chr18	46858250	46906100	circ_1597	75	-	0	53	0	22
chr3	129277450	129278450	circ_1598	7	-	0	7	0	0
chr15	72338100	72338950	circ_1599	9	-	0	9	0	0
chr6	135360750	135363250	circ_1600	89	+	0	47	0	42
chr3	50294550	50294900	circ_1601	16	-	0	6	0	10
chr10	98667050	98667500	circ_1602	7	+	0	0	0	7
chr2	36615150	36623900	circ_1603	360	-	0	109	23	228
chr9	113703750	113773950	circ_1604	40	+	0	0	0	40
chr13	33092000	33101650	circ_1605	144	-	0	106	0	38
chr3	43616350	43621950	circ_1606	16	-	0	8	0	8
chr20	45874750	45875250	circ_1607	12	+	0	0	0	12
chr21	47412350	47412600	circ_1608	9	+	0	0	0	9
chr11	18313000	18314500	circ_1609	32	+	0	30	0	2
chr18	51686150	51692500	circ_1610	12	+	0	10	0	2
chr17	27844500	27849500	circ_1611	2	+	0	2	0	0
chr16	69820900	69833150	circ_1612	3	+	0	0	0	3
chr1	182355600	182356250	circ_1613	14	+	0	0	0	14
chr1	8421600	8421800	circ_1614	7	-	0	0	0	7
chr20	44444200	44444500	circ_1615	103	+	0	29	0	74
chr12	57570850	57571350	circ_1616	17	-	0	12	0	5
chr2	44401950	44407500	circ_1617	11	+	0	0	0	11
chr11	65637800	65638000	circ_1618	4	-	0	4	0	0
chr10	125798050	125806200	circ_1619	14	+	0	14	0	0
chr2	65325150	191858100	circ_1620	8	-	8	0	0	0
chr14	73614500	73640400	circ_1621	43	+	0	43	0	0
chr1	42730800	42744300	circ_1622	9	-	0	9	0	0
chr1	35870650	35873750	circ_1623	3	-	0	0	0	3
chr9	80834100	91926200	circ_1624	436	-	0	0	436	0
chr4	843950	844700	circ_1625	2	+	0	2	0	0
chr6	42941750	42942750	circ_1626	61	-	0	11	0	50
chr15	93540200	93541800	circ_1627	33	-	0	17	3	13
chr4	38071000	38071250	circ_1628	2	+	0	2	0	0
chr14	102476800	102477050	circ_1629	6	+	0	6	0	0
chr17	33310050	33310550	circ_1630	11	+	0	11	0	0
chr10	105382250	105420850	circ_1631	350	-	1	146	10	193
chr22	31998200	31998750	circ_1632	21	+	0	0	0	21
chr1	211526600	211527800	circ_1633	60	+	0	19	0	41
chr17	7483500	7483550	circ_1634	6	-	0	0	0	6
chr12	133768100	133768550	circ_1635	10	-	0	0	0	10
chr5	92889500	92899150	circ_1636	22	-	0	4	0	18
chr3	157098950	157131850	circ_1637	5	+	0	0	0	5
chr15	86207800	86213050	circ_1638	17	+	0	0	0	17
chr17	76388600	76400150	circ_1639	25	-	0	13	0	12
chr11	72420950	72422500	circ_1640	3	+	0	3	0	0
chr17	78022400	78024050	circ_1641	14	-	0	14	0	0
chr3	141272700	141278800	circ_1642	2	+	0	0	0	2
chr2	55209650	55214800	circ_1643	7	+	7	0	0	0
chr1	94047900	94057950	circ_1644	3	+	0	3	0	0
chr19	15347800	15348350	circ_1645	2	-	0	0	2	0
chr1	91852950	91853050	circ_1646	33	+	6	0	27	0
chr10	126691700	126691900	circ_1647	15	+	0	3	0	12
chr1	84644900	84679950	circ_1648	7	-	0	7	0	0
chr7	131060200	131084150	circ_1649	10	-	0	0	0	10
chr2	65325200	191858100	circ_1650	10	+	10	0	0	0
chr4	123797500	123813400	circ_1651	5	-	0	1	0	4
chr12	124904550	124915300	circ_1652	10	-	0	5	0	5
chr3	81691950	81699050	circ_1653	4	+	0	4	0	0
chr1	40422800	40424450	circ_1654	7	+	0	0	0	7
chr6	27782100	27782150	circ_1655	6	+	0	0	6	0
chr1	6867050	6948950	circ_1656	2	+	0	2	0	0
chr2	32602700	32631600	circ_1657	47	+	0	27	7	13
chr6	160201500	160201550	circ_1658	3	+	0	0	3	0
chr3	81691950	81754750	circ_1659	11	+	0	9	2	0
chr7	140301250	140305600	circ_1660	14	+	0	14	0	0
chr3	15055100	15055650	circ_1661	5	+	0	0	0	5
chr6	17665500	17669250	circ_1662	26	+	0	0	0	26
chr4	187627750	187630950	circ_1663	133	-	31	102	0	0
chr5	76758950	76760600	circ_1664	19	+	0	0	0	19
chr12	51402300	51404500	circ_1665	13	+	0	13	0	0
chr5	33614350	33631000	circ_1666	5	+	0	0	0	5
chr2	135075100	135076300	circ_1667	4	+	0	0	0	4
chr5	172359450	172362300	circ_1668	16	-	0	16	0	0
chr5	139818050	139828850	circ_1669	16	+	0	16	0	0
chr10	69726450	69773900	circ_1670	2	+	2	0	0	0
chr1	247319750	247323100	circ_1671	31	-	0	31	0	0
chr9	36246050	36246450	circ_1672	7	+	0	0	0	7
chr16	69269650	69294150	circ_1673	6	-	0	3	0	3
chr4	905500	907450	circ_1674	21	-	0	21	0	0
chr12	28458600	28460650	circ_1675	26	+	0	26	0	0
chr10	121662350	121663750	circ_1676	5	+	0	3	0	2
chr2	232079550	232081500	circ_1677	6	+	0	0	0	6
chr5	353850	376800	circ_1678	4	+	0	0	4	0
chr19	12243850	12243950	circ_1679	3	-	0	0	3	0
chr14	58785300	58796850	circ_1680	10	+	0	7	0	3
chr14	65922350	65931150	circ_1681	10	+	0	5	0	5
chr20	18122900	18123550	circ_1682	6	+	0	6	0	0
chr8	42716900	42743000	circ_1683	2	-	0	0	0	2
chrX	47497650	47498250	circ_1684	3	+	0	3	0	0
chr5	131552900	131554300	circ_1685	11	-	0	0	0	11
chr8	37971750	37976850	circ_1686	11	+	0	5	0	6
chr20	50290700	50307350	circ_1687	24	+	0	24	0	0
chr10	98303850	98336550	circ_1688	6	-	0	6	0	0
chr16	23403700	23428400	circ_1689	8	+	0	0	0	8
chr13	98865500	98923550	circ_1690	7	-	0	0	0	7
chr4	38091600	38119800	circ_1691	4	+	0	4	0	0
chr1	59787250	59978100	circ_1692	6	+	0	6	0	0
chr10	103384500	103436150	circ_1693	25	-	0	6	0	19
chr15	59487700	59510250	circ_1694	5	-	0	5	0	0
chr12	44870200	44870450	circ_1695	2	-	0	2	0	0
chr18	9588100	9588850	circ_1696	9	-	0	0	0	9
chr15	72502250	72502650	circ_1697	8	+	0	8	0	0
chr12	90056800	90062050	circ_1698	4	-	0	4	0	0
chr6	79752600	79770500	circ_1699	32	+	0	18	0	14
chr14	23771100	23771350	circ_1700	157	+	0	0	0	157
chr7	18705850	18706050	circ_1701	108	+	0	30	0	78
chr16	1004400	1004650	circ_1702	68	+	0	0	0	68
chr11	65272700	65272750	circ_1703	2	-	0	2	0	0
chr17	34864900	34867250	circ_1704	47	+	0	32	0	15
chr17	29585400	29592350	circ_1705	4	+	0	4	0	0
chr4	941700	941850	circ_1706	8	+	0	8	0	0
chr11	8704400	8704700	circ_1707	35	+	0	22	0	13
chr16	68191800	68200900	circ_1708	3	-	0	3	0	0
chr3	56600650	56601050	circ_1709	12	+	0	12	0	0
chr21	30830600	30832100	circ_1710	2	+	0	2	0	0
chr15	101104900	101105450	circ_1711	6	+	0	6	0	0
chr17	46136850	46136900	circ_1712	2	-	0	0	2	0
chr14	35522500	35522650	circ_1713	11	+	0	0	0	11
chr2	169018350	169038600	circ_1714	14	-	0	14	0	0
chr4	39839500	39843650	circ_1715	8	-	0	8	0	0
chr3	33661100	33686350	circ_1716	4	+	0	4	0	0
chr4	1232000	1235300	circ_1717	10	-	0	2	0	8
chr10	135152450	135152700	circ_1718	2	+	0	2	0	0
chr2	20507750	20532800	circ_1719	7	+	0	7	0	0
chr1	203680050	203691800	circ_1720	47	+	0	32	0	15
chr14	58690350	58690550	circ_1721	5	+	0	0	0	5
chr10	13214400	13214750	circ_1722	18	-	0	6	1	11
chr11	61205100	61205550	circ_1723	37	+	0	37	0	0
chr7	98643350	98645500	circ_1724	8	+	0	0	0	8
chr17	27975200	27977800	circ_1725	3	-	0	3	0	0
chr16	72845500	72845900	circ_1726	16	-	0	0	0	16
chr20	50290700	50292750	circ_1727	14	+	0	0	1	13
chr22	41738550	41739550	circ_1728	51	+	0	0	0	51
chr9	128305350	128322050	circ_1729	2	+	0	2	0	0
chr2	72371150	72371300	circ_1730	7	+	0	0	0	7
chr3	48960200	48965200	circ_1731	12	-	0	0	0	12
chr22	39104850	39106150	circ_1732	3	+	0	3	0	0
chr12	94192450	94194400	circ_1733	2	-	0	2	0	0
chr9	119380650	119382700	circ_1734	6	+	0	0	0	6
chr21	34066550	34067550	circ_1735	9	+	0	0	0	9
chr2	9517050	9528650	circ_1736	3	-	0	3	0	0
chr5	137503800	137504150	circ_1737	3	+	0	3	0	0
chr2	28999750	29006800	circ_1738	3	-	0	3	0	0
chr3	184042150	184042600	circ_1739	4	+	0	4	0	0
chr7	156619300	156629550	circ_1740	84	+	0	47	0	37
chr1	150266350	150266650	circ_1741	4	-	0	4	0	0
chr19	6230600	6270750	circ_1742	51	+	0	13	3	35
chr12	14946900	14947450	circ_1743	4	-	0	4	0	0
chr12	88542100	88570050	circ_1744	12	-	0	12	0	0
chr4	153332500	153333650	circ_1745	40	-	0	0	0	40
chr6	170852700	170858200	circ_1746	10	-	0	9	1	0
chr22	36717000	36717800	circ_1747	7	+	0	7	0	0
chr1	63877600	63885100	circ_1748	2	-	0	2	0	0
chr8	100443800	100494000	circ_1749	3	-	0	3	0	0
chr18	21660550	21663000	circ_1750	9	-	0	0	0	9
chr11	73849800	73850850	circ_1751	2	-	0	2	0	0
chr1	46290150	46295250	circ_1752	7	+	0	0	0	7
chr15	74708750	74708800	circ_1753	3	-	0	3	0	0
chr6	158870050	158882750	circ_1754	13	+	0	1	0	12
chr9	33956100	33963750	circ_1755	9	-	0	0	0	9
chrX	107858150	107911700	circ_1756	2	+	0	2	0	0
chr1	982350	982650	circ_1757	28	-	0	28	0	0
chr12	7556150	7559450	circ_1758	4	-	0	4	0	0
chr14	20784400	20797500	circ_1759	3	-	0	3	0	0
chr8	30332300	30361950	circ_1760	13	-	0	13	0	0
chr8	141566450	141567150	circ_1761	6	-	0	6	0	0
chr7	23023600	23030750	circ_1762	7	-	0	7	0	0
chr11	12257750	12261100	circ_1763	8	-	0	0	0	8
chr9	86279950	86292850	circ_1764	20	-	0	20	0	0
chr1	240370100	240458150	circ_1765	3	-	3	0	0	0
chr15	42556300	42560200	circ_1766	2	-	0	2	0	0
chr9	16583000	16727950	circ_1767	6	+	0	6	0	0
chr8	128867400	128903200	circ_1768	35	+	0	20	0	15
chr3	178519600	178639650	circ_1769	3	+	0	3	0	0
chr5	139818050	139825550	circ_1770	8	+	1	7	0	0
chr15	43814900	43814950	circ_1771	2	-	0	0	2	0
chr10	35437300	35441300	circ_1772	11	+	0	2	1	8
chr20	62559700	62562350	circ_1773	15	-	0	0	0	15
chr10	95141000	95148900	circ_1774	38	-	0	0	0	38
chr21	37619850	37633000	circ_1775	4	-	0	4	0	0
chr16	11063050	11076800	circ_1776	5	+	0	5	0	0
chr10	103699650	103717450	circ_1777	11	-	0	7	0	4
chr12	31595750	31600700	circ_1778	10	-	0	10	0	0
chr17	79803150	79803400	circ_1779	5	+	0	5	0	0
chr2	15743350	15747400	circ_1780	5	-	0	5	0	0
chr1	33245200	33245650	circ_1781	4	-	0	4	0	0
chr19	57967050	57967500	circ_1782	34	+	0	6	0	28
chr11	62620650	62621000	circ_1783	4	+	0	4	0	0
chr1	21605700	21616650	circ_1784	2	-	0	0	0	2
chr17	32583850	32584050	circ_1785	2	-	2	0	0	0
chr9	128691950	128697850	circ_1786	8	-	0	8	0	0
chrX	19560050	19564150	circ_1787	7	-	0	5	0	2
chr10	69752000	69752400	circ_1788	9	+	0	0	0	9
chr2	133012850	133012900	circ_1789	44	+	0	2	42	0
chr1	51871600	51874000	circ_1790	25	+	0	10	0	15
chr10	102683750	102685750	circ_1791	16	-	0	16	0	0
chr1	198247100	198266350	circ_1792	6	+	0	0	0	6
chr13	30104700	30110300	circ_1793	13	-	0	0	0	13
chr9	86292650	86292850	circ_1794	16	+	0	0	0	16
chr7	148543600	148544350	circ_1795	93	-	0	36	0	57
chr7	99672950	99673150	circ_1796	2	-	0	2	0	0
chr10	930400	961400	circ_1797	4	+	0	0	0	4
chr19	55753050	55753500	circ_1798	7	-	0	0	0	7
chr13	113170800	113181800	circ_1799	19	+	0	0	0	19
chr15	101775300	101775750	circ_1800	105	-	1	55	0	49
chr6	129950500	129955200	circ_1801	3	-	0	3	0	0
chr2	9419450	9437550	circ_1802	12	-	0	0	0	12
chr15	41648250	41657750	circ_1803	2	+	0	0	0	2
chr3	72822100	142757750	circ_1804	38	+	17	0	21	0
chr16	11096950	11118750	circ_1805	3	-	0	0	0	3
chr20	40161700	40180000	circ_1806	3	+	0	3	0	0
chr3	71090500	71102900	circ_1807	73	-	3	70	0	0
chr11	73789200	73789750	circ_1808	6	-	0	0	0	6
chr22	29121000	29121350	circ_1809	7	-	0	0	0	7
chr3	52028200	52029050	circ_1810	85	-	0	71	0	14
chr8	11666350	11696050	circ_1811	5	-	0	5	0	0
chr3	136096500	136141850	circ_1812	2	-	0	2	0	0
chr3	11399900	11421500	circ_1813	212	+	0	108	0	104
chr14	23395350	23396850	circ_1814	31	-	0	31	0	0
chr10	128829950	128836050	circ_1815	3	-	0	3	0	0
chr14	68151750	68157100	circ_1816	12	+	0	0	1	11
chr22	22048200	22048850	circ_1817	3	-	0	3	0	0
chr12	27579100	27579250	circ_1818	4	+	0	0	0	4
chr11	76174900	76183850	circ_1819	9	-	0	0	0	9
chr3	11851000	11871300	circ_1820	11	-	0	11	0	0
chr12	90049500	90049850	circ_1821	28	-	0	28	0	0
chr8	62563650	62596700	circ_1822	11	-	0	3	0	8
chr19	20328000	20331200	circ_1823	10	-	0	0	0	10
chr1	44713650	44804950	circ_1824	5	+	0	5	0	0
chr5	14304600	14336800	circ_1825	128	+	2	70	0	56
chr15	77638900	77657550	circ_1826	14	-	0	9	0	5
chr5	37177750	37181100	circ_1827	2	-	0	0	2	0
chr1	32140700	32140850	circ_1828	5	-	0	4	0	1
chr3	186515350	186522500	circ_1829	2	-	0	2	0	0
chr11	66100250	66100700	circ_1830	9	-	0	9	0	0
chr11	47444150	47444500	circ_1831	22	+	0	0	0	22
chr18	9208700	9221950	circ_1832	26	-	0	26	0	0
chr17	78280950	78282950	circ_1833	5	+	0	0	0	5
chr3	12632550	12633200	circ_1834	8	+	0	1	0	7
chr12	102302000	102313950	circ_1835	7	+	0	3	0	4
chr2	223781050	223789300	circ_1836	2	-	0	2	0	0
chr6	150147450	150174250	circ_1837	24	-	0	8	0	16
chr16	143250	169250	circ_1838	2	+	0	2	0	0
chr14	20811400	20811450	circ_1839	5	+	0	5	0	0
chr1	17349150	17350550	circ_1840	10	-	0	0	0	10
chr20	54956500	54961550	circ_1841	40	+	0	0	0	40
chr16	29917150	29917400	circ_1842	40	-	0	40	0	0
chr13	77839250	77839450	circ_1843	2	-	0	2	0	0
chr17	77073550	77073900	circ_1844	8	-	0	8	0	0
chr11	126276000	126279300	circ_1845	5	+	0	0	0	5
chr15	50757250	50763950	circ_1846	8	+	0	0	0	8
chr4	102117100	102118700	circ_1847	2	-	0	2	0	0
chr17	43197700	43198700	circ_1848	28	-	0	18	0	10
chr4	114421650	114438800	circ_1849	2	+	0	0	0	2
chr1	15953200	15970100	circ_1850	6	-	0	6	0	0
chr4	83788000	83788450	circ_1851	14	-	0	0	0	14
chr8	68015300	68018200	circ_1852	2	+	0	2	0	0
chr12	66221800	66232300	circ_1853	15	-	0	3	0	12
chr5	145144500	145205750	circ_1854	9	-	0	9	0	0
chr17	43929050	43929100	circ_1855	3	-	0	0	0	3
chr9	710850	713450	circ_1856	3	-	0	3	0	0
chr16	53289550	53302000	circ_1857	5	-	0	5	0	0
chr18	8076450	8143750	circ_1858	2	-	0	0	0	2
chr22	18324600	18324750	circ_1859	6	-	0	0	0	6
chr6	144811250	144814550	circ_1860	13	+	0	0	0	13
chr4	41145050	41179700	circ_1861	6	-	0	0	0	6
chr9	111812600	111812950	circ_1862	31	+	0	31	0	0
chr15	41313150	41319900	circ_1863	8	-	0	8	0	0
chr11	66436100	66436750	circ_1864	13	+	0	13	0	0
chr1	194688200	201932800	circ_1865	32	-	1	0	31	0
chr19	5941650	5957950	circ_1866	9	+	0	5	0	4
chr15	28491050	28492000	circ_1867	7	-	0	0	0	7
chr4	3088700	3117950	circ_1868	7	-	0	7	0	0
chr10	126631050	126631850	circ_1869	217	-	0	120	0	97
chr16	88788850	88788950	circ_1870	20	-	0	20	0	0
chr22	43287000	43287150	circ_1871	33	-	0	33	0	0
chr11	35250850	35250900	circ_1872	13	-	0	0	13	0
chr18	33778650	33785200	circ_1873	5	+	0	5	0	0
chrY	15466900	15481200	circ_1874	3	+	0	3	0	0
chr2	48066000	48066900	circ_1875	12	-	0	5	0	7
chr5	9379950	9423300	circ_1876	4	+	0	0	4	0
chr19	18650200	18650500	circ_1877	273	+	0	90	0	183
chr2	200173500	200193600	circ_1878	9	-	0	9	0	0
chr11	126276000	126279300	circ_1879	6	-	0	6	0	0
chr11	812800	107779400	circ_1880	9	+	0	7	0	2
chr1	92798950	92846400	circ_1881	9	-	0	9	0	0
chr4	77976300	77987550	circ_1882	29	+	0	11	4	14
chr9	140109700	140109800	circ_1883	67	-	0	25	0	42
chr15	64066900	64067800	circ_1884	8	-	0	8	0	0
chr9	111843150	111849600	circ_1885	2	+	0	0	0	2
chr15	73991950	73996800	circ_1886	6	-	0	6	0	0
chr1	167921050	167944200	circ_1887	2	+	0	2	0	0
chr12	78334100	78401200	circ_1888	8	+	0	8	0	0
chr7	73114750	73115250	circ_1889	20	+	0	20	0	0
chr7	149248100	149248700	circ_1890	6	-	0	0	0	6
chr1	29585050	29587400	circ_1891	4	+	0	4	0	0
chr12	45458750	50398050	circ_1892	84	+	7	25	52	0
chr17	4192550	4200100	circ_1893	2	-	0	2	0	0
chr14	91947950	91952050	circ_1894	28	-	0	27	0	1
chr1	6659150	6659500	circ_1895	9	+	0	9	0	0
chr1	9800750	9801300	circ_1896	5	+	0	0	0	5
chr1	14057500	14075950	circ_1897	11	+	0	11	0	0
chr17	58342800	58348800	circ_1898	8	+	0	8	0	0
chr7	5567550	5567600	circ_1899	7	-	0	3	0	4
chr11	1000600	1003650	circ_1900	2	+	0	2	0	0
chr4	499550	500650	circ_1901	7	-	0	0	0	7
chr19	11258500	11258750	circ_1902	27	-	0	0	0	27
chr11	62621350	62621450	circ_1903	13	+	0	4	0	9
chr3	197592300	197593050	circ_1904	7	+	0	7	0	0
chr16	11815450	11830050	circ_1905	4	-	0	4	0	0
chr4	54249950	54256000	circ_1906	80	-	0	28	0	52
chr2	169018350	169038600	circ_1907	14	+	0	0	0	14
chr9	36352750	36353300	circ_1908	28	+	0	9	0	19
chr11	67049450	67049700	circ_1909	11	+	0	6	1	4
chr6	86281900	86284050	circ_1910	3	-	0	1	0	2
chr1	150634300	150667300	circ_1911	3	+	0	3	0	0
chr1	70758100	70771950	circ_1912	6	-	0	6	0	0
chr19	2076850	2078650	circ_1913	11	-	0	0	0	11
chr3	64132550	64139000	circ_1914	4	+	0	0	0	4
chr19	19118200	19119200	circ_1915	6	+	0	0	0	6
chr4	3088700	3109100	circ_1916	135	-	1	61	4	69
chr19	34706050	34706550	circ_1917	27	-	0	0	0	27
chr3	111622850	111639250	circ_1918	10	+	0	8	1	1
chr2	204267300	204291950	circ_1919	21	+	0	7	0	14
chr16	47143400	47165900	circ_1920	11	-	0	8	0	3
chr1	46032250	46032650	circ_1921	21	+	0	0	0	21
chr5	139600	145000	circ_1922	4	+	0	4	0	0
chr15	25654250	25657100	circ_1923	6	-	0	0	0	6
chr20	398200	398550	circ_1924	7	-	0	0	0	7
chr5	14330900	14336800	circ_1925	103	+	0	21	3	79
chr6	144858750	144860550	circ_1926	24	+	0	13	0	11
chr1	36432600	36439100	circ_1927	8	-	0	8	0	0
chr9	36369750	36390600	circ_1928	7	+	0	7	0	0
chr18	39623700	39629550	circ_1929	16	+	0	8	0	8
chr3	49372500	49373000	circ_1930	25	+	0	16	0	9
chr11	65271200	65272050	circ_1931	24	-	0	11	2	11
chr11	46568700	46570050	circ_1932	3	-	0	3	0	0
chr20	36694250	36694650	circ_1933	4	-	0	0	0	4
chr20	3838300	3842150	circ_1934	4	-	0	0	0	4
chr3	47960250	47963350	circ_1935	19	+	0	0	0	19
chr1	161071850	161072150	circ_1936	6	-	0	6	0	0
chr6	155109000	155116250	circ_1937	17	-	0	17	0	0
chr5	132426900	132428450	circ_1938	22	+	0	22	0	0
chr9	86297900	86301050	circ_1939	14	-	0	14	0	0
chr21	47538600	47538900	circ_1940	234	+	0	234	0	0
chr19	5137700	5137900	circ_1941	3	-	0	3	0	0
chr22	30032750	30035200	circ_1942	20	-	0	0	0	20
chr4	120517700	120528450	circ_1943	14	-	0	14	0	0
chr20	18523700	18531800	circ_1944	8	+	0	8	0	0
chr16	74678300	74686000	circ_1945	2	-	0	2	0	0
chr21	38792600	38798050	circ_1946	15	-	0	15	0	0
chr18	77208800	77211800	circ_1947	13	-	0	1	0	12
chr1	120478100	120484350	circ_1948	3	+	0	3	0	0
chr3	11399900	11518700	circ_1949	37	-	0	22	0	15
chr22	42289150	42290900	circ_1950	5	-	0	5	0	0
chr1	24140700	24147050	circ_1951	10	-	0	0	0	10
chr8	133740050	133769500	circ_1952	23	+	0	14	0	9
chr11	118425200	118430550	circ_1953	14	-	0	14	0	0
chr1	155896500	155896900	circ_1954	28	-	0	0	0	28
chr12	112757050	112757500	circ_1955	21	+	0	21	0	0
chr11	21880400	85195150	circ_1956	2	-	0	0	0	2
chr1	235643400	235658100	circ_1957	7	-	0	0	0	7
chr7	2404050	2406050	circ_1958	9	-	0	0	0	9
chr22	36681400	36681650	circ_1959	230	+	0	57	0	173
chr19	57722750	57724650	circ_1960	2	-	0	2	0	0
chr9	139701050	139701250	circ_1961	43	-	0	43	0	0
chrX	64295400	64295750	circ_1962	6	-	0	0	0	6
chr17	20910250	20911300	circ_1963	5	+	0	0	0	5
chr1	91852800	91852950	circ_1964	21	+	0	20	0	1
chr12	111990100	111990750	circ_1965	28	-	0	21	0	7
chr1	44785350	44804950	circ_1966	13	+	0	7	0	6
chr10	71912050	71921650	circ_1967	7	-	0	0	0	7
chr1	217783700	217787500	circ_1968	4	+	0	0	0	4
chr12	123262050	123265850	circ_1969	5	+	0	3	0	2
chr2	75928350	75928400	circ_1970	2	+	0	0	2	0
chr19	55918400	55918950	circ_1971	8	+	0	0	0	8
chr8	142146650	142148200	circ_1972	4	+	0	4	0	0
chr11	224100	233200	circ_1973	8	-	0	0	0	8
chr2	69732700	69734700	circ_1974	3	-	0	0	0	3
chr3	179403200	179408050	circ_1975	3	-	0	0	0	3
chr8	141712700	141716300	circ_1976	16	+	0	0	0	16
chr12	72051350	72054200	circ_1977	4	+	0	3	0	1
chrX	154736600	154743900	circ_1978	8	-	0	5	0	3
chr7	116200750	116200800	circ_1979	8	-	1	0	7	0
chr3	50212550	50212850	circ_1980	14	+	0	0	0	14
chr10	102683750	102685750	circ_1981	9	+	0	0	9	0
chr21	30693550	30702000	circ_1982	115	+	6	81	28	0
chrX	138897050	138908950	circ_1983	5	-	0	5	0	0
chr17	62557650	62559050	circ_1984	13	-	0	0	0	13
chr3	50212550	50212800	circ_1985	5	+	0	5	0	0
chr12	27143400	27156300	circ_1986	4	+	0	0	0	4
chr1	44804750	44804950	circ_1987	40	+	0	0	0	40
chr2	29356550	29368200	circ_1988	15	-	0	15	0	0
chr2	242179350	242179400	circ_1989	3	+	0	0	3	0
chr1	205238100	205239000	circ_1990	12	-	0	12	0	0
chr3	47079200	47088100	circ_1991	55	+	0	29	3	23
chr7	135262550	135277900	circ_1992	26	+	0	26	0	0
chr15	93510600	93510700	circ_1993	20	+	0	0	0	20
chr1	153935100	153935150	circ_1994	4	-	0	2	0	2
chr21	38792650	38794150	circ_1995	225	-	0	0	0	225
chr1	233334700	233372700	circ_1996	22	-	0	10	0	12
chr17	34864950	34867250	circ_1997	19	-	0	0	0	19
chr7	111448900	111474700	circ_1998	5	-	0	3	0	2
chr3	159530550	159584050	circ_1999	3	+	0	3	0	0
[truncated: 5,168 more rows]
