# Supplementary material for: Improved circRNA Identification by Combining Prediction Algorithms
Source: Front Cell Dev Biol. 2018 Mar 5;6:20. doi: 10.3389/fcell.2018.00020 (PMC5844931; doi:10.3389/fcell.2018.00020)
Supplement: Supplementary file 2 [file Presentation2.ZIP › find_circ(40x40).bed]

#chrom	start	end	name	score	strand	SRR444655_circ_candidates.bed_circReads	SRR444974_circ_candidates.bed_circReads	SRR444975_circ_candidates.bed_circReads	SRR445016_circ_candidates.bed_circReads
chr7	99688275	99688497	circ_1	5	+	0	5	0	0
chr16	354303	364683	circ_2	86	-	0	32	0	54
chr3	45488382	45500378	circ_3	4	+	0	0	0	4
chr7	2834561	2834777	circ_4	4	-	0	0	0	4
chr9	129102786	129184227	circ_5	15	+	0	11	0	4
chr12	96704829	96728643	circ_6	45	-	0	31	0	14
chr2	238419216	238436159	circ_7	2	+	0	0	0	2
chrX	46844284	46845193	circ_8	2	+	0	0	0	2
chr15	43724391	43730614	circ_9	23	-	0	17	0	6
chr8	131370262	131374017	circ_10	2699	-	20	821	73	1785
chr20	36685933	36694658	circ_11	105	+	3	58	3	41
chr11	111909967	111915954	circ_12	2	+	0	0	0	2
chr8	29037620	29043989	circ_13	2	-	0	2	0	0
chr18	9195548	9221997	circ_14	11	+	0	11	0	0
chr1	21415630	21460527	circ_15	3	-	0	0	0	3
chr4	54292038	54294350	circ_16	231	+	0	107	4	120
chr4	103455001	103488292	circ_17	2	+	0	2	0	0
chrY	14872413	14883089	circ_18	7	+	0	0	0	7
chr6	76331247	76344527	circ_19	16	+	0	16	0	0
chr10	69726439	69804320	circ_20	4	-	0	0	4	0
chr3	120053708	120054800	circ_21	13	-	0	13	0	0
chr4	103432036	103459113	circ_22	18	+	0	5	0	13
chr1	204494611	204495562	circ_23	2	+	0	0	0	2
chr10	99502850	99504672	circ_24	10	+	0	0	0	10
chr6	44102297	44108835	circ_25	2	+	0	2	0	0
chr2	9028147	9098771	circ_26	21	-	0	8	0	13
chr15	43008874	43011764	circ_27	16	+	0	10	0	6
chr2	46087243	46088927	circ_28	6	+	0	0	0	6
chr15	43438690	43447029	circ_29	2	+	0	0	2	0
chr2	177161587	177202305	circ_30	20	+	0	14	0	6
chr3	44816745	44828066	circ_31	2	+	0	0	0	2
chr1	5964676	6046387	circ_32	13	-	0	9	0	4
chr15	66828270	66839043	circ_33	23	+	0	6	3	14
chr14	96986391	96994343	circ_34	7	+	0	7	0	0
chr16	532524	546859	circ_35	18	+	0	9	0	9
chr11	61205096	61213703	circ_36	9	+	0	9	0	0
chr2	232099936	232127111	circ_37	18	+	0	7	0	11
chr6	2768924	2770595	circ_38	2	+	0	2	0	0
chr1	44131366	44137546	circ_39	2	+	0	2	0	0
chr16	27720025	27720241	circ_40	4	+	0	0	0	4
chr16	89590413	89620971	circ_41	2	+	0	0	0	2
chr9	131298633	131301977	circ_42	2	+	0	2	0	0
chr9	139341492	139341678	circ_43	3	-	0	3	0	0
chr19	4703897	4704316	circ_44	2	-	0	2	0	0
chr20	2967410	2969120	circ_45	60	+	0	27	0	33
chr16	15789764	15790717	circ_46	11	+	0	0	4	7
chr13	21729831	21732264	circ_47	5	-	0	5	0	0
chr6	31112463	31113585	circ_48	2	-	0	0	0	2
chr10	78704530	78761338	circ_49	2	-	0	2	0	0
chr4	38091552	38119813	circ_50	11	+	0	11	0	0
chr7	98530863	98533298	circ_51	5	+	0	3	0	2
chr17	80521229	80529746	circ_52	119	+	0	52	0	67
chr5	127727710	127730967	circ_53	2	-	0	2	0	0
chr10	49687630	49732852	circ_54	3	-	0	0	0	3
chr7	66413530	66418356	circ_55	2	+	0	0	0	2
chr14	31771500	31777226	circ_56	6	-	0	6	0	0
chr1	212125906	212142045	circ_57	5	-	0	5	0	0
chr10	27423759	27425314	circ_58	10	-	0	3	0	7
chr16	74957823	74985441	circ_59	2	-	0	0	0	2
chrX	10031484	10047844	circ_60	23	+	0	17	0	6
chr15	43276094	43282318	circ_61	7	-	0	0	0	7
chr4	53876889	53884694	circ_62	2	-	0	2	0	0
chr8	141840570	141900868	circ_63	49	-	0	27	4	18
chr5	64483842	64492978	circ_64	20	-	0	5	0	15
chr2	48573339	48573890	circ_65	37	+	2	13	6	16
chr4	13338516	13383218	circ_66	11	-	0	4	0	7
chr12	120628100	120628203	circ_67	2	-	0	2	0	0
chr16	71697801	71713438	circ_68	8	-	0	4	0	4
chr2	206959645	206960515	circ_69	19	-	0	8	2	9
chr6	42940620	42942776	circ_70	16	-	0	5	0	11
chr16	28967298	28975360	circ_71	7	+	0	4	0	3
chr16	4750970	4755254	circ_72	7	-	0	2	0	5
chr15	72300166	72302788	circ_73	2	-	0	2	0	0
chr10	11551593	11569566	circ_74	3	-	0	0	0	3
chr12	122825299	122826244	circ_75	14	-	0	9	5	0
chr5	179136873	179143295	circ_76	8	+	0	2	0	6
chr16	89782869	89783230	circ_77	2	-	0	2	0	0
chr15	90333690	90335793	circ_78	5	-	0	0	0	5
chr16	71803525	71805155	circ_79	5	-	0	0	0	5
chr6	31695319	31697002	circ_80	2	-	0	0	0	2
chr1	28362054	28374937	circ_81	17	-	0	0	0	17
chr14	73412591	73414123	circ_82	15	+	0	3	0	12
chr5	14304569	14336836	circ_83	328	+	6	190	5	127
chr11	48134298	48134535	circ_84	3	+	0	0	0	3
chr2	43732760	43755127	circ_85	3	-	0	0	0	3
chr8	62591835	62596747	circ_86	2	-	0	2	0	0
chr19	38621137	38633350	circ_87	6	+	0	6	0	0
chr10	13169744	13178897	circ_88	210	+	0	93	5	112
chr10	123596232	123683844	circ_89	4	-	0	4	0	0
chr16	86575302	86585898	circ_90	2	-	0	2	0	0
chr12	72234880	72266783	circ_91	2	+	0	0	0	2
chr3	93714717	93722752	circ_92	147	+	0	68	4	75
chr9	131071957	131073880	circ_93	4	-	0	0	0	4
chr14	21546335	21551076	circ_94	2	+	0	0	0	2
chr19	35420787	35424627	circ_95	2	+	0	2	0	0
chr17	19823348	19839743	circ_96	19	-	0	9	0	10
chr5	78915434	78919312	circ_97	3	+	0	3	0	0
chr6	33653604	33653798	circ_98	2	+	0	2	0	0
chr11	68272612	68305359	circ_99	18	+	0	11	0	7
chr15	58284902	58306479	circ_100	15	-	0	11	0	4
chr13	114914003	114914366	circ_101	2	+	0	2	0	0
chr8	135521861	135533244	circ_102	50	-	0	27	0	23
chr9	7011697	7015929	circ_103	12	+	0	4	0	8
chr18	12951853	12963370	circ_104	2	+	0	0	0	2
chr2	29356520	29366811	circ_105	6	+	0	6	0	0
chr9	37495165	37498221	circ_106	18	+	0	5	0	13
chr1	26623409	26624553	circ_107	7	-	0	0	0	7
chr13	49688790	49705510	circ_108	2	+	0	0	0	2
chr7	148514968	148516779	circ_109	6	-	0	2	0	4
chr15	76205543	76206546	circ_110	2	+	0	0	0	2
chr17	34144719	34147441	circ_111	6	+	0	0	0	6
chr3	11372813	11383753	circ_112	5	+	0	0	0	5
chr12	70723202	70724249	circ_113	2	+	0	0	0	2
chr2	242192807	242207956	circ_114	3	-	0	0	0	3
chr12	108929134	108936928	circ_115	2	-	0	2	0	0
chr5	151042084	151051226	circ_116	2	+	0	2	0	0
chr4	76573822	76581054	circ_117	12	-	0	12	0	0
chr3	37089009	37093201	circ_118	17	+	0	11	0	6
chr11	120347369	120348235	circ_119	69	+	0	18	0	51
chr10	121674241	121675401	circ_120	2	+	0	0	0	2
chr15	65772559	65773953	circ_121	2	-	0	0	0	2
chr11	110007387	110008139	circ_122	141	+	3	62	5	71
chr1	29016615	29030841	circ_123	2	+	0	0	0	2
chr8	95543190	95550574	circ_124	4	-	0	4	0	0
chr11	12247717	12248678	circ_125	19	+	0	8	0	11
chr13	46559431	46563232	circ_126	4	-	0	0	0	4
chr2	220028954	220030144	circ_127	3	-	0	3	0	0
chr1	240286478	240341368	circ_128	6	+	0	3	0	3
chr8	144557567	144590069	circ_129	3	-	0	3	0	0
chr3	33165899	33175757	circ_130	2	+	0	2	0	0
chr1	44300563	44303983	circ_131	4	+	0	0	0	4
chr18	76856475	76886375	circ_132	53	+	0	33	0	20
chr5	180666486	180668639	circ_133	3	-	0	0	0	3
chr3	110830856	110845182	circ_134	3	+	0	3	0	0
chr17	17786018	17797124	circ_135	2	-	0	0	0	2
chr9	126345447	126414402	circ_136	11	-	0	2	0	9
chr13	33052023	33101669	circ_137	3	-	0	0	0	3
chr9	127074787	127076264	circ_138	4	+	0	0	0	4
chr5	95099211	95124562	circ_139	19	+	0	19	0	0
chr16	89815066	89833645	circ_140	3	-	0	0	0	3
chr7	2303029	2303932	circ_141	4	-	0	4	0	0
chr3	172486796	172504364	circ_142	19	+	0	11	0	8
chr1	183083665	183087281	circ_143	8	+	0	5	0	3
chr19	36579939	36580208	circ_144	67	+	0	13	2	52
chr11	85687665	85692271	circ_145	22	-	0	0	0	22
chr19	33604672	33605325	circ_146	12	+	0	12	0	0
chr1	155691307	155695810	circ_147	31	+	0	0	0	31
chr16	58585492	58585723	circ_148	2	-	0	0	0	2
chrX	53672262	53675253	circ_149	3	-	0	3	0	0
chr6	42657408	42658745	circ_150	5	+	0	5	0	0
chrX	79960176	79960345	circ_151	2	-	0	2	0	0
chr15	63821212	63829355	circ_152	16	+	0	6	0	10
chr13	49742748	49749677	circ_153	5	+	0	5	0	0
chr17	58372043	58422969	circ_154	3	-	0	3	0	0
chr1	10431198	10435431	circ_155	2	+	0	2	0	0
chr1	224492437	224492868	circ_156	2	-	0	0	0	2
chr9	33351613	33352717	circ_157	9	+	0	4	0	5
chr3	169831147	169867032	circ_158	2	-	0	0	0	2
chr6	42224465	42225939	circ_159	4	-	0	2	0	2
chr2	43969879	43973102	circ_160	5	+	0	0	0	5
chr5	134010304	134015418	circ_161	10	+	0	7	0	3
chr2	161258478	161259823	circ_162	15	-	0	8	0	7
chr6	163876310	163878583	circ_163	3	+	0	0	0	3
chr2	43625109	43657441	circ_164	8	-	0	4	0	4
chr2	29149333	29158473	circ_165	4	+	0	0	0	4
chr17	76069117	76079247	circ_166	4	+	0	4	0	0
chr1	213244347	213290752	circ_167	6	+	0	6	0	0
chr20	10536878	10541468	circ_168	79	+	0	28	8	43
chr1	1747194	1811341	circ_169	12	-	0	12	0	0
chr9	3330258	3346764	circ_170	21	-	0	21	0	0
chr9	111795586	111870850	circ_171	2	-	0	0	2	0
chr15	41352064	41362745	circ_172	4	-	0	0	0	4
chr17	74256917	74257345	circ_173	4	-	0	4	0	0
chr3	135820848	135825164	circ_174	6	+	0	3	0	3
chr11	33731634	33731782	circ_175	2	+	0	0	2	0
chr20	35127990	35154409	circ_176	5	+	0	5	0	0
chr3	171969049	171979873	circ_177	58	+	0	33	0	25
chr20	47262388	47262499	circ_178	2	-	0	0	2	0
chr1	167988782	167992285	circ_179	31	+	0	4	0	27
chr9	96233422	96261168	circ_180	182	+	5	92	0	85
chr4	151792496	151814301	circ_181	3	-	0	0	0	3
chr17	61228630	61230233	circ_182	2	+	0	0	0	2
chr12	13061176	13062105	circ_183	7	+	0	0	0	7
chr8	42218613	42220216	circ_184	2	+	0	0	0	2
chr7	44118338	44120515	circ_185	2	-	0	2	0	0
chr1	70694104	70705203	circ_186	3	+	0	3	0	0
chr19	49348626	49355583	circ_187	12	-	0	0	0	12
chr20	5939173	5944005	circ_188	15	+	0	0	0	15
chr5	133534776	133536765	circ_189	6	-	0	0	0	6
chr3	122182788	122215417	circ_190	4	-	0	4	0	0
chr15	78805425	78807449	circ_191	2	+	0	2	0	0
chr2	236465801	236466410	circ_192	2	+	0	2	0	0
chr7	105644943	105660990	circ_193	2	+	0	2	0	0
chr1	19670851	19684057	circ_194	24	-	0	13	0	11
chr7	138758601	138761155	circ_195	3	-	0	3	0	0
chr1	40733476	40751701	circ_196	2	+	0	2	0	0
chr1	47725960	47737913	circ_197	2	-	0	0	0	2
chr9	91652907	91661909	circ_198	6	-	0	4	2	0
chr16	81703746	81712233	circ_199	2	+	0	2	0	0
chr22	46088875	46125470	circ_200	4	+	0	4	0	0
chr17	38324201	38324432	circ_201	2	+	0	2	0	0
chr10	372945	403877	circ_202	2	-	0	0	0	2
chr14	65031468	65035165	circ_203	4	+	0	4	0	0
chr3	81627075	81630426	circ_204	17	-	0	9	0	8
chr3	135974697	135980907	circ_205	5	+	0	2	0	3
chr4	88983057	88989213	circ_206	10	+	0	10	0	0
chr7	73790216	73791152	circ_207	2	+	0	0	0	2
chr18	196636	199316	circ_208	52	+	0	26	2	24
chr17	66440633	66447038	circ_209	5	-	0	0	0	5
chr16	16138306	16139870	circ_210	3	+	0	0	0	3
chr7	17885217	17890587	circ_211	34	-	0	21	0	13
chr19	8520288	8536311	circ_212	2	+	0	2	0	0
chr9	18657636	18662071	circ_213	5	+	0	0	0	5
chr19	48221765	48229481	circ_214	49	+	2	22	0	25
chr16	11096930	11097162	circ_215	3	+	0	0	0	3
chr19	45377172	45377735	circ_216	2	+	0	0	0	2
chr8	95503805	95504137	circ_217	5	-	0	0	0	5
chr1	160182899	160183055	circ_218	10	+	0	0	0	10
chr12	133357383	133360893	circ_219	26	-	0	10	2	14
chr15	67523567	67529158	circ_220	45	-	0	17	0	28
chr22	36737414	36745300	circ_221	134	-	0	79	0	55
chr16	9012887	9024254	circ_222	6	-	0	3	0	3
chr3	51575604	51661770	circ_223	9	+	0	2	0	7
chr19	39207725	39208714	circ_224	2	+	0	0	0	2
chr16	69687138	69693802	circ_225	4	+	0	4	0	0
chr2	232003449	232011070	circ_226	5	+	0	0	0	5
chr3	47762155	47787483	circ_227	7	-	0	7	0	0
chr2	219321814	219328089	circ_228	2	-	0	0	0	2
chr7	56140689	56146201	circ_229	5	+	0	5	0	0
chr1	78248922	78280916	circ_230	6	+	0	6	0	0
chr20	45891031	45905539	circ_231	37	-	0	18	3	16
chr1	244715623	244724447	circ_232	18	+	0	16	0	2
chr2	36737125	36749456	circ_233	35	+	0	11	0	24
chr15	35182415	35185974	circ_234	4	-	0	2	0	2
chr19	11286692	11287253	circ_235	2	-	0	2	0	0
chr18	54426095	54448887	circ_236	122	+	2	32	5	83
chr2	68717321	68753374	circ_237	5	+	0	0	5	0
chr3	72427844	72428023	circ_238	2	+	0	0	0	2
chr3	191072044	191078948	circ_239	2	+	0	2	0	0
chr11	122774632	122775152	circ_240	3	+	0	3	0	0
chr8	42296967	42320608	circ_241	2	-	0	2	0	0
chr19	49845694	49846655	circ_242	7	-	0	0	0	7
chr19	19231573	19231975	circ_243	2	-	0	0	0	2
chr11	85723323	85742653	circ_244	5	-	0	5	0	0
chr5	72851312	72853465	circ_245	2	-	0	0	0	2
chr1	54502282	54509198	circ_246	2	-	0	2	0	0
chr15	70982792	70991999	circ_247	10	-	0	3	0	7
chr10	5998341	6002530	circ_248	3	-	0	3	0	0
chr2	55570783	55591169	circ_249	2	-	0	0	2	0
chr2	121043449	121043658	circ_250	2	+	0	0	0	2
chr10	50701162	50714058	circ_251	123	-	0	59	2	62
chr15	28525213	28525433	circ_252	5	-	0	0	0	5
chr8	90657364	90660841	circ_253	2	-	0	2	0	0
chr3	194325015	194331806	circ_254	4	-	0	2	0	2
chr9	111835635	111870850	circ_255	4	-	0	4	0	0
chr10	80878671	80976031	circ_256	11	+	0	4	0	7
chr1	150921597	150922001	circ_257	8	+	0	8	0	0
chr4	146791396	146824367	circ_258	3	-	0	3	0	0
chr1	224868659	224922408	circ_259	69	+	0	52	0	17
chr5	5182160	5209363	circ_260	384	+	24	251	49	60
chr2	172309633	172333460	circ_261	3	+	0	3	0	0
chr15	50940883	50955243	circ_262	47	-	0	11	0	36
chr4	183651352	183652292	circ_263	2	+	0	0	0	2
chr22	39710871	39711373	circ_264	7	-	0	0	0	7
chr4	7006570	7016284	circ_265	4	+	0	4	0	0
chr8	28956385	28956758	circ_266	2	-	0	2	0	0
chr9	115038123	115060196	circ_267	11	-	0	0	0	11
chr10	123658355	123670666	circ_268	2	-	0	2	0	0
chr11	94528176	94564707	circ_269	9	+	0	4	0	5
chr1	213037066	213046160	circ_270	23	+	0	11	0	12
chr1	225140371	225161855	circ_271	4	+	4	0	0	0
chr1	114440461	114444507	circ_272	4	-	0	0	0	4
chr1	151317351	151317581	circ_273	2	-	0	2	0	0
chr5	38523520	38530768	circ_274	18	-	0	10	8	0
chr11	34111725	34113603	circ_275	11	+	0	11	0	0
chr11	74554394	74556316	circ_276	9	-	0	5	0	4
chr5	68396633	68410323	circ_277	2	+	0	2	0	0
chr1	240492375	240519208	circ_278	38	+	0	18	0	20
chr15	93540186	93545547	circ_279	10	+	0	0	10	0
chr12	91552072	91558494	circ_280	2	-	0	0	0	2
chr2	61575004	61577828	circ_281	3	-	0	3	0	0
chr19	11256975	11259914	circ_282	2	-	0	0	0	2
chr3	58104598	58112489	circ_283	2	+	0	0	0	2
chr3	196094898	196096382	circ_284	2	-	0	0	0	2
chr8	26206481	26207042	circ_285	6	+	0	3	0	3
chr5	140960310	140963182	circ_286	29	-	0	14	0	15
chr10	75597225	75632841	circ_287	3	-	0	0	0	3
chr22	19808120	19808898	circ_288	7	-	0	3	0	4
chr11	847200	866001	circ_289	2	+	0	0	0	2
chr14	73739509	73740805	circ_290	2	-	0	0	0	2
chr14	90429451	90437615	circ_291	5	+	0	0	0	5
chr4	151119153	151125041	circ_292	14	+	0	14	0	0
chr1	20027260	20067434	circ_293	2	-	0	0	0	2
chr13	38935890	38935993	circ_294	2	+	0	0	2	0
chr11	587258	598502	circ_295	8	+	0	3	0	5
chr19	33406242	33406423	circ_296	6	-	0	0	0	6
chr6	74407122	74446231	circ_297	3	+	0	3	0	0
chr14	101396783	101415933	circ_298	2	+	0	0	2	0
chr17	66303083	66397591	circ_299	6	+	0	6	0	0
chr3	122825595	122843190	circ_300	4	+	0	4	0	0
chr10	79253555	79347629	circ_301	3	-	0	3	0	0
chr17	40054120	40054887	circ_302	2	+	0	2	0	0
chr15	39874393	39874953	circ_303	2	+	0	2	0	0
chr22	39111911	39113005	circ_304	9	+	0	6	0	3
chr6	155095122	155099179	circ_305	5	+	0	0	2	3
chr10	31644072	31647262	circ_306	53	+	0	4	0	49
chr16	67578201	67578733	circ_307	4	+	0	0	0	4
chr1	62166605	62189444	circ_308	7	-	0	2	0	5
chr4	87724861	87726522	circ_309	2	+	0	0	0	2
chr1	11174531	11174869	circ_310	2	-	0	0	0	2
chr12	123270265	123276668	circ_311	3	+	0	3	0	0
chr10	90653603	90665417	circ_312	3	+	0	3	0	0
chr3	17255698	17333493	circ_313	2	-	0	2	0	0
chr14	31103152	31107453	circ_314	15	+	0	5	0	10
chr1	236195700	236201553	circ_315	19	-	0	10	0	9
chr17	47869247	47874288	circ_316	7	+	0	0	0	7
chr8	101271334	101287389	circ_317	15	-	0	6	0	9
chr14	55215532	55243258	circ_318	10	+	0	10	0	0
chr5	180668491	180669345	circ_319	50	-	0	11	0	39
chr6	17539499	17543374	circ_320	11	+	0	11	0	0
chr2	200245086	200298237	circ_321	274	-	6	128	11	129
chr6	108645028	108668243	circ_322	4	+	0	0	0	4
chr2	158617391	158622708	circ_323	11	-	0	3	0	8
chr8	98718853	98725997	circ_324	3	+	0	0	0	3
chr15	91030185	91035943	circ_325	9	+	0	0	0	9
chr22	38327805	38329119	circ_326	2	+	0	0	0	2
chr3	150293435	150299533	circ_327	11	+	2	0	0	9
chr1	58971731	58993007	circ_328	5	-	0	0	0	5
chr15	65266939	65273363	circ_329	9	-	0	9	0	0
chr12	122720332	122724492	circ_330	9	-	0	7	0	2
chr12	122369651	122380881	circ_331	15	+	0	12	0	3
chr6	138817355	138893198	circ_332	5	-	0	2	0	3
chr11	118923165	118923350	circ_333	4	+	0	0	0	4
chr3	129585852	129599402	circ_334	3	-	0	0	0	3
chr5	134705095	134705832	circ_335	25	-	0	0	0	25
chr10	128829913	128841428	circ_336	6	+	0	6	0	0
chrX	140809956	140825778	circ_337	2	+	0	0	0	2
chr3	56705627	56707753	circ_338	8	-	0	5	0	3
chr15	39874845	39886607	circ_339	2	+	0	2	0	0
chr8	56854413	56860282	circ_340	8	+	0	0	0	8
chrX	44791182	44793798	circ_341	5	+	0	0	0	5
chr12	14946888	14947473	circ_342	6	+	0	6	0	0
chr1	36282482	36307351	circ_343	2	+	0	2	0	0
chr3	112732118	112736331	circ_344	5	-	0	0	0	5
chr10	74790028	74828741	circ_345	6	-	0	6	0	0
chr5	159520107	159521072	circ_346	8	-	0	5	0	3
chr7	131529835	131530037	circ_347	2	+	0	0	0	2
chr1	29362337	29365938	circ_348	8	+	0	6	0	2
chr16	258076	270746	circ_349	2	-	0	0	0	2
chr17	17919374	17929730	circ_350	2	-	0	0	0	2
chr8	1824736	1830915	circ_351	5	+	0	2	0	3
chrX	18265888	18275150	circ_352	5	-	0	2	0	3
chr7	92290366	92300849	circ_353	3	-	0	3	0	0
chr15	64406756	64411053	circ_354	2	+	0	0	0	2
chr15	49493358	49531564	circ_355	2	+	0	0	0	2
chr5	109065042	109065214	circ_356	4	+	0	4	0	0
chr9	128112573	128118136	circ_357	2	+	0	2	0	0
chr20	60585101	60589763	circ_358	2	-	0	2	0	0
chrX	100265598	100274392	circ_359	3	-	0	0	0	3
chr16	87376482	87380856	circ_360	24	-	0	6	0	18
chr2	201790558	201791623	circ_361	2	-	0	0	0	2
chr2	242607557	242608100	circ_362	2	+	0	2	0	0
chr3	16399438	16411786	circ_363	2	-	0	2	0	0
chr16	2806334	2806607	circ_364	7	+	0	0	0	7
chr1	31438828	31441339	circ_365	2	-	0	2	0	0
chr6	137041587	137105857	circ_366	4	-	0	4	0	0
chr12	124950718	124979914	circ_367	6	-	0	6	0	0
chr6	159004985	159010814	circ_368	137	+	0	21	9	107
chr22	21376964	21377907	circ_369	2	+	0	2	0	0
chr6	111708967	111737675	circ_370	6	-	0	6	0	0
chr22	31854460	31859119	circ_371	5	-	0	5	0	0
chr7	90355880	90419967	circ_372	39	+	0	13	4	22
chr8	18490122	18513195	circ_373	3	-	0	3	0	0
chr1	47753222	47765824	circ_374	13	-	0	6	0	7
chr13	111857635	111896641	circ_375	6	+	0	6	0	0
chr18	33747115	33751123	circ_376	2	+	0	0	0	2
chr5	109091029	109110666	circ_377	2	+	0	2	0	0
chr19	966571	968503	circ_378	4	+	0	4	0	0
chr15	52203236	52213813	circ_379	3	+	0	0	0	3
chr7	155556502	155559349	circ_380	4	+	0	4	0	0
chr11	65373231	65375919	circ_381	11	-	0	0	0	11
chr3	128060075	128060732	circ_382	2	+	0	2	0	0
chr4	113483526	113511030	circ_383	7	-	0	7	0	0
chr11	19998442	20005793	circ_384	4	+	0	2	0	2
chr1	151955141	151958727	circ_385	6	-	0	2	0	4
chr9	123533625	123538504	circ_386	2	-	0	0	2	0
chr9	125719289	125782738	circ_387	15	+	0	13	2	0
chr22	32134372	32134897	circ_388	43	-	0	13	0	30
chr13	38320073	38320592	circ_389	5	-	0	0	2	3
chr8	98725889	98731417	circ_390	4	+	0	4	0	0
chr19	59058742	59061651	circ_391	6	+	0	2	0	4
chr3	10119764	10123148	circ_392	2	+	0	2	0	0
chr12	78522485	78562646	circ_393	4	+	0	0	0	4
chr18	77193578	77227582	circ_394	2	+	0	0	0	2
chr18	39081083	39105490	circ_395	3	-	0	3	0	0
chr16	84135225	84135712	circ_396	6	-	0	6	0	0
chr14	74358729	74377120	circ_397	2	+	0	0	2	0
chr15	65743336	65744440	circ_398	7	-	0	0	0	7
chr14	93727947	93730339	circ_399	4	-	0	0	0	4
chr3	124527868	124540321	circ_400	7	-	0	7	0	0
chr5	162898190	162898469	circ_401	7	+	0	4	0	3
chr19	1271327	1272050	circ_402	149	+	0	82	2	65
chr16	70502751	70503226	circ_403	5	+	0	5	0	0
chr2	85097348	85097909	circ_404	104	-	0	36	6	62
chr8	11710118	11718988	circ_405	3	-	0	3	0	0
chr8	131414130	131415139	circ_406	19	-	0	0	0	19
chr5	156918622	156926670	circ_407	2	-	0	2	0	0
chr11	118368650	118372572	circ_408	2	+	0	2	0	0
chr11	58317258	58338809	circ_409	2	-	0	2	0	0
chr8	22265822	22266009	circ_410	2	+	0	0	0	2
chr3	141889166	141896418	circ_411	2	-	0	2	0	0
chr16	16126965	16146673	circ_412	5	+	0	5	0	0
chr6	144808683	144832259	circ_413	26	+	0	22	0	4
chr13	114157810	114175048	circ_414	52	+	0	20	0	32
chr3	183368083	183369064	circ_415	2	+	0	2	0	0
chr1	150550996	150551318	circ_416	24	-	0	6	0	18
chr20	47585683	47592736	circ_417	11	+	0	7	0	4
chr1	9800715	9801314	circ_418	20	-	0	8	2	10
chr19	19035041	19035788	circ_419	5	+	0	2	0	3
chr4	2626988	2628304	circ_420	65	+	0	24	2	39
chr1	155927503	155928187	circ_421	11	-	0	0	0	11
chr8	21832180	21834032	circ_422	3	+	0	0	0	3
chr1	226048713	226049920	circ_423	2	+	0	2	0	0
chr18	76856475	76873354	circ_424	3	+	0	3	0	0
chr7	810107	814799	circ_425	68	+	0	33	0	35
chr7	150814181	150815719	circ_426	142	+	0	69	0	73
chr16	521294	539000	circ_427	11	+	0	5	0	6
chr6	79724798	79735881	circ_428	2	-	0	0	2	0
chr17	57274904	57275150	circ_429	129	+	0	4	0	125
chr8	141678367	141762415	circ_430	2	-	0	2	0	0
chr20	42597277	42602072	circ_431	2	+	0	2	0	0
chr14	23282108	23282649	circ_432	36	-	0	36	0	0
chr17	76411032	76420273	circ_433	2	+	0	0	0	2
chr9	19350699	19361961	circ_434	2	+	0	0	0	2
chr19	46324641	46357765	circ_435	2	-	0	0	0	2
chr2	161277068	161288988	circ_436	2	-	0	0	0	2
chr19	11024552	11027453	circ_437	41	+	0	19	0	22
chr21	34787194	34793992	circ_438	17	+	0	6	0	11
chr5	179134132	179135381	circ_439	2	+	0	0	0	2
chr1	23381561	23395644	circ_440	5	+	0	5	0	0
chr14	96807858	96813678	circ_441	41	-	3	25	5	8
chr10	103637560	103649247	circ_442	20	-	0	11	0	9
chr16	74694829	74695349	circ_443	39	-	0	11	3	25
chr19	49136700	49136912	circ_444	23	-	0	4	0	19
chr14	102473344	102474674	circ_445	2	+	0	0	0	2
chr10	96201652	96234540	circ_446	108	+	3	41	0	64
chr11	68115314	68125315	circ_447	2	+	0	2	0	0
chr2	224856519	224863059	circ_448	6	-	0	6	0	0
chr19	15290001	15290262	circ_449	2	+	0	0	2	0
chr9	33908255	33912096	circ_450	3	+	0	3	0	0
chr17	33466253	33467085	circ_451	6	-	0	3	0	3
chr14	105692405	105707751	circ_452	10	-	0	3	0	7
chr3	52952499	52962357	circ_453	2	-	0	0	0	2
chr10	70737284	70738732	circ_454	2	+	0	0	0	2
chr2	175742237	175742856	circ_455	5	-	0	2	0	3
chr11	128963515	128994789	circ_456	11	-	0	6	0	5
chr11	134126441	134127151	circ_457	7	+	0	3	0	4
chr5	9379934	9423350	circ_458	29	-	0	13	4	12
chr14	62212408	62213919	circ_459	2	+	0	0	0	2
chr15	81192589	81201647	circ_460	5	+	0	5	0	0
chr5	74973598	74984990	circ_461	2	-	0	0	0	2
chr19	12760726	12761036	circ_462	2	-	0	2	0	0
chr3	87017739	87018273	circ_463	115	-	0	57	0	58
chr17	76810493	76834832	circ_464	4	-	0	4	0	0
chr14	50611887	50625364	circ_465	3	-	0	3	0	0
chr13	21283989	21303355	circ_466	3	-	0	3	0	0
chr8	39068662	39103685	circ_467	2	+	0	2	0	0
chr11	60687157	60688460	circ_468	38	+	0	8	0	30
chr13	24823614	24826000	circ_469	90	+	0	42	0	48
chr18	48584494	48593557	circ_470	7	+	0	3	0	4
chr12	24982756	25002883	circ_471	10	-	0	5	0	5
chr8	93088192	93093521	circ_472	7	-	0	3	0	4
chr10	122248582	122280607	circ_473	2	+	0	0	0	2
chr12	78400198	78452895	circ_474	4	+	2	2	0	0
chr7	114582329	114619836	circ_475	16	+	0	8	0	8
chr2	206036934	206050587	circ_476	6	+	0	4	2	0
chr10	52103251	52104105	circ_477	5	-	0	5	0	0
chr14	74398205	74398815	circ_478	7	+	0	4	0	3
chr14	103425967	103430987	circ_479	3	-	0	3	0	0
chr2	128767842	128770728	circ_480	3	-	0	0	0	3
chr6	129950497	129955250	circ_481	24	-	0	5	2	17
chr14	50199421	50206900	circ_482	3	+	0	0	0	3
chr5	33648926	33662145	circ_483	2	-	0	2	0	0
chr3	179118908	179144030	circ_484	5	-	0	0	0	5
chr6	135299816	135315013	circ_485	2	-	0	2	0	0
chr10	5838725	5842668	circ_486	19	-	0	7	0	12
chr16	66757611	66783216	circ_487	2	-	0	2	0	0
chr11	118451960	118455359	circ_488	18	+	0	15	0	3
chr12	75874739	75875859	circ_489	4	+	0	2	0	2
chr4	2906490	2916767	circ_490	2	+	0	2	0	0
chr11	62303416	62304039	circ_491	244	-	0	73	4	167
chr4	120189422	120193189	circ_492	3	+	0	3	0	0
chr21	44270150	44274736	circ_493	2	-	0	2	0	0
chr3	136096501	136106689	circ_494	10	-	0	0	0	10
chr21	46538478	46554747	circ_495	2	+	0	0	0	2
chr2	169404105	169417832	circ_496	19	+	0	5	0	14
chr15	78762873	78764266	circ_497	9	+	0	2	0	7
chr15	68434283	68457142	circ_498	24	+	0	18	0	6
chr20	56991841	56993419	circ_499	4	+	0	0	0	4
chr3	11382118	11389509	circ_500	4	+	0	4	0	0
chr1	60125890	60139805	circ_501	4	+	0	0	0	4
chr1	12335881	12338095	circ_502	15	+	0	13	2	0
chr1	39924757	39934404	circ_503	4	+	0	2	0	2
chr20	33300346	33301134	circ_504	2	+	0	0	2	0
chr5	311407	314711	circ_505	2	+	0	0	0	2
chr15	99434553	99442850	circ_506	13	+	0	5	0	8
chr1	55599742	55604391	circ_507	2	-	0	2	0	0
chr1	25773252	25785383	circ_508	4	+	0	4	0	0
chr17	62289933	62291602	circ_509	49	-	0	28	0	21
chr7	47392678	47392883	circ_510	2	-	0	0	0	2
chr2	20490412	20497439	circ_511	2	-	0	0	0	2
chr11	1307231	1310006	circ_512	4	-	0	0	0	4
chr16	75646140	75646759	circ_513	5	-	0	5	0	0
chr19	10817977	10818291	circ_514	7	+	0	0	0	7
chr2	122514815	122516382	circ_515	14	+	0	0	0	14
chr9	137619111	137630654	circ_516	3	+	0	3	0	0
chr8	145533140	145537717	circ_517	4	+	0	0	0	4
chr6	56564450	56569167	circ_518	22	-	0	9	6	7
chr14	55625239	55629793	circ_519	3	-	0	0	0	3
chr20	43545396	43547918	circ_520	11	+	0	3	0	8
chr17	60106901	60112969	circ_521	24	-	0	17	0	7
chr13	95813442	95830345	circ_522	6	-	0	6	0	0
chr15	43242459	43258484	circ_523	93	-	0	41	7	45
chr11	126104889	126110939	circ_524	8	+	0	5	0	3
chr9	3898690	3937189	circ_525	11	-	0	8	0	3
chr4	120180974	120190992	circ_526	9	+	0	9	0	0
chr17	17782940	17810845	circ_527	18	-	0	14	0	4
chr11	124844991	124847496	circ_528	28	+	0	5	0	23
chr11	108186549	108192147	circ_529	5	+	0	0	0	5
chr2	9484660	9499018	circ_530	10	+	0	0	0	10
chr1	241669302	241672085	circ_531	11	-	0	3	0	8
chr16	8729024	8736422	circ_532	2	+	0	0	0	2
chr2	230638812	230642195	circ_533	3	-	0	3	0	0
chr7	90585011	90613556	circ_534	24	+	0	0	0	24
chrX	65824262	65825068	circ_535	7	-	0	0	0	7
chr15	56132644	56132925	circ_536	2	-	0	0	0	2
chr19	33116779	33119755	circ_537	11	-	0	5	2	4
chr13	23927923	23945304	circ_538	138	-	0	128	0	10
chr11	18312988	18313566	circ_539	35	-	0	31	0	4
chr5	157159875	157162942	circ_540	2	+	0	0	0	2
chr6	157431605	157454341	circ_541	46	+	0	18	0	28
chr19	651610	652884	circ_542	7	-	0	0	0	7
chr13	77791974	77807398	circ_543	5	-	0	3	0	2
chr19	31851273	31851487	circ_544	5	+	0	0	0	5
chr5	14270933	14304701	circ_545	13	+	0	11	0	2
chr8	118830673	118849440	circ_546	21	-	0	15	2	4
chr7	36438687	36455493	circ_547	4	+	0	4	0	0
chr4	25156619	25160729	circ_548	9	-	0	0	0	9
chr7	128657036	128658211	circ_549	3	-	0	0	0	3
chr14	100551023	100563995	circ_550	5	+	0	5	0	0
chr4	121675707	121732604	circ_551	49	-	5	32	0	12
chr20	32619327	32621045	circ_552	11	+	0	0	0	11
chr1	192997214	192998787	circ_553	4	-	0	4	0	0
chr3	49094294	49095323	circ_554	10	-	0	5	0	5
chr16	18805920	18810156	circ_555	4	-	0	0	0	4
chr1	64117339	64120137	circ_556	11	+	0	0	0	11
chr9	91619390	91619778	circ_557	2	-	0	2	0	0
chr3	47468646	47476627	circ_558	2	-	0	2	0	0
chr2	239090705	239103511	circ_559	21	-	0	11	0	10
chr11	70267686	70269021	circ_560	7	+	0	2	0	5
chr2	36749234	36764689	circ_561	14	+	0	7	0	7
chr14	69919957	69922583	circ_562	8	+	0	0	0	8
chr7	129350213	129367205	circ_563	2	+	0	2	0	0
chr7	1937835	2020176	circ_564	10	-	0	4	0	6
chrX	24190831	24197887	circ_565	200	+	0	113	12	75
chr17	65924470	65936772	circ_566	2	+	0	2	0	0
chr16	56973148	56974157	circ_567	10	+	0	4	0	6
chr22	31858917	31859953	circ_568	15	-	0	9	0	6
chr9	118969734	118989831	circ_569	24	+	0	14	0	10
chr14	101450684	101455127	circ_570	5	+	0	2	0	3
chr2	46583289	46588229	circ_571	7	+	0	0	0	7
chr6	17688626	17688849	circ_572	6	-	0	0	0	6
chr12	13364402	13366755	circ_573	2	+	0	2	0	0
chr17	526772	530556	circ_574	28	-	0	10	0	18
chr12	133433053	133438220	circ_575	3	-	0	3	0	0
chr2	43506903	43520352	circ_576	4	-	0	4	0	0
chr8	19250828	19252404	circ_577	2	+	0	2	0	0
chr8	37704371	37706173	circ_578	5	-	0	0	0	5
chr10	126515163	126520032	circ_579	3	+	0	0	0	3
chr3	42683992	42685495	circ_580	9	+	0	0	0	9
chr11	95967869	95970447	circ_581	2	-	0	0	0	2
chr1	51906018	51930998	circ_582	2	-	0	0	0	2
chr11	1491500	1502115	circ_583	3	-	0	3	0	0
chr20	56915629	56918855	circ_584	2	+	0	2	0	0
chr15	73991926	74005404	circ_585	2	+	0	2	0	0
chr1	237013643	237016388	circ_586	5	+	0	5	0	0
chr6	34385340	34386140	circ_587	5	-	0	5	0	0
chr1	10177516	10179671	circ_588	2	+	0	2	0	0
chr12	78443772	78452919	circ_589	4	+	0	2	0	2
chr17	80085567	80092070	circ_590	44	-	0	25	0	19
chr8	141549418	141551457	circ_591	24	-	0	13	0	11
chr10	25226112	25231365	circ_592	26	-	0	8	0	18
chr7	44739739	44741214	circ_593	28	+	0	10	0	18
chr4	72102292	72121116	circ_594	45	+	0	12	0	33
chr13	46616298	46619651	circ_595	4	-	0	4	0	0
chr6	159197439	159210403	circ_596	5	-	0	5	0	0
chr16	29989058	29997825	circ_597	2	+	0	2	0	0
chr2	44428324	44436466	circ_598	6	+	0	6	0	0
chr19	19313404	19313599	circ_599	3	-	0	0	0	3
chr2	197143251	197157474	circ_600	10	-	0	5	0	5
chr10	17735220	17742278	circ_601	2	+	0	0	2	0
chr15	65790201	65793117	circ_602	4	-	0	4	0	0
chr12	112568314	112572870	circ_603	2	+	0	2	0	0
chr14	102482192	102489217	circ_604	2	+	0	2	0	0
chr10	28824490	28879761	circ_605	3	+	0	3	0	0
chr22	24431891	24434909	circ_606	20	+	0	11	0	9
chr16	27539918	27556844	circ_607	4	-	0	4	0	0
chr22	19028570	19029472	circ_608	6	-	0	2	0	4
chr6	139487420	139488461	circ_609	7	+	0	4	0	3
chr9	138741982	138754454	circ_610	10	-	0	4	0	6
chr7	44609582	44610476	circ_611	4	-	0	0	0	4
chr14	31382729	31388312	circ_612	4	-	0	0	0	4
chr4	47886362	47898664	circ_613	2	-	0	2	0	0
chr4	1838155	1843524	circ_614	3	-	0	3	0	0
chr3	8894562	8896458	circ_615	2	-	0	2	0	0
chrX	149761066	149787612	circ_616	7	+	0	7	0	0
chr3	121178896	121187278	circ_617	2	-	0	0	0	2
chr2	238242092	238243532	circ_618	3	-	0	0	0	3
chr2	45927677	45928630	circ_619	6	+	0	0	0	6
chr8	143425326	143436124	circ_620	2	-	0	2	0	0
chr18	42281139	42339068	circ_621	4	+	0	4	0	0
chr3	11396894	11468400	circ_622	51	+	0	34	0	17
chr5	5191797	5222997	circ_623	13	+	0	6	0	7
chr6	119177533	119177708	circ_624	5	-	0	0	0	5
chr5	112399680	112421007	circ_625	4	-	0	2	0	2
chr11	85718584	85742653	circ_626	3	-	3	0	0	0
chr2	135093787	135186010	circ_627	2	+	0	2	0	0
chr21	47531892	47532491	circ_628	3	+	0	0	0	3
chr6	43527914	43535091	circ_629	12	-	0	7	0	5
chr1	32256875	32257815	circ_630	9	-	0	7	0	2
chr2	170871790	170897495	circ_631	6	+	0	0	0	6
chr3	171965322	172016577	circ_632	3	+	0	3	0	0
chr8	103341317	103357773	circ_633	7	-	0	0	2	5
chr12	69222550	69230529	circ_634	11	+	0	11	0	0
chr19	41850651	41854360	circ_635	2	-	0	0	0	2
chrX	19701940	19725102	circ_636	6	-	0	4	0	2
chr19	11280552	11289396	circ_637	10	-	0	4	0	6
chr3	194157823	194171005	circ_638	3	-	0	3	0	0
chr10	104445572	104465246	circ_639	2	-	0	2	0	0
chr2	224758950	224760347	circ_640	130	-	0	20	0	110
chr2	101670569	101676001	circ_641	8	-	0	8	0	0
chr2	216238044	216256537	circ_642	13	-	0	13	0	0
chr4	54249939	54256040	circ_643	214	+	0	68	4	142
chr13	95768175	95822882	circ_644	12	-	0	9	0	3
chr9	128230250	128268696	circ_645	22	-	0	15	0	7
chr15	75501215	75503066	circ_646	2	-	0	2	0	0
chr5	161897	163663	circ_647	2	+	0	0	0	2
chr10	105767934	105778666	circ_648	7	+	0	3	0	4
chr2	202603392	202609152	circ_649	4	-	0	0	0	4
chr17	76394332	76400170	circ_650	6	+	0	3	0	3
chr9	89811107	89813036	circ_651	2	-	0	0	0	2
chr1	109533875	109547340	circ_652	3	-	0	3	0	0
chr22	41531816	41533794	circ_653	4	+	0	0	0	4
chr6	144858717	144860579	circ_654	88	+	0	50	0	38
chr1	67356836	67371058	circ_655	389	-	0	261	20	108
chr3	47960208	47963368	circ_656	81	-	0	30	0	51
chr4	142147920	142149678	circ_657	2	+	0	0	0	2
chr4	1729434	1737561	circ_658	2	+	0	2	0	0
chr7	4824679	4825026	circ_659	2	-	0	2	0	0
chr2	9083315	9114564	circ_660	13	-	0	4	0	9
chr12	102301963	102308010	circ_661	148	+	0	41	0	107
chr8	141810557	141889736	circ_662	6	-	0	2	0	4
chr21	37741285	37742174	circ_663	2	+	0	0	2	0
chr17	41888174	41888573	circ_664	2	-	0	2	0	0
chr6	150147399	150174296	circ_665	81	-	0	27	4	50
chr3	111616552	111627475	circ_666	2	+	0	0	0	2
chr3	195015447	195053852	circ_667	2	-	0	2	0	0
chr6	3076997	3081350	circ_668	6	+	0	6	0	0
chr11	20101609	20104725	circ_669	52	+	0	13	0	39
chr9	78682870	78722267	circ_670	4	+	0	0	2	2
chr6	99823815	99831700	circ_671	2	-	0	2	0	0
chr22	38689260	38710174	circ_672	5	-	0	3	0	2
chr3	51661568	51661770	circ_673	3	+	0	3	0	0
chr20	48252837	48273239	circ_674	5	-	0	0	0	5
chr2	62103229	62107529	circ_675	11	-	0	8	3	0
chr21	40581920	40590586	circ_676	2	-	0	2	0	0
chr15	62312677	62340013	circ_677	5	-	0	5	0	0
chr9	113771427	113798481	circ_678	3	-	0	3	0	0
chr17	45740454	45742524	circ_679	16	+	0	6	0	10
chr17	79244717	79258695	circ_680	22	-	0	14	0	8
chr8	95897294	95897786	circ_681	34	-	0	13	0	21
chr1	21076215	21076468	circ_682	31	-	0	9	0	22
chrX	153996576	153997585	circ_683	49	+	0	12	0	37
chr9	33953282	33956144	circ_684	64	-	0	23	2	39
chr17	1985103	1989195	circ_685	8	-	0	0	3	5
chr12	42768664	42792796	circ_686	23	+	0	20	0	3
chr16	28990475	28994611	circ_687	4	+	0	0	0	4
chr18	12999419	13030607	circ_688	33	+	0	17	16	0
chr19	19307774	19310043	circ_689	2	+	0	2	0	0
chr4	3088665	3101121	circ_690	34	+	0	3	0	31
chr3	159530546	159584070	circ_691	7	+	0	4	0	3
chr2	170401230	170413807	circ_692	24	-	0	24	0	0
chr1	53343353	53347337	circ_693	6	+	0	0	0	6
chr12	31586088	31600703	circ_694	3	-	0	0	0	3
chr4	77887220	77895960	circ_695	40	+	0	22	0	18
chr6	75847152	75848677	circ_696	4	-	0	4	0	0
chr1	76260897	76288266	circ_697	2	+	0	2	0	0
chr15	64791491	64792365	circ_698	249	+	3	146	0	100
chr18	21757976	21759799	circ_699	3	-	0	0	0	3
chr5	142779220	142780417	circ_700	70	-	0	59	11	0
chr19	12986993	12989648	circ_701	2	-	0	0	0	2
chr11	72578909	72613683	circ_702	3	-	0	3	0	0
chr16	4504811	4505781	circ_703	4	+	0	4	0	0
chr3	128060403	128077216	circ_704	2	+	0	0	0	2
chr2	9458652	9463379	circ_705	3	+	0	3	0	0
chr21	16386664	16415895	circ_706	640	-	0	82	22	536
chr17	4076648	4083172	circ_707	4	-	0	0	0	4
chr14	71413631	71435827	circ_708	8	+	0	0	0	8
chr16	66759730	66763002	circ_709	36	-	0	13	0	23
chr3	173662722	173662973	circ_710	2	+	0	2	0	0
chr15	76566752	76578822	circ_711	21	-	0	8	0	13
chr14	50649180	50671127	circ_712	2	-	0	2	0	0
chr22	41175012	41195087	circ_713	3	-	0	3	0	0
chr7	139047142	139056209	circ_714	2	+	0	2	0	0
chr6	108645028	108645252	circ_715	3	+	0	0	0	3
chr1	225306921	225311316	circ_716	4	+	0	0	0	4
chr4	887164	887797	circ_717	2	-	0	0	0	2
chr5	38933679	38933786	circ_718	2	+	0	0	0	2
chr5	127704874	127710443	circ_719	3	-	0	0	0	3
chr16	11935551	11935857	circ_720	6	-	0	0	0	6
chr4	56336883	56376232	circ_721	3	-	0	3	0	0
chr13	52249305	52301926	circ_722	4	+	0	4	0	0
chr9	126163985	126202770	circ_723	4	-	0	0	0	4
chr5	162939007	162943717	circ_724	2	+	0	2	0	0
chr9	102988343	103009069	circ_725	2	+	0	0	0	2
chr10	69902696	69918384	circ_726	14	+	0	9	0	5
chr9	109764454	109765707	circ_727	2	+	0	0	0	2
chr12	113810453	113812812	circ_728	2	+	0	0	0	2
chr8	95549330	95550574	circ_729	3	-	0	0	0	3
chr12	31600471	31605410	circ_730	4	-	0	0	0	4
chr10	103432671	103436193	circ_731	202	-	0	100	0	102
chr5	36985545	36985695	circ_732	3	-	0	0	3	0
chr7	140055467	140064291	circ_733	2	-	0	2	0	0
chr10	124172435	124177484	circ_734	7	+	0	0	0	7
chr19	49699696	49700131	circ_735	10	+	0	7	0	3
chr16	84792321	84793881	circ_736	5	+	0	5	0	0
chr8	43013717	43027529	circ_737	3	+	0	3	0	0
chr7	128214773	128232071	circ_738	3	+	0	3	0	0
chr2	1647139	1653447	circ_739	2	-	0	2	0	0
chr2	200233327	200298237	circ_740	638	-	0	401	24	213
chr5	14290824	14297372	circ_741	2	+	0	0	0	2
chr8	98703179	98731417	circ_742	4	+	0	4	0	0
chr17	78896523	78897473	circ_743	5	+	0	5	0	0
chr14	62187099	62188541	circ_744	21	+	0	21	0	0
chr8	104413743	104420012	circ_745	6	-	0	6	0	0
chr1	28595693	28601526	circ_746	3	+	0	3	0	0
chr12	133362924	133367879	circ_747	6	-	0	6	0	0
chrX	45572540	45573541	circ_748	2	+	0	2	0	0
chr9	101891136	101911583	circ_749	19	+	0	11	0	8
chr17	725596	729318	circ_750	4	-	0	0	0	4
chr3	51624382	51664947	circ_751	2	+	0	2	0	0
chr6	5396865	5404934	circ_752	15	+	0	2	0	13
chr19	45528586	45532250	circ_753	22	+	0	8	0	14
chr20	35288739	35294795	circ_754	3	-	0	0	0	3
chr19	44001269	44002028	circ_755	5	-	0	5	0	0
chr1	35944566	35944813	circ_756	96	-	0	53	0	43
chr2	33482509	33505225	circ_757	2	+	0	0	0	2
chr9	94058302	94089985	circ_758	3	-	0	3	0	0
chr2	9554306	9560229	circ_759	8	-	0	2	0	6
chr9	135221647	135224822	circ_760	4	-	0	4	0	0
chr2	74273404	74275538	circ_761	17	+	0	14	0	3
chr15	40289164	40295515	circ_762	4	+	0	2	0	2
chr9	33319260	33328676	circ_763	2	+	0	0	0	2
chr19	19153519	19154883	circ_764	5	+	0	0	0	5
chr6	38029368	38029551	circ_765	6	+	0	6	0	0
chr19	41758255	41763534	circ_766	3	+	0	3	0	0
chr4	24854693	24878319	circ_767	23	-	0	5	0	18
chr17	28003837	28004759	circ_768	3	-	0	0	0	3
chr6	143228147	143247159	circ_769	7	-	0	0	0	7
chr5	158204420	158223483	circ_770	4	-	0	0	0	4
chr7	80418621	80458061	circ_771	5	-	0	5	0	0
chr22	31859666	31864288	circ_772	2	-	0	0	0	2
chr5	14673750	14693203	circ_773	16	+	0	8	0	8
chr11	61607805	61608197	circ_774	3	+	0	0	0	3
chr6	159026298	159029782	circ_775	34	+	0	14	0	20
chr15	63824845	63866602	circ_776	3	+	0	3	0	0
chr10	35772331	35805551	circ_777	3	+	0	0	0	3
chr14	37754522	37838829	circ_778	26	+	0	19	0	7
chr7	157015947	157018233	circ_779	45	+	0	11	0	34
chr17	62567915	62579662	circ_780	3	-	0	3	0	0
chr6	170626457	170632347	circ_781	3	+	0	0	3	0
chr12	1225031	1299218	circ_782	5	+	0	5	0	0
chr5	52322577	52323396	circ_783	4	+	0	0	0	4
chr3	136183722	136221621	circ_784	9	-	0	9	0	0
chr9	33956855	33963789	circ_785	11	-	0	3	0	8
chr19	4688768	4705982	circ_786	4	-	0	4	0	0
chr3	43607144	43621964	circ_787	14	-	0	5	2	7
chr10	70733300	70741337	circ_788	3	+	0	0	0	3
chr1	154207066	154218851	circ_789	2	+	0	2	0	0
chr10	76910271	76924498	circ_790	7	+	0	7	0	0
chr1	46105881	46120991	circ_791	12	-	0	5	0	7
chr3	50211225	50212621	circ_792	5	+	0	3	0	2
chr5	65270641	65271885	circ_793	2	+	0	0	2	0
chr12	114823280	114841741	circ_794	320	-	4	199	15	102
chr8	132962215	132968152	circ_795	13	+	0	9	0	4
chr3	9476017	9476169	circ_796	2	+	0	0	0	2
chr10	71119652	71129380	circ_797	8	+	0	6	0	2
chrX	54177677	54186049	circ_798	2	-	0	0	0	2
chr17	40869993	40871225	circ_799	3	-	0	3	0	0
chr2	20497313	20518406	circ_800	5	-	0	2	0	3
chr20	32198899	32211102	circ_801	5	+	0	3	0	2
chr12	118533337	118533619	circ_802	7	-	0	3	0	4
chr8	132952745	132982890	circ_803	16	+	0	16	0	0
chr8	98817580	98837381	circ_804	81	+	0	50	0	31
chr3	171965322	171969331	circ_805	581	+	11	367	14	189
chr5	179132679	179133332	circ_806	13	+	0	0	0	13
chr11	3752620	3756554	circ_807	12	-	0	12	0	0
chr13	100982814	101020828	circ_808	22	+	0	6	0	16
chr16	17352844	17451907	circ_809	2	-	0	2	0	0
chr1	150999708	151001420	circ_810	13	+	0	0	0	13
chr7	104925455	104937980	circ_811	34	-	0	21	4	9
chr19	13034964	13039661	circ_812	2	-	0	2	0	0
chr1	162745059	162745414	circ_813	2	+	0	2	0	0
chr6	32088547	32089125	circ_814	13	-	0	13	0	0
chr9	98660130	98678111	circ_815	2	+	0	2	0	0
chr8	48874612	48877272	circ_816	3	+	0	3	0	0
chr2	63485475	63486544	circ_817	2	-	0	0	0	2
chr16	88725057	88725736	circ_818	3	-	0	0	0	3
chr1	174274123	174363283	circ_819	2	+	0	2	0	0
chr9	95018961	95020268	circ_820	2	-	0	2	0	0
chr15	70975096	70991999	circ_821	11	-	0	8	0	3
chr19	44159590	44160792	circ_822	22	-	0	0	0	22
chr19	10273342	10277361	circ_823	11	-	0	11	0	0
chr14	55473997	55475437	circ_824	8	-	0	0	0	8
chr5	109049220	109051965	circ_825	174	+	0	102	14	58
chr2	20460097	20463221	circ_826	3	-	0	3	0	0
chr12	50488219	50490755	circ_827	48	+	0	18	0	30
chr2	234356732	234360706	circ_828	2	+	0	0	0	2
chr14	102457863	102461637	circ_829	15	+	0	9	0	6
chr3	125295032	125301822	circ_830	13	-	2	4	0	7
chr10	111667448	111674857	circ_831	13	-	0	0	0	13
chrY	21205048	21206581	circ_832	41	-	0	14	0	27
chr2	230341855	230377652	circ_833	2	-	0	2	0	0
chr14	95910821	95916442	circ_834	6	-	0	6	0	0
chr2	173426947	173429801	circ_835	11	+	0	11	0	0
chr4	121732524	121742500	circ_836	16	-	0	0	0	16
chr8	28213925	28218659	circ_837	2	-	0	2	0	0
chr8	49331701	49337075	circ_838	3	+	0	3	0	0
chr3	178679132	178700253	circ_839	2	-	0	2	0	0
chr11	10049998	10064528	circ_840	12	-	0	7	0	5
chr11	9069489	9074762	circ_841	2	-	0	0	0	2
chr13	42385360	42393522	circ_842	32	-	0	11	0	21
chr9	139417301	139418431	circ_843	7	-	0	0	0	7
chr3	27453132	27465643	circ_844	44	-	0	25	7	12
chr17	4015902	4020460	circ_845	9	-	0	0	0	9
chr3	179478899	179483636	circ_846	3	+	0	0	0	3
chr17	62476405	62481985	circ_847	4	-	0	4	0	0
chr6	110036280	110037771	circ_848	10	+	0	0	0	10
chr16	89925572	89927203	circ_849	2	+	0	2	0	0
chr1	150258841	150259405	circ_850	23	+	0	9	2	12
chr2	36596250	36669878	circ_851	54	+	0	27	0	27
chr3	197490320	197495458	circ_852	2	+	0	2	0	0
chr5	134032815	134039622	circ_853	12	+	0	5	0	7
chr2	37276795	37284623	circ_854	4	-	0	0	0	4
chr16	16162012	16173335	circ_855	5	+	0	0	0	5
chr1	35561419	35563167	circ_856	5	+	0	5	0	0
chr7	24663281	24708279	circ_857	11	+	2	7	2	0
chr4	83772583	83796975	circ_858	3	-	0	0	3	0
chr6	158914604	158915878	circ_859	6	+	0	0	0	6
chr2	160585519	160602448	circ_860	4	+	0	4	0	0
chr6	7226699	7232140	circ_861	5	+	0	5	0	0
chr10	116331055	116361720	circ_862	4	-	0	4	0	0
chr10	31644075	31676195	circ_863	20	+	0	0	0	20
chr6	151265621	151270269	circ_864	11	+	0	5	0	6
chr19	10556893	10559826	circ_865	2	+	0	0	0	2
chr11	117052131	117053522	circ_866	6	+	0	6	0	0
chr17	30773962	30807649	circ_867	5	+	0	3	2	0
chr7	91957096	91991587	circ_868	2	+	0	2	0	0
chr15	43037967	43045445	circ_869	4	-	0	4	0	0
chr17	57808781	57851246	circ_870	31	+	0	31	0	0
chr3	123356934	123444860	circ_871	2	-	0	2	0	0
chr3	185797605	185798964	circ_872	47	-	0	28	3	16
chr6	111632271	111634692	circ_873	3	-	0	0	0	3
chr20	49521302	49545362	circ_874	2	-	0	0	0	2
chr19	3651823	3667351	circ_875	3	-	0	0	0	3
chr10	104243916	104245490	circ_876	3	-	0	0	0	3
chr13	101077886	101131246	circ_877	2	+	0	0	0	2
chr1	243433406	243449699	circ_878	5	+	0	3	0	2
chr15	86207793	86228104	circ_879	8	+	0	6	0	2
chr3	29910348	29977687	circ_880	2	+	0	2	0	0
chr5	36953719	36972143	circ_881	2	+	0	0	0	2
chr2	135093787	135119979	circ_882	5	+	0	5	0	0
chr11	72418219	72425366	circ_883	8	-	0	8	0	0
chr3	149435228	149443331	circ_884	2	-	0	0	0	2
chr6	152831327	152847310	circ_885	2	-	0	0	2	0
chr8	146003568	146003823	circ_886	2	-	0	0	0	2
chr15	72810407	72864506	circ_887	19	+	0	13	0	6
chr3	111632165	111632549	circ_888	34	+	0	24	0	10
chr20	49218608	49219181	circ_889	13	-	0	7	0	6
chr1	150997086	150999803	circ_890	18	+	0	11	0	7
chr19	14512197	14515374	circ_891	3	+	0	0	0	3
chr1	118439454	118463047	circ_892	13	-	3	10	0	0
chr7	111926927	111936366	circ_893	4	+	0	4	0	0
chr13	108333904	108336653	circ_894	3	-	0	3	0	0
chr4	54011499	54011749	circ_895	58	-	0	18	0	40
chr22	41537051	41537226	circ_896	2	+	0	0	0	2
chr16	553003	555627	circ_897	5	+	0	0	0	5
chr2	48555699	48556261	circ_898	4	+	0	0	0	4
chr5	170640622	170692851	circ_899	2	+	0	2	0	0
chr13	21619823	21620369	circ_900	3	-	0	3	0	0
chr3	194180199	194182965	circ_901	108	-	0	76	11	21
chr9	72130926	72132195	circ_902	26	-	0	12	2	12
chr11	3723692	3726586	circ_903	2	-	0	0	0	2
chr17	62567915	62602758	circ_904	7	-	0	0	0	7
chr4	144449020	144449867	circ_905	4	+	0	0	0	4
chr3	37170553	37196147	circ_906	6	-	0	4	0	2
chr13	20638590	20657172	circ_907	7	+	0	7	0	0
chr11	70279384	70279724	circ_908	3	+	0	3	0	0
chr6	1717741	1742820	circ_909	2	-	0	0	0	2
chr6	43555008	43573056	circ_910	4	+	0	4	0	0
chr10	101714970	101716962	circ_911	2	-	0	0	0	2
chr2	65727762	65728281	circ_912	11	+	4	7	0	0
chr18	46284289	46343747	circ_913	22	+	0	10	0	12
chr4	87671622	87672277	circ_914	2	+	0	2	0	0
chr3	15274025	15275480	circ_915	3	+	0	0	0	3
chr16	57153106	57157385	circ_916	2	+	0	0	0	2
chr11	32948702	32956981	circ_917	15	+	5	0	10	0
chr2	230282399	230282946	circ_918	2	-	0	0	0	2
chr7	133160081	133164892	circ_919	2	+	0	0	0	2
chr10	128768965	128780237	circ_920	6	+	0	3	0	3
chr17	79477224	79477332	circ_921	5	-	0	0	5	0
chr1	29010094	29018221	circ_922	6	+	0	3	0	3
chr17	61681893	61683800	circ_923	16	+	0	4	0	12
chr10	120828957	120830597	circ_924	3	-	0	0	0	3
chr6	75974946	75977464	circ_925	6	-	0	0	0	6
chr8	32453345	32474403	circ_926	42	+	0	24	0	18
chr2	225342916	225365204	circ_927	2	-	0	2	0	0
chr12	2397184	2398000	circ_928	6	+	0	0	0	6
chr8	118847682	118849440	circ_929	2	-	0	0	0	2
chr18	77170402	77171501	circ_930	20	+	0	13	0	7
chr7	133002037	133041327	circ_931	5	+	0	0	0	5
chr4	4281173	4283624	circ_932	5	-	0	5	0	0
chr15	40998374	41021022	circ_933	3	+	0	3	0	0
chr18	72185873	72186151	circ_934	2	-	0	0	0	2
chr15	49517401	49600974	circ_935	5	+	0	5	0	0
chr1	224553580	224559125	circ_936	77	+	0	21	0	56
chr18	44660866	44662820	circ_937	2	-	0	2	0	0
chr10	13214377	13214765	circ_938	2	+	0	0	0	2
chr20	3542922	3546079	circ_939	5	+	0	5	0	0
chr12	112654095	112666615	circ_940	7	-	0	5	0	2
chr4	151124946	151142937	circ_941	5	+	0	0	0	5
chr10	119078382	119100613	circ_942	3	-	0	0	0	3
chr9	130427525	130444839	circ_943	2	+	0	2	0	0
chr17	30315338	30315516	circ_944	67	+	0	19	0	48
chr8	48625223	48626203	circ_945	7	+	0	3	0	4
chr15	93467550	93470560	circ_946	2	+	0	0	0	2
chr12	46633461	46637097	circ_947	84	-	0	47	0	37
chr1	54252830	54254869	circ_948	34	-	0	0	0	34
chr1	113119607	113126748	circ_949	4	-	0	4	0	0
chr19	36583590	36585066	circ_950	5	+	0	0	0	5
chr3	4403722	4461823	circ_951	6	-	0	3	0	3
chr1	45223227	45226374	circ_952	5	+	0	2	0	3
chr1	66713142	66731770	circ_953	4	+	0	0	0	4
chr13	28748408	28752072	circ_954	294	+	0	147	8	139
chr3	130405054	130405266	circ_955	2	-	0	0	0	2
chr17	35600286	35602130	circ_956	2	-	0	0	0	2
chr11	111625222	111626174	circ_957	8	-	0	4	0	4
chr7	43503258	43519343	circ_958	13	+	0	9	0	4
chr20	47592552	47592736	circ_959	2	+	0	2	0	0
chr10	69797889	69804234	circ_960	4	-	0	0	4	0
chr7	77221501	77230123	circ_961	2	+	0	0	0	2
chr7	106245624	106256217	circ_962	19	-	0	11	0	8
chr7	115879068	115895289	circ_963	2	-	0	0	0	2
chr5	171544484	171583792	circ_964	2	-	0	2	0	0
chr21	34974539	34975843	circ_965	20	-	0	0	0	20
chr12	22659644	22671071	circ_966	4	-	0	0	0	4
chr21	38792600	38794168	circ_967	1607	+	12	484	48	1063
chr13	99966350	100020160	circ_968	3	+	0	3	0	0
chr15	49528047	49584734	circ_969	54	+	0	45	0	9
chr17	58342772	58372162	circ_970	9	-	0	9	0	0
chr1	67861087	67868100	circ_971	4	-	0	4	0	0
chr3	194928153	194947585	circ_972	9	-	0	0	0	9
chr11	66288740	66291353	circ_973	13	+	0	8	0	5
chr20	33969720	33981999	circ_974	2	-	0	2	0	0
chr2	122120747	122125407	circ_975	4	-	0	4	0	0
chr11	3752620	3752808	circ_976	35	-	0	15	0	20
chr20	60920873	60922084	circ_977	11	-	0	3	0	8
chr17	60106901	60140662	circ_978	2	-	0	2	0	0
chr3	27363667	27394410	circ_979	2	-	0	0	0	2
chr1	6038329	6046387	circ_980	2	-	0	0	0	2
chr5	43700220	43704502	circ_981	14	+	0	6	0	8
chr6	42559888	42574389	circ_982	4	+	0	4	0	0
chr11	120276826	120278532	circ_983	14	+	0	10	0	4
chr5	102201526	102203097	circ_984	14	+	0	9	0	5
chr17	41188205	41188432	circ_985	2	-	0	0	0	2
chr19	45368527	45377735	circ_986	4	+	0	0	0	4
chr4	83745707	83748785	circ_987	11	-	0	8	0	3
chr14	103934369	103958371	circ_988	4	+	0	4	0	0
chr4	154214133	154217188	circ_989	21	+	0	17	0	4
chr8	37964538	37972518	circ_990	2	+	0	2	0	0
chr2	15514731	15567918	circ_991	11	-	0	11	0	0
chr4	42024854	42025401	circ_992	9	+	0	2	0	7
chr5	56152426	56161804	circ_993	9	+	0	5	0	4
chr3	11399891	11468400	circ_994	892	+	6	451	20	415
chr19	960091	968503	circ_995	6	+	0	6	0	0
chr15	59963381	59972507	circ_996	10	-	0	10	0	0
chr19	1979909	1980016	circ_997	2	+	0	0	0	2
chr5	70888752	70900295	circ_998	45	+	0	26	0	19
chr17	62547701	62568074	circ_999	4	-	0	4	0	0
chr2	114697535	114699936	circ_1000	4	+	0	0	0	4
chr8	28651323	28669978	circ_1001	2	-	0	2	0	0
chr14	81329100	81372425	circ_1002	37	-	0	14	0	23
chr2	97293658	97297280	circ_1003	2	-	0	2	0	0
chr8	25182879	25203127	circ_1004	3	+	0	3	0	0
chr3	185316199	185329533	circ_1005	3	+	0	0	0	3
chr8	92020970	92036594	circ_1006	3	-	0	0	0	3
chr1	21324093	21415706	circ_1007	3	-	0	0	0	3
chr17	62248459	62265775	circ_1008	176	-	0	82	2	92
chr16	23573945	23578390	circ_1009	3	+	0	0	0	3
chr1	32691771	32692131	circ_1010	12	+	0	0	0	12
chr17	18814415	18832270	circ_1011	3	+	0	3	0	0
chr10	99196947	99197507	circ_1012	50	-	2	23	0	25
chr3	186509513	186512566	circ_1013	5	-	0	0	0	5
chr18	34081894	34092506	circ_1014	3	+	0	3	0	0
chr3	48789017	48793877	circ_1015	3	-	0	3	0	0
chr13	36822742	36830304	circ_1016	5	-	0	0	0	5
chr17	59820373	59857762	circ_1017	11	-	0	11	0	0
chr2	233599864	233626146	circ_1018	11	+	0	5	0	6
chr6	146240483	146254314	circ_1019	7	-	0	7	0	0
chr16	58608512	58609033	circ_1020	11	-	0	0	0	11
chr3	41265511	41279567	circ_1021	3	+	0	0	0	3
chr6	151206769	151209117	circ_1022	4	+	0	0	0	4
chr1	246490502	246498776	circ_1023	43	-	0	16	0	27
chr1	151384100	151384872	circ_1024	3	-	0	3	0	0
chr12	105550503	105553926	circ_1025	2	+	0	2	0	0
chr7	150813879	150825771	circ_1026	6	+	0	2	0	4
chr20	36694204	36694658	circ_1027	21	+	0	9	0	12
chr6	2397454	2399271	circ_1028	32	+	0	15	0	17
chr14	31067688	31071337	circ_1029	10	+	0	0	0	10
chr21	40590077	40601362	circ_1030	3	-	0	3	0	0
chr15	81187330	81201647	circ_1031	17	+	0	13	0	4
chr15	69502654	69553668	circ_1032	7	+	0	7	0	0
chr2	112856171	112873780	circ_1033	2	+	0	0	0	2
chr17	17927937	17929730	circ_1034	3	-	0	0	0	3
chr2	135887564	135888291	circ_1035	2	+	0	0	0	2
chr2	189839188	189870172	circ_1036	2	-	0	2	0	0
chr14	93022095	93043822	circ_1037	24	+	0	0	0	24
chr9	118982215	118989831	circ_1038	4	+	0	4	0	0
chr10	79761954	79764646	circ_1039	8	-	0	0	0	8
chr8	11710223	11710837	circ_1040	8	-	0	5	0	3
chr14	31112521	31122794	circ_1041	3	+	0	3	0	0
chrX	135301556	135303122	circ_1042	3	-	0	3	0	0
chr17	64728805	64770185	circ_1043	4	+	0	0	0	4
chr15	39874671	39874881	circ_1044	24	+	7	5	7	5
chr5	64483842	64511314	circ_1045	8	-	0	5	0	3
chr17	39975925	39976491	circ_1046	3	-	0	0	0	3
chr13	52992126	53000201	circ_1047	14	-	0	3	0	11
chr7	75625762	75659845	circ_1048	2	-	0	0	0	2
chr13	111329320	111353902	circ_1049	4	-	0	0	0	4
chr6	82904195	82911199	circ_1050	2	-	0	0	0	2
chr3	119720892	119721086	circ_1051	49	-	0	9	0	40
chr4	88940609	88989213	circ_1052	2	+	0	2	0	0
chr1	47725960	47726211	circ_1053	21	-	0	4	0	17
chr14	20811398	20811537	circ_1054	2	+	0	0	0	2
chr1	202742245	202746222	circ_1055	37	-	0	25	3	9
chr5	112336780	112337371	circ_1056	10	+	0	0	4	6
chr16	11118677	11154879	circ_1057	2	+	0	2	0	0
chr11	68334481	68350597	circ_1058	2	+	0	2	0	0
chr5	38510565	38530768	circ_1059	3	-	0	3	0	0
chr19	11289020	11289396	circ_1060	129	-	0	52	0	77
chr14	31818994	31819923	circ_1061	2	-	0	0	0	2
chr5	64510620	64538033	circ_1062	2	-	0	2	0	0
chr19	10254441	10254663	circ_1063	25	-	0	4	0	21
chr14	76173360	76187046	circ_1064	2	+	0	2	0	0
chr6	17665469	17669259	circ_1065	44	-	0	0	0	44
chr7	148529725	148544397	circ_1066	62	-	0	27	0	35
chr6	147581750	147599340	circ_1067	15	+	0	6	0	9
chr14	101448840	101464448	circ_1068	6	+	0	6	0	0
chr6	73843143	73879577	circ_1069	4	+	0	0	0	4
chr1	8601272	8626348	circ_1070	2	-	0	2	0	0
chr3	47127684	47147610	circ_1071	8	-	0	4	0	4
chr2	160572191	160585686	circ_1072	13	+	0	0	0	13
chr16	18852886	18856973	circ_1073	72	-	0	41	0	31
chr16	70500784	70505255	circ_1074	2	+	0	2	0	0
chr12	1025675	1025810	circ_1075	3	-	0	3	0	0
chr4	119645745	119649208	circ_1076	3	+	0	0	0	3
chr17	74763467	74772623	circ_1077	19	+	0	11	0	8
chr8	124243539	124251384	circ_1078	31	-	0	18	0	13
chr1	36826821	36844646	circ_1079	2	-	0	0	0	2
chr19	45211132	45211459	circ_1080	36	+	0	36	0	0
chr3	124456414	124463050	circ_1081	40	+	0	21	0	19
chr9	132841908	132848755	circ_1082	9	+	0	9	0	0
chr9	117143339	117143726	circ_1083	3	-	0	0	0	3
chr12	32871576	32884877	circ_1084	2	+	0	2	0	0
chr11	10821978	10822194	circ_1085	3	-	0	0	0	3
chr2	105959304	105959680	circ_1086	2	+	0	2	0	0
chr3	86996159	87018273	circ_1087	4	-	0	0	0	4
chr14	50298768	50301167	circ_1088	4	-	0	4	0	0
chr12	12891657	12892392	circ_1089	2	+	0	0	0	2
chr21	47693301	47697631	circ_1090	10	-	0	5	0	5
chr5	65457936	65458420	circ_1091	4	+	0	0	0	4
chr20	42788257	42789047	circ_1092	10	-	0	4	0	6
chr1	193202122	193205486	circ_1093	5	+	0	5	0	0
chr21	30677524	30693835	circ_1094	4	+	0	0	0	4
chr8	141828375	141889736	circ_1095	24	-	0	14	0	10
chr22	43236949	43243638	circ_1096	9	-	0	2	0	7
chr2	105984026	106002997	circ_1097	3	-	0	3	0	0
chr14	21930508	21931926	circ_1098	4	-	0	4	0	0
chr22	29120964	29130715	circ_1099	4	-	0	2	0	2
chr12	124832370	124841352	circ_1100	7	-	0	5	0	2
chr11	122646926	122660016	circ_1101	14	+	0	5	0	9
chr1	160321591	160321818	circ_1102	3	-	0	3	0	0
chr11	34093272	34098189	circ_1103	66	+	0	59	0	7
chr14	102904358	102931626	circ_1104	4	+	0	0	0	4
chr13	77745626	77754453	circ_1105	2	-	0	0	0	2
chr20	42242489	42252685	circ_1106	13	+	0	3	0	10
chr3	128525214	128526514	circ_1107	113	+	0	44	0	69
chr4	26719554	26750148	circ_1108	7	+	0	4	0	3
chr1	28120043	28138779	circ_1109	2	+	0	0	0	2
chr7	6472467	6476164	circ_1110	124	-	0	57	4	63
chr19	41292569	41292883	circ_1111	10	+	0	0	0	10
chr6	138817355	138881988	circ_1112	2	-	0	2	0	0
chr6	43143443	43144405	circ_1113	2	+	0	2	0	0
chr1	36288462	36292436	circ_1114	8	+	0	0	0	8
chr8	90659967	90737869	circ_1115	6	-	0	0	0	6
chr11	12901254	12923660	circ_1116	4	+	0	0	0	4
chr11	108106396	108119829	circ_1117	7	+	0	7	0	0
chr7	73646392	73653318	circ_1118	3	-	0	0	0	3
chr15	72836230	72837305	circ_1119	2	+	0	2	0	0
chr2	61710091	61717911	circ_1120	92	-	0	54	7	31
chr12	122716872	122717515	circ_1121	7	-	0	3	0	4
chr3	128979175	128982842	circ_1122	2	+	0	2	0	0
chr11	117023156	117034608	circ_1123	169	+	0	100	0	69
chr18	21698088	21705514	circ_1124	5	+	0	0	0	5
chr11	77394754	77404656	circ_1125	113	-	0	41	4	68
chr17	44127898	44145033	circ_1126	12	-	0	7	0	5
chr1	151630710	151634746	circ_1127	2	+	0	2	0	0
chr3	44986659	45000952	circ_1128	23	-	0	8	0	15
chr10	127413886	127414407	circ_1129	3	+	0	0	0	3
chr15	66727364	66729230	circ_1130	32	+	0	0	0	32
chr15	101728197	101728424	circ_1131	8	-	0	0	0	8
chr14	76173360	76174050	circ_1132	2	+	0	2	0	0
chr1	70650467	70654956	circ_1133	15	-	0	6	0	9
chr4	24836569	24839894	circ_1134	2	-	0	0	0	2
chr1	205128674	205129398	circ_1135	2	-	0	2	0	0
chr9	86292641	86293514	circ_1136	331	-	4	141	8	178
chr18	48584494	48586286	circ_1137	10	+	0	3	0	7
chr8	141810557	141900868	circ_1138	37	-	0	31	0	6
chr9	127300370	127302466	circ_1139	3	-	0	0	0	3
chr1	204082042	204092932	circ_1140	5	+	0	5	0	0
chr11	3792977	3794969	circ_1141	18	-	0	6	0	12
chr10	105371337	105386959	circ_1142	10	-	0	4	0	6
chr12	50059614	50062337	circ_1143	29	-	0	7	0	22
chr11	2416645	2418194	circ_1144	2	+	0	2	0	0
chr2	9616115	9624679	circ_1145	3	+	0	3	0	0
chr10	69692353	69773943	circ_1146	5	-	0	3	2	0
chr11	101832471	101834611	circ_1147	2	+	0	0	2	0
chr1	150202905	150204264	circ_1148	68	-	0	23	4	41
chr2	27820933	27830906	circ_1149	7	+	0	7	0	0
chr8	145758509	145759586	circ_1150	2	-	0	0	0	2
chr6	80910650	80912929	circ_1151	8	+	0	0	0	8
chr12	99042096	99043462	circ_1152	6	+	0	6	0	0
chr9	127915811	127920661	circ_1153	5	-	0	5	0	0
chr9	100837851	100840629	circ_1154	18	+	0	10	0	8
chr14	67812484	67817407	circ_1155	4	-	0	4	0	0
chr13	114531519	114550961	circ_1156	2	-	0	2	0	0
chr2	27706155	27707133	circ_1157	8	-	0	5	0	3
chr19	33122307	33131291	circ_1158	5	-	0	3	0	2
chr1	151611363	151611595	circ_1159	68	+	0	11	5	52
chr3	125032151	125050082	circ_1160	567	-	3	308	16	240
chr22	41738532	41739580	circ_1161	245	+	2	100	3	140
chr10	92654531	92656149	circ_1162	2	+	0	2	0	0
chr18	45391429	45396935	circ_1163	65	-	0	42	2	21
chr12	62943447	62946954	circ_1164	4	+	0	0	0	4
chr14	23375403	23380612	circ_1165	106	-	0	46	6	54
chr4	81216712	81284038	circ_1166	51	+	0	12	0	39
chr11	4132830	4133292	circ_1167	4	+	0	0	0	4
chr8	144643998	144644104	circ_1168	6	+	0	0	0	6
chr17	38287472	38287837	circ_1169	3	+	0	0	0	3
chr3	145794906	145795711	circ_1170	4	-	0	0	0	4
chr7	21942595	21948125	circ_1171	2	-	0	2	0	0
chr1	109773499	109774408	circ_1172	25	+	0	13	2	10
chr8	130891634	130909118	circ_1173	3	-	0	0	0	3
chr4	159789253	159791621	circ_1174	3	+	0	0	0	3
chr22	20024282	20043536	circ_1175	2	+	0	0	0	2
chr2	175994865	176015886	circ_1176	4	-	0	0	0	4
chr18	8718421	8733201	circ_1177	7	+	0	7	0	0
chr1	151288048	151288985	circ_1178	190	-	3	114	3	70
chr8	30546677	30550572	circ_1179	2	-	0	0	0	2
chr18	21644103	21663045	circ_1180	279	+	0	189	15	75
chr17	43226512	43227293	circ_1181	2	+	0	2	0	0
chr10	60461833	60506213	circ_1182	2	+	0	2	0	0
chrX	6995260	6995490	circ_1183	2	-	0	0	2	0
chr5	72183904	72185784	circ_1184	2	+	0	2	0	0
chr15	94841429	94858866	circ_1185	29	+	0	19	0	10
chr3	11874476	11880788	circ_1186	19	-	0	5	0	14
chr12	104705067	104721449	circ_1187	13	+	0	13	0	0
chr6	105219067	105219949	circ_1188	7	-	0	3	0	4
chr21	44424435	44448984	circ_1189	2	+	0	0	0	2
chr7	27788136	27809453	circ_1190	11	+	0	11	0	0
chr15	43668295	43669265	circ_1191	13	+	0	3	0	10
chr9	36246027	36249394	circ_1192	8	-	0	8	0	0
chr11	43433436	43436326	circ_1193	2	+	0	0	0	2
chr19	13925328	13925679	circ_1194	29	+	0	9	0	20
chr3	41831152	41877463	circ_1195	4	-	0	4	0	0
chr14	50941794	50949134	circ_1196	2	-	0	0	0	2
chr9	134349840	134351922	circ_1197	2	+	0	0	0	2
chr22	19371142	19398301	circ_1198	2	-	0	2	0	0
chr2	101638142	101638983	circ_1199	8	-	0	3	0	5
chr2	135102500	135119979	circ_1200	7	+	0	5	0	2
chr5	39382719	39388954	circ_1201	30	-	2	24	0	4
chr14	20863608	20869740	circ_1202	2	-	0	2	0	0
chr5	170305100	170351554	circ_1203	13	+	0	10	0	3
chr3	197585704	197602646	circ_1204	6	+	0	0	0	6
chr18	12506475	12506640	circ_1205	6	-	0	0	0	6
chr4	905460	907456	circ_1206	162	-	0	49	0	113
chr9	126519981	126554909	circ_1207	30	-	0	6	0	24
chr5	68411063	68423959	circ_1208	2	+	0	2	0	0
chr1	78279418	78280916	circ_1209	2	+	0	0	0	2
chr17	74090494	74097944	circ_1210	2	-	0	0	0	2
chr7	24663281	24720139	circ_1211	2	+	0	0	2	0
chr7	77200394	77230123	circ_1212	3	+	0	3	0	0
chr14	45478115	45481278	circ_1213	4	+	0	4	0	0
chr12	123818599	123834988	circ_1214	3	-	0	3	0	0
chr12	2614007	2622150	circ_1215	32	+	0	10	0	22
chr16	31733946	31734674	circ_1216	168	+	0	53	0	115
chr3	11354777	11374567	circ_1217	2	+	0	2	0	0
chr3	122215283	122215417	circ_1218	4	-	0	0	0	4
chr5	94244955	94259726	circ_1219	6	-	0	6	0	0
chr6	159046135	159052421	circ_1220	3	+	0	0	0	3
chr4	52714370	52744020	circ_1221	5	+	0	2	3	0
chr6	17794479	17800344	circ_1222	2	-	0	0	0	2
chr16	67644726	67650781	circ_1223	7	+	0	5	0	2
chr6	87925620	87928449	circ_1224	574	+	9	286	21	258
chr15	63951934	63952132	circ_1225	2	-	0	0	0	2
chr7	43672877	43687233	circ_1226	4	-	0	0	0	4
chr8	18679878	18680721	circ_1227	2	-	0	0	0	2
chr17	54892229	54902682	circ_1228	5	-	0	5	0	0
chr1	24140679	24147083	circ_1229	64	-	4	27	4	29
chr2	25990451	25994409	circ_1230	3	-	0	3	0	0
chr4	39875908	39878773	circ_1231	20	-	0	12	0	8
chr7	75643059	75651310	circ_1232	2	-	0	2	0	0
chr5	422973	423894	circ_1233	2	+	0	2	0	0
chr16	16126965	16162159	circ_1234	4	+	0	4	0	0
chr3	196626536	196630481	circ_1235	13	+	0	13	0	0
chr22	34157357	34252790	circ_1236	9	-	0	3	0	6
chr1	6867042	6885270	circ_1237	38	+	0	23	0	15
chr7	74103457	74105443	circ_1238	8	+	0	3	0	5
chr7	22999874	23017040	circ_1239	2	-	0	2	0	0
chr17	35343915	35378313	circ_1240	4	+	0	0	0	4
chr7	72951551	72954382	circ_1241	2	-	0	2	0	0
chrX	2871183	2876476	circ_1242	23	-	0	9	0	14
chr2	1677414	1696906	circ_1243	3	-	0	3	0	0
chr3	179131199	179144030	circ_1244	38	-	0	20	4	14
chr5	149932851	149932962	circ_1245	6	-	0	0	4	2
chr7	117874484	117880052	circ_1246	2	+	0	0	0	2
chr5	130651668	130651837	circ_1247	8	+	0	0	0	8
chr1	198201682	198266370	circ_1248	19	+	0	12	0	7
chr18	21912905	21921622	circ_1249	7	-	0	7	0	0
chr9	91077410	91077664	circ_1250	4	+	0	4	0	0
chr5	174919097	174939199	circ_1251	2	+	0	0	0	2
chr17	29112936	29119590	circ_1252	7	-	0	0	0	7
chr2	85872070	85875976	circ_1253	4	+	0	0	0	4
chr1	213277795	213290752	circ_1254	19	+	0	6	0	13
chr2	206992520	207006793	circ_1255	17	-	0	9	0	8
chr2	38545676	38546161	circ_1256	7	-	0	0	0	7
chr6	43466712	43471444	circ_1257	4	+	0	4	0	0
chr5	34918468	34923339	circ_1258	13	+	0	13	0	0
chr6	43517225	43523701	circ_1259	15	-	0	7	0	8
chr14	101403739	101430776	circ_1260	5	+	0	0	5	0
chr6	5368782	5371466	circ_1261	6	+	0	3	0	3
chr16	57144619	57151479	circ_1262	2	+	0	2	0	0
chr7	2269618	2270359	circ_1263	19	-	0	2	0	17
chr14	71428942	71445365	circ_1264	3	+	0	3	0	0
chr4	1834470	1843524	circ_1265	2	-	0	0	0	2
chr19	38621137	38643607	circ_1266	2	+	0	0	0	2
chr12	120260623	120263172	circ_1267	6	-	0	0	0	6
chr10	128806995	128824688	circ_1268	13	+	0	10	0	3
chr12	123799919	123800207	circ_1269	7	-	0	0	0	7
chr14	68228919	68236447	circ_1270	6	-	0	6	0	0
chr8	125597327	125603476	circ_1271	9	-	0	5	0	4
chr6	161501912	161510503	circ_1272	2	+	0	2	0	0
chr22	38147778	38155271	circ_1273	8	+	0	8	0	0
chr6	71408977	71442214	circ_1274	2	+	0	2	0	0
chr9	86297865	86301070	circ_1275	68	-	0	36	0	32
chr17	40880842	40882936	circ_1276	2	-	0	0	0	2
chr5	134010304	134018172	circ_1277	6	+	0	0	0	6
chr4	72205086	72244505	circ_1278	2	+	0	2	0	0
chr12	7556130	7559448	circ_1279	4	-	0	4	0	0
chr7	6474424	6476164	circ_1280	9	-	0	3	0	6
chr17	2185940	2196271	circ_1281	3	-	0	0	0	3
chr13	46077378	46085989	circ_1282	8	+	0	0	0	8
chr20	31379406	31380576	circ_1283	36	+	0	3	0	33
chr16	11857333	11857515	circ_1284	7	-	0	0	0	7
chr1	246350044	246358766	circ_1285	13	-	0	3	0	10
chr9	33347035	33352717	circ_1286	2	+	0	0	0	2
chr6	26189089	26189247	circ_1287	2	+	0	0	0	2
chr19	46020920	46021352	circ_1288	33	+	0	7	0	26
chr6	11190196	11192679	circ_1289	3	-	0	3	0	0
chr11	71944788	71945290	circ_1290	9	+	0	0	0	9
chr1	214478529	214492326	circ_1291	4	+	0	4	0	0
chr4	107114765	107133992	circ_1292	46	-	0	25	0	21
chr5	151043647	151049345	circ_1293	162	-	2	88	0	72
chr12	112096539	112103591	circ_1294	2	-	0	2	0	0
chr20	32207322	32216241	circ_1295	15	+	0	4	0	11
chr16	50120125	50136346	circ_1296	2	+	0	0	0	2
chr5	137759763	137760030	circ_1297	3	+	0	0	0	3
chr10	98703869	98711953	circ_1298	93	+	0	43	3	47
chr6	42941740	42942776	circ_1299	165	-	0	28	0	137
chr14	53339516	53345407	circ_1300	3	-	0	0	3	0
chr17	6493098	6503778	circ_1301	26	-	0	18	0	8
chr16	66847466	66855462	circ_1302	2	-	0	2	0	0
chr11	124856637	124875108	circ_1303	3	+	0	3	0	0
chr2	118597550	118599777	circ_1304	3	+	0	3	0	0
chr1	231363986	231364955	circ_1305	2	-	0	2	0	0
chr1	28785595	28786803	circ_1306	2	+	0	2	0	0
chr1	12056212	12059152	circ_1307	2	+	0	2	0	0
chr1	179100445	179100616	circ_1308	39	-	0	3	0	36
chr15	76576097	76580286	circ_1309	11	-	0	6	0	5
chr8	37690527	37691646	circ_1310	3	+	0	0	0	3
chr5	156915272	156917462	circ_1311	2	-	0	0	0	2
chr10	69726439	69793943	circ_1312	2	-	0	2	0	0
chr22	30218323	30228331	circ_1313	14	-	0	8	0	6
chrX	46736939	46739228	circ_1314	2	+	0	2	0	0
chr19	1271549	1272050	circ_1315	2	+	0	0	0	2
chr17	27185391	27186301	circ_1316	2	+	0	0	0	2
chr11	116820429	116820998	circ_1317	9	-	0	9	0	0
chr17	9559719	9570068	circ_1318	2	+	0	2	0	0
chr5	39002636	39021238	circ_1319	33	-	0	0	0	33
chr17	55956971	55963240	circ_1320	6	-	0	6	0	0
chr14	92559595	92563182	circ_1321	12	-	0	12	0	0
chr3	138474595	138478201	circ_1322	3	-	0	0	0	3
chr12	131291526	131297576	circ_1323	4	-	0	4	0	0
chr5	71479569	71482581	circ_1324	11	+	0	2	0	9
chr4	79747190	79786874	circ_1325	2	+	0	2	0	0
chr17	27809214	27825539	circ_1326	10	+	0	4	0	6
chr11	118453893	118455359	circ_1327	12	+	0	6	3	3
chr1	41608549	41618413	circ_1328	5	-	0	5	0	0
chr10	93902785	93904869	circ_1329	34	-	0	6	0	28
chr3	47702783	47719801	circ_1330	22	-	0	14	0	8
chr9	138741982	138742307	circ_1331	35	-	0	9	0	26
chr5	80021271	80057497	circ_1332	8	+	0	5	0	3
chr7	35709824	35712888	circ_1333	24	-	0	2	0	22
chr19	1270926	1274439	circ_1334	11	+	0	5	0	6
chr6	157450445	157454341	circ_1335	3	+	0	3	0	0
chr5	178040473	178040844	circ_1336	2	-	0	0	0	2
chr1	35940405	35944813	circ_1337	6	-	0	6	0	0
chr2	25523007	25537030	circ_1338	3	-	0	0	0	3
chr9	138741982	138758382	circ_1339	3	-	0	3	0	0
chr17	4005610	4020460	circ_1340	2	-	0	2	0	0
chr5	148577781	148590382	circ_1341	3	+	0	0	0	3
chr19	45157168	45161178	circ_1342	2	+	0	0	0	2
chr16	69970350	69970991	circ_1343	4	-	0	4	0	0
chr1	115272878	115275437	circ_1344	4	-	0	2	0	2
chr9	88573386	88577095	circ_1345	5	+	0	0	0	5
chr3	179096128	179109892	circ_1346	6	+	0	6	0	0
chr1	114246702	114249344	circ_1347	9	-	0	9	0	0
chr11	17153462	17167489	circ_1348	3	-	0	0	0	3
chr5	137277632	137284873	circ_1349	2	-	0	2	0	0
chr6	110086215	110113867	circ_1350	3	+	0	3	0	0
chr18	33058245	33060527	circ_1351	17	-	0	0	0	17
chr18	13113584	13114250	circ_1352	14	+	0	4	0	10
chr9	107564334	107567001	circ_1353	4	-	0	0	0	4
chr19	19703314	19710174	circ_1354	16	-	0	0	0	16
chr6	36492117	36507984	circ_1355	2	-	0	2	0	0
chr10	35314059	35322201	circ_1356	4	-	2	2	0	0
chr1	1763670	1763921	circ_1357	2	-	0	0	0	2
chr19	17626981	17628659	circ_1358	5	+	0	5	0	0
chr12	46230371	46233279	circ_1359	10	+	0	10	0	0
chr8	145234357	145255444	circ_1360	3	+	0	3	0	0
chr3	197592293	197593090	circ_1361	31	+	0	10	0	21
chr19	32843734	32851524	circ_1362	2	+	0	2	0	0
chr12	7076333	7078740	circ_1363	3	-	0	3	0	0
chr21	44270150	44283706	circ_1364	3	-	0	3	0	0
chr11	65034947	65043469	circ_1365	4	+	0	0	0	4
chr5	133871547	133895680	circ_1366	2	+	0	2	0	0
chr3	15055095	15055681	circ_1367	15	+	0	9	0	6
chr4	83970318	83971137	circ_1368	4	+	0	0	0	4
chr12	1291090	1292587	circ_1369	4	+	0	0	0	4
chr15	63618359	63618499	circ_1370	2	+	0	0	0	2
chr22	40513058	40521866	circ_1371	5	+	0	0	0	5
chr5	64509864	64511314	circ_1372	4	-	0	0	0	4
chr3	11850990	11871338	circ_1373	29	-	0	17	2	10
chr11	1000431	1003804	circ_1374	20	+	0	11	0	9
chr8	128902834	129001537	circ_1375	2	+	0	0	0	2
chr12	124102304	124103384	circ_1376	15	+	0	0	0	15
chr3	185332351	185341870	circ_1377	2	+	0	2	0	0
chr1	38322922	38323381	circ_1378	2	-	0	2	0	0
chr2	148653869	148657136	circ_1379	13	+	0	4	0	9
chr7	6736969	6737442	circ_1380	14	-	0	0	0	14
chr12	112318250	112320657	circ_1381	2	+	0	0	0	2
chr18	57133970	57136839	circ_1382	39	-	0	7	0	32
chr12	110628724	110630511	circ_1383	2	+	0	2	0	0
chr1	35854510	35855699	circ_1384	24	+	0	10	0	14
chr15	69548132	69553668	circ_1385	5	+	0	3	2	0
chr1	21083658	21107033	circ_1386	12	-	0	12	0	0
chr2	20497313	20527139	circ_1387	13	-	0	9	0	4
chr1	43290223	43291409	circ_1388	2	+	0	0	0	2
chr10	12126538	12131254	circ_1389	3	+	0	0	0	3
chr6	76589536	76589837	circ_1390	3	+	0	0	0	3
chr19	3425103	3452664	circ_1391	20	+	0	12	0	8
chr12	101472970	101493498	circ_1392	8	+	0	3	0	5
chr21	40578033	40601362	circ_1393	6	-	0	6	0	0
chr13	30088489	30110339	circ_1394	4	-	0	4	0	0
chr5	33546163	33631018	circ_1395	2	-	0	2	0	0
chr15	89656962	89659752	circ_1396	17	+	0	9	0	8
chr2	227729319	227779067	circ_1397	3	+	0	0	0	3
chr15	67494376	67494489	circ_1398	17	+	0	0	2	15
chr2	191518452	191520879	circ_1399	3	+	0	0	0	3
chr1	53980297	53995625	circ_1400	2	-	0	0	0	2
chr1	68537482	68604133	circ_1401	2	+	0	2	0	0
chr19	41084059	41089623	circ_1402	2	+	0	0	0	2
chr14	101448840	101460244	circ_1403	5	+	0	5	0	0
chr7	107569508	107572822	circ_1404	7	-	0	7	0	0
chr20	31979940	31984890	circ_1405	2	-	0	0	0	2
chr14	45623899	45628483	circ_1406	4	+	0	4	0	0
chr14	101451991	101460244	circ_1407	2	+	0	0	0	2
chr1	200337792	200343374	circ_1408	8	-	0	8	0	0
chr13	33054726	33095586	circ_1409	2	-	0	2	0	0
chr10	72604229	72628190	circ_1410	4	+	0	4	0	0
chr2	15674666	15679480	circ_1411	6	-	0	3	0	3
chr5	171422810	171424055	circ_1412	9	-	0	0	0	9
chr14	102842986	102881130	circ_1413	2	+	0	2	0	0
chr19	19114976	19119237	circ_1414	2	-	0	2	0	0
chr7	140285388	140302342	circ_1415	17	-	0	17	0	0
chr8	17808123	17810695	circ_1416	12	+	0	7	0	5
chr6	12933864	12934469	circ_1417	6	+	0	0	0	6
chr9	131752398	131757793	circ_1418	2	+	0	2	0	0
chr12	64485055	64509673	circ_1419	19	+	0	19	0	0
chr2	20974569	20990158	circ_1420	12	-	0	9	3	0
chr15	90395592	90432372	circ_1421	2	-	0	2	0	0
chr3	81691927	81699068	circ_1422	9	-	0	9	0	0
chrX	149895686	149905920	circ_1423	2	+	0	2	0	0
chr2	236706402	236715975	circ_1424	52	+	0	23	0	29
chr5	65000513	65008729	circ_1425	2	-	0	2	0	0
chr12	26145367	26148063	circ_1426	6	+	0	3	0	3
chr17	54972703	54972965	circ_1427	2	-	0	0	0	2
chr1	22047528	22048257	circ_1428	4	-	0	0	0	4
chr2	20526021	20527139	circ_1429	43	-	0	11	0	32
chr2	25458575	25459874	circ_1430	16	-	0	0	0	16
chr1	58992932	59004982	circ_1431	16	-	0	16	0	0
chr2	204255768	204281804	circ_1432	3	+	0	0	0	3
chr4	79747190	79782622	circ_1433	2	+	0	0	2	0
chr15	64008500	64008672	circ_1434	3	-	0	0	0	3
chr6	86194952	86203627	circ_1435	2	+	0	2	0	0
chr6	33656015	33656208	circ_1436	5	+	0	0	0	5
chr7	5256193	5256818	circ_1437	31	+	0	7	0	24
chr11	77690041	77692622	circ_1438	11	-	0	0	0	11
chr22	38313713	38315185	circ_1439	18	+	0	2	0	16
chr4	57340219	57340557	circ_1440	9	+	0	0	0	9
chr1	55562342	55562627	circ_1441	2	-	0	0	0	2
chr9	37948631	37974834	circ_1442	7	-	0	7	0	0
chr12	109041176	109095099	circ_1443	6	-	0	6	0	0
chrX	24190831	24191840	circ_1444	2	+	0	0	0	2
chr12	117178149	117178899	circ_1445	7	+	0	4	0	3
chr16	84872027	84872341	circ_1446	36	+	0	13	0	23
chr22	40669428	40697337	circ_1447	5	+	0	5	0	0
chr9	6420911	6460791	circ_1448	3	+	0	0	0	3
chr15	39885597	39885710	circ_1449	33	+	15	0	18	0
chr5	14678789	14681716	circ_1450	4	+	0	4	0	0
chr16	1793335	1798721	circ_1451	3	+	0	0	0	3
chr1	56977647	57002784	circ_1452	69	-	0	52	0	17
chr15	50592985	50596330	circ_1453	19	-	0	10	0	9
chr16	30953436	30953857	circ_1454	13	+	0	2	0	11
chr1	26566252	26586293	circ_1455	2	+	0	0	0	2
chr3	12339367	12353952	circ_1456	2	+	0	0	0	2
chr7	17349559	17374620	circ_1457	2	+	0	2	0	0
chr17	53062974	53068318	circ_1458	2	+	0	2	0	0
chrX	37245851	37285253	circ_1459	45	+	0	22	0	23
chr7	129668741	129679387	circ_1460	4	-	0	0	0	4
chr22	41513190	41513825	circ_1461	20	+	0	17	0	3
chr8	145000951	145002160	circ_1462	3	-	0	3	0	0
chr2	238242092	238245175	circ_1463	13	-	0	7	0	6
chrX	149895686	149901202	circ_1464	4	+	0	0	0	4
chr5	54662552	54675023	circ_1465	3	+	0	3	0	0
chr9	131565528	131566398	circ_1466	12	+	0	6	0	6
chr11	65211420	65211534	circ_1467	5	+	0	0	0	5
chr1	27440316	27440777	circ_1468	14	-	0	0	0	14
chr8	37623043	37632999	circ_1469	4	+	0	0	0	4
chr5	145551472	145552337	circ_1470	2	-	0	0	0	2
chr2	230450573	230456604	circ_1471	16	-	0	11	0	5
chr16	68961470	68961986	circ_1472	3	+	0	3	0	0
chr7	22999874	23023664	circ_1473	18	-	0	10	0	8
chr12	120612964	120614020	circ_1474	13	-	0	4	0	9
chr2	95815941	95825172	circ_1475	2	-	0	2	0	0
chr14	102457863	102463611	circ_1476	3	+	0	0	0	3
chr1	47745912	47767420	circ_1477	2	-	0	2	0	0
chr2	101502740	101507390	circ_1478	2	+	0	2	0	0
chr16	15766546	15771806	circ_1479	4	+	0	0	0	4
chr1	229625701	229634053	circ_1480	3	-	0	3	0	0
chr20	21346210	21346342	circ_1481	2	+	0	0	0	2
chr3	13649561	13661331	circ_1482	8	+	0	0	0	8
chr3	128514202	128516912	circ_1483	23	+	0	3	0	20
chr5	133533466	133541822	circ_1484	7	-	0	4	0	3
chr9	102977206	102992109	circ_1485	3	+	0	3	0	0
chr19	14150319	14150722	circ_1486	6	+	0	4	0	2
chr5	80419460	80476100	circ_1487	3	+	0	0	0	3
chr14	103449892	103452917	circ_1488	2	-	0	2	0	0
chr4	77051808	77053872	circ_1489	15	-	0	5	0	10
chr16	4731550	4733933	circ_1490	10	+	0	5	0	5
chrX	71714045	71715118	circ_1491	7	-	0	3	0	4
chr1	6589053	6601987	circ_1492	2	-	0	2	0	0
chr12	124856567	124857156	circ_1493	2	-	0	2	0	0
chr6	34835001	34835393	circ_1494	2	+	0	2	0	0
chr1	160279831	160280048	circ_1495	2	-	0	0	0	2
chr2	214174782	214228869	circ_1496	32	+	0	16	6	10
chr6	158850767	158882761	circ_1497	5	+	0	5	0	0
chr22	45723722	45726612	circ_1498	8	+	0	2	0	6
chr13	41507605	41508164	circ_1499	7	-	0	7	0	0
chr1	28880151	28898412	circ_1500	2	+	0	0	0	2
chr5	5182156	5222997	circ_1501	175	+	7	132	15	21
chr11	61094250	61097546	circ_1502	56	-	0	27	2	27
chr3	74535606	74570343	circ_1503	2	-	0	2	0	0
chr19	16952578	16965072	circ_1504	13	+	0	3	0	10
chr9	15177694	15187033	circ_1505	2	-	0	2	0	0
chr1	94360169	94363454	circ_1506	45	-	0	19	0	26
chr4	143226610	143324207	circ_1507	6	-	0	3	0	3
chr14	92347635	92361416	circ_1508	8	-	0	5	0	3
chr9	100862212	100862446	circ_1509	9	-	0	0	0	9
chr8	6567001	6567403	circ_1510	8	+	0	0	0	8
chr2	201997751	202014558	circ_1511	10	+	0	4	0	6
chr20	33107224	33122599	circ_1512	2	+	0	0	0	2
chr11	33163212	33163532	circ_1513	12	-	0	4	0	8
chr10	92982445	92982740	circ_1514	2	+	0	0	0	2
chr8	144775840	144777543	circ_1515	8	+	0	4	0	4
chr1	243708811	243727150	circ_1516	8	-	0	6	0	2
chr2	85875052	85875976	circ_1517	9	+	0	4	0	5
chr3	8784144	8794910	circ_1518	4	-	0	2	0	2
chr14	20811404	20811534	circ_1519	2	-	0	0	0	2
chr1	35846859	35847359	circ_1520	2	+	2	0	0	0
chr2	238247657	238249793	circ_1521	4	-	0	0	0	4
chr16	12093153	12121301	circ_1522	27	+	0	9	0	18
chr11	9597434	9598810	circ_1523	3	+	0	0	3	0
chr4	100848873	100851778	circ_1524	3	-	0	0	0	3
chr7	6084192	6089676	circ_1525	3	-	0	3	0	0
chr8	142165947	142178624	circ_1526	3	+	0	3	0	0
chr15	28505922	28508315	circ_1527	60	-	0	18	0	42
chr16	53337631	53340309	circ_1528	3	+	0	0	0	3
chr20	301148	303209	circ_1529	5	-	0	5	0	0
chr14	102449355	102449946	circ_1530	7	+	0	7	0	0
chr7	137304569	137374748	circ_1531	14	-	0	5	0	9
chr15	75897490	75902335	circ_1532	2	-	0	0	0	2
chr10	91478466	91479463	circ_1533	2	+	0	2	0	0
chr20	30366615	30370193	circ_1534	3	+	0	0	0	3
chr16	2818505	2818942	circ_1535	4	+	0	4	0	0
chr2	85625142	85626408	circ_1536	5	-	0	5	0	0
chr12	122724424	122729309	circ_1537	2	-	0	0	0	2
chr7	129297182	129311383	circ_1538	3	+	0	0	0	3
chr2	102475457	102476326	circ_1539	21	+	0	9	0	12
chr20	60772907	60774313	circ_1540	2	+	0	2	0	0
chr2	109455640	109473426	circ_1541	20	+	0	8	3	9
chr11	108002633	108005043	circ_1542	17	+	0	6	0	11
chr9	133469029	133470975	circ_1543	2	+	0	2	0	0
chr3	128507756	128532314	circ_1544	6	+	0	6	0	0
chr3	129275459	129276066	circ_1545	2	-	0	2	0	0
chr13	20245345	20246103	circ_1546	5	+	0	0	0	5
chr2	37463238	37465010	circ_1547	4	+	0	0	0	4
chr14	74196342	74196688	circ_1548	4	-	0	2	0	2
chr4	2951660	2955372	circ_1549	4	-	0	2	0	2
chr12	120995084	120998689	circ_1550	35	+	0	14	0	21
chr4	56883813	56885721	circ_1551	11	+	0	2	0	9
chr12	111855922	111858292	circ_1552	17	+	0	17	0	0
chr18	55983213	56001124	circ_1553	4	+	0	4	0	0
chr11	9199678	9202631	circ_1554	4	-	0	0	0	4
chr16	80666915	80719026	circ_1555	3	-	0	3	0	0
chr17	42807272	42811531	circ_1556	7	+	0	0	0	7
chr12	132522226	132522641	circ_1557	3	+	0	0	0	3
chr7	5410005	5410995	circ_1558	6	-	0	6	0	0
chr2	46574011	46588229	circ_1559	3	+	0	3	0	0
chr19	3623685	3624155	circ_1560	2	-	0	0	0	2
chr11	34991685	35006275	circ_1561	53	+	0	30	0	23
chr10	78704530	78778857	circ_1562	4	-	0	4	0	0
chr9	108467877	108484902	circ_1563	38	+	0	17	0	21
chr3	123337485	123359351	circ_1564	5	-	0	5	0	0
chr10	13701322	13717044	circ_1565	23	-	0	14	0	9
chr17	5314022	5317454	circ_1566	3	-	0	3	0	0
chr13	30127897	30146149	circ_1567	2	-	0	0	2	0
chr3	47770514	47814426	circ_1568	14	-	0	9	0	5
chr13	26911703	26959479	circ_1569	6	+	0	4	0	2
chr3	141620977	141626116	circ_1570	3	+	0	0	0	3
chr8	23185894	23191136	circ_1571	3	-	0	0	0	3
chr18	33933531	33952707	circ_1572	2	+	0	0	0	2
chr11	34111725	34112225	circ_1573	28	+	0	13	6	9
chr3	57276883	57282379	circ_1574	2	+	0	0	2	0
chr7	98487957	98491504	circ_1575	2	+	0	0	0	2
chr10	104247906	104250370	circ_1576	2	-	0	0	0	2
chr18	7755320	7755918	circ_1577	2	+	0	0	0	2
chr2	85188796	85194004	circ_1578	2	-	0	0	0	2
chr2	9496175	9508648	circ_1579	20	+	0	14	0	6
chr11	34144005	34145947	circ_1580	4	+	0	4	0	0
chr12	27521194	27530497	circ_1581	4	+	0	0	0	4
chr5	5182156	5262896	circ_1582	18	+	0	18	0	0
chr7	132731770	132738938	circ_1583	9	-	0	0	0	9
chr10	110155538	110157018	circ_1584	30	-	0	0	0	30
chr20	3329171	3356949	circ_1585	3	-	0	3	0	0
chr2	232070910	232127111	circ_1586	13	+	0	11	0	2
chr7	140282436	140285510	circ_1587	2	-	0	0	0	2
chr17	36517593	36522300	circ_1588	2	+	0	0	0	2
chr6	150164118	150174296	circ_1589	4	-	0	0	0	4
chr12	122181534	122190129	circ_1590	43	+	0	17	3	23
chr4	85818063	85853516	circ_1591	70	-	0	40	0	30
chr6	42627393	42633983	circ_1592	3	+	0	3	0	0
chr16	81045534	81047786	circ_1593	4	+	0	0	0	4
chr4	85750156	85762416	circ_1594	2	-	0	2	0	0
chr10	103607160	103609649	circ_1595	2	-	0	2	0	0
chr15	67457232	67479847	circ_1596	2	+	0	2	0	0
chr8	42819453	42823357	circ_1597	2	+	0	0	0	2
chr16	46943595	46943839	circ_1598	3	+	0	0	0	3
chr5	64878864	64879046	circ_1599	2	+	0	2	0	0
chr6	157222509	157256710	circ_1600	9	+	0	9	0	0
chr3	171965322	171976960	circ_1601	2	+	0	2	0	0
chr4	54249939	54280889	circ_1602	3	+	0	0	0	3
chr3	31638289	31641951	circ_1603	2	+	0	0	0	2
chr13	111870025	111896641	circ_1604	32	+	0	19	0	13
chr20	4839934	4850699	circ_1605	2	-	0	2	0	0
chr11	66583523	66595835	circ_1606	37	+	0	12	0	25
chr10	98303832	98336586	circ_1607	16	-	0	7	9	0
chr9	138773478	138780119	circ_1608	23	-	0	14	0	9
chr11	74500670	74528759	circ_1609	113	+	3	55	5	50
chr14	103336521	103342862	circ_1610	66	+	0	26	4	36
chr4	95506715	95561601	circ_1611	5	+	0	5	0	0
chr3	122842182	122843190	circ_1612	8	+	0	4	0	4
chr6	74183087	74191967	circ_1613	2	+	0	2	0	0
chr1	53352627	53358647	circ_1614	33	+	0	8	0	25
chr14	76330009	76368567	circ_1615	14	+	0	5	0	9
chr3	27459976	27493989	circ_1616	4	-	0	4	0	0
chr16	1447178	1451702	circ_1617	10	-	0	4	0	6
chr19	13039155	13039661	circ_1618	824	-	7	420	12	385
chr7	4820805	4821385	circ_1619	2	+	0	2	0	0
chr19	11283656	11285368	circ_1620	2	-	0	0	0	2
chr12	110922882	110925748	circ_1621	74	+	0	35	0	39
chr9	97686267	97690813	circ_1622	18	+	0	0	0	18
chr19	33584264	33585175	circ_1623	12	+	0	3	0	9
chr14	50647289	50671127	circ_1624	4	-	0	4	0	0
chr5	59982788	59983665	circ_1625	9	-	0	0	0	9
chr1	151630710	151655921	circ_1626	3	+	0	3	0	0
chr20	33442333	33444696	circ_1627	2	-	0	0	0	2
chr3	15079506	15080734	circ_1628	4	+	0	0	0	4
chr20	37652332	37659418	circ_1629	2	+	0	0	0	2
chr10	3200231	3202522	circ_1630	13	-	0	4	2	7
chr3	67659878	67688263	circ_1631	5	-	0	3	0	2
chr11	10500072	10503772	circ_1632	8	+	0	5	0	3
chr1	65325787	65335157	circ_1633	2	-	0	2	0	0
chr8	17446976	17461061	circ_1634	2	+	0	0	0	2
chr11	66288740	66294278	circ_1635	2	+	0	0	0	2
chr9	117835881	117845086	circ_1636	3	-	0	3	0	0
chr12	32760890	32764217	circ_1637	21	+	0	21	0	0
chr11	28250417	28252532	circ_1638	20	+	0	0	0	20
chr1	39835701	39854330	circ_1639	2	+	0	0	2	0
chr16	57831616	57831934	circ_1640	51	-	0	18	0	33
chr4	75144206	75144495	circ_1641	3	-	0	0	0	3
chr12	49056342	49061572	circ_1642	2	-	0	2	0	0
chr12	52467358	52467686	circ_1643	5	+	0	0	0	5
chr15	72637786	72654807	circ_1644	2	-	0	2	0	0
chr20	33068403	33069011	circ_1645	5	+	0	3	0	2
chr2	240098108	240158360	circ_1646	3	-	0	3	0	0
chr8	141799572	141813749	circ_1647	27	-	0	13	0	14
chr17	78268518	78269613	circ_1648	2	+	0	2	0	0
chr20	13509079	13568017	circ_1649	14	-	0	7	0	7
chr6	37247079	37254848	circ_1650	3	+	0	3	0	0
chr15	73064123	73067438	circ_1651	48	-	0	16	0	32
chr17	54926056	54933986	circ_1652	31	+	0	24	0	7
chr5	179195850	179198244	circ_1653	8	+	0	4	0	4
chr8	1824736	1833873	circ_1654	47	+	0	16	0	31
chr3	142183938	142186910	circ_1655	18	-	0	9	0	9
chr2	1691403	1696906	circ_1656	4	-	0	0	0	4
chr1	59787207	59812070	circ_1657	398	+	3	201	8	186
chr9	140685299	140712590	circ_1658	29	+	0	15	0	14
chr17	76410959	76415806	circ_1659	2	+	0	2	0	0
chr16	88664585	88675459	circ_1660	6	+	0	4	0	2
chr3	33725850	33738425	circ_1661	84	-	0	49	5	30
chr10	35805450	35842113	circ_1662	9	+	0	0	0	9
chr14	76633005	76644385	circ_1663	5	+	0	5	0	0
chr19	49961742	49963105	circ_1664	5	+	0	0	0	5
chr4	7817744	7820898	circ_1665	3	-	0	0	0	3
chr7	31912904	31920473	circ_1666	2	-	0	0	0	2
chr5	130883739	130897740	circ_1667	2	-	0	0	2	0
chr5	9437867	9439304	circ_1668	38	-	0	13	0	25
chr7	102106263	102106717	circ_1669	87	+	0	27	0	60
chr12	110471601	110474133	circ_1670	4	+	0	0	0	4
chr2	242343242	242375953	circ_1671	2	+	0	0	0	2
chr19	16790794	16793319	circ_1672	13	+	0	9	0	4
chr22	41664100	41677086	circ_1673	44	-	0	10	0	34
chr11	5699694	5700303	circ_1674	9	-	0	4	0	5
chr5	72157634	72161556	circ_1675	303	+	0	74	0	229
chr6	35598453	35604935	circ_1676	2	-	0	2	0	0
chr2	36605499	36669878	circ_1677	51	+	0	26	0	25
chr11	20129209	20136341	circ_1678	2	+	0	0	0	2
chr12	120602139	120602525	circ_1679	8	-	0	0	0	8
chr1	55317875	55331119	circ_1680	2	-	0	0	0	2
chr2	61570949	61577828	circ_1681	9	-	0	9	0	0
chr2	217300060	217303208	circ_1682	2	+	0	0	0	2
chr9	74312900	74313006	circ_1683	2	-	0	2	0	0
chr12	95528514	95535315	circ_1684	9	-	0	0	0	9
chr22	38948670	38958374	circ_1685	4	-	0	0	0	4
chr13	30341235	30351400	circ_1686	12	-	0	3	0	9
chr21	36252853	36259770	circ_1687	2	-	0	0	0	2
chr12	109509416	109511337	circ_1688	64	+	0	23	0	41
chr9	126319848	126371760	circ_1689	9	-	0	2	0	7
chr20	32957199	32981687	circ_1690	3	+	0	3	0	0
chr11	8824376	8832882	circ_1691	30	-	0	17	0	13
chr15	91542906	91543205	circ_1692	51	-	0	8	0	43
chr13	42385360	42407667	circ_1693	17	-	0	11	0	6
chr3	47139444	47147610	circ_1694	99	-	3	51	4	41
chr12	117365827	117387511	circ_1695	9	+	0	9	0	0
chr3	48506061	48506207	circ_1696	12	+	0	5	0	7
chr17	18205198	18210280	circ_1697	2	-	0	2	0	0
chr10	96201652	96260084	circ_1698	6	+	0	0	0	6
chr7	98983324	98988876	circ_1699	2	+	0	2	0	0
chr12	133428203	133430159	circ_1700	15	-	0	4	0	11
chr9	4286037	4286523	circ_1701	2041	-	19	1284	38	700
chr2	3425651	3447662	circ_1702	5	+	0	0	0	5
chr16	67228881	67229645	circ_1703	2	-	0	0	0	2
chr3	48827976	48845117	circ_1704	3	-	0	0	0	3
chr17	994904	1003975	circ_1705	26	-	0	8	0	18
chr3	179437727	179448497	circ_1706	4	+	0	4	0	0
chr19	18245388	18246651	circ_1707	7	+	0	4	0	3
chr14	101365293	101394504	circ_1708	2	+	0	0	0	2
chr12	109046047	109055934	circ_1709	23	-	0	12	0	11
chr8	62550505	62596747	circ_1710	16	-	0	8	0	8
chr1	38047823	38049534	circ_1711	4	-	0	0	0	4
chr1	235618870	235647831	circ_1712	5	-	0	5	0	0
chr16	354303	397106	circ_1713	15	-	0	11	4	0
chr2	114670748	114691963	circ_1714	3	+	0	3	0	0
chr2	32735652	32738221	circ_1715	3	+	0	0	0	3
chr12	124839023	124839485	circ_1716	2	-	0	0	0	2
chr20	48256214	48260187	circ_1717	4	-	0	4	0	0
chr19	33106563	33113525	circ_1718	3	-	0	0	0	3
chr9	131860291	131860929	circ_1719	34	-	0	13	0	21
chr4	499506	500655	circ_1720	10	+	0	0	0	10
chr9	100854190	100857311	circ_1721	2	-	0	0	0	2
chr11	66515849	66563835	circ_1722	3	+	0	3	0	0
chr11	61183137	61183991	circ_1723	2	-	0	2	0	0
chr6	43565432	43573056	circ_1724	2	+	0	2	0	0
chr3	111828389	111831992	circ_1725	24	+	0	2	0	22
chr11	35302413	35339063	circ_1726	2	-	0	0	0	2
chr15	64004973	64008672	circ_1727	4	-	0	2	2	0
chr1	15953163	15970145	circ_1728	7	+	0	7	0	0
chr3	37146945	37163182	circ_1729	3	-	0	0	0	3
chr6	83806449	83810605	circ_1730	4	+	0	0	0	4
chr14	92347635	92353656	circ_1731	6	-	0	0	0	6
chr1	153640030	153641033	circ_1732	11	-	0	0	0	11
chr12	112667501	112669519	circ_1733	10	-	0	2	0	8
chr20	47701819	47704643	circ_1734	4	+	0	0	0	4
chr2	28210859	28248287	circ_1735	22	+	0	0	0	22
chr17	37646809	37649143	circ_1736	26	+	0	14	0	12
chr4	77887220	77917692	circ_1737	5	+	0	5	0	0
chr9	98660130	98691146	circ_1738	7	+	0	7	0	0
chr11	73739331	73745323	circ_1739	4	-	0	2	0	2
chr1	68610251	68624930	circ_1740	11	-	0	6	0	5
chr1	113140592	113159517	circ_1741	6	-	0	6	0	0
chr15	69732242	69733418	circ_1742	2	+	0	2	0	0
chr17	76411032	76415756	circ_1743	2	+	0	0	0	2
chr20	36393598	36407737	circ_1744	6	+	0	6	0	0
chr12	112116954	112121111	circ_1745	13	-	0	10	0	3
chr11	78239887	78282489	circ_1746	7	-	0	7	0	0
chr3	179424721	179448497	circ_1747	3	+	0	3	0	0
chr1	100515464	100527505	circ_1748	17	+	0	9	0	8
chr6	138655106	138656325	circ_1749	2	+	0	0	0	2
chr7	107593974	107601094	circ_1750	9	-	0	2	0	7
chr15	65962116	65962526	circ_1751	3	-	0	0	0	3
chr3	11348416	11356967	circ_1752	4	+	0	4	0	0
chr17	61841375	61843554	circ_1753	9	-	0	9	0	0
chr3	196449285	196460686	circ_1754	2	+	0	2	0	0
chr2	201994451	201997857	circ_1755	7	+	0	0	0	7
chr9	134381500	134381840	circ_1756	26	+	0	14	4	8
chr11	119144577	119146844	circ_1757	2	+	0	2	0	0
chr20	35125107	35128678	circ_1758	4	+	0	0	0	4
chr5	5186164	5200382	circ_1759	3	+	0	0	0	3
chr2	54127017	54128696	circ_1760	4	-	0	4	0	0
chr17	3550737	3552225	circ_1761	5	+	0	0	0	5
chr10	12130984	12136270	circ_1762	2	+	0	0	0	2
chr11	65271324	65272490	circ_1763	11	+	0	7	0	4
chr5	79454658	79470870	circ_1764	2	-	0	2	0	0
chr15	86182604	86189185	circ_1765	16	+	0	0	0	16
chr12	53670403	53671744	circ_1766	12	+	0	7	0	5
chr2	237028835	237032843	circ_1767	3	+	0	3	0	0
chr11	65093858	65094257	circ_1768	17	+	0	14	0	3
chrX	149983334	149984928	circ_1769	2	-	0	0	0	2
chr16	14720962	14721193	circ_1770	8	-	0	0	0	8
chr18	54291518	54293688	circ_1771	4	-	0	0	0	4
chr17	35992142	35993448	circ_1772	3	-	0	3	0	0
chr2	86992149	86993147	circ_1773	7	+	0	3	0	4
chr13	36822742	36828280	circ_1774	3	-	0	0	0	3
chr12	50856364	50867950	circ_1775	8	+	0	0	0	8
chr3	186978528	186980508	circ_1776	3	-	0	0	0	3
chr14	69588933	69616220	circ_1777	51	-	0	0	0	51
chr3	141228409	141259451	circ_1778	14	+	0	10	0	4
chr9	115030328	115060196	circ_1779	83	-	0	52	0	31
chr10	75296026	75299351	circ_1780	11	-	0	0	0	11
chr13	37598171	37598579	circ_1781	3	-	0	3	0	0
chr1	24766661	24771734	circ_1782	17	+	0	9	0	8
chr1	222889025	222895856	circ_1783	4	+	0	4	0	0
chr12	112167609	112171872	circ_1784	5	+	0	2	0	3
chr8	38314873	38315052	circ_1785	73	-	0	0	8	65
chr18	74638992	74672811	circ_1786	21	+	0	21	0	0
chr6	136932419	136935424	circ_1787	3	-	0	3	0	0
chr3	142284962	142286996	circ_1788	3	-	0	0	0	3
chr17	2297336	2298748	circ_1789	92	-	0	56	0	36
chr17	34161569	34165557	circ_1790	3	+	0	0	0	3
chr8	48308935	48320523	circ_1791	17	+	0	17	0	0
chr7	128317617	128323309	circ_1792	6	+	0	6	0	0
chr8	48761714	48765345	circ_1793	2	-	0	0	0	2
chr17	36517593	36523933	circ_1794	30	+	0	11	0	19
chr19	44580474	44589956	circ_1795	5	+	0	5	0	0
chr4	6610833	6613005	circ_1796	2	+	0	2	0	0
chr17	25631805	25636298	circ_1797	20	+	0	13	0	7
chr4	83791477	83803093	circ_1798	30	-	0	23	0	7
chr16	71710349	71713438	circ_1799	24	-	0	15	0	9
chr9	91652907	91657099	circ_1800	4	-	0	4	0	0
chr18	61645532	61652479	circ_1801	2	+	0	0	0	2
chr16	19627435	19628130	circ_1802	45	+	0	18	9	18
chr15	61307996	61396427	circ_1803	9	-	0	9	0	0
chr1	201823722	201826322	circ_1804	4	+	0	4	0	0
chr2	175945387	175983097	circ_1805	2	-	0	2	0	0
chr3	127980970	127983624	circ_1806	224	+	0	51	5	168
chr3	195101737	195133645	circ_1807	41	-	0	23	0	18
chr2	102038161	102038934	circ_1808	4	-	0	0	0	4
chr4	57871411	57871885	circ_1809	8	+	0	0	2	6
chr14	103336521	103369766	circ_1810	5	+	0	5	0	0
chr16	23614907	23625412	circ_1811	3	-	0	3	0	0
chr8	38775424	38775588	circ_1812	3	+	0	0	0	3
chr1	33623853	33625545	circ_1813	3	-	0	3	0	0
chr1	229602380	229623360	circ_1814	16	-	0	8	0	8
chr6	169639821	169640546	circ_1815	2	-	0	2	0	0
chr11	119142444	119145663	circ_1816	29	+	0	14	0	15
chr7	72873865	72884813	circ_1817	14	-	0	14	0	0
chr2	26587169	26598016	circ_1818	39	+	0	28	0	11
chr13	100982814	100992513	circ_1819	31	+	0	7	3	21
chr3	44145548	44152904	circ_1820	2	+	0	0	0	2
chr10	465004	468973	circ_1821	2	-	0	0	0	2
chr8	120803563	120805691	circ_1822	2	-	0	0	0	2
chr6	13018371	13053761	circ_1823	3	+	0	0	0	3
chr15	62828791	62831448	circ_1824	3	+	0	3	0	0
chr15	83698887	83718930	circ_1825	2	-	0	0	0	2
chr8	118540889	118543066	circ_1826	23	+	0	6	0	17
chr5	109152973	109159538	circ_1827	6	+	0	4	0	2
chr4	106317405	106345479	circ_1828	7	-	0	7	0	0
chr20	46262791	46268795	circ_1829	4	+	0	4	0	0
chr10	104636710	104650435	circ_1830	4	+	0	4	0	0
chr16	56419830	56423287	circ_1831	73	-	0	21	7	45
chr15	85607600	85632647	circ_1832	2	+	0	0	0	2
chr9	125639749	125645658	circ_1833	17	-	0	17	0	0
chr7	95813588	95838289	circ_1834	2	-	0	0	2	0
chr22	43227554	43231499	circ_1835	31	-	0	8	0	23
chr8	132952745	132958880	circ_1836	183	+	3	75	0	105
chr4	2877622	2886393	circ_1837	13	+	0	11	0	2
chr10	69714351	69726559	circ_1838	17	-	0	17	0	0
chr16	89799889	89800446	circ_1839	2	+	0	0	0	2
chr15	39884768	39885428	circ_1840	4	+	0	4	0	0
chr2	61721028	61722748	circ_1841	14	-	0	3	5	6
chr19	5941631	5957984	circ_1842	48	-	0	19	0	29
chr5	134113263	134118755	circ_1843	2	+	0	2	0	0
chr7	122427593	122429184	circ_1844	4	-	0	0	0	4
chr21	45379514	45391371	circ_1845	4	+	0	2	0	2
chr2	38956697	38959051	circ_1846	10	+	0	4	0	6
chr18	20814571	20833900	circ_1847	4	+	0	0	0	4
chr2	201994451	202014558	circ_1848	28	+	0	23	0	5
chr12	116675272	116675510	circ_1849	15	-	0	7	0	8
chr9	117803219	117804620	circ_1850	4	-	0	0	0	4
chr11	46515157	46534363	circ_1851	131	-	0	46	0	85
chr2	102035312	102038934	circ_1852	68	-	0	14	4	50
chr17	4053184	4058154	circ_1853	3	+	0	0	0	3
chr11	70228269	70229082	circ_1854	5	+	0	3	0	2
chr9	16672063	16738483	circ_1855	13	-	0	4	0	9
chr10	13779843	13782577	circ_1856	2	-	0	0	0	2
chr1	70771906	70781249	circ_1857	16	-	0	0	0	16
chr21	34922525	34923595	circ_1858	5	+	0	3	0	2
chr15	43120125	43132631	circ_1859	225	-	0	95	3	127
chr16	16138306	16146673	circ_1860	2	+	0	0	0	2
chr3	186502352	186502890	circ_1861	3	+	0	0	0	3
chr10	82222843	82249070	circ_1862	9	+	0	4	0	5
chr17	76411032	76415806	circ_1863	9	+	0	0	2	7
chr17	79937059	79943483	circ_1864	2	+	0	0	0	2
chr19	40839757	40842314	circ_1865	79	-	0	28	2	49
chr12	70723202	70726626	circ_1866	7	+	0	5	0	2
chr1	5933311	5940299	circ_1867	5	-	0	0	0	5
chr6	128643183	128718833	circ_1868	10	-	0	2	0	8
chr4	140444507	140450374	circ_1869	4	-	0	0	0	4
chr7	91980263	91991587	circ_1870	9	+	0	5	0	4
chr17	80529599	80530232	circ_1871	2	+	0	2	0	0
chr13	26911703	26928017	circ_1872	91	+	2	26	0	63
chr1	12002741	12008124	circ_1873	4	+	0	2	0	2
chr10	5950887	5951257	circ_1874	9	+	0	0	0	9
chr11	34093272	34093534	circ_1875	8	+	0	4	0	4
chr21	47544833	47545157	circ_1876	22	-	0	10	0	12
chr22	22048104	22049785	circ_1877	3	+	0	0	0	3
chr6	47471015	47471790	circ_1878	9	+	0	2	0	7
chr16	27351506	27356341	circ_1879	8	+	0	0	0	8
chr17	62579578	62582288	circ_1880	125	-	0	18	7	100
chr12	111951160	111958777	circ_1881	3	-	0	3	0	0
chr4	148785996	148796301	circ_1882	2	+	0	0	0	2
chr15	91025191	91029364	circ_1883	6	+	0	2	0	4
chr22	32875119	32881196	circ_1884	6	+	0	3	0	3
chr8	128866860	128867565	circ_1885	6	+	0	0	0	6
chr9	32924894	32926451	circ_1886	3	-	0	3	0	0
chr4	152095821	152108615	circ_1887	2	-	0	0	0	2
chr6	128505576	128540241	circ_1888	7	-	0	2	0	5
chr7	32914603	32919554	circ_1889	9	-	0	7	2	0
chr1	6294945	6297393	circ_1890	2	-	0	2	0	0
chr3	136162128	136192479	circ_1891	2	-	0	2	0	0
chr1	151611363	151641111	circ_1892	15	+	0	10	0	5
chr15	59494524	59506919	circ_1893	39	-	0	20	2	17
chr16	69874028	69876023	circ_1894	8	+	0	0	0	8
chr1	212220492	212220759	circ_1895	3	+	0	0	0	3
chr4	5566984	5586577	circ_1896	60	-	0	27	0	33
chr14	21464367	21464870	circ_1897	9	+	0	2	0	7
chr5	10377909	10378944	circ_1898	3	+	0	0	0	3
chr19	13051578	13051701	circ_1899	4	+	0	0	4	0
chr11	46332582	46334470	circ_1900	3	+	0	3	0	0
chr21	26969613	26972178	circ_1901	2	-	0	0	0	2
chr11	13466570	13469892	circ_1902	2	-	0	2	0	0
chr5	156522316	156533973	circ_1903	2	-	0	2	0	0
chr10	70152894	70154208	circ_1904	27	-	0	21	3	3
chr10	104120778	104125356	circ_1905	3	+	0	3	0	0
chr10	109830214	109871360	circ_1906	68	-	0	12	0	56
chr16	88664585	88677944	circ_1907	2	+	0	2	0	0
chr1	179310162	179312770	circ_1908	2	+	0	0	0	2
chr15	49574183	49584734	circ_1909	11	+	0	6	0	5
chr13	32768279	32776664	circ_1910	5	+	0	5	0	0
chr6	7176887	7187756	circ_1911	3	+	0	3	0	0
chr10	3174571	3178030	circ_1912	6	+	0	0	0	6
chr2	64083439	64090062	circ_1913	31	+	0	15	0	16
chr11	28080472	28084063	circ_1914	6	-	0	0	0	6
chr10	99236439	99238146	circ_1915	21	-	0	10	0	11
chr2	20478343	20483247	circ_1916	12	-	0	8	0	4
chr1	170927601	170967415	circ_1917	4	+	0	4	0	0
chr15	41065924	41072195	circ_1918	4	-	0	0	0	4
chr5	80419460	80422982	circ_1919	133	+	0	11	2	120
chr12	121000747	121009094	circ_1920	2	+	0	2	0	0
chr13	42404664	42461497	circ_1921	2	-	0	2	0	0
chr12	122380439	122386967	circ_1922	21	+	0	6	0	15
chr19	13039155	13039746	circ_1923	10	-	0	3	0	7
chr9	131289457	131289804	circ_1924	5	+	0	0	0	5
chr4	73950965	73962989	circ_1925	3	-	0	3	0	0
chr7	156994414	157009665	circ_1926	6	+	0	6	0	0
chr19	11215895	11217363	circ_1927	6	+	0	0	0	6
chr6	155485548	155504634	circ_1928	9	+	0	3	0	6
chr6	24709004	24716552	circ_1929	2	-	0	0	0	2
chrX	100290601	100297301	circ_1930	10	-	0	5	0	5
chr19	55652250	55652670	circ_1931	22	-	0	6	0	16
chr1	183470265	183471526	circ_1932	5	+	0	0	0	5
chr19	3660963	3661999	circ_1933	440	-	0	174	6	260
chr11	67812565	67814878	circ_1934	3	-	0	3	0	0
chr4	146823317	146824367	circ_1935	28	-	0	19	0	9
chr10	93185037	93221941	circ_1936	41	+	0	30	0	11
chr4	83867410	83867627	circ_1937	8	-	0	0	0	8
chr7	140273607	140302342	circ_1938	10	-	0	10	0	0
chr3	56600621	56601081	circ_1939	41	+	0	24	6	11
chr8	30332294	30361953	circ_1940	90	+	2	42	3	43
chr22	30050645	30064435	circ_1941	2	+	0	0	0	2
chr6	107824860	107854814	circ_1942	5	+	0	3	0	2
chr4	39739039	39757359	circ_1943	39	+	0	24	2	13
chr10	69797849	69804320	circ_1944	13	-	0	4	0	9
chr13	113845185	113854830	circ_1945	12	-	0	5	0	7
chr7	44089823	44092540	circ_1946	3	+	0	0	0	3
chr16	85391068	85391249	circ_1947	6	+	0	0	0	6
chr5	176956889	176958522	circ_1948	2	-	0	0	2	0
chr12	109926376	109945540	circ_1949	3	+	0	3	0	0
chr10	114338644	114340930	circ_1950	11	+	0	0	0	11
chr13	24796956	24798720	circ_1951	203	+	2	107	8	86
chr2	128850972	128855138	circ_1952	2	+	0	0	0	2
chr19	15367102	15367774	circ_1953	6	-	0	3	0	3
chr4	100848839	100849774	circ_1954	8	-	0	0	0	8
chr15	64982572	64983790	circ_1955	2	-	0	0	0	2
chr7	27668989	27672064	circ_1956	300	-	0	87	8	205
chr11	78176921	78180359	circ_1957	2	-	0	0	0	2
chr5	73128162	73154044	circ_1958	6	+	0	4	0	2
chr7	27668989	27672045	circ_1959	23	-	0	5	0	18
chr4	39201097	39205342	circ_1960	3	+	0	3	0	0
chr12	112667501	112670889	circ_1961	9	-	0	0	0	9
chr17	29652837	29653270	circ_1962	2	+	0	2	0	0
chr7	98487957	98495489	circ_1963	2	+	0	2	0	0
chr3	196888510	196921460	circ_1964	4	-	0	0	0	4
chrX	122799492	122820564	circ_1965	17	-	0	10	2	5
chr4	39306433	39308321	circ_1966	5	-	0	0	0	5
chr4	74017146	74043250	circ_1967	2	-	0	0	0	2
chr1	44773981	44804994	circ_1968	285	-	3	137	7	138
chr1	46182566	46185012	circ_1969	7	-	0	2	0	5
chr2	232952196	232952431	circ_1970	10	+	0	0	0	10
chr8	38682825	38684893	circ_1971	4	+	0	0	0	4
chr4	103225473	103236987	circ_1972	134	-	2	101	10	21
chr17	70644941	70645407	circ_1973	9	-	0	0	0	9
chr1	51001040	51050483	circ_1974	23	-	0	16	0	7
chr1	205585605	205593019	circ_1975	72	-	12	36	19	5
chr4	25315667	25317022	circ_1976	26	+	0	11	0	15
chr7	1976322	2020176	circ_1977	3	-	0	0	0	3
chr16	69810091	69833198	circ_1978	12	+	0	6	0	6
chr17	59870957	59878835	circ_1979	3	-	0	0	0	3
chr10	128795011	128798571	circ_1980	2	+	0	0	0	2
chr9	131730784	131735528	circ_1981	3	+	0	3	0	0
chr7	77394811	77402631	circ_1982	12	+	0	5	0	7
chr2	230678585	230679910	circ_1983	2	-	0	0	2	0
chr4	160159960	160162520	circ_1984	73	+	0	19	0	54
chr18	13099474	13103587	circ_1985	4	+	0	4	0	0
chr7	872141	881767	circ_1986	4	+	0	0	0	4
chr7	132990630	133002144	circ_1987	8	+	0	0	0	8
chr4	139135738	139157605	circ_1988	6	-	0	6	0	0
chr18	9814016	9815219	circ_1989	16	+	0	0	4	12
chr22	31829857	31831251	circ_1990	2	+	0	2	0	0
chr16	20814117	20814992	circ_1991	24	-	0	5	0	19
chr11	70196028	70202360	circ_1992	7	+	0	3	0	4
chr1	206770449	206773662	circ_1993	4	-	0	4	0	0
chr4	147866815	147866931	circ_1994	2	+	0	0	2	0
chr22	19178815	19187352	circ_1995	14	-	0	8	0	6
chr9	130280104	130294057	circ_1996	9	-	0	0	0	9
chr9	6475390	6500709	circ_1997	3	+	0	0	0	3
chr8	12945995	12950334	circ_1998	9	-	0	9	0	0
chr10	50701162	50708742	circ_1999	2	-	0	2	0	0
[truncated: 19,910 more rows]
