# Supplementary material for: Improved circRNA Identification by Combining Prediction Algorithms
Source: Front Cell Dev Biol. 2018 Mar 5;6:20. doi: 10.3389/fcell.2018.00020 (PMC5844931; doi:10.3389/fcell.2018.00020)
Supplement: Supplementary file 2 [file Presentation2.ZIP › find_circ.bed]

#chrom	start	end	name	score	strand	SRR444655_circ_candidates.bed_circReads	SRR444974_circ_candidates.bed_circReads	SRR444975_circ_candidates.bed_circReads	SRR445016_circ_candidates.bed_circReads
chr15	60674540	60682516	circ_1	6	-	0	0	0	6
chr6	167435896	167458064	circ_2	5	+	0	3	2	0
chr1	40726510	40737707	circ_3	3	+	0	3	0	0
chr1	26127533	26139283	circ_4	2	+	0	2	0	0
chr7	99688275	99688497	circ_5	7	+	0	5	0	2
chr16	354303	364683	circ_6	86	-	0	32	0	54
chr3	45488382	45500378	circ_7	4	+	0	0	0	4
chr7	2834561	2834777	circ_8	4	-	0	0	0	4
chr9	129102786	129184227	circ_9	15	+	0	11	0	4
chr9	97781731	97823092	circ_10	2	+	0	2	0	0
chr12	96704829	96728643	circ_11	45	-	0	31	0	14
chr2	238419216	238436159	circ_12	2	+	0	0	0	2
chr22	41716658	41717193	circ_13	3	+	0	0	0	3
chr7	40027197	40027857	circ_14	2	+	0	2	0	0
chr15	86198647	86207986	circ_15	4	+	0	0	0	4
chr4	79747190	79800045	circ_16	3	+	0	3	0	0
chr15	43724391	43730614	circ_17	23	-	0	17	0	6
chr8	131370262	131374017	circ_18	2699	-	20	821	73	1785
chr20	36685933	36694658	circ_19	105	+	3	58	3	41
chr11	111909967	111915954	circ_20	2	+	0	0	0	2
chr6	146007257	146044096	circ_21	6	-	0	3	0	3
chr8	29037620	29043989	circ_22	2	-	0	2	0	0
chr18	9195548	9221997	circ_23	24	+	2	11	7	4
chr1	21415630	21460527	circ_24	3	-	0	0	0	3
chr4	54292038	54294350	circ_25	231	+	0	107	4	120
chr8	42841797	42843784	circ_26	3	+	0	0	0	3
chr4	103455001	103488292	circ_27	5	+	0	2	0	3
chrY	14872413	14883089	circ_28	7	+	0	0	0	7
chr6	76331247	76344527	circ_29	18	+	2	16	0	0
chr14	50808849	50819938	circ_30	3	-	0	0	0	3
chr10	69726439	69804320	circ_31	7	-	0	3	4	0
chr3	171360629	171410232	circ_32	2	-	0	2	0	0
chr3	120053708	120054800	circ_33	24	-	0	13	3	8
chr4	103432036	103459113	circ_34	18	+	0	5	0	13
chr10	99502850	99504672	circ_35	13	+	0	3	0	10
chr6	44102297	44108835	circ_36	2	+	0	2	0	0
chr7	65751497	65751696	circ_37	351	+	0	15	6	330
chr15	43008874	43011764	circ_38	16	+	0	10	0	6
chr2	46087243	46088927	circ_39	6	+	0	0	0	6
chr15	43438690	43447029	circ_40	2	+	0	0	2	0
chr2	177161587	177202305	circ_41	20	+	0	14	0	6
chr17	40764092	40765091	circ_42	2	+	0	2	0	0
chr12	110348867	110349040	circ_43	2	+	0	0	0	2
chr7	18684293	18688306	circ_44	4	+	0	4	0	0
chr1	233296028	233388534	circ_45	3	-	0	0	3	0
chr1	5964676	6046387	circ_46	13	-	0	9	0	4
chr8	68005777	68015370	circ_47	2	+	0	2	0	0
chr20	13550153	13597770	circ_48	3	-	0	3	0	0
chr15	66828270	66839043	circ_49	23	+	0	6	3	14
chr8	15588174	15605974	circ_50	20	+	0	4	0	16
chr16	532524	546859	circ_51	18	+	0	9	0	9
chr6	136904692	136913752	circ_52	2	-	0	2	0	0
chr11	61205096	61213703	circ_53	9	+	0	9	0	0
chr2	201796061	201798697	circ_54	3	-	0	0	0	3
chr11	47819330	47823482	circ_55	14	-	0	6	0	8
chr2	232099936	232127111	circ_56	18	+	0	7	0	11
chr6	2768924	2770595	circ_57	2	+	0	2	0	0
chr15	86311247	86313051	circ_58	2	-	0	0	0	2
chr3	15258931	15262488	circ_59	5	+	0	5	0	0
chr16	27720025	27720241	circ_60	4	+	0	0	0	4
chr5	15834885	15928610	circ_61	2	+	0	0	0	2
chrX	153609326	153609488	circ_62	2	-	0	0	0	2
chr9	131298633	131301977	circ_63	2	+	0	2	0	0
chr9	139341492	139341678	circ_64	3	-	0	3	0	0
chr2	42867312	42887002	circ_65	10	+	0	6	0	4
chr19	4703897	4704316	circ_66	2	-	0	2	0	0
chr11	61118462	61120611	circ_67	2	-	0	0	0	2
chr14	75567694	75574190	circ_68	3	-	0	3	0	0
chr10	34540529	34558827	circ_69	2	-	0	2	0	0
chr14	101434984	101444031	circ_70	2	+	0	2	0	0
chr13	21729831	21732264	circ_71	5	-	0	5	0	0
chr6	31112463	31113585	circ_72	2	-	0	0	0	2
chr10	78704530	78761338	circ_73	2	-	0	2	0	0
chr4	38091552	38119813	circ_74	19	+	0	11	0	8
chr5	126154613	126158577	circ_75	2	+	0	2	0	0
chr7	98530863	98533298	circ_76	5	+	0	3	0	2
chr17	80521229	80529746	circ_77	122	+	0	52	3	67
chr5	127727710	127730967	circ_78	2	-	0	2	0	0
chr10	49687630	49732852	circ_79	3	-	0	0	0	3
chr19	4941539	4947223	circ_80	5	+	0	3	0	2
chr8	28692808	28704326	circ_81	2	-	0	2	0	0
chr7	66413530	66418356	circ_82	2	+	0	0	0	2
chr14	31771500	31777226	circ_83	6	-	0	6	0	0
chr2	62362965	62368495	circ_84	2	+	0	2	0	0
chr1	212125906	212142045	circ_85	5	-	0	5	0	0
chr10	27423759	27425314	circ_86	10	-	0	3	0	7
chr20	35207143	35207369	circ_87	11	+	0	0	0	11
chr16	74957823	74985441	circ_88	2	-	0	0	0	2
chr11	63672257	63676595	circ_89	2	+	0	0	0	2
chrX	10031484	10047844	circ_90	25	+	0	17	2	6
chr1	240492375	240555862	circ_91	8	+	0	3	0	5
chr12	15856907	15858195	circ_92	2	-	0	2	0	0
chr15	43276094	43282318	circ_93	7	-	0	0	0	7
chr4	53876889	53884694	circ_94	2	-	0	2	0	0
chr22	24622598	24627498	circ_95	2	-	0	2	0	0
chr8	141840570	141900868	circ_96	49	-	0	27	4	18
chr5	64483842	64492978	circ_97	20	-	0	5	0	15
chr9	85950430	86004623	circ_98	3	-	0	3	0	0
chr2	48573339	48573890	circ_99	37	+	2	13	6	16
chr2	47177501	47206046	circ_100	24	+	0	13	0	11
chr7	128281256	128289036	circ_101	18	+	0	10	0	8
chr4	129867161	129869725	circ_102	2	-	0	2	0	0
chr12	24361339	24366351	circ_103	5	-	0	0	0	5
chr12	120628100	120628203	circ_104	2	-	0	2	0	0
chr16	71697801	71713438	circ_105	10	-	0	4	2	4
chr2	206959645	206960515	circ_106	19	-	0	8	2	9
chr2	224744840	224749466	circ_107	3	-	0	0	0	3
chr6	42940620	42942776	circ_108	16	-	0	5	0	11
chr17	4186092	4200104	circ_109	2	-	0	2	0	0
chr16	28967298	28975360	circ_110	7	+	0	4	0	3
chr16	4750970	4755254	circ_111	7	-	0	2	0	5
chr15	72300166	72302788	circ_112	2	-	0	2	0	0
chrY	7167555	7172146	circ_113	2	+	0	0	0	2
chr12	122825299	122826244	circ_114	18	-	2	9	5	2
chr5	179136873	179143295	circ_115	8	+	0	2	0	6
chr16	89782869	89783230	circ_116	6	-	0	2	0	4
chr1	150116928	150117043	circ_117	2	+	0	0	2	0
chr7	122019421	122047750	circ_118	2	-	0	2	0	0
chr15	90333690	90335793	circ_119	5	-	0	0	0	5
chr6	105290507	105291173	circ_120	2	-	0	2	0	0
chr16	71803525	71805155	circ_121	5	-	0	0	0	5
chr2	24110701	24111269	circ_122	6	-	0	0	0	6
chr1	28362054	28374937	circ_123	23	-	0	6	0	17
chr9	110068659	110081160	circ_124	6	+	0	6	0	0
chr14	73412591	73414123	circ_125	15	+	0	3	0	12
chr20	34053567	34055380	circ_126	2	+	0	0	0	2
chr5	14304569	14336836	circ_127	328	+	6	190	5	127
chr11	48134298	48134535	circ_128	3	+	0	0	0	3
chr17	80136500	80136902	circ_129	3	-	0	0	0	3
chr2	43732760	43755127	circ_130	3	-	0	0	0	3
chr8	62591835	62596747	circ_131	5	-	0	2	0	3
chr1	180945253	180974599	circ_132	3	-	0	3	0	0
chr19	38621137	38633350	circ_133	11	+	0	6	0	5
chr10	13169744	13178897	circ_134	210	+	0	93	5	112
chr8	100654038	100673719	circ_135	4	+	0	4	0	0
chr10	123596232	123683844	circ_136	4	-	0	4	0	0
chr8	28827559	28828036	circ_137	4	+	0	4	0	0
chr16	86575302	86585898	circ_138	2	-	0	2	0	0
chr8	134250954	134251078	circ_139	2	-	0	0	2	0
chr15	41020908	41023542	circ_140	2	+	0	0	0	2
chr12	72234880	72266783	circ_141	2	+	0	0	0	2
chr10	26789747	26792203	circ_142	8	+	0	3	0	5
chr8	54714358	54742093	circ_143	4	-	0	2	0	2
chr9	131071957	131073880	circ_144	6	-	0	2	0	4
chr14	21546335	21551076	circ_145	2	+	0	0	0	2
chr15	71575071	71624711	circ_146	2	+	0	0	0	2
chr19	35420787	35424627	circ_147	5	+	0	2	0	3
chr17	19823348	19839743	circ_148	19	-	0	9	0	10
chr5	78915434	78919312	circ_149	3	+	0	3	0	0
chr5	34028858	34033563	circ_150	5	-	0	0	0	5
chr6	33653604	33653798	circ_151	2	+	0	2	0	0
chr7	24856228	24888795	circ_152	3	-	0	3	0	0
chr11	14793482	14840755	circ_153	3	+	0	3	0	0
chr16	69184439	69189896	circ_154	2	+	0	2	0	0
chr11	68272612	68305359	circ_155	18	+	0	11	0	7
chr7	120478830	120480163	circ_156	2	-	0	0	0	2
chr15	58284902	58306479	circ_157	15	-	0	11	0	4
chr13	114914003	114914366	circ_158	2	+	0	2	0	0
chr2	171974248	171974367	circ_159	4	-	0	0	0	4
chr3	123426600	123427742	circ_160	21	-	0	0	0	21
chr8	135521861	135533244	circ_161	50	-	0	27	0	23
chr1	162546566	162567648	circ_162	6	+	0	2	0	4
chr9	7011697	7015929	circ_163	12	+	0	4	0	8
chr18	12951853	12963370	circ_164	2	+	0	0	0	2
chr10	101667751	101668903	circ_165	14	-	0	4	2	8
chr16	57238415	57250947	circ_166	5	+	0	3	0	2
chr6	43538238	43541338	circ_167	2	-	0	2	0	0
chr20	60714836	60716000	circ_168	2	-	0	0	0	2
chr9	37495165	37498221	circ_169	18	+	0	5	0	13
chr1	26623409	26624553	circ_170	7	-	0	0	0	7
chr13	49688790	49705510	circ_171	2	+	0	0	0	2
chr14	103296670	103342862	circ_172	4	+	0	2	2	0
chr7	148514968	148516779	circ_173	6	-	0	2	0	4
chr15	76205543	76206546	circ_174	2	+	0	0	0	2
chr17	29466679	29468405	circ_175	2	+	0	2	0	0
chr12	32866142	32875567	circ_176	9	+	0	6	0	3
chr1	184559872	184567595	circ_177	2	+	0	2	0	0
chr19	33108494	33116872	circ_178	7	-	0	4	0	3
chr17	34144719	34147441	circ_179	6	+	0	0	0	6
chr21	16383490	16415895	circ_180	5	-	0	0	0	5
chr3	11372813	11383753	circ_181	5	+	0	0	0	5
chr5	137150021	137194952	circ_182	2	-	0	0	0	2
chr12	70723202	70724249	circ_183	6	+	0	4	0	2
chr2	242192807	242207956	circ_184	3	-	0	0	0	3
chr12	108929134	108936928	circ_185	2	-	0	2	0	0
chr5	151042084	151051226	circ_186	2	+	0	2	0	0
chr4	76573822	76581054	circ_187	15	-	0	12	0	3
chr3	37089009	37093201	circ_188	17	+	0	11	0	6
chr22	36914809	36916735	circ_189	2	-	0	2	0	0
chr11	120347369	120348235	circ_190	69	+	0	18	0	51
chr11	85742510	85742653	circ_191	2	-	0	0	0	2
chr10	121674241	121675401	circ_192	2	+	0	0	0	2
chr15	65772559	65773953	circ_193	2	-	0	0	0	2
chr11	110007387	110008139	circ_194	141	+	3	62	5	71
chr19	2790418	2799789	circ_195	2	+	0	0	0	2
chr1	29016615	29030841	circ_196	2	+	0	0	0	2
chr2	236877105	236878331	circ_197	12	+	0	4	0	8
chr11	12247717	12248678	circ_198	19	+	0	8	0	11
chr13	46559431	46563232	circ_199	4	-	0	0	0	4
chr3	33853563	33870461	circ_200	3	+	0	3	0	0
chr5	73048733	73091216	circ_201	3	+	0	0	0	3
chr2	220028954	220030144	circ_202	3	-	0	3	0	0
chr20	45852969	45856024	circ_203	3	-	0	3	0	0
chr8	144557567	144590069	circ_204	3	-	0	3	0	0
chr3	33165899	33175757	circ_205	2	+	0	2	0	0
chr16	68355328	68358735	circ_206	2	+	0	0	0	2
chr1	44300563	44303983	circ_207	4	+	0	0	0	4
chr10	24955913	25003307	circ_208	2	-	0	0	0	2
chr1	3730639	3731098	circ_209	2	-	0	2	0	0
chr14	31050069	31050322	circ_210	2	+	0	2	0	0
chr17	1778954	1783985	circ_211	6	+	0	3	0	3
chr3	64132505	64139044	circ_212	13	-	0	8	0	5
chr5	180666486	180668639	circ_213	3	-	0	0	0	3
chr4	183323001	183325196	circ_214	2	+	0	0	0	2
chr17	17786018	17797124	circ_215	2	-	0	0	0	2
chr10	4604960	4633286	circ_216	2	-	0	0	0	2
chr9	126345447	126414402	circ_217	11	-	0	2	0	9
chr13	33052023	33101669	circ_218	3	-	0	0	0	3
chr9	127074787	127076264	circ_219	4	+	0	0	0	4
chr12	89996819	89998123	circ_220	4	-	0	4	0	0
chr5	95099211	95124562	circ_221	23	+	4	19	0	0
chr1	78324622	78340796	circ_222	2	+	0	2	0	0
chr7	157015947	157024021	circ_223	3	+	0	3	0	0
chr16	89815066	89833645	circ_224	3	-	0	0	0	3
chr7	2303029	2303932	circ_225	4	-	0	4	0	0
chr3	172486796	172504364	circ_226	19	+	0	11	0	8
chr1	183083665	183087281	circ_227	8	+	0	5	0	3
chr19	36579939	36580208	circ_228	67	+	0	13	2	52
chr11	85687665	85692271	circ_229	22	-	0	0	0	22
chr19	33604672	33605325	circ_230	22	+	0	12	2	8
chr1	155691307	155695810	circ_231	55	+	0	24	0	31
chr16	58585492	58585723	circ_232	2	-	0	0	0	2
chr22	31843411	31844218	circ_233	3	-	0	0	0	3
chrX	53672262	53675253	circ_234	7	-	0	3	0	4
chr6	42657408	42658745	circ_235	5	+	0	5	0	0
chr2	203921149	203942560	circ_236	3	+	0	3	0	0
chrX	79960176	79960345	circ_237	2	-	0	2	0	0
chr2	3405547	3409977	circ_238	2	+	0	0	0	2
chr2	55573310	55576735	circ_239	2	-	0	2	0	0
chr15	63821212	63829355	circ_240	18	+	0	6	2	10
chr13	49742748	49749677	circ_241	5	+	0	5	0	0
chr17	58372043	58422969	circ_242	5	-	0	3	0	2
chr1	10431198	10435431	circ_243	2	+	0	2	0	0
chr1	224492437	224492868	circ_244	2	-	0	0	0	2
chr9	33351613	33352717	circ_245	9	+	0	4	0	5
chr1	95364926	95365046	circ_246	2	-	2	0	0	0
chr3	169831147	169867032	circ_247	2	-	0	0	0	2
chr6	42224465	42225939	circ_248	4	-	0	2	0	2
chr2	43969879	43973102	circ_249	5	+	0	0	0	5
chr5	134010304	134015418	circ_250	10	+	0	7	0	3
chr7	2418874	2419002	circ_251	6	+	0	0	0	6
chr18	9583114	9593872	circ_252	2	-	0	2	0	0
chr2	161258478	161259823	circ_253	15	-	0	8	0	7
chr3	100432486	100455560	circ_254	2	+	0	2	0	0
chr7	150820880	150839340	circ_255	2	+	0	2	0	0
chr5	5200244	5200382	circ_256	3	+	0	0	0	3
chr6	163876310	163878583	circ_257	5	+	0	2	0	3
chr2	43625109	43657441	circ_258	8	-	0	4	0	4
chr2	29149333	29158473	circ_259	6	+	0	2	0	4
chr17	76069117	76079247	circ_260	4	+	0	4	0	0
chr6	151265621	151306344	circ_261	2	+	0	0	0	2
chr1	213244347	213290752	circ_262	8	+	0	6	0	2
chr11	32611092	32623368	circ_263	2	+	0	2	0	0
chr11	108098321	108106895	circ_264	2	+	0	2	0	0
chr1	1747194	1811341	circ_265	17	-	0	12	0	5
chr4	26719554	26750148	circ_266	7	+	0	4	0	3
chr9	111795586	111870850	circ_267	2	-	0	0	2	0
chr15	41352064	41362745	circ_268	4	-	0	0	0	4
chr17	74256917	74257345	circ_269	4	-	0	4	0	0
chr3	135820848	135825164	circ_270	6	+	0	3	0	3
chr3	37132957	37138151	circ_271	7	-	0	0	0	7
chr10	21827761	21831054	circ_272	5	+	0	2	0	3
chr3	44816745	44828066	circ_273	2	+	0	0	0	2
chr20	35127990	35154409	circ_274	13	+	0	5	0	8
chr18	34349227	34360169	circ_275	5	+	0	5	0	0
chr12	82780581	82796909	circ_276	2	+	0	2	0	0
chr3	171969049	171979873	circ_277	58	+	0	33	0	25
chr20	47262388	47262499	circ_278	2	-	0	0	2	0
chr1	167988782	167992285	circ_279	31	+	0	4	0	27
chr9	96233422	96261168	circ_280	190	+	5	92	8	85
chr4	151792496	151814301	circ_281	3	-	0	0	0	3
chr18	21141323	21152144	circ_282	3	-	0	3	0	0
chr17	61228630	61230233	circ_283	2	+	0	0	0	2
chr12	13061176	13062105	circ_284	7	+	0	0	0	7
chr8	42218613	42220216	circ_285	2	+	0	0	0	2
chr7	44118338	44120515	circ_286	2	-	0	2	0	0
chr1	70694104	70705203	circ_287	3	+	0	3	0	0
chr19	49348626	49355583	circ_288	14	-	0	2	0	12
chr20	5939173	5944005	circ_289	15	+	0	0	0	15
chr5	133534776	133536765	circ_290	6	-	0	0	0	6
chr3	122182788	122215417	circ_291	4	-	0	4	0	0
chr18	12635060	12648024	circ_292	2	-	0	0	0	2
chr15	78805425	78807449	circ_293	2	+	0	2	0	0
chr3	112267379	112269109	circ_294	2	-	0	0	0	2
chr17	38504567	38506177	circ_295	3	+	0	0	0	3
chr2	236465801	236466410	circ_296	2	+	0	2	0	0
chr17	64092368	64105112	circ_297	3	-	0	0	0	3
chr6	158317858	158348246	circ_298	2	+	0	2	0	0
chr7	105644943	105660990	circ_299	2	+	0	2	0	0
chr1	19670851	19684057	circ_300	24	-	0	13	0	11
chr20	5538590	5539465	circ_301	2	-	0	2	0	0
chr2	99802639	99812219	circ_302	8	+	0	5	3	0
chr19	11446122	11456091	circ_303	2	-	0	0	0	2
chr16	58709945	58710192	circ_304	2	-	0	0	0	2
chr3	50142981	50145737	circ_305	3	+	0	3	0	0
chr1	40733476	40751701	circ_306	2	+	0	2	0	0
chr19	6702137	6702607	circ_307	7	-	0	2	2	3
chr1	47725960	47737913	circ_308	4	-	0	2	0	2
chr9	91652907	91661909	circ_309	6	-	0	4	2	0
chr16	162620	180590	circ_310	3	-	0	3	0	0
chr16	81703746	81712233	circ_311	2	+	0	2	0	0
chr22	46088875	46125470	circ_312	4	+	0	4	0	0
chr17	8283904	8285408	circ_313	2	-	0	0	0	2
chr17	38324201	38324432	circ_314	2	+	0	2	0	0
chr10	372945	403877	circ_315	2	-	0	0	0	2
chr14	65031468	65035165	circ_316	6	+	0	4	0	2
chr5	109049220	109091157	circ_317	17	+	0	17	0	0
chr22	31661931	31664186	circ_318	10	+	0	5	0	5
chr13	46077378	46085989	circ_319	18	+	0	10	0	8
chr4	88983057	88989213	circ_320	14	+	0	10	0	4
chr10	127482590	127482957	circ_321	2	-	0	0	0	2
chr10	93716981	93726514	circ_322	2	+	0	0	2	0
chr7	73790216	73791152	circ_323	5	+	0	3	0	2
chr21	47697440	47700051	circ_324	4	-	0	0	0	4
chr2	37105033	37121176	circ_325	33	-	0	14	0	19
chr18	196636	199316	circ_326	52	+	0	26	2	24
chr17	76818018	76825089	circ_327	2	-	0	0	0	2
chr16	16138306	16139870	circ_328	3	+	0	0	0	3
chr7	17885217	17890587	circ_329	36	-	0	21	2	13
chr19	8520288	8536311	circ_330	2	+	0	2	0	0
chr9	18657636	18662071	circ_331	5	+	0	0	0	5
chr7	130596939	130597712	circ_332	2	+	0	2	0	0
chr19	48221765	48229481	circ_333	49	+	2	22	0	25
chr3	137958309	137988974	circ_334	2	+	0	2	0	0
chr16	11096930	11097162	circ_335	3	+	0	0	0	3
chr19	45377172	45377735	circ_336	2	+	0	0	0	2
chr8	95503805	95504137	circ_337	10	-	0	5	0	5
chr1	160182899	160183055	circ_338	10	+	0	0	0	10
chr12	133357383	133360893	circ_339	26	-	0	10	2	14
chr6	33402928	33403390	circ_340	3	+	0	0	0	3
chr15	67523567	67529158	circ_341	45	-	0	17	0	28
chr22	36737414	36745300	circ_342	137	-	0	79	3	55
chr16	9012887	9024254	circ_343	6	-	0	3	0	3
chr10	121275020	121286936	circ_344	15	-	0	8	0	7
chr3	51575604	51661770	circ_345	9	+	0	2	0	7
chr19	39207725	39208714	circ_346	2	+	0	0	0	2
chr16	69687138	69693802	circ_347	4	+	0	4	0	0
chr1	44131366	44137546	circ_348	2	+	0	2	0	0
chr3	47762155	47787483	circ_349	7	-	0	7	0	0
chr17	5117344	5118588	circ_350	5	+	0	0	0	5
chr9	114289547	114296633	circ_351	55	+	0	22	0	33
chr7	56140689	56146201	circ_352	5	+	0	5	0	0
chr16	89590413	89620971	circ_353	2	+	0	0	0	2
chr11	129996594	130005610	circ_354	4	+	0	0	0	4
chr1	78248922	78280916	circ_355	6	+	0	6	0	0
chr20	45891031	45905539	circ_356	39	-	2	18	3	16
chr1	244715623	244724447	circ_357	18	+	0	16	0	2
chr12	111923068	111926584	circ_358	3	-	0	3	0	0
chr15	35182415	35185974	circ_359	4	-	0	2	0	2
chr3	57627379	57647278	circ_360	5	-	0	2	0	3
chr3	197707196	197726213	circ_361	5	+	0	5	0	0
chr19	11286692	11287253	circ_362	2	-	0	2	0	0
chr18	54426095	54448887	circ_363	122	+	2	32	5	83
chr14	21546335	21554025	circ_364	4	+	0	0	0	4
chr2	68717321	68753374	circ_365	12	+	0	7	5	0
chr7	100189289	100189525	circ_366	7	+	0	5	0	2
chr12	51079615	51090958	circ_367	5	+	0	3	0	2
chr1	26610997	26611954	circ_368	8	-	0	6	0	2
chr3	191072044	191078948	circ_369	2	+	0	2	0	0
chr11	122774632	122775152	circ_370	8	+	0	3	0	5
chr11	68772414	68772566	circ_371	3	+	0	0	3	0
chr9	16727794	16781290	circ_372	3	-	0	0	0	3
chr8	42296967	42320608	circ_373	2	-	0	2	0	0
chr1	20230759	20231480	circ_374	2	+	0	2	0	0
chr19	49845694	49846655	circ_375	7	-	0	0	0	7
chr11	9875086	9875251	circ_376	2	-	0	2	0	0
chr11	85723323	85742653	circ_377	7	-	0	5	2	0
chr5	72851312	72853465	circ_378	2	-	0	0	0	2
chr20	9400453	9404599	circ_379	3	+	0	0	0	3
chr11	94219089	94224131	circ_380	3	-	0	3	0	0
chr1	54502282	54509198	circ_381	7	-	0	2	0	5
chr19	24288741	24289445	circ_382	8	+	0	0	0	8
chr12	57674140	57677839	circ_383	17	-	0	7	0	10
chr15	70982792	70991999	circ_384	10	-	0	3	0	7
chr10	5998341	6002530	circ_385	3	-	0	3	0	0
chr2	55570783	55591169	circ_386	2	-	0	0	2	0
chr16	50063635	50068067	circ_387	3	+	0	0	0	3
chr2	121043449	121043658	circ_388	2	+	0	0	0	2
chr22	47103739	47116912	circ_389	5	-	0	3	0	2
chr10	50701162	50714058	circ_390	125	-	2	59	2	62
chr5	14343811	14346872	circ_391	2	+	0	0	0	2
chr8	90657364	90660841	circ_392	2	-	0	2	0	0
chr3	194325015	194331806	circ_393	4	-	0	2	0	2
chr9	111835635	111870850	circ_394	4	-	0	4	0	0
chr10	80878671	80976031	circ_395	11	+	0	4	0	7
chr11	3716678	3722069	circ_396	4	-	0	2	0	2
chr6	28348045	28354013	circ_397	2	-	0	0	2	0
chr4	146791396	146824367	circ_398	5	-	2	3	0	0
chrX	102094728	102120080	circ_399	2	+	0	2	0	0
chr17	41247862	41251897	circ_400	2	-	0	0	0	2
chr1	224868659	224922408	circ_401	69	+	0	52	0	17
chr1	117658196	117661389	circ_402	3	-	0	0	0	3
chr1	31742004	31764853	circ_403	2	-	0	2	0	0
chr5	5182160	5209363	circ_404	384	+	24	251	49	60
chr3	48895939	48897060	circ_405	2	-	0	2	0	0
chr20	50234028	50245611	circ_406	5	-	0	3	0	2
chr2	172309633	172333460	circ_407	3	+	0	3	0	0
chr6	74414671	74498335	circ_408	2	+	0	0	2	0
chr16	46617427	46618001	circ_409	4	-	0	0	0	4
chr20	31518203	31519142	circ_410	6	+	0	3	0	3
chr15	50940883	50955243	circ_411	49	-	0	11	2	36
chr16	15789764	15790717	circ_412	11	+	0	0	4	7
chr3	133894452	133907767	circ_413	2	-	0	0	0	2
chr4	183651352	183652292	circ_414	2	+	0	0	0	2
chr6	159178242	159181777	circ_415	3	+	0	0	0	3
chr19	3979988	3980540	circ_416	2	-	0	0	0	2
chr22	39710871	39711373	circ_417	7	-	0	0	0	7
chr7	129761933	129767291	circ_418	2	+	0	0	0	2
chr3	17549965	17627958	circ_419	5	-	0	0	0	5
chr4	7006570	7016284	circ_420	4	+	0	4	0	0
chr8	28956385	28956758	circ_421	2	-	0	2	0	0
chr9	115038123	115060196	circ_422	15	-	0	4	0	11
chr10	123658355	123670666	circ_423	2	-	0	2	0	0
chr12	54799532	54799655	circ_424	2	+	0	0	0	2
chr11	94528176	94564707	circ_425	9	+	0	4	0	5
chr1	213037066	213046160	circ_426	23	+	0	11	0	12
chr15	50935536	50967763	circ_427	2	-	0	2	0	0
chr1	225140371	225161855	circ_428	11	+	4	0	7	0
chr1	114440461	114444507	circ_429	4	-	0	0	0	4
chr2	24777257	24807429	circ_430	5	+	0	5	0	0
chr1	151317351	151317581	circ_431	2	-	0	2	0	0
chr5	38523520	38530768	circ_432	18	-	0	10	8	0
chr11	34111725	34113603	circ_433	18	+	0	11	0	7
chr11	74554394	74556316	circ_434	9	-	0	5	0	4
chr5	68396633	68410323	circ_435	2	+	0	2	0	0
chr5	176707565	176710929	circ_436	10	+	0	5	0	5
chr1	240492375	240519208	circ_437	41	+	0	18	3	20
chr15	93540186	93545547	circ_438	20	+	4	6	10	0
chr12	91552072	91558494	circ_439	2	-	0	0	0	2
chr7	26235466	26237352	circ_440	2	-	0	2	0	0
chr2	61575004	61577828	circ_441	3	-	0	3	0	0
chr19	11256975	11259914	circ_442	2	-	0	0	0	2
chr3	58104598	58112489	circ_443	2	+	0	0	0	2
chr3	196094898	196096382	circ_444	2	-	0	0	0	2
chr8	26206481	26207042	circ_445	6	+	0	3	0	3
chr5	140960310	140963182	circ_446	29	-	0	14	0	15
chr10	75597225	75632841	circ_447	3	-	0	0	0	3
chr22	19808120	19808898	circ_448	7	-	0	3	0	4
chr11	847200	866001	circ_449	2	+	0	0	0	2
chr14	73739509	73740805	circ_450	2	-	0	0	0	2
chr14	90429451	90437615	circ_451	5	+	0	0	0	5
chr21	38792600	38799703	circ_452	4	+	0	0	0	4
chr4	151119153	151125041	circ_453	18	+	0	14	0	4
chr1	20027260	20067434	circ_454	2	-	0	0	0	2
chr16	71718378	71748704	circ_455	7	-	0	4	0	3
chr13	38935890	38935993	circ_456	2	+	0	0	2	0
chr3	104483222	104574295	circ_457	5	-	0	3	0	2
chr11	587258	598502	circ_458	8	+	0	3	0	5
chr19	33406242	33406423	circ_459	6	-	0	0	0	6
chr6	74407122	74446231	circ_460	5	+	0	3	0	2
chr14	101396783	101415933	circ_461	2	+	0	0	2	0
chr17	66303083	66397591	circ_462	6	+	0	6	0	0
chr14	73753817	73763993	circ_463	2	-	0	2	0	0
chrX	14814281	14815420	circ_464	4	-	0	0	0	4
chr12	14628823	14631406	circ_465	4	+	0	0	0	4
chr3	122825595	122843190	circ_466	4	+	0	4	0	0
chr1	20111898	20113610	circ_467	2	-	0	0	0	2
chr6	168271065	168299147	circ_468	2	+	0	2	0	0
chr10	79253555	79347629	circ_469	3	-	0	3	0	0
chr17	40054120	40054887	circ_470	2	+	0	2	0	0
chr15	39874393	39874953	circ_471	2	+	0	2	0	0
chr5	132262812	132270633	circ_472	7	-	0	7	0	0
chr22	39111911	39113005	circ_473	9	+	0	6	0	3
chr6	155095122	155099179	circ_474	5	+	0	0	2	3
chr10	31644072	31647262	circ_475	53	+	0	4	0	49
chr3	52724960	52725645	circ_476	4	+	0	2	0	2
chr16	67578201	67578733	circ_477	6	+	0	2	0	4
chr5	137342678	137354835	circ_478	2	-	0	2	0	0
chr1	31819486	31821821	circ_479	20	+	0	6	0	14
chr19	17411664	17412433	circ_480	3	-	0	3	0	0
chr4	87724861	87726522	circ_481	2	+	0	0	0	2
chr1	11174531	11174869	circ_482	4	-	0	2	0	2
chr12	123270265	123276668	circ_483	3	+	0	3	0	0
chr2	225421011	225422573	circ_484	13	-	0	2	0	11
chr10	90653603	90665417	circ_485	3	+	0	3	0	0
chr3	17255698	17333493	circ_486	2	-	0	2	0	0
chr14	31103152	31107453	circ_487	19	+	0	5	4	10
chr1	236195700	236201553	circ_488	19	-	0	10	0	9
chr17	47869247	47874288	circ_489	7	+	0	0	0	7
chr19	33135230	33137521	circ_490	4	-	0	0	0	4
chr8	101271334	101287389	circ_491	15	-	0	6	0	9
chr14	55215532	55243258	circ_492	10	+	0	10	0	0
chr5	180668491	180669345	circ_493	50	-	0	11	0	39
chrX	69561648	69573657	circ_494	44	+	0	25	3	16
chr6	17539499	17543374	circ_495	17	+	0	11	0	6
chr2	200245086	200298237	circ_496	274	-	6	128	11	129
chr5	16763589	16766307	circ_497	3	-	0	3	0	0
chr6	108645028	108668243	circ_498	4	+	0	0	0	4
chr1	150935449	150936217	circ_499	3	+	0	0	0	3
chr2	158617391	158622708	circ_500	11	-	0	3	0	8
chr8	98718853	98725997	circ_501	3	+	0	0	0	3
chr15	91030185	91035943	circ_502	21	+	0	8	4	9
chr7	128034673	128034942	circ_503	2	-	0	0	0	2
chr22	38327805	38329119	circ_504	2	+	0	0	0	2
chr3	150293435	150299533	circ_505	13	+	2	2	0	9
chr17	45747043	45754493	circ_506	4	+	0	0	0	4
chr11	14479329	14520531	circ_507	4	-	0	0	4	0
chr1	58971731	58993007	circ_508	5	-	0	0	0	5
chr3	11871187	11880788	circ_509	9	-	0	0	0	9
chr13	23985358	23985879	circ_510	10	-	0	10	0	0
chr8	104279469	104298130	circ_511	3	-	0	3	0	0
chr10	80886510	80976031	circ_512	2	+	0	0	0	2
chr15	65266939	65273363	circ_513	13	-	0	9	0	4
chr12	122720332	122724492	circ_514	9	-	0	7	0	2
chr12	122369651	122380881	circ_515	15	+	0	12	0	3
chr6	138817355	138893198	circ_516	5	-	0	2	0	3
chr11	118923165	118923350	circ_517	8	+	0	4	0	4
chr2	133275111	133276689	circ_518	4	+	0	4	0	0
chr3	129585852	129599402	circ_519	3	-	0	0	0	3
chr16	53301210	53302038	circ_520	5	+	0	3	0	2
chr5	134705095	134705832	circ_521	32	-	0	7	0	25
chr10	128829913	128841428	circ_522	10	+	0	6	0	4
chrX	140809956	140825778	circ_523	2	+	0	0	0	2
chr3	56705627	56707753	circ_524	8	-	0	5	0	3
chr15	39874845	39886607	circ_525	2	+	0	2	0	0
chr8	56854413	56860282	circ_526	8	+	0	0	0	8
chrX	44791182	44793798	circ_527	5	+	0	0	0	5
chr12	14946888	14947473	circ_528	6	+	0	6	0	0
chr1	36282482	36307351	circ_529	2	+	0	2	0	0
chr3	112732118	112736331	circ_530	5	-	0	0	0	5
chr10	74790028	74828741	circ_531	6	-	0	6	0	0
chr10	78787580	78799395	circ_532	2	-	0	0	0	2
chr5	159520107	159521072	circ_533	8	-	0	5	0	3
chr2	24080284	24103625	circ_534	2	-	0	2	0	0
chr7	131529835	131530037	circ_535	2	+	0	0	0	2
chr8	6582390	6590171	circ_536	3	+	0	3	0	0
chr3	81691931	81720104	circ_537	10	-	0	6	0	4
chr1	29362337	29365938	circ_538	8	+	0	6	0	2
chr16	258076	270746	circ_539	2	-	0	0	0	2
chr12	105583768	105589279	circ_540	6	-	0	0	0	6
chr17	17919374	17929730	circ_541	2	-	0	0	0	2
chr8	1824736	1830915	circ_542	5	+	0	2	0	3
chr9	140669560	140712590	circ_543	4	+	0	4	0	0
chr2	61319598	61333797	circ_544	3	+	0	0	0	3
chrX	18265888	18275150	circ_545	5	-	0	2	0	3
chr7	92290366	92300849	circ_546	3	-	0	3	0	0
chr14	75498770	75505115	circ_547	2	-	0	0	0	2
chr15	64406756	64411053	circ_548	2	+	0	0	0	2
chr1	231954074	231954896	circ_549	2	+	0	0	2	0
chr18	33778652	33780287	circ_550	5	+	0	2	0	3
chr5	122135386	122144050	circ_551	3	+	0	0	0	3
chrX	44918250	44929602	circ_552	2	+	0	0	0	2
chr9	113703700	113767819	circ_553	4	-	0	4	0	0
chr21	34072147	34074357	circ_554	3	-	0	3	0	0
chr10	120445494	120450915	circ_555	2	-	0	2	0	0
chr10	128768965	128807068	circ_556	4	+	0	4	0	0
chr15	49493358	49531564	circ_557	2	+	0	0	0	2
chr5	109065042	109065214	circ_558	4	+	0	4	0	0
chr9	128112573	128118136	circ_559	6	+	0	2	0	4
chr20	60585101	60589763	circ_560	2	-	0	2	0	0
chrX	100265598	100274392	circ_561	3	-	0	0	0	3
chr16	87376482	87380856	circ_562	24	-	0	6	0	18
chr2	201790558	201791623	circ_563	2	-	0	0	0	2
chr12	53849668	53853187	circ_564	4	+	0	0	0	4
chr8	18793543	18797800	circ_565	2	-	0	0	0	2
chr2	216189963	216203630	circ_566	3	+	0	0	3	0
chr3	16399438	16411786	circ_567	7	-	0	2	0	5
chr16	2806334	2806607	circ_568	7	+	0	0	0	7
chr5	72374006	72378652	circ_569	4	+	0	4	0	0
chr1	31438828	31441339	circ_570	2	-	0	2	0	0
chr6	137041587	137105857	circ_571	6	-	0	4	2	0
chr12	124950718	124979914	circ_572	6	-	0	6	0	0
chr10	15174815	15183556	circ_573	4	-	0	4	0	0
chr6	159004985	159010814	circ_574	137	+	0	21	9	107
chr4	85815977	85818163	circ_575	2	-	0	0	0	2
chr6	139266355	139269050	circ_576	2	-	0	0	0	2
chr6	111708967	111737675	circ_577	8	-	0	6	2	0
chr22	31854460	31859119	circ_578	5	-	0	5	0	0
chr7	90355880	90419967	circ_579	39	+	0	13	4	22
chr2	110958997	110960056	circ_580	3	-	0	0	0	3
chr8	18490122	18513195	circ_581	3	-	0	3	0	0
chr19	50157908	50161146	circ_582	2	+	0	2	0	0
chr3	15001042	15003999	circ_583	2	+	0	0	0	2
chr13	111857635	111896641	circ_584	11	+	0	6	0	5
chr18	33747115	33751123	circ_585	2	+	0	0	0	2
chr19	46191644	46191824	circ_586	2	-	0	0	0	2
chr5	109091029	109110666	circ_587	2	+	0	2	0	0
chr10	12123470	12129728	circ_588	7	+	0	3	0	4
chr15	52203236	52213813	circ_589	3	+	0	0	0	3
chr7	155556502	155559349	circ_590	12	+	0	4	0	8
chr11	65373231	65375919	circ_591	16	-	0	5	0	11
chr3	128060075	128060732	circ_592	2	+	0	2	0	0
chr14	39509623	39509894	circ_593	2	-	0	0	2	0
chr4	113483526	113511030	circ_594	7	-	0	7	0	0
chr11	19998442	20005793	circ_595	4	+	0	2	0	2
chrX	70587903	70607311	circ_596	2	+	0	2	0	0
chr8	131191509	131249240	circ_597	6	-	0	6	0	0
chr1	151955141	151958727	circ_598	6	-	0	2	0	4
chr6	158509691	158514136	circ_599	3	+	0	0	0	3
chr4	13338516	13383218	circ_600	11	-	0	4	0	7
chr9	123533625	123538504	circ_601	4	-	0	2	2	0
chr17	39535207	39535983	circ_602	6	-	0	0	0	6
chr9	125719289	125782738	circ_603	15	+	0	13	2	0
chr22	32134372	32134897	circ_604	43	-	0	13	0	30
chr13	38320073	38320592	circ_605	5	-	0	0	2	3
chr8	98725889	98731417	circ_606	4	+	0	4	0	0
chr19	59058742	59061651	circ_607	6	+	0	2	0	4
chr3	10119764	10123148	circ_608	2	+	0	2	0	0
chr19	21281617	21349264	circ_609	6	+	0	0	4	2
chr12	78522485	78562646	circ_610	4	+	0	0	0	4
chr18	77193578	77227582	circ_611	2	+	0	0	0	2
chr11	77934457	77938097	circ_612	2	-	0	2	0	0
chr18	39081083	39105490	circ_613	3	-	0	3	0	0
chr16	84135225	84135712	circ_614	11	-	0	6	0	5
chr12	51639798	51663100	circ_615	3	-	0	0	0	3
chr14	74358729	74377120	circ_616	12	+	0	10	2	0
chr15	65743336	65744440	circ_617	7	-	0	0	0	7
chr20	45923409	45927616	circ_618	4	-	0	0	0	4
chr14	93727947	93730339	circ_619	4	-	0	0	0	4
chr9	7015852	7049200	circ_620	2	+	0	0	0	2
chr3	124527868	124540321	circ_621	7	-	0	7	0	0
chr5	162898190	162898469	circ_622	7	+	0	4	0	3
chr19	1271327	1272050	circ_623	149	+	0	82	2	65
chr16	70502751	70503226	circ_624	5	+	0	5	0	0
chr4	47877143	47888016	circ_625	10	-	0	4	3	3
chr8	11710118	11718988	circ_626	3	-	0	3	0	0
chrX	153589825	153589936	circ_627	2	-	0	0	2	0
chr8	131414130	131415139	circ_628	19	-	0	0	0	19
chr2	219411641	219425606	circ_629	5	-	0	5	0	0
chr5	156918622	156926670	circ_630	2	-	0	2	0	0
chr11	118368650	118372572	circ_631	2	+	0	2	0	0
chr5	118860910	118872245	circ_632	4	+	0	2	0	2
chr11	58317258	58338809	circ_633	2	-	0	2	0	0
chr8	22265822	22266009	circ_634	2	+	0	0	0	2
chr3	141889166	141896418	circ_635	4	-	0	2	0	2
chr13	46594583	46619651	circ_636	2	-	0	2	0	0
chr16	16126965	16146673	circ_637	9	+	0	5	0	4
chr6	144808683	144832259	circ_638	26	+	0	22	0	4
chr1	35862152	35865177	circ_639	3	+	0	3	0	0
chr5	72354264	72373320	circ_640	3	+	0	0	0	3
chr14	71428942	71479919	circ_641	2	+	0	2	0	0
chr13	114157810	114175048	circ_642	52	+	0	20	0	32
chr13	76195898	76197456	circ_643	2	+	0	0	0	2
chr3	183368083	183369064	circ_644	2	+	0	2	0	0
chr1	150550996	150551318	circ_645	24	-	0	6	0	18
chr20	47585683	47592736	circ_646	11	+	0	7	0	4
chr1	9800715	9801314	circ_647	20	-	0	8	2	10
chr4	170498078	170511960	circ_648	6	-	0	6	0	0
chr19	19035041	19035788	circ_649	5	+	0	2	0	3
chr4	2626988	2628304	circ_650	65	+	0	24	2	39
chr16	28970037	28970421	circ_651	5	+	0	0	0	5
chr1	155927503	155928187	circ_652	11	-	0	0	0	11
chr8	21832180	21834032	circ_653	3	+	0	0	0	3
chr1	226048713	226049920	circ_654	2	+	0	2	0	0
chr16	70575571	70575737	circ_655	2	+	0	0	0	2
chr18	76856475	76873354	circ_656	3	+	0	3	0	0
chr11	47444124	47444540	circ_657	5	-	0	0	0	5
chr7	810107	814799	circ_658	68	+	0	33	0	35
chr7	150814181	150815719	circ_659	142	+	0	69	0	73
chr2	24733837	24807429	circ_660	6	+	0	0	0	6
chr12	105303432	105322472	circ_661	6	-	0	4	0	2
chr16	521294	539000	circ_662	11	+	0	5	0	6
chr1	171761156	171783163	circ_663	2	+	0	2	0	0
chr6	79724798	79735881	circ_664	2	-	0	0	2	0
chr5	150843113	150847486	circ_665	3	+	0	3	0	0
chr17	57274904	57275150	circ_666	135	+	0	4	6	125
chr8	141678367	141762415	circ_667	2	-	0	2	0	0
chr2	192643944	192644355	circ_668	4	+	0	4	0	0
chr19	50498201	50498449	circ_669	2	+	0	2	0	0
chr2	204001381	204003471	circ_670	2	+	0	2	0	0
chr13	41890981	41910892	circ_671	11	+	0	7	4	0
chr14	23282108	23282649	circ_672	36	-	0	36	0	0
chr17	76411032	76420273	circ_673	2	+	0	0	0	2
chr10	45953232	45959775	circ_674	3	-	0	3	0	0
chr2	219339352	219339608	circ_675	12	-	0	3	0	9
chr3	111651115	111659492	circ_676	3	+	0	3	0	0
chr12	57640586	57641981	circ_677	5	-	0	2	0	3
chr9	19350699	19361961	circ_678	2	+	0	0	0	2
chr21	47546453	47549078	circ_679	4	-	0	2	0	2
chr11	126136837	126137069	circ_680	3	-	0	0	0	3
chr19	46324641	46357765	circ_681	2	-	0	0	0	2
chr2	161277068	161288988	circ_682	2	-	0	0	0	2
chr19	11024552	11027453	circ_683	41	+	0	19	0	22
chr21	34787194	34793992	circ_684	17	+	0	6	0	11
chr5	179134132	179135381	circ_685	2	+	0	0	0	2
chr1	23381561	23395644	circ_686	5	+	0	5	0	0
chr14	96807858	96813678	circ_687	41	-	3	25	5	8
chr10	103637560	103649247	circ_688	20	-	0	11	0	9
chr16	74694829	74695349	circ_689	39	-	0	11	3	25
chr19	49136700	49136912	circ_690	23	-	0	4	0	19
chr14	102473344	102474674	circ_691	2	+	0	0	0	2
chr10	96201652	96234540	circ_692	108	+	3	41	0	64
chr11	68115314	68125315	circ_693	2	+	0	2	0	0
chr18	19341402	19399607	circ_694	3	+	0	0	0	3
chr4	99495607	99496056	circ_695	7	-	0	0	0	7
chr2	224856519	224863059	circ_696	6	-	0	6	0	0
chr12	95546586	95546769	circ_697	10	-	0	8	0	2
chr19	15290001	15290262	circ_698	2	+	0	0	2	0
chr14	23996848	23997013	circ_699	2	-	0	0	0	2
chr11	111715323	111735974	circ_700	4	-	0	4	0	0
chr10	11551593	11569566	circ_701	3	-	0	0	0	3
chr11	46670686	46671867	circ_702	4	+	0	0	0	4
chr17	33466253	33467085	circ_703	6	-	0	3	0	3
chr14	105692405	105707751	circ_704	10	-	0	3	0	7
chr12	19475243	19475601	circ_705	4	+	0	0	0	4
chr3	52952499	52962357	circ_706	2	-	0	0	0	2
chr17	35600286	35603892	circ_707	3	-	0	0	0	3
chr2	175742237	175742856	circ_708	5	-	0	2	0	3
chr11	128963515	128994789	circ_709	11	-	0	6	0	5
chr11	134126441	134127151	circ_710	7	+	0	3	0	4
chr5	9379934	9423350	circ_711	29	-	0	13	4	12
chr14	62212408	62213919	circ_712	2	+	0	0	0	2
chr3	196541321	196547438	circ_713	6	+	0	0	0	6
chr15	81192589	81201647	circ_714	5	+	0	5	0	0
chr11	74495477	74500744	circ_715	6	+	0	0	0	6
chr19	12760726	12761036	circ_716	2	-	0	2	0	0
chr17	80196738	80196886	circ_717	3	+	0	0	0	3
chr3	142222203	142226951	circ_718	4	-	2	0	0	2
chr2	201741641	201752408	circ_719	9	-	0	6	0	3
chr17	35506787	35538297	circ_720	3	-	0	0	0	3
chr17	76810493	76834832	circ_721	4	-	0	4	0	0
chr14	50611887	50625364	circ_722	6	-	0	3	0	3
chrX	3736482	3772968	circ_723	2	-	0	0	0	2
chr13	21283989	21303355	circ_724	3	-	0	3	0	0
chr8	39068662	39103685	circ_725	2	+	0	2	0	0
chr17	57721636	57725027	circ_726	2	+	0	0	0	2
chr11	102668081	102668201	circ_727	17	-	0	0	17	0
chr13	24823614	24826000	circ_728	90	+	0	42	0	48
chr2	32749954	32774548	circ_729	2	+	0	2	0	0
chr18	48584494	48593557	circ_730	7	+	0	3	0	4
chr12	24982756	25002883	circ_731	10	-	0	5	0	5
chr8	93088192	93093521	circ_732	7	-	0	3	0	4
chr6	71185112	71212494	circ_733	3	+	0	3	0	0
chr10	122248582	122280607	circ_734	2	+	0	0	0	2
chr12	78400198	78452895	circ_735	4	+	2	2	0	0
chr7	114582329	114619836	circ_736	16	+	0	8	0	8
chr2	206036934	206050587	circ_737	10	+	0	4	2	4
chr6	146042036	146044096	circ_738	2	-	0	2	0	0
chr10	52103251	52104105	circ_739	7	-	0	5	0	2
chr14	74398205	74398815	circ_740	7	+	0	4	0	3
chr14	103425967	103430987	circ_741	5	-	0	3	0	2
chr2	128767842	128770728	circ_742	3	-	0	0	0	3
chrX	106082537	106093540	circ_743	3	+	0	3	0	0
chr6	129950497	129955250	circ_744	24	-	0	5	2	17
chr19	14519658	14524036	circ_745	2	-	0	2	0	0
chr9	22046749	22065756	circ_746	3	+	0	0	3	0
chr14	50199421	50206900	circ_747	3	+	0	0	0	3
chr5	33648926	33662145	circ_748	2	-	0	2	0	0
chr3	179118908	179144030	circ_749	14	-	0	6	3	5
chr14	50919907	50930851	circ_750	2	-	0	0	0	2
chr10	38126665	38126912	circ_751	2	-	0	2	0	0
chr12	46622935	46623422	circ_752	3	-	0	0	0	3
chrX	47926259	47926449	circ_753	3	-	0	0	0	3
chr6	1930336	1961200	circ_754	3	-	0	0	0	3
chr12	104705067	104725419	circ_755	2	+	0	0	0	2
chr6	135299816	135315013	circ_756	2	-	0	2	0	0
chr10	5838725	5842668	circ_757	21	-	0	7	2	12
chr7	40117603	40118450	circ_758	3	+	0	3	0	0
chr16	66757611	66783216	circ_759	2	-	0	2	0	0
chr5	77511878	77563419	circ_760	3	-	0	3	0	0
chr11	118451960	118455359	circ_761	18	+	0	15	0	3
chr12	75874739	75875859	circ_762	4	+	0	2	0	2
chr4	2906490	2916767	circ_763	2	+	0	2	0	0
chr3	53322082	53324886	circ_764	2	-	0	0	0	2
chr11	62303416	62304039	circ_765	244	-	0	73	4	167
chr8	30435882	30437913	circ_766	2	-	0	2	0	0
chr4	120189422	120193189	circ_767	3	+	0	3	0	0
chr21	44270150	44274736	circ_768	2	-	0	2	0	0
chr3	136096501	136106689	circ_769	10	-	0	0	0	10
chr21	46538478	46554747	circ_770	2	+	0	0	0	2
chr8	12956855	12960362	circ_771	2	-	0	2	0	0
chr17	59981820	60002460	circ_772	2	-	0	2	0	0
chr15	22940727	22958342	circ_773	2	+	0	2	0	0
chr15	68434283	68457142	circ_774	24	+	0	18	0	6
chr20	56991841	56993419	circ_775	4	+	0	0	0	4
chr15	81082876	81083336	circ_776	8	+	0	0	0	8
chr3	11382118	11389509	circ_777	8	+	0	4	0	4
chr1	60125890	60139805	circ_778	6	+	0	2	0	4
chr1	12335881	12338095	circ_779	15	+	0	13	2	0
chr1	39924757	39934404	circ_780	4	+	0	2	0	2
chr20	33300346	33301134	circ_781	2	+	0	0	2	0
chr5	311407	314711	circ_782	2	+	0	0	0	2
chr19	41088256	41089623	circ_783	8	+	0	2	0	6
chr1	55599742	55604391	circ_784	2	-	0	2	0	0
chr1	25773252	25785383	circ_785	4	+	0	4	0	0
chr17	62289933	62291602	circ_786	49	-	0	28	0	21
chr7	47392678	47392883	circ_787	2	-	0	0	0	2
chr21	40650668	40670508	circ_788	7	-	0	4	0	3
chr3	57657982	57667622	circ_789	2	-	0	2	0	0
chr2	20490412	20497439	circ_790	2	-	0	0	0	2
chr20	21335426	21338430	circ_791	3	+	0	0	0	3
chr1	243471290	243507633	circ_792	2	+	0	2	0	0
chr11	1307231	1310006	circ_793	4	-	0	0	0	4
chr16	75646140	75646759	circ_794	5	-	0	5	0	0
chr14	58934452	58937441	circ_795	6	+	0	3	0	3
chr2	122514815	122516382	circ_796	16	+	0	2	0	14
chr9	137619111	137630654	circ_797	3	+	0	3	0	0
chr8	145533140	145537717	circ_798	7	+	0	3	0	4
chr6	56564450	56569167	circ_799	24	-	2	9	6	7
chr14	55625239	55629793	circ_800	3	-	0	0	0	3
chr20	43545396	43547918	circ_801	14	+	0	3	3	8
chr4	174254650	174254820	circ_802	2	-	0	0	0	2
chr17	60106901	60112969	circ_803	24	-	0	17	0	7
chr11	34107851	34111003	circ_804	2	+	0	0	0	2
chr3	125282541	125301822	circ_805	2	-	0	2	0	0
chr11	126104889	126110939	circ_806	8	+	0	5	0	3
chr9	3898690	3937189	circ_807	11	-	0	8	0	3
chr20	39867327	39868344	circ_808	5	-	0	0	0	5
chr2	216256354	216259442	circ_809	3	-	0	3	0	0
chr4	120180974	120190992	circ_810	9	+	0	9	0	0
chr3	139138398	139204069	circ_811	2	+	0	2	0	0
chr17	17782940	17810845	circ_812	18	-	0	14	0	4
chr11	124844991	124847496	circ_813	28	+	0	5	0	23
chr1	227381486	227441856	circ_814	6	-	0	4	2	0
chr11	108186549	108192147	circ_815	5	+	0	0	0	5
chr2	9484660	9499018	circ_816	12	+	0	2	0	10
chr12	66603235	66611015	circ_817	26	+	0	23	0	3
chr1	39512707	39513659	circ_818	3	+	0	0	0	3
chr2	230638812	230642195	circ_819	5	-	0	3	0	2
chr7	90585011	90613556	circ_820	24	+	0	0	0	24
chrX	65824262	65825068	circ_821	12	-	0	5	0	7
chr1	94964157	94972198	circ_822	10	+	0	5	0	5
chr15	56132644	56132925	circ_823	4	-	0	2	0	2
chr17	57842331	57895134	circ_824	3	+	0	3	0	0
chr13	23927923	23945304	circ_825	147	-	3	128	6	10
chr17	57728563	57733388	circ_826	6	+	0	0	0	6
chr6	111847361	111852305	circ_827	3	-	0	0	0	3
chr3	47155365	47158244	circ_828	3	-	0	0	0	3
chr11	18312988	18313566	circ_829	40	-	2	31	3	4
chr14	102469128	102471020	circ_830	2	+	0	2	0	0
chr17	16974193	16981390	circ_831	3	+	0	0	0	3
chr2	102460562	102460773	circ_832	3	+	0	0	0	3
chr6	157431605	157454341	circ_833	46	+	0	18	0	28
chr15	52699488	52700337	circ_834	2	-	0	0	0	2
chr19	651610	652884	circ_835	17	-	0	10	0	7
chr13	77791974	77807398	circ_836	5	-	0	3	0	2
chr17	46051059	46051266	circ_837	2	+	0	0	0	2
chr12	53848509	53853187	circ_838	2	+	0	2	0	0
chr16	67973788	67974734	circ_839	2	-	0	0	0	2
chr14	65898754	65922436	circ_840	3	+	0	3	0	0
chr19	31851273	31851487	circ_841	5	+	0	0	0	5
chr5	14270933	14304701	circ_842	13	+	0	11	0	2
chr7	91957096	91981956	circ_843	5	+	0	5	0	0
chr8	118830673	118849440	circ_844	21	-	0	15	2	4
chr7	36438687	36455493	circ_845	4	+	0	4	0	0
chr4	25156619	25160729	circ_846	18	-	0	9	0	9
chr7	128657036	128658211	circ_847	3	-	0	0	0	3
chr9	19276155	19276477	circ_848	2	+	0	2	0	0
chr9	133507328	133507665	circ_849	2	+	0	0	0	2
chr14	100551023	100563995	circ_850	5	+	0	5	0	0
chr10	13214375	13217681	circ_851	7	+	0	0	0	7
chr9	33948371	33973235	circ_852	2	-	0	0	0	2
chr4	121675707	121732604	circ_853	56	-	5	32	7	12
chr6	17837108	17856353	circ_854	2	-	0	2	0	0
chr1	22027990	22030111	circ_855	15	-	0	9	0	6
chr20	32619327	32621045	circ_856	13	+	0	2	0	11
chr7	122019421	122056218	circ_857	4	-	0	4	0	0
chr4	88973142	88989213	circ_858	7	+	0	7	0	0
chr1	192997214	192998787	circ_859	4	-	0	4	0	0
chr3	49094294	49095323	circ_860	12	-	0	5	2	5
chr13	99203863	99204227	circ_861	2	-	0	0	2	0
chr13	20248321	20251963	circ_862	3	-	0	0	0	3
chr16	18805920	18810156	circ_863	9	-	0	5	0	4
chr1	64117339	64120137	circ_864	11	+	0	0	0	11
chr9	91619390	91619778	circ_865	2	-	0	2	0	0
chr3	47468646	47476627	circ_866	4	-	0	2	0	2
chr2	239090705	239103511	circ_867	21	-	0	11	0	10
chr1	205130385	205138960	circ_868	2	-	0	2	0	0
chr11	70267686	70269021	circ_869	7	+	0	2	0	5
chr2	36749234	36764689	circ_870	14	+	0	7	0	7
chr9	99271954	99327765	circ_871	12	-	0	12	0	0
chr14	69919957	69922583	circ_872	8	+	0	0	0	8
chr7	129350213	129367205	circ_873	2	+	0	2	0	0
chr7	100281172	100281541	circ_874	2	-	0	0	0	2
chrX	24190831	24197887	circ_875	202	+	2	113	12	75
chr17	65924470	65936772	circ_876	2	+	0	2	0	0
chr5	170346444	170395381	circ_877	2	+	0	2	0	0
chr16	56973148	56974157	circ_878	10	+	0	4	0	6
chr22	31858917	31859953	circ_879	15	-	0	9	0	6
chr9	118969734	118989831	circ_880	24	+	0	14	0	10
chr3	17226600	17279911	circ_881	2	-	0	2	0	0
chr14	101450684	101455127	circ_882	5	+	0	2	0	3
chr2	46583289	46588229	circ_883	9	+	0	2	0	7
chr6	17688626	17688849	circ_884	6	-	0	0	0	6
chr12	13364402	13366755	circ_885	5	+	0	2	0	3
chr17	526772	530556	circ_886	28	-	0	10	0	18
chr5	118437629	118452031	circ_887	2	+	0	0	0	2
chr12	133433053	133438220	circ_888	6	-	0	3	0	3
chr2	43506903	43520352	circ_889	4	-	0	4	0	0
chr2	44121683	44153100	circ_890	2	-	0	2	0	0
chr8	19250828	19252404	circ_891	2	+	0	2	0	0
chr8	37704371	37706173	circ_892	5	-	0	0	0	5
chr11	108350027	108361894	circ_893	7	-	0	7	0	0
chr6	150057606	150059914	circ_894	3	-	0	0	0	3
chr8	118978286	119012038	circ_895	2	-	0	2	0	0
chr3	129546645	129551669	circ_896	6	-	0	6	0	0
chr2	192543715	192548530	circ_897	2	+	0	0	0	2
chr6	157488173	157495251	circ_898	5	+	0	0	0	5
chr11	95967869	95970447	circ_899	2	-	0	0	0	2
chr1	51906018	51930998	circ_900	2	-	0	0	0	2
chr11	1491500	1502115	circ_901	3	-	0	3	0	0
chr17	43197835	43198270	circ_902	3	+	0	3	0	0
chr16	27244321	27246620	circ_903	11	-	0	2	0	9
chr20	56915629	56918855	circ_904	2	+	0	2	0	0
chr2	48059487	48066908	circ_905	3	-	0	3	0	0
chr15	73991926	74005404	circ_906	2	+	0	2	0	0
chr18	7888103	7955412	circ_907	2	+	0	0	0	2
chr5	15628366	15629801	circ_908	2	+	0	0	0	2
chr3	9796387	9796569	circ_909	4	+	0	0	0	4
chr1	237013643	237016388	circ_910	10	+	0	5	0	5
chr5	176707565	176715926	circ_911	7	+	0	2	0	5
chr1	10177516	10179671	circ_912	6	+	0	2	0	4
chr12	78443772	78452919	circ_913	4	+	0	2	0	2
chr17	80085567	80092070	circ_914	44	-	0	25	0	19
chr5	139568648	139574237	circ_915	4	+	0	2	0	2
chr8	141549418	141551457	circ_916	24	-	0	13	0	11
chr10	25226112	25231365	circ_917	26	-	0	8	0	18
chrX	44383247	44397788	circ_918	3	-	0	3	0	0
chr7	44739739	44741214	circ_919	28	+	0	10	0	18
chr4	72102292	72121116	circ_920	45	+	0	12	0	33
chr1	212238258	212242045	circ_921	2	+	0	0	0	2
chr13	46616298	46619651	circ_922	4	-	0	4	0	0
chr10	27462046	27470510	circ_923	4	+	0	4	0	0
chr2	55277205	55277445	circ_924	2	+	0	0	0	2
chr6	159197439	159210403	circ_925	5	-	0	5	0	0
chr1	235416044	235420540	circ_926	2	-	0	0	0	2
chr15	43348541	43352312	circ_927	2	-	0	0	0	2
chr14	55821083	55829671	circ_928	2	+	0	0	0	2
chr16	29989058	29997825	circ_929	2	+	0	2	0	0
chr2	44428324	44436466	circ_930	9	+	0	6	3	0
chr4	7840250	7870446	circ_931	2	-	0	2	0	0
chr2	197143251	197157474	circ_932	10	-	0	5	0	5
chr1	233353644	233363117	circ_933	37	-	0	16	2	19
chr18	9522157	9522507	circ_934	4	+	0	0	0	4
chr15	65790201	65793117	circ_935	4	-	0	4	0	0
chr12	112568314	112572870	circ_936	2	+	0	2	0	0
chr10	28824490	28879761	circ_937	3	+	0	3	0	0
chr22	24431891	24434909	circ_938	20	+	0	11	0	9
chr16	27539918	27556844	circ_939	7	-	0	4	0	3
chr11	77552064	77553674	circ_940	4	+	0	0	0	4
chr22	19028570	19029472	circ_941	6	-	0	2	0	4
chr6	139487420	139488461	circ_942	7	+	0	4	0	3
chr22	41265002	41278181	circ_943	4	+	0	2	0	2
chr21	43259731	43264049	circ_944	2	-	0	2	0	0
chr9	138741982	138754454	circ_945	10	-	0	4	0	6
chr5	80409356	80422982	circ_946	18	+	0	5	0	13
chr6	36050807	36063643	circ_947	2	+	0	0	0	2
chr7	44609582	44610476	circ_948	4	-	0	0	0	4
chr14	31382729	31388312	circ_949	4	-	0	0	0	4
chr14	39517855	39524500	circ_950	10	-	0	3	0	7
chr17	1553960	1554185	circ_951	2	+	0	2	0	0
chr4	47886362	47898664	circ_952	2	-	0	2	0	0
chr17	4186092	4235213	circ_953	2	-	0	2	0	0
chr9	19276155	19328160	circ_954	2	+	0	2	0	0
chr4	1838155	1843524	circ_955	3	-	0	3	0	0
chr17	27802687	27805365	circ_956	2	+	0	0	0	2
chr3	8894562	8896458	circ_957	2	-	0	2	0	0
chrX	149761066	149787612	circ_958	10	+	0	7	0	3
chr17	65955656	65972074	circ_959	6	+	0	6	0	0
chr5	37302880	37303516	circ_960	4	-	0	0	0	4
chr3	121178896	121187278	circ_961	2	-	0	0	0	2
chr9	114341075	114359712	circ_962	3	-	0	3	0	0
chr14	71511849	71543136	circ_963	5	+	0	2	3	0
chr8	135820746	135834646	circ_964	2	-	0	0	0	2
chr2	45927677	45928630	circ_965	6	+	0	0	0	6
chr8	143425326	143436124	circ_966	2	-	0	2	0	0
chr18	42281139	42339068	circ_967	4	+	0	4	0	0
chr3	11396894	11468400	circ_968	51	+	0	34	0	17
chr4	148886174	148887990	circ_969	3	+	0	0	0	3
chr5	5191797	5222997	circ_970	13	+	0	6	0	7
chr3	179418795	179448497	circ_971	4	+	0	4	0	0
chr6	119177533	119177708	circ_972	5	-	0	0	0	5
chr5	112399680	112421007	circ_973	4	-	0	2	0	2
chr11	85718584	85742653	circ_974	13	-	3	4	6	0
chr2	135093787	135186010	circ_975	2	+	0	2	0	0
chr21	47531892	47532491	circ_976	3	+	0	0	0	3
chr16	4519227	4519466	circ_977	3	-	0	0	0	3
chr6	43527914	43535091	circ_978	12	-	0	7	0	5
chr1	32256875	32257815	circ_979	9	-	0	7	0	2
chr2	161284293	161288988	circ_980	2	-	0	0	2	0
chr15	93540482	93540633	circ_981	2	+	0	0	0	2
chr2	170871790	170897495	circ_982	8	+	0	2	0	6
chr3	171965322	172016577	circ_983	3	+	0	3	0	0
chr1	44070860	44071114	circ_984	3	+	0	0	0	3
chr8	103341317	103357773	circ_985	10	-	0	3	2	5
chr19	41850651	41854360	circ_986	2	-	0	0	0	2
chrX	19701940	19725102	circ_987	6	-	0	4	0	2
chr19	11280552	11289396	circ_988	10	-	0	4	0	6
chr7	143079538	143079666	circ_989	2	-	0	0	0	2
chr3	194157823	194171005	circ_990	3	-	0	3	0	0
chr10	104445572	104465246	circ_991	2	-	0	2	0	0
chr2	55433405	55434076	circ_992	2	-	0	0	0	2
chr2	224758950	224760347	circ_993	130	-	0	20	0	110
chr13	48827943	48835457	circ_994	13	+	0	8	2	3
chr2	101670569	101676001	circ_995	12	-	0	8	0	4
chr2	216238044	216256537	circ_996	13	-	0	13	0	0
chr4	54249939	54256040	circ_997	214	+	0	68	4	142
chr13	95768175	95822882	circ_998	12	-	0	9	0	3
chr9	128230250	128268696	circ_999	22	-	0	15	0	7
chr7	73100965	73101425	circ_1000	165	+	0	27	4	134
chr16	70351398	70358590	circ_1001	3	+	0	0	0	3
chr7	151902190	151904513	circ_1002	7	-	0	5	0	2
chr10	105767934	105778666	circ_1003	14	+	0	3	7	4
chr2	202603392	202609152	circ_1004	6	-	0	2	0	4
chr17	76394332	76400170	circ_1005	6	+	0	3	0	3
chr9	89811107	89813036	circ_1006	2	-	0	0	0	2
chr1	109533875	109547340	circ_1007	3	-	0	3	0	0
chr9	95033165	95033894	circ_1008	2	-	0	0	0	2
chr18	51715243	51731527	circ_1009	2	-	0	0	0	2
chr22	41531816	41533794	circ_1010	4	+	0	0	0	4
chr3	58923373	58952548	circ_1011	2	-	0	2	0	0
chr3	148765814	148773187	circ_1012	2	-	0	0	0	2
chr6	144858717	144860579	circ_1013	94	+	0	50	6	38
chr1	67356836	67371058	circ_1014	389	-	0	261	20	108
chr3	47960208	47963368	circ_1015	81	-	0	30	0	51
chr1	161748033	161762117	circ_1016	2	+	0	0	0	2
chr1	208315673	208321356	circ_1017	2	-	0	0	0	2
chr4	142147920	142149678	circ_1018	2	+	0	0	0	2
chr4	1729434	1737561	circ_1019	2	+	0	2	0	0
chr7	4824679	4825026	circ_1020	5	-	0	2	0	3
chr2	9083315	9114564	circ_1021	13	-	0	4	0	9
chr12	102301963	102308010	circ_1022	150	+	0	41	2	107
chr12	57453661	57463089	circ_1023	2	-	0	0	0	2
chr7	158586340	158591763	circ_1024	3	-	0	0	0	3
chr8	141810557	141889736	circ_1025	6	-	0	2	0	4
chr21	37741285	37742174	circ_1026	2	+	0	0	2	0
chr17	41888174	41888573	circ_1027	2	-	0	2	0	0
chr3	175165016	175189546	circ_1028	5	+	0	5	0	0
chr1	200801327	200801973	circ_1029	2	+	0	0	0	2
chr6	150147399	150174296	circ_1030	81	-	0	27	4	50
chr3	111616552	111627475	circ_1031	2	+	0	0	0	2
chr3	195015447	195053852	circ_1032	2	-	0	2	0	0
chr6	3076997	3081350	circ_1033	9	+	0	6	0	3
chr11	20101609	20104725	circ_1034	52	+	0	13	0	39
chr9	78682870	78722267	circ_1035	4	+	0	0	2	2
chr6	99823815	99831700	circ_1036	4	-	0	2	2	0
chr12	102179789	102190540	circ_1037	2	-	0	0	0	2
chr22	38689260	38710174	circ_1038	5	-	0	3	0	2
chr3	51661568	51661770	circ_1039	7	+	0	3	0	4
chr5	6748576	6751310	circ_1040	2	+	0	2	0	0
chr20	48252837	48273239	circ_1041	5	-	0	0	0	5
chr19	53158813	53164096	circ_1042	88	-	0	0	0	88
chr2	62103229	62107529	circ_1043	16	-	0	8	3	5
chr11	107965117	107966418	circ_1044	5	+	2	3	0	0
chr2	219613558	219616529	circ_1045	4	+	0	4	0	0
chr21	40581920	40590586	circ_1046	2	-	0	2	0	0
chr3	45515734	45518119	circ_1047	2	+	0	0	0	2
chr15	62312677	62340013	circ_1048	5	-	0	5	0	0
chr9	113771427	113798481	circ_1049	10	-	0	3	0	7
chr17	45740454	45742524	circ_1050	16	+	0	6	0	10
chr19	33579039	33581771	circ_1051	3	+	0	0	0	3
chr17	79244717	79258695	circ_1052	22	-	0	14	0	8
chr11	77336007	77336863	circ_1053	102	-	0	46	9	47
chr19	19153519	19153686	circ_1054	2	+	0	0	0	2
chr8	95897294	95897786	circ_1055	36	-	0	13	2	21
chr11	122805127	122805783	circ_1056	2	+	0	2	0	0
chr22	36708093	36714370	circ_1057	2	-	0	0	0	2
chr1	89270528	89279416	circ_1058	2	+	0	2	0	0
chr3	196612021	196613565	circ_1059	15	+	0	13	0	2
chr18	21095819	21096387	circ_1060	7	+	0	5	0	2
chrX	153996576	153997585	circ_1061	49	+	0	12	0	37
chr9	33953282	33956144	circ_1062	64	-	0	23	2	39
chr17	1985103	1989195	circ_1063	8	-	0	0	3	5
chr17	18152113	18154331	circ_1064	2	-	0	0	0	2
chr12	42768664	42792796	circ_1065	23	+	0	20	0	3
chr16	28990475	28994611	circ_1066	4	+	0	0	0	4
chr18	12999419	13030607	circ_1067	33	+	0	17	16	0
chr19	19307774	19310043	circ_1068	2	+	0	2	0	0
chr4	83978078	83978561	circ_1069	7	+	0	4	0	3
chr19	17273159	17286550	circ_1070	2	+	0	2	0	0
chr4	3088665	3101121	circ_1071	34	+	0	3	0	31
chr3	159530546	159584070	circ_1072	7	+	0	4	0	3
chr2	170401230	170413807	circ_1073	30	-	0	24	3	3
chr16	2120456	2124390	circ_1074	6	+	0	3	0	3
chr8	22451245	22452158	circ_1075	8	+	0	0	0	8
chr1	53343353	53347337	circ_1076	6	+	0	0	0	6
chr12	31586088	31600703	circ_1077	5	-	0	2	0	3
chr4	77887220	77895960	circ_1078	43	+	0	22	3	18
chr19	41782063	41798416	circ_1079	3	+	0	0	0	3
chr6	75847152	75848677	circ_1080	4	-	0	4	0	0
chr1	180366650	180464660	circ_1081	3	-	0	3	0	0
chr15	64791491	64792365	circ_1082	252	+	3	146	3	100
chr18	21757976	21759799	circ_1083	3	-	0	0	0	3
chr5	142779220	142780417	circ_1084	104	-	2	59	11	32
chr1	25666964	25679465	circ_1085	9	+	0	3	0	6
chr2	198340201	198359510	circ_1086	2	+	0	2	0	0
chr11	72578909	72613683	circ_1087	8	-	0	3	0	5
chr20	3578552	3584909	circ_1088	2	+	0	2	0	0
chr7	138739950	138745884	circ_1089	3	-	0	0	0	3
chr16	4038994	4057559	circ_1090	3	-	0	0	0	3
chr3	28334226	28339841	circ_1091	6	+	0	6	0	0
chr16	4504811	4505781	circ_1092	4	+	0	4	0	0
chr1	19244855	19246267	circ_1093	3	-	0	0	0	3
chr9	99658177	99705034	circ_1094	8	-	0	5	0	3
chr7	78850047	78850517	circ_1095	2	-	0	2	0	0
chr8	126194344	126207514	circ_1096	4	+	0	4	0	0
chr3	128060403	128077216	circ_1097	2	+	0	0	0	2
chr2	9458652	9463379	circ_1098	3	+	0	3	0	0
chr21	16386664	16415895	circ_1099	642	-	2	82	22	536
chr18	74649111	74672811	circ_1100	18	+	0	9	0	9
chr14	71413631	71435827	circ_1101	11	+	0	3	0	8
chr2	62103229	62110683	circ_1102	7	-	0	7	0	0
chr16	66759730	66763002	circ_1103	36	-	0	13	0	23
chr3	173662722	173662973	circ_1104	2	+	0	2	0	0
chr17	57181364	57181755	circ_1105	2	-	0	2	0	0
chr15	76566752	76578822	circ_1106	21	-	0	8	0	13
chr14	50649180	50671127	circ_1107	2	-	0	2	0	0
chr1	56894975	56895978	circ_1108	2	-	0	2	0	0
chr22	41175012	41195087	circ_1109	3	-	0	3	0	0
chr3	49070235	49070371	circ_1110	2	+	0	0	0	2
chr7	139047142	139056209	circ_1111	2	+	0	2	0	0
chr6	108645028	108645252	circ_1112	3	+	0	0	0	3
chr5	177633891	177634073	circ_1113	5	+	0	0	0	5
chr10	35302626	35320547	circ_1114	5	-	0	3	2	0
chr1	225306921	225311316	circ_1115	4	+	0	0	0	4
chr3	167369464	167376114	circ_1116	6	-	0	4	0	2
chr4	887164	887797	circ_1117	2	-	0	0	0	2
chr6	157216048	157256710	circ_1118	2	+	0	2	0	0
chr5	38933679	38933786	circ_1119	2	+	0	0	0	2
chr5	127704874	127710443	circ_1120	3	-	0	0	0	3
chrX	23748643	23754133	circ_1121	3	-	0	0	0	3
chr7	2252846	2265185	circ_1122	5	-	0	0	0	5
chr16	11935551	11935857	circ_1123	9	-	0	3	0	6
chr4	56336883	56376232	circ_1124	3	-	0	3	0	0
chr13	52249305	52301926	circ_1125	4	+	0	4	0	0
chr9	126163985	126202770	circ_1126	4	-	0	0	0	4
chr10	22002700	22024164	circ_1127	3	+	0	3	0	0
chr5	162939007	162943717	circ_1128	2	+	0	2	0	0
chr10	69902696	69918384	circ_1129	14	+	0	9	0	5
chr9	109764454	109765707	circ_1130	2	+	0	0	0	2
chr8	41466934	41469792	circ_1131	2	+	0	2	0	0
chr3	197559067	197566268	circ_1132	4	+	0	4	0	0
chr11	9834078	9838571	circ_1133	6	-	0	2	0	4
chr16	18794102	18794424	circ_1134	3	-	0	0	0	3
chr3	17549965	17618041	circ_1135	2	-	0	2	0	0
chr12	113810453	113812812	circ_1136	2	+	0	0	0	2
chr2	211421442	211447433	circ_1137	2	+	0	2	0	0
chr1	53343596	53347337	circ_1138	4	+	0	0	0	4
chr8	95549330	95550574	circ_1139	12	-	0	4	5	3
chr16	15967347	15978062	circ_1140	2	-	0	0	0	2
chr10	103432671	103436193	circ_1141	202	-	0	100	0	102
chr5	36985545	36985695	circ_1142	3	-	0	0	3	0
chr3	57569624	57570191	circ_1143	82	-	0	7	0	75
chr7	140055467	140064291	circ_1144	2	-	0	2	0	0
chr10	124172435	124177484	circ_1145	7	+	0	0	0	7
chr7	98562251	98565321	circ_1146	3	+	0	3	0	0
chr5	149900529	149921190	circ_1147	3	-	0	0	0	3
chr3	194877177	194947585	circ_1148	22	-	0	12	0	10
chr5	52869437	52900725	circ_1149	2	+	0	0	0	2
chr16	84792321	84793881	circ_1150	5	+	0	5	0	0
chr8	43013717	43027529	circ_1151	3	+	0	3	0	0
chr15	89790859	89804074	circ_1152	20	+	0	4	2	14
chr21	37609559	37610999	circ_1153	2	+	0	0	0	2
chr7	128214773	128232071	circ_1154	9	+	0	3	0	6
chr2	1647139	1653447	circ_1155	2	-	0	2	0	0
chr2	200233327	200298237	circ_1156	647	-	9	401	24	213
chr11	62300435	62300582	circ_1157	2	-	0	0	2	0
chr5	14290824	14297372	circ_1158	2	+	0	0	0	2
chr8	98703179	98731417	circ_1159	4	+	0	4	0	0
chr17	78896523	78897473	circ_1160	7	+	0	5	0	2
chr14	62187099	62188541	circ_1161	34	+	3	21	0	10
chr8	104413743	104420012	circ_1162	6	-	0	6	0	0
chr1	28595693	28601526	circ_1163	3	+	0	3	0	0
chr4	6806249	6826411	circ_1164	2	+	0	2	0	0
chr12	133362924	133367879	circ_1165	6	-	0	6	0	0
chrX	45572540	45573541	circ_1166	2	+	0	2	0	0
chr9	101891136	101911583	circ_1167	19	+	0	11	0	8
chr4	4314767	4317697	circ_1168	7	+	0	5	0	2
chr3	65980781	65981948	circ_1169	3	-	0	0	0	3
chr1	240326421	240341368	circ_1170	2	+	0	2	0	0
chr3	119222800	119236162	circ_1171	2	+	0	2	0	0
chr6	5396865	5404934	circ_1172	15	+	0	2	0	13
chr19	45528586	45532250	circ_1173	22	+	0	8	0	14
chr12	57037186	57039137	circ_1174	2	-	0	2	0	0
chr6	126329537	126342426	circ_1175	3	+	0	3	0	0
chr20	35288739	35294795	circ_1176	3	-	0	0	0	3
chr15	96813076	96815027	circ_1177	6	-	0	0	0	6
chr19	44001269	44002028	circ_1178	5	-	0	5	0	0
chr10	127519130	127520176	circ_1179	2	+	0	2	0	0
chr11	62296857	62298677	circ_1180	2	-	0	2	0	0
chr1	35944566	35944813	circ_1181	96	-	0	53	0	43
chr2	33482509	33505225	circ_1182	2	+	0	0	0	2
chr9	94058302	94089985	circ_1183	3	-	0	3	0	0
chr2	9554306	9560229	circ_1184	8	-	0	2	0	6
chr1	215259710	215260021	circ_1185	2	+	0	0	0	2
chr9	135221647	135224822	circ_1186	4	-	0	4	0	0
chr2	74273404	74275538	circ_1187	17	+	0	14	0	3
chr15	40289164	40295515	circ_1188	4	+	0	2	0	2
chr2	120885263	120903865	circ_1189	2	+	0	2	0	0
chr16	28963452	28975360	circ_1190	2	+	0	0	0	2
chr9	33319260	33328676	circ_1191	2	+	0	0	0	2
chr3	50129475	50131308	circ_1192	2	+	0	2	0	0
chr19	19153519	19154883	circ_1193	5	+	0	0	0	5
chr2	45773455	45780869	circ_1194	10	-	0	4	0	6
chr17	78268518	78286967	circ_1195	2	+	0	0	0	2
chr6	74229799	74230722	circ_1196	4	-	0	4	0	0
chr5	154245001	154245446	circ_1197	4	+	0	2	0	2
chr19	41758255	41763534	circ_1198	3	+	0	3	0	0
chr4	24854693	24878319	circ_1199	23	-	0	5	0	18
chr3	51575604	51624575	circ_1200	18	+	0	6	0	12
chr6	143228147	143247159	circ_1201	7	-	0	0	0	7
chr5	158204420	158223483	circ_1202	4	-	0	0	0	4
chr7	80418621	80458061	circ_1203	5	-	0	5	0	0
chr22	31859666	31864288	circ_1204	2	-	0	0	0	2
chr1	214478529	214510283	circ_1205	2	+	0	2	0	0
chr1	161093628	161094316	circ_1206	7	-	0	2	0	5
chr17	27417149	27417549	circ_1207	2	-	0	0	0	2
chr5	14673750	14693203	circ_1208	16	+	0	8	0	8
chr7	77267940	77268641	circ_1209	3	+	0	0	0	3
chr11	61607805	61608197	circ_1210	3	+	0	0	0	3
chr10	70672917	70673960	circ_1211	2	+	0	0	0	2
chr6	159026298	159029782	circ_1212	34	+	0	14	0	20
chr15	63824845	63866602	circ_1213	3	+	0	3	0	0
chr10	35772331	35805551	circ_1214	3	+	0	0	0	3
chr14	37754522	37838829	circ_1215	26	+	0	19	0	7
chr7	157015947	157018233	circ_1216	48	+	0	11	3	34
chr17	62567915	62579662	circ_1217	3	-	0	3	0	0
chr7	66038371	66041919	circ_1218	97	-	0	35	0	62
chr11	126073239	126075676	circ_1219	2	-	0	0	0	2
chr6	170626457	170632347	circ_1220	12	+	0	9	3	0
chr12	1225031	1299218	circ_1221	5	+	0	5	0	0
chr7	148705250	148716289	circ_1222	2	-	0	2	0	0
chr5	52322577	52323396	circ_1223	4	+	0	0	0	4
chr3	136183722	136221621	circ_1224	9	-	0	9	0	0
chr9	33956855	33963789	circ_1225	11	-	0	3	0	8
chr19	4688768	4705982	circ_1226	4	-	0	4	0	0
chr1	78195544	78200101	circ_1227	2	-	0	0	0	2
chr3	43607144	43621964	circ_1228	14	-	0	5	2	7
chr10	69647174	69666694	circ_1229	3	+	0	3	0	0
chr19	19231573	19231975	circ_1230	2	-	0	0	0	2
chr10	70733300	70741337	circ_1231	3	+	0	0	0	3
chr1	154207066	154218851	circ_1232	2	+	0	2	0	0
chr10	76910271	76924498	circ_1233	7	+	0	7	0	0
chr1	100960373	100964818	circ_1234	2	+	0	2	0	0
chr1	46105881	46120991	circ_1235	12	-	0	5	0	7
chr3	50211225	50212621	circ_1236	5	+	0	3	0	2
chr5	65270641	65271885	circ_1237	2	+	0	0	2	0
chr5	78940945	78964851	circ_1238	2	+	0	2	0	0
chr12	114823280	114841741	circ_1239	320	-	4	199	15	102
chr8	132962215	132968152	circ_1240	13	+	0	9	0	4
chr3	9476017	9476169	circ_1241	2	+	0	0	0	2
chr10	71119652	71129380	circ_1242	8	+	0	6	0	2
chrX	54177677	54186049	circ_1243	4	-	0	2	0	2
chr7	30876273	30880464	circ_1244	6	+	0	3	0	3
chr9	33944362	33953472	circ_1245	2	-	0	0	0	2
chr17	40869993	40871225	circ_1246	3	-	0	3	0	0
chr2	20497313	20518406	circ_1247	5	-	0	2	0	3
chr7	149249891	149255930	circ_1248	5	-	0	3	0	2
chr5	137904613	137906830	circ_1249	34	-	0	20	0	14
chr17	47388673	47395345	circ_1250	2	-	0	2	0	0
chr20	32198899	32211102	circ_1251	5	+	0	3	0	2
chr12	118533337	118533619	circ_1252	7	-	0	3	0	4
chr8	132952745	132982890	circ_1253	26	+	0	16	0	10
chr8	98817580	98837381	circ_1254	86	+	0	50	5	31
chr5	133316689	133316885	circ_1255	5	-	0	0	0	5
chr8	95543190	95550574	circ_1256	10	-	0	4	0	6
chr17	33348389	33353580	circ_1257	4	-	0	4	0	0
chr19	16665962	16677468	circ_1258	2	-	0	2	0	0
chr5	179132679	179133332	circ_1259	15	+	0	2	0	13
chr11	3752620	3756554	circ_1260	20	-	0	12	0	8
chr13	100982814	101020828	circ_1261	22	+	0	6	0	16
chr4	81216712	81257033	circ_1262	2	+	0	0	0	2
chr7	55979308	55991392	circ_1263	2	+	0	0	0	2
chr13	23927923	23930146	circ_1264	3	-	0	3	0	0
chr11	116655570	116658359	circ_1265	4	-	0	2	0	2
chr16	17352844	17451907	circ_1266	2	-	0	2	0	0
chr1	150999708	151001420	circ_1267	16	+	0	3	0	13
chr7	104925455	104937980	circ_1268	34	-	0	21	4	9
chr17	18195958	18210280	circ_1269	6	-	0	4	0	2
chr5	78692645	78697878	circ_1270	2	-	0	2	0	0
chr1	1424583	1426051	circ_1271	10	+	0	0	0	10
chr2	232137667	232156156	circ_1272	5	+	0	0	0	5
chr6	136470224	136476896	circ_1273	4	+	0	0	0	4
chr19	13034964	13039661	circ_1274	2	-	0	2	0	0
chr1	220363044	220364626	circ_1275	7	-	0	3	0	4
chr1	162745059	162745414	circ_1276	2	+	0	2	0	0
chr6	145148746	145157074	circ_1277	15	+	0	10	0	5
chr9	5720181	5720750	circ_1278	2	+	0	0	0	2
chr6	32088547	32089125	circ_1279	22	-	0	13	0	9
chr9	98660130	98678111	circ_1280	2	+	0	2	0	0
chr8	48874612	48877272	circ_1281	3	+	0	3	0	0
chr1	70736538	70740501	circ_1282	3	-	0	0	0	3
chr6	135639656	135716034	circ_1283	4	-	0	2	0	2
chr2	63485475	63486544	circ_1284	2	-	0	0	0	2
chr16	88725057	88725736	circ_1285	3	-	0	0	0	3
chr1	174274123	174363283	circ_1286	2	+	0	2	0	0
chr12	53917059	53931336	circ_1287	2	-	0	2	0	0
chr9	95018961	95020268	circ_1288	2	-	0	2	0	0
chrUn_gl000225	67261	97128	circ_1289	5	+	0	0	0	5
chr15	70975096	70991999	circ_1290	11	-	0	8	0	3
chr6	42641528	42647570	circ_1291	3	+	0	0	0	3
chr19	44159590	44160792	circ_1292	37	-	0	15	0	22
chr19	10273342	10277361	circ_1293	23	-	0	11	0	12
chr14	55473997	55475437	circ_1294	8	-	0	0	0	8
chr8	131072824	131138335	circ_1295	3	-	0	3	0	0
chr5	109049220	109051965	circ_1296	177	+	3	102	14	58
chr4	6998051	7002978	circ_1297	2	+	0	0	0	2
chr2	20460097	20463221	circ_1298	3	-	0	3	0	0
chr12	57674140	57690334	circ_1299	3	-	0	3	0	0
chr8	95839490	95840021	circ_1300	2	+	0	0	0	2
chr12	50488219	50490755	circ_1301	48	+	0	18	0	30
chr14	50120707	50133131	circ_1302	2	-	0	0	0	2
chr2	234356732	234360706	circ_1303	2	+	0	0	0	2
chr1	161771841	161790951	circ_1304	2	+	0	0	0	2
chr2	242269025	242275513	circ_1305	2	+	0	0	0	2
chr20	25288702	25289092	circ_1306	6	-	0	3	0	3
chr10	111667448	111674857	circ_1307	15	-	0	2	0	13
chrY	21205048	21206581	circ_1308	41	-	0	14	0	27
chr1	52747332	52769597	circ_1309	7	+	0	0	0	7
chr4	129752887	129767687	circ_1310	3	+	0	0	0	3
chr2	230341855	230377652	circ_1311	2	-	0	2	0	0
chr14	95910821	95916442	circ_1312	6	-	0	6	0	0
chr19	11507919	11508273	circ_1313	3	-	0	0	0	3
chr2	173426947	173429801	circ_1314	15	+	0	11	0	4
chr4	121732524	121742500	circ_1315	37	-	0	17	4	16
chr8	28213925	28218659	circ_1316	2	-	0	2	0	0
chrX	44383247	44386611	circ_1317	65	-	3	40	7	15
chr2	208439995	208442379	circ_1318	11	+	0	8	3	0
chr17	5364258	5365866	circ_1319	138	-	0	50	10	78
chr11	9069489	9074762	circ_1320	2	-	0	0	0	2
chr6	158454486	158476060	circ_1321	2	+	0	2	0	0
chr13	42385360	42393522	circ_1322	34	-	0	11	2	21
chr19	37314186	37316594	circ_1323	6	-	0	0	0	6
chr9	137004941	137007841	circ_1324	3	+	0	0	0	3
chr4	1251144	1259695	circ_1325	2	+	0	2	0	0
chr9	139417301	139418431	circ_1326	7	-	0	0	0	7
chr3	27453132	27465643	circ_1327	44	-	0	25	7	12
chr17	4015902	4020460	circ_1328	9	-	0	0	0	9
chr3	179478899	179483636	circ_1329	5	+	0	2	0	3
chr17	62476405	62481985	circ_1330	4	-	0	4	0	0
chr18	67759345	67760040	circ_1331	7	-	0	0	0	7
chr16	89925572	89927203	circ_1332	2	+	0	2	0	0
chr1	150258841	150259405	circ_1333	23	+	0	9	2	12
chr20	33500898	33530503	circ_1334	2	+	0	0	2	0
chr3	197490320	197495458	circ_1335	2	+	0	2	0	0
chr3	29910348	29938966	circ_1336	5	+	0	3	0	2
chr5	134032815	134039622	circ_1337	12	+	0	5	0	7
chr2	37276795	37284623	circ_1338	8	-	0	4	0	4
chr11	85692787	85693031	circ_1339	2	-	0	0	0	2
chr2	168920009	168986268	circ_1340	50	-	0	21	0	29
chr1	35561419	35563167	circ_1341	8	+	0	5	0	3
chr7	24663281	24708279	circ_1342	11	+	2	7	2	0
chr4	83772583	83796975	circ_1343	3	-	0	0	3	0
chr6	158914604	158915878	circ_1344	6	+	0	0	0	6
chr2	160585519	160602448	circ_1345	4	+	0	4	0	0
chr6	7226699	7232140	circ_1346	5	+	0	5	0	0
chr10	116331055	116361720	circ_1347	4	-	0	4	0	0
chr10	31644075	31676195	circ_1348	32	+	0	12	0	20
chr16	87985786	88039871	circ_1349	2	+	0	0	0	2
chrY	15466882	15472408	circ_1350	10	-	0	8	2	0
chr6	151265621	151270269	circ_1351	11	+	0	5	0	6
chr19	10556893	10559826	circ_1352	2	+	0	0	0	2
chr17	79660683	79660995	circ_1353	6	+	0	0	0	6
chr11	117052131	117053522	circ_1354	6	+	0	6	0	0
chr17	30773962	30807649	circ_1355	5	+	0	3	2	0
chr5	178035420	178035528	circ_1356	3	-	0	0	0	3
chr7	91957096	91991587	circ_1357	2	+	0	2	0	0
chr17	61875397	61887019	circ_1358	2	+	0	0	0	2
chr16	1682212	1691188	circ_1359	5	+	0	0	0	5
chr1	19644093	19644335	circ_1360	11	+	0	3	0	8
chr15	43037967	43045445	circ_1361	4	-	0	4	0	0
chr12	90049455	90071593	circ_1362	2	-	0	0	2	0
chr17	57808781	57851246	circ_1363	34	+	0	31	0	3
chr2	231301095	231314970	circ_1364	23	+	0	19	0	4
chr3	123356934	123444860	circ_1365	2	-	0	2	0	0
chr22	46594241	46594488	circ_1366	7	+	0	0	0	7
chr10	69714391	69714835	circ_1367	2	-	0	0	0	2
chr6	111632271	111634692	circ_1368	3	-	0	0	0	3
chr20	49521302	49545362	circ_1369	2	-	0	0	0	2
chr4	15626874	15632414	circ_1370	3	-	0	3	0	0
chr19	3651823	3667351	circ_1371	3	-	0	0	0	3
chr10	104243916	104245490	circ_1372	3	-	0	0	0	3
chr14	31097414	31144271	circ_1373	2	+	0	2	0	0
chr13	101077886	101131246	circ_1374	2	+	0	0	0	2
chr1	243433406	243449699	circ_1375	5	+	0	3	0	2
chr15	86207793	86228104	circ_1376	8	+	0	6	0	2
chr3	29910348	29977687	circ_1377	2	+	0	2	0	0
chr14	105714411	105715747	circ_1378	2	-	0	0	0	2
chr5	36953719	36972143	circ_1379	2	+	0	0	0	2
chr2	135093787	135119979	circ_1380	5	+	0	5	0	0
chr7	158528193	158536369	circ_1381	3	-	0	3	0	0
chr11	72418219	72425366	circ_1382	11	-	0	8	0	3
chr3	149435228	149443331	circ_1383	2	-	0	0	0	2
chr11	3723692	3724122	circ_1384	3	-	0	3	0	0
chr6	152831327	152847310	circ_1385	2	-	0	0	2	0
chr8	146003568	146003823	circ_1386	2	-	0	0	0	2
chr15	72810407	72864506	circ_1387	19	+	0	13	0	6
chr3	111632165	111632549	circ_1388	34	+	0	24	0	10
chr20	49218608	49219181	circ_1389	13	-	0	7	0	6
chr1	150997086	150999803	circ_1390	18	+	0	11	0	7
chr19	14512197	14515374	circ_1391	3	+	0	0	0	3
chr3	66463294	66502057	circ_1392	2	-	0	2	0	0
chr1	118439454	118463047	circ_1393	15	-	3	10	0	2
chr5	70798425	70808255	circ_1394	2	+	0	2	0	0
chr16	50102690	50104201	circ_1395	3	+	0	0	0	3
chr7	111926927	111936366	circ_1396	4	+	0	4	0	0
chr13	108333904	108336653	circ_1397	6	-	0	3	0	3
chr4	54011499	54011749	circ_1398	61	-	0	18	3	40
chr22	41537051	41537226	circ_1399	2	+	0	0	0	2
chr10	115480925	115481376	circ_1400	2	-	0	0	0	2
chr16	553003	555627	circ_1401	5	+	0	0	0	5
chr17	37712538	37723130	circ_1402	2	+	0	0	0	2
chr7	22899695	22915319	circ_1403	2	-	0	0	0	2
chr2	48555699	48556261	circ_1404	4	+	0	0	0	4
chrX	16836696	16838378	circ_1405	16	+	0	8	2	6
chr16	23635329	23641790	circ_1406	3	-	0	0	0	3
chr5	170640622	170692851	circ_1407	2	+	0	2	0	0
chr13	21619823	21620369	circ_1408	3	-	0	3	0	0
chr3	194180199	194182965	circ_1409	112	-	4	76	11	21
chr9	72130926	72132195	circ_1410	26	-	0	12	2	12
chr11	3723692	3726586	circ_1411	2	-	0	0	0	2
chr17	62567915	62602758	circ_1412	25	-	2	16	0	7
chr4	144449020	144449867	circ_1413	4	+	0	0	0	4
chr9	103082546	103111654	circ_1414	4	-	0	0	4	0
chr1	161816238	161833102	circ_1415	18	+	2	8	0	8
chr3	37170553	37196147	circ_1416	6	-	0	4	0	2
chr15	61512925	61513309	circ_1417	7	-	0	2	0	5
chr1	117957334	118009049	circ_1418	2	+	0	2	0	0
chr11	70279384	70279724	circ_1419	3	+	0	3	0	0
chr15	66774092	66777529	circ_1420	10	+	0	4	0	6
chr6	1717741	1742820	circ_1421	2	-	0	0	0	2
chr6	43555008	43573056	circ_1422	9	+	0	4	0	5
chr4	22329082	22336790	circ_1423	2	-	0	2	0	0
chr16	72651048	72651452	circ_1424	2	-	0	2	0	0
chr2	191680453	191682097	circ_1425	2	-	0	2	0	0
chr10	101714970	101716962	circ_1426	2	-	0	0	0	2
chr3	42597421	42599188	circ_1427	2	-	0	0	0	2
chr2	65727762	65728281	circ_1428	18	+	4	7	0	7
chr18	46284289	46343747	circ_1429	22	+	0	10	0	12
chr4	87671622	87672277	circ_1430	2	+	0	2	0	0
chr4	185339320	185350224	circ_1431	3	-	0	0	0	3
chr7	137536751	137552739	circ_1432	8	-	0	0	0	8
chr1	59147456	59150923	circ_1433	6	-	0	4	2	0
chr16	57153106	57157385	circ_1434	2	+	0	0	0	2
chr11	32948702	32956981	circ_1435	15	+	5	0	10	0
chr2	230282399	230282946	circ_1436	4	-	0	2	0	2
chr7	133160081	133164892	circ_1437	2	+	0	0	0	2
chr14	100331850	100331983	circ_1438	2	+	0	0	0	2
chr10	128768965	128780237	circ_1439	6	+	0	3	0	3
chr17	79477224	79477332	circ_1440	10	-	5	0	5	0
chr6	71562242	71570005	circ_1441	2	+	0	0	2	0
chr12	102292859	102295211	circ_1442	7	+	0	4	0	3
chr17	61681893	61683800	circ_1443	16	+	0	4	0	12
chr10	120828957	120830597	circ_1444	8	-	0	5	0	3
chr1	84644859	84701047	circ_1445	4	+	0	4	0	0
chr11	9834078	9851043	circ_1446	2	-	0	0	0	2
chr6	75974946	75977464	circ_1447	6	-	0	0	0	6
chr8	32453345	32474403	circ_1448	42	+	0	24	0	18
chr2	225342916	225365204	circ_1449	2	-	0	2	0	0
chr21	35514707	35515028	circ_1450	3	+	0	0	0	3
chr12	2397184	2398000	circ_1451	15	+	0	9	0	6
chr8	118847682	118849440	circ_1452	2	-	0	0	0	2
chr8	103339969	103357773	circ_1453	4	-	0	2	0	2
chr7	133002037	133041327	circ_1454	5	+	0	0	0	5
chr6	36196830	36198167	circ_1455	2	-	0	2	0	0
chr9	125751575	125752492	circ_1456	35	+	0	16	0	19
chr15	40998374	41021022	circ_1457	3	+	0	3	0	0
chr18	72185873	72186151	circ_1458	2	-	0	0	0	2
chr7	23163395	23191828	circ_1459	2	+	0	2	0	0
chr10	133747961	133748510	circ_1460	6	+	0	0	0	6
chr15	49517401	49600974	circ_1461	5	+	0	5	0	0
chrUn_gl000220	117825	117964	circ_1462	2	+	0	2	0	0
chr6	70447833	70459300	circ_1463	2	-	0	2	0	0
chr8	82727559	82752317	circ_1464	2	-	0	2	0	0
chr15	68481540	68485983	circ_1465	2	+	0	2	0	0
chr18	44660866	44662820	circ_1466	2	-	0	2	0	0
chr10	13214377	13214765	circ_1467	2	+	0	0	0	2
chr20	3542922	3546079	circ_1468	5	+	0	5	0	0
chr8	125332326	125343033	circ_1469	14	-	0	2	0	12
chr10	75506387	75511001	circ_1470	2	+	0	0	0	2
chr4	151124946	151142937	circ_1471	5	+	0	0	0	5
chr22	34000420	34022310	circ_1472	2	-	0	0	0	2
chr6	129860320	129879311	circ_1473	8	-	0	2	0	6
chr9	95018961	95032260	circ_1474	2	-	0	2	0	0
chr10	119078382	119100613	circ_1475	3	-	0	0	0	3
chr5	74706835	74722303	circ_1476	2	-	0	2	0	0
chr9	130427525	130444839	circ_1477	2	+	0	2	0	0
chr17	30315338	30315516	circ_1478	67	+	0	19	0	48
chr8	100443764	100454863	circ_1479	9	+	0	9	0	0
chr17	1437749	1438014	circ_1480	5	-	0	0	0	5
chr8	98698895	98712080	circ_1481	3	+	0	3	0	0
chr15	93467550	93470560	circ_1482	2	+	0	0	0	2
chr12	46633461	46637097	circ_1483	84	-	0	47	0	37
chr1	54252830	54254869	circ_1484	34	-	0	0	0	34
chr12	60098552	60098799	circ_1485	4	+	0	0	0	4
chr1	113119607	113126748	circ_1486	4	-	0	4	0	0
chr19	36583590	36585066	circ_1487	7	+	0	2	0	5
chr5	112868575	112878200	circ_1488	2	+	0	2	0	0
chr3	4403722	4461823	circ_1489	6	-	0	3	0	3
chr1	45223227	45226374	circ_1490	5	+	0	2	0	3
chr1	66713142	66731770	circ_1491	4	+	0	0	0	4
chr13	28748408	28752072	circ_1492	294	+	0	147	8	139
chr3	130405054	130405266	circ_1493	2	-	0	0	0	2
chr17	35600286	35602130	circ_1494	2	-	0	0	0	2
chr11	111625222	111626174	circ_1495	8	-	0	4	0	4
chr7	43503258	43519343	circ_1496	13	+	0	9	0	4
chr20	47592552	47592736	circ_1497	6	+	0	2	0	4
chr19	43659323	43706185	circ_1498	2	+	0	2	0	0
chr10	69797889	69804234	circ_1499	4	-	0	0	4	0
chr7	77221501	77230123	circ_1500	2	+	0	0	0	2
chr6	41808630	41859613	circ_1501	2	-	0	0	0	2
chr2	63605520	63667005	circ_1502	4	-	0	4	0	0
chr7	106245624	106256217	circ_1503	19	-	0	11	0	8
chr7	98507678	98508894	circ_1504	3	+	0	0	0	3
chr5	171544484	171583792	circ_1505	2	-	0	2	0	0
chr21	34974539	34975843	circ_1506	20	-	0	0	0	20
chr3	122842912	122843190	circ_1507	5	+	0	0	0	5
chr21	38792600	38794168	circ_1508	1607	+	12	484	48	1063
chr15	49528047	49584734	circ_1509	54	+	0	45	0	9
chr17	58342772	58372162	circ_1510	11	-	0	9	2	0
chr1	67861087	67868100	circ_1511	4	-	0	4	0	0
chr3	194928153	194947585	circ_1512	16	-	0	7	0	9
chr11	66288740	66291353	circ_1513	13	+	0	8	0	5
chr2	32142994	32181667	circ_1514	5	-	0	5	0	0
chr19	13934159	13936527	circ_1515	3	+	0	3	0	0
chr20	33969720	33981999	circ_1516	2	-	0	2	0	0
chr8	71495398	71512317	circ_1517	2	-	0	2	0	0
chr2	122120747	122125407	circ_1518	7	-	0	4	0	3
chr10	80921809	80976031	circ_1519	11	+	0	0	0	11
chr20	60920873	60922084	circ_1520	11	-	0	3	0	8
chr17	60106901	60140662	circ_1521	2	-	0	2	0	0
chr3	27363667	27394410	circ_1522	2	-	0	0	0	2
chr1	6038329	6046387	circ_1523	2	-	0	0	0	2
chr15	81069084	81069200	circ_1524	2	+	0	0	0	2
chr19	44012095	44015718	circ_1525	2	-	0	0	0	2
chr5	43700220	43704502	circ_1526	14	+	0	6	0	8
chr6	42559888	42574389	circ_1527	4	+	0	4	0	0
chr17	74734363	74772623	circ_1528	2	+	0	2	0	0
chr11	120276826	120278532	circ_1529	14	+	0	10	0	4
chr5	102201526	102203097	circ_1530	14	+	0	9	0	5
chr15	42556287	42560230	circ_1531	13	-	0	10	0	3
chr17	41188205	41188432	circ_1532	2	-	0	0	0	2
chr19	45368527	45377735	circ_1533	4	+	0	0	0	4
chr7	91955241	91981956	circ_1534	5	+	0	5	0	0
chr4	83745707	83748785	circ_1535	11	-	0	8	0	3
chr14	103934369	103958371	circ_1536	4	+	0	4	0	0
chr6	109774591	109775145	circ_1537	2	+	0	2	0	0
chr14	50933300	50952912	circ_1538	2	-	0	2	0	0
chr9	140458885	140470619	circ_1539	2	-	0	2	0	0
chr4	154214133	154217188	circ_1540	21	+	0	17	0	4
chr8	37964538	37972518	circ_1541	2	+	0	2	0	0
chr3	129280772	129281633	circ_1542	5	+	0	3	0	2
chr2	15514731	15567918	circ_1543	11	-	0	11	0	0
chr5	72182896	72184130	circ_1544	21	+	0	10	0	11
chr4	42024854	42025401	circ_1545	9	+	0	2	0	7
chr13	28748408	28835595	circ_1546	3	+	0	3	0	0
chr13	24380088	24384063	circ_1547	9	-	0	0	0	9
chr10	21959377	22002879	circ_1548	2	+	0	2	0	0
chr5	56152426	56161804	circ_1549	9	+	0	5	0	4
chr3	11399891	11468400	circ_1550	892	+	6	451	20	415
chr19	960091	968503	circ_1551	13	+	0	6	0	7
chr15	59963381	59972507	circ_1552	10	-	0	10	0	0
chr19	1979909	1980016	circ_1553	2	+	0	0	0	2
chr5	70888752	70900295	circ_1554	45	+	0	26	0	19
chr17	62547701	62568074	circ_1555	7	-	0	4	0	3
chr2	114697535	114699936	circ_1556	4	+	0	0	0	4
chr8	28651323	28669978	circ_1557	2	-	0	2	0	0
chr14	81329100	81372425	circ_1558	37	-	0	14	0	23
chr2	97293658	97297280	circ_1559	2	-	0	2	0	0
chr8	25182879	25203127	circ_1560	3	+	0	3	0	0
chr3	185316199	185329533	circ_1561	3	+	0	0	0	3
chr8	92020970	92036594	circ_1562	3	-	0	0	0	3
chr1	21324093	21415706	circ_1563	3	-	0	0	0	3
chr17	62248459	62265775	circ_1564	176	-	0	82	2	92
chr16	23573945	23578390	circ_1565	6	+	0	3	0	3
chr21	37571367	37572799	circ_1566	2	+	0	0	0	2
chr1	32691771	32692131	circ_1567	12	+	0	0	0	12
chr17	18814415	18832270	circ_1568	3	+	0	3	0	0
chr10	99196947	99197507	circ_1569	50	-	2	23	0	25
chr5	37697756	37727147	circ_1570	5	+	0	2	0	3
chr12	78415526	78452895	circ_1571	5	+	0	5	0	0
chr3	48789017	48793877	circ_1572	3	-	0	3	0	0
chr13	36822742	36830304	circ_1573	5	-	0	0	0	5
chr17	59820373	59857762	circ_1574	20	-	0	11	0	9
chr2	233599864	233626146	circ_1575	11	+	0	5	0	6
chr6	146240483	146254314	circ_1576	7	-	0	7	0	0
chr12	30873744	30877385	circ_1577	7	-	0	0	0	7
chr16	58608512	58609033	circ_1578	13	-	0	2	0	11
chr3	41265511	41279567	circ_1579	3	+	0	0	0	3
chr6	151206769	151209117	circ_1580	4	+	0	0	0	4
chr1	246490502	246498776	circ_1581	43	-	0	16	0	27
chr1	151384100	151384872	circ_1582	9	-	0	3	0	6
chr12	105550503	105553926	circ_1583	2	+	0	2	0	0
chr21	26969613	26976247	circ_1584	5	-	0	3	0	2
chr20	36694204	36694658	circ_1585	21	+	0	9	0	12
chr2	30786871	30791042	circ_1586	3	+	0	0	0	3
chr6	2397454	2399271	circ_1587	35	+	3	15	0	17
chr14	31067688	31071337	circ_1588	12	+	0	2	0	10
chr21	40590077	40601362	circ_1589	3	-	0	3	0	0
chr15	81187330	81201647	circ_1590	17	+	0	13	0	4
chr15	69502654	69553668	circ_1591	7	+	0	7	0	0
chr16	89349986	89350097	circ_1592	4	-	0	0	4	0
chr2	29375550	29380213	circ_1593	2	+	0	2	0	0
chr2	112856171	112873780	circ_1594	2	+	0	0	0	2
chr2	214174782	214182080	circ_1595	12	+	0	0	2	10
chr17	17927937	17929730	circ_1596	3	-	0	0	0	3
chr1	155322496	155324421	circ_1597	3	-	0	3	0	0
chr2	135887564	135888291	circ_1598	2	+	0	0	0	2
chr17	78305805	78310178	circ_1599	2	+	0	0	0	2
chr19	1270926	1272050	circ_1600	3	+	0	3	0	0
chr2	189839188	189870172	circ_1601	2	-	0	2	0	0
chr14	93022095	93043822	circ_1602	33	+	0	9	0	24
chr9	118982215	118989831	circ_1603	4	+	0	4	0	0
chr2	173451005	173457776	circ_1604	4	+	0	0	0	4
chr10	79761954	79764646	circ_1605	8	-	0	0	0	8
chr8	11710223	11710837	circ_1606	8	-	0	5	0	3
chr14	31112521	31122794	circ_1607	3	+	0	3	0	0
chr19	15634503	15636369	circ_1608	2	+	0	2	0	0
chrX	135301556	135303122	circ_1609	3	-	0	3	0	0
chr13	30091709	30101502	circ_1610	2	-	0	2	0	0
chr10	105664848	105670380	circ_1611	2	-	0	0	0	2
chr7	78094887	78095400	circ_1612	5	-	0	0	0	5
chr5	64483842	64511314	circ_1613	8	-	0	5	0	3
chr13	33327469	33330094	circ_1614	3	+	0	3	0	0
chr2	62099216	62110683	circ_1615	4	-	0	4	0	0
chr13	52992126	53000201	circ_1616	14	-	0	3	0	11
chr1	213341200	213405598	circ_1617	3	+	0	3	0	0
chr17	57958254	57968402	circ_1618	3	-	0	0	0	3
chr7	75625762	75659845	circ_1619	2	-	0	0	0	2
chr13	111329320	111353902	circ_1620	4	-	0	0	0	4
chr6	82904195	82911199	circ_1621	2	-	0	0	0	2
chr3	119720892	119721086	circ_1622	53	-	0	9	4	40
chr1	165648678	165664634	circ_1623	5	-	0	3	0	2
chr4	88940609	88989213	circ_1624	2	+	0	2	0	0
chr1	47725960	47726211	circ_1625	21	-	0	4	0	17
chr1	35870623	35881315	circ_1626	3	+	0	3	0	0
chr10	124151818	124172561	circ_1627	4	+	0	4	0	0
chr2	15467873	15506817	circ_1628	3	-	0	3	0	0
chr14	20811398	20811537	circ_1629	2	+	0	0	0	2
chr1	202742245	202746222	circ_1630	37	-	0	25	3	9
chr12	123022885	123024301	circ_1631	8	+	0	2	0	6
chr5	112336780	112337371	circ_1632	12	+	0	2	4	6
chr16	11118677	11154879	circ_1633	2	+	0	2	0	0
chr11	68334481	68350597	circ_1634	4	+	2	2	0	0
chr5	38510565	38530768	circ_1635	3	-	0	3	0	0
chr1	42693553	42776781	circ_1636	5	-	0	2	0	3
chr19	11289020	11289396	circ_1637	129	-	0	52	0	77
chr12	27132716	27133579	circ_1638	2	-	0	0	0	2
chr15	99346165	99367471	circ_1639	2	+	0	0	0	2
chr14	31818994	31819923	circ_1640	2	-	0	0	0	2
chr5	64510620	64538033	circ_1641	2	-	0	2	0	0
chr10	79346074	79346761	circ_1642	11	-	0	3	0	8
chr14	76173360	76187046	circ_1643	2	+	0	2	0	0
chr6	17665469	17669259	circ_1644	61	-	0	17	0	44
chr3	196083414	196083541	circ_1645	3	+	0	0	3	0
chr7	148529725	148544397	circ_1646	64	-	0	27	2	35
chr19	33108494	33113525	circ_1647	14	-	0	3	0	11
chr6	147581750	147599340	circ_1648	15	+	0	6	0	9
chr14	101448840	101464448	circ_1649	8	+	0	6	0	2
chr8	105510133	105511693	circ_1650	2	+	0	0	0	2
chr6	73843143	73879577	circ_1651	4	+	0	0	0	4
chr1	8601272	8626348	circ_1652	2	-	0	2	0	0
chr5	41749628	41794180	circ_1653	2	-	0	2	0	0
chr16	18852886	18856973	circ_1654	72	-	0	41	0	31
chr16	70500784	70505255	circ_1655	2	+	0	2	0	0
chr12	1025675	1025810	circ_1656	6	-	0	3	0	3
chr4	119645745	119649208	circ_1657	3	+	0	0	0	3
chr19	12221119	12222187	circ_1658	2	+	0	0	0	2
chr17	74763467	74772623	circ_1659	19	+	0	11	0	8
chr8	124243539	124251384	circ_1660	34	-	3	18	0	13
chr1	35562917	35576048	circ_1661	4	+	0	4	0	0
chr1	10318550	10328321	circ_1662	2	+	0	0	0	2
chr10	28023384	28024303	circ_1663	2	-	0	0	0	2
chr6	111672878	111678328	circ_1664	2	-	0	2	0	0
chr19	45211132	45211459	circ_1665	40	+	0	36	0	4
chr11	47650504	47652639	circ_1666	2	-	0	0	0	2
chr3	124456414	124463050	circ_1667	42	+	0	21	2	19
chr9	132841908	132848755	circ_1668	9	+	0	9	0	0
chr9	117143339	117143726	circ_1669	3	-	0	0	0	3
chr12	32871576	32884877	circ_1670	2	+	0	2	0	0
chr16	15141274	15141956	circ_1671	6	-	0	3	0	3
chr1	94354648	94367225	circ_1672	2	-	0	2	0	0
chr15	79748439	79750787	circ_1673	4	+	0	4	0	0
chr2	218200680	218219344	circ_1674	2	+	0	0	0	2
chr2	105959304	105959680	circ_1675	2	+	0	2	0	0
chr3	86996159	87018273	circ_1676	8	-	0	4	0	4
chr14	50298768	50301167	circ_1677	4	-	0	4	0	0
chr12	12891657	12892392	circ_1678	2	+	0	0	0	2
chr21	47693301	47697631	circ_1679	10	-	0	5	0	5
chr5	65457936	65458420	circ_1680	6	+	0	2	0	4
chr20	42788257	42789047	circ_1681	10	-	0	4	0	6
chr12	12332743	12356334	circ_1682	2	-	0	2	0	0
chr1	193202122	193205486	circ_1683	25	+	0	5	3	17
chr21	30677524	30693835	circ_1684	4	+	0	0	0	4
chr8	141828375	141889736	circ_1685	24	-	0	14	0	10
chr22	43236949	43243638	circ_1686	9	-	0	2	0	7
chr3	47700047	47702945	circ_1687	2	-	0	2	0	0
chr2	105984026	106002997	circ_1688	3	-	0	3	0	0
chr20	10536878	10541468	circ_1689	79	+	0	28	8	43
chr14	21930508	21931926	circ_1690	13	-	0	4	0	9
chr17	26679937	26681611	circ_1691	2	-	0	2	0	0
chr22	29120964	29130715	circ_1692	4	-	0	2	0	2
chr12	124832370	124841352	circ_1693	7	-	0	5	0	2
chr11	122646926	122660016	circ_1694	14	+	0	5	0	9
chr1	160321591	160321818	circ_1695	3	-	0	3	0	0
chr11	34093272	34098189	circ_1696	71	+	0	59	5	7
chr19	13470419	13482593	circ_1697	3	-	0	0	0	3
chr12	49717627	49720503	circ_1698	2	+	0	0	0	2
chr9	135275421	135278215	circ_1699	2	-	0	2	0	0
chr14	102904358	102931626	circ_1700	4	+	0	0	0	4
chr13	77745626	77754453	circ_1701	2	-	0	0	0	2
chr20	42242489	42252685	circ_1702	13	+	0	3	0	10
chr3	128525214	128526514	circ_1703	117	+	0	44	4	69
chr9	3330258	3346764	circ_1704	21	-	0	21	0	0
chr1	28120043	28138779	circ_1705	4	+	0	2	0	2
chr7	6472467	6476164	circ_1706	124	-	0	57	4	63
chr3	12650264	12650834	circ_1707	2	-	0	0	0	2
chr13	20638590	20657916	circ_1708	3	+	0	0	3	0
chr7	128607333	128615989	circ_1709	2	-	0	0	0	2
chr19	41292569	41292883	circ_1710	10	+	0	0	0	10
chr6	138817355	138881988	circ_1711	2	-	0	2	0	0
chr2	241528759	241531567	circ_1712	2	+	0	2	0	0
chr1	150672587	150692014	circ_1713	2	-	0	0	2	0
chr1	36288462	36292436	circ_1714	11	+	0	3	0	8
chr2	85781265	85786198	circ_1715	3	-	0	3	0	0
chr4	71888083	71892472	circ_1716	2	+	0	0	0	2
chr11	12901254	12923660	circ_1717	8	+	0	4	0	4
chr11	108106396	108119829	circ_1718	7	+	0	7	0	0
chr7	73646392	73653318	circ_1719	3	-	0	0	0	3
chr11	33731634	33731782	circ_1720	2	+	0	0	2	0
chr15	72836230	72837305	circ_1721	2	+	0	2	0	0
chr2	61710091	61717911	circ_1722	92	-	0	54	7	31
chr1	78195544	78205102	circ_1723	8	-	0	2	6	0
chr4	22390710	22394313	circ_1724	2	-	0	0	0	2
chr12	122716872	122717515	circ_1725	7	-	0	3	0	4
chr3	128979175	128982842	circ_1726	2	+	0	2	0	0
chr11	117023156	117034608	circ_1727	173	+	0	100	4	69
chr16	57100445	57108595	circ_1728	2	+	0	0	0	2
chr18	21698088	21705514	circ_1729	5	+	0	0	0	5
chr2	58350235	58373609	circ_1730	2	+	0	0	0	2
chr2	152293340	152300223	circ_1731	2	+	0	2	0	0
chr11	77394754	77404656	circ_1732	113	-	0	41	4	68
chr17	44127898	44145033	circ_1733	12	-	0	7	0	5
chr1	151630710	151634746	circ_1734	2	+	0	2	0	0
chr7	131060182	131073731	circ_1735	4	+	0	0	4	0
chr3	44986659	45000952	circ_1736	23	-	0	8	0	15
chr10	127413886	127414407	circ_1737	3	+	0	0	0	3
chr15	66727364	66729230	circ_1738	66	+	0	34	0	32
chr15	101728197	101728424	circ_1739	8	-	0	0	0	8
chr2	48725631	48732996	circ_1740	2	+	0	2	0	0
chr14	76173360	76174050	circ_1741	2	+	0	2	0	0
chr1	70650467	70654956	circ_1742	15	-	0	6	0	9
chr4	24836569	24839894	circ_1743	2	-	0	0	0	2
chr1	205128674	205129398	circ_1744	2	-	0	2	0	0
chr9	86292641	86293514	circ_1745	331	-	4	141	8	178
chr18	48584494	48586286	circ_1746	10	+	0	3	0	7
chr8	141810557	141900868	circ_1747	37	-	0	31	0	6
chr15	50330964	50339661	circ_1748	3	-	0	3	0	0
chr13	41890981	41894960	circ_1749	8	+	0	4	4	0
chr9	127300370	127302466	circ_1750	3	-	0	0	0	3
chr1	204082042	204092932	circ_1751	11	+	0	5	0	6
chr11	3792977	3794969	circ_1752	18	-	0	6	0	12
chr10	105371337	105386959	circ_1753	10	-	0	4	0	6
chr1	173799797	173819617	circ_1754	2	+	0	2	0	0
chr5	80074538	80088663	circ_1755	3	+	0	0	0	3
chr12	50059614	50062337	circ_1756	31	-	0	7	2	22
chr11	2416645	2418194	circ_1757	2	+	0	2	0	0
chr2	9616115	9624679	circ_1758	3	+	0	3	0	0
chr1	179989083	179990144	circ_1759	2	+	0	0	2	0
chr10	69692353	69773943	circ_1760	5	-	0	3	2	0
chr11	101832471	101834611	circ_1761	2	+	0	0	2	0
chr1	150202905	150204264	circ_1762	68	-	0	23	4	41
chr2	27820933	27830906	circ_1763	7	+	0	7	0	0
chr8	145758509	145759586	circ_1764	2	-	0	0	0	2
chr6	80910650	80912929	circ_1765	8	+	0	0	0	8
chr12	99042096	99043462	circ_1766	6	+	0	6	0	0
chr9	127915811	127920661	circ_1767	5	-	0	5	0	0
chr9	100837851	100840629	circ_1768	18	+	0	10	0	8
chr14	67812484	67817407	circ_1769	4	-	0	4	0	0
chr13	114531519	114550961	circ_1770	2	-	0	2	0	0
chr2	27706155	27707133	circ_1771	8	-	0	5	0	3
chr19	33122307	33131291	circ_1772	5	-	0	3	0	2
chr15	31200320	31206294	circ_1773	10	+	0	6	0	4
chr1	151611363	151611595	circ_1774	68	+	0	11	5	52
chr12	542339	542638	circ_1775	6	+	0	0	0	6
chr3	125032151	125050082	circ_1776	567	-	3	308	16	240
chr22	41738532	41739580	circ_1777	245	+	2	100	3	140
chr10	92654531	92656149	circ_1778	2	+	0	2	0	0
chr18	45391429	45396935	circ_1779	65	-	0	42	2	21
chr7	2296508	2297438	circ_1780	9	-	0	4	0	5
chr14	23375403	23380612	circ_1781	106	-	0	46	6	54
chr14	102495971	102496261	circ_1782	2	-	0	2	0	0
chr4	81216712	81284038	circ_1783	55	+	0	12	4	39
chr11	4132830	4133292	circ_1784	4	+	0	0	0	4
chr8	66691954	66701213	circ_1785	4	-	0	0	0	4
chr17	38287472	38287837	circ_1786	3	+	0	0	0	3
chr3	145794906	145795711	circ_1787	4	-	0	0	0	4
chr7	21942595	21948125	circ_1788	2	-	0	2	0	0
chr1	109773499	109774408	circ_1789	25	+	0	13	2	10
chr8	130891634	130909118	circ_1790	3	-	0	0	0	3
chr4	159789253	159791621	circ_1791	3	+	0	0	0	3
chr22	20024282	20043536	circ_1792	2	+	0	0	0	2
chr2	175994865	176015886	circ_1793	4	-	0	0	0	4
chr18	8718421	8733201	circ_1794	7	+	0	7	0	0
chr1	151288048	151288985	circ_1795	190	-	3	114	3	70
chr2	97024782	97025987	circ_1796	3	+	0	0	0	3
chr1	36753077	36754354	circ_1797	4	+	0	0	0	4
chr8	30546677	30550572	circ_1798	2	-	0	0	0	2
chr9	96819399	96827103	circ_1799	5	+	0	0	0	5
chr18	21644103	21663045	circ_1800	288	+	9	189	15	75
chr17	43226512	43227293	circ_1801	2	+	0	2	0	0
chr10	60461833	60506213	circ_1802	2	+	0	2	0	0
chr17	49048067	49067233	circ_1803	2	-	0	2	0	0
chr4	83772583	83778917	circ_1804	5	-	0	3	0	2
chr15	94841429	94858866	circ_1805	29	+	0	19	0	10
chr3	11874476	11880788	circ_1806	19	-	0	5	0	14
chr12	104705067	104721449	circ_1807	18	+	0	13	0	5
chr6	105219067	105219949	circ_1808	7	-	0	3	0	4
chr21	44424435	44448984	circ_1809	5	+	0	3	0	2
chr7	27788136	27809453	circ_1810	17	+	0	11	0	6
chr2	191523883	191552043	circ_1811	3	+	0	3	0	0
chr10	93000240	93011197	circ_1812	6	+	0	4	2	0
chr9	36246027	36249394	circ_1813	11	-	0	8	0	3
chr11	43433436	43436326	circ_1814	2	+	0	0	0	2
chr6	108222573	108246136	circ_1815	5	-	0	5	0	0
chr8	74585341	74601048	circ_1816	58	-	0	14	0	44
chr19	13925328	13925679	circ_1817	29	+	0	9	0	20
chr10	121431766	121432168	circ_1818	2	+	0	2	0	0
chr11	102056748	102076817	circ_1819	10	+	0	0	0	10
chr11	9304917	9316934	circ_1820	3	-	0	3	0	0
chr3	41831152	41877463	circ_1821	8	-	0	4	0	4
chr2	175979417	175983097	circ_1822	2	-	0	2	0	0
chr14	50941794	50949134	circ_1823	2	-	0	0	0	2
chr9	134349840	134351922	circ_1824	2	+	0	0	0	2
chr11	70269045	70279384	circ_1825	2	+	0	2	0	0
chr22	19371142	19398301	circ_1826	2	-	0	2	0	0
chr2	101638142	101638983	circ_1827	8	-	0	3	0	5
chr2	135102500	135119979	circ_1828	7	+	0	5	0	2
chr5	39382719	39388954	circ_1829	30	-	2	24	0	4
chr14	20863608	20869740	circ_1830	4	-	0	2	0	2
chr5	167927595	167945067	circ_1831	3	+	0	0	3	0
chr5	170305100	170351554	circ_1832	13	+	0	10	0	3
chr3	197585704	197602646	circ_1833	6	+	0	0	0	6
chr4	73979508	74043250	circ_1834	3	-	0	3	0	0
chr18	12506475	12506640	circ_1835	6	-	0	0	0	6
chr4	905460	907456	circ_1836	166	-	0	49	4	113
chr9	126519981	126554909	circ_1837	30	-	0	6	0	24
chr1	156643022	156643246	circ_1838	3	-	0	0	0	3
chr8	26248758	26252818	circ_1839	3	+	0	3	0	0
chr5	68411063	68423959	circ_1840	2	+	0	2	0	0
chr13	108487749	108492022	circ_1841	7	-	0	0	0	7
chr1	78279418	78280916	circ_1842	2	+	0	0	0	2
chr12	120984207	120984404	circ_1843	5	+	0	2	0	3
chr17	74090494	74097944	circ_1844	5	-	0	3	0	2
chr7	24663281	24720139	circ_1845	2	+	0	0	2	0
chr7	77200394	77230123	circ_1846	3	+	0	3	0	0
chr14	45478115	45481278	circ_1847	4	+	0	4	0	0
chr14	24435491	24470293	circ_1848	20	+	4	4	12	0
chr3	15717404	15731727	circ_1849	2	-	0	2	0	0
chr12	123818599	123834988	circ_1850	3	-	0	3	0	0
chr1	94037226	94037398	circ_1851	5	-	0	0	0	5
chr12	2614007	2622150	circ_1852	32	+	0	10	0	22
chr3	141087473	141122873	circ_1853	3	+	0	0	0	3
chr16	31733946	31734674	circ_1854	168	+	0	53	0	115
chr3	11354777	11374567	circ_1855	2	+	0	2	0	0
chr8	141407718	141445339	circ_1856	2	-	0	2	0	0
chr3	65980541	65981948	circ_1857	2	-	0	2	0	0
chr3	122215283	122215417	circ_1858	4	-	0	0	0	4
chr5	94244955	94259726	circ_1859	11	-	0	6	0	5
chr6	159046135	159052421	circ_1860	3	+	0	0	0	3
chr4	52714370	52744020	circ_1861	11	+	0	2	3	6
chr15	91485666	91486312	circ_1862	2	+	0	0	0	2
chr4	56225512	56230438	circ_1863	7	+	0	3	0	4
chr17	40146887	40149257	circ_1864	2	-	0	0	0	2
chr6	17794479	17800344	circ_1865	2	-	0	0	0	2
chr5	92880500	92899169	circ_1866	5	-	0	5	0	0
chr16	67644726	67650781	circ_1867	7	+	0	5	0	2
chr4	54280800	54294350	circ_1868	3	+	0	0	0	3
chr3	155639975	155643155	circ_1869	8	+	0	0	2	6
chr11	85966263	85968638	circ_1870	2	+	0	0	0	2
chr6	87925620	87928449	circ_1871	574	+	9	286	21	258
chr12	69103784	69109520	circ_1872	3	+	0	3	0	0
chr17	57125043	57128689	circ_1873	5	-	0	0	0	5
chr15	63951934	63952132	circ_1874	2	-	0	0	0	2
chr8	124371460	124373886	circ_1875	21	-	0	9	0	12
chr5	64084777	64100213	circ_1876	2	+	0	2	0	0
chr9	117800539	117827198	circ_1877	2	-	0	2	0	0
chr7	43672877	43687233	circ_1878	6	-	0	2	0	4
chr8	18679878	18680721	circ_1879	2	-	0	0	0	2
chr17	54892229	54902682	circ_1880	9	-	0	5	0	4
chr1	24140679	24147083	circ_1881	64	-	4	27	4	29
chr2	25990451	25994409	circ_1882	5	-	0	3	0	2
chr4	39875908	39878773	circ_1883	20	-	0	12	0	8
chr7	75643059	75651310	circ_1884	2	-	0	2	0	0
chr5	422973	423894	circ_1885	2	+	0	2	0	0
chr16	16126965	16162159	circ_1886	4	+	0	4	0	0
chr14	31581621	31583546	circ_1887	7	-	0	4	0	3
chr3	196539089	196541439	circ_1888	3	+	0	0	0	3
chr2	63206325	63223901	circ_1889	5	+	0	3	0	2
chr3	196626536	196630481	circ_1890	27	+	0	13	0	14
chr22	34157357	34252790	circ_1891	9	-	0	3	0	6
chr1	6867042	6885270	circ_1892	38	+	0	23	0	15
chr7	74103457	74105443	circ_1893	8	+	0	3	0	5
chr7	22999874	23017040	circ_1894	2	-	0	2	0	0
chr17	35343915	35378313	circ_1895	4	+	0	0	0	4
chr7	72951551	72954382	circ_1896	2	-	0	2	0	0
chrX	2871183	2876476	circ_1897	23	-	0	9	0	14
chr1	193107214	193117095	circ_1898	2	+	0	2	0	0
chr7	6774935	6777567	circ_1899	8	+	0	8	0	0
chr3	179131199	179144030	circ_1900	38	-	0	20	4	14
chr5	149932851	149932962	circ_1901	6	-	0	0	4	2
chr7	117874484	117880052	circ_1902	2	+	0	0	0	2
chr5	130651668	130651837	circ_1903	8	+	0	0	0	8
chr1	198201682	198266370	circ_1904	19	+	0	12	0	7
chr7	100189289	100193329	circ_1905	2	+	0	2	0	0
chr18	21912905	21921622	circ_1906	9	-	0	7	0	2
chr9	91077410	91077664	circ_1907	4	+	0	4	0	0
chr4	71824590	71835741	circ_1908	3	+	0	0	0	3
chr1	12359258	12383837	circ_1909	2	+	0	2	0	0
chr17	76027596	76064004	circ_1910	3	+	0	3	0	0
chr5	174919097	174939199	circ_1911	2	+	0	0	0	2
chr17	29112936	29119590	circ_1912	7	-	0	0	0	7
chr2	85872070	85875976	circ_1913	4	+	0	0	0	4
chr1	213277795	213290752	circ_1914	19	+	0	6	0	13
chr2	206992520	207006793	circ_1915	17	-	0	9	0	8
chr18	33722788	33726011	circ_1916	5	+	0	0	0	5
chr2	38545676	38546161	circ_1917	12	-	0	5	0	7
chr20	35826799	35854205	circ_1918	6	+	0	0	0	6
chr12	24366276	24368731	circ_1919	11	-	0	5	0	6
chr4	2492063	2502465	circ_1920	115	+	0	38	0	77
chr7	132629728	132634167	circ_1921	2	-	0	2	0	0
chr6	16688305	16753578	circ_1922	2	-	0	0	0	2
chr6	43466712	43471444	circ_1923	4	+	0	4	0	0
chr8	37330595	37333530	circ_1924	8	-	0	2	0	6
chr2	33335648	33360027	circ_1925	3	+	0	3	0	0
chr6	43517225	43523701	circ_1926	15	-	0	7	0	8
chr10	126776759	126799662	circ_1927	34	-	0	14	0	20
chr14	101403739	101430776	circ_1928	5	+	0	0	5	0
chr16	67100584	67116211	circ_1929	2	+	0	0	0	2
chr6	5368782	5371466	circ_1930	6	+	0	3	0	3
chr16	57144619	57151479	circ_1931	2	+	0	2	0	0
chr7	2269618	2270359	circ_1932	19	-	0	2	0	17
chr14	71428942	71445365	circ_1933	3	+	0	3	0	0
chr4	1834470	1843524	circ_1934	2	-	0	0	0	2
chr20	35689505	35693876	circ_1935	2	-	0	2	0	0
chr1	85961848	85962235	circ_1936	4	-	0	0	0	4
chr2	46067518	46087337	circ_1937	6	+	0	6	0	0
chr12	120260623	120263172	circ_1938	6	-	0	0	0	6
chr10	128806995	128824688	circ_1939	13	+	0	10	0	3
chr14	61264804	61346553	circ_1940	2	+	0	0	2	0
chr3	69092900	69097713	circ_1941	2	-	0	0	2	0
chr12	123799919	123800207	circ_1942	7	-	0	0	0	7
chrY	14821211	14821476	circ_1943	4	+	0	0	0	4
chr8	125597327	125603476	circ_1944	9	-	0	5	0	4
chr6	161501912	161510503	circ_1945	2	+	0	2	0	0
chr7	158534213	158557544	circ_1946	3	-	0	3	0	0
chr4	47877143	47892720	circ_1947	2	-	0	0	0	2
chr2	170804051	170815036	circ_1948	2	+	0	2	0	0
chr22	38147778	38155271	circ_1949	10	+	0	8	0	2
chr6	71408977	71442214	circ_1950	4	+	0	2	0	2
chr9	86297865	86301070	circ_1951	68	-	0	36	0	32
chr9	91929652	91929857	circ_1952	2	+	0	0	0	2
chr17	40880842	40882936	circ_1953	8	-	0	6	0	2
chr5	134010304	134018172	circ_1954	9	+	0	3	0	6
chr15	81162875	81181933	circ_1955	2	+	0	2	0	0
chr3	56694758	56695045	circ_1956	2	-	0	2	0	0
chr4	72205086	72244505	circ_1957	2	+	0	2	0	0
chr3	81627075	81630426	circ_1958	17	-	0	9	0	8
chr13	42439871	42443325	circ_1959	3	-	0	3	0	0
chr1	1647784	1653150	circ_1960	4	-	0	0	0	4
chr12	7556130	7559448	circ_1961	4	-	0	4	0	0
chr7	6474424	6476164	circ_1962	9	-	0	3	0	6
chr17	2185940	2196271	circ_1963	9	-	0	6	0	3
chr3	135974697	135980907	circ_1964	5	+	0	2	0	3
chr20	31379406	31380576	circ_1965	36	+	0	3	0	33
chr16	11857333	11857515	circ_1966	7	-	0	0	0	7
chr17	70416840	70427365	circ_1967	5	-	0	2	0	3
chr1	246350044	246358766	circ_1968	13	-	0	3	0	10
chr16	23632682	23635415	circ_1969	3	-	0	0	0	3
chr2	73659325	73682422	circ_1970	3	+	0	0	3	0
chr9	33347035	33352717	circ_1971	2	+	0	0	0	2
chr6	26189089	26189247	circ_1972	2	+	0	0	0	2
chr19	46020920	46021352	circ_1973	33	+	0	7	0	26
chr6	11190196	11192679	circ_1974	3	-	0	3	0	0
chr18	59481839	59483831	circ_1975	2	-	0	2	0	0
chr11	71944788	71945290	circ_1976	20	+	0	11	0	9
chr19	50210774	50212096	circ_1977	38	+	0	13	0	25
chr12	110941610	110944498	circ_1978	2	+	0	0	0	2
chr4	107114765	107133992	circ_1979	46	-	0	25	0	21
chr5	151043647	151049345	circ_1980	162	-	2	88	0	72
chr12	1863423	1863680	circ_1981	25	+	0	11	0	14
chr5	114480294	114483091	circ_1982	2	-	0	2	0	0
chr8	30320292	30325743	circ_1983	2	+	0	0	0	2
chr20	32207322	32216241	circ_1984	15	+	0	4	0	11
chr16	50120125	50136346	circ_1985	5	+	0	3	0	2
chr9	115024714	115030475	circ_1986	3	-	0	0	0	3
chr5	137759763	137760030	circ_1987	3	+	0	0	0	3
chr10	98703869	98711953	circ_1988	93	+	0	43	3	47
chr6	42941740	42942776	circ_1989	171	-	0	28	6	137
chr10	7808015	7811308	circ_1990	2	-	0	0	0	2
chr16	3722700	3739138	circ_1991	2	-	0	2	0	0
chr14	53339516	53345407	circ_1992	5	-	0	0	3	2
chr1	65016276	65047987	circ_1993	2	+	0	2	0	0
chr17	6493098	6503778	circ_1994	26	-	0	18	0	8
chr16	66847466	66855462	circ_1995	2	-	0	2	0	0
chr11	124856637	124875108	circ_1996	3	+	0	3	0	0
chr2	118597550	118599777	circ_1997	3	+	0	3	0	0
chr9	127055127	127101944	circ_1998	4	+	0	0	0	4
chr9	80520264	80523131	circ_1999	2	-	0	2	0	0
[truncated: 31,684 more rows]
