# Supplementary material for: Improved circRNA Identification by Combining Prediction Algorithms
Source: Front Cell Dev Biol. 2018 Mar 5;6:20. doi: 10.3389/fcell.2018.00020 (PMC5844931; doi:10.3389/fcell.2018.00020)
Supplement: Supplementary file 2 [file Presentation2.ZIP › GSE53327/acfs.bed]

#chrom	start	end	name	score	strand	SRR1049826/circle_candidates_expr_BSJ	SRR1049827/circle_candidates_expr_BSJ	SRR1049828/circle_candidates_expr_BSJ	SRR1049829/circle_candidates_expr_BSJ	SRR1049830/circle_candidates_expr_BSJ	SRR1049831/circle_candidates_expr_BSJ	SRR1049832/circle_candidates_expr_BSJ	SRR1049833/circle_candidates_expr_BSJ
chr17	40859975	40860101	circ_1	24	-	0	0	0	0	0	10	0	14
chr6	167435896	167458064	circ_2	19	+	0	2	1	0	0	3	13	0
chr1	40726510	40737707	circ_3	7	+	0	0	0	4	3	0	0	0
chr2	76143102	76251207	circ_4	115	+	0	0	0	0	0	46	0	69
chr4	123856868	124011860	circ_7	16	+	0	0	0	0	2	0	14	0
chr10	12442014	12445410	circ_11	7	+	0	1	0	0	0	0	6	0
chr5	64817301	64825026	circ_12	3	-	0	0	0	0	3	0	0	0
chr16	22328435	22337599	circ_14	8	+	0	0	0	0	0	8	0	0
chr16	354303	364683	circ_15	597	-	11	25	0	7	81	59	159	255
chr17	64685068	64731780	circ_17	4	+	0	0	0	0	0	0	4	0
chr22	41697717	41728231	circ_18	2	+	0	0	0	0	2	0	0	0
chr1	179079416	179100616	circ_19	2	-	0	0	0	2	0	0	0	0
chr11	129739388	129740156	circ_21	9	-	0	0	0	0	0	0	0	9
chr15	101149911	101170247	circ_22	2	+	0	2	0	0	0	0	0	0
chr14	21967540	21972024	circ_23	10	-	0	0	0	0	0	0	0	10
chr4	184749330	184774114	circ_24	2	+	0	0	0	0	0	0	2	0
chr12	51497452	51504766	circ_25	2	-	0	0	0	0	0	0	2	0
chr1	15953163	15986685	circ_26	5	+	0	0	0	0	0	0	0	5
chr2	105984026	105994574	circ_27	6	-	0	0	0	0	0	0	6	0
chr12	96704829	96728643	circ_29	33	-	0	3	0	0	0	0	30	0
chr4	83882542	83900159	circ_31	10	-	0	0	0	0	0	0	4	6
chr15	72645408	72648958	circ_32	2	-	0	0	0	0	2	0	0	0
chr2	227729319	227773594	circ_33	3	+	0	0	0	0	3	0	0	0
chr7	40027197	40027857	circ_34	365	+	8	26	0	25	18	54	102	132
chrX	117162386	117163061	circ_35	46	-	3	0	0	0	9	0	34	0
chr4	184104555	184130178	circ_36	4	+	0	0	0	0	0	0	0	4
chr20	50090516	50140135	circ_39	10	-	0	0	0	0	0	1	0	9
chr5	159501995	159505175	circ_40	6	-	0	0	0	0	0	0	0	6
chr15	43724391	43730614	circ_41	23	-	0	0	0	4	0	2	17	0
chr10	5774206	5777509	circ_42	12	+	0	0	0	0	0	4	0	8
chr8	131370262	131374017	circ_43	2398	-	76	181	0	0	376	0	1765	0
chr8	145737526	145737707	circ_46	4	-	0	0	0	0	0	0	0	4
chr20	36685933	36694658	circ_47	484	+	15	10	13	4	31	71	147	193
chr6	89511282	89614674	circ_48	10	-	0	0	0	0	0	10	0	0
chr15	90760670	90764712	circ_49	3	+	0	0	0	0	0	3	0	0
chr7	30360173	30363353	circ_50	3	+	0	2	0	0	0	0	1	0
chr21	46603802	46640885	circ_51	2	+	0	0	0	0	0	2	0	0
chr7	120478830	120480163	circ_52	11	-	0	0	0	0	5	0	6	0
chr11	8673346	8701610	circ_53	21	-	0	0	0	0	0	0	10	11
chr12	51500307	51512555	circ_54	30	-	2	3	0	0	0	21	4	0
chr18	9195548	9221997	circ_55	82	+	4	9	0	6	0	19	19	25
chr19	1270926	1274439	circ_56	3	+	0	0	0	0	0	0	3	0
chr4	54292038	54294350	circ_57	297	+	0	2	16	9	10	49	26	185
chr8	42841797	42843784	circ_58	2	+	1	0	0	0	1	0	0	0
chr2	242192807	242207956	circ_59	14	-	1	0	0	0	0	0	0	13
chr17	30772778	30781637	circ_60	4	+	0	0	0	0	0	4	0	0
chr16	87336258	87349429	circ_61	3	-	0	0	0	0	2	1	0	0
chr1	156228795	156243241	circ_62	6	-	0	0	0	0	0	0	0	6
chr4	184932739	184934517	circ_63	2	+	0	0	0	0	0	0	2	0
chr5	32722645	32739136	circ_64	18	+	1	0	0	0	7	0	10	0
chr6	76331247	76344527	circ_65	126	+	3	2	0	5	7	11	71	27
chr22	31946239	31957378	circ_66	3	+	0	0	0	0	3	0	0	0
chr12	7556130	7586290	circ_67	2	-	0	0	0	0	0	2	0	0
chr6	129921786	129939997	circ_68	2	-	0	0	0	2	0	0	0	0
chr7	106888840	106888944	circ_69	6	-	0	0	0	0	0	6	0	0
chr10	69726439	69804320	circ_70	5	-	0	1	0	0	0	0	4	0
chr3	157920860	157921034	circ_71	2	+	0	0	0	2	0	0	0	0
chr1	213251037	213261404	circ_72	4	+	0	0	0	0	0	4	0	0
chr4	103432036	103459113	circ_73	12	+	0	0	0	0	3	0	9	0
chr1	155896894	156305679	circ_75	2	-	2	0	0	0	0	0	0	0
chr10	99502850	99504672	circ_76	2	+	0	0	0	0	2	0	0	0
chr6	44102297	44108835	circ_78	5	+	0	0	0	0	1	0	4	0
chr9	27247387	27286360	circ_79	3	-	0	0	0	0	0	0	0	3
chr19	40327195	40328483	circ_80	18	-	0	0	0	0	2	3	7	6
chr20	49518553	49535318	circ_81	6	-	0	1	0	2	0	0	3	0
chr14	64879189	64891649	circ_83	2	+	0	0	0	2	0	0	0	0
chr5	64747301	64769779	circ_84	277	-	8	44	23	12	9	44	63	74
chr1	184671944	184677478	circ_85	2	-	0	0	0	0	2	0	0	0
chr7	12391198	12414388	circ_86	2	-	2	0	0	0	0	0	0	0
chr17	40764092	40765091	circ_87	12	+	0	4	0	0	0	2	6	0
chr5	64859629	64859772	circ_88	3	+	0	0	0	0	0	0	3	0
chr1	5964676	6046387	circ_89	50	-	0	0	1	0	0	17	0	32
chr4	7770570	7780603	circ_91	9	-	0	0	0	0	1	0	8	0
chr15	66828270	66839043	circ_92	113	+	0	0	0	7	9	14	79	4
chr9	138824902	138831605	circ_93	35	-	0	0	0	0	0	20	0	15
chr8	15588174	15605974	circ_95	31	+	0	1	0	2	7	8	2	11
chr14	51273454	51288795	circ_96	4	-	0	0	3	0	0	0	1	0
chr1	98187065	98206035	circ_97	2	-	0	0	0	0	2	0	0	0
chr16	532524	546859	circ_99	25	+	0	0	0	0	2	0	23	0
chr2	191792031	191819544	circ_100	2	+	2	0	0	0	0	0	0	0
chr12	4661944	4677214	circ_101	2	+	0	0	0	0	2	0	0	0
chr17	45689825	45697150	circ_102	3	+	0	1	2	0	0	0	0	0
chr8	59544054	59548105	circ_103	3	-	0	0	0	0	0	2	1	0
chr7	1997263	2188873	circ_104	2	-	0	0	0	0	0	2	0	0
chr2	232099936	232127111	circ_106	2	+	0	0	0	0	0	0	2	0
chrX	17121840	17124175	circ_107	2	+	0	2	0	0	0	0	0	0
chr7	127527954	127569382	circ_108	10	+	0	6	0	0	2	0	2	0
chr2	232003449	232011070	circ_109	7	+	2	0	0	0	5	0	0	0
chr16	27720025	27720241	circ_110	10	+	0	0	0	0	0	0	10	0
chr5	167824728	167826572	circ_111	3	+	0	0	0	0	3	0	0	0
chr1	171483674	171486953	circ_112	2	+	0	0	0	0	0	2	0	0
chr1	145650482	145687091	circ_113	24	+	0	2	0	0	0	0	22	0
chr9	94991282	95015735	circ_114	2	-	2	0	0	0	0	0	0	0
chr3	185194002	185206804	circ_117	60	-	0	0	0	0	2	15	12	31
chr11	45889162	45893784	circ_119	2	+	0	0	0	0	0	0	0	2
chr8	99139822	99168640	circ_121	2	+	0	2	0	0	0	0	0	0
chr13	113921922	113923266	circ_122	10	+	0	0	0	0	0	0	10	0
chr2	37276795	37302777	circ_123	4	-	0	0	0	0	0	0	4	0
chr7	44795786	44797160	circ_124	2	+	0	0	2	0	0	0	0	0
chr16	80638191	80654832	circ_125	25	-	4	0	0	0	9	0	12	0
chr2	152279463	152292094	circ_126	8	+	0	0	0	0	2	0	0	6
chr2	42867312	42887002	circ_127	5	+	0	1	0	0	4	0	0	0
chr19	4703897	4704316	circ_128	3	-	0	0	0	0	0	0	0	3
chr3	45488382	45500378	circ_129	5	+	0	0	0	0	4	1	0	0
chr5	32724803	32742060	circ_131	3	+	0	0	0	0	1	0	2	0
chr3	136260960	136349823	circ_132	8	-	0	0	0	0	0	0	8	0
chr8	93798203	93877901	circ_133	4	-	0	0	0	0	0	4	0	0
chr1	62321701	62579918	circ_134	2	+	0	2	0	0	0	0	0	0
chr2	96954400	96964158	circ_135	2	-	0	0	2	0	0	0	0	0
chr7	156751299	156759786	circ_136	3	+	0	0	0	0	0	3	0	0
chr12	42729684	42768876	circ_138	6	+	0	0	0	0	0	2	4	0
chr2	29063057	29075365	circ_140	2	-	0	0	0	0	2	0	0	0
chr7	98530863	98533298	circ_141	11	+	0	4	0	0	0	0	7	0
chr17	80521229	80529746	circ_142	338	+	1	9	7	14	11	48	108	140
chr9	114195512	114235280	circ_144	3	-	0	0	0	0	0	0	1	2
chrX	123156380	123164975	circ_146	13	+	0	0	0	0	6	0	7	0
chr11	13438704	13466728	circ_147	7	-	0	0	0	0	0	6	1	0
chr16	11133610	11214623	circ_149	4	+	0	0	0	0	0	0	4	0
chr14	30673137	30674946	circ_150	6	-	0	0	0	0	0	6	0	0
chr1	865534	866469	circ_151	3	+	0	0	0	0	0	0	3	0
chr13	73505302	73506836	circ_152	11	+	0	0	0	8	3	0	0	0
chr14	31771500	31777226	circ_155	5	-	0	0	0	0	5	0	0	0
chr20	32264910	32268222	circ_156	32	-	0	0	0	0	0	12	0	20
chr2	76143102	76151093	circ_157	8	+	0	0	0	0	0	0	0	8
chr8	93929156	93948178	circ_158	2	-	0	0	0	0	2	0	0	0
chr10	27423759	27425314	circ_160	34	-	1	0	0	0	8	0	0	25
chr12	31632522	31632820	circ_161	4	-	0	0	0	0	0	0	4	0
chr16	11969617	11971437	circ_162	4	-	0	0	0	0	0	1	3	0
chr16	74957823	74985441	circ_163	8	-	0	0	0	0	0	2	6	0
chr2	122215262	122218769	circ_164	2	-	0	0	0	0	2	0	0	0
chr1	171537385	171540560	circ_165	5	+	0	0	0	0	1	0	2	2
chr16	2806334	2806607	circ_166	10	+	2	0	0	0	3	5	0	0
chr17	15207358	15217547	circ_167	2	-	0	0	0	0	2	0	0	0
chr8	141840570	141900868	circ_168	175	-	3	15	8	0	21	9	107	12
chr2	48573339	48573890	circ_169	103	+	0	0	6	0	3	14	11	69
chr4	106307723	106355318	circ_170	5	-	0	0	0	0	0	0	0	5
chr1	5982119	6012896	circ_171	6	-	0	0	0	6	0	0	0	0
chr14	35278859	35280242	circ_173	5	-	0	0	0	0	0	0	0	5
chr4	13338516	13383218	circ_174	10	-	0	0	0	0	3	0	7	0
chr5	118552595	118573109	circ_175	5	+	0	0	0	0	0	0	0	5
chr8	141262875	141358045	circ_176	2	-	0	0	0	0	0	0	2	0
chr7	86792810	86811653	circ_177	5	+	0	0	0	0	0	0	0	5
chr3	183706359	183732235	circ_178	6	-	0	0	0	0	0	0	6	0
chr4	166976227	166999182	circ_179	14	+	0	2	0	0	3	0	9	0
chr4	19657115	19676645	circ_180	6	+	0	0	0	0	0	0	6	0
chr17	53045521	53068318	circ_181	2	+	0	0	0	0	0	2	0	0
chr9	32966673	32986028	circ_182	10	-	0	0	0	0	0	0	10	0
chr20	34519170	34520848	circ_183	3	+	0	0	0	0	0	3	0	0
chr1	224586216	224589811	circ_184	6	-	0	0	0	0	0	0	6	0
chr2	206959645	206960515	circ_185	6	-	0	0	2	0	0	0	2	2
chr2	224744840	224749466	circ_186	14	-	0	0	0	0	2	0	0	12
chr6	42940620	42942776	circ_187	26	-	0	0	2	0	3	0	0	21
chr16	28967298	28975360	circ_189	56	+	0	2	0	8	2	15	5	24
chr1	197093239	197094321	circ_191	2	-	2	0	0	0	0	0	0	0
chr15	22835915	22842183	circ_192	13	+	0	0	0	0	0	0	0	13
chr11	68115314	68125315	circ_193	31	+	1	0	0	0	0	7	23	0
chr10	11551593	11569566	circ_194	106	-	2	1	13	0	6	0	38	46
chr12	122825299	122826244	circ_195	14	-	0	0	0	0	5	0	9	0
chr15	49288563	49301575	circ_196	2	-	0	0	0	0	0	0	2	0
chr10	1296425	1298994	circ_197	4	-	0	4	0	0	0	0	0	0
chr7	129813471	129824095	circ_198	6	-	0	0	0	0	0	0	0	6
chr5	179136873	179143295	circ_199	88	+	2	8	2	8	0	0	20	48
chr11	74495477	74500744	circ_200	2	+	0	0	0	0	0	0	2	0
chr2	240274372	240275070	circ_202	12	-	0	0	0	0	5	0	7	0
chr12	40077216	40078729	circ_203	8	+	0	0	0	0	0	0	0	8
chr1	62970300	62995117	circ_204	14	-	0	0	0	0	0	14	0	0
chr19	39883103	39884277	circ_206	12	+	0	0	0	0	0	0	12	0
chr5	82454732	82479865	circ_207	2	+	0	0	0	0	0	2	0	0
chr17	36863222	36872081	circ_208	2	+	0	0	0	0	0	0	2	0
chr10	64936056	64957323	circ_209	5	-	0	0	0	2	0	0	3	0
chr2	236503606	236504853	circ_210	4	+	0	0	0	0	0	0	4	0
chr16	71803525	71805155	circ_213	21	-	0	0	0	0	2	2	0	17
chr1	28362054	28374937	circ_214	76	-	0	0	0	4	6	12	13	41
chrX	11174648	11207104	circ_215	6	-	0	0	0	0	0	6	0	0
chr14	73412591	73414123	circ_216	5	+	0	0	0	0	2	0	3	0
chr2	7081078	7091500	circ_217	6	+	0	0	0	0	0	0	0	6
chr1	41450492	41466789	circ_218	2	+	0	0	0	0	0	0	2	0
chr4	1824714	1834674	circ_219	3	-	0	0	0	0	0	1	2	0
chr12	46591701	46592526	circ_220	4	-	0	0	0	0	0	0	4	0
chr5	14304569	14336836	circ_221	12	+	0	0	0	0	4	0	8	0
chr1	220145410	220152061	circ_222	2	-	0	0	0	2	0	0	0	0
chr11	120220605	120278532	circ_223	2	+	0	0	0	0	0	0	2	0
chr15	52425574	52433469	circ_225	2	-	0	0	0	0	2	0	0	0
chr5	37006458	37038840	circ_226	2	+	0	2	0	0	0	0	0	0
chr8	97892025	97907130	circ_227	2	+	0	0	0	0	0	2	0	0
chrX	6995260	7003563	circ_228	2	-	0	0	0	0	0	2	0	0
chr16	746772	747419	circ_229	135	-	0	10	0	0	51	2	72	0
chr4	123859280	123949550	circ_230	4	+	0	0	0	0	0	0	4	0
chr9	115200710	115204050	circ_231	18	+	5	6	0	0	0	0	7	0
chr2	223916851	223925421	circ_232	4	+	0	0	0	0	0	4	0	0
chr2	43732760	43755127	circ_233	11	-	0	0	0	0	4	0	7	0
chr10	1046616	1046953	circ_234	4	+	0	0	0	0	1	3	0	0
chr1	232709919	232711361	circ_235	5	-	0	2	0	0	0	0	3	0
chr20	48259004	48273239	circ_236	9	-	0	0	0	0	0	0	0	9
chr17	20149238	20200390	circ_237	13	+	0	0	0	0	0	0	13	0
chr10	102689073	102707604	circ_238	7	+	0	0	0	0	0	0	0	7
chr11	4052630	4091433	circ_239	4	+	0	0	0	0	0	0	4	0
chr11	71940967	71941512	circ_240	4	+	0	0	0	0	0	0	4	0
chr10	13169744	13178897	circ_241	11	+	1	0	0	0	10	0	0	0
chr7	152044311	152055760	circ_242	16	-	0	0	0	0	0	0	0	16
chr1	70736538	70781249	circ_244	16	-	0	0	0	2	0	0	14	0
chr8	28827559	28828036	circ_245	42	+	0	0	0	0	0	9	7	26
chr15	44887456	44889141	circ_246	3	-	2	0	0	0	1	0	0	0
chr15	41020908	41023542	circ_250	23	+	0	0	0	0	0	4	0	19
chr9	131071957	131073880	circ_251	26	-	1	0	0	0	4	0	0	21
chr16	71789921	71798629	circ_252	2	-	0	0	0	2	0	0	0	0
chr19	35420787	35424627	circ_254	9	+	0	2	0	0	0	0	0	7
chr5	95099222	95119667	circ_255	10	+	0	0	0	0	0	0	0	10
chr17	19823348	19839743	circ_256	33	-	5	0	0	0	6	0	22	0
chr16	89371613	89374137	circ_257	2	-	0	0	0	0	2	0	0	0
chr5	142416760	142421455	circ_258	3	+	1	0	0	0	2	0	0	0
chr2	203831700	203846408	circ_259	2	+	0	0	0	2	0	0	0	0
chr5	78915434	78919312	circ_260	17	+	0	0	0	0	6	11	0	0
chr11	68562220	68575106	circ_261	2	-	0	0	0	0	2	0	0	0
chrX	18627584	18638086	circ_262	4	+	0	0	0	0	0	0	4	0
chr16	7929540	7944397	circ_265	13	-	0	0	0	0	0	13	0	0
chr1	12422775	12423303	circ_266	12	+	0	0	0	0	0	0	0	12
chr11	111909967	111915954	circ_267	5	+	0	0	4	0	0	0	1	0
chr2	55020425	55047599	circ_268	2	+	0	0	0	0	0	0	2	0
chr7	24856228	24888795	circ_269	37	-	0	2	3	0	2	0	21	9
chr1	9790462	9790763	circ_270	2	-	0	0	0	0	2	0	0	0
chr11	14793482	14840755	circ_271	4	+	0	0	0	0	4	0	0	0
chr17	64492318	64685165	circ_273	6	+	0	0	0	0	0	0	6	0
chr11	68272612	68305359	circ_274	120	+	0	2	1	0	6	23	31	57
chr20	42088672	42089238	circ_276	6	+	0	0	0	0	0	0	6	0
chr14	45644273	45646179	circ_277	20	+	0	4	0	0	0	0	16	0
chr15	58284902	58306479	circ_278	236	-	0	0	11	5	0	57	0	163
chr18	23845133	23866463	circ_279	5	+	0	0	0	0	0	0	0	5
chr2	171974248	171974367	circ_280	3	-	0	0	0	3	0	0	0	0
chr8	135521861	135533244	circ_283	48	-	0	0	0	0	19	0	29	0
chr1	162546566	162567648	circ_284	13	+	0	3	0	5	0	0	0	5
chr9	7011697	7015929	circ_285	4	+	0	0	0	0	4	0	0	0
chr18	12951853	12963370	circ_286	9	+	1	0	0	0	2	0	0	6
chr1	114483003	114495511	circ_287	4	+	0	0	0	0	0	0	4	0
chr7	104758154	104787105	circ_288	4	-	0	0	0	4	0	0	0	0
chr17	66381204	66397591	circ_289	2	+	0	0	0	0	0	0	2	0
chr14	68301796	68305489	circ_290	2	+	0	0	0	0	0	0	2	0
chr4	56825847	56841135	circ_291	2	+	2	0	0	0	0	0	0	0
chr9	37495165	37498221	circ_293	38	+	0	0	0	6	6	14	12	0
chr5	6737622	6755364	circ_294	2	+	0	0	0	0	0	0	0	2
chr1	26623409	26624553	circ_295	3	-	0	0	0	0	3	0	0	0
chr14	104488493	104491017	circ_296	11	+	0	0	0	0	2	0	9	0
chr15	44859621	44865018	circ_297	4	-	0	0	0	0	2	0	0	2
chr1	93777050	93791452	circ_298	4	-	0	0	0	0	0	0	0	4
chr14	103296670	103342862	circ_299	40	+	3	0	0	2	0	21	0	14
chr7	127344892	127372920	circ_300	3	+	0	0	0	0	0	3	0	0
chr11	78166828	78180359	circ_301	7	-	0	0	0	0	0	0	0	7
chr16	28157414	28188683	circ_302	3	-	0	0	0	0	0	0	3	0
chr7	148514968	148516779	circ_303	6	-	0	0	0	0	1	5	0	0
chr15	76205543	76206546	circ_304	24	+	0	3	0	0	2	0	0	19
chr5	92889466	92899169	circ_305	95	-	0	0	0	0	24	0	71	0
chr12	32866142	32875567	circ_306	40	+	0	6	1	0	9	0	24	0
chr19	33108494	33116872	circ_307	22	-	2	0	0	0	0	0	0	20
chr4	48608454	48611084	circ_309	2	-	0	0	0	0	0	0	2	0
chr14	55799121	55799663	circ_310	2	+	0	0	0	0	2	0	0	0
chr6	160819010	160841176	circ_311	4	+	0	4	0	0	0	0	0	0
chr17	34247190	34257259	circ_313	2	-	0	0	0	0	0	2	0	0
chr4	23121942	23124059	circ_314	62	+	0	0	3	0	0	24	0	35
chr17	34144719	34147441	circ_315	4	+	0	0	0	0	0	0	4	0
chr21	16383490	16415895	circ_316	7	-	0	0	0	0	3	4	0	0
chrX	62875373	62898452	circ_317	35	-	0	0	0	0	0	0	35	0
chr3	49337899	49349087	circ_319	2	-	0	0	0	0	0	0	0	2
chr12	70723202	70724249	circ_321	14	+	0	6	0	5	3	0	0	0
chr7	116774177	116778586	circ_322	2	+	0	2	0	0	0	0	0	0
chr22	41562602	41569788	circ_323	2	+	0	0	0	0	0	0	2	0
chr2	38378836	38397752	circ_324	2	-	0	0	0	0	0	0	2	0
chr7	25191214	25194811	circ_325	2	-	0	0	0	0	0	2	0	0
chr7	30638411	30643188	circ_326	15	+	1	0	0	6	1	3	0	4
chr4	103455001	103488292	circ_327	3	+	0	0	0	0	2	0	0	1
chr4	22342642	22368953	circ_328	12	-	0	0	0	0	0	0	12	0
chr17	6493098	6511784	circ_331	7	-	0	0	0	0	0	7	0	0
chr4	76573822	76581054	circ_332	57	-	0	0	0	0	0	8	24	25
chr1	242042050	242042645	circ_334	2	+	0	0	2	0	0	0	0	0
chr3	37089009	37093201	circ_335	14	+	0	0	0	0	2	3	9	0
chr11	120347369	120348235	circ_336	66	+	0	3	0	0	18	7	27	11
chr11	85742510	85742653	circ_337	24	-	0	0	0	0	0	0	7	17
chr4	514844	517440	circ_338	2	+	0	0	0	0	2	0	0	0
chr15	65772559	65773953	circ_340	10	-	0	0	0	2	0	0	0	8
chr5	10410250	10410388	circ_341	2	+	0	0	0	2	0	0	0	0
chr4	16204084	16204203	circ_342	4	-	0	0	0	0	0	4	0	0
chr12	113603448	113617810	circ_343	8	-	0	0	0	0	0	0	0	8
chr11	110007387	110008139	circ_344	13	+	0	0	0	0	4	0	9	0
chr2	28172631	28352247	circ_345	4	+	0	0	0	0	0	0	4	0
chr3	93707515	93722752	circ_346	7	+	0	0	0	0	4	0	3	0
chr22	28910744	28916563	circ_347	6	-	2	0	0	0	2	0	2	0
chr2	236877105	236878331	circ_348	27	+	0	0	0	0	0	10	5	12
chr21	34901155	34903190	circ_349	3	-	0	0	0	3	0	0	0	0
chr22	41527391	41527637	circ_351	8	+	0	0	0	0	0	0	8	0
chr1	21103089	21103243	circ_354	2	-	0	0	0	0	0	2	0	0
chr3	33165899	33175757	circ_355	2	+	0	0	0	0	2	0	0	0
chr8	38975604	39044564	circ_356	2	+	0	0	0	0	0	0	0	2
chr1	10165573	10197263	circ_357	20	+	0	0	0	0	0	0	0	20
chr15	94841429	94884153	circ_358	17	+	0	0	0	0	2	0	15	0
chr14	90446883	90451554	circ_359	4	+	0	0	0	0	0	0	4	0
chr22	19978107	19998031	circ_360	6	-	0	0	0	0	0	0	0	6
chr14	31050069	31050322	circ_362	41	+	1	0	0	0	0	17	10	13
chr12	112509698	112516545	circ_363	38	-	0	0	0	0	5	8	0	25
chr5	90059121	90079874	circ_364	29	+	0	0	0	0	0	0	0	29
chr1	173921123	173921276	circ_366	6	-	0	0	0	0	0	2	3	1
chr12	124934360	124961310	circ_367	6	-	0	0	0	0	0	0	0	6
chr6	133802600	133827333	circ_368	2	+	0	0	0	0	2	0	0	0
chr1	236966727	237038146	circ_370	4	+	0	0	0	4	0	0	0	0
chr2	170396560	170401345	circ_371	2	-	0	0	0	2	0	0	0	0
chr17	27975161	27977818	circ_372	23	-	0	0	0	0	0	0	13	10
chr1	116926635	116931641	circ_373	3	+	2	0	0	1	0	0	0	0
chr7	156554827	156619471	circ_374	2	-	0	0	0	0	0	0	0	2
chr9	127074787	127076264	circ_375	20	+	0	0	0	0	0	0	6	14
chr12	89996819	89998123	circ_376	13	-	3	0	0	0	6	0	4	0
chr5	95099211	95124562	circ_377	25	+	0	0	0	0	7	0	18	0
chr7	157015947	157024021	circ_378	19	+	0	2	0	0	1	0	0	16
chr1	33290913	33295668	circ_379	68	+	0	7	0	11	12	0	0	38
chr4	13268535	13383218	circ_380	2	-	0	0	0	0	2	0	0	0
chr16	89815066	89833645	circ_381	133	-	0	0	0	2	0	10	17	104
chr12	72003959	72025667	circ_382	3	-	0	2	0	0	0	0	1	0
chr22	18291609	18305826	circ_383	2	-	0	0	0	0	2	0	0	0
chr7	110907226	110915209	circ_384	5	-	0	0	0	0	4	0	1	0
chr3	172486796	172504364	circ_385	36	+	0	4	0	0	5	0	26	1
chr12	117198200	117274087	circ_386	5	+	0	0	0	0	0	5	0	0
chr1	161133667	161134040	circ_387	2	+	0	0	2	0	0	0	0	0
chr1	183083665	183087281	circ_388	2	+	0	0	0	0	0	0	2	0
chr19	36579939	36580208	circ_389	9	+	2	0	0	0	7	0	0	0
chr11	85687665	85692271	circ_390	15	-	1	0	0	0	0	2	4	8
chr2	10794606	10808849	circ_391	27	-	0	0	0	0	0	7	0	20
chr15	81440198	81456325	circ_392	12	+	0	0	0	0	0	4	0	8
chrX	53641494	53642814	circ_393	2	-	0	0	0	0	2	0	0	0
chr9	72746434	72785543	circ_394	2	+	0	0	0	0	2	0	0	0
chr2	54163223	54164677	circ_396	7	-	0	0	0	0	0	0	7	0
chr19	33604672	33605325	circ_397	45	+	0	0	0	6	0	8	0	31
chr1	17964382	17966797	circ_398	2	+	0	0	0	0	2	0	0	0
chr1	155691307	155695810	circ_399	78	+	0	2	0	9	0	9	18	40
chr13	41207283	41219635	circ_400	24	-	0	0	0	0	4	0	19	1
chr20	37394044	37396239	circ_402	2	+	0	0	0	0	0	2	0	0
chr2	27604992	27610025	circ_403	5	-	0	0	0	0	0	0	0	5
chr9	139793164	139794124	circ_404	13	+	1	0	0	0	2	0	10	0
chr9	2070417	2161903	circ_405	4	+	4	0	0	0	0	0	0	0
chr2	203921149	203942560	circ_406	11	+	0	0	0	0	0	0	0	11
chr5	122868262	122927108	circ_408	6	+	0	6	0	0	0	0	0	0
chr20	25394425	25397838	circ_410	5	+	0	0	0	0	1	4	0	0
chrX	141311817	141371008	circ_411	8	+	0	0	0	0	0	0	8	0
chr11	9430032	9431633	circ_412	3	+	0	0	0	0	0	0	0	3
chr15	63821212	63829355	circ_413	121	+	3	3	0	0	4	19	54	38
chr13	49742748	49749677	circ_414	9	+	0	6	0	0	3	0	0	0
chr17	58372043	58422969	circ_415	10	-	0	0	0	0	0	0	4	6
chr10	69716175	69716733	circ_416	10	-	0	0	0	0	0	0	10	0
chr1	224492437	224492868	circ_417	16	-	0	0	0	0	1	0	6	9
chr17	80417867	80441655	circ_420	2	+	0	2	0	0	0	0	0	0
chr2	207705830	207799725	circ_421	12	+	0	0	0	0	0	0	0	12
chr10	65140077	65214849	circ_422	108	-	2	10	2	2	3	7	36	46
chr15	43335412	43352312	circ_424	16	-	0	2	0	0	0	0	0	14
chr9	134067594	134077104	circ_425	2	+	0	0	2	0	0	0	0	0
chr16	10524467	10525312	circ_426	9	+	0	0	0	0	0	4	0	5
chr2	43969879	43973102	circ_427	12	+	0	0	0	12	0	0	0	0
chr8	68211443	68213615	circ_429	10	-	0	0	0	0	0	0	10	0
chr8	90623662	90624218	circ_430	6	-	0	1	0	0	5	0	0	0
chr7	40027197	40085624	circ_433	2	+	0	0	0	0	0	0	2	0
chr19	50500760	50512642	circ_434	14	-	0	0	0	0	2	0	0	12
chr9	114873933	114911679	circ_435	8	-	0	0	0	0	0	0	0	8
chr12	20885842	20893302	circ_436	2	+	0	0	0	0	0	0	2	0
chr15	42613982	42622870	circ_437	3	+	0	0	0	0	3	0	0	0
chr3	13417003	13438988	circ_438	6	-	0	2	0	2	0	2	0	0
chr15	43438690	43447029	circ_439	4	+	0	0	0	0	0	0	4	0
chr17	41455038	41459028	circ_440	2	-	0	2	0	0	0	0	0	0
chr14	73875859	73876397	circ_441	3	-	0	0	0	0	0	0	0	3
chr6	170088912	170095161	circ_442	10	-	0	0	0	0	0	10	0	0
chr2	177161587	177202305	circ_443	170	+	0	26	0	3	14	14	70	43
chrX	134990247	134993491	circ_444	4	+	0	0	0	0	0	4	0	0
chr5	633883	644540	circ_445	10	+	0	0	0	0	4	0	6	0
chr2	29149333	29158473	circ_446	4	+	0	0	0	0	0	4	0	0
chr5	127483313	127488497	circ_447	5	+	0	0	0	0	0	0	0	5
chr14	35269429	35272194	circ_449	22	-	0	4	0	0	4	0	14	0
chr17	4084548	4088341	circ_450	2	-	2	0	0	0	0	0	0	0
chr7	16348147	16415866	circ_451	5	-	0	0	0	0	0	5	0	0
chr6	76331247	76350420	circ_452	3	+	0	2	0	0	1	0	0	0
chr20	10536878	10541468	circ_453	149	+	3	0	3	0	0	32	31	80
chr18	36738948	36741058	circ_454	4	-	0	0	0	0	0	0	4	0
chr6	160523550	160524847	circ_455	3	+	0	0	0	0	0	0	0	3
chr4	26719554	26750148	circ_456	2	+	0	0	0	0	0	0	0	2
chr9	111795586	111870850	circ_457	6	-	0	6	0	0	0	0	0	0
chr15	41352064	41362745	circ_458	9	-	0	0	0	0	2	0	5	2
chr3	135820848	135825164	circ_459	5	+	0	0	0	0	0	0	5	0
chr5	134113263	134154694	circ_460	6	+	0	6	0	0	0	0	0	0
chr3	186508114	186522513	circ_461	4	-	0	0	0	0	0	4	0	0
chr5	145539936	145547828	circ_462	12	-	0	0	0	0	0	0	0	12
chr20	47849842	47855875	circ_463	2	+	0	0	0	0	0	2	0	0
chr20	47688822	47707559	circ_464	5	+	0	2	0	2	1	0	0	0
chr11	11906013	11944438	circ_465	2	+	0	0	2	0	0	0	0	0
chr17	44127898	44145033	circ_466	5	-	0	0	0	0	2	0	3	0
chr16	28157414	28181230	circ_467	58	-	5	0	0	1	6	3	5	38
chr3	171969049	171979873	circ_470	331	+	4	26	0	4	20	15	160	102
chr1	167988782	167992285	circ_471	23	+	1	0	0	0	5	6	11	0
chr9	96233422	96261168	circ_472	586	+	14	40	25	10	73	87	202	135
chr12	10319310	10321774	circ_473	2	-	0	0	0	0	2	0	0	0
chr4	151792496	151814301	circ_474	7	-	0	0	0	4	0	3	0	0
chr4	2339133	2355800	circ_476	5	-	0	0	0	0	1	0	4	0
chr18	21141323	21152144	circ_477	3	-	0	0	0	0	3	0	0	0
chr15	58284902	58287337	circ_478	4	-	0	0	0	4	0	0	0	0
chr17	61228630	61230233	circ_479	4	+	0	0	0	0	0	0	4	0
chr12	13061176	13062105	circ_480	14	+	0	0	0	0	6	0	8	0
chr19	4499487	4499716	circ_481	6	+	0	0	0	0	0	3	0	3
chr2	152403942	152410539	circ_483	2	-	0	0	0	0	0	0	2	0
chr1	70694104	70705203	circ_485	44	+	0	0	0	0	2	0	0	42
chr19	50916998	50917136	circ_486	2	+	2	0	0	0	0	0	0	0
chr7	140402665	140404763	circ_487	432	+	7	22	5	19	50	45	132	152
chr15	78805425	78807449	circ_490	4	+	0	0	0	0	0	0	2	2
chr2	61717776	61761038	circ_491	3	-	3	0	0	0	0	0	0	0
chr2	236465801	236466410	circ_493	2	+	0	0	2	0	0	0	0	0
chr5	112327850	112337371	circ_494	7	+	0	0	0	0	0	0	7	0
chr2	86378419	86393767	circ_495	4	-	0	3	0	1	0	0	0	0
chr6	158317858	158348246	circ_497	2	+	0	0	2	0	0	0	0	0
chr1	880897	892405	circ_498	2	-	0	0	0	2	0	0	0	0
chr6	157454161	157488319	circ_499	13	+	0	0	0	0	0	0	0	13
chr22	50845163	50854586	circ_501	4	+	0	0	0	0	0	4	0	0
chr16	4029116	4043511	circ_503	3	-	0	0	0	0	3	0	0	0
chr7	98983324	98991742	circ_504	3	+	0	0	0	0	0	0	3	0
chr12	57925797	57939879	circ_505	2	-	0	0	0	0	0	0	2	0
chr15	50875285	50884823	circ_506	10	-	1	0	0	0	0	0	9	0
chr6	144779905	144784002	circ_507	2	+	0	0	0	0	0	0	2	0
chr4	185573176	185580591	circ_508	4	+	0	0	0	0	0	0	4	0
chr7	138758601	138761155	circ_509	2	-	0	0	0	0	2	0	0	0
chr2	236488829	236494538	circ_510	2	+	0	0	0	0	0	0	2	0
chr21	47910512	47917020	circ_511	4	+	0	0	0	0	0	0	4	0
chr13	41890981	41905505	circ_512	4	+	0	0	0	0	0	0	4	0
chr5	68417520	68423959	circ_513	6	+	2	0	3	0	1	0	0	0
chr16	70560489	70602398	circ_514	8	+	0	0	0	0	0	0	0	8
chr20	30132749	30142632	circ_515	2	+	0	0	0	0	2	0	0	0
chr10	94234597	94267962	circ_516	6	-	1	0	0	0	0	0	5	0
chr7	100150969	100154249	circ_520	8	+	0	0	0	0	0	0	0	8
chr6	108214685	108230239	circ_521	9	-	0	0	0	0	0	0	9	0
chr1	47725960	47737913	circ_524	16	-	1	6	0	0	3	0	0	6
chr16	162620	180590	circ_525	4	-	0	0	0	0	0	0	4	0
chr6	149718739	149719198	circ_526	4	+	0	0	0	0	0	0	4	0
chr16	81703746	81712233	circ_527	8	+	0	0	0	0	2	6	0	0
chr10	22616878	22617108	circ_529	6	+	0	0	0	0	0	0	0	6
chr4	95129496	95162157	circ_530	2	+	0	0	0	0	2	0	0	0
chr19	46120887	46123141	circ_531	4	-	0	4	0	0	0	0	0	0
chr3	155605220	155624052	circ_532	5	+	0	0	0	1	0	0	4	0
chr11	70260647	70260758	circ_533	5	+	0	5	0	0	0	0	0	0
chr12	124158164	124172724	circ_534	4	+	0	0	0	0	0	0	3	1
chr14	65031468	65035165	circ_536	3	+	0	0	0	0	3	0	0	0
chr11	686857	688460	circ_539	22	-	0	4	0	0	0	0	6	12
chr10	127482590	127482957	circ_541	8	-	0	0	0	0	0	0	0	8
chr5	16680055	16690028	circ_544	6	-	0	0	0	0	0	0	6	0
chr22	23637210	23637342	circ_545	9	+	0	0	0	0	0	1	0	8
chr3	127500631	127528138	circ_547	3	-	0	0	0	0	0	0	3	0
chr11	27393161	27414065	circ_548	2	-	1	0	0	0	1	0	0	0
chr7	120629444	120692687	circ_549	2	+	0	0	0	0	0	2	0	0
chr20	35649061	35651229	circ_550	3	-	0	0	0	0	0	3	0	0
chr7	158580694	158586417	circ_552	2	-	0	0	0	0	0	2	0	0
chr21	47697440	47700051	circ_554	6	-	0	0	0	0	0	0	6	0
chr2	37105033	37121176	circ_555	10	-	0	0	0	0	0	0	0	10
chr18	196636	199316	circ_556	199	+	4	13	4	8	35	24	54	57
chr4	83978078	83984399	circ_558	12	+	0	0	0	0	0	4	4	4
chr7	17885217	17890587	circ_559	125	-	0	19	6	12	0	18	53	17
chr19	8520288	8536311	circ_560	7	+	0	0	0	0	1	0	0	6
chr15	40694395	40700189	circ_561	8	+	0	0	0	0	1	0	7	0
chr9	18657636	18662071	circ_562	4	+	0	0	0	0	4	0	0	0
chr22	17619102	17624021	circ_563	4	-	0	0	0	0	4	0	0	0
chr19	48221765	48229481	circ_564	69	+	3	1	0	0	14	8	39	4
chr10	93699708	93726514	circ_565	7	+	0	0	0	0	1	0	6	0
chr16	11096930	11097162	circ_566	2	+	0	2	0	0	0	0	0	0
chr17	79058631	79060380	circ_568	16	+	0	0	0	0	3	0	0	13
chr10	65444681	65445066	circ_569	2	+	2	0	0	0	0	0	0	0
chr19	47875986	47878965	circ_570	6	+	0	0	6	0	0	0	0	0
chr12	51502903	51512555	circ_571	6	-	0	0	0	0	0	6	0	0
chr12	133357383	133360893	circ_572	23	-	2	0	0	0	12	0	9	0
chr15	67523567	67529158	circ_574	56	-	4	0	0	0	9	0	17	26
chr22	36737414	36745300	circ_575	62	-	0	1	2	0	12	0	21	26
chr1	213170496	213186760	circ_576	6	-	0	2	0	4	0	0	0	0
chr16	9012887	9024254	circ_578	12	-	0	1	0	0	0	0	11	0
chr10	121275020	121286936	circ_579	21	-	0	0	0	11	2	8	0	0
chr17	29508439	29533389	circ_580	7	+	0	0	0	0	0	0	7	0
chr13	42275527	42295711	circ_581	2	-	0	0	0	0	0	2	0	0
chr12	65597970	65612399	circ_583	7	+	0	0	0	0	0	0	0	7
chr5	79974745	80150135	circ_584	11	+	0	6	5	0	0	0	0	0
chr17	57138392	57157238	circ_585	2	-	0	0	0	0	0	0	0	2
chr3	126445920	126449473	circ_586	6	+	0	0	0	0	0	0	0	6
chr3	47762155	47787483	circ_587	70	-	2	0	0	1	7	9	0	51
chr1	171506401	171511368	circ_588	2	+	0	0	0	0	0	0	2	0
chr4	2883624	2895820	circ_589	6	+	0	0	0	0	0	0	6	0
chr10	70153831	70156638	circ_590	2	-	0	0	0	0	0	2	0	0
chr7	39243833	39247219	circ_591	18	+	0	0	0	4	0	0	0	14
chr12	44161905	44177527	circ_592	2	+	0	0	0	0	0	2	0	0
chr2	37438141	37439535	circ_593	10	-	0	0	0	0	0	10	0	0
chr11	8643191	8646098	circ_594	2	-	0	2	0	0	0	0	0	0
chr7	24663281	24681487	circ_595	134	+	6	7	8	0	14	8	51	40
chr12	117603289	117603422	circ_596	2	-	0	2	0	0	0	0	0	0
chr6	43316061	43320214	circ_598	8	-	0	0	0	0	0	0	0	8
chr7	73657475	73661093	circ_599	48	-	0	0	0	0	0	12	0	36
chr2	70455475	70456247	circ_600	2	-	0	0	0	0	2	0	0	0
chr9	14146687	14155892	circ_601	83	-	1	5	0	0	20	0	57	0
chr11	100933177	100996889	circ_602	9	-	0	0	0	0	0	0	0	9
chr17	5302871	5304699	circ_603	4	-	0	0	0	0	0	0	0	4
chr4	54248444	54250043	circ_605	28	+	0	0	0	0	2	4	7	15
chr20	45891031	45905539	circ_607	467	-	5	0	21	20	14	107	22	278
chr7	111127293	111409733	circ_608	74	-	0	0	23	13	0	0	0	38
chr20	2083413	2098061	circ_609	2	+	0	0	2	0	0	0	0	0
chr15	35182415	35185974	circ_610	3	-	0	0	0	3	0	0	0	0
chr21	35569877	35571081	circ_613	2	+	0	0	0	0	0	2	0	0
chr3	193332511	193355854	circ_614	2	+	0	0	0	0	2	0	0	0
chr17	2929301	2930364	circ_615	19	+	0	0	0	0	8	0	11	0
chr7	110475410	110480451	circ_617	2	-	0	0	0	0	2	0	0	0
chr2	68717321	68753374	circ_618	35	+	0	0	0	4	0	5	0	26
chr10	5765639	5782460	circ_619	9	+	0	0	0	0	0	0	0	9
chr5	43624133	43628489	circ_620	22	+	0	0	0	0	0	0	0	22
chr7	100189289	100189525	circ_621	27	+	0	11	0	0	6	0	10	0
chr6	7895338	7904956	circ_622	10	-	0	0	0	0	7	1	2	0
chr1	100572467	100588040	circ_623	2	-	0	0	0	0	2	0	0	0
chr3	6736411	6759354	circ_624	10	+	0	0	0	0	0	6	0	4
chr10	123722752	123724900	circ_625	2	-	0	0	0	2	0	0	0	0
chr15	55461414	55470888	circ_626	3	-	0	0	0	0	0	3	0	0
chr1	20230759	20231480	circ_628	12	+	0	0	0	0	0	0	12	0
chr19	40711027	40715126	circ_629	2	+	0	0	0	2	0	0	0	0
chr11	85723323	85742653	circ_630	9	-	0	0	2	0	0	1	0	6
chr10	5932981	5969504	circ_631	3	+	0	0	0	3	0	0	0	0
chr11	61578222	61578547	circ_632	2	-	0	0	0	0	0	0	2	0
chr3	185354979	185355620	circ_633	14	-	0	0	0	0	0	0	0	14
chr13	21215428	21219097	circ_634	18	+	0	0	0	0	0	0	0	18
chr15	35665721	35747021	circ_635	2	-	2	0	0	0	0	0	0	0
chr3	121547316	121547819	circ_636	2	-	0	0	0	0	2	0	0	0
chr15	70982792	70991999	circ_638	7	-	1	0	0	0	0	0	6	0
chrX	77096742	77097863	circ_639	2	-	0	0	0	0	2	0	0	0
chr10	5998341	6002530	circ_640	2	-	0	0	0	0	0	0	2	0
chr16	16138306	16196574	circ_641	3	+	0	0	0	0	0	0	3	0
chr15	52433336	52442122	circ_642	2	-	0	0	0	0	2	0	0	0
chr14	35515710	35579848	circ_643	10	+	0	0	0	0	0	10	0	0
chr10	12152376	12155063	circ_644	2	+	0	2	0	0	0	0	0	0
chrX	19968870	19973624	circ_645	6	-	0	0	0	0	0	0	6	0
chr1	28733920	28736194	circ_646	2	+	0	0	0	0	2	0	0	0
chr14	32559707	32615546	circ_647	3	+	0	0	1	0	0	2	0	0
chr16	47581343	47584116	circ_648	23	+	0	0	0	0	3	0	0	20
chr17	37597143	37599881	circ_649	4	-	0	0	0	0	0	0	0	4
chr17	15983277	16005119	circ_651	15	-	0	0	0	0	2	0	11	2
chr10	50701162	50714058	circ_652	414	-	12	22	0	0	65	0	301	14
chr12	123811972	123830114	circ_654	6	-	0	6	0	0	0	0	0	0
chr2	101889588	101911643	circ_656	2	-	0	0	0	0	2	0	0	0
chr19	3193281	3196275	circ_657	5	+	0	0	0	5	0	0	0	0
chr1	155893111	155893478	circ_659	5	-	0	0	0	0	0	5	0	0
chr1	150921597	150922001	circ_660	22	+	0	3	0	0	6	0	13	0
chr1	235657990	235658138	circ_662	2	-	0	0	0	2	0	0	0	0
chr5	70813148	70828254	circ_663	2	+	2	0	0	0	0	0	0	0
chrX	130883333	130890737	circ_665	97	-	0	0	0	0	9	34	54	0
chr14	37676348	37697043	circ_666	3	+	0	0	0	0	1	0	2	0
chr1	15956819	15964929	circ_667	10	+	0	1	0	0	0	9	0	0
chr7	11080298	11101712	circ_669	12	+	0	0	0	0	0	5	7	0
chr11	126099119	126126747	circ_670	11	+	0	0	0	0	0	0	0	11
chr7	27565271	27582719	circ_671	2	-	0	2	0	0	0	0	0	0
chr20	31062403	31115716	circ_672	15	-	0	0	5	0	0	0	0	10
chr1	40661303	40668286	circ_673	34	+	0	0	0	0	0	7	0	27
chr3	38518777	38524051	circ_674	12	+	1	1	2	1	0	6	1	0
chr3	5211985	5216099	circ_675	10	+	0	0	0	1	0	0	0	9
chr3	54871185	55052344	circ_676	6	+	0	0	0	0	0	0	6	0
chr20	50234028	50245611	circ_677	13	-	0	0	0	0	0	0	13	0
chr12	120587409	120587847	circ_679	5	-	0	0	1	0	0	2	2	0
chr4	166929094	166935712	circ_680	8	+	0	0	0	0	0	0	8	0
chr2	97373450	97400263	circ_681	2	-	0	0	0	0	2	0	0	0
chr9	99797007	99797975	circ_683	4	-	0	0	0	0	3	0	1	0
chr7	151835880	151841966	circ_684	17	-	0	0	0	0	0	0	0	17
chr1	184859241	184863340	circ_685	4	-	0	0	0	0	0	0	0	4
chr11	120318582	120336071	circ_686	4	+	0	0	0	0	0	2	2	0
chr15	50940883	50955243	circ_687	96	-	3	0	10	1	27	5	29	21
chr13	49580287	49649500	circ_689	5	+	0	0	0	0	0	0	5	0
chr3	185316199	185331196	circ_690	105	+	0	10	2	0	0	13	22	58
chr6	33270397	33270932	circ_693	2	-	0	0	0	0	0	0	0	2
chr9	3330258	3395596	circ_694	5	-	0	0	0	0	2	0	3	0
chr8	61121308	61144938	circ_695	23	-	0	0	0	3	0	6	0	14
chr15	94884041	94945248	circ_699	5	+	0	0	0	0	0	0	5	0
chr4	110980758	111119523	circ_700	4	-	0	0	0	0	0	0	0	4
chr3	137766630	137773447	circ_702	2	-	0	0	0	0	2	0	0	0
chr5	178199429	178203277	circ_704	14	-	0	0	0	0	0	0	0	14
chr4	7006570	7016284	circ_706	102	+	0	0	0	0	0	8	0	94
chr19	47575034	47575970	circ_707	2	-	0	0	0	2	0	0	0	0
chr3	122964745	122978436	circ_708	16	+	0	0	0	0	2	0	14	0
chr2	178095541	178098999	circ_711	4	-	0	0	0	0	0	4	0	0
chr3	194999587	195066046	circ_714	6	-	0	0	0	0	0	0	0	6
chr9	115038123	115060196	circ_715	41	-	0	0	0	0	7	6	6	22
chr13	41808025	41808143	circ_716	5	-	0	0	0	0	0	0	0	5
chr10	75523613	75530858	circ_717	2	+	0	0	0	0	2	0	0	0
chr12	49398289	49406893	circ_721	11	-	0	0	6	0	0	1	4	0
chr7	2405951	2411484	circ_722	5	+	0	0	0	0	2	3	0	0
chr13	79928573	79929519	circ_723	2	-	0	0	0	0	0	0	2	0
chr11	94528176	94564707	circ_724	10	+	0	0	0	0	0	0	10	0
chr14	91356830	91389540	circ_725	7	-	0	0	6	0	0	0	1	0
chr11	80553688	80558852	circ_726	9	-	0	0	0	0	0	0	9	0
chr1	213037066	213046160	circ_727	124	+	5	6	1	3	16	17	28	48
chr17	4578568	4579179	circ_728	3	-	0	0	0	0	0	0	3	0
chr1	225140371	225161855	circ_729	373	+	4	0	36	33	0	80	7	213
chr2	24777257	24807429	circ_731	31	+	0	0	0	0	0	0	0	31
chr1	45297646	45298873	circ_732	2	-	0	0	0	0	0	2	0	0
chr14	52922041	52937398	circ_733	4	-	0	0	0	0	4	0	0	0
chr5	38523520	38530768	circ_734	908	-	41	119	1	0	159	6	572	10
chr11	34111725	34113603	circ_735	281	+	0	6	15	6	15	28	72	139
chr5	77745808	77755185	circ_736	14	+	0	0	0	0	0	0	0	14
chr1	235621910	235634274	circ_738	2	-	2	0	0	0	0	0	0	0
chr3	13393378	13395607	circ_739	81	-	2	0	0	7	13	17	19	23
chr5	68396633	68410323	circ_740	4	+	0	0	0	0	0	0	4	0
chr5	6737622	6751310	circ_741	11	+	0	0	0	0	4	6	1	0
chr1	10132085	10165802	circ_742	9	+	0	0	0	1	0	0	0	8
chr4	76582740	76587233	circ_744	2	-	0	0	0	0	0	2	0	0
chr16	88873688	88873890	circ_745	2	+	0	0	2	0	0	0	0	0
chr13	114806475	114822154	circ_746	6	-	0	0	0	0	0	0	0	6
chr9	128112573	128113151	circ_748	10	+	0	0	0	0	2	8	0	0
chr6	31112661	31113079	circ_749	17	-	0	0	0	0	0	0	0	17
chr3	71404418	71408395	circ_752	10	-	0	0	2	0	2	0	6	0
chr1	150300778	150307712	circ_753	4	+	0	0	0	0	0	0	4	0
chr3	196094898	196096382	circ_754	2	-	0	0	2	0	0	0	0	0
chr8	26206481	26207042	circ_755	6	+	0	0	0	0	0	6	0	0
chr5	140960310	140963182	circ_757	65	-	0	2	0	12	7	20	10	14
chr10	75597225	75632841	circ_759	11	-	0	1	0	2	0	8	0	0
chr22	19808120	19808898	circ_760	133	-	0	0	7	12	4	24	13	73
chr11	68560782	68562379	circ_761	14	-	0	2	0	0	0	0	12	0
chr5	179757699	179758553	circ_762	2	-	0	0	0	0	0	0	2	0
chr21	38792600	38799703	circ_763	18	+	0	0	0	0	0	2	16	0
chr1	78430330	78435699	circ_764	8	-	0	0	0	0	0	0	0	8
chr4	151119153	151125041	circ_765	24	+	0	0	0	0	0	0	24	0
chr1	230819319	230822878	circ_766	2	+	0	0	0	0	0	0	2	0
chr8	19457280	19459376	circ_767	30	-	0	0	0	0	0	0	30	0
chr12	132625799	132625965	circ_768	2	-	0	0	0	2	0	0	0	0
chr16	71718378	71748704	circ_769	5	-	0	0	0	0	2	3	0	0
chrX	23874418	23897151	circ_770	2	-	0	0	0	0	2	0	0	0
chr20	60733727	60737987	circ_771	3	+	0	0	0	0	0	3	0	0
chr1	119576717	119588285	circ_772	2	-	0	0	0	0	2	0	0	0
chr7	30638411	30644688	circ_773	8	+	0	0	0	0	0	8	0	0
chr17	29483000	29546136	circ_774	10	+	0	6	0	0	4	0	0	0
chr7	132731755	132738938	circ_775	13	-	0	0	0	0	0	0	0	13
chr14	91614124	91626741	circ_776	6	+	0	0	0	0	0	0	0	6
chr4	123856868	123949550	circ_777	8	+	0	0	0	0	0	0	8	0
chr2	159954148	159992809	circ_778	9	+	1	0	0	0	0	0	8	0
chr2	100050793	100081447	circ_779	24	-	0	4	4	0	0	0	0	16
chr17	66303083	66397591	circ_781	5	+	2	0	0	0	0	0	3	0
chr1	45887396	45940820	circ_782	2	-	0	0	0	0	2	0	0	0
chr10	28491087	28502965	circ_783	2	-	2	0	0	0	0	0	0	0
chr2	27274290	27278121	circ_784	11	+	0	0	0	0	0	0	0	11
chr12	110819556	110819753	circ_785	12	-	0	0	0	0	0	0	0	12
chr1	200549381	200561368	circ_786	16	-	0	0	10	0	0	0	0	6
chr2	63605520	63609229	circ_788	6	-	0	4	0	0	0	0	2	0
chrX	67316711	67333081	circ_789	3	-	0	0	0	0	1	0	2	0
chr4	77691778	77692051	circ_790	12	+	0	0	0	0	0	0	12	0
chr3	122825595	122843190	circ_791	2	+	0	0	0	0	0	2	0	0
chr10	28822926	28879761	circ_792	2	+	0	0	0	2	0	0	0	0
chr7	96302033	96303171	circ_793	2	-	0	0	0	0	0	0	2	0
chr11	120929053	120930794	circ_794	2	+	2	0	0	0	0	0	0	0
chr4	25831719	25836945	circ_795	5	-	0	0	0	0	2	0	0	3
chr9	114204585	114206774	circ_796	3	-	0	0	0	1	0	0	2	0
chr11	119142477	119149423	circ_797	2	+	0	0	0	0	0	2	0	0
chr5	132262812	132270633	circ_801	33	-	0	0	0	0	1	0	21	11
chr7	138276780	138305880	circ_802	2	-	0	0	0	0	0	0	2	0
chr22	39111911	39113005	circ_803	21	+	0	0	0	0	4	0	17	0
chr6	155095122	155099179	circ_804	490	+	5	13	27	23	2	99	54	267
chr10	31644072	31647262	circ_806	9	+	0	0	0	0	1	1	7	0
chr11	66811108	66813348	circ_807	6	+	0	0	0	0	2	0	4	0
chr3	185341785	185344181	circ_808	2	+	0	0	0	0	0	2	0	0
chr12	112525486	112530940	circ_809	9	-	0	0	0	0	0	0	0	9
chr15	99456272	99460105	circ_810	4	+	0	0	0	0	0	0	4	0
chr4	127484955	127619468	circ_812	2	-	0	0	0	0	0	2	0	0
chr16	9009110	9024254	circ_813	5	-	0	5	0	0	0	0	0	0
chr21	37775055	37785613	circ_814	22	+	0	0	0	0	0	0	0	22
chr5	137342678	137354835	circ_815	24	-	4	0	0	0	0	10	10	0
chr13	111339493	111340365	circ_816	2	-	0	0	0	0	2	0	0	0
chr1	31819486	31821821	circ_817	6	+	0	0	0	0	6	0	0	0
chr1	155330091	155365344	circ_818	10	-	0	10	0	0	0	0	0	0
chr12	123270265	123276668	circ_819	21	+	1	0	0	0	9	3	8	0
chr3	125248218	125249424	circ_820	2	-	2	0	0	0	0	0	0	0
chr2	225421011	225422573	circ_822	34	-	0	9	0	0	10	8	7	0
chr3	23631224	23636741	circ_823	2	+	0	0	0	0	2	0	0	0
chr15	49009214	49016226	circ_825	3	-	0	0	0	1	0	0	2	0
chr18	44444126	44445481	circ_826	2	-	0	0	0	0	0	2	0	0
chr7	139059146	139086993	circ_827	3	+	0	0	0	2	1	0	0	0
chr7	135300689	135300813	circ_828	2	+	0	2	0	0	0	0	0	0
chr14	31103152	31107453	circ_829	4	+	0	0	0	1	0	0	0	3
chr14	45715945	45716580	circ_830	3	-	0	0	0	0	3	0	0	0
chr17	47869247	47874288	circ_831	3	+	0	0	0	0	3	0	0	0
chr6	20955649	21065459	circ_832	6	+	0	0	0	0	0	0	6	0
chr2	153405534	153437563	circ_833	3	+	0	0	0	0	3	0	0	0
chr14	81837331	81864924	circ_834	4	-	0	0	0	0	0	0	4	0
chr8	101271334	101287389	circ_835	29	-	0	8	0	0	9	0	12	0
chr14	55215532	55243258	circ_836	3	+	0	0	0	0	0	0	3	0
chr5	180668491	180669345	circ_837	102	-	2	0	0	0	19	10	40	31
chr13	113845185	113854830	circ_838	158	-	3	22	0	0	25	2	70	36
chr1	36226696	36228922	circ_840	2	-	0	0	0	0	0	2	0	0
chr6	168271062	168303066	circ_841	43	+	0	4	0	0	1	13	3	22
chr10	32759991	32770710	circ_842	6	+	0	0	0	0	0	6	0	0
chr13	60667761	60707123	circ_844	8	-	0	0	0	0	4	0	0	4
chr9	139814192	139815667	circ_846	2	+	0	0	0	0	2	0	0	0
chr12	109042547	109048186	circ_847	4	-	0	0	0	0	0	0	0	4
chr8	130365049	130401975	circ_848	17	-	0	0	3	2	0	0	0	12
chr15	91030185	91035943	circ_849	58	+	0	6	0	0	0	13	39	0
chr6	132791089	132793514	circ_850	20	-	0	0	0	0	0	0	0	20
chr6	29895160	29896323	circ_851	14	-	0	0	5	0	0	5	0	4
chr2	32927873	32961883	circ_853	2	+	0	0	0	0	0	2	0	0
chr3	150293435	150299533	circ_854	59	+	1	0	0	0	7	8	27	16
chr2	242396161	242415402	circ_855	6	+	0	0	0	0	4	0	2	0
chr11	14479329	14520531	circ_856	24	-	0	5	6	1	0	2	6	4
chr1	58971731	58993007	circ_857	6	-	0	0	0	0	4	0	2	0
chr13	41797391	41837620	circ_858	10	-	0	0	0	0	0	0	0	10
chr10	93000240	93021181	circ_859	4	+	0	0	0	0	0	0	4	0
chr3	65084897	65090701	circ_861	4	-	0	0	0	0	0	0	0	4
chr7	116520120	116538889	circ_862	5	+	0	0	0	0	0	0	0	5
chr15	65266939	65273363	circ_863	9	-	0	0	0	0	0	9	0	0
chr16	89811366	89828430	circ_865	2	-	0	0	0	0	2	0	0	0
chr12	122369651	122380881	circ_866	3	+	0	0	0	3	0	0	0	0
chr21	47808656	47811291	circ_868	5	+	0	0	0	0	0	5	0	0
chr14	29531001	29534273	circ_869	2	+	0	0	2	0	0	0	0	0
chr17	7473673	7474797	circ_871	2	+	0	2	0	0	0	0	0	0
chr21	33433635	33469917	circ_873	2	-	0	0	0	0	2	0	0	0
chr7	103363586	103474119	circ_874	7	-	0	0	0	0	0	0	0	7
chr16	27512511	27514316	circ_875	3	-	0	0	0	0	0	0	0	3
chr5	134705095	134705832	circ_877	166	-	0	1	0	2	16	25	54	68
chr10	128829913	128841428	circ_878	7	+	0	0	0	0	1	0	6	0
chr10	21903759	21940697	circ_879	5	+	0	0	0	0	5	0	0	0
chr2	168726249	168779479	circ_880	11	-	0	0	0	0	0	0	0	11
chr3	56705627	56707753	circ_881	19	-	0	4	0	0	7	0	8	0
chr6	74155250	74155470	circ_883	4	-	0	0	0	0	0	0	4	0
chr6	105130542	105233194	circ_884	2	-	0	0	0	0	0	2	0	0
chr6	108662622	108668243	circ_885	2	+	0	0	0	0	0	0	2	0
chr8	56854413	56860282	circ_886	23	+	0	0	0	0	0	0	5	18
chrX	24828014	24844718	circ_887	5	+	0	0	0	0	0	0	5	0
chr1	36282482	36307351	circ_888	10	+	0	0	0	0	0	0	0	10
chr1	145608107	145608293	circ_889	3	-	0	0	0	0	0	0	3	0
chr4	88366281	88366659	circ_890	6	+	0	0	0	0	0	0	0	6
chr10	74790028	74828741	circ_891	4	-	0	0	0	0	0	3	1	0
chr12	64811825	64815251	circ_892	6	+	0	0	0	6	0	0	0	0
chr8	80891576	80915415	circ_893	8	-	0	0	0	0	0	0	0	8
chr3	9796063	9796569	circ_894	2	+	0	0	0	0	0	2	0	0
chr5	159520107	159521072	circ_895	7	-	0	0	0	0	0	0	0	7
chr19	33108494	33119755	circ_896	3	-	0	0	0	0	0	0	3	0
chr17	45754385	45755555	circ_897	23	+	0	0	0	0	0	0	0	23
chr2	128896290	128903541	circ_898	9	+	0	0	0	0	0	3	0	6
chr19	13058661	13060222	circ_900	6	+	0	0	0	0	0	0	0	6
chr2	9650107	9676957	circ_901	6	-	0	0	0	0	0	0	0	6
chr11	93433143	93433352	circ_902	2	+	0	0	0	0	2	0	0	0
chr12	132416719	132417378	circ_903	4	+	0	0	0	0	4	0	0	0
chr6	31619432	31833561	circ_904	240	-	0	0	57	80	0	36	0	67
chr18	76886266	76953263	circ_905	14	+	0	0	0	0	3	0	11	0
chr1	29362337	29365938	circ_906	273	+	0	0	8	12	8	80	17	148
chr22	21062116	21068988	circ_907	3	-	0	0	0	0	0	0	0	3
chr4	151842349	151850217	circ_908	20	-	0	0	0	0	0	0	10	10
chr3	52682359	52715836	circ_909	8	-	0	0	0	0	0	0	0	8
chr2	61725807	61729445	circ_912	3	-	0	0	0	3	0	0	0	0
chr3	179287611	179294701	circ_913	2	+	0	0	0	0	2	0	0	0
chr20	10430003	10438879	circ_914	12	+	0	0	0	0	5	7	0	0
chr14	50611887	50612314	circ_915	10	-	0	10	0	0	0	0	0	0
chr3	6822138	6824682	circ_919	7	+	0	0	0	0	0	0	0	7
chr5	68487621	68492936	circ_921	5	+	2	0	0	0	3	0	0	0
chr5	103565782	103579366	circ_925	8	+	0	0	0	0	0	0	0	8
chr3	197670626	197672557	circ_926	2	-	0	0	0	0	0	0	2	0
chr18	77208781	77211126	circ_927	4	+	0	0	0	0	0	0	0	4
chr5	149416198	149428248	circ_928	10	+	0	0	0	0	0	0	0	10
chr10	70246900	70276942	circ_929	6	-	0	4	0	0	2	0	0	0
chrX	18265888	18275150	circ_930	22	-	0	0	0	0	1	9	12	0
chr9	114145490	114147722	circ_931	6	-	0	0	0	0	0	0	0	6
chrX	24717541	24760238	circ_932	4	+	0	0	0	0	0	0	0	4
chr15	42034743	42035370	circ_933	7	+	0	0	0	0	0	7	0	0
chr4	185573176	185587218	circ_936	5	+	0	0	0	0	0	0	0	5
chr12	1889616	1893239	circ_937	4	+	0	0	0	0	0	0	0	4
chr14	75498770	75505115	circ_938	4	-	0	0	0	0	0	4	0	0
chr21	17181127	17242466	circ_939	2	+	0	0	2	0	0	0	0	0
chr10	70507130	70509442	circ_942	21	+	0	0	0	0	0	12	9	0
chr15	65890658	65899780	circ_943	2	-	0	0	0	0	0	0	2	0
chr21	34072147	34074357	circ_945	2	-	1	0	0	0	1	0	0	0
chr9	128305337	128348006	circ_946	3	-	0	0	0	0	3	0	0	0
chr10	120445494	120450915	circ_947	30	-	0	0	0	0	6	0	4	20
chr10	128768965	128807068	circ_948	14	+	3	3	0	0	0	0	8	0
chr5	167920898	167929110	circ_949	78	+	0	4	14	5	0	5	26	24
chr15	49493358	49531564	circ_950	4	+	0	0	0	0	0	0	4	0
chr3	47846815	47852201	circ_952	3	+	0	3	0	0	0	0	0	0
chr8	97692670	97694304	circ_953	278	+	0	0	0	19	2	46	0	211
chr21	16225594	16230029	circ_954	3	-	0	0	0	0	0	0	3	0
chr1	21167348	21231464	circ_955	2	-	0	2	0	0	0	0	0	0
chr16	87376482	87380856	circ_957	120	-	0	0	1	5	6	12	36	60
chr17	47688641	47696747	circ_958	4	-	0	0	0	0	0	0	0	4
chr3	47770514	47787483	circ_959	15	-	0	0	0	0	2	0	13	0
chr2	201790558	201791623	circ_960	5	-	0	0	0	0	4	0	1	0
chr15	78762873	78775776	circ_961	3	+	0	0	0	0	0	0	3	0
chr10	76153898	76349075	circ_962	4	+	0	0	0	0	0	0	4	0
chr2	216974096	216977852	circ_963	4	+	0	0	0	0	0	0	4	0
chr8	68024206	68049838	circ_964	2	+	0	0	0	0	0	2	0	0
chr20	58486804	58497514	circ_965	4	-	0	0	0	0	2	0	2	0
chr9	88655653	88667506	circ_966	4	-	0	0	0	0	4	0	0	0
chr15	43686738	43692419	circ_967	7	+	0	0	0	0	0	0	0	7
chr3	9466150	9471735	circ_971	2	+	0	0	0	0	0	2	0	0
chrX	130856305	130928494	circ_972	2	-	0	0	2	0	0	0	0	0
chr10	97392715	97393406	circ_973	12	-	0	0	0	0	3	6	3	0
chr16	75138681	75140469	circ_975	2	+	0	0	0	0	0	0	2	0
chr18	18981110	18983955	circ_977	2	+	0	0	0	0	2	0	0	0
chr21	45451971	45472357	circ_979	15	+	0	0	0	0	0	8	1	6
chr6	159004985	159010814	circ_980	514	+	11	0	0	14	67	119	99	204
chr15	85619092	85620018	circ_981	6	+	0	0	0	0	0	0	0	6
chr16	87367491	87380856	circ_982	4	-	0	0	0	0	0	0	4	0
chr3	45488382	45565600	circ_983	4	+	0	0	0	0	0	0	4	0
chr8	23083317	23118161	circ_984	3	+	0	0	0	0	0	3	0	0
chr1	87346344	87369131	circ_985	9	-	0	0	0	0	2	0	7	0
chr4	85815977	85818163	circ_986	3	-	0	0	0	0	0	3	0	0
chrX	131157535	131208375	circ_987	4	+	0	0	0	0	0	0	4	0
chr6	111708967	111737675	circ_988	37	-	0	0	0	0	2	0	13	22
chr4	3263058	3265788	circ_989	2	+	0	0	0	0	0	0	2	0
chr19	28923968	28928625	circ_991	2	-	0	0	0	0	0	2	0	0
chrX	53431943	53432323	circ_993	2	-	0	2	0	0	0	0	0	0
chr8	18490122	18513195	circ_994	2	-	0	0	0	0	2	0	0	0
chr1	47753222	47765824	circ_995	3	-	0	0	0	0	3	0	0	0
chr19	50902632	50902741	circ_997	4	+	0	0	4	0	0	0	0	0
chr7	838602	838840	circ_999	2	+	0	0	0	2	0	0	0	0
chr5	154169884	154179319	circ_1000	2	+	0	0	1	0	0	1	0	0
chr19	46191644	46191824	circ_1001	23	-	0	4	0	0	0	0	0	19
chr5	109091029	109110666	circ_1002	9	+	2	2	0	0	5	0	0	0
chr10	12123470	12129728	circ_1003	8	+	0	0	0	0	2	0	4	2
chr15	52203236	52213813	circ_1004	8	+	0	0	0	0	0	8	0	0
chr7	155556502	155559349	circ_1005	101	+	0	0	0	0	10	17	36	38
chr11	65373231	65375919	circ_1006	5	-	0	2	0	0	0	3	0	0
chrX	53643930	53658566	circ_1007	2	-	0	0	0	0	0	2	0	0
chr12	74335896	74341381	circ_1008	10	-	0	0	0	0	0	4	0	6
chr3	128060075	128060732	circ_1009	16	+	0	4	0	0	1	0	0	11
chr1	234553829	234608557	circ_1010	2	-	2	0	0	0	0	0	0	0
chr16	3788559	3795355	circ_1011	5	-	0	0	0	0	3	2	0	0
chr10	103921589	103922111	circ_1012	4	+	0	0	0	0	0	0	4	0
chr15	50168474	50193436	circ_1013	3	-	0	0	0	0	0	0	3	0
chr10	61414264	61444085	circ_1015	15	-	0	0	0	0	0	0	0	15
chr2	101521194	101549463	circ_1016	4	+	0	0	0	0	0	0	4	0
chr1	243493841	243507633	circ_1017	4	+	0	0	0	0	0	4	0	0
chr1	119904740	119904998	circ_1018	4	+	0	0	0	0	4	0	0	0
chr1	21231375	21268823	circ_1019	24	-	2	0	0	0	0	0	22	0
chr11	117062969	117063974	circ_1020	18	+	0	0	0	0	0	0	0	18
chr1	21094076	21107033	circ_1021	4	-	0	4	0	0	0	0	0	0
chr11	33731451	33744009	circ_1022	12	-	0	0	0	0	0	0	0	12
chr15	99454543	99460105	circ_1023	6	+	0	0	0	0	0	0	6	0
chr14	35762158	35763735	circ_1024	4	+	0	0	4	0	0	0	0	0
chr5	93964515	93989126	circ_1025	12	+	2	0	0	0	1	0	9	0
chr9	123533625	123538504	circ_1026	52	-	0	0	0	0	0	6	0	46
chr5	43122140	43175502	circ_1027	2	+	0	2	0	0	0	0	0	0
chr1	26155999	26158775	circ_1028	3	+	0	0	0	0	0	0	0	3
chr22	32134372	32134897	circ_1029	55	-	0	0	0	9	0	5	8	33
chr21	27369674	27374847	circ_1030	2	-	0	0	0	0	0	0	2	0
chr2	200188525	200263221	circ_1031	4	-	0	0	0	0	0	4	0	0
chr7	138199956	138204066	circ_1032	2	+	2	0	0	0	0	0	0	0
chr3	184654033	184667840	circ_1033	4	+	0	0	0	0	0	0	4	0
chr8	98725889	98731417	circ_1035	32	+	0	0	0	0	5	5	22	0
chr6	57183234	57246966	circ_1036	2	+	0	2	0	0	0	0	0	0
chr15	42746971	42749356	circ_1037	2	-	0	0	0	0	0	0	0	2
chr10	35302626	35305322	circ_1038	2	-	0	0	0	0	2	0	0	0
chr3	23942298	23942540	circ_1039	3	-	0	0	0	0	1	0	2	0
chr6	150088425	150094305	circ_1040	9	+	0	0	0	0	0	1	0	8
chr18	77193578	77227582	circ_1043	30	+	0	0	1	0	2	0	0	27
chr16	28883100	28884900	circ_1045	21	+	0	0	0	0	0	7	14	0
chr18	67724977	67733158	circ_1046	2	-	0	0	0	0	2	0	0	0
chr13	77779390	77792092	circ_1048	4	-	0	0	0	0	0	0	0	4
chr10	12581340	12595355	circ_1049	4	+	0	0	0	0	0	0	4	0
chr21	30701807	30702014	circ_1051	7	+	0	0	0	0	5	2	0	0
chrX	62893917	62926329	circ_1053	12	-	0	0	0	0	0	0	12	0
chr6	90562884	90565263	circ_1054	7	+	0	0	0	0	1	0	1	5
chr17	58013575	58013902	circ_1056	87	+	0	0	0	0	0	0	0	87
chr5	10227392	10227759	circ_1057	9	-	0	0	0	0	0	0	9	0
chr1	64095095	64097453	circ_1059	3	+	0	3	0	0	0	0	0	0
chr15	65743336	65744440	circ_1061	51	-	1	0	0	0	4	19	27	0
chr7	98915051	98915218	circ_1062	2	+	2	0	0	0	0	0	0	0
chr1	46120214	46126897	circ_1063	6	-	0	0	0	0	0	6	0	0
chr20	45923409	45927616	circ_1064	43	-	5	3	0	0	0	15	20	0
chr22	20082235	20082771	circ_1065	5	+	0	0	0	0	0	5	0	0
chr12	29812812	29904805	circ_1067	4	-	0	0	0	0	4	0	0	0
chr3	135868481	135871580	circ_1068	26	-	0	0	2	3	0	4	0	17
chr19	1271327	1272050	circ_1070	98	+	0	2	4	1	11	41	3	36
chr2	85097348	85097909	circ_1072	1107	-	34	79	0	0	327	0	667	0
chr7	593988	751164	circ_1073	6	-	0	0	0	0	0	0	0	6
chr15	93543741	93552553	circ_1074	31	+	0	0	0	0	0	18	13	0
chr10	69714351	69736012	circ_1076	4	-	0	0	0	0	0	0	4	0
chr3	185637224	185639914	circ_1077	2	-	0	0	0	0	0	0	2	0
chr9	100666991	100667274	circ_1078	2	-	0	0	0	0	0	0	2	0
chr7	33185880	33195314	circ_1080	6	+	0	0	0	0	0	0	0	6
chr20	35545124	35547922	circ_1081	3	-	0	0	0	0	1	2	0	0
chr19	49473802	49477990	circ_1082	7	-	0	0	0	0	0	0	7	0
chr8	131414130	131415139	circ_1083	21	-	0	3	0	0	6	0	12	0
chr6	135314895	135331897	circ_1084	6	-	0	0	4	2	0	0	0	0
chr7	97850972	97854414	circ_1085	2	-	0	0	0	0	2	0	0	0
chr2	219411641	219425606	circ_1086	11	-	0	0	0	0	0	1	5	5
chr7	120629444	120782195	circ_1087	47	+	0	0	0	0	0	0	0	47
chr16	23091266	23120102	circ_1090	2	-	0	0	0	0	0	0	2	0
chr12	39713707	39716684	circ_1092	7	-	0	0	0	3	0	0	4	0
chr16	4038994	4043511	circ_1093	10	-	0	0	0	0	0	0	10	0
chr1	10588307	10659423	circ_1094	6	+	0	0	0	0	0	6	0	0
chr16	11071081	11097114	circ_1095	5	+	0	0	0	0	0	0	0	5
chr3	42091801	42128892	circ_1096	2	+	0	0	0	0	0	0	2	0
chr2	233599126	233621044	circ_1097	3	+	0	0	0	0	0	0	3	0
chr17	1746096	1775820	circ_1098	13	+	0	0	0	0	0	0	5	8
chr7	77256021	77261742	circ_1099	4	+	0	4	0	0	0	0	0	0
chr13	46594583	46619651	circ_1100	4	-	0	0	0	0	0	0	4	0
chr3	119582265	119721086	circ_1101	6	-	0	0	0	0	0	0	6	0
chr14	64428242	64434564	circ_1103	10	+	0	0	0	0	0	0	10	0
chr6	91224759	91281526	circ_1105	2	-	2	0	0	0	0	0	0	0
chr14	71428942	71479919	circ_1107	2	+	0	2	0	0	0	0	0	0
chr2	240944626	240954277	circ_1108	28	-	0	0	0	0	0	19	0	9
chr11	70265851	70265962	circ_1110	198	+	0	0	198	0	0	0	0	0
chr13	114157810	114175048	circ_1111	26	+	0	0	0	0	9	2	15	0
chr1	214500964	214510283	circ_1112	4	+	0	0	0	0	0	0	0	4
chr13	76195898	76197456	circ_1113	5	+	0	0	0	0	0	0	0	5
chr9	74838035	74856214	circ_1114	17	+	0	0	0	0	6	0	11	0
chr9	133962862	133963204	circ_1115	2	+	0	0	0	0	2	0	0	0
chr14	50713758	50750751	circ_1116	2	-	0	0	0	0	0	0	0	2
chr3	183368083	183369064	circ_1117	2	+	2	0	0	0	0	0	0	0
chr1	21151592	21191755	circ_1118	2	-	0	0	0	0	0	0	2	0
chr10	103864936	103871293	circ_1119	2	-	0	0	0	0	0	2	0	0
chr20	47585683	47592736	circ_1120	8	+	0	0	0	0	0	0	8	0
chr1	9800715	9801314	circ_1121	42	-	0	0	0	0	12	0	30	0
chr4	170498078	170511960	circ_1122	24	-	0	0	0	0	0	0	0	24
chr19	34868407	34887562	circ_1123	15	+	0	1	0	0	0	14	0	0
chr13	96638586	96651561	circ_1124	8	-	0	0	0	0	3	0	5	0
chr19	19035041	19035788	circ_1125	24	+	0	0	0	0	1	0	7	16
chr4	2626988	2628304	circ_1126	142	+	0	0	0	4	10	20	28	80
chr14	68156928	68157138	circ_1127	18	-	0	0	0	0	0	18	0	0
chr6	2195015	2236772	circ_1128	2	-	0	0	0	0	0	2	0	0
chr20	42087944	42088535	circ_1129	6	+	0	0	0	0	0	0	6	0
chr16	28970037	28970421	circ_1130	22	+	2	0	0	0	5	0	0	15
chr1	155927503	155928187	circ_1131	6	-	0	0	0	0	4	0	2	0
chr8	21832180	21834032	circ_1132	4	+	0	0	0	0	0	4	0	0
chr9	100919741	100919942	circ_1133	2	-	0	0	0	2	0	0	0	0
chr11	47444124	47444540	circ_1134	15	-	0	0	0	0	4	0	11	0
chr3	105572257	105572508	circ_1135	2	-	0	0	0	0	0	2	0	0
chr1	171504566	171506612	circ_1136	4	+	0	0	0	4	0	0	0	0
chr7	810107	814799	circ_1138	79	+	0	0	7	14	7	10	41	0
chr7	150814181	150815719	circ_1139	70	+	0	2	2	0	8	8	18	32
chr7	104730455	104731761	circ_1140	10	+	0	0	0	0	0	0	6	4
chr17	4186092	4200104	circ_1141	58	-	0	0	0	0	7	0	22	29
chr7	95906507	95939003	circ_1142	46	-	0	0	0	0	0	14	19	13
chr2	24733837	24807429	circ_1143	57	+	0	0	0	14	0	8	0	35
chr4	184952758	184981246	circ_1145	4	+	0	4	0	0	0	0	0	0
chr12	105303432	105322472	circ_1146	28	-	5	7	0	0	6	0	10	0
chr16	521294	539000	circ_1147	14	+	0	0	0	0	0	0	14	0
chr6	38704842	38743727	circ_1148	10	+	0	0	0	0	0	0	0	10
chr6	79724798	79735881	circ_1150	56	-	1	0	0	0	0	8	25	22
chr17	57274904	57275150	circ_1151	153	+	0	7	0	4	16	20	46	60
chr21	45745035	45745310	circ_1152	2	+	0	0	0	0	0	0	0	2
chr13	51058987	51102441	circ_1153	3	+	0	0	0	0	0	0	0	3
chr7	142961178	142966036	circ_1155	27	+	0	0	0	0	4	5	6	12
chr15	50264778	50273491	circ_1157	3	-	0	0	0	0	3	0	0	0
chr11	82969552	82991303	circ_1158	4	-	0	0	0	0	0	0	4	0
chr4	13343862	13383218	circ_1159	22	-	0	0	0	0	10	8	4	0
chr16	4750970	4755254	circ_1160	11	-	0	0	0	0	0	0	11	0
chr8	120790258	120803699	circ_1161	19	-	0	2	0	0	2	0	2	13
chr13	41890981	41910892	circ_1162	27	+	2	1	0	0	2	0	4	18
chr7	92888861	92935316	circ_1164	4	+	0	0	0	0	0	0	4	0
chr4	4650703	4655484	circ_1166	7	+	0	0	0	0	0	1	6	0
chr15	49048099	49061278	circ_1168	6	-	0	0	0	0	0	0	0	6
chr1	21175907	21187010	circ_1169	8	-	0	0	0	0	0	0	8	0
chr12	57640586	57641981	circ_1170	4	-	0	0	0	0	0	4	0	0
chr1	44075053	44079386	circ_1172	4	+	0	0	0	0	0	0	4	0
chr2	109100604	109104276	circ_1174	2	+	2	0	0	0	0	0	0	0
chr19	11024552	11027453	circ_1175	88	+	3	4	0	1	17	12	32	19
chr21	34787194	34793992	circ_1176	2	+	0	0	0	0	0	0	2	0
chr5	179134132	179135381	circ_1177	2	+	0	0	0	0	0	0	2	0
chr14	96807858	96813678	circ_1178	75	-	3	5	0	12	18	0	37	0
chr10	103637560	103649247	circ_1179	15	-	0	0	0	0	0	0	15	0
chr16	74694829	74695349	circ_1180	149	-	0	6	0	0	22	0	53	68
chr2	30682417	30791042	circ_1181	9	+	0	0	0	0	1	0	8	0
chr19	49136700	49136912	circ_1182	233	-	0	4	0	2	45	5	163	14
chr21	46591524	46605006	circ_1183	4	+	0	0	1	0	0	0	3	0
chr4	129891532	129913392	circ_1184	4	-	0	0	0	0	0	4	0	0
chr10	96201652	96234540	circ_1185	115	+	0	0	2	5	32	0	76	0
chr15	72300166	72302788	circ_1186	5	-	0	0	0	0	0	0	5	0
chr18	19341402	19399607	circ_1188	2	+	0	0	0	0	2	0	0	0
chr7	141255252	141349133	circ_1189	32	+	0	1	0	0	0	1	0	30
chr19	35258220	35260460	circ_1190	8	-	0	0	0	0	0	0	0	8
chr12	32861086	32875567	circ_1191	2	+	0	0	0	0	0	0	2	0
chr12	95546586	95546769	circ_1193	32	-	3	0	0	0	8	6	15	0
chr5	10381911	10417516	circ_1194	2	+	0	0	2	0	0	0	0	0
chr17	79940489	79943483	circ_1195	4	+	0	0	0	0	0	0	0	4
chr15	83697367	83710677	circ_1197	4	-	0	0	0	0	0	0	4	0
chr17	33466253	33467085	circ_1200	14	-	0	0	0	0	10	4	0	0
chr16	28925556	28926103	circ_1201	3	-	0	0	0	0	3	0	0	0
chr4	23594411	23636250	circ_1202	5	+	0	0	0	0	0	0	0	5
chr3	52952499	52962357	circ_1204	7	-	1	0	0	0	6	0	0	0
chr17	35600286	35603892	circ_1205	6	-	0	0	0	0	0	0	6	0
chr11	128963515	128994789	circ_1206	90	-	0	2	0	0	14	0	74	0
chr19	3653287	3656555	circ_1207	4	-	0	0	0	0	0	0	0	4
chr2	37347101	37364160	circ_1208	4	-	0	0	0	0	0	0	4	0
chr16	18061399	18087050	circ_1209	2	-	0	0	2	0	0	0	0	0
chr19	16633862	16636134	circ_1210	7	-	0	0	0	0	0	0	0	7
chr15	50724534	50751359	circ_1211	6	+	0	0	0	0	0	0	0	6
chr9	16582980	16654478	circ_1212	3	-	0	0	0	0	0	0	3	0
chr3	87017739	87018273	circ_1214	15	-	0	0	0	0	6	0	9	0
chr9	22043037	22056386	circ_1215	10	+	0	3	0	0	2	0	5	0
chr2	201741641	201752408	circ_1216	23	-	0	0	0	0	5	0	18	0
chr10	22606812	22607947	circ_1220	12	+	0	0	8	0	0	0	0	4
chr17	42231923	42232306	circ_1221	2	+	0	0	0	0	0	0	0	2
chr21	33705625	33713833	circ_1223	7	-	0	0	0	2	0	0	0	5
chr16	4872875	4890866	circ_1224	2	-	0	0	0	0	0	0	2	0
chr10	5751492	5762933	circ_1226	11	+	0	2	0	0	0	0	9	0
chr1	151144743	151146091	circ_1227	13	-	0	0	0	0	0	4	5	4
chr22	24734353	24765288	circ_1228	2	+	0	0	0	0	0	0	2	0
chr15	91519905	91525211	circ_1229	30	-	0	7	0	0	0	0	23	0
chr14	50292584	50298079	circ_1230	14	-	0	0	0	0	1	7	6	0
chr8	98698895	98701331	circ_1232	7	+	0	0	0	0	0	0	7	0
chr2	70310638	70312756	circ_1235	17	-	0	0	6	0	5	2	4	0
chr18	42281139	42375009	circ_1236	4	+	0	0	0	0	0	0	4	0
chr12	95879654	95897937	circ_1237	47	+	0	0	0	0	2	0	0	45
chr19	17894911	17895733	circ_1238	4	+	0	0	0	0	0	4	0	0
chr13	24823614	24826000	circ_1239	21	+	0	0	0	0	8	0	13	0
chr6	158317858	158330822	circ_1241	2	+	0	0	0	0	0	0	2	0
chr2	32749954	32774548	circ_1243	5	+	0	0	0	4	1	0	0	0
chr18	48584494	48593557	circ_1244	34	+	0	0	0	0	0	0	11	23
chr15	83240093	83240282	circ_1245	52	-	0	0	0	2	0	8	0	42
chr9	127688987	127701145	circ_1246	3	-	0	0	0	0	0	0	3	0
chr5	98205457	98209427	circ_1247	7	-	0	0	0	0	0	7	0	0
chr7	66236869	66264401	circ_1249	16	+	0	1	0	0	0	1	14	0
chr17	36926688	36934053	circ_1250	2	-	0	0	0	0	0	0	2	0
chr20	45920539	45938948	circ_1254	46	-	0	0	0	0	0	0	6	40
chr22	30353024	30375041	circ_1255	2	+	0	0	0	0	2	0	0	0
chrX	46884125	46893190	circ_1256	3	+	2	0	0	0	0	0	1	0
chr6	133591006	133595951	circ_1257	18	+	8	0	0	0	10	0	0	0
chr17	27825335	27861318	circ_1258	5	+	0	0	0	0	0	0	0	5
chr9	37126308	37147442	circ_1259	6	+	0	3	0	0	3	0	0	0
chr11	28383483	28433525	circ_1260	2	+	0	0	0	0	0	0	2	0
chr17	1451589	1461853	circ_1262	8	-	0	0	0	2	6	0	0	0
chr3	179458034	179472642	circ_1264	3	+	0	0	0	0	0	0	3	0
chr10	52103251	52104105	circ_1265	345	-	7	1	21	8	16	52	40	200
chr10	112645010	112650428	circ_1267	12	+	4	0	0	0	2	0	6	0
chr9	133352257	133370410	circ_1268	27	+	0	5	0	0	0	0	22	0
chr20	45918930	45976670	circ_1269	5	-	0	0	0	0	0	5	0	0
chr14	74398205	74398815	circ_1271	19	+	0	0	0	0	2	0	2	15
chr1	180256410	180257652	circ_1272	4	-	0	4	0	0	0	0	0	0
chr17	49237340	49239333	circ_1273	3	+	0	0	0	0	0	0	0	3
chr8	42719759	42720632	circ_1274	6	-	0	0	0	0	6	0	0	0
chr18	33606862	33611060	circ_1275	8	-	0	0	0	0	0	0	8	0
chr6	129950497	129955250	circ_1276	8	-	0	1	0	0	2	0	0	5
chr1	84644859	84663507	circ_1277	17	+	0	0	0	0	0	2	4	11
chr19	14519658	14524036	circ_1278	3	-	0	0	0	0	0	3	0	0
chr2	63053221	63058293	circ_1279	6	+	0	0	0	0	1	0	5	0
chr8	131146541	131193126	circ_1280	2	-	0	0	0	0	0	0	2	0
chr1	206644498	206646657	circ_1282	2	+	0	0	0	0	0	0	2	0
chr20	30742905	30746317	circ_1284	5	+	1	0	0	0	4	0	0	0
chr17	29588714	29592357	circ_1285	6	+	0	6	0	0	0	0	0	0
chr15	89859822	89877144	circ_1289	4	-	0	0	0	0	0	0	0	4
chr12	46622935	46623422	circ_1290	21	-	0	4	0	0	5	1	11	0
chr6	1930336	1961200	circ_1291	18	-	0	0	0	0	0	0	18	0
chr12	117476787	117484643	circ_1293	50	-	0	1	0	0	14	9	12	14
chr6	86256829	86267778	circ_1294	2	-	0	0	0	0	0	0	2	0
chr7	40102424	40127930	circ_1295	20	+	0	0	0	0	0	0	11	9
chr10	5838725	5842668	circ_1296	168	-	0	0	0	0	0	18	35	115
chr19	58373161	58374628	circ_1297	16	+	0	0	0	0	0	0	0	16
chr7	40117603	40118450	circ_1298	4	+	0	0	0	0	4	0	0	0
chr1	236987418	237016388	circ_1299	7	+	0	0	0	0	0	0	0	7
chr7	24910350	24911688	circ_1301	2	-	0	0	0	2	0	0	0	0
chr11	85714408	85742653	circ_1302	5	-	0	0	0	0	0	5	0	0
chr7	40823115	40833100	circ_1303	10	+	0	0	0	0	0	0	0	10
chr11	118451960	118455359	circ_1304	2	+	0	0	0	0	2	0	0	0
chr7	102038066	102045130	circ_1305	29	+	0	0	0	0	6	0	6	17
chr2	126927657	126932952	circ_1306	28	-	0	0	0	4	0	0	2	22
chr4	2906490	2916767	circ_1307	6	+	0	0	0	0	0	6	0	0
chr12	7086295	7086687	circ_1308	7	-	0	0	0	0	0	0	0	7
chr14	75904600	75928233	circ_1310	4	+	0	4	0	0	0	0	0	0
chr11	62303416	62304039	circ_1311	73	-	0	2	0	0	9	6	51	5
chr8	30435882	30437913	circ_1312	3	-	0	0	0	0	0	0	0	3
chr3	67546221	67660020	circ_1314	9	-	0	0	0	0	0	0	9	0
chr12	22796696	22838120	circ_1315	7	+	0	0	0	0	0	0	7	0
chrX	24106648	24110696	circ_1316	2	+	0	0	0	0	2	0	0	0
chr21	46538478	46554747	circ_1317	76	+	2	5	0	2	24	16	27	0
chr17	5250084	5264970	circ_1318	6	+	0	0	0	0	0	0	6	0
chr15	78762873	78764266	circ_1321	82	+	0	1	0	0	9	8	23	41
chr15	68434283	68457142	circ_1322	17	+	0	1	0	1	5	0	10	0
chr9	132631140	132632123	circ_1323	6	+	0	0	0	0	0	0	0	6
chr2	11389786	11428575	circ_1324	3	-	0	0	0	0	3	0	0	0
chr4	5731033	5760007	circ_1325	2	+	0	2	0	0	0	0	0	0
chr12	121670216	121671543	circ_1326	2	+	0	0	0	0	0	2	0	0
chr9	131076086	131079505	circ_1328	3	-	0	0	0	0	0	3	0	0
chr1	12335881	12338095	circ_1329	81	+	0	4	9	8	0	0	0	60
chr1	150432535	150432793	circ_1330	3	+	0	0	0	0	3	0	0	0
chr8	97892025	97896721	circ_1331	6	+	0	0	0	0	0	0	0	6
chr1	7833501	7838229	circ_1332	2	+	0	0	0	0	0	0	2	0
chr7	5778906	5781275	circ_1333	5	-	0	0	0	0	0	0	5	0
chr1	173910402	173916720	circ_1335	12	-	0	3	0	0	0	0	0	9
chr5	311407	314711	circ_1337	38	+	0	2	0	0	13	2	21	0
chr15	99434553	99442850	circ_1338	2	+	0	0	0	0	2	0	0	0
chr2	11907888	11911805	circ_1340	4	+	0	0	0	0	0	0	4	0
chr1	25773252	25785383	circ_1341	10	+	0	0	4	0	0	3	0	3
chr3	196842797	196869639	circ_1342	3	-	0	0	0	0	0	0	3	0
chr17	62289933	62291602	circ_1344	81	-	0	0	0	12	0	21	0	48
chr13	60453362	60686320	circ_1346	6	-	0	6	0	0	0	0	0	0
chr6	136475212	136476896	circ_1348	17	+	0	4	0	0	3	0	10	0
chr19	19611926	19613335	circ_1350	2	+	0	0	0	0	0	0	2	0
chr16	89851261	89851567	circ_1352	3	-	0	0	0	0	0	0	0	3
chr9	72347054	72349170	circ_1355	4	-	0	0	0	0	0	0	4	0
chr9	34286614	34306439	circ_1356	2	-	0	0	0	0	2	0	0	0
chr14	58934452	58937441	circ_1359	3	+	0	1	0	0	0	0	2	0
chr8	124369801	124373886	circ_1360	6	-	0	0	0	0	0	0	6	0
chr2	122514815	122516382	circ_1361	81	+	0	0	0	0	7	6	37	31
chr5	65284462	65310553	circ_1362	64	+	2	3	2	0	11	0	32	14
chr8	145533140	145537717	circ_1363	4	+	0	0	0	0	2	0	2	0
chr2	32710709	32712868	circ_1364	2	+	2	0	0	0	0	0	0	0
chr16	18839352	18845760	circ_1365	12	-	0	0	0	0	6	0	6	0
chr16	89824984	89842223	circ_1366	2	-	0	0	0	0	0	0	2	0
chr20	43545396	43547918	circ_1367	30	+	0	0	0	0	2	3	25	0
chr3	169814959	169846525	circ_1368	5	-	0	0	0	0	0	0	0	5
chr17	60106901	60112969	circ_1369	31	-	0	0	0	3	4	0	24	0
chr3	49069615	49070661	circ_1371	5	-	0	2	0	0	0	0	3	0
chr17	79634758	79637483	circ_1372	12	+	0	0	0	0	0	0	0	12
chr9	139717976	139730297	circ_1373	12	+	0	0	0	0	2	10	0	0
chr9	140605418	140622981	circ_1375	4	+	0	0	0	0	0	4	0	0
chr10	12149907	12152443	circ_1377	4	+	0	4	0	0	0	0	0	0
chr9	88284399	88307728	circ_1378	13	-	0	7	0	0	6	0	0	0
chr11	124844991	124847496	circ_1379	8	+	0	0	0	0	0	0	0	8
chrX	10450519	10463731	circ_1381	2	-	0	0	0	0	2	0	0	0
chr1	109427896	109444567	circ_1382	5	+	1	0	0	0	2	0	2	0
chr1	241669302	241672085	circ_1383	23	-	0	4	4	0	4	0	11	0
chr15	91147616	91163022	circ_1384	4	+	0	0	1	0	1	0	2	0
chr4	41526425	41621457	circ_1385	3	+	0	0	0	0	0	0	3	0
chr15	75335781	75341062	circ_1387	9	+	0	1	0	0	0	0	0	8
chr7	24874104	24901388	circ_1388	4	-	0	0	0	0	4	0	0	0
chr18	23612362	23613860	circ_1390	4	-	0	0	0	0	0	0	4	0
chr6	110531909	110534363	circ_1392	27	+	0	0	0	0	6	0	13	8
chr13	52801139	52832725	circ_1393	2	-	0	0	0	0	0	0	0	2
chr11	8732391	8734282	circ_1394	5	-	0	0	0	0	0	0	5	0
chr19	2180711	2185928	circ_1396	3	+	0	0	0	0	0	0	0	3
chr15	44615162	44630515	circ_1397	24	+	0	0	0	0	0	4	20	0
chr17	57842331	57895134	circ_1398	5	+	0	0	1	0	0	0	0	4
chr22	19348759	19398301	circ_1400	3	-	0	0	0	0	0	0	0	3
chr1	245008548	245021019	circ_1401	3	-	0	0	0	0	0	0	3	0
chr1	235564817	235577933	circ_1402	3	+	0	0	0	3	0	0	0	0
chr6	111847361	111852305	circ_1403	2	-	0	0	0	0	2	0	0	0
chr3	47155365	47158244	circ_1404	20	-	0	0	0	0	0	6	0	14
chr11	88068104	88070851	circ_1405	2	-	0	0	0	0	0	0	0	2
chr12	48740004	48740517	circ_1406	16	+	0	9	0	0	0	2	5	0
chr11	18312988	18313566	circ_1407	50	-	0	0	6	6	15	0	23	0
chr2	86335472	86346167	circ_1409	9	+	0	0	0	0	3	0	6	0
chr6	76545617	76551095	circ_1411	8	+	0	0	0	7	0	0	1	0
chr6	157431605	157454341	circ_1412	36	+	0	0	0	3	5	7	4	17
chr11	72598514	72632995	circ_1413	4	-	0	0	0	0	0	0	4	0
chr12	106480511	106500303	circ_1414	4	-	0	0	0	0	0	0	4	0
chrX	117106693	117162460	circ_1415	4	-	0	0	0	0	0	0	4	0
chr20	21314574	21338430	circ_1416	6	+	0	0	0	0	0	0	0	6
chr19	651610	652884	circ_1417	5	-	0	0	0	0	5	0	0	0
chr13	49765150	49772710	circ_1418	7	+	0	0	0	0	0	0	0	7
chrX	37240392	37320931	circ_1419	3	+	0	0	0	0	0	0	0	3
chr13	77791974	77807398	circ_1420	12	-	0	0	0	0	2	0	0	10
chr20	25282854	25284264	circ_1421	12	-	0	0	0	0	0	0	0	12
chr16	56904007	56906698	circ_1422	3	+	0	0	0	0	0	0	3	0
chr2	240942465	240944712	circ_1425	2	-	0	0	0	2	0	0	0	0
chr7	91957096	91981956	circ_1427	3	+	0	0	0	0	0	0	3	0
chr5	65073253	65081737	circ_1428	23	+	0	0	2	0	4	0	10	7
chr20	6075585	6103226	circ_1429	6	-	0	0	0	0	0	0	6	0
chr4	25156619	25160729	circ_1430	28	-	0	6	6	3	3	10	0	0
chr16	4765056	4774832	circ_1431	4	-	0	0	0	0	0	0	4	0
chrX	48970488	48986895	circ_1432	4	-	0	0	0	0	0	0	0	4
chr7	110603555	111201979	circ_1434	5	-	0	0	0	0	0	2	3	0
chr14	100551023	100563995	circ_1437	18	+	0	0	0	0	4	0	14	0
chr10	13214375	13217681	circ_1438	36	+	0	0	0	2	7	4	23	0
chr19	5654071	5657358	circ_1439	5	+	0	0	0	0	1	0	4	0
chrX	149783061	149832082	circ_1440	3	+	0	0	0	0	0	0	0	3
chrX	129917520	129943235	circ_1441	38	-	0	0	0	0	2	2	0	34
chr3	47484361	47490668	circ_1442	8	-	0	2	0	0	0	2	1	3
chr1	22027990	22030111	circ_1444	41	-	0	2	0	0	3	5	13	18
chr8	54957376	54965316	circ_1445	2	-	0	0	0	0	2	0	0	0
chr20	32619327	32621045	circ_1446	2	+	0	2	0	0	0	0	0	0
chr3	162996297	163055024	circ_1447	20	-	0	0	0	0	0	0	0	20
chr1	227084675	227085530	circ_1448	5	+	0	0	0	0	0	0	5	0
chr2	55907989	55914840	circ_1449	4	-	0	0	0	0	0	4	0	0
chr2	196698929	196726670	circ_1450	6	-	0	0	0	0	0	0	0	6
chr20	31291824	31294562	circ_1451	2	-	0	0	0	0	0	0	2	0
chr7	72863871	72864019	circ_1452	2	-	0	0	0	0	0	0	0	2
chr12	104705067	104705190	circ_1453	4	+	0	0	0	0	0	4	0	0
chr5	95067562	95103870	circ_1454	11	+	0	0	0	0	0	0	0	11
chr12	20766376	20792891	circ_1455	3	+	0	0	0	0	3	0	0	0
chr22	24942881	24944041	circ_1456	3	-	0	0	0	0	0	0	0	3
chr11	122953792	122968660	circ_1458	3	-	0	0	0	0	3	0	0	0
chr1	231401457	231401911	circ_1459	5	+	0	0	0	0	0	4	0	1
chr16	18805920	18810156	circ_1460	2	-	0	0	0	0	0	0	2	0
chr16	4445289	4463405	circ_1461	4	-	0	0	0	0	0	0	0	4
chr8	107691437	107726213	circ_1463	4	+	0	0	0	0	0	0	4	0
chr1	45923235	45923543	circ_1464	11	-	0	0	0	0	0	0	11	0
chr3	169953017	169976714	circ_1465	3	+	0	0	3	0	0	0	0	0
chr2	70245146	70278437	circ_1466	4	-	0	0	0	0	0	0	4	0
chr3	47468646	47476627	circ_1467	56	-	0	0	4	0	0	3	5	44
chr2	239090705	239103511	circ_1469	146	-	0	9	7	9	7	15	46	53
chr17	29496908	29533389	circ_1473	11	+	0	0	0	0	0	0	11	0
chr16	21327227	21328447	circ_1474	25	+	0	5	0	2	7	2	9	0
chr14	69919957	69922583	circ_1477	15	+	0	0	0	0	5	4	3	3
chr3	132360815	132363740	circ_1478	4	-	2	0	0	0	2	0	0	0
chr7	129350213	129367205	circ_1479	5	+	0	0	0	0	2	0	3	0
chr7	100281172	100281541	circ_1480	4	-	0	0	0	0	0	0	4	0
chrX	24190831	24197887	circ_1481	928	+	0	67	12	11	46	82	480	230
chr7	563716	563917	circ_1482	3	+	0	0	0	0	0	0	3	0
chr13	91180356	91190711	circ_1483	19	-	0	0	1	0	0	18	0	0
chr17	65924470	65936772	circ_1484	17	+	0	0	0	0	0	0	10	7
chr11	47200961	47204315	circ_1485	8	-	0	0	0	0	0	0	8	0
chr3	15776916	15855816	circ_1487	3	-	0	0	0	0	0	0	0	3
chrX	102155677	102160665	circ_1488	8	+	0	0	0	0	0	0	0	8
chr9	118969734	118989831	circ_1489	2	+	0	1	0	0	1	0	0	0
chr16	29934510	29934680	circ_1490	6	-	0	0	0	0	0	6	0	0
chr10	70043871	70056742	circ_1491	2	-	0	0	0	0	0	0	2	0
chr6	131276244	131277639	circ_1492	61	-	5	4	0	0	0	0	22	30
chr2	46583289	46588229	circ_1493	19	+	0	4	0	0	4	0	11	0
chr6	17688626	17688849	circ_1494	12	-	0	0	0	0	3	0	9	0
chr17	35536200	35550356	circ_1495	2	-	0	0	0	1	0	1	0	0
chr10	69773782	69832943	circ_1496	4	-	0	4	0	0	0	0	0	0
chr17	526772	530556	circ_1497	155	-	0	7	0	1	35	12	59	41
chr14	103410227	103450093	circ_1498	2	-	0	0	0	0	0	0	2	0
chr20	31967266	31973576	circ_1499	15	-	0	0	0	0	3	0	12	0
chr5	118437629	118452031	circ_1500	7	+	0	0	0	0	0	7	0	0
chr11	61131723	61133688	circ_1501	4	+	0	0	0	2	0	2	0	0
chr11	3988781	4045217	circ_1502	15	+	0	0	0	0	0	0	0	15
chr2	44121683	44153100	circ_1503	2	-	2	0	0	0	0	0	0	0
chr20	25614684	25626284	circ_1504	10	+	0	0	0	0	10	0	0	0
chr19	17263453	17267848	circ_1505	6	+	0	0	0	0	2	0	4	0
chr16	71748414	71748704	circ_1507	41	-	0	0	11	0	9	0	21	0
chr2	72371117	72371342	circ_1508	2	-	0	0	0	0	0	0	2	0
chr21	45544460	45546846	circ_1509	3	+	0	0	0	0	0	3	0	0
chr11	108350027	108361894	circ_1510	7	-	0	0	0	3	1	3	0	0
chr16	87788799	87790083	circ_1513	8	-	0	2	0	0	0	0	6	0
chr13	44241614	44338931	circ_1514	8	-	0	0	0	0	0	0	8	0
chr8	25166298	25266456	circ_1515	4	+	0	4	0	0	0	0	0	0
chr5	32135677	32172051	circ_1516	5	-	0	0	0	0	0	0	5	0
chr11	46786680	46786806	circ_1517	8	-	0	0	0	0	0	2	6	0
chr9	517482	540667	circ_1519	2	+	0	0	0	0	2	0	0	0
chr3	119624601	119812440	circ_1520	60	-	0	0	0	3	2	14	41	0
chr3	129546645	129551669	circ_1521	41	-	2	1	0	0	16	0	15	7
chr1	185040711	185062408	circ_1522	3	+	0	0	0	1	0	2	0	0
chr17	79863257	79866913	circ_1523	2	-	0	0	0	2	0	0	0	0
chr6	80732040	80749589	circ_1524	2	+	2	0	0	0	0	0	0	0
chr16	9009110	9012996	circ_1525	3	-	0	1	0	0	0	0	2	0
chr7	77394811	77407763	circ_1526	12	+	0	0	0	0	5	4	3	0
chr3	33430345	33444396	circ_1527	6	-	0	0	0	0	0	0	0	6
chrX	67935135	67940265	circ_1528	6	+	0	0	0	0	0	6	0	0
chr3	132165318	132166783	circ_1529	8	+	0	0	0	0	0	0	8	0
chr18	7888103	7955412	circ_1530	14	+	0	0	0	0	0	0	14	0
chr12	57689181	57704246	circ_1531	8	-	0	0	0	8	0	0	0	0
chr3	136117590	136141886	circ_1532	11	-	0	0	0	0	0	2	9	0
chr3	9796387	9796569	circ_1533	23	+	0	4	0	0	0	0	0	19
chr2	232371210	232371966	circ_1534	14	-	0	0	0	0	0	0	14	0
chr1	237013643	237016388	circ_1535	83	+	0	0	3	3	5	0	15	57
chr1	10177516	10179671	circ_1536	10	+	0	0	0	0	0	1	9	0
chr17	49340634	49350811	circ_1540	27	+	0	0	0	0	0	2	25	0
chr17	80085567	80092070	circ_1541	49	-	0	0	0	0	12	0	18	19
chr8	128186434	128215465	circ_1542	13	-	0	0	0	0	3	0	10	0
chr3	135400386	135400687	circ_1543	2	-	0	0	0	0	2	0	0	0
chr15	43440952	43447029	circ_1547	8	+	1	0	0	0	0	2	2	3
chr8	141549418	141551457	circ_1549	22	-	0	0	0	0	4	2	16	0
chr10	25226112	25231365	circ_1550	61	-	0	5	0	0	8	0	48	0
chr16	57503872	57504041	circ_1552	2	+	0	0	0	0	0	0	2	0
chr7	44739739	44741214	circ_1553	96	+	2	9	0	0	13	0	39	33
chr1	12304302	12338095	circ_1554	4	+	0	4	0	0	0	0	0	0
chr13	50989224	51066897	circ_1555	4	+	0	0	0	0	0	4	0	0
chr2	166856232	166872237	circ_1556	3	-	0	0	0	0	0	0	3	0
chr11	46529740	46529920	circ_1557	5	-	0	0	0	0	2	3	0	0
chr7	77378740	77379381	circ_1558	9	+	0	0	0	0	0	9	0	0
chr1	235597546	235599155	circ_1559	6	+	0	0	6	0	0	0	0	0
chr2	211421442	211460306	circ_1560	3	+	0	1	0	0	2	0	0	0
chr6	159197439	159210403	circ_1561	5	-	0	2	0	0	3	0	0	0
chr6	151738413	151754365	circ_1562	13	-	0	4	0	0	0	9	0	0
chr5	76754886	76760634	circ_1563	6	-	0	0	0	0	0	0	2	4
chr19	13183860	13186558	circ_1564	5	+	0	0	0	0	0	5	0	0
chr15	43348541	43352312	circ_1567	5	-	0	0	0	0	1	0	4	0
chr2	120634898	120672818	circ_1568	2	+	0	0	0	0	2	0	0	0
chr2	9048750	9127069	circ_1569	5	-	0	0	0	0	0	0	0	5
chr7	129736760	129762042	circ_1570	8	+	0	0	0	0	0	0	0	8
chr1	225606964	225611791	circ_1571	6	-	0	0	0	0	0	0	0	6
chr16	69874028	69922152	circ_1572	4	+	0	0	0	0	1	3	0	0
chr2	44428324	44436466	circ_1574	30	+	0	5	0	0	0	0	15	10
chr1	62479014	62483619	circ_1575	10	+	2	0	0	0	6	0	2	0
chr2	197143251	197157474	circ_1576	17	-	0	0	0	0	0	0	17	0
chr1	233353644	233363117	circ_1577	30	-	0	1	0	0	8	0	21	0
chr3	133901845	133941383	circ_1578	3	-	0	0	0	0	0	0	3	0
chr15	65790201	65793117	circ_1579	11	-	0	0	0	0	0	0	0	11
chr12	112568314	112572870	circ_1580	11	+	0	0	2	0	6	3	0	0
chr15	93277214	93277516	circ_1582	3	-	0	0	0	0	3	0	0	0
chr2	153520651	153530220	circ_1584	3	-	0	0	0	0	0	0	3	0
chr11	68562271	68575106	circ_1585	2	-	0	0	0	0	2	0	0	0
chr10	28824490	28879761	circ_1586	18	+	0	0	0	0	0	6	12	0
chr22	24431891	24434909	circ_1587	17	+	2	0	2	0	13	0	0	0
chr16	46727004	46729997	circ_1588	2	+	0	0	0	0	2	0	0	0
chr11	77552064	77553674	circ_1589	5	+	0	0	0	0	0	0	5	0
chr7	810107	825534	circ_1590	13	+	0	0	0	0	0	3	0	10
chr17	40133872	40135654	circ_1591	4	-	0	0	0	0	0	0	4	0
chr17	59870957	59938930	circ_1592	2	-	0	0	0	0	0	2	0	0
chr2	120684173	120725548	circ_1593	17	+	0	0	0	0	0	0	6	11
chr2	179447298	179448375	circ_1594	2	+	0	0	0	0	2	0	0	0
chr6	139487420	139488461	circ_1595	5	+	0	0	0	0	0	0	0	5
chr6	89571328	89572233	circ_1596	20	-	0	0	0	0	0	0	0	20
chr9	138741982	138754454	circ_1597	71	-	2	0	0	0	12	15	12	30
chr15	50781997	50785110	circ_1598	2	+	0	0	0	0	2	0	0	0
chr8	67759427	67763155	circ_1599	2	+	0	2	0	0	0	0	0	0
chr2	12556214	12557024	circ_1601	6	+	0	0	0	0	0	6	0	0
chr7	44609582	44610476	circ_1602	3	-	0	0	0	0	3	0	0	0
chr4	129012155	129014186	circ_1603	4	+	0	0	0	0	0	4	0	0
chr22	18171751	18185152	circ_1606	6	+	2	0	0	0	4	0	0	0
chr1	64270036	64357163	circ_1607	2	+	0	0	0	0	2	0	0	0
chr21	42615302	42622828	circ_1608	28	+	0	0	0	0	9	0	19	0
chr19	48653019	48654596	circ_1609	22	-	0	0	0	0	2	0	14	6
chr17	20905757	20931987	circ_1610	2	-	0	0	0	0	0	2	0	0
chr6	35279990	35280549	circ_1612	19	+	0	0	0	0	0	7	0	12
chr17	4186092	4235213	circ_1613	2	-	0	0	0	0	2	0	0	0
chr22	20819620	20843531	circ_1614	2	-	0	0	0	0	0	0	2	0
chr9	17786378	17793495	circ_1615	2	+	0	0	0	0	0	0	2	0
chr2	32613817	32617218	circ_1616	11	+	0	0	0	0	5	0	0	6
chr4	1838155	1843524	circ_1617	5	-	0	0	0	0	4	0	1	0
chr21	46888560	46893847	circ_1620	2	+	0	0	2	0	0	0	0	0
chr8	95768263	95790014	circ_1621	5	+	0	0	0	0	0	3	2	0
chr15	82218013	82218366	circ_1622	4	-	0	0	0	0	0	0	4	0
chr20	20003099	20003632	circ_1623	2	+	0	0	0	0	2	0	0	0
chr8	144670524	144672251	circ_1624	5	-	0	0	0	0	0	5	0	0
chrX	102089555	102094791	circ_1625	3	+	0	0	0	0	0	0	0	3
chrX	24844543	24906239	circ_1626	3	+	0	0	0	0	0	3	0	0
chr5	153783663	153796943	circ_1627	2	+	0	0	0	2	0	0	0	0
chr5	37302880	37303516	circ_1628	28	-	0	13	0	10	0	0	5	0
chr1	155365249	155447749	circ_1630	3	-	0	0	0	3	0	0	0	0
chr1	193094241	193121574	circ_1632	4	+	0	0	0	0	0	0	0	4
chr3	192444969	192446343	circ_1633	2	-	0	0	0	0	2	0	0	0
chr8	135820746	135834646	circ_1635	4	-	0	0	0	0	0	0	4	0
chr3	67451154	67459455	circ_1636	11	-	0	0	0	0	3	4	0	4
chr1	156303337	156304725	circ_1637	27	-	0	0	0	0	5	0	20	2
chr8	143425326	143436124	circ_1638	2	-	0	0	0	0	0	0	2	0
chr4	1209778	1222131	circ_1639	4	-	0	0	0	0	0	0	0	4
chr3	11396894	11468400	circ_1641	23	+	0	6	1	0	7	0	6	3
chr4	148886174	148887990	circ_1642	21	+	0	0	0	0	8	0	13	0
chr10	104809463	104816721	circ_1643	7	+	0	0	0	0	4	0	3	0
chr7	100852133	100856224	circ_1644	18	-	0	0	0	0	0	0	0	18
chrX	19410119	19418781	circ_1646	6	-	0	0	0	0	0	0	6	0
chr6	119177533	119177708	circ_1647	10	-	0	0	2	0	0	0	8	0
chr11	85718584	85742653	circ_1649	216	-	4	11	11	20	12	40	47	71
chr12	123265710	123276668	circ_1650	3	+	0	0	0	0	3	0	0	0
chr16	89598311	89599044	circ_1651	12	+	0	0	0	0	12	0	0	0
chr1	231060586	231061393	circ_1652	3	-	0	0	0	0	0	0	3	0
chr16	4519227	4519466	circ_1653	3	-	0	0	0	0	0	3	0	0
chr4	79860826	79966278	circ_1656	2	+	0	0	0	2	0	0	0	0
chr1	76276381	76280821	circ_1657	2	+	0	0	0	0	2	0	0	0
chr11	47519658	47522484	circ_1658	2	-	0	0	0	0	0	2	0	0
chr6	43527914	43535091	circ_1660	19	-	1	0	0	1	0	5	12	0
chr14	50130032	50133131	circ_1661	32	-	0	0	0	1	2	7	8	14
chr9	6420911	6465846	circ_1662	17	+	0	0	0	0	0	0	17	0
chr9	132740743	132757237	circ_1663	14	-	0	0	0	0	0	0	14	0
chr2	170871790	170897495	circ_1666	9	+	0	0	0	1	0	0	8	0
chr1	52959282	52962855	circ_1667	11	-	0	0	1	0	2	0	8	0
chr5	90012283	90025581	circ_1668	2	+	0	0	2	0	0	0	0	0
chr16	31003513	31008077	circ_1669	3	-	0	0	0	0	0	3	0	0
chr6	151203897	151226897	circ_1670	2	+	0	0	0	0	2	0	0	0
chr17	61833599	61838711	circ_1671	2	-	0	0	0	0	0	0	2	0
chr1	246021797	246091314	circ_1672	4	-	0	0	0	0	0	0	0	4
chr1	38052911	38053313	circ_1673	2	-	0	0	0	0	0	2	0	0
chr8	103341317	103357773	circ_1674	25	-	0	0	0	4	0	2	0	19
chr1	31762100	31764853	circ_1675	6	-	0	0	0	0	6	0	0	0
chrX	19701940	19725102	circ_1677	6	-	0	0	0	0	0	0	6	0
chr11	107916996	107923528	circ_1678	14	+	0	0	0	0	0	3	5	6
chr10	43293915	43294073	circ_1679	2	+	0	0	0	0	0	0	2	0
chr5	80809446	80948145	circ_1681	7	-	0	0	0	0	0	0	0	7
chr2	224758950	224760347	circ_1682	111	-	0	0	0	11	10	16	30	44
chr17	44159806	44167170	circ_1684	2	-	0	0	0	0	0	0	2	0
chr5	138253430	138261096	circ_1685	13	+	0	0	0	0	0	0	13	0
chr1	27428506	27428621	circ_1686	16	-	0	0	0	0	0	0	0	16
chr13	48827943	48835457	circ_1687	15	+	3	0	0	0	5	0	7	0
chr17	15906106	15930016	circ_1689	6	+	0	0	0	0	0	0	6	0
chr4	54249939	54256040	circ_1691	251	+	1	0	0	0	5	35	70	140
chr7	100279694	100280105	circ_1692	3	-	0	0	0	0	1	0	2	0
chr13	95768175	95822882	circ_1693	2	-	2	0	0	0	0	0	0	0
chr2	122260742	122273338	circ_1696	6	-	0	0	0	0	0	0	0	6
chrX	117117442	117163061	circ_1697	6	-	0	0	0	0	2	0	4	0
chr1	155821288	155823597	circ_1699	2	-	0	0	0	0	0	0	2	0
chr3	113118752	113125888	circ_1700	18	-	0	0	0	0	5	0	13	0
chr7	73100965	73101425	circ_1701	481	+	7	10	19	10	89	73	98	175
chr19	41916541	41929074	circ_1702	2	+	0	0	0	0	2	0	0	0
chr7	2188786	2270362	circ_1703	6	-	0	0	0	0	0	6	0	0
chr17	79652634	79668161	circ_1704	5	+	0	2	0	2	0	1	0	0
chr21	43321730	43329632	circ_1705	8	-	0	0	0	0	4	4	0	0
chr2	3581702	3584501	circ_1707	6	-	0	0	0	5	0	1	0	0
chr10	105767934	105778666	circ_1708	77	+	2	0	0	0	4	9	42	20
chr1	213281510	213290752	circ_1710	2	+	0	0	0	0	0	0	0	2
chr20	47732318	47741124	circ_1711	2	-	2	0	0	0	0	0	0	0
chr8	119391798	119415466	circ_1712	2	-	0	0	0	0	0	0	2	0
chr1	187296052	187298192	circ_1713	36	+	0	0	0	2	0	0	0	34
chrX	70781624	70787966	circ_1714	6	+	0	0	0	6	0	0	0	0
chr9	139686162	139686482	circ_1715	2	+	0	0	0	0	0	2	0	0
chr2	55367095	55397406	circ_1717	2	-	0	0	0	0	2	0	0	0
chr6	144858717	144860579	circ_1719	35	+	0	7	0	0	5	0	23	0
chr12	122242629	122243122	circ_1720	5	+	0	2	0	0	0	0	3	0
chr1	67356836	67371058	circ_1721	8	-	0	0	0	0	8	0	0	0
chr3	47960208	47963368	circ_1722	55	-	0	5	0	0	9	0	41	0
chr1	161748033	161762117	circ_1723	12	+	0	0	0	0	0	5	4	3
chr10	14974852	14977563	circ_1726	13	-	0	0	0	0	0	0	3	10
chr2	70033516	70035128	circ_1728	3	+	0	1	0	0	0	0	2	0
chr2	9083315	9114564	circ_1729	48	-	0	0	5	0	0	9	0	34
chr1	38289381	38323381	circ_1730	10	-	0	2	0	3	0	4	1	0
chr5	159462146	159478190	circ_1731	18	+	0	0	0	0	0	0	13	5
chr12	102301963	102308010	circ_1732	32	+	1	0	0	0	6	0	25	0
chr10	5842560	5842668	circ_1734	6	-	0	0	0	6	0	0	0	0
chr1	109883345	109888500	circ_1735	2	-	0	0	0	0	2	0	0	0
chr7	158586340	158591763	circ_1736	3	-	0	0	0	0	3	0	0	0
chr2	190315628	190320170	circ_1737	2	+	0	0	0	0	0	0	2	0
chr8	140998933	141034176	circ_1738	111	-	1	0	0	0	0	3	51	56
chr7	53832819	53848589	circ_1739	3	-	0	0	0	3	0	0	0	0
chr12	98989504	98991344	circ_1740	2	+	0	0	0	0	0	2	0	0
chr14	104506532	104508524	circ_1743	6	+	0	0	0	0	0	0	6	0
chr7	145539583	145545509	circ_1744	139	+	0	0	0	0	0	139	0	0
chr2	101898320	101905517	circ_1745	4	-	0	0	0	0	4	0	0	0
chr14	45696865	45716580	circ_1746	2	-	2	0	0	0	0	0	0	0
chr12	82763165	82796909	circ_1747	19	+	0	0	0	0	0	0	19	0
chr17	41888174	41888573	circ_1748	22	-	0	0	2	0	4	16	0	0
chr7	129311268	129367205	circ_1749	2	+	0	0	0	0	0	0	2	0
chr11	86157355	86159297	circ_1750	14	-	0	11	0	0	3	0	0	0
chr7	794225	803611	circ_1751	11	+	0	0	0	0	0	2	9	0
chr6	150147399	150174296	circ_1752	75	-	4	6	0	0	11	12	30	12
chr8	135820746	135831477	circ_1753	3	-	0	0	0	0	0	3	0	0
chr13	114173849	114175048	circ_1754	11	+	0	0	0	0	0	0	1	10
chr7	26709709	26779583	circ_1756	6	-	0	0	0	0	0	0	6	0
chr6	3076997	3081350	circ_1757	10	+	0	0	0	0	0	0	10	0
chr20	33591212	33613558	circ_1758	8	-	0	0	0	0	0	0	8	0
chr11	45935681	45936019	circ_1759	4	-	0	0	0	0	0	0	0	4
chr19	49409009	49413476	circ_1760	2	+	0	0	0	2	0	0	0	0
chr11	20101609	20104725	circ_1761	6	+	0	0	0	0	3	0	3	0
chr7	24880308	24882032	circ_1762	2	-	0	0	0	2	0	0	0	0
chr5	118445845	118452031	circ_1763	2	+	0	0	0	0	2	0	0	0
chr17	26449628	26459835	circ_1764	3	+	0	0	0	0	3	0	0	0
chr6	99823815	99831700	circ_1767	76	-	0	2	5	0	0	19	12	38
chr11	63662630	63666305	circ_1768	17	+	0	0	0	0	0	0	0	17
chr10	125119857	125121663	circ_1769	2	+	0	0	0	0	2	0	0	0
chr1	47761436	47765824	circ_1770	9	-	0	0	0	0	6	0	0	3
chr12	102179789	102190540	circ_1771	23	-	0	5	6	0	5	0	7	0
chr8	42828431	42837839	circ_1772	5	+	0	0	0	0	0	0	5	0
chr9	95396667	95397528	circ_1773	2	-	0	0	0	2	0	0	0	0
chr22	38689260	38710174	circ_1774	12	-	1	0	0	0	4	0	7	0
chr10	32308785	32310215	circ_1775	32	-	0	0	0	0	0	0	17	15
chr3	51661568	51661770	circ_1776	4	+	0	0	0	0	0	0	4	0
chr8	103850971	103870378	circ_1778	2	-	0	0	0	0	0	2	0	0
chr10	17539654	17561402	circ_1781	7	+	0	0	0	7	0	0	0	0
chr9	88211276	88261350	circ_1782	2	-	0	0	0	2	0	0	0	0
chr14	70442431	70480208	circ_1783	2	+	0	0	0	0	2	0	0	0
chr20	48252837	48273239	circ_1785	6	-	1	0	0	0	0	0	5	0
chr19	53158813	53164096	circ_1787	135	-	0	0	4	0	0	15	0	116
chr18	19144163	19146167	circ_1789	21	-	0	0	0	2	0	0	11	8
chr2	219613558	219616529	circ_1790	2	+	0	0	0	0	2	0	0	0
chr8	42213033	42218883	circ_1791	7	+	0	0	0	0	0	0	7	0
chr16	75669577	75675621	circ_1792	18	-	0	0	0	0	0	18	0	0
chr3	45515734	45518119	circ_1794	4	+	0	0	4	0	0	0	0	0
chr2	20130156	20153739	circ_1795	8	-	0	0	0	8	0	0	0	0
chr1	155945679	155945815	circ_1796	4	-	0	0	4	0	0	0	0	0
chr2	32743320	32744013	circ_1797	12	+	0	0	0	0	2	0	10	0
chr3	45030631	45031136	circ_1798	16	+	0	0	0	0	0	3	0	13
chr12	123262037	123290842	circ_1799	9	+	0	0	0	0	0	3	6	0
chr12	45695796	45744557	circ_1800	5	+	0	0	0	0	0	0	5	0
chr2	114639350	114639896	circ_1801	2	-	0	0	0	0	0	0	2	0
chr1	63269389	63300523	circ_1802	14	+	0	2	0	0	0	8	4	0
chr5	37351291	37358253	circ_1803	53	-	2	6	0	0	7	0	38	0
chr6	74183087	74183377	circ_1804	3	+	0	0	0	0	0	0	0	3
chr1	22007300	22021714	circ_1805	6	-	2	0	0	0	2	0	2	0
chr17	45740454	45742524	circ_1806	34	+	0	1	0	0	0	6	27	0
chr19	33579039	33581771	circ_1808	4	+	0	0	0	0	4	0	0	0
chr17	79244717	79258695	circ_1810	18	-	0	0	0	0	0	7	0	11
chr22	44384776	44395553	circ_1811	4	+	0	0	0	0	0	4	0	0
chr11	77336007	77336863	circ_1812	676	-	16	25	6	12	39	84	238	256
chr2	10930844	10933328	circ_1813	12	-	0	0	0	0	0	0	8	4
chr10	60374052	60380661	circ_1816	2	+	1	1	0	0	0	0	0	0
chr1	89270528	89279416	circ_1817	2	+	0	0	0	0	2	0	0	0
chr8	141541521	141595410	circ_1818	6	-	0	0	0	0	0	0	1	5
chr11	34107610	34112225	circ_1819	6	+	0	3	0	3	0	0	0	0
chr1	171496929	171506612	circ_1820	2	+	0	0	0	2	0	0	0	0
chr3	136341987	136349823	circ_1822	6	-	0	0	0	0	0	0	6	0
chr11	65735184	65735292	circ_1823	2	+	0	0	0	0	0	2	0	0
chr15	43426454	43430817	circ_1824	3	+	0	0	0	0	0	0	0	3
chrX	153996576	153997585	circ_1826	503	+	0	19	14	31	44	116	134	145
chr9	33953282	33956144	circ_1828	82	-	0	0	0	9	17	2	22	32
chr5	98231929	98235409	circ_1829	6	-	0	0	0	2	0	0	4	0
chr3	10128817	10130634	circ_1830	3	+	0	0	0	0	1	0	0	2
chr17	57158457	57165768	circ_1831	3	-	0	0	0	0	1	0	2	0
chr12	42768664	42792796	circ_1832	79	+	6	6	0	2	10	5	50	0
chr19	7505074	7516152	circ_1833	4	+	0	0	0	4	0	0	0	0
chr2	175982978	176015886	circ_1834	4	-	0	0	0	0	0	4	0	0
chr18	12999419	13030607	circ_1835	171	+	9	0	18	13	10	26	11	84
chr1	43124514	43124922	circ_1836	4	+	0	0	3	1	0	0	0	0
chr6	128326228	128417196	circ_1837	2	-	0	0	0	0	0	0	2	0
chr19	11358741	11361762	circ_1838	6	-	1	0	0	0	0	0	5	0
chr13	100962086	100992513	circ_1839	5	+	0	2	0	0	0	0	3	0
chr2	179447298	179465394	circ_1841	4	+	0	4	0	0	0	0	0	0
chr3	37038114	37048554	circ_1842	4	+	0	0	0	0	0	0	3	1
chr4	83978078	83978561	circ_1843	54	+	0	0	0	6	5	2	16	25
chr4	3088665	3101121	circ_1844	2	+	0	0	0	0	0	0	2	0
chr2	170401230	170413807	circ_1845	387	-	0	15	20	25	13	59	80	175
chr12	19653030	19667718	circ_1846	16	+	0	1	0	0	2	0	13	0
chr11	57569204	57569668	circ_1849	2	+	0	0	0	2	0	0	0	0
chr4	151199004	151207186	circ_1850	15	-	0	0	0	0	2	0	0	13
chr12	31586088	31600703	circ_1852	70	-	0	4	0	0	23	0	43	0
chr9	2028986	2033081	circ_1853	15	+	0	0	0	0	0	0	0	15
chr13	66881296	67205417	circ_1855	14	-	0	0	0	0	0	0	0	14
chr4	77887220	77895960	circ_1856	2	+	0	0	0	0	0	2	0	0
chr3	125006946	125042193	circ_1857	4	-	0	0	0	0	0	0	4	0
chr20	1143773	1145120	circ_1858	2	+	0	0	0	2	0	0	0	0
chr12	108918092	108942990	circ_1859	10	-	0	0	0	0	0	0	10	0
chr1	89206670	89237562	circ_1860	2	+	0	0	0	0	0	0	2	0
chr7	155499553	155504149	circ_1861	14	+	0	0	0	0	0	14	0	0
chr14	50255863	50256291	circ_1862	8	-	0	0	0	0	0	0	8	0
chr17	30773962	30781895	circ_1863	2	+	0	0	2	0	0	0	0	0
chr3	41756728	41977432	circ_1865	3	-	0	0	0	0	0	0	3	0
chr15	64791491	64792365	circ_1867	3403	+	16	57	96	156	68	648	382	1980
chr1	52870352	52883776	circ_1869	52	+	0	0	0	0	0	4	0	48
chr16	4245553	4254635	circ_1871	4	-	0	0	0	0	0	0	4	0
chr1	233091302	233092189	circ_1872	3	+	0	0	0	0	0	3	0	0
chr6	160105901	161494644	circ_1873	2	+	0	0	0	0	0	2	0	0
chr18	21757976	21759799	circ_1874	21	-	2	0	0	0	2	0	17	0
chr5	142779220	142780417	circ_1875	460	-	10	33	14	16	24	50	151	162
chr18	21148786	21153538	circ_1876	51	-	0	4	4	0	0	16	17	10
chr6	53197980	53203139	circ_1877	18	-	0	0	0	0	0	5	0	13
chr20	32659871	32661672	circ_1878	6	+	0	0	0	0	0	0	6	0
chr4	129752887	129783380	circ_1879	10	+	0	2	0	0	0	0	0	8
chr7	138739950	138745884	circ_1880	11	-	0	0	0	0	2	0	9	0
chr5	16758226	16764505	circ_1881	2	-	0	0	0	0	0	0	2	0
chr16	4038994	4057559	circ_1882	2	-	0	0	0	0	2	0	0	0
chr16	4504811	4505781	circ_1883	5	+	0	0	0	0	1	4	0	0
chr1	40555081	40557071	circ_1884	15	-	0	0	0	0	0	0	0	15
chr3	4747850	4777038	circ_1886	2	+	0	0	0	0	0	0	2	0
chr7	158698679	158715240	circ_1887	2	+	0	0	0	0	2	0	0	0
chr7	105733394	105739728	circ_1888	24	-	2	0	0	0	8	0	14	0
chr9	36594666	36607670	circ_1889	5	+	0	0	0	0	0	0	5	0
chr9	17340824	17342442	circ_1891	3	+	0	0	0	0	1	0	2	0
chr2	183050618	183129141	circ_1892	6	-	0	0	0	0	0	0	6	0
chr11	59345621	59349027	circ_1893	2	-	0	0	0	0	0	0	2	0
chr8	126194344	126207514	circ_1894	52	+	5	0	0	0	28	0	19	0
chr3	56597933	56649300	circ_1895	4	+	0	0	0	0	0	0	4	0
chr21	16386664	16415895	circ_1896	3722	-	55	204	31	72	471	361	1798	730
chr18	74649111	74672811	circ_1897	12	+	0	0	2	0	0	2	8	0
chr14	71413631	71435827	circ_1898	11	+	0	0	0	0	0	0	11	0
chr17	53024621	53027487	circ_1899	15	+	0	0	0	0	0	0	15	0
chr15	50168474	50226379	circ_1900	5	-	0	5	0	0	0	0	0	0
chr16	66759730	66763002	circ_1901	55	-	0	0	0	0	0	2	27	26
chr5	167913361	167924353	circ_1902	2	+	0	0	0	0	0	0	2	0
chr5	170626673	170648844	circ_1903	5	+	2	0	0	0	3	0	0	0
chr3	108380723	108381104	circ_1904	7	+	0	0	0	0	0	0	7	0
chr7	113802998	113928164	circ_1905	5	+	0	0	0	0	0	0	5	0
chr5	159849308	159851337	circ_1906	2	+	0	0	0	0	0	0	2	0
chr15	76566752	76578822	circ_1907	18	-	0	0	0	0	3	0	0	15
chr1	15820386	15821947	circ_1908	17	-	0	0	0	0	1	0	6	10
chr3	132193775	132201174	circ_1909	9	+	0	0	0	0	0	0	9	0
chr1	36876139	36889882	circ_1910	5	+	0	0	0	2	0	0	0	3
chr22	26317223	26346416	circ_1911	2	+	0	0	0	0	0	2	0	0
chr4	431234	432421	circ_1912	5	-	0	0	0	0	0	5	0	0
chr6	135754164	135777064	circ_1913	2	-	0	0	0	0	0	0	0	2
chr8	106573590	106646585	circ_1914	26	+	0	0	0	0	0	0	0	26
chr13	95861501	95861851	circ_1915	5	-	0	0	0	0	0	0	0	5
chr22	46829289	46832186	circ_1916	9	-	0	0	0	0	2	0	7	0
chr12	2929251	2946122	circ_1917	9	+	0	3	0	0	6	0	0	0
chr10	65357783	65359043	circ_1918	8	+	0	0	0	0	2	0	6	0
chr12	53671253	53671744	circ_1919	2	+	0	0	0	0	2	0	0	0
chr6	88331071	88346204	circ_1920	10	+	1	0	0	0	0	1	8	0
chr22	31979860	31998771	circ_1921	6	+	0	0	0	0	6	0	0	0
chr1	225306921	225311316	circ_1922	5	+	0	0	0	5	0	0	0	0
chr11	47189459	47189802	circ_1924	2	-	0	0	0	0	0	2	0	0
chr5	167937585	167938576	circ_1925	3	+	0	0	0	0	0	3	0	0
chr2	70259264	70312756	circ_1928	10	-	0	0	0	0	0	10	0	0
chr9	123220727	123222945	circ_1929	4	-	0	0	0	0	0	0	4	0
chr17	27778472	27829741	circ_1930	3	+	0	0	0	3	0	0	0	0
chrX	23748643	23754133	circ_1931	8	-	0	0	0	0	3	5	0	0
chr5	139884405	139889766	circ_1932	4	+	0	0	1	0	0	3	0	0
chr7	23433960	23458443	circ_1933	8	-	0	0	0	1	0	1	6	0
chr1	201958031	201973624	circ_1934	23	+	0	0	0	0	0	2	0	21
chr1	6867042	6913249	circ_1935	8	+	0	0	0	0	0	0	8	0
chr11	115080293	115111140	circ_1936	11	-	0	1	0	0	3	0	7	0
chr4	140246487	140265493	circ_1937	4	+	0	0	4	0	0	0	0	0
chr2	9985348	10016147	circ_1938	2	+	0	0	0	0	0	2	0	0
chr20	30954186	30960042	circ_1939	3	+	0	0	0	0	1	2	0	0
chr3	6759255	6774182	circ_1940	6	+	0	0	0	0	0	0	6	0
chr4	56336883	56376232	circ_1941	2	-	0	0	0	0	0	0	0	2
chr13	52249305	52301926	circ_1942	2	+	0	0	0	0	0	0	2	0
chr17	58766292	58885437	circ_1943	2	+	0	0	0	0	0	0	2	0
chr5	130651668	131915758	circ_1944	2	+	0	0	0	0	0	0	2	0
chr10	22002700	22024164	circ_1945	4	+	0	0	0	0	0	4	0	0
chr2	15629017	15644337	circ_1946	6	-	0	0	0	0	0	4	0	2
chr16	28878694	28883722	circ_1947	2	+	0	0	0	0	2	0	0	0
chr9	103102538	103111654	circ_1949	26	-	0	0	0	6	0	20	0	0
chr10	69902696	69918384	circ_1950	75	+	0	14	0	0	2	0	59	0
chr6	149668306	149691235	circ_1953	2	+	0	0	0	0	1	0	0	1
chr5	5457444	5476192	circ_1954	4	+	0	0	0	0	0	4	0	0
chr17	48462478	48462652	circ_1955	12	-	0	0	0	0	0	12	0	0
chr12	113810453	113812812	circ_1957	4	+	0	0	0	0	1	0	3	0
chr2	211421442	211447433	circ_1958	97	+	4	7	0	0	20	0	66	0
chr1	10387735	10394696	circ_1959	6	+	0	0	0	0	0	0	6	0
chr8	95549330	95550574	circ_1960	134	-	0	9	3	11	0	7	25	79
chr3	9739394	9743748	circ_1961	4	+	0	0	0	0	0	2	2	0
chr16	15967347	15978062	circ_1962	47	-	0	0	0	0	2	8	2	35
chr1	93574192	93576183	circ_1963	12	+	0	0	0	0	0	0	12	0
chr10	103432671	103436193	circ_1964	247	-	4	0	0	0	64	0	113	66
chr14	76198680	76211924	circ_1965	2	+	0	0	0	0	2	0	0	0
chr17	79563141	79596831	circ_1966	29	-	0	0	0	0	0	2	0	27
chr6	33665399	33678628	circ_1967	2	-	0	0	0	0	0	2	0	0
chr19	37183293	37185778	circ_1968	6	+	0	0	0	0	0	6	0	0
chr10	124172435	124177484	circ_1969	4	+	0	2	0	0	2	0	0	0
chr19	49699696	49700131	circ_1970	17	+	0	0	0	3	4	0	0	10
chr8	17137747	17143936	circ_1971	2	+	0	0	0	0	0	2	0	0
chr1	78191306	78201843	circ_1972	8	-	0	0	0	0	0	4	0	4
chr3	194877177	194947585	circ_1973	6	-	3	0	0	0	3	0	0	0
chr9	36246027	36376124	circ_1975	7	-	0	0	0	0	0	0	0	7
chr14	81719796	81722891	circ_1977	2	-	0	0	0	0	0	2	0	0
chr3	52675969	52677359	circ_1978	21	-	0	0	0	0	4	5	12	0
chr9	97842975	97845001	circ_1981	10	+	0	0	0	0	0	0	0	10
chr6	83947435	83949355	circ_1982	2	-	0	0	0	0	2	0	0	0
chr1	162535801	162558623	circ_1984	9	+	0	0	0	0	0	9	0	0
chr12	22676359	22680826	circ_1990	3	-	0	0	0	0	3	0	0	0
chr9	139106999	139115958	circ_1991	13	-	0	0	0	0	0	0	0	13
chr2	200233327	200298237	circ_1992	249	-	6	20	0	0	27	14	148	34
chr10	72604229	72610967	circ_1994	31	+	0	0	0	0	0	0	12	19
chr1	205130385	205132134	circ_1995	13	-	0	0	0	0	0	0	0	13
chr17	28811231	28815699	circ_1996	2	+	0	0	0	0	2	0	0	0
chr5	179762827	179763577	circ_1997	3	-	0	0	0	0	1	0	2	0
chr2	219339352	219353144	circ_1998	2	-	0	0	0	0	0	2	0	0
chr7	32588458	32591907	circ_2000	3	+	0	0	0	0	0	0	3	0
chr2	39040962	39042797	circ_2002	3	-	0	0	0	0	3	0	0	0
chr1	91739268	91742619	circ_2003	2	-	0	0	0	2	0	0	0	0
chr8	127121368	127123431	circ_2004	12	-	0	0	0	0	0	0	0	12
chr8	19682313	19684070	circ_2005	4	+	1	0	0	0	3	0	0	0
chr14	62187099	62188541	circ_2006	41	+	5	0	0	0	12	15	4	5
chr3	4403659	4418073	circ_2007	7	-	0	0	0	0	5	0	2	0
chr3	4836748	4859926	circ_2008	15	+	2	0	0	0	0	0	5	8
chr1	156713443	156715165	circ_2009	13	-	0	0	0	0	0	0	13	0
chr16	30066104	30066248	circ_2011	8	+	0	0	0	0	0	8	0	0
chr21	20701358	20716882	circ_2013	9	-	0	0	0	0	0	0	0	9
chr10	73956568	73970589	circ_2014	20	-	0	0	0	0	1	0	9	10
chr10	4872866	4889422	circ_2015	8	+	0	0	0	0	0	8	0	0
chr2	175979417	175986268	circ_2016	2	-	0	0	0	0	0	0	2	0
chr4	6806249	6826411	circ_2017	11	+	0	3	0	0	1	0	7	0
chr11	9441957	9457913	circ_2018	6	+	0	2	4	0	0	0	0	0
chr6	161469647	161471011	circ_2019	243	+	0	0	0	0	0	97	0	146
chr8	71082436	71087094	circ_2020	6	-	0	0	0	0	0	0	6	0
chr9	101891136	101911583	circ_2021	33	+	4	3	0	0	0	0	26	0
chr12	21636309	21644650	circ_2023	6	-	0	0	0	0	1	0	5	0
chr1	19524163	19528309	circ_2024	7	-	0	0	1	0	0	0	0	6
chr15	55942545	55942996	circ_2025	3	-	0	0	0	0	0	0	3	0
chr4	4314767	4317697	circ_2026	26	+	0	0	0	0	0	7	0	19
chr2	132310585	132339702	circ_2027	86	+	0	0	0	7	0	14	0	65
chr19	47193856	47197390	circ_2028	4	-	0	0	0	0	0	0	0	4
chr3	50212528	50213095	circ_2031	2	+	0	0	0	0	2	0	0	0
chr6	5396865	5404934	circ_2033	33	+	0	5	0	0	0	12	8	8
chr17	1775727	1780608	circ_2035	6	+	0	0	0	0	0	0	6	0
chr6	82912244	82914675	circ_2037	12	-	2	0	0	0	0	0	0	10
chr8	75525087	75527374	circ_2038	8	+	0	0	0	0	0	0	8	0
chr5	102474087	102485017	circ_2039	2	+	0	2	0	0	0	0	0	0
chr12	57037186	57039137	circ_2040	12	-	0	0	0	0	0	6	6	0
chr11	61109839	61110479	circ_2041	2	-	0	0	0	0	2	0	0	0
chr20	35288739	35294795	circ_2042	6	-	0	0	0	0	0	3	0	3
chr16	74524898	74525113	circ_2043	4	-	0	0	0	0	0	0	4	0
chr16	47143441	47165936	circ_2044	6	-	0	2	4	0	0	0	0	0
chr20	5556058	5556624	circ_2045	7	-	0	0	0	0	0	0	7	0
chr1	1190613	1192690	circ_2047	10	-	0	0	0	0	0	4	6	0
chr19	5700799	5708414	circ_2048	9	-	0	0	0	0	0	1	2	6
chr1	35944566	35944813	circ_2049	56	-	1	3	0	0	15	0	37	0
chr19	39435608	39442156	circ_2050	2	-	2	0	0	0	0	0	0	0
chr5	64931127	64931870	circ_2051	10	+	0	0	0	0	0	4	6	0
chr12	108136973	108137558	circ_2052	4	-	0	0	0	0	0	0	4	0
chr12	1136913	1250953	circ_2053	10	+	0	10	0	0	0	0	0	0
chr14	37739624	37892154	circ_2054	2	+	0	2	0	0	0	0	0	0
chr1	215259710	215260021	circ_2055	15	+	0	0	0	0	0	0	0	15
chr9	135221647	135224822	circ_2056	10	-	1	0	0	0	3	6	0	0
chr17	79655733	79660611	circ_2057	2	+	0	0	0	2	0	0	0	0
chr11	46811625	46832728	circ_2058	4	-	0	0	0	0	0	4	0	0
chr2	160139182	160139604	circ_2061	2	-	0	2	0	0	0	0	0	0
chr19	19153519	19154883	circ_2062	17	+	0	2	0	0	2	13	0	0
chr19	55753533	55753856	circ_2063	3	-	0	0	0	0	0	3	0	0
chrX	19086834	19100864	circ_2064	5	-	0	1	0	0	0	0	4	0
chr1	117064527	117087226	circ_2065	2	-	0	0	0	0	2	0	0	0
chr2	45773455	45780869	circ_2067	4	-	0	0	0	0	4	0	0	0
chr13	77695507	77714298	circ_2068	2	-	2	0	0	0	0	0	0	0
chr21	17135209	17214859	circ_2069	5	+	0	0	0	0	0	0	5	0
chr8	38186895	38189103	circ_2071	2	-	0	0	0	0	2	0	0	0
chr7	127229538	127230191	circ_2072	4	+	0	0	0	0	0	4	0	0
chr3	51575604	51624575	circ_2073	23	+	3	0	0	0	4	6	10	0
chr16	48290520	48311390	circ_2074	29	+	0	4	0	0	2	0	16	7
chr21	34904650	34907626	circ_2075	6	-	0	0	0	3	0	3	0	0
chr2	30775358	30785158	circ_2077	15	+	0	0	0	0	0	0	0	15
chr15	86182604	86207986	circ_2078	3	+	0	0	0	0	0	0	3	0
chr1	214478529	214510283	circ_2079	13	+	0	0	0	0	0	0	0	13
chr1	161093628	161094316	circ_2080	2	-	2	0	0	0	0	0	0	0
chr16	30620845	30620959	circ_2081	18	-	0	0	0	0	0	0	0	18
chr7	77267940	77268641	circ_2082	4	+	0	0	0	0	0	4	0	0
chr15	64030329	64047524	circ_2083	4	-	0	1	0	0	0	3	0	0
chr8	606671	607603	circ_2084	2	-	0	2	0	0	0	0	0	0
chr17	41001102	41006750	circ_2085	4	+	4	0	0	0	0	0	0	0
chr6	159026298	159029782	circ_2086	50	+	0	0	0	1	0	10	11	28
chr15	63824845	63866602	circ_2087	14	+	0	6	0	0	4	4	0	0
chr9	117228546	117241051	circ_2088	15	-	2	0	0	0	4	2	7	0
chr10	35772331	35805551	circ_2089	33	+	0	0	0	6	4	2	16	5
chr1	202729542	202736188	circ_2090	13	-	0	1	0	0	0	0	0	12
chr13	28785066	28794515	circ_2091	4	+	0	0	0	0	0	0	4	0
chr14	37754522	37838829	circ_2092	12	+	0	0	0	0	12	0	0	0
chr3	142030544	142144380	circ_2093	4	-	0	0	0	4	0	0	0	0
chr9	101507840	101518888	circ_2094	2	-	0	0	0	0	0	0	2	0
chr6	158666211	158850929	circ_2095	8	+	0	0	0	8	0	0	0	0
chr7	30113686	30114595	circ_2096	2	+	0	0	0	2	0	0	0	0
chr18	1159179	1197611	circ_2098	4	+	0	0	0	0	0	0	4	0
chr7	140043211	140055564	circ_2100	2	-	0	0	0	0	0	2	0	0
chr11	126073239	126075676	circ_2101	18	-	0	0	0	0	0	5	4	9
chr17	76798405	76834832	circ_2102	2	-	0	2	0	0	0	0	0	0
chr10	32560953	32580250	circ_2103	2	-	0	2	0	0	0	0	0	0
chr4	86633977	86643125	circ_2104	4	+	0	0	0	0	0	0	0	4
chr6	170626457	170632347	circ_2105	100	+	9	0	0	13	3	25	50	0
chr12	1225031	1299218	circ_2106	5	+	0	0	0	0	0	5	0	0
chr20	47342826	47364417	circ_2107	10	-	0	0	0	0	0	0	10	0
chr17	30688486	30705012	circ_2108	2	+	0	0	0	0	0	2	0	0
chr14	71209067	71209308	circ_2109	6	-	0	0	0	0	6	0	0	0
chr7	144406516	144463044	circ_2111	3	-	0	0	0	0	0	0	3	0
chr3	136183722	136221621	circ_2112	49	-	0	5	0	2	3	8	31	0
chr9	33956855	33963789	circ_2113	16	-	0	2	0	0	2	0	12	0
chr19	9026190	9027575	circ_2115	7	-	0	0	0	0	0	0	7	0
chr11	64989943	64991051	circ_2116	4	+	0	0	0	4	0	0	0	0
chr1	231051938	231069607	circ_2117	2	-	0	2	0	0	0	0	0	0
chr12	120995084	121001746	circ_2118	2	+	0	0	0	0	0	0	2	0
chr6	151197225	151209117	circ_2119	20	+	0	0	0	0	2	0	0	18
chr5	176761284	176765606	circ_2120	18	-	0	0	0	0	0	0	8	10
chr3	43607144	43621964	circ_2121	12	-	0	0	0	0	0	0	0	12
chr16	24196431	24202551	circ_2122	3	+	0	0	3	0	0	0	0	0
chr13	41814396	41835051	circ_2123	23	-	0	0	0	0	0	8	7	8
chr12	102797890	102816958	circ_2124	2	+	0	0	0	0	0	0	0	2
chr1	38047823	38048537	circ_2126	10	-	0	0	0	0	0	0	10	0
chr10	69647174	69666694	circ_2127	2	+	0	0	0	2	0	0	0	0
chr1	15270852	15272669	circ_2128	21	+	0	0	0	0	0	0	0	21
chr1	225600155	225607500	circ_2129	42	-	0	0	0	0	3	16	6	17
chr2	172305190	172314987	circ_2130	39	+	0	0	0	0	5	14	0	20
chr10	70733300	70741337	circ_2131	29	+	0	1	1	4	2	3	18	0
chr3	154801946	154802883	circ_2132	3	+	0	3	0	0	0	0	0	0
chr1	154207066	154218851	circ_2133	3	+	0	0	0	0	3	0	0	0
chr3	12421202	12422990	circ_2134	12	+	0	0	0	0	4	0	8	0
chr10	76910271	76924498	circ_2136	4	+	1	0	0	0	1	2	0	0
chr1	100960373	100964818	circ_2138	7	+	0	0	0	0	0	7	0	0
chr7	156436494	156451264	circ_2142	10	+	0	0	0	0	0	0	0	10
chr5	78940945	78964851	circ_2143	29	+	0	0	0	0	5	0	0	24
chr8	132962215	132968152	circ_2144	34	+	0	5	0	0	6	5	18	0
chr17	15907144	15912514	circ_2146	2	+	0	0	0	0	0	0	2	0
chr5	96432084	96437836	circ_2149	8	+	0	0	0	0	0	0	0	8
chr16	23625324	23649450	circ_2150	14	-	0	0	0	0	0	0	0	14
chr2	20497313	20518406	circ_2153	3	-	0	0	0	0	0	0	0	3
chr1	46775572	46775988	circ_2156	6	+	0	0	0	0	0	6	0	0
chr20	2840364	2841239	circ_2158	2	+	0	0	0	0	2	0	0	0
chr10	7327827	7423895	circ_2159	3	-	0	0	0	0	0	0	3	0
chr17	47388673	47395345	circ_2160	10	-	3	0	0	0	0	0	0	7
chr20	32198899	32211102	circ_2161	10	+	0	0	0	0	0	0	0	10
chr12	118533337	118533619	circ_2162	2	-	0	0	0	0	2	0	0	0
chr16	1618217	1621535	circ_2163	6	-	0	0	0	0	0	0	0	6
chr8	132952745	132982890	circ_2164	6	+	2	0	0	0	4	0	0	0
chr8	98817580	98837381	circ_2165	198	+	4	0	0	0	58	30	47	59
chr19	42392134	42392936	circ_2166	4	+	0	0	0	0	0	0	0	4
chr2	234296902	234313019	circ_2167	14	+	0	0	0	0	0	14	0	0
chr7	104773237	104773551	circ_2168	7	-	0	0	0	0	0	3	0	4
chr6	21000457	21108694	circ_2169	12	+	0	0	0	0	0	0	0	12
chr19	14523362	14524036	circ_2170	2	-	0	0	0	0	0	0	0	2
chr1	46099767	46126060	circ_2171	4	-	0	0	0	0	0	0	4	0
chr19	16665962	16677468	circ_2172	2	-	0	0	0	0	0	0	2	0
chr14	67588972	67610166	circ_2173	4	+	0	0	0	0	0	4	0	0
chr5	179132679	179133332	circ_2174	14	+	0	0	0	0	2	5	3	4
chr11	3752620	3756554	circ_2175	37	-	0	1	0	0	0	9	26	1
chr1	70790535	70799839	circ_2176	5	-	0	0	0	0	5	0	0	0
chr7	101821748	101821937	circ_2177	3	+	0	0	0	0	0	0	3	0
chr17	45403591	45422464	circ_2180	28	+	0	4	0	0	0	6	8	10
chr19	19764777	19766262	circ_2181	8	-	0	0	0	0	0	0	8	0
chr18	10797371	10807272	circ_2182	4	-	0	0	0	0	4	0	0	0
chr15	90982563	90984916	circ_2183	2	+	0	0	0	0	2	0	0	0
chr10	7409610	7423911	circ_2184	256	-	10	0	0	0	40	5	144	57
chr7	55979308	55991392	circ_2185	2	+	0	0	0	0	2	0	0	0
chr2	128927861	128930336	circ_2187	3	+	0	0	0	0	0	0	3	0
chr3	125208251	125216827	circ_2188	2	-	0	0	0	0	0	0	0	2
chr1	150999708	151001420	circ_2189	86	+	3	0	2	5	17	17	20	22
chr13	48916734	48955579	circ_2190	7	+	3	0	0	0	0	0	4	0
chr19	15469777	15484151	circ_2191	5	-	0	0	0	0	0	0	0	5
chr5	130987494	131013565	circ_2192	19	-	0	0	0	0	0	0	5	14
chr17	18195958	18210280	circ_2193	3	-	0	0	0	0	3	0	0	0
chr5	78692645	78697878	circ_2194	26	-	0	0	0	0	0	19	6	1
chr11	3735047	3735225	circ_2196	4	-	0	0	0	4	0	0	0	0
chr11	108042925	108047817	circ_2197	27	-	0	0	6	0	2	12	0	7
chr6	136470224	136476896	circ_2198	3	+	1	0	0	0	2	0	0	0
chr1	66731720	66732131	circ_2199	6	+	0	0	0	0	0	0	6	0
chr19	13034964	13039661	circ_2200	6	-	0	0	0	0	0	0	6	0
chr10	123984240	124001516	circ_2201	2	+	0	0	0	0	0	0	2	0
chr1	220363044	220364626	circ_2202	6	-	0	0	0	0	0	0	6	0
chr5	149384413	149420442	circ_2206	3	+	0	0	0	0	0	3	0	0
chr9	100038850	100039908	circ_2208	9	+	0	0	0	0	2	3	4	0
chr16	75651039	75654718	circ_2209	2	-	0	0	0	0	0	0	2	0
chr5	43122140	43174966	circ_2210	3	+	0	0	0	3	0	0	0	0
chr11	16824518	16824842	circ_2211	14	-	0	0	0	0	0	0	0	14
chrX	102069907	102072010	circ_2212	4	+	0	0	0	0	0	0	4	0
chr6	32088547	32089125	circ_2213	5	-	0	3	0	0	0	0	2	0
chr7	128914120	128918196	circ_2214	7	+	0	0	0	0	0	0	7	0
chr6	73787044	73830300	circ_2215	14	+	0	0	0	0	0	0	0	14
chr8	48874612	48877272	circ_2216	24	+	0	0	0	0	0	0	0	24
chr10	120931893	120934104	circ_2217	6	-	0	1	0	1	0	0	4	0
chr11	68305126	68315672	circ_2219	9	+	0	0	0	0	0	0	0	9
chr2	33526588	33526711	circ_2220	18	+	0	0	0	18	0	0	0	0
chr1	192990226	192998787	circ_2221	24	-	0	2	0	0	0	9	13	0
chr5	33455049	33455809	circ_2223	4	+	0	0	0	0	0	4	0	0
chr16	88725057	88725736	circ_2224	23	-	0	0	2	0	0	9	3	9
chrX	151358201	151376616	circ_2226	3	-	0	0	0	0	3	0	0	0
chr11	70208200	70208594	circ_2227	6	+	0	0	0	0	0	0	0	6
chr5	32397324	32400308	circ_2229	2	-	0	0	0	0	2	0	0	0
chr22	30980351	30984161	circ_2230	2	-	0	0	0	0	0	2	0	0
chr15	70975096	70991999	circ_2231	18	-	0	0	0	0	2	0	16	0
chr14	59026014	59030966	circ_2233	11	+	0	1	0	0	0	0	10	0
chr11	20083852	20099650	circ_2234	6	+	0	2	0	0	2	0	2	0
chr1	201816406	201828122	circ_2235	21	+	2	0	0	0	0	0	0	19
chr13	73333610	73352518	circ_2236	4	-	0	4	0	0	0	0	0	0
chr7	100481988	100482173	circ_2237	14	+	0	0	0	0	0	0	0	14
chr7	77378740	77407763	circ_2238	2	+	0	0	2	0	0	0	0	0
chr8	94767247	94793972	circ_2239	4	+	0	0	0	0	0	0	0	4
chr1	1322614	1333722	circ_2240	3	-	0	0	0	0	0	0	0	3
chr7	110720200	110722576	circ_2241	2	-	0	0	0	0	0	2	0	0
chr5	109049220	109051965	circ_2242	259	+	16	11	4	8	34	13	114	59
chr22	50832321	50845304	circ_2243	6	+	0	0	0	0	0	6	0	0
chr1	58992932	59000003	circ_2244	3	-	0	0	0	0	0	0	3	0
chr5	81283377	81354421	circ_2245	2	+	0	0	0	0	0	2	0	0
chr15	40947106	40949671	circ_2246	2	+	0	0	0	0	0	0	2	0
chr18	76886266	77037196	circ_2249	8	+	0	0	0	0	1	0	0	7
chr8	95839490	95840021	circ_2250	16	+	0	0	0	0	2	0	14	0
chr1	1198725	1203372	circ_2251	12	-	0	0	0	0	0	12	0	0
chr1	54238001	54238162	circ_2252	4	-	0	0	0	0	0	4	0	0
chr12	50488219	50490755	circ_2253	59	+	0	0	0	0	9	0	30	20
chrX	117521302	117532433	circ_2254	8	+	8	0	0	0	0	0	0	0
chr5	171780891	171809131	circ_2256	2	-	0	0	0	0	0	0	2	0
chr1	161771841	161790951	circ_2257	4	+	0	0	0	0	4	0	0	0
chr4	151356740	151358016	circ_2258	6	-	0	2	0	0	3	0	1	0
chr3	125295032	125301822	circ_2259	12	-	2	0	0	0	10	0	0	0
chr10	111667448	111674857	circ_2260	24	-	0	5	0	0	11	0	8	0
chr2	197583226	197596876	circ_2262	4	+	0	4	0	0	0	0	0	0
chr4	2341179	2355800	circ_2263	12	-	0	2	0	1	4	2	1	2
chr19	11507919	11508273	circ_2264	16	-	0	0	0	0	0	0	16	0
chr10	1313149	1421355	circ_2265	143	-	4	6	0	0	33	0	100	0
chr2	173426947	173429801	circ_2266	2	+	0	0	0	0	2	0	0	0
chr14	100820023	100828258	circ_2267	37	-	0	0	0	0	0	8	0	29
chr10	50668418	50714058	circ_2268	19	-	2	6	0	0	0	0	11	0
chr11	124073790	124159075	circ_2269	2	+	0	0	0	0	0	2	0	0
chr12	48060762	48064128	circ_2270	6	-	0	0	0	0	0	0	0	6
chrX	44383247	44386611	circ_2272	214	-	0	0	0	5	24	70	115	0
chr4	1986534	1988129	circ_2273	4	-	0	0	0	0	0	0	0	4
chr17	29468343	29486111	circ_2274	2	+	0	0	0	0	2	0	0	0
chr11	10049998	10064528	circ_2275	13	-	0	4	0	0	9	0	0	0
chr9	72724635	72785547	circ_2277	2	+	0	0	0	0	0	0	2	0
chr13	42385360	42393522	circ_2279	302	-	9	4	10	4	30	21	121	103
chr9	137004941	137007841	circ_2280	78	+	1	0	0	0	0	0	14	63
chr10	21823573	21884369	circ_2281	4	+	0	0	0	0	0	0	0	4
chr12	101736223	101739472	circ_2284	5	+	0	0	0	0	0	0	0	5
chr3	27453132	27465643	circ_2285	28	-	0	10	0	0	3	4	11	0
chr1	100212849	100214557	circ_2287	11	-	1	0	0	0	5	0	0	5
chr9	111835635	111855871	circ_2288	9	-	0	4	2	0	0	0	3	0
chr17	4015902	4020460	circ_2289	17	-	1	3	1	0	5	0	0	7
chr2	120643370	120672818	circ_2290	10	+	0	0	0	0	0	0	10	0
chr3	179478899	179483636	circ_2291	2	+	2	0	0	0	0	0	0	0
chr9	86200467	86201283	circ_2292	17	-	0	0	0	0	0	3	2	12
chr18	6824760	6859896	circ_2293	2	+	0	0	0	0	2	0	0	0
chr6	110036280	110037771	circ_2294	12	+	0	0	0	0	2	10	0	0
chr16	89383340	89383483	circ_2296	3	-	0	0	0	0	0	0	1	2
chr12	109893922	109907533	circ_2298	8	-	0	0	0	0	0	8	0	0
chr2	54112826	54122873	circ_2299	4	-	0	0	0	0	0	0	4	0
chr5	40716498	40730445	circ_2300	5	-	0	0	0	0	5	0	0	0
chr5	134032815	134039622	circ_2302	23	+	0	0	0	0	8	0	15	0
chr14	81772975	81790531	circ_2304	6	-	0	0	0	0	0	0	0	6
chr11	3040368	3041562	circ_2305	2	-	0	0	0	0	0	2	0	0
chr19	10246411	10251004	circ_2306	20	-	0	0	0	0	0	0	0	20
chr16	16162012	16173335	circ_2307	2	+	0	0	1	0	0	0	1	0
chr1	15953163	15964929	circ_2308	15	+	0	0	0	9	0	6	0	0
chr11	34107610	34111836	circ_2310	8	+	0	0	0	0	0	0	8	0
chr1	35561419	35563167	circ_2311	3	+	1	0	0	0	2	0	0	0
chr7	24663281	24708279	circ_2312	162	+	0	36	27	8	13	10	51	17
chr2	211464095	211469970	circ_2315	2	+	0	2	0	0	0	0	0	0
chr9	119065035	119130033	circ_2318	3	+	0	0	0	0	0	0	3	0
chr4	2597881	2641586	circ_2320	5	+	0	0	0	0	0	0	4	1
chr12	53663309	53668794	circ_2321	2	+	2	0	0	0	0	0	0	0
chr10	31644075	31676195	circ_2322	25	+	0	1	0	1	0	0	4	19
chr2	135847220	135851263	circ_2323	2	+	0	0	0	0	2	0	0	0
chr5	154169884	154191200	circ_2324	2	+	0	0	0	2	0	0	0	0
chr1	93691889	93698150	circ_2325	5	+	0	4	0	0	1	0	0	0
chr19	49302931	49303554	circ_2326	2	-	0	0	0	0	0	0	2	0
chr2	230678948	230683228	circ_2327	6	-	0	0	0	4	0	0	2	0
chr15	68434283	68439038	circ_2328	88	+	7	0	0	4	13	0	37	27
chr19	10556893	10559826	circ_2329	21	+	0	0	0	0	7	0	0	14
chr17	79660683	79660995	circ_2330	20	+	0	0	0	0	3	0	12	5
chr1	85655739	85656435	circ_2331	4	-	0	0	0	2	2	0	0	0
chr13	41894188	41905505	circ_2333	2	+	0	2	0	0	0	0	0	0
chr19	41231244	41235320	circ_2334	2	+	0	0	0	1	0	1	0	0
chr17	30773962	30807649	circ_2335	17	+	0	0	0	1	0	2	0	14
chr18	19345732	19371522	circ_2336	6	+	0	0	6	0	0	0	0	0
chr6	44900389	45336168	circ_2337	6	-	0	0	0	0	0	0	0	6
chrX	141022369	141311885	circ_2338	10	+	0	0	0	0	0	0	10	0
chr15	65883935	65888163	circ_2339	2	-	0	2	0	0	0	0	0	0
chr16	1682212	1691188	circ_2340	11	+	0	0	0	0	0	0	0	11
chr22	48081948	48100496	circ_2342	4	+	0	0	0	1	3	0	0	0
chr12	90049455	90071593	circ_2344	31	-	0	0	0	0	0	0	0	31
chr13	52511411	52532680	circ_2346	6	-	0	0	2	0	0	0	4	0
chr2	32418957	32432002	circ_2347	5	+	2	0	0	0	0	0	0	3
chr22	46594241	46594488	circ_2348	5	+	0	0	0	0	0	0	5	0
chr22	19183776	19184167	circ_2349	5	-	0	0	0	0	0	0	5	0
chr6	111632271	111634692	circ_2350	29	-	0	0	0	0	2	0	6	21
chr4	127474518	127485499	circ_2352	3	-	0	0	0	0	0	3	0	0
chr11	130775847	130776616	circ_2355	6	-	0	0	0	0	0	0	6	0
chr2	204276007	204291992	circ_2357	12	+	0	0	0	0	0	0	12	0
chr12	19665331	19667718	circ_2358	20	+	0	2	0	0	6	2	10	0
chr6	17873607	17927201	circ_2359	4	-	0	0	0	0	0	0	4	0
chr11	111914189	111922073	circ_2360	33	+	0	0	0	0	2	0	6	25
chr5	36953719	36972143	circ_2361	24	+	1	8	0	0	0	6	9	0
chr12	29491463	29494749	circ_2363	2	-	2	0	0	0	0	0	0	0
chr2	15432660	15449371	circ_2364	2	-	0	0	0	0	0	0	2	0
chrX	129270019	129272676	circ_2366	7	-	0	0	0	0	1	1	0	5
chr19	49477469	49481414	circ_2367	3	-	0	0	0	0	0	0	3	0
chr6	133767767	133789869	circ_2368	4	+	1	0	0	0	0	0	3	0
chr11	72418219	72425366	circ_2369	19	-	0	0	0	0	0	0	5	14
chr3	149435228	149443331	circ_2370	6	-	0	0	0	0	0	0	0	6
chr16	14674730	14721044	circ_2372	5	-	0	3	0	0	0	0	2	0
chr16	71766993	71773244	circ_2373	2	-	0	0	0	0	0	2	0	0
chr16	47497792	47545683	circ_2374	40	+	0	0	0	1	0	0	0	39
chr11	3723692	3724122	circ_2375	47	-	0	0	2	0	0	10	9	26
chr3	186515323	186518984	circ_2376	14	-	0	0	0	0	0	6	0	8
chr9	96233422	96289524	circ_2377	2	+	0	0	0	0	2	0	0	0
chr19	4405908	4410520	circ_2378	14	+	0	0	0	0	0	0	0	14
chr3	185307901	185331196	circ_2379	18	+	0	0	0	3	1	3	11	0
chr11	66583523	66590145	circ_2380	3	+	0	0	0	0	3	0	0	0
chr20	49218608	49219181	circ_2381	55	-	0	0	4	6	0	26	0	19
chr15	28247714	28248278	circ_2382	3	-	0	0	0	0	0	0	3	0
chr1	150997086	150999803	circ_2383	50	+	0	0	8	0	0	0	31	11
chr16	3724339	3740986	circ_2384	11	-	0	0	3	0	0	0	8	0
chrX	131203505	131206903	circ_2385	14	+	0	0	0	0	0	0	0	14
chr20	31948156	31958435	circ_2386	6	-	0	0	0	0	0	0	6	0
chr5	70798425	70808255	circ_2387	34	+	1	0	0	2	0	6	0	25
chr7	111926927	111936366	circ_2388	19	+	0	0	0	0	4	0	12	3
chr9	114170850	114172493	circ_2389	2	-	0	0	2	0	0	0	0	0
chr15	89816607	89820122	circ_2390	4	+	0	0	0	0	4	0	0	0
chr22	41537051	41537226	circ_2391	4	+	0	0	0	0	0	0	4	0
chr16	553003	555627	circ_2393	4	+	0	0	0	0	0	0	4	0
chr12	28544236	28605587	circ_2394	2	+	0	2	0	0	0	0	0	0
chr17	59853761	59871090	circ_2395	4	-	0	0	0	0	4	0	0	0
chr18	9337190	9360069	circ_2396	2	+	0	0	0	0	2	0	0	0
chrX	16836696	16838378	circ_2397	173	+	4	10	0	0	22	28	70	39
chr1	8555122	8574759	circ_2399	4	-	0	0	0	0	0	4	0	0
chr5	170640622	170692851	circ_2400	2	+	0	0	0	0	2	0	0	0
chr6	117043288	117050904	circ_2401	2	+	0	0	0	2	0	0	0	0
chr22	19035952	19050791	circ_2402	4	-	0	0	0	0	0	0	4	0
chr7	91726002	91726671	circ_2403	4	+	0	0	0	0	0	0	4	0
chr13	21619823	21620369	circ_2404	60	-	3	8	0	0	20	2	27	0
chr1	203802918	203809502	circ_2405	15	+	0	0	0	7	0	4	4	0
chr11	20409564	20417508	circ_2406	4	+	0	0	0	0	0	0	0	4
chr17	7401396	7401529	circ_2407	2	+	0	0	0	0	2	0	0	0
chr3	194180199	194182965	circ_2408	94	-	4	4	0	0	21	21	30	14
chr11	3723692	3726586	circ_2409	3	-	1	2	0	0	0	0	0	0
chr15	29306293	29307052	circ_2411	2	+	0	0	0	0	0	2	0	0
chr3	158369884	158378764	circ_2412	2	+	0	0	0	0	0	0	2	0
chr10	13239622	13240807	circ_2413	3	+	0	0	0	0	0	0	3	0
chr4	129042980	129083472	circ_2414	2	+	0	0	0	2	0	0	0	0
chr5	37014784	37020775	circ_2415	4	+	0	0	4	0	0	0	0	0
chr9	103082546	103111654	circ_2417	210	-	1	22	15	0	0	41	29	102
chr11	66133406	66134035	circ_2418	38	-	0	0	0	0	2	14	0	22
chr8	82736026	82741751	circ_2419	8	-	0	0	8	0	0	0	0	0
chr8	128231059	128426754	circ_2421	9	-	0	0	0	0	0	0	9	0
chr10	69748419	69773911	circ_2422	25	-	3	6	0	0	0	0	16	0
chr7	50846831	50848433	circ_2423	10	-	0	0	3	0	0	7	0	0
chr16	18018113	18061545	circ_2424	9	-	0	0	0	0	0	0	0	9
chr15	101968096	101972305	circ_2425	76	-	0	0	4	0	13	3	32	24
chr6	147583425	147612308	circ_2426	4	+	0	0	0	0	0	0	0	4
chrX	31187559	31201021	circ_2427	66	-	0	5	0	0	13	0	48	0
chr18	216485	224179	circ_2428	6	-	2	0	0	0	0	0	1	3
chr4	140439038	140450374	circ_2429	4	-	0	0	0	0	0	0	4	0
chr3	152132729	152150709	circ_2430	107	+	1	2	1	4	2	28	7	62
chr3	190321916	190347287	circ_2431	5	+	0	5	0	0	0	0	0	0
chr3	15274025	15275480	circ_2432	3	+	0	0	0	0	3	0	0	0
chr3	37330725	37343823	circ_2433	8	+	0	0	0	0	0	8	0	0
chr1	59147456	59150923	circ_2434	16	-	0	0	0	0	0	13	0	3
chr3	15310982	15311384	circ_2435	6	-	0	0	0	0	0	0	0	6
chr11	32948702	32956981	circ_2436	200	+	8	0	47	21	1	0	13	110
chr16	23999828	24135302	circ_2437	7	+	0	0	0	0	0	2	0	5
chr7	133160081	133164892	circ_2438	36	+	0	0	0	0	7	0	29	0
chr15	51855577	51860755	circ_2439	8	-	0	0	0	0	1	0	7	0
chr9	132569460	132571311	circ_2441	2	+	0	0	0	0	0	0	2	0
chr7	128914120	128967777	circ_2442	7	+	0	0	0	1	0	0	0	6
chr13	37539711	37559877	circ_2443	20	-	0	0	0	0	0	0	0	20
chr14	100331850	100331983	circ_2444	2	+	0	0	0	0	2	0	0	0
chr10	128768965	128780237	circ_2447	9	+	0	2	0	0	1	0	6	0
chr21	45012105	45015135	circ_2448	2	-	2	0	0	0	0	0	0	0
chr4	103446668	103451071	circ_2449	4	+	0	1	3	0	0	0	0	0
chr19	19168224	19207014	circ_2450	6	+	0	0	0	0	2	0	0	4
chr2	44931421	44970835	circ_2451	4	+	0	0	0	0	0	0	4	0
chr7	128231903	128278951	circ_2452	4	+	0	0	2	0	2	0	0	0
chrX	85155650	85156193	circ_2455	2	-	0	0	0	0	2	0	0	0
chr10	120828957	120830597	circ_2456	2	-	0	0	0	0	2	0	0	0
chr12	125441236	125441681	circ_2457	22	-	0	0	0	0	0	4	4	14
chr10	51584615	51585599	circ_2458	54	+	0	0	0	0	0	0	8	46
chr7	110849879	110850992	circ_2459	8	-	0	0	0	0	0	0	0	8
chr4	7795407	7857301	circ_2462	2	-	0	0	0	0	2	0	0	0
chr17	43111302	43112367	circ_2463	17	-	0	0	0	0	0	0	3	14
chrX	24179831	24197887	circ_2465	13	+	5	0	0	0	3	0	5	0
chr9	134022876	134039531	circ_2466	3	+	0	0	0	0	2	0	0	1
chr17	49156944	49157065	circ_2467	5	-	0	0	0	0	0	0	5	0
chr7	102039994	102047945	circ_2468	60	+	0	0	0	0	10	0	22	28
chr10	94246952	94250352	circ_2469	3	-	0	2	0	0	1	0	0	0
chr3	17549965	17560487	circ_2470	16	-	0	1	0	0	2	7	6	0
chr1	47725960	47770668	circ_2471	4	-	0	0	0	4	0	0	0	0
chr18	77170402	77171501	circ_2472	49	+	0	0	0	0	0	7	0	42
chr7	133002037	133041327	circ_2473	43	+	0	0	0	0	9	4	16	14
chr7	53847638	53848589	circ_2476	3	-	0	0	0	0	0	0	3	0
chr7	17879429	17915413	circ_2477	2	-	0	2	0	0	0	0	0	0
chr9	125751575	125752492	circ_2479	82	+	0	2	0	0	25	0	45	10
chr17	62479035	62489138	circ_2480	8	-	0	0	0	0	0	2	0	6
chr15	49517401	49600974	circ_2485	29	+	0	1	2	0	0	5	6	15
chr8	141935763	141958822	circ_2486	3	-	0	0	0	0	3	0	0	0
chr11	68506167	68518167	circ_2489	2	-	0	0	0	2	0	0	0	0
chr14	73544076	73555182	circ_2491	2	+	2	0	0	0	0	0	0	0
chr16	24786924	24788679	circ_2492	2	+	0	0	0	0	2	0	0	0
chr1	224553580	224559125	circ_2493	63	+	0	0	0	4	17	0	11	31
chr3	184742123	184766347	circ_2494	2	+	0	0	0	0	0	0	0	2
chr14	53417129	53417295	circ_2495	14	-	0	0	0	0	0	0	14	0
chr2	114493353	114497683	circ_2496	4	-	0	0	0	0	0	4	0	0
chr4	73939928	73958017	circ_2497	8	-	0	0	0	0	0	0	2	6
chr18	29477748	29511486	circ_2500	2	-	2	0	0	0	0	0	0	0
chr9	131767923	131768055	circ_2501	6	+	0	0	0	0	0	0	6	0
chr8	125332326	125343033	circ_2502	51	-	1	0	0	1	7	0	30	12
chr2	30480298	30481200	circ_2504	8	+	0	0	0	0	0	0	0	8
chr2	206997668	207008856	circ_2505	4	-	0	0	0	0	0	4	0	0
chr15	83224619	83226736	circ_2506	2	-	0	0	0	0	0	2	0	0
chr3	45031041	45053782	circ_2507	3	+	0	0	0	0	0	3	0	0
chr10	70190192	70192267	circ_2508	15	-	0	0	0	0	0	12	3	0
[truncated: 42,882 more rows]
