# Supplementary material for: Improved circRNA Identification by Combining Prediction Algorithms
Source: Front Cell Dev Biol. 2018 Mar 5;6:20. doi: 10.3389/fcell.2018.00020 (PMC5844931; doi:10.3389/fcell.2018.00020)
Supplement: Supplementary file 2 [file Presentation2.ZIP › GSE53327/circexplorer.bed]

#chrom	start	end	name	score	strand	SRR1049826_BSJ	SRR1049827_BSJ	SRR1049828_BSJ	SRR1049829_BSJ	SRR1049830_BSJ	SRR1049831_BSJ	SRR1049832_BSJ	SRR1049833_BSJ
chr4	83765538	83770130	circ_1	7	-	0	2	0	0	3	0	2	0
chr17	45730059	45742524	circ_2	2	+	1	0	0	0	1	0	0	0
chr19	16198836	16199930	circ_3	7	+	0	0	0	0	3	0	4	0
chr1	155783424	155796819	circ_4	4	-	0	2	0	2	0	0	0	0
chr16	89816137	89825113	circ_5	16	-	0	0	0	0	0	6	0	10
chr1	62321701	62330305	circ_6	4	+	0	0	0	0	0	0	4	0
chr2	211421442	211467054	circ_7	7	+	0	0	0	0	2	0	5	0
chr4	129809833	129867307	circ_8	3	-	0	0	0	0	0	0	0	3
chrX	85149192	85219057	circ_9	2	-	0	0	0	0	2	0	0	0
chr1	25627440	25629950	circ_10	3	+	0	0	0	0	0	3	0	0
chr15	58957295	59009926	circ_11	2	-	0	0	0	0	0	2	0	0
chr12	46325288	46345510	circ_12	2	-	0	0	0	0	2	0	0	0
chr14	76642965	76662315	circ_13	104	+	0	3	1	0	8	0	11	81
chr4	79516534	79525553	circ_14	3	+	2	0	0	0	1	0	0	0
chr12	122801295	122803895	circ_15	4	-	0	0	0	0	2	0	2	0
chr1	51873806	51875368	circ_16	6	-	0	0	0	0	0	0	1	5
chr12	122845505	122865105	circ_17	5	-	0	0	0	0	1	0	4	0
chr16	4802522	4812757	circ_18	2	-	0	0	0	0	0	0	2	0
chr7	129662158	129663563	circ_19	5	-	0	0	0	0	0	5	0	0
chr7	99045743	99048418	circ_20	13	+	0	0	0	0	0	0	13	0
chrX	19947902	19954016	circ_21	15	-	0	0	0	0	6	0	9	0
chr1	32207224	32207818	circ_22	2	-	0	0	0	0	2	0	0	0
chr10	69565340	69571421	circ_23	2	-	0	0	0	0	2	0	0	0
chr1	15953163	15964929	circ_24	32	+	0	0	0	5	0	4	2	21
chr12	104719114	104733051	circ_25	4	+	0	0	0	1	0	0	3	0
chr19	10655458	10657791	circ_26	2	+	0	0	0	0	0	2	0	0
chr20	34430494	34519366	circ_27	9	+	0	0	4	1	0	0	0	4
chr3	183097084	183107567	circ_28	67	-	0	0	5	7	1	14	3	37
chrX	154018228	154020560	circ_29	315	-	0	2	13	7	5	56	21	211
chr2	27830711	27830906	circ_30	110	+	3	0	6	0	9	26	8	58
chr4	186096939	186097205	circ_31	67	-	1	1	0	0	5	21	12	27
chr1	178252698	178269253	circ_32	56	+	4	2	0	0	16	0	34	0
chr17	73951646	73952028	circ_33	20	-	0	2	0	0	0	4	4	10
chr3	98536612	98600611	circ_34	2	-	0	0	0	0	0	0	2	0
chr18	9570154	9595151	circ_35	14	-	0	0	0	0	0	0	1	13
chr3	121563299	121591635	circ_36	9	+	0	0	0	2	0	3	0	4
chr1	224492437	224492868	circ_37	22	-	0	0	0	0	1	5	7	9
chr17	42956923	42962702	circ_38	2	-	0	0	0	0	2	0	0	0
chr9	96277951	96278551	circ_39	41	+	0	1	2	2	3	5	12	16
chr1	113464611	113471974	circ_40	22	-	0	2	0	0	1	0	2	17
chr21	38494116	38505066	circ_41	2	+	0	0	0	0	0	0	0	2
chr10	75608283	75609091	circ_42	2	-	0	0	0	0	2	0	0	0
chr5	56526672	56527148	circ_43	51	+	0	4	0	2	4	13	3	25
chr8	103299660	103300494	circ_44	33	-	0	0	0	2	1	0	15	15
chr15	35174702	35178862	circ_45	24	-	0	1	0	0	1	5	3	14
chr10	95107373	95109726	circ_46	14	-	0	3	0	0	7	0	4	0
chr17	37863242	37872192	circ_47	3	+	0	0	0	0	0	0	3	0
chr6	149924403	149925918	circ_48	21	-	0	0	0	0	0	3	7	11
chr1	212558615	212560442	circ_49	3	-	0	0	0	0	0	0	3	0
chr3	47139444	47147610	circ_50	126	-	6	1	0	2	12	23	31	51
chr13	41890981	41894960	circ_51	3	+	0	0	0	0	3	0	0	0
chr2	87100309	87106674	circ_52	4	+	0	0	0	0	0	0	4	0
chr19	11280552	11280924	circ_53	10	-	0	0	0	0	0	0	0	10
chr4	3088665	3101121	circ_54	11	+	0	3	0	0	4	0	2	2
chr12	1136913	1213990	circ_55	2	+	0	0	0	0	2	0	0	0
chr5	70238184	70238697	circ_56	4	+	0	1	0	0	0	0	3	0
chr12	132464241	132491422	circ_57	2	+	0	0	0	0	0	0	2	0
chr14	104422000	104431891	circ_58	6	+	0	2	0	0	3	0	1	0
chr7	128488614	128488771	circ_59	4	+	0	0	4	0	0	0	0	0
chr1	179033061	179035994	circ_60	17	+	1	1	0	0	4	2	3	6
chr1	11205024	11272531	circ_61	3	-	0	0	0	0	0	0	3	0
chr9	94991282	94991408	circ_62	5	-	0	0	0	0	0	0	0	5
chr10	79796951	79797062	circ_63	2	+	0	0	0	0	1	0	0	1
chr15	43720213	43724875	circ_64	2	-	0	0	0	0	0	2	0	0
chr16	66971939	66973261	circ_65	140	+	2	5	1	3	7	22	44	56
chr5	145634505	145634655	circ_66	34	+	0	0	0	0	0	0	8	26
chr13	34398053	34405491	circ_67	4	+	0	0	0	0	0	0	0	4
chr1	44778840	44804994	circ_68	2	-	0	0	0	0	0	0	0	2
chr11	31541602	31561330	circ_69	3	+	0	0	0	0	0	0	3	0
chr19	11240188	11240346	circ_70	2	+	0	0	0	0	0	0	0	2
chr7	6057444	6057676	circ_71	16	+	0	0	0	0	1	0	2	13
chr3	9868680	9871079	circ_72	14	+	0	0	4	0	0	6	0	4
chr4	499506	502759	circ_73	2	+	0	0	0	0	0	2	0	0
chrX	53584342	53586493	circ_74	4	-	0	0	0	0	0	0	4	0
chr17	42501716	42541912	circ_75	8	-	0	0	0	0	1	4	3	0
chr16	15785000	15788113	circ_76	9	+	0	0	0	0	3	1	5	0
chr4	48580989	48611084	circ_77	8	-	0	0	0	0	0	0	0	8
chr5	114480294	114483091	circ_78	3	-	1	2	0	0	0	0	0	0
chr9	37541180	37541771	circ_79	2	-	0	0	0	0	0	2	0	0
chr11	85692787	85707972	circ_80	208	-	0	0	0	14	14	58	42	80
chr3	15274025	15275480	circ_81	5	+	0	0	0	0	2	3	0	0
chr16	69189773	69201088	circ_82	135	+	3	6	4	3	6	13	20	80
chr1	117948170	117984947	circ_83	10	+	0	0	0	0	0	0	3	7
chr2	114475329	114493435	circ_84	5	-	0	0	0	0	0	5	0	0
chr3	38271177	38278452	circ_85	2	+	0	0	0	0	0	2	0	0
chr22	24002051	24029182	circ_86	8	-	0	0	0	0	0	1	6	1
chr3	127965678	127983624	circ_87	5	+	0	0	0	0	3	0	0	2
chr18	192841	204692	circ_88	13	+	0	0	0	0	0	1	2	10
chr18	12348271	12371690	circ_89	6	-	0	0	0	0	0	0	0	6
chr14	76349027	76368567	circ_90	19	+	2	2	0	0	4	0	11	0
chr2	135703458	135705469	circ_91	5	+	0	0	0	0	0	5	0	0
chr18	23873389	23907104	circ_92	7	+	0	0	0	1	0	0	0	6
chr22	40666125	40669604	circ_93	9	+	0	0	0	0	2	0	7	0
chr2	227778923	227779067	circ_94	4	+	0	0	4	0	0	0	0	0
chr2	231248224	231254738	circ_95	3	+	0	0	0	0	0	0	3	0
chr1	10405902	10408791	circ_96	5	+	0	0	0	0	1	0	4	0
chr2	148730307	148733544	circ_97	297	-	13	1	11	9	55	78	45	85
chr4	57314583	57319927	circ_98	4	+	0	0	0	0	0	0	0	4
chr5	173337525	173359503	circ_99	10	+	0	5	0	0	0	0	5	0
chr18	21644103	21649235	circ_100	550	+	26	32	0	0	150	0	342	0
chr1	155317446	155319387	circ_101	5	-	0	0	0	0	0	0	5	0
chr14	103597388	103598099	circ_102	12	+	0	0	0	0	0	0	0	12
chr16	602050	603041	circ_103	2	+	0	0	0	2	0	0	0	0
chr8	126023778	126030969	circ_104	3	+	0	0	0	0	0	3	0	0
chr6	1930336	1930464	circ_105	4	-	0	0	0	0	0	0	4	0
chrX	71710778	71715118	circ_106	54	-	1	1	0	0	2	0	23	27
chr2	200188525	200233430	circ_107	2	-	0	0	0	0	0	2	0	0
chr5	109103235	109106242	circ_108	2	+	0	1	0	0	1	0	0	0
chr18	7002262	7032175	circ_109	2	-	0	2	0	0	0	0	0	0
chr10	120824910	120829166	circ_110	3	-	1	0	0	0	0	0	2	0
chr15	83495161	83495598	circ_111	2	+	0	0	0	0	0	0	2	0
chr1	153732001	153734152	circ_112	2	+	0	0	0	0	2	0	0	0
chr13	41797391	41808143	circ_113	3	-	0	0	0	0	0	0	3	0
chr9	131289457	131289804	circ_114	2	+	1	0	0	1	0	0	0	0
chr17	29195350	29203568	circ_115	3	+	0	0	0	0	0	0	3	0
chr12	7343483	7360676	circ_116	2	+	0	0	0	0	0	0	2	0
chr22	40825609	40827484	circ_117	37	-	3	0	0	0	6	0	21	7
chr14	66096209	66136198	circ_118	5	+	0	0	0	0	0	5	0	0
chr19	44001269	44002028	circ_119	4	-	0	0	3	0	1	0	0	0
chr9	13216772	13250371	circ_120	13	-	0	4	0	0	0	0	9	0
chr22	30032739	30035201	circ_121	131	+	3	7	0	1	13	20	41	46
chr2	70451685	70463307	circ_122	15	-	2	0	0	1	4	0	8	0
chr17	80042674	80042829	circ_123	2	-	0	0	0	0	0	0	2	0
chr8	26248758	26265892	circ_124	12	+	0	3	0	0	0	1	8	0
chr7	32584305	32594208	circ_125	8	+	0	0	0	0	0	3	5	0
chr5	64747301	64769779	circ_126	260	-	7	42	23	12	8	41	60	67
chr17	64782984	64785097	circ_127	3	+	0	0	0	0	0	0	3	0
chr11	68305126	68326147	circ_128	2	+	0	0	2	0	0	0	0	0
chr10	28223938	28233891	circ_129	4	-	1	3	0	0	0	0	0	0
chr7	73922404	73927301	circ_130	15	+	2	0	0	0	4	0	3	6
chr5	95091099	95103870	circ_131	2	+	0	0	0	0	0	0	0	2
chr8	56715015	56725677	circ_132	4	+	0	1	0	0	0	0	0	3
chr1	207200838	207201024	circ_133	52	-	0	0	4	0	0	8	0	40
chr2	45640252	45715470	circ_134	2	-	0	0	0	0	0	1	1	0
chr8	41397196	41399418	circ_135	5	+	0	0	0	0	0	0	5	0
chr22	19808120	19808898	circ_136	101	-	0	0	6	6	3	18	8	60
chr7	138768525	138774505	circ_137	48	-	1	0	0	0	7	6	32	2
chr2	72958135	72960247	circ_138	260	-	0	0	0	0	0	0	260	0
chr1	150916395	150923957	circ_139	2	+	0	0	0	0	2	0	0	0
chr2	25053577	25057805	circ_140	2	-	0	0	0	0	0	0	2	0
chr3	33704936	33738425	circ_141	11	-	0	0	0	0	0	0	0	11
chr14	103804663	103806140	circ_142	16	+	0	6	0	0	0	6	0	4
chr6	150092297	150111194	circ_143	2	+	0	1	1	0	0	0	0	0
chr15	80412669	80415142	circ_144	747	+	16	36	13	28	101	72	245	236
chr14	31348016	31349940	circ_145	6	+	0	0	0	0	0	0	0	6
chr13	21401205	21418025	circ_146	3	-	0	0	0	0	0	0	0	3
chr21	40650668	40652174	circ_147	6	-	0	0	0	0	0	0	6	0
chr9	130270145	130270817	circ_148	7	-	0	0	0	0	0	3	4	0
chr14	23538684	23548247	circ_149	2	-	0	0	0	0	0	0	2	0
chr11	72712034	72726930	circ_150	14	-	1	0	0	0	0	2	11	0
chr16	58580224	58585723	circ_151	5	-	0	0	0	0	0	5	0	0
chrX	117722375	117727300	circ_152	2	+	0	0	0	0	0	2	0	0
chr9	126371714	126392755	circ_153	3	-	0	0	0	0	0	0	3	0
chr16	72923629	72923861	circ_154	9	-	0	0	0	0	9	0	0	0
chr10	1118055	1132297	circ_155	41	+	2	7	0	0	4	4	17	7
chr12	100491142	100497729	circ_156	6	-	0	2	0	0	0	4	0	0
chr1	108138833	108185377	circ_157	5	-	0	0	0	0	1	0	4	0
chr11	46801743	46810323	circ_158	10	-	0	0	0	0	0	0	0	10
chr22	45927144	45931217	circ_159	5	+	0	0	0	0	3	0	2	0
chr1	169204368	169256646	circ_160	2	-	0	0	0	0	0	0	2	0
chr17	73552126	73555491	circ_161	10	+	0	0	1	0	1	0	2	6
chr22	50905960	50906122	circ_162	6	-	0	0	0	0	0	1	5	0
chr10	70500385	70509442	circ_163	2	+	0	0	0	0	0	0	2	0
chr10	16794537	16796988	circ_164	14	-	0	0	0	0	4	0	0	10
chr11	57449893	57456137	circ_165	4	+	0	0	0	0	3	0	1	0
chr6	168999497	169008919	circ_166	10	+	0	0	0	0	0	7	0	3
chr4	7857192	7873807	circ_167	49	-	0	2	0	0	14	0	33	0
chr3	182607197	182631782	circ_168	5	+	0	0	0	0	0	5	0	0
chr5	149416198	149421532	circ_169	7	+	0	0	1	0	0	0	0	6
chr12	32369180	32369393	circ_170	6	+	0	0	0	0	1	4	1	0
chr1	236966727	236992568	circ_171	3	+	0	0	0	0	0	0	3	0
chr17	57842331	57895134	circ_172	9	+	0	0	1	0	0	0	1	7
chr17	35578644	35583373	circ_173	65	-	1	3	0	0	3	9	22	27
chr3	196541321	196545027	circ_174	57	+	2	2	0	1	0	5	21	26
chr14	57740961	57749948	circ_175	5	+	0	1	0	0	0	0	4	0
chr11	116734383	116744352	circ_176	24	-	0	1	0	0	1	1	0	21
chr7	74171151	74172333	circ_177	10	+	1	0	1	0	1	2	3	2
chrX	69561648	69596060	circ_178	9	+	0	0	0	0	0	0	0	9
chr17	61710040	61762938	circ_179	4	+	0	0	0	0	0	4	0	0
chr8	25101189	25136181	circ_180	11	+	0	0	0	0	5	0	6	0
chr7	91924202	91948826	circ_181	35	+	4	5	0	4	4	3	12	3
chr16	50321822	50328662	circ_182	5	+	0	0	0	1	0	0	0	4
chr1	16902761	16914292	circ_183	2	-	1	1	0	0	0	0	0	0
chr14	50131343	50141145	circ_184	139	-	1	0	4	12	0	32	30	60
chr3	30686238	30691952	circ_185	17	+	1	2	0	0	2	0	12	0
chr17	74283272	74300606	circ_186	7	-	0	0	0	0	0	2	0	5
chr5	93775686	93812910	circ_187	2	-	0	2	0	0	0	0	0	0
chr7	74105304	74113425	circ_188	2	+	0	2	0	0	0	0	0	0
chr16	30066104	30066248	circ_189	4	+	0	0	0	0	0	4	0	0
chr5	137893090	137903411	circ_190	23	-	0	4	0	0	0	5	14	0
chr16	72984367	72994093	circ_191	62	-	7	4	0	0	17	0	34	0
chr7	135078669	135107102	circ_192	2	-	0	0	0	0	0	2	0	0
chr7	99926458	99926642	circ_193	2	-	0	0	0	0	0	2	0	0
chr1	227218108	227223308	circ_194	6	-	0	0	0	0	0	1	0	5
chr20	31062403	31115716	circ_195	17	-	0	0	3	0	0	4	0	10
chr3	179096128	179096602	circ_196	7	+	0	0	0	0	0	0	5	2
chr15	65847224	65856680	circ_197	9	+	0	0	0	0	0	0	0	9
chr4	6925099	6969151	circ_198	325	+	1	1	14	11	4	85	29	180
chr19	41211000	41211352	circ_199	22	-	0	1	0	0	5	1	11	4
chr9	111795586	111812972	circ_200	30	-	0	0	3	0	0	3	11	13
chr18	2694524	2700657	circ_201	4	+	0	0	0	0	0	4	0	0
chr5	137708362	137717279	circ_202	19	+	0	0	0	0	0	4	15	0
chr18	29691716	29691882	circ_203	26	+	0	0	0	0	1	6	1	18
chr13	113485688	113508844	circ_204	3	+	0	0	0	0	0	0	3	0
chr6	31616975	31619553	circ_205	2	-	0	0	0	0	0	2	0	0
chr13	77700452	77714298	circ_206	7	-	0	0	0	0	0	0	4	3
chr1	70687297	70712590	circ_207	2	+	0	0	0	0	0	0	2	0
chr10	21962278	22002879	circ_208	2	+	0	1	0	0	0	0	1	0
chr6	17640169	17649531	circ_209	2	-	0	0	0	2	0	0	0	0
chr1	63991242	63999887	circ_210	13	+	0	2	0	0	0	0	11	0
chr6	82900789	82914675	circ_211	14	-	0	1	0	0	0	0	2	11
chr2	112821738	112824644	circ_212	28	+	1	0	0	0	10	0	17	0
chr2	71216044	71220905	circ_213	2	-	0	0	0	0	0	0	0	2
chr15	74865202	74865545	circ_214	3	+	0	0	0	0	0	1	1	1
chr1	40318402	40323089	circ_215	4	-	0	0	0	0	0	4	0	0
chr17	57153007	57161450	circ_216	13	-	0	0	4	0	0	3	6	0
chr17	28003837	28011702	circ_217	3	-	0	0	0	0	3	0	0	0
chr3	17549965	17665405	circ_218	2	-	0	0	0	0	2	0	0	0
chr1	8928046	8930569	circ_219	6	-	0	0	0	0	0	0	0	6
chr5	61733100	61772580	circ_220	2	+	0	0	0	0	0	0	2	0
chr1	179023663	179035994	circ_221	5	+	0	0	0	0	0	0	0	5
chr3	132431969	132435753	circ_222	17	-	2	0	0	0	3	0	7	5
chr5	79960961	79974912	circ_223	2	+	0	0	0	0	0	0	1	1
chr3	38263068	38271921	circ_224	61	+	0	0	0	0	11	1	33	16
chr20	5939173	5944005	circ_225	32	+	0	4	2	0	5	0	5	16
chr17	66303083	66391334	circ_226	3	+	0	3	0	0	0	0	0	0
chr19	58899503	58899612	circ_227	2	+	0	0	2	0	0	0	0	0
chr16	89862313	89869749	circ_228	12	-	0	0	0	0	0	2	1	9
chr1	155638417	155650247	circ_229	3	-	0	0	0	0	0	0	3	0
chr7	97816188	97820189	circ_230	5	+	0	0	0	0	4	0	1	0
chr13	96622365	96624925	circ_231	7	-	1	0	0	0	1	0	2	3
chr11	73849764	73850873	circ_232	18	-	0	0	0	0	3	2	6	7
chr8	21827654	21861541	circ_233	2	+	0	0	0	0	0	0	2	0
chr8	63938716	63942776	circ_234	8	-	0	0	0	0	0	0	0	8
chr1	213178374	213180540	circ_235	7	-	0	0	0	0	1	6	0	0
chr8	22104733	22106162	circ_236	2	+	0	0	0	0	0	0	2	0
chr3	33686248	33738425	circ_237	8	-	0	0	1	0	0	4	0	3
chr22	42271340	42271728	circ_238	5	+	0	0	0	0	0	5	0	0
chr2	152989915	152992117	circ_239	4	-	0	0	0	0	0	4	0	0
chr16	23543977	23563625	circ_240	25	-	0	1	0	0	3	5	10	6
chr16	511403	539000	circ_241	6	+	0	0	0	0	4	0	2	0
chr13	73305418	73309143	circ_242	3	+	0	0	0	0	0	0	3	0
chr1	33407852	33411229	circ_243	2	-	0	0	0	0	0	0	2	0
chr12	57640586	57644976	circ_244	3	-	0	0	0	3	0	0	0	0
chr15	76152218	76165909	circ_245	120	+	0	6	1	2	2	21	21	67
chr17	18202872	18206037	circ_246	4	-	0	0	0	0	0	0	4	0
chr17	40986531	40986893	circ_247	2	+	0	0	0	0	0	2	0	0
chr10	76598440	76603236	circ_248	44	+	1	3	0	0	14	0	16	10
chr2	219103386	219110269	circ_249	19	+	0	0	0	0	2	0	3	14
chr10	13522898	13542080	circ_250	3	-	0	0	0	0	0	3	0	0
chr3	65705655	65705806	circ_251	2	-	0	0	0	0	0	0	2	0
chr5	80071512	80109560	circ_252	6	+	0	0	0	0	0	0	6	0
chr15	89645730	89659752	circ_253	3	+	0	0	0	3	0	0	0	0
chr5	137506726	137513356	circ_254	2	-	0	0	0	0	0	2	0	0
chr17	31072228	31082680	circ_255	3	-	0	0	0	3	0	0	0	0
chr20	34446223	34451322	circ_256	12	+	2	2	0	0	2	0	6	0
chr9	6477621	6482099	circ_257	6	+	0	2	0	0	2	0	1	1
chr10	69751955	69752439	circ_258	55	-	0	3	0	0	6	3	38	5
chr7	99216147	99219197	circ_259	39	+	0	0	1	2	6	9	9	12
chr12	122286904	122292698	circ_260	2	-	0	0	0	0	0	0	2	0
chr6	76331247	76344527	circ_261	108	+	4	4	0	5	7	6	55	27
chr19	33118988	33119755	circ_262	2	-	0	0	2	0	0	0	0	0
chr15	65743336	65804902	circ_263	2	-	0	0	2	0	0	0	0	0
chr1	70766446	70781249	circ_264	18	-	1	1	2	0	5	0	3	6
chr7	5680784	5681007	circ_265	25	-	0	2	0	0	0	2	10	11
chr15	42930897	42944790	circ_266	6	+	1	0	0	0	1	1	3	0
chr10	64943206	64949206	circ_267	3	-	0	3	0	0	0	0	0	0
chr19	11170428	11170863	circ_268	7	+	0	0	0	0	4	0	1	2
chr4	144359151	144361040	circ_269	3	+	0	0	0	0	0	3	0	0
chr3	119165864	119171377	circ_270	10	-	0	0	0	0	3	0	0	7
chr20	60888382	60888516	circ_271	2	-	0	0	0	0	0	0	0	2
chr9	88211276	88261333	circ_272	9	-	0	4	0	0	3	0	2	0
chr17	35536200	35557426	circ_273	4	-	0	0	0	0	0	4	0	0
chr2	160304752	160310312	circ_274	3	-	0	0	3	0	0	0	0	0
chr15	62283198	62284001	circ_275	48	-	1	2	0	0	9	0	27	9
chr11	68197042	68201306	circ_276	3	+	0	1	0	0	0	0	0	2
chr20	13539654	13539761	circ_277	3	-	0	0	0	0	0	0	3	0
chr9	140693264	140695436	circ_278	13	+	0	0	0	2	6	0	0	5
chr12	49233795	49237833	circ_279	2	-	0	0	2	0	0	0	0	0
chr17	27975161	27975362	circ_280	3	-	0	1	0	2	0	0	0	0
chr5	109152973	109191035	circ_281	4	+	0	0	0	0	0	0	0	4
chr10	89550066	89552512	circ_282	2	-	0	0	0	0	2	0	0	0
chr10	27447477	27454468	circ_283	11	+	0	0	0	0	0	2	6	3
chr16	4731550	4733933	circ_284	22	+	0	4	0	0	0	1	9	8
chr1	38166107	38169019	circ_285	8	+	0	0	0	0	1	7	0	0
chr17	46021981	46023759	circ_286	3	+	0	0	0	0	0	0	3	0
chr2	15555669	15567918	circ_287	12	-	0	0	2	2	2	0	0	6
chr2	215657020	215661841	circ_288	125	-	2	6	0	3	17	16	24	57
chr3	33614601	33626412	circ_289	2	-	0	0	2	0	0	0	0	0
chr2	15448339	15470889	circ_290	8	-	0	0	0	0	0	0	0	8
chr1	151395872	151414681	circ_291	22	-	0	0	0	0	0	2	2	18
chr8	141407718	141415797	circ_292	164	-	6	8	0	0	19	15	87	29
chr7	6193386	6196686	circ_293	4	+	0	0	0	0	0	2	2	0
chr8	104442839	104448018	circ_294	46	+	1	1	0	0	5	4	21	14
chr8	11152702	11163916	circ_295	2	+	2	0	0	0	0	0	0	0
chr1	155691307	155695810	circ_296	43	+	0	3	0	7	5	0	4	24
chr11	64678509	64678747	circ_297	2	-	0	0	0	0	0	0	0	2
chr16	19627435	19659204	circ_298	33	+	0	0	3	0	0	10	0	20
chr1	76211490	76216231	circ_299	46	+	0	0	0	1	9	11	6	19
chr11	57188444	57188846	circ_300	2	-	0	0	0	1	0	0	1	0
chr16	72833925	72923861	circ_301	2	-	0	0	0	0	0	0	2	0
chr17	44127898	44172067	circ_302	19	-	0	1	0	1	0	0	17	0
chr7	63796636	63797360	circ_303	10	+	0	0	0	0	5	1	3	1
chr17	30211442	30226749	circ_304	7	-	0	0	1	0	0	6	0	0
chr12	32866142	32875567	circ_305	38	+	0	5	1	0	9	0	17	6
chr16	74694829	74695349	circ_306	138	-	0	4	2	3	20	10	38	61
chr4	139964227	139964497	circ_307	25	+	0	0	0	2	0	0	4	19
chr6	126136436	126206489	circ_308	2	+	0	0	0	0	0	0	2	0
chr1	171504566	171506612	circ_309	17	+	1	0	3	2	0	3	0	8
chr5	130840318	130897740	circ_310	2	-	0	0	0	0	0	2	0	0
chr9	94991282	95015735	circ_311	10	-	1	0	0	0	0	0	0	9
chr11	78277177	78282489	circ_312	2	-	0	0	0	0	2	0	0	0
chr18	76953182	77013541	circ_313	4	+	0	0	0	0	0	0	4	0
chr7	154759525	154775042	circ_314	8	-	0	1	0	0	0	0	0	7
chr5	37000474	37001180	circ_315	2	+	0	0	0	0	0	0	2	0
chr16	70590788	70599173	circ_316	2	+	0	0	0	0	0	0	2	0
chr1	144149726	144813844	circ_317	2	+	0	1	0	0	0	0	1	0
chr18	52921727	52946887	circ_318	3	-	0	0	0	0	0	0	3	0
chr17	4594182	4594737	circ_319	2	-	0	0	0	0	2	0	0	0
chr17	48538037	48551167	circ_320	2	+	0	0	0	0	0	0	2	0
chr12	20790033	20792891	circ_321	4	+	0	4	0	0	0	0	0	0
chr4	85750156	85762416	circ_322	2	-	0	1	0	0	1	0	0	0
chr3	149613259	149639014	circ_323	70	+	2	13	0	0	11	9	33	2
chr12	50848096	50860903	circ_324	2	+	0	0	0	0	0	0	2	0
chr11	65161043	65161896	circ_325	18	+	2	0	1	0	9	0	4	2
chr4	724418	738476	circ_326	5	+	0	0	0	0	5	0	0	0
chr17	74308950	74344662	circ_327	4	-	0	0	0	0	0	4	0	0
chr3	183476649	183480067	circ_328	8	+	0	0	3	0	0	0	0	5
chr22	42262834	42264796	circ_329	7	+	0	0	0	0	1	3	3	0
chr6	144758700	144765518	circ_330	2	+	0	0	0	0	0	0	2	0
chr3	45030631	45043100	circ_331	6	+	0	0	0	0	0	3	3	0
chr10	70105763	70123870	circ_332	3	-	0	0	0	0	0	0	3	0
chrX	134988569	134988710	circ_333	235	+	0	0	67	94	0	25	0	49
chr16	4484384	4487486	circ_334	19	+	1	0	0	2	4	1	0	11
chr7	129756284	129760743	circ_335	5	+	0	0	0	0	0	0	0	5
chr16	29332248	29337804	circ_336	13	+	0	1	0	0	0	0	12	0
chrX	47315319	47315813	circ_337	11	-	0	0	0	1	2	0	0	8
chr11	72420914	72425366	circ_338	24	-	0	0	3	0	0	5	0	16
chr9	114842353	114860942	circ_339	12	-	0	0	0	0	0	2	0	10
chr17	18768781	18770647	circ_340	11	+	1	0	0	0	7	0	3	0
chr12	110922882	110925748	circ_341	141	+	3	13	4	3	28	9	67	14
chr16	16180680	16205439	circ_342	9	+	0	0	1	1	1	0	0	6
chr21	47904669	47918746	circ_343	11	+	2	0	0	0	0	1	3	5
chr5	68553869	68565120	circ_344	3	+	0	0	0	0	1	0	2	0
chr9	139301596	139302390	circ_345	12	-	0	3	0	0	3	0	1	5
chr10	70164427	70164601	circ_346	4	-	0	2	1	0	0	0	1	0
chr7	47451324	47481653	circ_347	3	-	0	0	0	0	1	0	2	0
chr9	127733648	127828337	circ_348	9	-	0	1	0	0	0	0	0	8
chr6	42902212	42903408	circ_349	45	+	0	0	0	4	7	6	7	21
chr18	21355755	21390467	circ_350	7	+	0	1	0	0	0	0	6	0
chr8	11162349	11163916	circ_351	5	+	0	0	0	0	1	4	0	0
chr11	94178975	94180604	circ_352	184	-	3	6	9	3	29	36	61	37
chr1	225140371	225152311	circ_353	7	+	0	0	0	0	0	0	2	5
chr2	15514731	15651474	circ_354	4	-	1	3	0	0	0	0	0	0
chr9	130279135	130294057	circ_355	11	-	0	0	0	0	0	0	5	6
chr15	42046634	42057260	circ_356	3	+	0	0	0	3	0	0	0	0
chr16	56852575	56857758	circ_357	14	+	0	0	0	0	1	0	1	12
chr17	40872290	40876442	circ_358	2	-	0	0	0	0	0	2	0	0
chr15	55677797	55681631	circ_359	11	-	0	2	0	1	1	5	2	0
chr14	31424825	31425448	circ_360	23	-	0	0	0	2	1	7	3	10
chr7	99672757	99673253	circ_361	124	-	2	3	2	3	8	19	17	70
chr5	61745753	61789951	circ_362	3	+	0	0	0	0	0	0	3	0
chr8	41455810	41471960	circ_363	2	+	0	0	2	0	0	0	0	0
chr16	14645877	14649566	circ_364	77	-	3	5	0	0	12	0	51	6
chr15	43762055	43772215	circ_365	9	-	0	0	0	0	0	0	0	9
chr14	105814829	105836237	circ_366	2	+	0	1	0	0	1	0	0	0
chr3	121515964	121547819	circ_367	2	-	0	1	0	0	0	0	1	0
chr14	105718843	105752713	circ_368	7	-	0	0	0	0	0	0	7	0
chr9	33328578	33338587	circ_369	3	+	0	0	0	0	1	0	2	0
chr9	123215733	123220900	circ_370	7	-	0	2	0	0	0	0	5	0
chr1	101362125	101387397	circ_371	2	+	0	0	0	0	0	2	0	0
chr13	114164552	114193822	circ_372	56	+	0	2	0	0	2	8	28	16
chr2	70033516	70039841	circ_373	32	+	0	7	0	0	8	0	17	0
chr17	40048531	40055038	circ_374	5	-	0	0	0	0	5	0	0	0
chr19	50124781	50128457	circ_375	7	+	0	0	0	0	0	0	2	5
chr14	100803398	100809724	circ_376	4	-	0	0	0	0	0	0	3	1
chr9	114691779	114693637	circ_377	12	+	0	0	0	0	3	0	2	7
chr17	40635055	40642655	circ_378	7	+	0	0	0	0	0	0	0	7
chr12	69096515	69103089	circ_379	2	+	0	0	0	0	0	0	2	0
chr17	80153138	80159828	circ_380	11	-	0	0	0	0	1	3	1	6
chr6	7176887	7189555	circ_381	525	+	11	13	19	25	30	84	141	202
chr2	198358047	198363574	circ_382	3	-	0	0	0	0	0	0	0	3
chr16	169124	180590	circ_383	4	-	0	0	2	0	0	2	0	0
chr7	101821748	101837170	circ_384	3	+	0	0	0	1	2	0	0	0
chr3	69986972	69990482	circ_385	6	+	0	0	0	0	0	0	6	0
chr7	77210743	77256992	circ_386	5	+	0	0	0	0	0	0	5	0
chr14	35077235	35078948	circ_387	3	-	0	0	0	0	3	0	0	0
chr22	32239080	32241223	circ_388	2	+	0	0	0	0	2	0	0	0
chr2	24866834	24896332	circ_389	12	+	0	1	0	0	2	0	0	9
chr1	40525005	40527484	circ_390	9	+	0	0	0	0	3	3	3	0
chr14	93760203	93762503	circ_391	59	-	2	10	4	3	4	17	3	16
chr20	13509079	13550233	circ_392	36	-	2	0	0	0	4	4	9	17
chr10	129242389	129245809	circ_393	2	+	0	0	0	0	0	0	2	0
chr2	103274022	103281809	circ_394	5	+	0	0	0	0	0	0	0	5
chr20	30797873	30804524	circ_395	4	+	0	0	0	0	0	4	0	0
chr6	89554075	89563483	circ_396	41	-	2	0	1	0	7	2	29	0
chr3	37162982	37170640	circ_397	4	-	0	0	0	0	0	0	0	4
chr2	114390491	114392707	circ_398	2	+	0	0	0	0	1	0	1	0
chr21	40650668	40670508	circ_399	26	-	0	4	0	0	0	5	9	8
chr5	40775511	40777688	circ_400	4	-	0	1	0	0	0	1	2	0
chr1	210573811	210591669	circ_401	4	+	0	0	0	0	0	0	4	0
chr7	74627797	74632979	circ_402	2	-	0	0	0	0	0	2	0	0
chr16	70502751	70505255	circ_403	50	+	0	4	0	0	9	6	14	17
chr12	6645849	6646176	circ_404	3	+	0	3	0	0	0	0	0	0
chr19	14501735	14517772	circ_405	9	+	0	0	0	0	0	0	0	9
chr7	135320328	135323431	circ_406	29	+	2	0	1	3	0	14	2	7
chr11	58317258	58322413	circ_407	6	-	0	0	0	0	1	0	5	0
chr16	81703746	81705675	circ_408	8	+	0	0	0	0	0	0	0	8
chr8	142225857	142229928	circ_409	5	-	0	0	0	0	0	0	5	0
chr2	33359859	33360027	circ_410	51	+	0	0	4	1	0	15	0	31
chr2	61725807	61727029	circ_411	53	-	0	5	0	0	9	8	12	19
chr5	68414325	68423959	circ_412	6	+	0	0	0	0	0	0	6	0
chr11	111915861	111916694	circ_413	4	+	0	0	0	0	0	0	0	4
chr8	48625223	48626203	circ_414	18	+	0	2	0	0	1	0	1	14
chr3	179424721	179426745	circ_415	21	+	0	1	0	0	3	1	10	6
chr16	23494243	23498111	circ_416	34	-	0	0	0	0	0	3	0	31
chr8	30464573	30492640	circ_417	3	-	2	0	0	1	0	0	0	0
chr3	33055547	33107049	circ_418	3	-	0	0	0	0	0	0	0	3
chr19	32843734	32851524	circ_419	6	+	2	1	0	0	0	0	3	0
chr3	196857397	196876667	circ_420	27	-	2	0	0	0	0	0	25	0
chr11	73418464	73431944	circ_421	180	-	7	10	0	0	20	8	117	18
chr19	17881233	17881705	circ_422	4	+	0	0	0	0	0	0	0	4
chr17	57987922	58003943	circ_423	3	+	1	0	0	0	1	0	1	0
chr2	238939196	238940895	circ_424	2	+	0	0	2	0	0	0	0	0
chr17	30205268	30222030	circ_425	5	-	0	0	0	0	0	0	5	0
chr11	61570834	61580825	circ_426	4	-	0	0	0	0	1	0	3	0
chr8	41838363	41845081	circ_427	5	-	0	0	0	0	0	0	0	5
chr1	101427383	101431474	circ_428	9	+	0	0	0	0	1	0	4	4
chr1	114483003	114495511	circ_429	3	+	0	0	0	0	0	1	2	0
chr7	5327439	5327616	circ_430	2	+	0	0	0	0	0	2	0	0
chr12	123678932	123687631	circ_431	2	-	0	0	0	0	2	0	0	0
chr22	45110470	45122514	circ_432	7	+	0	0	0	0	0	0	0	7
chr12	44136259	44142412	circ_433	22	-	0	0	0	0	0	0	4	18
chr10	134459371	134464009	circ_434	40	+	0	1	0	4	0	0	13	22
chr5	134018062	134023989	circ_435	14	+	1	0	0	0	1	0	0	12
chr20	1433137	1438919	circ_436	7	-	0	0	0	0	0	0	0	7
chr11	118629482	118630753	circ_437	14	-	0	0	0	0	3	3	8	0
chr20	31383214	31388104	circ_438	8	+	0	0	0	0	1	1	3	3
chr14	52922041	52957723	circ_439	2	-	0	0	0	0	0	0	2	0
chr21	27264033	27284274	circ_440	3	-	0	0	0	0	0	0	3	0
chr1	212977661	212981190	circ_441	2	+	0	0	0	0	2	0	0	0
chr11	35219667	35231601	circ_442	4	+	0	0	0	0	0	0	4	0
chr7	6426842	6431672	circ_443	59	+	0	5	2	3	4	5	16	24
chr8	41519318	41521260	circ_444	136	-	0	0	13	9	0	29	0	85
chr1	54269600	54298264	circ_445	3	-	0	1	0	0	1	1	0	0
chr2	208432186	208442379	circ_446	17	+	0	1	0	0	3	0	4	9
chr16	15781231	15790717	circ_447	2	+	0	0	0	0	0	2	0	0
chr7	158552176	158581108	circ_448	5	-	0	0	0	0	0	5	0	0
chr19	1478772	1478904	circ_449	2	-	0	0	2	0	0	0	0	0
chr1	231081134	231097049	circ_450	34	-	1	0	0	0	1	0	29	3
chr1	32627547	32628125	circ_451	3	+	0	0	0	0	0	3	0	0
chr6	25466100	25488813	circ_452	9	+	1	0	0	0	4	0	4	0
chr17	1703150	1708009	circ_453	4	-	0	0	0	0	0	0	4	0
chr12	102147149	102153921	circ_454	9	-	1	2	0	0	0	0	6	0
chr4	52729602	52740551	circ_455	10	+	0	0	0	0	0	9	1	0
chr2	24181170	24207701	circ_456	27	+	1	0	0	1	1	6	1	17
chr1	114214355	114215363	circ_457	2	+	0	0	0	0	0	0	2	0
chr19	9643520	9645955	circ_458	15	-	0	3	0	2	1	5	4	0
chr12	121877659	121879036	circ_459	3	-	0	1	2	0	0	0	0	0
chr16	69293952	69294163	circ_460	3	+	0	0	0	0	1	0	2	0
chr1	36823839	36833685	circ_461	2	-	0	0	0	0	2	0	0	0
chr11	34104501	34107766	circ_462	8	+	0	0	0	0	1	2	0	5
chr13	98655117	98655291	circ_463	2	+	0	0	0	0	0	0	2	0
chr14	104128452	104129264	circ_464	173	+	1	0	0	2	16	14	37	103
chr18	77037053	77067234	circ_465	9	+	0	0	0	0	0	3	0	6
chr5	889701	891402	circ_466	4	-	0	0	0	0	0	0	0	4
chr1	179834570	179834989	circ_467	21	-	0	2	1	0	2	1	3	12
chr18	9570154	9570681	circ_468	6	-	0	0	0	0	0	6	0	0
chr8	37623043	37623873	circ_469	1349	+	20	43	20	33	180	125	419	509
chr2	203906487	203964435	circ_470	2	+	0	0	0	2	0	0	0	0
chr1	230338882	230339036	circ_471	9	+	0	2	0	0	0	0	7	0
chr16	4867598	4873908	circ_472	2	-	0	0	0	0	2	0	0	0
chrX	15782700	15793431	circ_473	2	+	0	0	0	0	0	0	2	0
chr16	11118677	11154879	circ_474	20	+	0	0	0	4	0	0	0	16
chr6	75860856	75875495	circ_475	2	-	0	0	0	0	0	0	2	0
chr3	111671418	111681159	circ_476	4	+	0	0	0	0	0	0	4	0
chr3	179408028	179424864	circ_477	4	+	0	0	0	0	2	0	0	2
chr22	21082061	21083999	circ_478	2	-	0	0	0	0	0	0	0	2
chr17	26490568	26512291	circ_479	10	+	0	2	0	0	0	5	3	0
chr6	24445773	24450127	circ_480	2	-	0	0	0	0	0	0	2	0
chr10	70696691	70703013	circ_481	4	+	0	0	4	0	0	0	0	0
chr22	26264286	26307017	circ_482	2	+	0	0	2	0	0	0	0	0
chr14	105911754	105920647	circ_483	2	+	0	1	0	0	0	0	1	0
chr3	32529429	32533378	circ_484	8	-	0	0	0	0	0	2	0	6
chr9	88200377	88248289	circ_485	26	-	2	6	0	4	2	5	7	0
chr14	31139461	31144271	circ_486	33	+	3	1	5	0	10	0	14	0
chr15	101968096	101983865	circ_487	43	-	1	6	4	1	2	5	9	15
chr9	18622240	18817235	circ_488	6	+	0	0	0	0	0	0	6	0
chr1	101372407	101383683	circ_489	3	+	0	0	0	0	0	3	0	0
chr16	74725174	74726314	circ_490	6	-	0	0	0	0	2	0	4	0
chr17	29196265	29205114	circ_491	2	+	0	2	0	0	0	0	0	0
chr15	94910833	94913409	circ_492	9	+	0	0	0	0	0	0	9	0
chr8	42761315	42785315	circ_493	27	+	0	0	0	0	0	13	14	0
chr1	16719725	16719977	circ_494	2	+	0	0	0	0	0	2	0	0
chr22	26872958	26875321	circ_495	8	-	0	0	0	0	1	0	7	0
chr12	50575686	50616268	circ_496	2	-	0	2	0	0	0	0	0	0
chr14	103447109	103466050	circ_497	2	-	0	0	0	0	0	2	0	0
chr9	97933360	97948927	circ_498	12	-	0	0	0	0	0	0	0	12
chr4	122723828	122732826	circ_499	2	+	0	0	0	0	0	0	2	0
chr21	34989011	35003863	circ_500	5	-	0	0	0	0	0	0	0	5
chr10	27356085	27368090	circ_501	10	-	0	0	0	0	2	5	3	0
chr3	194147803	194147981	circ_502	52	-	0	0	0	0	1	12	0	39
chr16	70582272	70594494	circ_503	9	+	0	0	0	0	0	0	0	9
chr7	44156415	44156846	circ_504	2	-	0	0	2	0	0	0	0	0
chr12	22635490	22659753	circ_505	23	-	0	0	0	0	0	0	14	9
chr1	40656443	40661436	circ_506	14	+	0	0	3	0	1	0	4	6
chr8	37971709	37991064	circ_507	7	+	0	0	0	0	0	0	0	7
chr3	120469369	120469847	circ_508	120	+	2	10	3	2	10	9	24	60
chr2	204037451	204040010	circ_509	4	+	0	0	0	0	2	0	2	0
chr5	170597133	170610434	circ_510	11	+	1	4	0	0	2	0	4	0
chr15	30033534	30034985	circ_511	2	-	0	0	0	0	0	0	2	0
chr17	37646809	37650947	circ_512	42	+	3	5	0	0	0	0	10	24
chr12	123649848	123651336	circ_513	8	-	0	0	0	2	1	1	4	0
chr6	18212718	18218116	circ_514	13	+	0	0	0	0	0	0	0	13
chr20	43607083	43653771	circ_515	4	+	0	0	0	0	0	0	0	4
chr9	88618499	88633736	circ_516	2	+	2	0	0	0	0	0	0	0
chr17	26945808	26955577	circ_517	5	-	0	0	0	0	0	0	0	5
chr9	37304184	37305711	circ_518	27	+	0	0	0	0	1	0	3	23
chr14	50788200	50789437	circ_519	3	+	0	0	0	2	0	1	0	0
chr8	42213033	42218883	circ_520	7	+	0	0	0	0	5	0	0	2
chr6	149944238	149954052	circ_521	8	-	0	1	0	0	0	2	0	5
chr10	70507130	70509442	circ_522	25	+	0	1	0	0	0	12	5	7
chr7	43647854	43659322	circ_523	9	+	1	0	0	0	4	0	4	0
chr21	47768925	47769734	circ_524	126	+	3	0	0	4	7	20	35	57
chr8	25136084	25168048	circ_525	2	+	0	0	0	0	0	0	2	0
chr6	20109828	20131430	circ_526	3	-	1	0	0	0	2	0	0	0
chr18	659640	662320	circ_527	18	+	0	0	1	0	2	0	1	14
chr5	69716075	69730849	circ_528	2	+	0	0	0	0	0	0	2	0
chr2	228356262	228388641	circ_529	5	+	0	0	0	0	0	0	5	0
chr19	9768684	9771550	circ_530	3	-	0	0	0	0	2	0	0	1
chr12	90020230	90029028	circ_531	4	-	0	0	0	0	0	0	4	0
chr10	5827814	5828013	circ_532	4	-	0	0	0	0	0	4	0	0
chr20	49232538	49236669	circ_533	11	-	0	0	0	2	0	4	0	5
chr15	28389018	28391490	circ_534	51	-	0	2	0	0	7	17	16	9
chr7	56123316	56124107	circ_535	50	+	1	4	0	0	4	3	9	29
chr7	87525788	87530193	circ_536	2	+	0	0	0	0	0	2	0	0
chr11	12902551	12951873	circ_537	3	+	0	0	0	0	0	0	3	0
chr3	172070592	172098883	circ_538	3	+	0	0	0	0	1	0	2	0
chr8	42819453	42829337	circ_539	3	+	1	0	0	0	0	0	0	2
chrX	23876758	23886805	circ_540	2	-	0	0	0	0	1	0	1	0
chr1	5964676	5987847	circ_541	9	-	0	0	0	0	0	0	4	5
chr11	118656760	118657227	circ_542	66	-	4	2	2	2	19	9	15	13
chr15	40475914	40494895	circ_543	4	+	0	0	0	0	0	0	4	0
chr12	112506683	112516545	circ_544	10	-	0	0	0	0	0	0	10	0
chr1	42671432	42744343	circ_545	3	-	0	0	0	0	0	0	3	0
chr9	70471000	70483279	circ_546	2	-	0	1	0	0	0	0	0	1
chr13	98996015	99020449	circ_547	3	+	1	0	0	0	2	0	0	0
chr5	1057585	1065593	circ_548	8	-	0	1	0	0	1	0	0	6
chr12	120941772	120954591	circ_549	4	-	0	0	0	0	0	0	0	4
chr9	72741074	72785547	circ_550	4	+	0	0	0	0	0	0	4	0
chr11	62462039	62473089	circ_551	3	-	0	0	0	0	0	0	0	3
chr17	42956923	42959090	circ_552	8	-	0	0	0	0	2	0	6	0
chr3	172363412	172365904	circ_553	235	-	5	13	2	4	53	14	95	49
chr6	17624791	17640295	circ_554	15	-	0	0	0	0	0	0	0	15
chr7	151841797	151842380	circ_555	4	-	0	0	0	0	0	4	0	0
chr15	44055274	44062778	circ_556	3	+	0	2	0	0	0	0	1	0
chr20	34317233	34317449	circ_557	4	-	0	0	0	0	0	0	4	0
chr6	52130872	52131494	circ_558	2	-	0	0	0	0	0	0	1	1
chr2	169404105	169417832	circ_559	8	+	0	0	0	0	0	0	0	8
chr9	33986757	33998862	circ_560	21	-	2	3	0	0	1	7	2	6
chr10	3174571	3178030	circ_561	16	+	0	0	0	0	0	5	8	3
chr2	183806797	183818059	circ_562	5	-	0	0	0	0	0	0	0	5
chr7	128637442	128641288	circ_563	54	-	0	4	0	10	5	6	5	24
chr19	18538707	18543414	circ_564	4	+	0	0	0	0	0	4	0	0
chr5	82400728	82407022	circ_565	25	+	0	0	0	1	10	0	14	0
chr21	15870762	15882782	circ_566	7	-	0	0	0	0	0	0	0	7
chr12	112371689	112429693	circ_567	3	-	0	0	0	0	0	0	3	0
chr1	63955753	63974241	circ_568	2	-	0	0	0	0	2	0	0	0
chr17	18188455	18194341	circ_569	7	-	0	0	0	4	0	3	0	0
chr1	11204704	11227574	circ_570	2	-	0	2	0	0	0	0	0	0
chr10	1118055	1123943	circ_571	27	+	1	0	0	0	7	0	19	0
chr15	59548482	59564648	circ_572	21	-	2	2	0	0	12	0	5	0
chr1	44363906	44386600	circ_573	5	+	0	0	0	0	0	0	5	0
chr11	57258696	57259335	circ_574	190	-	1	1	6	14	12	42	14	100
chr1	246795195	246805339	circ_575	6	+	0	0	0	0	0	0	0	6
chr1	22041881	22048257	circ_576	48	-	3	0	0	1	6	11	5	22
chr10	225933	288079	circ_577	4	+	0	0	0	0	0	0	4	0
chr12	123814965	123815922	circ_578	6	-	0	0	0	1	0	5	0	0
chr17	59853761	59857762	circ_579	164	-	2	1	9	5	32	17	51	47
chr1	58971731	59000003	circ_580	21	-	0	4	0	0	1	0	10	6
chr2	160261359	160310312	circ_581	8	-	0	0	0	0	0	0	0	8
chr7	6461357	6472590	circ_582	2	-	0	0	0	0	0	0	2	0
chr4	107016638	107133992	circ_583	4	-	0	0	0	0	0	0	4	0
chr11	62402292	62407203	circ_584	12	-	0	0	2	0	3	7	0	0
chr3	88202379	88202621	circ_585	7	+	0	0	0	0	0	4	3	0
chr1	182825666	182841628	circ_586	3	+	0	0	0	0	0	0	3	0
chr22	19373043	19398301	circ_587	16	-	0	0	0	0	0	7	1	8
chr8	100133404	100133673	circ_588	10	+	0	0	0	0	2	6	2	0
chr1	94924162	94946162	circ_589	10	+	0	4	0	0	6	0	0	0
chr17	79564270	79575848	circ_590	4	-	0	0	0	0	0	0	4	0
chr2	25830104	25875530	circ_591	2	-	0	0	0	0	0	0	2	0
chr2	32664575	32670736	circ_592	8	+	0	1	2	0	0	0	3	2
chr22	30412516	30412687	circ_593	3	+	0	3	0	0	0	0	0	0
chr19	34921480	34936026	circ_594	16	+	0	1	0	0	0	6	3	6
chr10	12136071	12139995	circ_595	2	+	0	0	0	0	1	0	1	0
chr12	95451328	95452265	circ_596	5	-	0	3	0	0	0	0	2	0
chr22	19178815	19198019	circ_597	4	-	0	0	0	0	0	0	4	0
chr6	168276014	168303066	circ_598	6	+	0	2	0	0	0	0	4	0
chr3	54871185	54933895	circ_599	4	+	1	0	0	0	0	0	3	0
chr2	128735558	128758028	circ_600	2	-	0	0	0	0	0	0	0	2
chr3	12861584	12867138	circ_601	3	+	0	0	3	0	0	0	0	0
chr8	145254024	145278133	circ_602	2	+	0	0	0	0	0	2	0	0
chr11	47819330	47825088	circ_603	13	-	0	0	0	0	2	0	11	0
chr14	72165697	72176381	circ_604	4	+	0	0	0	0	0	0	4	0
chr19	34687538	34706566	circ_605	13	+	1	0	0	2	3	0	7	0
chr9	74309424	74313120	circ_606	55	-	3	0	0	0	5	0	18	29
chr9	132625464	132627660	circ_607	6	+	0	0	0	0	0	6	0	0
chr17	42807272	42811531	circ_608	30	+	0	3	0	1	1	5	20	0
chr2	97490794	97494871	circ_609	5	+	0	0	0	0	1	0	0	4
chr1	204494611	204495562	circ_610	16	+	0	0	0	4	1	9	2	0
chr3	4681067	4726890	circ_611	2	+	0	0	0	2	0	0	0	0
chr17	49071124	49098726	circ_612	5	-	0	0	0	0	0	0	5	0
chr9	134308003	134314448	circ_613	18	+	0	3	0	0	4	0	5	6
chr3	142383043	142396955	circ_614	6	+	0	0	0	0	0	1	5	0
chr17	78237372	78252709	circ_615	13	+	0	0	0	0	3	0	10	0
chr17	57165651	57181755	circ_616	15	-	0	0	0	0	6	0	4	5
chr17	76181135	76181246	circ_617	2	-	0	1	0	1	0	0	0	0
chr17	49067810	49071296	circ_618	3	-	1	0	0	0	2	0	0	0
chr12	123068824	123069537	circ_619	19	+	0	0	0	6	7	0	0	6
chr2	33482509	33500990	circ_620	5	+	0	0	0	0	0	0	0	5
chr5	32364053	32420208	circ_621	3	-	0	3	0	0	0	0	0	0
chr5	36953719	36961685	circ_622	19	+	3	1	0	1	2	0	6	6
chr8	54684548	54714456	circ_623	2	-	0	0	0	0	0	0	2	0
chr15	66777327	66779630	circ_624	8	+	0	0	0	0	3	0	5	0
chr17	78280927	78282971	circ_625	4	+	1	0	0	0	0	0	0	3
chr6	32944026	32945347	circ_626	6	+	0	0	0	0	0	6	0	0
chr3	101083677	101083835	circ_627	3	-	0	0	0	0	0	0	3	0
chr3	196098766	196129890	circ_628	14	-	0	0	0	1	0	3	7	3
chr7	66482839	66483130	circ_629	8	+	0	0	0	0	1	3	4	0
chr4	83795763	83803093	circ_630	54	-	0	2	0	0	3	19	9	21
chr6	4891946	4892613	circ_631	4382	+	65	155	72	93	349	646	1486	1516
chr19	45781773	45783992	circ_632	6	+	0	0	0	0	0	0	0	6
chr12	56561843	56565721	circ_633	10	-	0	0	0	0	0	0	0	10
chr16	4774750	4776781	circ_634	2	-	0	0	0	0	0	0	2	0
chr17	80851422	80858607	circ_635	8	+	0	0	0	0	0	0	1	7
chr7	132481202	132523229	circ_636	2	-	0	0	0	0	0	0	2	0
chr13	79908478	79953042	circ_637	2	-	0	0	0	0	0	0	2	0
chr1	44679420	44680570	circ_638	3	+	0	1	0	0	0	0	2	0
chr2	240929490	240960829	circ_639	9	-	1	1	0	0	0	0	3	4
chr2	160602280	160609082	circ_640	2	+	0	0	0	2	0	0	0	0
chr17	35687112	35687365	circ_641	51	-	2	3	0	0	7	5	11	23
chr1	155316173	155317695	circ_642	32	-	0	0	0	2	3	4	2	21
chr19	16976220	16982209	circ_643	6	+	0	0	0	0	0	0	0	6
chr12	112171726	112174808	circ_644	8	+	0	0	0	0	0	0	8	0
chrX	19367429	19369525	circ_645	2	+	0	0	0	0	2	0	0	0
chr6	42618021	42620383	circ_646	8	+	0	4	0	0	4	0	0	0
chr15	50751196	50763992	circ_647	16	+	0	0	0	0	0	2	9	5
chr1	55186835	55203337	circ_648	6	+	0	0	0	2	0	4	0	0
chr2	230341855	230377652	circ_649	5	-	0	0	0	0	0	0	5	0
chr6	82920530	82922510	circ_650	71	-	0	0	6	1	11	2	36	15
chr2	32958894	33007745	circ_651	2	+	0	0	0	0	0	0	2	0
chr22	32272142	32275738	circ_652	2	+	0	2	0	0	0	0	0	0
chr12	104373608	104374740	circ_653	10	+	0	0	0	0	3	0	7	0
chr3	13420411	13432807	circ_654	4	-	0	0	0	0	0	0	4	0
chr8	17570722	17573410	circ_655	41	-	0	0	0	0	0	0	41	0
chr20	48491241	48500603	circ_656	33	+	0	0	0	0	0	4	0	29
chr7	2405951	2409317	circ_657	22	+	1	0	0	1	3	6	9	2
chr7	30494752	30494927	circ_658	7	-	0	0	0	0	0	0	0	7
chr2	198274493	198274731	circ_659	20	-	1	4	0	0	0	0	1	14
chr2	30682417	30682588	circ_660	9	+	0	0	0	0	0	3	0	6
chr5	32379220	32390543	circ_661	50	-	1	5	1	5	3	0	25	10
chr6	97626318	97634566	circ_662	17	-	0	0	0	0	1	0	0	16
chr7	66458203	66458404	circ_663	36	-	0	0	0	0	0	10	1	25
chr1	28316207	28337597	circ_664	2	-	0	0	0	0	0	0	2	0
chr9	74846029	74860194	circ_665	5	+	0	0	0	0	0	5	0	0
chr7	151864230	151871327	circ_666	2	-	0	0	0	0	2	0	0	0
chr10	105106994	105107207	circ_667	67	-	1	0	0	0	0	7	37	22
chr22	41521867	41526007	circ_668	15	+	0	0	0	1	2	3	5	4
chr1	12316389	12382803	circ_669	2	+	0	0	0	0	0	2	0	0
chr1	162546566	162560301	circ_670	4	+	0	0	0	0	0	4	0	0
chr13	101278324	101322823	circ_671	3	-	1	0	0	0	0	0	2	0
chr5	77860635	77928191	circ_672	5	-	0	0	0	0	0	0	5	0
chr6	36492117	36493419	circ_673	3	-	0	0	0	1	1	0	1	0
chr2	209163364	209167077	circ_674	21	+	0	0	0	0	4	3	14	0
chr2	230650472	230652377	circ_675	8	-	0	0	0	0	1	0	0	7
chr13	95686858	95705438	circ_676	32	-	0	0	0	0	5	3	12	12
chr5	54635837	54654526	circ_677	10	+	0	1	0	2	0	1	6	0
chrX	23740786	23751334	circ_678	2	-	0	0	0	0	2	0	0	0
chr16	9009110	9011013	circ_679	176	-	3	21	5	8	11	22	58	48
chr17	34934412	34942628	circ_680	3	+	0	0	0	3	0	0	0	0
chr2	219445283	219447809	circ_681	11	+	1	1	0	0	0	0	2	7
chr3	71090478	71102924	circ_682	229	-	3	14	1	2	19	22	92	76
chr1	63944434	63955889	circ_683	140	-	7	3	3	3	31	15	43	35
chr17	61882430	61887019	circ_684	14	+	0	0	0	0	1	3	0	10
chr20	5939173	5968004	circ_685	9	+	0	3	0	0	0	6	0	0
chr1	26570656	26582356	circ_686	8	+	0	0	0	2	0	6	0	0
chr2	240078347	240111773	circ_687	8	-	0	0	0	0	0	0	8	0
chr8	61137095	61139494	circ_688	3	-	0	0	0	1	0	1	0	1
chr10	104123012	104130617	circ_689	2	+	0	2	0	0	0	0	0	0
chr20	47569241	47592736	circ_690	5	+	0	2	0	2	1	0	0	0
chr17	40057948	40063825	circ_691	5	-	0	0	0	0	0	0	0	5
chr5	154172181	154174879	circ_692	9	+	3	1	0	0	0	0	5	0
chr11	111899238	111899669	circ_693	2	+	0	0	0	0	2	0	0	0
chr1	149931602	149939446	circ_694	2	-	0	0	0	0	0	0	1	1
chr16	30212045	30212614	circ_695	39	+	0	2	0	0	6	3	19	9
chr5	89977131	89992963	circ_696	3	+	0	0	3	0	0	0	0	0
chr13	21395842	21418025	circ_697	14	-	0	1	0	0	4	0	9	0
chr1	52211207	52231653	circ_698	19	+	1	0	0	0	2	4	0	12
chr15	40231705	40247969	circ_699	5	+	0	0	0	0	0	4	1	0
chr10	79613111	79628955	circ_700	43	-	0	0	4	0	8	5	16	10
chr5	118445845	118456834	circ_701	15	+	0	0	0	0	1	0	1	13
chr19	45528586	45532250	circ_702	12	+	1	0	0	0	1	0	10	0
chr4	84337883	84348873	circ_703	2	-	0	2	0	0	0	0	0	0
chr1	114280731	114281421	circ_704	72	-	0	1	0	2	4	7	36	22
chr9	133329691	133333976	circ_705	7	+	0	1	0	0	5	0	1	0
chr21	40549360	40553804	circ_706	11	-	0	0	0	2	3	2	1	3
chr10	11567384	11639716	circ_707	19	-	1	0	0	0	2	2	9	5
chr8	38947565	38948865	circ_708	107	+	1	4	4	3	18	15	17	45
chr3	180687945	180693192	circ_709	2	+	0	0	0	0	1	0	0	1
chr19	36252919	36253257	circ_710	25	+	1	4	0	0	3	6	11	0
chr19	49136700	49136912	circ_711	196	-	0	3	0	2	34	5	144	8
chr16	3828700	3831307	circ_712	2	-	0	2	0	0	0	0	0	0
chr5	61802067	61811328	circ_713	6	+	0	0	0	0	0	0	0	6
chr9	72959059	72965387	circ_714	7	+	0	0	0	0	0	7	0	0
chr7	26232114	26236278	circ_715	2	-	0	0	0	0	0	0	2	0
chr5	65000105	65016656	circ_716	2	-	0	0	0	0	0	2	0	0
chr1	33272082	33276658	circ_717	11	-	0	1	3	0	0	0	0	7
chr1	205156545	205156934	circ_718	22	-	0	0	2	0	2	10	8	0
chr11	85733409	85737409	circ_719	3	-	0	0	0	0	0	0	3	0
chr18	59763080	59781872	circ_720	3	-	0	0	0	0	0	0	3	0
chr19	4694672	4695567	circ_721	2	-	0	0	0	2	0	0	0	0
chrX	13684435	13698717	circ_722	74	+	0	0	0	0	0	0	74	0
chr6	125541223	125550412	circ_723	2	+	0	0	0	0	0	0	2	0
chr19	17296729	17298854	circ_724	2	+	0	2	0	0	0	0	0	0
chr15	91527247	91528055	circ_725	5	-	0	0	0	0	4	0	1	0
chr21	38132027	38137473	circ_726	11	-	0	0	0	0	0	0	0	11
chr6	3076997	3085642	circ_727	92	+	1	7	6	0	1	7	23	47
chr9	128419929	128434922	circ_728	239	-	9	19	7	9	17	44	58	76
chr6	17785745	17800344	circ_729	3	-	0	0	0	0	0	0	0	3
chr1	118429198	118430396	circ_730	3	-	0	0	3	0	0	0	0	0
chr10	6255585	6261656	circ_731	2	+	0	0	0	0	1	0	1	0
chr17	1442162	1456443	circ_732	2	-	0	0	0	0	2	0	0	0
chr7	138281161	138333882	circ_733	2	-	0	0	0	0	0	0	2	0
chr12	922807	966415	circ_734	2	+	0	0	0	0	0	0	2	0
chr1	44713610	44785416	circ_735	5	-	0	0	0	0	0	5	0	0
chr6	101163337	101173579	circ_736	110	-	6	4	0	3	24	0	61	12
chr10	70958127	70962799	circ_737	48	+	0	3	0	1	3	12	6	23
chr18	67742587	67855459	circ_738	3	-	0	0	0	0	0	0	3	0
chr1	6021853	6046387	circ_739	109	-	0	1	0	5	5	6	11	81
chr7	111926927	111936366	circ_740	21	+	3	0	0	0	3	0	12	3
chr10	94733809	94757372	circ_741	3	+	0	0	0	0	3	0	0	0
chr22	29090019	29115473	circ_742	6	-	0	0	2	0	1	3	0	0
chr5	150436326	150444692	circ_743	11	-	0	0	0	0	0	0	6	5
chr12	77199096	77216311	circ_744	16	+	2	0	0	1	0	1	7	5
chr7	74466817	74486583	circ_745	10	-	0	1	0	0	1	0	0	8
chr4	140297518	140300008	circ_746	26	+	0	0	0	4	1	0	14	7
chr22	32154531	32164849	circ_747	13	+	0	1	0	0	6	4	2	0
chr13	33327469	33334858	circ_748	7	+	2	0	1	0	0	2	2	0
chr15	65319168	65319378	circ_749	2	-	0	0	0	0	0	0	2	0
chr7	75203065	75211467	circ_750	3	-	0	0	0	0	0	0	3	0
chr9	131733036	131743669	circ_751	10	+	0	0	0	0	1	0	2	7
chr12	64485055	64509673	circ_752	11	+	1	3	0	0	7	0	0	0
chr2	128903376	128922399	circ_753	7	+	0	0	0	0	0	7	0	0
chr7	105105759	105108910	circ_754	3	-	0	0	0	0	0	0	3	0
chr14	31774110	31774383	circ_755	2	-	0	0	0	0	1	0	1	0
chr15	70975096	70991999	circ_756	26	-	0	0	0	0	6	0	20	0
chr7	107618491	107621256	circ_757	11	-	0	0	0	0	0	0	0	11
chr17	46053234	46058700	circ_758	5	+	0	0	0	0	1	0	4	0
chr19	12812411	12829992	circ_759	4	-	0	0	0	0	0	0	4	0
chr14	55451440	55467710	circ_760	29	-	1	0	1	0	0	14	0	13
chr19	10870413	10887892	circ_761	3	+	0	0	0	0	0	0	3	0
chr1	27056141	27059283	circ_762	181	+	0	7	3	0	0	31	28	112
chr15	44941063	44944464	circ_763	18	-	1	0	0	0	0	0	17	0
chr10	94215332	94297307	circ_764	4	-	0	0	0	0	0	0	4	0
chr9	98211350	98220575	circ_765	2	-	0	0	0	0	0	0	2	0
chr10	104809463	104828479	circ_766	4	+	0	0	0	0	0	0	4	0
chr3	126722172	126726756	circ_767	26	+	0	0	0	3	1	3	0	19
chr2	217054947	217057458	circ_768	13	+	0	0	0	0	0	0	4	9
chr3	69112589	69120768	circ_769	3	-	0	0	0	0	0	0	3	0
chrX	138884394	138908982	circ_770	4	-	0	0	0	0	1	0	3	0
chr18	11862393	11872397	circ_771	3	+	0	0	0	0	0	0	3	0
chr13	114817526	114817630	circ_772	2	-	0	0	0	2	0	0	0	0
chr22	46326977	46346026	circ_773	6	-	0	0	0	0	3	0	3	0
chr5	37022152	37027514	circ_774	2	+	0	0	0	0	2	0	0	0
chr6	146261858	146276490	circ_775	2	-	0	0	0	2	0	0	0	0
chr10	27447477	27456203	circ_776	2	+	0	0	0	0	0	0	2	0
chr1	202714985	202719906	circ_777	4	-	0	0	0	0	0	0	0	4
chr17	38416786	38418893	circ_778	14	+	0	0	0	0	1	2	11	0
chr11	3789810	3800487	circ_779	10	-	0	2	0	0	0	0	0	8
chr12	112513481	112530940	circ_780	16	-	0	0	0	2	2	0	5	7
chr6	30679188	30682955	circ_781	3	-	0	0	2	0	0	0	1	0
chr9	86559708	86571169	circ_782	2	-	0	0	0	0	0	2	0	0
chr14	31637503	31641328	circ_783	7	-	0	1	0	0	3	1	2	0
chr8	27645401	27665855	circ_784	4	+	0	0	0	0	0	0	0	4
chr11	587258	592674	circ_785	2	+	0	0	0	0	0	1	0	1
chr19	34949673	34957919	circ_786	32	+	0	0	0	0	2	2	18	10
chr1	162535801	162560301	circ_787	10	+	0	0	0	0	0	0	0	10
chr8	103293516	103300494	circ_788	2	-	0	0	0	0	0	0	2	0
chr17	42284821	42285138	circ_789	4	-	0	0	0	0	0	0	4	0
chr3	11421445	11468400	circ_790	12	+	0	0	0	0	1	0	0	11
chr6	151203897	151206870	circ_791	7	+	0	0	0	0	0	0	0	7
chr17	78109802	78113939	circ_792	2	-	0	0	0	0	0	0	2	0
chr20	42242489	42252685	circ_793	9	+	0	3	1	0	0	5	0	0
chr4	84183741	84200267	circ_794	2	-	0	0	0	0	2	0	0	0
chr6	117861830	117864374	circ_795	24	+	0	0	0	0	2	0	12	10
chr12	110780032	110780253	circ_796	3	+	0	0	0	0	3	0	0	0
chr9	86284099	86301070	circ_797	11	-	0	0	0	0	0	4	7	0
chr9	95018961	95019082	circ_798	2	-	0	0	0	0	0	2	0	0
chr1	156235571	156236469	circ_799	3	-	2	0	0	1	0	0	0	0
chr14	102873674	102874956	circ_800	2	+	0	0	0	0	2	0	0	0
chr5	86648973	86670137	circ_801	2	+	0	0	0	0	0	0	2	0
chr16	47292542	47347734	circ_802	14	-	1	2	2	0	0	7	2	0
chr2	106729101	106782539	circ_803	4	-	0	0	0	0	0	4	0	0
chr20	17929533	17930851	circ_804	2	-	0	0	0	0	0	0	2	0
chr15	66007815	66022016	circ_805	4	-	0	0	0	0	0	0	0	4
chr9	115961134	115968858	circ_806	18	-	3	0	0	0	8	0	3	4
chr20	16506736	16509085	circ_807	147	-	0	3	2	1	6	33	21	81
chr17	3967654	3970536	circ_808	6	-	0	3	0	0	0	0	3	0
chr8	104075182	104077039	circ_809	3	+	0	0	0	0	0	0	0	3
chr6	135759512	135777064	circ_810	3	-	0	0	0	0	0	0	3	0
chr6	13579682	13584457	circ_811	327	+	2	4	15	8	12	31	64	191
chr17	62567915	62579662	circ_812	2	-	0	0	0	0	0	0	2	0
chr1	2327222	2332374	circ_813	4	+	0	1	1	0	0	0	2	0
chr3	183503912	183508768	circ_814	4	+	1	0	1	0	1	0	1	0
chr3	50131152	50131308	circ_815	5	+	0	0	0	0	0	0	0	5
chr7	64525376	64530135	circ_816	3	+	0	0	0	3	0	0	0	0
chr7	156976571	157000629	circ_817	5	+	0	0	0	0	0	0	5	0
chr3	114412374	114520021	circ_818	2	-	0	0	0	0	0	0	2	0
chr2	100040613	100052403	circ_819	6	-	0	0	0	0	0	6	0	0
chr1	57157066	57161832	circ_820	6	+	1	0	0	0	1	0	4	0
chr12	39079291	39096723	circ_821	2	-	0	0	0	0	1	0	1	0
chr1	55182272	55183326	circ_822	3	+	0	0	0	0	0	0	3	0
chr4	174254219	174254365	circ_823	3	-	0	0	0	0	0	3	0	0
chr1	31413997	31414970	circ_824	37	-	1	2	1	0	5	5	7	16
chr12	122720332	122723271	circ_825	13	-	1	0	0	0	6	0	0	6
chr14	104193128	104195320	circ_826	4	+	0	0	0	0	0	0	0	4
chr3	9870643	9871079	circ_827	27	+	0	0	0	0	0	11	0	16
chr6	149997395	150001593	circ_828	52	-	2	0	0	0	0	16	10	24
chr11	32610139	32610681	circ_829	65	+	0	0	0	0	4	8	17	36
chrX	70617102	70644088	circ_830	4	+	0	0	0	0	0	0	1	3
chr5	54623543	54662703	circ_831	2	+	0	0	0	0	0	0	2	0
chr12	46285793	46287326	circ_832	26	+	0	3	0	0	0	0	1	22
chr10	25144246	25147338	circ_833	4	-	0	0	0	0	0	1	3	0
chrX	123022468	123026623	circ_834	16	+	0	0	0	0	3	0	9	4
chr14	78018438	78043258	circ_835	2	-	0	0	0	0	1	0	1	0
chr17	80129576	80136481	circ_836	12	-	0	0	0	3	0	4	0	5
chr22	18314619	18324783	circ_837	3	-	0	0	0	0	0	0	3	0
chr9	123421651	123421853	circ_838	11	-	0	1	0	1	1	6	2	0
chr14	24656872	24657629	circ_839	4	-	0	0	0	0	0	0	4	0
chr8	1876592	1893821	circ_840	6	+	0	0	0	0	0	0	1	5
chr10	12595223	12708809	circ_841	3	+	0	1	0	0	0	0	2	0
chr6	90380637	90432862	circ_842	5	-	0	0	0	0	0	0	0	5
chr17	17163614	17168295	circ_843	7	-	0	0	1	0	1	0	5	0
chr9	123908385	123917191	circ_844	4	+	0	0	0	0	0	4	0	0
chr7	5780603	5781446	circ_845	3	-	0	0	0	0	0	0	3	0
chr17	5302871	5320002	circ_846	4	-	1	0	0	0	0	3	0	0
chr18	13731474	13731933	circ_847	2	+	0	0	0	0	0	0	2	0
chr3	27424643	27439844	circ_848	3	-	2	0	0	0	1	0	0	0
chr1	100212849	100214557	circ_849	6	-	1	0	0	0	0	0	0	5
chr5	130883739	130897740	circ_850	48	-	1	0	0	0	9	7	27	4
chr12	120588948	120589195	circ_851	45	-	1	0	0	0	4	8	4	28
chr17	25930859	25938655	circ_852	3	+	0	0	0	0	0	3	0	0
chr7	55218986	55233130	circ_853	5	+	0	0	0	0	0	0	5	0
chr17	78335533	78341943	circ_854	3	+	0	0	0	0	3	0	0	0
chr10	89653781	89690846	circ_855	2	+	0	0	0	0	2	0	0	0
chr1	156294762	156305679	circ_856	6	-	1	0	0	0	4	0	1	0
chr5	65077087	65081737	circ_857	5	+	0	0	0	0	0	0	5	0
chr4	25347169	25353311	circ_858	4	+	0	0	1	0	0	0	3	0
chr1	28220522	28220908	circ_859	2	-	0	1	0	0	1	0	0	0
chr1	197564337	197684204	circ_860	2	-	0	0	0	0	0	2	0	0
chr10	104018685	104019873	circ_861	151	+	2	11	0	0	7	12	71	48
chr16	58568050	58568299	circ_862	2	-	1	0	0	1	0	0	0	0
chr13	46553947	46563232	circ_863	8	-	0	1	0	0	1	0	6	0
chr6	84634188	84646095	circ_864	2	+	0	0	0	0	0	0	0	2
chr3	148777504	148778645	circ_865	8	-	0	0	2	0	0	0	6	0
chr3	137928658	137947852	circ_866	2	+	0	0	0	0	0	2	0	0
chr22	41726026	41735195	circ_867	7	+	0	0	0	0	2	0	0	5
chr11	116631450	116631668	circ_868	2	-	0	0	0	2	0	0	0	0
chr9	101900140	101904985	circ_869	7	+	0	0	0	0	4	0	3	0
chr7	131113791	131128461	circ_870	22	+	0	0	0	0	2	4	0	16
chr14	73538334	73555182	circ_871	2	+	0	0	0	0	2	0	0	0
chr6	155129203	155131342	circ_872	15	+	0	0	2	0	0	0	0	13
chr1	61553820	61554352	circ_873	4	+	0	0	0	0	2	0	2	0
chr1	91840914	91851391	circ_874	34	-	0	0	3	7	0	12	0	12
chr9	125827626	125839041	circ_875	21	+	0	1	0	2	3	3	12	0
chr1	246021797	246093239	circ_876	45	-	1	0	0	1	6	24	7	6
chr13	25051838	25067871	circ_877	10	-	1	0	0	0	0	4	5	0
chr6	31721077	31721406	circ_878	21	+	0	0	0	0	0	0	0	21
chr9	111835635	111868889	circ_879	2	-	0	0	0	0	0	0	2	0
chr12	50594559	50598483	circ_880	4	-	0	0	0	0	0	0	4	0
chr1	224588651	224592272	circ_881	7	-	0	0	0	0	1	6	0	0
chr7	73654267	73664110	circ_882	8	-	0	0	0	0	3	5	0	0
chr22	26173549	26243619	circ_883	3	+	0	0	3	0	0	0	0	0
chr5	619104	637933	circ_884	4	+	0	0	0	0	1	0	3	0
chr1	160206924	160213824	circ_885	34	-	0	0	0	0	0	2	12	20
chr2	68717321	68740812	circ_886	10	+	0	0	2	0	0	3	5	0
chr4	4458917	4473433	circ_887	37	-	2	0	0	4	0	7	9	15
chr3	8977554	8983488	circ_888	267	-	8	3	6	17	17	55	39	122
chr19	34001933	34003682	circ_889	2	-	0	0	0	0	0	1	0	1
chr3	141272698	141278837	circ_890	27	+	0	0	6	1	4	0	9	7
chr17	49057106	49068029	circ_891	7	-	0	2	0	0	1	0	4	0
chr15	99454543	99467913	circ_892	2	+	0	0	0	0	0	0	2	0
chr15	57212089	57213296	circ_893	3	+	0	0	1	0	0	0	2	0
chr3	5236893	5249948	circ_894	2	+	0	0	0	0	0	2	0	0
chr14	103918254	103928798	circ_895	2	+	0	0	0	0	2	0	0	0
chr16	8952206	8953192	circ_896	391	-	5	21	7	8	30	42	169	109
chr1	235628952	235647831	circ_897	7	-	1	0	2	0	0	0	1	3
chr2	15601324	15679480	circ_898	4	-	0	0	0	0	0	4	0	0
chr17	2218850	2224910	circ_899	9	+	0	0	0	0	0	0	0	9
chr17	58342772	58379065	circ_900	10	-	0	0	0	0	0	0	3	7
chr14	96775789	96778496	circ_901	2	-	0	0	0	0	2	0	0	0
chr20	60704840	60705352	circ_902	2	+	0	0	0	0	0	0	0	2
chr3	129599151	129599402	circ_903	405	-	8	15	7	10	53	55	145	112
chr1	155891165	155896947	circ_904	3	-	1	0	0	0	0	0	0	2
chr2	32800222	32828150	circ_905	10	+	0	0	0	0	0	0	2	8
chr2	10797867	10808849	circ_906	10	-	0	0	0	0	0	0	0	10
chr1	183942749	183947654	circ_907	3	-	0	0	0	0	0	3	0	0
chr5	130987494	130987692	circ_908	3	-	0	0	0	0	0	0	3	0
chr6	131939546	131941036	circ_909	6	-	0	0	0	0	2	1	3	0
chr5	139916922	139921866	circ_910	10	+	0	0	0	0	0	8	2	0
chr1	17349102	17355231	circ_911	14	-	0	5	0	0	3	2	4	0
chr13	111862218	111896641	circ_912	8	+	0	0	0	0	0	2	6	0
chr13	42352120	42407667	circ_913	22	-	0	0	0	0	1	2	4	15
chr2	37285593	37289193	circ_914	6	-	1	0	0	0	0	3	2	0
chr22	28490067	28504391	circ_915	3	-	0	3	0	0	0	0	0	0
chr19	47653458	47656297	circ_916	3	+	1	0	0	0	2	0	0	0
chr19	13862421	13867093	circ_917	6	+	0	0	0	0	0	0	6	0
chr10	88827819	88836413	circ_918	3	-	0	0	0	0	0	1	1	1
chr2	175957270	175986268	circ_919	12	-	0	0	0	0	0	7	0	5
chr2	61258553	61259248	circ_920	52	+	0	8	2	1	3	5	5	28
chrX	40982723	40994090	circ_921	3	+	0	0	0	0	1	2	0	0
chr18	39600601	39638015	circ_922	2	+	0	0	0	0	0	0	2	0
chr13	42352120	42393522	circ_923	4	-	0	0	0	0	1	3	0	0
chr8	145979067	145979706	circ_924	2	-	0	0	0	0	0	0	2	0
chrX	40988252	40994090	circ_925	22	+	0	0	0	0	3	0	5	14
chr3	71064699	71102924	circ_926	56	-	3	1	0	2	6	0	24	20
chr15	72837160	72837305	circ_927	6	+	0	0	0	0	0	0	6	0
chr1	29319841	29320054	circ_928	3	+	0	0	0	0	0	3	0	0
chr17	61833599	61833930	circ_929	8	-	0	4	0	0	0	0	4	0
chr20	31315699	31315949	circ_930	2	-	0	0	0	0	0	2	0	0
chr17	75085234	75089429	circ_931	3	+	0	0	0	0	0	3	0	0
chr12	122794308	122803895	circ_932	6	-	0	0	0	0	0	0	0	6
chr21	34889295	34897307	circ_933	2	-	0	0	0	0	0	0	0	2
chr18	9931806	9950565	circ_934	114	+	5	0	3	3	7	19	18	59
chr11	101984874	102076805	circ_935	3	+	0	0	0	0	0	0	3	0
chr5	109049220	109065214	circ_936	158	+	6	15	0	0	12	16	55	54
chr12	112480891	112481672	circ_937	3	-	0	0	0	0	0	0	3	0
chr1	15964801	15983174	circ_938	5	+	0	0	0	0	0	0	0	5
chr5	133657481	133686118	circ_939	3	-	0	0	0	0	0	0	3	0
chr16	14676037	14680218	circ_940	2	-	0	2	0	0	0	0	0	0
chr16	19556415	19557212	circ_941	2	+	0	0	0	0	0	2	0	0
chr14	50238311	50241396	circ_942	2	+	0	0	2	0	0	0	0	0
chr14	39514366	39517933	circ_943	7	-	0	0	0	0	0	0	7	0
chr2	70123567	70124588	circ_944	2	+	0	0	0	0	0	0	2	0
chr1	236976037	236987519	circ_945	2	+	0	0	0	0	0	0	0	2
chr5	71617998	71634562	circ_946	3	+	0	0	0	0	0	0	3	0
chr3	78683084	78685258	circ_947	2	-	1	0	0	0	1	0	0	0
chr11	112085484	112088612	circ_948	2	+	0	0	2	0	0	0	0	0
chr2	215645283	215661841	circ_949	11	-	1	0	0	0	2	0	0	8
chr2	172683307	172712459	circ_950	2	-	0	2	0	0	0	0	0	0
chr15	55516086	55562482	circ_951	3	-	0	0	1	2	0	0	0	0
chr19	45641771	45649738	circ_952	3	+	0	0	0	0	0	0	3	0
chr19	23316881	23318845	circ_953	3	+	0	0	0	0	0	0	0	3
chr4	151719232	151729550	circ_954	164	-	0	7	3	0	38	9	51	56
chr9	82227570	82242363	circ_955	21	+	0	0	0	0	2	0	19	0
chr10	11551593	11569566	circ_956	89	-	1	1	7	0	6	10	21	43
chr8	107696473	107719373	circ_957	2	+	0	0	0	0	0	2	0	0
chr15	51012136	51018574	circ_958	6	-	0	0	0	0	0	0	0	6
chrX	18264696	18266002	circ_959	6	-	0	0	0	0	1	0	5	0
chr9	138741982	138758382	circ_960	142	-	2	5	3	6	7	35	15	69
chr20	35826799	35858462	circ_961	3	+	0	0	0	0	0	0	3	0
chr12	133381301	133398897	circ_962	4	-	0	0	0	0	0	4	0	0
chr5	54623543	54637599	circ_963	6	+	0	0	0	0	0	1	5	0
chr10	75138668	75139959	circ_964	8	-	0	0	0	0	5	0	3	0
chr12	121461792	121465620	circ_965	2	-	0	0	0	0	2	0	0	0
chr10	74833488	74834673	circ_966	4	-	0	0	0	0	0	0	0	4
chr8	103307431	103307760	circ_967	5	-	0	0	0	0	0	0	0	5
chr3	54537518	54537681	circ_968	3	+	0	0	0	0	3	0	0	0
chr20	47342826	47364417	circ_969	20	-	0	0	5	0	1	2	12	0
chr17	41251791	41276132	circ_970	2	-	0	0	0	0	2	0	0	0
chr6	168271062	168281197	circ_971	21	+	0	0	0	1	0	18	2	0
chr2	219339352	219346957	circ_972	2	-	0	0	0	0	0	0	2	0
chr1	28939758	28944542	circ_973	2	-	0	0	0	0	0	0	0	2
chr16	364542	397106	circ_974	6	-	0	0	3	0	0	0	3	0
chr1	155340294	155429689	circ_975	2	-	0	0	0	0	0	0	2	0
chr8	96044222	96060786	circ_976	43	+	0	2	1	2	0	1	21	16
chr15	82511992	82533744	circ_977	3	-	0	0	0	0	0	0	0	3
chr6	33655254	33655944	circ_978	4	+	0	0	0	0	0	4	0	0
chr12	12311762	12318229	circ_979	12	-	0	0	0	2	3	0	3	4
chr18	8069683	8088849	circ_980	2	+	0	0	0	0	1	0	1	0
chr8	144547886	144557755	circ_981	44	-	1	4	0	0	10	0	17	12
chr2	98408848	98430851	circ_982	6	-	0	0	0	0	0	0	0	6
chr22	32121523	32134897	circ_983	74	-	0	2	0	6	14	5	14	33
chr11	31625311	31653952	circ_984	2	+	0	0	0	0	0	0	2	0
chr16	28143654	28146645	circ_985	36	-	0	3	0	0	0	0	4	29
chr2	61009820	61010344	circ_986	11	+	0	0	0	0	0	0	6	5
chr10	70252888	70253327	circ_987	23	-	0	1	0	1	0	1	8	12
chr1	212236225	212238371	circ_988	23	+	0	1	0	1	7	0	14	0
chr17	53844695	53852220	circ_989	4	+	0	0	0	0	0	4	0	0
chr7	98957167	98961256	circ_990	11	+	0	0	0	0	0	0	0	11
chr19	5705782	5707837	circ_991	2	-	0	0	0	0	0	0	0	2
chr9	125760875	125835956	circ_992	12	+	0	0	0	0	0	0	0	12
chr13	114817526	114839312	circ_993	72	-	0	4	2	3	4	8	11	40
chr2	170401230	170401345	circ_994	2	-	0	0	0	0	0	2	0	0
chr2	114697535	114699936	circ_995	33	+	1	0	1	0	4	2	14	11
chr17	45401819	45422464	circ_996	6	+	0	0	0	0	0	4	2	0
chr10	23393072	23399247	circ_997	2	+	0	0	0	0	0	0	2	0
chr10	27326114	27337908	circ_998	9	-	2	4	2	1	0	0	0	0
chr19	16613875	16617585	circ_999	7	+	0	0	0	0	0	1	0	6
chr2	242572331	242573494	circ_1000	64	-	0	5	0	2	14	11	14	18
chr6	88331071	88331731	circ_1001	5	+	0	0	0	0	1	2	0	2
chr1	9994819	9996685	circ_1002	11	-	0	0	0	0	0	2	1	8
chr5	145602965	145610480	circ_1003	4	+	0	0	0	0	1	0	0	3
chr1	19452939	19454233	circ_1004	7	-	0	0	0	0	0	0	0	7
chr11	59375956	59378062	circ_1005	2	-	0	0	0	0	0	0	0	2
chr5	70810770	70844572	circ_1006	3	+	0	3	0	0	0	0	0	0
chr17	40068672	40070149	circ_1007	3	-	0	0	0	0	0	0	3	0
chr12	98921663	98921790	circ_1008	5	+	0	0	0	0	0	4	1	0
chr4	79747190	79782622	circ_1009	5	+	0	1	0	0	0	0	4	0
chr8	42256229	42260979	circ_1010	13	+	0	0	0	0	1	1	10	1
chr10	27420787	27437969	circ_1011	4	-	0	0	0	0	1	3	0	0
chr14	95590532	95599840	circ_1012	4	-	0	0	0	0	0	0	2	2
chr19	39191239	39196771	circ_1013	4	+	0	0	0	0	0	0	0	4
chr15	41641295	41657787	circ_1014	2	+	0	0	0	2	0	0	0	0
chr5	10286465	10288641	circ_1015	3	-	0	0	0	0	0	0	0	3
chr3	37327504	37337710	circ_1016	3	+	0	0	0	3	0	0	0	0
chr17	39983677	39983878	circ_1017	13	-	0	1	0	0	3	2	6	1
chr21	33750753	33757993	circ_1018	2	-	0	0	0	0	0	0	2	0
chr3	48219343	48228269	circ_1019	11	-	0	0	0	0	0	0	0	11
chr2	242343242	242347030	circ_1020	22	+	1	0	0	4	11	0	6	0
chr18	56585502	56587865	circ_1021	2	+	2	0	0	0	0	0	0	0
chr7	33312623	33397607	circ_1022	2	+	0	0	0	0	0	0	2	0
chr2	191765289	191775047	circ_1023	8	+	1	0	1	0	3	3	0	0
chr1	51005263	51061888	circ_1024	101	-	0	6	0	2	4	14	37	38
chr6	89479492	89563483	circ_1025	14	-	0	3	0	0	1	0	0	10
chr12	100491142	100492319	circ_1026	19	-	0	1	0	0	1	0	10	7
chr7	73969503	73972052	circ_1027	7	+	0	0	0	0	0	0	2	5
chr5	138117611	138223331	circ_1028	2	+	0	0	0	0	0	0	2	0
chr15	43120125	43122276	circ_1029	11	-	1	0	0	0	2	0	0	8
chr19	36963812	36967518	circ_1030	9	-	0	0	0	0	0	6	3	0
chr14	75567694	75574190	circ_1031	3	-	0	0	0	0	3	0	0	0
chr5	635486	644540	circ_1032	2	+	0	0	0	0	0	2	0	0
chr19	6270589	6270770	circ_1033	10	-	0	0	0	0	1	0	9	0
chr10	13222441	13225100	circ_1034	5	+	0	0	0	0	0	0	0	5
chr5	14716814	14758707	circ_1035	3	-	0	0	0	0	0	0	3	0
chr2	29129325	29140861	circ_1036	65	+	0	2	0	3	3	3	24	30
chr7	148427053	148464841	circ_1037	5	+	0	0	0	2	0	3	0	0
chr19	50165204	50167930	circ_1038	2	-	0	2	0	0	0	0	0	0
chr10	46224309	46280141	circ_1039	2	+	0	0	0	0	0	1	0	1
chr11	27412640	27434407	circ_1040	25	-	0	0	0	0	6	2	17	0
chr3	129177441	129188260	circ_1041	16	+	0	0	0	0	0	6	8	2
chr1	29362337	29379824	circ_1042	38	+	0	0	1	1	2	2	0	32
chr8	41573169	41575722	circ_1043	2	-	0	0	0	0	0	0	0	2
chr7	98995484	99002576	circ_1044	23	-	0	0	0	0	0	6	0	17
chr1	16235815	16237796	circ_1045	8	+	0	1	0	1	0	1	2	3
chr10	5810175	5842668	circ_1046	35	-	2	5	0	2	1	8	12	5
chr11	9431474	9435958	circ_1047	6	+	0	0	0	0	0	0	6	0
chr15	75714987	75715164	circ_1048	2	-	0	0	0	0	0	0	2	0
chr1	116562202	116563506	circ_1049	6	+	0	0	0	0	0	0	0	6
chr9	26919307	26919527	circ_1050	5	-	0	0	0	0	0	0	5	0
chr4	166935587	166964571	circ_1051	5	+	0	1	0	0	1	0	3	0
chr20	42302445	42320959	circ_1052	5	+	0	0	0	0	0	3	2	0
chr16	88675341	88677944	circ_1053	124	+	1	0	0	0	8	20	34	61
chr22	23603136	23603727	circ_1054	18	+	0	0	1	0	0	0	0	17
chr15	25650607	25657118	circ_1055	1325	-	39	62	25	36	249	157	396	361
chr17	47696342	47699429	circ_1056	2	-	0	0	0	0	2	0	0	0
chr8	48790284	48798708	circ_1057	14	-	0	0	0	3	2	0	0	9
chr18	12356692	12360050	circ_1058	77	-	2	3	0	5	13	15	19	20
chr4	186272598	186283865	circ_1059	5	+	2	0	0	2	1	0	0	0
chr1	21076215	21076468	circ_1060	25	-	0	0	0	0	2	4	7	12
chr3	15624383	15631119	circ_1061	7	-	0	0	0	0	2	0	5	0
chrX	149983334	149999766	circ_1062	9	-	0	0	0	0	2	0	7	0
chr1	150921597	150922001	circ_1063	22	+	0	2	0	0	4	4	12	0
chr8	30612181	30614404	circ_1064	7	+	0	0	0	0	0	1	0	6
chr12	109046047	109072170	circ_1065	6	-	0	0	0	0	0	4	2	0
chr9	36670994	36671163	circ_1066	4	+	0	0	0	0	1	0	3	0
chr16	69349910	69350275	circ_1067	12	+	0	1	0	0	0	0	0	11
chr10	32759991	32780925	circ_1068	2	+	0	0	0	0	2	0	0	0
chr17	3527341	3533640	circ_1069	3	-	0	0	0	0	0	0	0	3
chr11	46829580	46831424	circ_1070	2	-	0	1	0	0	0	0	1	0
chr7	91722410	91724487	circ_1071	4	+	0	0	0	0	1	0	3	0
chr4	76415790	76417143	circ_1072	3	-	0	0	0	0	0	0	3	0
chr15	85180577	85181708	circ_1073	5	+	0	0	0	0	1	2	2	0
chr18	44416319	44426804	circ_1074	7	-	0	0	0	0	0	0	7	0
chr15	44615162	44630515	circ_1075	16	+	0	0	0	0	0	4	12	0
chr2	240098108	240158360	circ_1076	54	-	4	1	0	0	5	0	44	0
chr2	44187679	44201039	circ_1077	2	-	0	2	0	0	0	0	0	0
chr20	13463873	13539761	circ_1078	6	-	0	0	0	0	0	0	6	0
chr2	160604315	160609082	circ_1079	13	+	0	0	0	0	0	1	0	12
chr8	28595035	28600731	circ_1080	19	+	0	0	0	3	0	0	14	2
chr11	34101174	34104588	circ_1081	20	+	0	0	0	0	0	0	0	20
chr2	178301491	178326746	circ_1082	3	+	0	0	0	0	1	0	2	0
chr8	38775424	38793568	circ_1083	3	+	0	0	0	0	2	1	0	0
chr5	111598190	111616020	circ_1084	5	-	0	0	0	0	4	0	1	0
chr2	183826886	183832089	circ_1085	12	-	1	0	0	0	4	0	5	2
chr8	131191509	131193126	circ_1086	19	-	0	2	0	0	4	1	12	0
chr11	27520905	27523467	circ_1087	2	-	0	2	0	0	0	0	0	0
chr8	74525978	74529686	circ_1088	8	-	0	0	0	0	0	0	0	8
chr12	122837272	122848654	circ_1089	3	-	0	0	0	0	1	0	2	0
chr12	30887901	30894040	circ_1090	5	-	0	0	0	0	0	0	5	0
chr2	38216683	38231359	circ_1091	9	+	0	0	0	0	0	0	0	9
chr20	31948156	31958435	circ_1092	19	-	0	2	0	0	0	6	4	7
chr6	108202352	108246136	circ_1093	6	-	0	0	0	0	0	0	6	0
chr17	80361812	80367286	circ_1094	17	-	0	0	0	0	0	7	0	10
chr8	54891584	54923052	circ_1095	6	-	1	1	0	0	1	0	3	0
chr4	151682934	151770727	circ_1096	3	-	0	0	0	0	0	3	0	0
chr3	138244331	138251412	circ_1097	2	-	0	0	1	0	0	1	0	0
chr1	220327309	220341017	circ_1098	3	-	0	0	0	0	0	0	0	3
chr2	175957270	175976382	circ_1099	3	-	0	0	0	0	0	1	0	2
chr1	115005725	115007010	circ_1100	326	-	14	23	8	6	31	35	106	103
chr9	123550046	123550556	circ_1101	7	-	0	0	0	0	1	0	0	6
chr10	27349273	27353010	circ_1102	7	-	0	0	0	0	1	0	6	0
chr3	183962388	183963600	circ_1103	39	-	2	0	3	0	5	8	6	15
chr10	105752741	105758729	circ_1104	4	+	0	0	0	0	0	4	0	0
chr11	120907213	120930794	circ_1105	14	+	0	0	0	2	0	0	11	1
chr10	111628371	111651584	circ_1106	2	-	0	2	0	0	0	0	0	0
chr14	66028054	66096324	circ_1107	28	+	2	0	0	6	2	0	12	6
chr3	113207791	113225452	circ_1108	69	-	3	2	0	1	6	16	14	27
chr7	40027197	40027857	circ_1109	353	+	8	25	0	19	15	47	83	156
chr12	47610004	47610472	circ_1110	5	+	0	0	0	0	0	0	0	5
chr2	85270686	85276771	circ_1111	63	+	6	0	1	2	14	4	29	7
chr4	103635594	103645124	circ_1112	6	-	0	3	0	0	0	0	3	0
chrX	16627663	16721064	circ_1113	4	-	0	0	0	0	0	0	4	0
chr3	196537460	196545027	circ_1114	5	+	0	0	0	0	0	0	0	5
chr16	74678259	74683100	circ_1115	6	-	0	0	0	0	0	0	6	0
chr3	183551279	183562114	circ_1116	6	-	0	0	0	2	1	0	3	0
chr21	36206706	36231875	circ_1117	54	-	0	2	0	4	2	11	2	33
chrX	23858429	23886805	circ_1118	3	-	1	0	0	0	0	0	2	0
chr6	135522776	135524462	circ_1119	17	+	0	0	0	2	0	0	0	15
chr8	38194822	38196125	circ_1120	17	-	0	0	1	0	0	4	4	8
chr1	32620188	32623962	circ_1121	15	+	0	0	0	0	4	3	8	0
chr6	52132662	52134024	circ_1122	103	-	0	5	0	0	9	9	20	60
chr15	102241288	102242588	circ_1123	54	-	1	0	0	0	0	7	10	36
chr6	30679188	30681960	circ_1124	7	-	2	0	0	0	0	0	5	0
chrX	24073731	24086225	circ_1125	2	+	0	0	0	0	0	2	0	0
chr16	81390389	81397548	circ_1126	3	+	0	0	0	0	0	0	3	0
chr5	118437629	118440953	circ_1127	6	+	0	0	0	0	0	0	6	0
chr20	34389412	34459751	circ_1128	53	+	2	7	3	1	3	1	20	16
chr9	22046315	22112394	circ_1129	3	+	0	0	0	0	0	0	3	0
chrX	117576206	117578457	circ_1130	9	+	1	0	0	0	4	4	0	0
chr12	6833779	6839673	circ_1131	2	+	0	0	0	1	1	0	0	0
chr7	151900018	151904513	circ_1132	23	-	0	3	3	0	4	5	2	6
chr9	133729450	133748424	circ_1133	2	+	0	0	0	0	0	0	2	0
chr8	6478974	6479212	circ_1134	6	+	0	0	2	0	0	4	0	0
chr7	50742132	50823753	circ_1135	14	-	0	0	0	0	1	1	2	10
chr3	69928284	70008571	circ_1136	2	+	0	0	0	0	0	0	2	0
chr8	104432491	104433310	circ_1137	14	+	0	0	0	0	6	3	2	3
chr7	102994367	103004754	circ_1138	2	+	0	0	0	0	0	0	2	0
chr5	134116822	134117776	circ_1139	31	+	0	0	0	3	0	0	12	16
chr6	99998868	100010824	circ_1140	2	-	0	0	0	0	0	0	2	0
chr8	42286275	42287767	circ_1141	4	-	0	0	0	0	2	0	2	0
chr19	8995634	8997536	circ_1142	658	-	11	43	0	0	136	0	468	0
chr9	97209104	97218619	circ_1143	7	+	0	0	0	1	0	0	0	6
chr8	27151596	27156076	circ_1144	18	-	2	0	0	0	3	1	12	0
chr10	99439375	99439672	circ_1145	3	-	0	0	0	0	0	0	3	0
chr1	6604885	6610675	circ_1146	2	-	0	0	0	0	0	0	0	2
chr7	156516805	156549159	circ_1147	12	-	0	4	0	1	0	7	0	0
chr22	22024201	22037546	circ_1148	2	+	0	0	2	0	0	0	0	0
chr12	46254583	46287504	circ_1149	36	+	0	0	0	1	2	6	18	9
chr15	44884528	44891034	circ_1150	2	-	0	0	0	0	0	2	0	0
chr15	28436110	28441715	circ_1151	7	-	1	0	0	1	0	0	0	5
chr6	144093394	144095352	circ_1152	12	+	0	0	0	0	0	0	0	12
chr8	42202470	42220216	circ_1153	2	+	0	1	0	0	0	0	1	0
chr7	56062586	56065142	circ_1154	6	+	0	0	0	0	1	0	5	0
chr2	120567412	120658382	circ_1155	3	+	0	0	0	0	0	0	3	0
chr4	7006570	7016284	circ_1156	72	+	0	0	0	0	1	8	0	63
chr2	238991888	239005517	circ_1157	9	+	0	0	0	3	0	0	3	3
chr2	128750760	128775489	circ_1158	6	-	0	0	0	0	0	0	0	6
chr18	2688391	2707918	circ_1159	3	+	1	2	0	0	0	0	0	0
chr9	108125101	108137016	circ_1160	2	+	2	0	0	0	0	0	0	0
chr17	62817884	62825367	circ_1161	6	-	0	0	0	0	0	0	0	6
chr22	50631455	50636615	circ_1162	10	+	1	0	0	0	1	0	4	4
chr11	31484718	31495333	circ_1163	2	-	0	0	0	0	0	0	2	0
chr6	82912244	82914675	circ_1164	12	-	2	0	0	0	0	0	0	10
chr6	7181356	7211942	circ_1165	4	+	0	1	0	0	0	0	3	0
chr4	44709768	44724259	circ_1166	10	-	0	1	0	0	0	0	2	7
chr3	24231564	24378862	circ_1167	4	-	0	0	0	0	0	0	4	0
chr16	87885329	87885455	circ_1168	19	-	4	6	0	0	3	0	6	0
chr1	36819964	36826941	circ_1169	9	-	0	0	0	0	0	0	0	9
chr2	38795340	38813023	circ_1170	3	-	1	1	0	0	0	0	1	0
chr2	75893054	75900646	circ_1171	2	-	0	0	0	0	2	0	0	0
chr17	35928892	35939530	circ_1172	3	-	0	0	0	0	0	3	0	0
chr5	31449387	31451747	circ_1173	3	-	0	0	0	3	0	0	0	0
chr4	853393	862473	circ_1174	2	-	0	0	0	0	0	0	2	0
chr2	55096317	55144072	circ_1175	2	+	1	1	0	0	0	0	0	0
chr2	61304054	61308645	circ_1176	5	+	0	0	0	0	0	0	0	5
chr11	119103157	119103405	circ_1177	32	+	0	2	0	2	2	5	8	13
chr6	20955649	21065459	circ_1178	3	+	0	0	0	0	0	0	3	0
chr8	37971709	37993284	circ_1179	23	+	0	0	0	0	1	0	3	19
chr5	32268806	32276848	circ_1180	61	-	0	0	0	0	15	13	11	22
chr4	151604702	151738409	circ_1181	3	-	0	0	0	0	0	0	3	0
chr4	57344544	57344815	circ_1182	2	+	0	0	0	2	0	0	0	0
chr11	9304917	9321248	circ_1183	11	-	2	0	3	0	0	1	5	0
chr4	3101000	3109150	circ_1184	12	+	0	0	0	0	1	1	3	7
chr16	11868091	11873219	circ_1185	8	-	0	0	0	1	2	0	5	0
chr4	154523303	154525582	circ_1186	4	+	1	0	0	0	0	3	0	0
chrX	130843525	130902724	circ_1187	4	-	0	0	0	0	0	0	4	0
chr1	224585798	224607317	circ_1188	2	-	0	0	0	0	0	2	0	0
chr6	125366356	125366590	circ_1189	2	+	2	0	0	0	0	0	0	0
chr9	136671202	136677338	circ_1190	34	-	0	0	0	0	4	0	24	6
chr17	29844668	29844895	circ_1191	3	+	0	0	0	0	0	0	3	0
chr9	73296421	73442934	circ_1192	2	-	0	0	0	0	0	0	2	0
chrX	70587903	70607311	circ_1193	22	+	0	3	0	0	0	7	0	12
chr20	50342357	50346517	circ_1194	36	-	0	1	0	0	9	0	26	0
chr17	79532530	79575848	circ_1195	4	-	0	2	0	0	0	0	0	2
chr4	101961638	101984514	circ_1196	2	-	0	0	0	0	0	0	2	0
chr10	5494820	5495309	circ_1197	4	+	0	0	0	0	0	4	0	0
chr7	138819400	138824750	circ_1198	5	+	0	0	0	0	0	0	5	0
chr1	198231704	198262169	circ_1199	3	+	1	0	0	0	2	0	0	0
chr3	14208668	14214562	circ_1200	2	-	0	0	0	0	0	0	2	0
chr7	73922404	73935627	circ_1201	3	+	0	0	0	0	0	0	3	0
chr1	176012321	176015460	circ_1202	33	-	2	0	3	0	5	3	20	0
chr19	3193281	3201624	circ_1203	5	+	0	0	0	0	0	5	0	0
chr7	156961741	156975022	circ_1204	5	+	0	0	0	3	0	2	0	0
chr22	24135745	24145609	circ_1205	8	+	0	0	0	0	0	0	0	8
chr5	102493891	102503024	circ_1206	2	+	0	0	0	0	0	2	0	0
chr3	58235604	58242432	circ_1207	13	+	0	2	0	0	1	0	8	2
chr12	133357383	133360893	circ_1208	35	-	2	1	0	0	10	12	10	0
chr11	77824931	77838482	circ_1209	4	-	0	0	0	0	1	3	0	0
chr1	78195544	78205102	circ_1210	3	-	0	0	0	0	0	0	3	0
chr5	150843113	150853332	circ_1211	2	+	0	0	0	0	0	0	2	0
chr15	73002040	73016996	circ_1212	11	+	0	0	0	0	1	0	5	5
chr1	113119607	113143470	circ_1213	8	-	2	0	4	2	0	0	0	0
chr17	19827720	19835291	circ_1214	27	-	1	0	0	0	3	0	10	13
chr10	122630681	122643400	circ_1215	3	+	0	0	0	0	0	0	3	0
chr11	67934448	67957619	circ_1216	8	-	0	0	0	0	0	0	0	8
chr1	151210657	151212515	circ_1217	2	+	0	0	0	0	0	0	2	0
chr5	6616839	6623398	circ_1218	9	-	0	0	0	1	0	0	8	0
chr17	47797121	47810082	circ_1219	4	-	0	0	0	0	0	0	0	4
chr4	103446668	103459113	circ_1220	170	+	8	0	0	0	73	0	89	0
chr11	116824759	116827780	circ_1221	6	-	0	0	0	0	3	0	3	0
chrX	76812921	76849319	circ_1222	25	-	2	3	0	0	0	0	15	5
chr12	29786079	29813818	circ_1223	14	-	1	4	0	0	4	0	5	0
chr1	63877596	63881628	circ_1224	2	+	0	0	0	0	2	0	0	0
chr1	52289335	52299842	circ_1225	135	-	8	9	1	7	14	11	38	47
chr2	234343414	234355442	circ_1226	2	+	0	0	0	0	0	0	2	0
chr15	93496586	93498742	circ_1227	7	+	0	0	0	0	0	1	6	0
chr19	3653287	3661999	circ_1228	15	-	1	0	0	0	2	6	0	6
chr6	52943596	52957345	circ_1229	7	+	0	0	0	0	0	0	7	0
chr14	92465583	92466452	circ_1230	5	-	0	0	0	0	0	0	0	5
chr6	86239909	86246642	circ_1231	4	-	0	0	0	0	0	4	0	0
chr20	55929087	55949857	circ_1232	2	+	0	0	0	0	0	0	2	0
chr8	99538969	99592017	circ_1233	3	-	0	0	0	0	1	2	0	0
chrX	20195113	20222221	circ_1234	2	-	0	0	0	0	0	0	0	2
chr18	60223435	60237464	circ_1235	6	+	0	0	0	6	0	0	0	0
chr2	43805651	43809067	circ_1236	5	-	0	0	0	0	0	0	5	0
chr2	228395806	228401420	circ_1237	15	+	0	0	0	0	0	0	3	12
chr5	32780827	32784989	circ_1238	4	+	0	0	0	0	2	0	2	0
chr4	71824590	71835741	circ_1239	15	+	0	1	0	0	2	1	0	11
chr6	97694503	97702609	circ_1240	2	-	0	0	0	0	0	0	2	0
chr15	64495280	64592922	circ_1241	5	-	0	0	0	0	0	0	4	1
chr17	2367501	2371170	circ_1242	2	-	0	1	0	0	1	0	0	0
chrX	10534927	10535643	circ_1243	36	-	1	3	2	0	6	0	24	0
chr1	113124613	113159517	circ_1244	3	-	0	0	0	0	0	0	3	0
chr15	86182604	86213061	circ_1245	2	+	0	1	0	0	1	0	0	0
chr5	69362760	69363273	circ_1246	4	+	0	2	0	0	0	0	2	0
chr19	38571895	38579491	circ_1247	2	+	0	0	0	0	0	0	2	0
chr21	34897075	34911662	circ_1248	4	-	0	0	0	0	0	0	0	4
chr1	155896466	155896947	circ_1249	125	-	0	4	0	3	8	21	39	50
chr10	5810175	5815904	circ_1250	11	-	0	0	0	0	2	0	4	5
chr1	29313959	29344954	circ_1251	14	+	0	0	0	3	0	0	0	11
chr3	10311814	10312699	circ_1252	30	+	1	0	0	0	1	1	6	21
chr7	157013382	157041274	circ_1253	75	+	2	4	7	0	9	7	11	35
chr17	29483000	29509683	circ_1254	24	+	0	4	0	0	2	0	16	2
chr15	41758338	41758450	circ_1255	2	+	0	0	0	0	0	0	2	0
chr12	51173922	51189792	circ_1256	61	+	3	0	0	0	6	4	43	5
chr14	20822967	20823974	circ_1257	5	+	0	0	0	0	0	0	0	5
chr19	17263453	17267848	circ_1258	3	+	0	0	0	0	1	0	2	0
chr12	111907911	111948386	circ_1259	16	-	0	0	0	1	0	0	0	15
chr9	139357338	139362964	circ_1260	14	-	0	0	0	0	0	1	0	13
chr4	20530571	20541207	circ_1261	2	+	0	0	0	0	0	2	0	0
chr8	48689404	48695159	circ_1262	5	-	0	0	0	0	0	5	0	0
chr1	198247090	198266370	circ_1263	270	+	6	17	0	0	63	11	140	33
chr17	15881357	15890682	circ_1264	11	-	0	0	0	0	0	4	2	5
chr10	70140988	70143671	circ_1265	3	-	0	0	0	3	0	0	0	0
chr12	101773148	101777447	circ_1266	2	+	0	1	1	0	0	0	0	0
chr10	70666466	70670138	circ_1267	8	+	0	3	0	0	1	0	0	4
chr8	2975920	2976109	circ_1268	3	-	0	0	0	0	0	0	3	0
chr7	140055467	140069482	circ_1269	128	-	1	0	2	4	8	26	36	51
chr11	18568426	18579877	circ_1270	3	-	0	0	0	0	1	0	2	0
chr17	78022381	78024082	circ_1271	41	+	0	7	0	0	6	0	28	0
chr9	111819470	111870850	circ_1272	10	-	2	0	0	0	0	2	6	0
chr12	51189691	51203372	circ_1273	15	+	0	2	0	0	2	0	11	0
chr12	133617863	133625434	circ_1274	19	+	2	0	0	1	4	0	12	0
chr21	46538478	46554747	circ_1275	111	+	2	0	0	0	35	27	47	0
chr17	79555969	79573840	circ_1276	6	-	0	0	0	0	0	6	0	0
chr6	42541471	42562042	circ_1277	49	+	2	1	0	3	2	7	15	19
chr12	123651201	123665757	circ_1278	4	-	1	0	0	0	1	0	2	0
chr3	31617887	31641951	circ_1279	42	+	0	5	0	2	10	4	13	8
chr18	39573233	39607512	circ_1280	2	+	0	0	0	0	0	0	2	0
chr16	27544611	27556844	circ_1281	13	-	0	0	0	0	0	5	8	0
chr17	59821792	59857762	circ_1282	18	-	2	0	0	2	3	6	5	0
chr13	47273470	47279439	circ_1283	3	+	0	0	0	0	0	0	3	0
chr21	34953607	34958487	circ_1284	19	-	0	0	0	2	0	2	0	15
chr6	28327301	28331592	circ_1285	9	+	0	0	0	0	1	0	0	8
chr9	36581640	36607670	circ_1286	15	+	0	0	0	0	0	7	0	8
chr12	72013094	72014095	circ_1287	6	-	0	0	0	0	2	0	4	0
chr2	54093221	54115126	circ_1288	2	-	0	0	1	0	1	0	0	0
chr2	44436348	44436466	circ_1289	69	+	0	1	4	0	2	9	25	28
chr12	133423628	133428323	circ_1290	4	-	0	0	0	0	0	0	0	4
chr16	89576897	89579445	circ_1291	66	+	0	6	2	4	9	9	18	18
chr4	24572276	24578301	circ_1292	73	-	0	10	0	7	2	9	11	34
chr13	113845185	113854830	circ_1293	133	-	3	15	0	0	22	2	61	30
chr22	31335607	31354680	circ_1294	3	-	0	0	0	0	0	0	3	0
chr8	19683936	19694671	circ_1295	5	+	2	1	0	0	2	0	0	0
chr1	225239152	225239497	circ_1296	3	+	0	0	0	0	0	3	0	0
chr3	179310431	179311683	circ_1297	2	-	0	0	0	0	2	0	0	0
chr14	73721584	73728002	circ_1298	2	+	0	0	0	0	0	0	2	0
chr15	63950742	63952135	circ_1299	2	-	0	0	0	0	2	0	0	0
chr1	53493640	53504718	circ_1300	8	+	0	1	0	0	0	0	0	7
chr3	47484361	47484581	circ_1301	18	-	0	3	0	0	0	1	0	14
chr21	40604102	40604424	circ_1302	95	-	0	6	0	4	4	13	26	42
chr13	114188359	114193822	circ_1303	31	+	0	0	0	0	1	7	4	19
chr9	139307261	139310843	circ_1304	6	+	0	0	0	0	0	0	0	6
chr17	3945722	3954337	circ_1305	2	-	0	0	0	0	0	0	2	0
chr7	156956503	156976723	circ_1306	6	+	0	0	0	0	0	0	0	6
chr14	74557934	74567941	circ_1307	19	+	0	0	0	0	10	0	9	0
chr20	47868063	47877114	circ_1308	9	-	0	0	0	0	0	0	0	9
chr20	33632307	33637797	circ_1309	20	-	0	1	0	3	6	0	10	0
chr9	140652331	140657272	circ_1310	3	+	0	0	0	2	0	1	0	0
chr3	137982580	137988974	circ_1311	7	+	1	0	0	0	2	3	1	0
chr1	155234011	155240768	circ_1312	5	-	0	0	0	0	0	0	5	0
chr2	62227835	62228117	circ_1313	102	+	1	1	3	2	13	13	41	28
chr5	58476420	58511794	circ_1314	508	-	14	37	0	0	88	0	369	0
chr4	52765435	52777340	circ_1315	6	+	0	0	0	0	0	0	0	6
chr2	55489451	55495875	circ_1316	18	-	0	0	0	0	0	0	0	18
chr3	37330725	37337710	circ_1317	13	+	0	0	0	0	0	1	0	12
chr21	45053152	45064273	circ_1318	7	-	0	0	0	0	0	0	7	0
chr19	14551954	14552255	circ_1319	6	+	0	0	0	0	2	0	4	0
chr3	49728562	49728942	circ_1320	7	+	0	0	0	0	0	7	0	0
chr2	42867312	42887002	circ_1321	15	+	0	1	0	0	3	0	11	0
chr15	28502206	28508315	circ_1322	18	-	2	0	0	0	3	0	7	6
chr1	145683574	145687091	circ_1323	2	+	0	0	0	0	2	0	0	0
chr16	70500784	70505255	circ_1324	18	+	0	0	0	0	3	1	6	8
chr7	131060182	131082135	circ_1325	6	+	0	0	0	0	0	0	0	6
chr15	41348819	41352124	circ_1326	6	-	0	0	0	0	1	5	0	0
chr19	34821093	34830897	circ_1327	15	+	0	0	0	0	0	1	2	12
chr4	152053482	152056284	circ_1328	7	-	0	0	0	0	6	0	1	0
chr1	46763234	46764042	circ_1329	5	-	0	0	0	0	0	0	5	0
chr16	58594115	58621782	circ_1330	8	-	0	0	0	0	0	0	0	8
chr10	7239509	7327916	circ_1331	19	-	1	0	0	0	0	0	0	18
chr9	34286614	34311369	circ_1332	5	-	0	0	0	0	0	0	0	5
chr17	18243356	18250970	circ_1333	11	-	0	0	0	0	2	3	0	6
chr8	38162104	38173560	circ_1334	3	-	0	0	0	0	0	3	0	0
chr16	67236078	67236436	circ_1335	4	+	0	0	0	0	0	4	0	0
chr16	89961445	89970613	circ_1336	129	+	1	4	0	5	12	11	46	50
chr8	100443764	100494030	circ_1337	4	+	0	1	0	0	1	0	0	2
chr4	100829867	100844342	circ_1338	3	-	0	0	0	0	3	0	0	0
chr6	42579908	42583828	circ_1339	3	+	0	0	0	0	0	0	3	0
chr5	137525321	137534471	circ_1340	2	-	0	0	0	2	0	0	0	0
chr9	91041296	91041506	circ_1341	16	+	0	0	1	0	3	0	9	3
chr3	189455528	189456563	circ_1342	7	+	0	0	0	0	0	1	0	6
chr3	152017193	152018156	circ_1343	117	+	0	2	3	15	0	22	0	75
chr22	21115591	21119981	circ_1344	4	-	0	0	0	0	0	0	0	4
chr1	203786053	203800899	circ_1345	2	+	0	0	0	0	0	0	0	2
chr2	198354920	198360100	circ_1346	5	-	0	0	0	0	1	2	2	0
chrX	19377033	19377142	circ_1347	4	+	0	0	0	0	0	0	0	4
chr1	145594038	145595220	circ_1348	61	-	0	5	2	0	9	13	17	15
chr6	168343808	168352867	circ_1349	2	+	0	0	0	0	0	2	0	0
chr1	197641166	197643299	circ_1350	47	-	0	0	0	0	4	6	37	0
chr13	96409897	96416207	circ_1351	133	+	7	13	5	15	15	20	36	22
chr1	151150476	151156969	circ_1352	41	-	0	4	0	3	11	0	9	14
chr12	112707507	112711599	circ_1353	21	-	0	0	0	0	2	0	6	13
chr5	31464342	31504742	circ_1354	6	-	0	1	0	0	0	0	5	0
chr6	165792682	165957056	circ_1355	8	-	3	5	0	0	0	0	0	0
chr12	104705067	104709674	circ_1356	7	+	0	0	0	0	5	0	2	0
chr10	15875628	15879317	circ_1357	3	-	1	0	0	2	0	0	0	0
chr2	136614297	136617012	circ_1358	17	-	0	0	1	0	0	0	2	14
chr1	179052074	179055028	circ_1359	2	+	0	0	0	2	0	0	0	0
chr12	102517663	102559661	circ_1360	12	+	0	0	0	0	0	0	3	9
chr3	51664287	51664947	circ_1361	7	+	0	0	2	2	2	1	0	0
chr7	74148264	74149874	circ_1362	26	+	0	3	0	0	0	8	10	5
chr15	22861736	22863123	circ_1363	4	+	0	0	3	0	0	1	0	0
chr1	47834140	47838779	circ_1364	25	+	0	0	0	0	3	0	9	13
chr11	66631244	66636435	circ_1365	2	-	0	0	0	0	0	0	2	0
chr3	172046741	172080635	circ_1366	4	+	0	0	0	0	0	0	4	0
chrX	64936679	64947771	circ_1367	3	+	0	0	0	0	0	0	0	3
chr1	52256204	52260526	circ_1368	5	-	0	0	0	0	0	0	5	0
chr1	230384929	230401113	circ_1369	2	+	0	0	0	0	0	0	2	0
chr2	61505299	61508377	circ_1370	131	-	3	4	4	0	17	18	46	39
chr5	74706835	74712858	circ_1371	2	-	0	0	0	0	2	0	0	0
chr8	91054955	91057223	circ_1372	9	+	0	0	0	0	0	0	5	4
chr7	105103067	105105861	circ_1373	18	-	2	0	0	0	2	4	8	2
chr1	231093969	231097049	circ_1374	7	-	0	0	0	0	0	0	0	7
chr15	57484355	57490023	circ_1375	4	+	0	0	0	0	0	0	4	0
chr2	121043449	121047333	circ_1376	21	+	0	1	0	0	0	4	3	13
chr19	18572387	18576385	circ_1377	3	-	0	0	0	0	1	0	0	2
chr22	37891523	37893185	circ_1378	27	-	1	1	0	0	13	0	12	0
chr3	52238708	52240767	circ_1379	92	+	4	1	4	0	8	16	27	32
chr7	618892	635941	circ_1380	20	-	0	0	0	0	2	0	13	5
chr2	10559859	10563214	circ_1381	2	+	0	0	0	0	2	0	0	0
chr3	124527868	124567405	circ_1382	9	-	0	0	0	0	0	0	9	0
chr8	87386258	87393858	circ_1383	13	+	0	0	0	0	5	0	7	1
chr6	151197225	151209117	circ_1384	25	+	0	0	0	0	1	4	11	9
chr2	201363613	201371814	circ_1385	2	-	0	0	0	2	0	0	0	0
chr3	93605179	93619773	circ_1386	2	-	0	0	0	0	0	0	0	2
chr1	47728574	47737913	circ_1387	2	-	0	0	0	0	1	0	1	0
chr1	32503435	32510991	circ_1388	7	+	0	0	0	0	0	0	0	7
chr2	46372231	46378368	circ_1389	6	+	0	2	0	0	0	0	4	0
chr2	26455027	26459856	circ_1390	3	-	0	0	0	0	0	3	0	0
chr13	101294464	101322823	circ_1391	4	-	0	0	0	0	2	0	0	2
chr2	61433151	61439064	circ_1392	3	-	0	0	0	0	1	0	2	0
chr11	89935980	89939440	circ_1393	2	-	0	0	0	0	0	0	2	0
chr2	85768205	85769496	circ_1394	2	+	0	0	0	0	0	0	0	2
chr10	71913593	71921687	circ_1395	18	-	0	0	0	0	0	2	8	8
chr15	59515257	59523990	circ_1396	9	-	0	0	0	0	0	0	9	0
chr16	2607703	2616454	circ_1397	164	+	3	8	3	10	9	33	34	64
chr15	58971322	58974513	circ_1398	17	-	0	0	6	0	2	0	0	9
chr16	87376482	87380856	circ_1399	119	-	0	3	1	5	6	10	37	57
chr3	72842066	72873702	circ_1400	21	-	0	0	2	0	0	4	3	12
chr11	11913514	11924889	circ_1401	3	+	0	0	0	0	1	0	2	0
chr1	46206572	46212133	circ_1402	2	-	0	0	0	0	0	0	2	0
chr11	68527692	68529155	circ_1403	8	-	0	0	0	0	2	0	4	2
chr7	91852135	91871451	circ_1404	2	-	0	2	0	0	0	0	0	0
chr11	678693	678822	circ_1405	5	-	0	0	0	0	0	0	0	5
chr6	144093394	144104417	circ_1406	4	+	0	0	0	0	0	0	4	0
chr12	131283069	131293249	circ_1407	14	-	0	0	0	1	0	0	0	13
chr3	183435438	183439924	circ_1408	7	+	0	0	0	0	2	0	5	0
chr13	23928657	23942626	circ_1409	3	-	0	0	0	0	0	0	0	3
chr11	77436589	77475734	circ_1410	3	-	0	0	0	0	1	0	2	0
chr19	1057913	1059084	circ_1411	8	+	0	0	0	0	0	0	3	5
chr8	131146541	131193126	circ_1412	3	-	0	0	0	0	1	0	2	0
chr1	174274123	174781098	circ_1413	3	+	0	0	0	0	0	0	3	0
chr1	92772744	92789932	circ_1414	2	+	0	0	0	0	0	0	2	0
chr17	57738803	57761117	circ_1415	2	+	0	0	0	0	0	2	0	0
chr2	105885728	105900855	circ_1416	2	-	0	0	0	0	2	0	0	0
chr3	4669446	4669562	circ_1417	7	+	0	0	0	0	0	0	7	0
chr6	151208980	151293194	circ_1418	6	+	0	0	0	0	0	0	0	6
chr11	12257723	12261132	circ_1419	5	+	0	0	0	3	0	2	0	0
chr3	33093249	33093496	circ_1420	2	-	0	0	0	0	0	2	0	0
chr16	2616356	2627501	circ_1421	16	+	0	0	0	1	1	0	8	6
chr12	514676	527802	circ_1422	38	+	1	5	0	0	4	4	20	4
chr18	9583114	9595151	circ_1423	451	-	3	15	7	17	10	46	51	302
chr13	50034242	50042096	circ_1424	2	+	0	0	0	0	2	0	0	0
chr13	96485180	96511929	circ_1425	2	-	0	1	0	0	0	0	1	0
chr17	57076741	57094785	circ_1426	15	-	0	0	0	3	4	0	4	4
chr19	35510094	35510437	circ_1427	22	+	1	0	0	0	1	0	4	16
chr12	8866406	8866637	circ_1428	91	+	3	2	0	1	18	5	57	5
chr1	180031354	180034407	circ_1429	58	+	0	2	0	0	2	9	6	39
chr5	138699447	138700432	circ_1430	214	+	3	17	3	6	9	30	67	79
chr19	5207932	5208402	circ_1431	2	-	0	2	0	0	0	0	0	0
chr7	37250990	37272799	circ_1432	2	-	0	0	0	0	0	2	0	0
chr12	110421177	110421499	circ_1433	3	-	0	0	0	0	0	0	3	0
chr11	34111725	34112225	circ_1434	112	+	0	1	5	1	9	12	17	67
chr12	125298747	125302253	circ_1435	62	-	0	0	0	0	6	4	16	36
chr19	10883154	10887892	circ_1436	26	+	1	0	2	1	1	6	15	0
chr17	1746096	1756483	circ_1437	472	+	9	28	6	15	60	35	215	104
chr8	27964229	27970690	circ_1438	18	+	0	0	0	0	0	0	0	18
chr21	26969613	26976247	circ_1439	3	-	0	0	0	0	0	0	3	0
chr12	107236366	107264720	circ_1440	3	+	0	0	0	0	0	0	3	0
chr5	118264231	118280344	circ_1441	202	-	0	27	0	0	20	6	127	22
chr16	47630283	47703328	circ_1442	4	+	0	0	0	0	0	0	4	0
chr7	120629444	120704367	circ_1443	45	+	0	0	5	0	0	3	0	37
chr17	33932723	33968994	circ_1444	2	+	0	0	0	0	0	0	2	0
chr12	19615443	19626289	circ_1445	641	+	23	35	1	0	103	17	404	58
chr13	53232533	53233384	circ_1446	19	+	0	0	0	6	0	0	0	13
chr1	10318550	10328321	circ_1447	2	+	0	0	0	0	2	0	0	0
chr7	99709350	99710540	circ_1448	17	-	0	0	0	0	2	0	7	8
chr3	133921573	133941383	circ_1449	4	-	0	0	0	0	2	0	2	0
chr2	44161892	44175338	circ_1450	5	-	0	0	0	5	0	0	0	0
chr2	240085498	240274613	circ_1451	3	-	0	0	0	0	0	0	3	0
chr3	195789452	195789810	circ_1452	4	-	0	0	0	0	0	4	0	0
chr8	68030482	68062170	circ_1453	30	+	0	3	1	0	1	4	4	17
chr16	68300495	68328704	circ_1454	2	+	0	1	0	1	0	0	0	0
chr7	97766626	97800986	circ_1455	9	+	0	0	0	0	0	0	1	8
chr2	87367949	88032140	circ_1456	2	+	0	0	0	0	1	0	1	0
chr2	135878388	135881816	circ_1457	70	+	1	0	0	3	0	10	19	37
chr12	49888523	49893988	circ_1458	36	+	1	1	1	0	10	3	15	5
chr10	5827814	5842668	circ_1459	81	-	2	1	1	0	5	7	24	41
chr11	47441814	47442278	circ_1460	33	-	0	0	2	0	0	2	12	17
chr1	246754813	246755243	circ_1461	127	+	0	1	3	3	1	28	0	91
chr12	3103903	3121398	circ_1462	3	+	0	0	0	0	0	0	0	3
chr10	70506917	70507323	circ_1463	30	+	2	2	0	0	5	1	8	12
chr6	151265621	151281551	circ_1464	5	+	0	0	0	0	0	5	0	0
chr1	155490890	155491409	circ_1465	181	-	0	6	8	25	9	42	15	76
chr5	16780632	16783578	circ_1466	4	-	0	0	0	0	1	0	3	0
chr5	167995650	167996003	circ_1467	71	-	0	3	0	2	7	16	22	21
chr7	114619560	114619836	circ_1468	2	+	0	2	0	0	0	0	0	0
chr11	93480462	93487203	circ_1469	5	+	0	1	0	0	0	1	3	0
chr5	65054393	65058935	circ_1470	13	+	0	0	0	0	0	2	3	8
chr11	68190956	68193655	circ_1471	50	+	0	2	0	0	8	7	4	29
chr10	95278633	95279564	circ_1472	4	+	0	0	0	0	3	0	1	0
chr9	129724503	129740024	circ_1473	5	+	0	0	0	0	3	0	2	0
chr5	175740693	175751760	circ_1474	9	+	0	0	0	0	0	9	0	0
chr8	17823507	17843596	circ_1475	7	+	0	0	0	0	0	7	0	0
chr8	101540072	101542088	circ_1476	4	-	0	4	0	0	0	0	0	0
chr3	49062328	49066239	circ_1477	3	-	0	0	0	0	0	0	3	0
chr10	123661905	123681926	circ_1478	4	-	0	1	0	0	0	3	0	0
chr15	56680669	56687032	circ_1479	9	+	1	3	0	0	3	0	2	0
chr2	98164165	98165954	circ_1480	5	-	0	1	0	4	0	0	0	0
chr12	112708030	112757546	circ_1481	7	-	0	0	0	0	0	0	0	7
chr16	70572225	70573110	circ_1482	9	+	0	1	0	0	0	4	4	0
chr1	154207066	154215778	circ_1483	5	+	0	0	0	0	1	0	0	4
chr5	43655941	43677908	circ_1484	2	+	0	0	0	0	2	0	0	0
chr20	44049167	44049333	circ_1485	4	+	0	0	0	0	0	4	0	0
chr1	59147456	59150923	circ_1486	15	-	0	0	2	0	0	10	0	3
chr14	91939376	91943330	circ_1487	2	-	0	0	0	0	1	0	1	0
chr15	51240216	51242366	circ_1488	3	+	0	0	0	0	0	0	3	0
chr1	46751033	46752171	circ_1489	28	-	0	0	0	0	0	5	0	23
chr13	60616823	60707123	circ_1490	2	-	0	0	0	2	0	0	0	0
chr14	93681274	93681627	circ_1491	3	+	0	0	0	0	0	3	0	0
chr19	46338335	46347458	circ_1492	3	-	0	0	0	0	0	0	0	3
chr20	60926759	60928307	circ_1493	2	-	0	0	0	0	2	0	0	0
chr17	4072491	4075975	circ_1494	7	-	0	0	0	0	0	0	7	0
chr16	555523	560800	circ_1495	9	+	0	0	0	2	0	0	7	0
chr2	182792887	182793005	circ_1496	18	+	0	0	0	0	1	0	8	9
chr1	220287655	220287816	circ_1497	6	+	0	0	0	0	0	0	0	6
chr3	133374133	133375701	circ_1498	5	-	0	0	0	0	1	0	0	4
chrX	24833095	24844718	circ_1499	2	+	0	0	0	0	1	1	0	0
chr1	46120861	46126897	circ_1500	9	-	0	0	0	0	0	0	0	9
chr4	494184	502759	circ_1501	2	+	0	0	0	0	0	0	0	2
chr4	124177170	124177335	circ_1502	2	+	0	0	0	0	0	0	0	2
chr3	158363953	158371256	circ_1503	7	+	0	0	0	0	0	6	1	0
chr16	87367491	87380856	circ_1504	2	-	0	0	0	0	0	0	2	0
chr19	59059158	59059273	circ_1505	2	+	0	0	0	0	0	0	2	0
chr4	110451444	110454841	circ_1506	3	+	0	0	0	0	1	0	0	2
chr3	57817109	57835543	circ_1507	3	+	0	2	0	0	0	0	1	0
chr12	50385780	50386438	circ_1508	359	-	8	9	6	7	55	29	139	106
chr15	93444396	93472321	circ_1509	3	+	0	0	0	0	0	0	3	0
chr2	128865511	128867320	circ_1510	5	+	0	0	0	0	0	0	0	5
chr2	204334961	204341879	circ_1511	4	-	0	3	0	0	0	0	1	0
chr16	1364020	1364377	circ_1512	6	+	0	0	0	0	0	0	6	0
chr8	41387702	41399418	circ_1513	2	+	0	1	0	0	1	0	0	0
chr9	100854190	100862446	circ_1514	2	-	1	0	0	0	1	0	0	0
chr11	70170507	70172924	circ_1515	3	+	0	0	0	0	0	0	3	0
chr16	722083	722384	circ_1516	7	+	0	0	0	0	2	0	0	5
chr19	45555328	45563885	circ_1517	2	+	0	0	0	0	0	0	2	0
chr14	71227718	71267797	circ_1518	2	-	0	0	0	0	0	0	2	0
chr20	57470666	57480535	circ_1519	34	+	1	3	0	0	5	14	11	0
chr11	78189483	78204241	circ_1520	2	-	0	0	0	0	2	0	0	0
chr4	148886174	148887990	circ_1521	21	+	0	0	0	0	11	0	10	0
chr22	18138427	18185152	circ_1522	4	+	0	0	0	0	3	1	0	0
chr2	183826886	183850955	circ_1523	10	-	0	0	0	0	0	0	0	10
chr12	26589153	26596583	circ_1524	3	-	1	0	0	0	0	0	2	0
chr5	80037282	80040434	circ_1525	3	+	0	0	0	0	0	0	3	0
chr20	37617435	37623523	circ_1526	2	+	0	1	0	0	1	0	0	0
chr12	112318250	112323840	circ_1527	5	+	0	0	0	0	0	0	0	5
chr6	18226404	18250070	circ_1528	3	-	0	0	0	0	0	3	0	0
chrX	84301451	84310931	circ_1529	6	+	0	4	0	0	0	0	2	0
chr14	69369193	69392389	circ_1530	5	-	0	0	0	0	0	0	5	0
chr2	197990104	197990761	circ_1531	2	-	0	0	0	0	2	0	0	0
chr14	97018816	97022750	circ_1532	8	+	1	0	0	0	0	0	0	7
chr11	82917099	82938914	circ_1533	11	+	0	0	0	3	0	0	3	5
chr7	101882599	101882864	circ_1534	6	+	0	0	0	0	0	3	3	0
chr4	887164	887797	circ_1535	5	-	0	0	0	0	0	0	0	5
chr4	144464661	144465125	circ_1536	1127	+	31	46	28	37	51	150	254	530
chr14	102792321	102793224	circ_1537	2	+	0	0	0	0	0	1	1	0
chr2	100018706	100024593	circ_1538	3	-	0	0	0	0	0	3	0	0
chr6	31473393	31475308	circ_1539	3	+	0	0	0	0	0	0	0	3
chr10	94243011	94268647	circ_1540	2	-	0	0	1	0	0	1	0	0
chr10	112352830	112358048	circ_1541	7	+	0	0	0	0	3	1	3	0
chr10	27447477	27450111	circ_1542	8	+	0	1	0	3	0	0	4	0
chr1	246707822	246720836	circ_1543	21	-	0	2	0	1	0	0	0	18
chr7	65139333	65141946	circ_1544	16	+	0	0	1	0	0	1	2	12
chr11	9424836	9463744	circ_1545	4	+	0	4	0	0	0	0	0	0
chr12	46205200	46211671	circ_1546	7	+	0	1	0	6	0	0	0	0
chr4	71628235	71660611	circ_1547	8	+	0	0	0	0	0	0	2	6
chr7	157046647	157049738	circ_1548	3	+	0	0	0	0	0	0	3	0
chr17	45747043	45754493	circ_1549	2	+	0	0	0	0	1	0	1	0
chr5	76621363	76627284	circ_1550	2	+	0	0	0	0	0	0	2	0
chr7	98955962	98957361	circ_1551	3	+	0	0	0	0	0	3	0	0
chr17	45401819	45438887	circ_1552	4	+	0	0	0	0	0	0	4	0
chr4	54342919	54348021	circ_1553	2	-	0	0	0	0	0	0	0	2
chr13	100206557	100207901	circ_1554	8	+	0	0	0	0	1	0	7	0
chr20	2474164	2474690	circ_1555	2	-	0	0	0	0	0	0	0	2
chr1	25553932	25554726	circ_1556	14	-	1	0	0	0	0	6	1	6
chr3	50004902	50036946	circ_1557	10	+	0	0	0	2	1	2	0	5
chr10	103897606	103909086	circ_1558	2	+	0	2	0	0	0	0	0	0
chr2	32903922	32927987	circ_1559	5	+	0	4	0	1	0	0	0	0
chr6	144863930	144878447	circ_1560	2	+	0	0	0	0	0	0	2	0
chr20	31954664	31967497	circ_1561	2	-	0	0	0	0	0	0	0	2
chr8	48839753	48840450	circ_1562	36	-	2	1	0	3	2	3	2	23
chr7	30878815	30880464	circ_1563	7	+	0	0	0	0	0	0	0	7
chr11	77330650	77340944	circ_1564	135	-	8	12	3	3	6	24	33	46
chrX	53587148	53589205	circ_1565	2	-	0	0	0	0	0	0	2	0
chr6	90400391	90435115	circ_1566	3	-	0	0	0	0	0	0	0	3
chr19	3019280	3019771	circ_1567	11	-	0	0	0	0	4	0	7	0
chr10	225933	243945	circ_1568	11	+	0	2	0	0	0	3	6	0
chr8	30716183	30717573	circ_1569	2	-	0	0	0	0	0	0	2	0
chr2	15514731	15564592	circ_1570	11	-	0	0	0	0	0	2	0	9
chr17	57076741	57119259	circ_1571	3	-	0	0	0	0	1	0	0	2
chr17	1581811	1584348	circ_1572	9	-	0	2	0	0	0	0	1	6
chr9	35061573	35068359	circ_1573	2	-	0	0	0	2	0	0	0	0
chr7	66456123	66459328	circ_1574	34	-	0	0	2	0	3	4	0	25
chr6	13625884	13644961	circ_1575	10	-	0	0	0	0	0	3	0	7
chr12	104186941	104187775	circ_1576	11	-	0	0	0	0	1	0	0	10
chr3	44496612	44499856	circ_1577	3	-	0	0	0	0	3	0	0	0
chr5	72185612	72192383	circ_1578	2	+	0	0	0	0	0	0	0	2
chr17	29112936	29120690	circ_1579	10	-	0	0	0	0	0	3	0	7
chr5	69503384	69517842	circ_1580	11	-	0	1	1	0	0	1	3	5
chr17	4586097	4586247	circ_1581	5	-	0	0	0	0	0	2	3	0
chr5	304291	306875	circ_1582	2	+	0	0	0	0	0	0	2	0
chr10	96256811	96282210	circ_1583	5	+	0	2	0	0	3	0	0	0
chr14	23522704	23523537	circ_1584	4	-	0	0	0	0	0	4	0	0
chr17	57756757	57756880	circ_1585	2	+	0	0	2	0	0	0	0	0
chr12	1887019	1887191	circ_1586	2	+	0	0	0	2	0	0	0	0
chr18	2771530	2778237	circ_1587	2	+	0	0	0	0	0	0	2	0
chr2	48555699	48586286	circ_1588	11	+	0	0	0	2	0	3	3	3
chr7	74119495	74131270	circ_1589	132	+	4	8	0	0	31	11	65	13
chr4	2492063	2492229	circ_1590	4	+	0	0	0	0	0	0	4	0
chr10	133786537	133787447	circ_1591	7	-	0	0	0	0	2	0	3	2
chr1	29542516	29543324	circ_1592	19	-	0	0	0	0	0	3	2	14
chr4	102001688	102117273	circ_1593	3	-	0	0	0	0	0	0	3	0
chr9	130457205	130457420	circ_1594	3	-	0	0	0	0	0	0	3	0
chr3	125731457	125787089	circ_1595	3	-	0	3	0	0	0	0	0	0
chr11	14316016	14317401	circ_1596	149	-	2	11	2	5	8	16	68	37
chr14	104481061	104500406	circ_1597	2	+	0	0	0	0	0	0	2	0
chr3	38414145	38418482	circ_1598	3	+	0	0	0	0	0	0	3	0
chr5	108717203	108719221	circ_1599	2	-	0	0	0	2	0	0	0	0
chr12	112641439	112664562	circ_1600	6	-	0	0	0	0	0	6	0	0
chr10	134463921	134511423	circ_1601	4	+	0	0	0	0	0	0	4	0
chr5	179743340	179758553	circ_1602	2	-	0	0	0	0	0	0	2	0
chr8	145737774	145738154	circ_1603	85	-	1	0	4	2	16	9	16	37
chr17	19835117	19861884	circ_1604	2	-	0	0	0	0	0	0	2	0
chr14	77917529	77920445	circ_1605	19	-	1	0	0	0	2	0	7	9
chr2	10815919	10824738	circ_1606	10	-	0	0	0	0	0	1	0	9
chr3	160131260	160137331	circ_1607	4	+	0	1	0	0	0	0	3	0
chr11	128963515	128994789	circ_1608	67	-	1	2	0	0	13	0	51	0
chr5	147774276	147788780	circ_1609	7	+	0	0	2	0	0	0	0	5
chr17	62476405	62481985	circ_1610	7	-	0	0	0	0	0	6	1	0
chr3	169889160	169896726	circ_1611	81	-	0	0	3	2	6	15	33	22
chr3	171417534	171443866	circ_1612	2	-	0	2	0	0	0	0	0	0
chr20	45891031	45905539	circ_1613	378	-	5	7	15	14	11	93	16	217
chr12	112650290	112657293	circ_1614	4	-	0	0	0	0	0	0	4	0
chr1	213277795	213290752	circ_1615	29	+	0	4	0	0	3	4	11	7
chr17	49340634	49350811	circ_1616	24	+	0	0	0	0	0	0	24	0
chr12	29725037	29757232	circ_1617	7	-	0	5	0	0	2	0	0	0
chr3	52293732	52304825	circ_1618	17	-	0	0	0	0	0	0	0	17
chr9	111665118	111673460	circ_1619	4	-	0	0	4	0	0	0	0	0
chr2	122363276	122363756	circ_1620	694	-	12	34	10	20	59	79	204	276
chr15	65994642	65998562	circ_1621	14	-	1	0	0	1	0	0	0	12
chr1	173834608	173835344	circ_1622	2	-	0	0	0	0	0	0	2	0
chr5	125887712	125890085	circ_1623	2	-	0	1	0	0	0	0	1	0
chr9	6475390	6477808	circ_1624	2	+	0	1	0	0	0	0	1	0
chr16	88061088	88071617	circ_1625	814	+	15	41	15	10	185	64	294	190
chr16	23497335	23498111	circ_1626	4	-	0	0	0	0	1	0	3	0
chr18	29426678	29432626	circ_1627	8	-	0	0	0	0	0	0	2	6
chrX	122767803	122772878	circ_1628	2	-	1	0	0	0	0	0	1	0
chr20	25287468	25319987	circ_1629	6	-	0	0	0	0	0	6	0	0
chr7	104800953	104809712	circ_1630	22	-	2	0	0	0	5	3	4	8
chr19	41847787	41848152	circ_1631	119	-	0	0	11	4	4	21	0	79
chr15	72141185	72146910	circ_1632	3	-	1	2	0	0	0	0	0	0
chr6	76344422	76373234	circ_1633	60	+	1	3	6	0	4	12	27	7
chr18	20979529	21010641	circ_1634	2	-	0	0	0	0	0	0	2	0
chr21	17150222	17150346	circ_1635	2	+	0	0	0	0	0	0	2	0
chr4	183836075	183836728	circ_1636	92	-	1	1	1	7	10	11	14	47
chr1	167971719	167974031	circ_1637	35	+	0	1	0	0	4	7	17	6
chr15	101514008	101529603	circ_1638	3	+	0	0	0	0	3	0	0	0
chr7	90376995	90419967	circ_1639	7	+	0	0	0	0	1	0	6	0
chr18	43702432	43703330	circ_1640	89	+	1	2	0	0	10	3	33	40
chr13	100982814	101020828	circ_1641	2	+	0	0	0	0	0	2	0	0
chr10	127503602	127505094	circ_1642	3	-	0	0	0	0	0	0	3	0
chr18	76886266	77013541	circ_1643	2	+	0	0	0	0	0	0	2	0
chr10	88817447	88822592	circ_1644	6	-	0	0	0	0	2	3	1	0
chr6	168297557	168307969	circ_1645	12	+	0	0	0	0	0	0	0	12
chr11	64627395	64627808	circ_1646	24	-	1	0	0	0	2	0	5	16
chr18	54385194	54483375	circ_1647	16	+	0	0	0	0	0	0	16	0
chr7	74623675	74625280	circ_1648	2	-	0	0	0	0	1	0	1	0
chr1	176085759	176105683	circ_1649	179	-	0	0	3	15	18	15	33	95
chr12	122992764	122999774	circ_1650	17	-	0	0	0	0	0	4	0	13
chr8	61653817	61655656	circ_1651	88	+	11	12	0	5	4	11	38	7
chr20	5937771	5948671	circ_1652	2	+	0	0	0	0	0	0	2	0
chr15	28457590	28518150	circ_1653	4	-	0	0	0	0	0	0	0	4
chr7	98564663	98569568	circ_1654	6	+	0	1	0	0	1	2	2	0
chr1	39906674	39909246	circ_1655	2	+	0	0	0	0	0	2	0	0
chr7	77236551	77240363	circ_1656	2	+	0	0	2	0	0	0	0	0
chrX	322139	322325	circ_1657	5	-	0	0	1	0	0	2	0	2
chr8	22267458	22273793	circ_1658	2	+	0	0	0	0	0	2	0	0
chr13	114786879	114793403	circ_1659	3	-	0	0	0	0	0	3	0	0
chrX	63574656	63579407	circ_1660	11	-	0	0	0	0	0	0	0	11
chr11	9451220	9455393	circ_1661	20	+	0	4	0	1	3	0	4	8
chr7	98527611	98535443	circ_1662	4	+	0	0	2	0	0	2	0	0
chr9	123914762	123922580	circ_1663	6	+	0	0	0	0	0	0	0	6
chr2	201862167	201876195	circ_1664	8	-	0	0	0	0	0	0	0	8
chr15	90982563	90986710	circ_1665	110	+	5	0	0	5	49	6	30	15
chr6	154731476	154732276	circ_1666	17	-	0	0	0	0	0	3	3	11
chr16	347055	348251	circ_1667	106	-	5	5	0	0	23	19	26	28
chr1	205083916	205085011	circ_1668	4	-	0	0	0	0	4	0	0	0
chr15	70979878	70991999	circ_1669	11	-	0	0	0	0	3	0	8	0
chr6	30627248	30628019	circ_1670	8	-	0	0	0	0	2	0	6	0
chr18	20526406	20548881	circ_1671	12	+	0	0	0	0	0	1	0	11
chr5	118837735	118850741	circ_1672	4	+	0	0	0	0	0	0	0	4
chr17	20795542	20795745	circ_1673	8	+	0	0	0	1	0	0	0	7
chr10	11789347	11791591	circ_1674	2	+	0	0	0	0	2	0	0	0
chr17	62248459	62265775	circ_1675	522	-	1	18	12	27	17	70	79	298
chr2	178305692	178378636	circ_1676	2	+	0	0	0	0	0	0	2	0
chr1	89251786	89271354	circ_1677	3	+	0	0	0	0	1	0	2	0
chr2	233620932	233626146	circ_1678	2	+	0	0	2	0	0	0	0	0
chr15	86225388	86228104	circ_1679	4	+	0	0	0	0	0	0	4	0
chrX	117676687	117680079	circ_1680	27	+	1	0	0	1	0	2	5	18
chr2	232003449	232018380	circ_1681	7	+	2	3	0	0	0	2	0	0
chr11	120300420	120308091	circ_1682	6	+	0	0	0	0	0	6	0	0
chr20	47691321	47695159	circ_1683	2	+	1	0	0	0	0	1	0	0
chr3	25792588	25820179	circ_1684	7	-	1	0	0	0	2	4	0	0
chr9	99711836	99721179	circ_1685	12	-	0	0	0	3	0	0	6	3
chr9	116750600	116750860	circ_1686	10	+	0	0	0	2	0	0	2	6
chr2	62100136	62107529	circ_1687	16	-	0	3	1	0	2	5	5	0
chr11	43471631	43472815	circ_1688	2	+	0	0	0	2	0	0	0	0
chr3	111632165	111672876	circ_1689	3	+	0	3	0	0	0	0	0	0
chr17	58733959	58734403	circ_1690	4	+	1	0	0	0	3	0	0	0
chr18	23612362	23658124	circ_1691	15	-	0	0	0	0	1	0	5	9
chr15	50763829	50776558	circ_1692	4	+	0	0	0	0	0	0	0	4
chr6	89638703	89650899	circ_1693	46	-	0	1	0	0	7	19	3	16
chr4	88116475	88116842	circ_1694	595	-	17	16	20	31	52	93	79	287
chr9	123906180	123907237	circ_1695	4	+	0	0	0	0	0	0	4	0
chr2	191759877	191766752	circ_1696	6	+	0	0	0	0	0	6	0	0
chr1	92786155	92811471	circ_1697	8	+	0	0	0	0	0	0	1	7
chr8	142160932	142166069	circ_1698	2	+	0	0	0	0	0	0	2	0
chr5	90119241	90159674	circ_1699	2	+	0	0	2	0	0	0	0	0
chr11	65632690	65633365	circ_1700	9	+	0	0	0	0	1	0	0	8
chr1	224468824	224491559	circ_1701	6	-	0	0	0	0	1	1	3	1
chr21	37711071	37717005	circ_1702	5	+	0	0	0	0	2	0	0	3
chr1	32502510	32510991	circ_1703	26	+	0	0	0	0	2	2	11	11
chr8	19675785	19694671	circ_1704	3	+	0	0	0	0	0	3	0	0
chr3	138340248	138341258	circ_1705	16	+	1	0	0	0	5	0	10	0
chr4	152080391	152100549	circ_1706	7	-	0	1	0	0	0	0	6	0
chr1	179304640	179312770	circ_1707	2	+	0	0	0	0	2	0	0	0
chr10	88220155	88227263	circ_1708	4	-	0	0	0	0	0	0	4	0
chr1	24143164	24147083	circ_1709	14	-	0	0	0	0	3	0	11	0
chr10	103557736	103570071	circ_1710	25	-	0	1	10	0	0	0	5	9
chr1	21137230	21139732	circ_1711	12	-	0	0	0	0	0	0	0	12
chr11	57188769	57193143	circ_1712	6	-	0	0	0	0	0	0	0	6
chr11	18579774	18591924	circ_1713	2	-	0	0	0	0	0	0	2	0
chr5	14304569	14316852	circ_1714	2	+	0	0	0	0	2	0	0	0
chr15	42019377	42032401	circ_1715	8	+	0	0	0	0	0	0	0	8
chr10	11978543	12056183	circ_1716	4	-	0	4	0	0	0	0	0	0
chr1	47753222	47770668	circ_1717	3	-	0	0	0	0	3	0	0	0
chr20	35832287	35838568	circ_1718	30	+	0	0	0	5	1	0	7	17
chr17	30527974	30529919	circ_1719	3	+	0	0	0	0	3	0	0	0
chr7	105192016	105206095	circ_1720	12	+	0	0	0	0	2	0	0	10
chr7	148895424	148904562	circ_1721	20	+	0	0	0	0	0	0	6	14
chr11	32118689	32118883	circ_1722	3	+	0	0	0	0	0	0	3	0
chr7	105121498	105122887	circ_1723	14	-	0	0	0	0	8	5	1	0
chr6	34801993	34804125	circ_1724	19	+	0	0	0	0	0	0	0	19
chr11	9304917	9309353	circ_1725	4	-	0	1	0	0	3	0	0	0
chr15	72338064	72338975	circ_1726	44	-	1	0	0	1	0	6	10	26
chr12	27521194	27529320	circ_1727	2	+	0	0	0	0	0	0	2	0
chr5	142281499	142292858	circ_1728	2	+	0	0	0	0	0	0	2	0
chr6	76412360	76419346	circ_1729	3	+	2	0	0	0	0	0	0	1
chr6	42790533	42819935	circ_1730	7	+	0	0	0	0	0	0	0	7
chr22	20074684	20079493	circ_1731	4	+	1	0	0	0	0	0	0	3
chr13	53010424	53016580	circ_1732	14	-	0	0	0	0	1	6	7	0
chr3	195997285	196010409	circ_1733	44	-	1	4	0	0	6	5	9	19
chrX	16875716	16881223	circ_1734	35	-	4	2	0	0	13	0	12	4
chr1	101379218	101440458	circ_1735	7	+	1	0	0	0	5	0	1	0
chr7	148495663	148496480	circ_1736	8	+	0	0	0	0	0	0	0	8
chrX	130843525	130928494	circ_1737	3	-	1	2	0	0	0	0	0	0
chr5	69521434	69521622	circ_1738	2	-	1	0	0	0	0	0	0	1
chr13	45523856	45533709	circ_1739	7	-	0	0	0	0	0	0	7	0
chr9	114187697	114204704	circ_1740	5	-	1	0	0	0	1	0	3	0
chr16	28498776	28500707	circ_1741	41	-	1	1	0	0	7	7	12	13
chr15	73991926	74003511	circ_1742	2	+	2	0	0	0	0	0	0	0
chr2	112560004	112561416	circ_1743	2	-	0	0	0	0	0	0	2	0
chr4	83765538	83803090	circ_1744	2	-	0	2	0	0	0	0	0	0
chr4	48834636	48850463	circ_1745	7	+	0	0	0	0	0	0	1	6
chr5	173371969	173380275	circ_1746	22	+	1	0	0	0	5	0	6	10
chrX	100383704	100385062	circ_1747	2	+	0	0	0	0	0	0	2	0
chr7	35006505	35013217	circ_1748	99	-	0	0	0	2	10	15	63	9
chr17	37646809	37676340	circ_1749	2	+	0	0	0	0	0	0	2	0
chr9	123533625	123538504	circ_1750	30	-	0	0	0	0	2	5	0	23
chr21	34906884	34911662	circ_1751	74	-	1	2	0	0	5	16	4	46
chr2	47249000	47256523	circ_1752	3	+	0	0	0	0	0	3	0	0
chr3	37125126	37138151	circ_1753	2	-	0	1	0	0	1	0	0	0
chr2	15415607	15417225	circ_1754	71	-	1	0	4	2	0	2	0	62
chr8	27151596	27151827	circ_1755	136	-	1	0	0	2	11	22	29	71
chr14	103465901	103478525	circ_1756	41	-	0	0	0	0	17	6	12	6
chr9	20413718	20414423	circ_1757	28	-	0	5	0	0	5	0	18	0
chr1	180010272	180017840	circ_1758	5	+	0	0	0	0	0	0	3	2
chr1	28785595	28786803	circ_1759	3	+	2	1	0	0	0	0	0	0
chr5	93386435	93388932	circ_1760	14	-	0	0	0	0	2	0	12	0
chr1	27223791	27224216	circ_1761	10	-	0	0	0	0	0	2	1	7
chr1	151400298	151403317	circ_1762	5	-	0	0	0	0	1	0	4	0
chr11	113607341	113610104	circ_1763	8	-	0	0	0	0	0	0	0	8
chr12	110819556	110834257	circ_1764	41	-	0	0	1	3	0	2	16	19
chr8	145535190	145537717	circ_1765	4	+	0	0	0	0	0	0	0	4
chr12	46325288	46328288	circ_1766	7	-	2	0	0	0	4	0	1	0
chr4	54280781	54319300	circ_1767	4	+	0	0	0	0	1	0	0	3
chr5	176562941	176662946	circ_1768	3	+	0	0	0	0	0	3	0	0
chr5	177636330	177637273	circ_1769	2	+	0	0	2	0	0	0	0	0
chr17	76388556	76392466	circ_1770	4	+	0	0	0	2	0	2	0	0
chr16	69905706	69905834	circ_1771	4	+	0	0	0	0	0	0	4	0
chr8	130915557	130916831	circ_1772	43	-	0	0	3	0	0	0	10	30
chr7	104702610	104731761	circ_1773	2	+	0	2	0	0	0	0	0	0
chr5	37342650	37358253	circ_1774	24	-	1	4	0	0	5	0	10	4
chr11	20429456	20473754	circ_1775	7	+	0	3	0	0	0	0	4	0
chrX	299338	322325	circ_1776	2	-	0	0	0	0	0	1	1	0
chr1	151204146	151205179	circ_1777	2	+	0	0	0	0	2	0	0	0
chr19	6743204	6743847	circ_1778	3	+	0	0	0	0	0	3	0	0
chr1	52912261	52924121	circ_1779	2	-	0	0	0	0	0	0	2	0
chr3	189681746	189713231	circ_1780	3	-	0	0	0	0	0	0	3	0
chr1	11204704	11206848	circ_1781	9	-	0	0	0	2	3	0	4	0
chr3	176765087	176782810	circ_1782	2	-	0	2	0	0	0	0	0	0
chr20	33622925	33637797	circ_1783	3	-	0	0	0	0	0	0	0	3
chr9	2829773	2829948	circ_1784	4	-	0	0	0	0	0	0	0	4
chr4	146083791	146092872	circ_1785	51	-	3	0	0	0	0	29	19	0
chr3	100002450	100009545	circ_1786	7	+	0	0	0	1	0	2	4	0
chr12	19285326	19436679	circ_1787	2	+	0	0	0	2	0	0	0	0
chr5	145858055	145863192	circ_1788	5	+	1	0	0	0	0	0	0	4
chr20	62229109	62234445	circ_1789	2	-	0	0	0	0	0	0	2	0
chr3	138407716	138417937	circ_1790	7	-	0	0	0	0	0	0	0	7
chr6	74432973	74446231	circ_1791	170	+	7	20	0	0	38	0	98	7
chr2	136071058	136073100	circ_1792	21	-	0	0	0	1	5	7	3	5
chr9	134308003	134323191	circ_1793	2	+	0	0	0	0	0	0	2	0
chr1	220752695	220777479	circ_1794	3	+	0	0	0	0	2	0	1	0
chrX	46913559	46915601	circ_1795	3	+	0	0	0	0	0	0	3	0
chr18	29412046	29419420	circ_1796	93	-	1	0	0	0	5	17	18	52
chr1	24976461	24978103	circ_1797	3	+	0	1	0	0	0	0	2	0
chr10	50701162	50714058	circ_1798	338	-	11	20	0	2	54	1	240	10
chr6	15410454	15410596	circ_1799	4	+	0	0	0	0	0	1	3	0
chr9	123199572	123220900	circ_1800	6	-	0	0	3	2	0	1	0	0
chr2	101656639	101676001	circ_1801	10	-	0	0	0	0	1	0	9	0
chr3	170811627	170841491	circ_1802	3	-	0	0	0	3	0	0	0	0
chr22	45921422	45923889	circ_1803	3	+	1	0	0	0	0	0	2	0
chr17	57738803	57756880	circ_1804	6	+	2	0	0	0	0	0	0	4
chr7	129350213	129351416	circ_1805	17	+	0	1	0	0	1	1	14	0
chr16	18847254	18856973	circ_1806	30	-	4	0	2	7	0	5	12	0
chr1	233482187	233482368	circ_1807	7	+	0	4	0	0	0	0	3	0
chr2	141291589	141298667	circ_1808	4	-	0	0	0	0	0	0	4	0
chr13	51995247	52004519	circ_1809	19	-	1	1	0	0	0	0	9	8
chr13	48916734	48955579	circ_1810	5	+	2	0	0	0	0	0	3	0
chr6	42034049	42036345	circ_1811	28	+	0	0	0	0	3	2	3	20
chr3	53260771	53264637	circ_1812	5	-	0	0	0	0	0	5	0	0
chr7	120739979	120782195	circ_1813	3	+	0	0	0	0	0	0	0	3
chr5	149740718	149743815	circ_1814	7	+	0	1	0	0	1	3	0	2
chr1	22041881	22050588	circ_1815	19	-	0	0	0	3	0	16	0	0
chr3	197592293	197598333	circ_1816	28	+	0	0	0	1	5	11	11	0
chr17	26677463	26678826	circ_1817	24	-	0	0	3	0	0	9	8	4
chr12	105543392	105556623	circ_1818	3	+	0	0	0	0	1	0	2	0
chr17	41209068	41226538	circ_1819	2	-	0	0	0	0	0	0	0	2
chr20	3540039	3541552	circ_1820	6	+	0	0	0	0	0	6	0	0
chr4	128941234	128942393	circ_1821	3	+	0	0	0	0	0	0	3	0
chr17	60069900	60072726	circ_1822	2	-	0	0	0	0	0	0	0	2
chr4	140255327	140270735	circ_1823	5	+	0	0	0	0	0	0	1	4
chr10	101591733	101596047	circ_1824	4	+	0	0	0	0	0	0	4	0
chr15	50757243	50763992	circ_1825	31	+	3	2	0	0	12	6	8	0
chr5	112871338	112889383	circ_1826	2	+	0	2	0	0	0	0	0	0
chrX	53634483	53635870	circ_1827	4	-	0	0	0	0	0	0	4	0
chr7	103807219	103808973	circ_1828	3	-	0	0	0	0	0	0	3	0
chr1	93648916	93682303	circ_1829	2	+	0	2	0	0	0	0	0	0
chr12	110760796	110765822	circ_1830	32	+	1	0	0	0	0	0	23	8
chr1	35656098	35657130	circ_1831	18	-	0	0	0	3	0	0	3	12
chr18	74561481	74580819	circ_1832	61	+	3	3	0	1	2	12	15	25
chr7	50823583	50848433	circ_1833	9	-	0	2	1	0	4	0	1	1
chr17	5353522	5359502	circ_1834	2	-	0	0	0	0	0	2	0	0
chr13	20544164	20568059	circ_1835	2	+	0	2	0	0	0	0	0	0
chr1	213139063	213139687	circ_1836	2	+	0	0	0	0	0	0	2	0
chr5	59899217	59943360	circ_1837	2	-	0	0	0	0	0	0	2	0
chr9	100862212	100862446	circ_1838	13	-	1	0	0	0	4	4	4	0
chr3	47139444	47166038	circ_1839	2	-	0	2	0	0	0	0	0	0
chr12	125279740	125302253	circ_1840	9	-	0	2	0	0	0	0	7	0
chr17	35518694	35538297	circ_1841	6	-	0	1	0	0	2	0	3	0
chr10	13370350	13387028	circ_1842	3	-	0	1	0	0	0	2	0	0
chr10	12856193	12858327	circ_1843	33	+	1	4	0	0	1	0	27	0
chr9	26884807	26887511	circ_1844	9	-	0	1	0	0	0	0	8	0
chr2	70278334	70280924	circ_1845	6	-	0	0	0	0	0	0	6	0
chr10	79767459	79770298	circ_1846	6	-	0	0	0	0	0	3	0	3
chr13	73491213	73505405	circ_1847	3	+	0	0	0	0	3	0	0	0
chr15	72283443	72286926	circ_1848	26	-	0	0	0	2	4	1	8	11
chr12	22627684	22671071	circ_1849	2	-	0	0	0	0	0	2	0	0
chr1	230313963	230339036	circ_1850	181	+	4	12	0	3	23	28	80	31
chr18	33716269	33739793	circ_1851	3	+	0	0	0	0	0	0	0	3
chr3	47719687	47727660	circ_1852	192	-	8	14	2	3	37	17	70	41
chr7	133502077	133502297	circ_1853	2	+	0	0	0	0	0	0	2	0
chr1	151297220	151297393	circ_1854	3	-	0	0	0	0	0	3	0	0
chr19	41847787	41850769	circ_1855	4	-	0	0	0	0	0	0	0	4
chr12	32854348	32854496	circ_1856	24	+	0	0	0	0	0	0	2	22
chr1	12516053	12557685	circ_1857	2	+	0	0	0	0	0	0	0	2
chr13	31789187	31803431	circ_1858	42	+	2	0	0	4	11	8	11	6
chr10	12277046	12280484	circ_1859	21	+	0	0	0	0	8	13	0	0
chrX	71681853	71708891	circ_1860	40	-	2	4	0	2	12	0	20	0
chr3	27459976	27465643	circ_1861	6	-	0	0	0	0	2	0	4	0
chr3	57631387	57658165	circ_1862	2	-	0	0	0	0	0	2	0	0
chr11	2985909	2993473	circ_1863	15	-	0	0	0	0	0	0	5	10
chr3	152163070	152165562	circ_1864	78	+	0	0	9	5	6	13	21	24
chr1	115262199	115269711	circ_1865	3	-	0	0	2	0	0	0	1	0
chr1	15964801	15964929	circ_1866	4	+	0	0	3	0	0	1	0	0
chr10	120445494	120489922	circ_1867	8	-	2	0	0	0	1	0	5	0
chr1	211433449	211462738	circ_1868	5	+	0	0	0	0	0	0	3	2
chr8	42780699	42798588	circ_1869	37	+	0	1	1	0	0	13	13	9
chr2	73777393	73786269	circ_1870	6	+	0	0	0	0	3	3	0	0
chr11	1309853	1311639	circ_1871	9	-	0	0	0	0	2	1	0	6
chr8	56863017	56866543	circ_1872	43	+	0	1	7	1	4	19	11	0
chr19	42740757	42741093	circ_1873	3	-	0	0	0	0	0	0	3	0
chr19	49481180	49481414	circ_1874	7	-	0	0	0	0	0	0	7	0
chr19	33263658	33268135	circ_1875	3	+	0	0	0	0	0	0	3	0
chr15	43730521	43739683	circ_1876	2	-	0	2	0	0	0	0	0	0
chr19	9448471	9449995	circ_1877	4	+	0	0	0	0	0	4	0	0
chrX	135954426	135957744	circ_1878	8	-	0	1	0	0	0	6	1	0
chr11	77402203	77404656	circ_1879	79	-	0	4	1	0	3	4	23	44
chr1	35972212	35972736	circ_1880	21	-	0	0	0	0	1	5	5	10
chr4	151719232	151772054	circ_1881	2	-	0	2	0	0	0	0	0	0
chr20	47700562	47707559	circ_1882	5	+	0	0	0	0	1	1	3	0
chr6	158322929	158327244	circ_1883	13	+	0	0	0	0	1	1	0	11
chr1	5964676	5965840	circ_1884	31	-	0	0	0	1	1	13	0	16
chr16	20926877	20931536	circ_1885	10	+	0	0	0	0	2	8	0	0
chr13	100914982	101101559	circ_1886	3	+	0	3	0	0	0	0	0	0
chr5	60368951	60394859	circ_1887	30	+	0	0	0	0	0	0	5	25
chr7	152480271	152549336	circ_1888	2	+	0	0	0	0	0	0	2	0
chr13	114128438	114138371	circ_1889	113	-	1	0	0	4	2	28	27	51
chr5	88024309	88057145	circ_1890	5	-	0	0	0	0	0	0	0	5
chr2	203817281	203820481	circ_1891	12	+	1	0	0	0	2	0	9	0
chr12	64882266	64883899	circ_1892	34	+	1	2	0	0	5	0	10	16
chr5	70828134	70856064	circ_1893	3	+	0	0	0	0	3	0	0	0
chr20	32873245	32883391	circ_1894	12	-	0	0	0	0	1	10	1	0
chr2	103379045	103380886	circ_1895	5	+	0	0	0	0	0	5	0	0
chr10	69902696	69926423	circ_1896	18	+	0	0	0	0	3	0	15	0
chr8	38899464	38899636	circ_1897	2	+	0	0	0	1	1	0	0	0
chr16	1503834	1506207	circ_1898	9	-	0	0	0	0	4	0	2	3
chr2	230231588	230231835	circ_1899	6	-	0	0	0	0	2	0	4	0
chr9	135153456	135156961	circ_1900	5	-	0	0	0	0	1	0	0	4
chr17	16075116	16090001	circ_1901	3	-	0	0	0	0	0	0	0	3
chr22	44384990	44386286	circ_1902	13	+	0	0	0	1	1	0	1	10
chr17	30195064	30207773	circ_1903	2	-	0	0	0	0	0	0	2	0
chr13	103468777	103474509	circ_1904	5	+	0	2	0	0	1	0	2	0
chr3	121168161	121200659	circ_1905	3	-	0	0	0	0	0	0	0	3
chr19	14515194	14518041	circ_1906	4	+	0	0	0	0	1	3	0	0
chr15	90969341	90977027	circ_1907	4	+	0	0	0	0	4	0	0	0
chr16	21973780	21992021	circ_1908	14	+	0	0	0	0	0	0	0	14
chr2	101521194	101554304	circ_1909	18	+	1	0	0	0	4	0	13	0
chr17	76115051	76122987	circ_1910	5	-	0	0	0	0	0	0	0	5
chr4	56757480	56763066	circ_1911	5	+	0	0	5	0	0	0	0	0
chr1	228430883	228452092	circ_1912	2	+	0	2	0	0	0	0	0	0
chr9	128230250	128246862	circ_1913	12	-	0	2	0	0	4	0	6	0
chr5	139818045	139820727	circ_1914	2	+	0	0	0	0	0	0	2	0
chr14	50298768	50307584	circ_1915	3	-	0	0	0	0	0	0	0	3
chr1	35470732	35474525	circ_1916	2	-	0	0	0	0	0	0	2	0
chr11	47823362	47825088	circ_1917	24	-	0	0	0	0	3	6	4	11
chr15	66806325	66813543	circ_1918	6	+	0	0	0	0	1	0	1	4
chr16	15788021	15790717	circ_1919	24	+	0	0	0	0	0	5	11	8
chr1	231079551	231090149	circ_1920	3	-	0	0	0	0	0	0	3	0
chr12	112696299	112702016	circ_1921	5	-	0	0	0	3	0	0	2	0
chr12	63083478	63226059	circ_1922	7	-	0	0	0	0	0	0	7	0
chr2	170728745	170734147	circ_1923	2	+	0	0	0	0	1	0	1	0
chr2	105984026	106002997	circ_1924	10	-	0	0	0	0	0	0	10	0
chr2	238657006	238668848	circ_1925	10	+	0	0	0	0	1	0	0	9
chr22	20800729	20843531	circ_1926	6	-	0	3	0	0	0	0	3	0
chr2	159389691	159523075	circ_1927	2	+	0	0	0	0	0	0	2	0
chr12	113742125	113745649	circ_1928	3	-	0	0	0	0	3	0	0	0
chr16	68224670	68225678	circ_1929	27	+	0	0	0	0	0	7	6	14
chr14	58758352	58759856	circ_1930	21	-	0	0	0	0	1	0	0	20
chr13	20635192	20641530	circ_1931	5	+	0	0	0	0	1	0	4	0
chr7	105738135	105739728	circ_1932	3	-	0	0	0	0	0	0	0	3
chr3	45153574	45153937	circ_1933	3	-	0	0	0	0	0	0	0	3
chr9	95018961	95050564	circ_1934	9	-	1	4	0	1	0	0	3	0
chr12	132476717	132491422	circ_1935	12	+	0	0	0	0	0	0	0	12
chr7	129519407	129520811	circ_1936	12	-	0	0	0	0	0	4	0	8
chr16	4881979	4893603	circ_1937	2	-	0	0	0	0	1	1	0	0
chr1	41463065	41466789	circ_1938	151	+	3	6	3	3	23	18	60	35
chr4	123859280	123949550	circ_1939	2	+	0	0	0	0	0	0	2	0
chr16	1447178	1451702	circ_1940	12	-	0	1	0	0	0	1	5	5
chr11	119991280	119996597	circ_1941	2	-	0	0	0	0	0	0	2	0
chr19	33113327	33116872	circ_1942	54	-	0	0	2	2	3	9	17	21
chr2	109455640	109490045	circ_1943	2	+	0	0	0	0	0	0	0	2
chr11	118997644	118997835	circ_1944	7	+	0	0	0	0	0	0	0	7
chr3	52727423	52728119	circ_1945	22	+	0	0	0	0	2	0	2	18
chr6	74190397	74192343	circ_1946	9	+	0	0	0	0	1	0	8	0
chr20	34388015	34457473	circ_1947	4	+	0	0	0	0	0	4	0	0
chr7	66532271	66563705	circ_1948	6	+	0	0	0	0	0	2	4	0
chr16	18826761	18830976	circ_1949	5	-	0	0	0	0	0	0	0	5
chr16	29810948	29811369	circ_1950	14	+	0	0	0	0	2	1	0	11
chr21	33036102	33039688	circ_1951	8	+	0	0	0	0	0	4	4	0
chr5	172351007	172362313	circ_1952	4	+	0	0	0	0	0	0	4	0
chr7	6464382	6465745	circ_1953	5	-	1	0	0	0	0	0	1	3
chr11	3789810	3793158	circ_1954	9	-	0	0	0	0	1	1	3	4
chr19	36685134	36692952	circ_1955	3	-	0	0	0	0	1	0	2	0
chr16	46695629	46702964	circ_1956	3	-	0	0	3	0	0	0	0	0
chr11	129812320	129812524	circ_1957	7	-	1	0	0	0	1	0	5	0
chr1	87538616	87549962	circ_1958	3	+	0	0	0	0	0	2	1	0
chr10	96259977	96267104	circ_1959	10	+	0	0	0	0	1	0	2	7
chr6	18186002	18188233	circ_1960	9	+	0	0	0	0	5	4	0	0
chr11	59410352	59415386	circ_1961	2	-	0	0	0	0	1	0	1	0
chr17	35578644	35641871	circ_1962	3	-	0	3	0	0	0	0	0	0
chr7	72267414	72281251	circ_1963	2	-	0	0	0	0	0	0	2	0
chr12	120651644	120652020	circ_1964	9	-	0	1	0	0	0	0	8	0
chr1	150790395	150795821	circ_1965	3	-	0	0	0	0	3	0	0	0
chr17	18768781	18775962	circ_1966	13	+	1	0	0	0	0	8	4	0
chr16	58587685	58594266	circ_1967	5	-	0	0	0	0	0	0	0	5
chr12	80214553	80222244	circ_1968	7	-	0	0	0	0	0	0	7	0
chr9	35078137	35079238	circ_1969	4	-	0	0	0	4	0	0	0	0
chr11	78180292	78282489	circ_1970	2	-	0	0	0	0	1	0	1	0
chr10	104111012	104119192	circ_1971	2	+	0	0	0	0	0	0	2	0
chr11	12901254	12923660	circ_1972	9	+	0	0	0	0	2	2	0	5
chr1	33625288	33625545	circ_1973	2	-	0	0	2	0	0	0	0	0
chr17	60517977	60525127	circ_1974	3	+	0	0	0	0	0	0	0	3
chr7	156994414	157018233	circ_1975	17	+	0	0	0	0	1	0	3	13
chr2	62103229	62106146	circ_1976	6	-	1	1	0	1	0	0	3	0
chr16	11990414	11991892	circ_1977	42	-	0	0	0	0	9	0	3	30
chr8	62555446	62566219	circ_1978	4	-	0	0	0	0	0	0	4	0
chr7	103777227	103808973	circ_1979	3	-	0	0	0	0	0	3	0	0
chr7	139083344	139094400	circ_1980	5	+	1	0	3	0	0	1	0	0
chr3	184566858	184717649	circ_1981	5	+	0	5	0	0	0	0	0	0
chr5	43122145	43162033	circ_1982	11	+	0	6	0	0	0	0	0	5
chr14	71524225	71572157	circ_1983	4	+	0	0	0	0	0	0	4	0
chr2	135878388	135893502	circ_1984	16	+	0	0	0	0	0	10	0	6
chr16	29845053	29848279	circ_1985	6	+	0	0	0	0	1	0	5	0
chr12	122188285	122199644	circ_1986	12	+	0	0	0	0	0	0	0	12
chr15	44806795	44813604	circ_1987	5	+	0	0	0	0	1	0	4	0
chr10	860681	866785	circ_1988	6	-	0	0	0	0	0	2	4	0
chr8	9437668	9437893	circ_1989	32	+	1	1	0	2	0	13	15	0
chr21	38459546	38525577	circ_1990	8	+	0	0	0	0	0	0	0	8
chr13	42335263	42407667	circ_1991	33	-	1	2	0	2	4	0	14	10
chr13	101308634	101322823	circ_1992	12	-	0	0	3	4	3	0	2	0
chr2	197872529	197954756	circ_1993	2	-	0	0	0	0	0	0	2	0
chr11	117023156	117034608	circ_1994	489	+	4	5	15	27	13	106	54	265
chr4	140305985	140307384	circ_1995	2	+	0	0	0	2	0	0	0	0
chr22	24145481	24167602	circ_1996	4	+	0	0	0	0	0	0	4	0
chr1	27056141	27102198	circ_1997	2	+	0	0	0	0	0	2	0	0
chr6	8026599	8041501	circ_1998	10	-	0	0	3	0	0	0	4	3
chrX	106390972	106396733	circ_1999	46	-	2	0	8	4	0	14	0	18
[truncated: 44,109 more rows]
