# Supplementary material for: Improved circRNA Identification by Combining Prediction Algorithms
Source: Front Cell Dev Biol. 2018 Mar 5;6:20. doi: 10.3389/fcell.2018.00020 (PMC5844931; doi:10.3389/fcell.2018.00020)
Supplement: Supplementary file 2 [file Presentation2.ZIP › GSE53327/circexplorer2.bed]

#chrom	start	end	name	score	strand	SRR1049826.CIRCexplorer2.circ.txt_BSJ	SRR1049827.CIRCexplorer2.circ.txt_BSJ	SRR1049828.CIRCexplorer2.circ.txt_BSJ	SRR1049829.CIRCexplorer2.circ.txt_BSJ	SRR1049830.CIRCexplorer2.circ.txt_BSJ	SRR1049831.CIRCexplorer2.circ.txt_BSJ	SRR1049832.CIRCexplorer2.circ.txt_BSJ	SRR1049833.CIRCexplorer2.circ.txt_BSJ
chr19	49632104	49643345	circ_1	5	+	0	0	0	0	0	0	0	5
chr1	10335485	10342591	circ_2	2	+	0	0	0	0	2	0	0	0
chr22	31335607	31354680	circ_3	3	-	0	0	0	0	0	0	3	0
chr1	40726510	40737707	circ_4	6	+	0	0	2	2	2	0	0	0
chr22	19217360	19230459	circ_5	9	-	0	0	0	0	0	0	9	0
chr12	131561345	131569208	circ_6	33	+	0	0	3	0	0	0	18	12
chr5	70779668	70782454	circ_7	3	+	0	0	0	0	0	0	3	0
chr13	36886281	36910495	circ_8	2	-	0	0	0	2	0	0	0	0
chr5	64817301	64825026	circ_9	3	-	0	0	0	0	3	0	0	0
chr1	165651343	165652347	circ_10	2	-	0	0	0	0	2	0	0	0
chr16	22328435	22337599	circ_11	4	+	0	0	0	0	0	4	0	0
chr16	354303	364683	circ_12	438	-	7	17	3	6	73	41	119	172
chr17	64685068	64731780	circ_13	3	+	0	0	0	0	0	0	3	0
chr8	23056778	23060274	circ_14	4	-	0	0	0	0	0	0	4	0
chr4	129214088	129391704	circ_15	7	+	0	0	0	0	0	0	0	7
chr8	21824367	21827087	circ_16	2	+	0	0	0	0	0	0	2	0
chr6	111650734	111678328	circ_17	4	-	0	0	0	0	0	0	0	4
chr3	45488382	45500378	circ_18	12	+	0	0	0	0	2	0	0	10
chr11	129739388	129740156	circ_19	7	-	0	0	0	0	0	0	0	7
chr15	101149911	101170247	circ_20	9	+	0	2	0	0	0	0	7	0
chr4	184749330	184774114	circ_21	2	+	0	0	0	0	0	0	2	0
chr12	51497452	51504766	circ_22	2	-	0	0	0	0	0	0	2	0
chr11	47644252	47648679	circ_23	4	-	0	0	0	0	0	0	4	0
chr12	96704829	96728643	circ_24	31	-	2	2	0	0	3	0	24	0
chr4	83882542	83900159	circ_25	5	-	0	0	0	0	0	0	5	0
chr15	23333848	23356220	circ_26	13	-	0	0	0	0	3	2	4	4
chr11	108004546	108005969	circ_27	5	+	0	0	0	0	0	0	5	0
chr2	227729319	227773594	circ_28	3	+	0	0	0	0	3	0	0	0
chr7	40027197	40027857	circ_29	354	+	8	25	0	19	15	47	84	156
chrX	129271052	129289261	circ_30	3	-	0	0	0	0	0	0	3	0
chrX	16875716	16876972	circ_31	3	-	0	0	0	0	0	0	3	0
chr12	46591701	46592526	circ_32	2	-	0	0	0	0	0	0	2	0
chr15	43724391	43730614	circ_33	15	-	0	0	0	2	0	2	11	0
chr8	131370262	131374017	circ_34	1917	-	58	140	0	0	303	0	1416	0
chr16	11114049	11141199	circ_35	6	+	0	0	0	0	0	0	6	0
chr20	36685933	36694658	circ_36	317	+	11	7	9	4	25	49	99	113
chrX	224026	224547	circ_37	8	-	0	0	0	0	2	4	0	2
chr6	89511282	89614674	circ_38	10	-	0	0	0	0	0	10	0	0
chr15	90760670	90764712	circ_39	3	+	0	0	0	0	0	3	0	0
chr11	111909967	111915954	circ_40	2	+	0	0	2	0	0	0	0	0
chr3	15271948	15276652	circ_41	3	+	0	0	0	0	0	0	3	0
chr7	120478830	120480163	circ_42	8	-	0	0	0	0	5	0	3	0
chr10	74952313	74968544	circ_43	5	+	0	0	0	0	0	0	3	2
chr12	51500307	51512555	circ_44	21	-	0	2	0	0	2	13	4	0
chr18	9195548	9221997	circ_45	68	+	4	7	0	4	0	20	16	17
chr4	54292038	54294350	circ_46	220	+	0	2	12	6	9	37	19	135
chr4	103455001	103488292	circ_47	14	+	0	0	0	0	3	0	11	0
chr5	95072592	95088054	circ_48	3	+	0	0	0	0	0	0	3	0
chr1	156228795	156243241	circ_49	6	-	0	0	0	0	0	0	0	6
chr12	70704674	70704797	circ_50	2	+	0	2	0	0	0	0	0	0
chr6	76331247	76344527	circ_51	107	+	3	4	0	5	7	6	55	27
chr22	31946239	31957378	circ_52	2	+	0	0	0	0	2	0	0	0
chr12	7556130	7586290	circ_53	10	-	0	0	0	3	0	2	0	5
chr6	35825037	35858790	circ_54	3	-	0	3	0	0	0	0	0	0
chr14	71495416	71514701	circ_55	2	+	0	0	0	0	0	0	2	0
chr3	157920860	157921034	circ_56	2	+	0	0	0	2	0	0	0	0
chr1	236744521	236751343	circ_57	8	-	0	0	0	0	0	0	0	8
chr7	65220766	65225543	circ_58	2	+	0	2	0	0	0	0	0	0
chr10	99502850	99504672	circ_59	42	+	0	3	3	0	4	5	4	23
chr16	53337631	53341865	circ_60	6	+	0	0	0	0	0	6	0	0
chr12	46757508	46758339	circ_61	2	-	0	0	0	0	2	0	0	0
chr19	40327195	40328483	circ_62	16	-	0	0	0	0	2	3	7	4
chr4	20715054	20729020	circ_63	3	+	0	0	0	0	0	0	3	0
chr4	102014932	102117273	circ_64	3	-	0	0	0	0	0	0	3	0
chr5	64747301	64769779	circ_65	260	-	7	42	23	12	8	41	60	67
chr15	43438690	43447029	circ_66	4	+	0	0	0	0	2	0	2	0
chr17	40764092	40765091	circ_67	11	+	0	2	0	0	3	2	4	0
chr3	44816745	44828066	circ_68	2	+	0	0	0	0	2	0	0	0
chr19	38571895	38579491	circ_69	2	+	0	0	0	0	0	0	2	0
chr1	5964676	6046387	circ_70	28	-	0	0	0	0	0	9	0	19
chr4	7770570	7780603	circ_71	6	-	0	0	0	0	0	0	6	0
chr15	66828270	66839043	circ_72	80	+	0	0	0	4	10	11	51	4
chr8	15588174	15605974	circ_73	15	+	0	0	0	0	7	8	0	0
chr14	51273454	51288795	circ_74	2	-	0	0	2	0	0	0	0	0
chr12	5744317	5756967	circ_75	4	-	0	2	0	0	2	0	0	0
chr1	51926762	51930998	circ_76	147	-	2	7	5	3	19	18	30	63
chr16	532524	546859	circ_77	58	+	2	6	0	0	9	3	38	0
chr17	45689825	45697150	circ_78	6	+	0	4	2	0	0	0	0	0
chr18	18533538	18540167	circ_79	3	-	0	0	0	0	0	3	0	0
chr7	1997263	2188873	circ_80	2	-	0	0	0	0	0	2	0	0
chr2	232099936	232127111	circ_81	2	+	0	0	0	0	0	0	2	0
chr7	127527954	127569382	circ_82	5	+	0	3	0	0	0	0	2	0
chr2	232003449	232011070	circ_83	29	+	0	0	0	0	9	4	16	0
chr16	27720025	27720241	circ_84	10	+	0	0	0	0	0	0	10	0
chr6	47563596	47580272	circ_85	7	+	0	0	0	0	0	0	3	4
chr7	73657475	73661093	circ_86	29	-	0	0	0	2	0	6	0	21
chr1	145650482	145687091	circ_87	16	+	0	0	0	0	0	0	16	0
chr9	94991282	95015735	circ_88	9	-	0	0	0	0	0	0	0	9
chr2	15514731	15651474	circ_89	3	-	0	3	0	0	0	0	0	0
chr11	45889162	45893784	circ_90	2	+	0	0	0	0	0	0	0	2
chr9	131298633	131301977	circ_91	3	+	0	0	0	0	0	0	0	3
chr6	44900389	44988369	circ_92	5	-	0	0	0	0	0	0	5	0
chr2	69597132	69601245	circ_93	8	-	0	4	0	0	0	2	2	0
chr17	1778954	1780608	circ_94	19	+	0	0	0	0	0	0	0	19
chr10	32128564	32143134	circ_95	2	-	0	0	0	0	0	0	2	0
chr2	37276795	37302777	circ_96	2	-	0	0	0	0	0	0	2	0
chr7	44795786	44797160	circ_97	2	+	0	0	2	0	0	0	0	0
chr2	70081954	70088479	circ_98	2	+	2	0	0	0	0	0	0	0
chr2	42867312	42887002	circ_99	15	+	0	0	0	0	3	0	12	0
chr19	4703897	4704316	circ_100	3	-	0	0	0	0	0	0	0	3
chr4	6925099	6998134	circ_101	5	+	0	0	0	0	0	0	5	0
chr20	2967410	2969120	circ_102	46	+	0	0	0	0	2	13	6	25
chr16	15789764	15790717	circ_103	2	+	0	0	0	0	2	0	0	0
chr20	47688822	47692057	circ_104	4	+	0	0	0	0	0	0	0	4
chr14	50175876	50177099	circ_105	8	+	0	0	0	0	0	0	0	8
chr13	21729831	21732264	circ_106	2	-	0	0	0	2	0	0	0	0
chr8	93798203	93877901	circ_107	2	-	0	0	0	0	0	2	0	0
chr2	36623756	36726490	circ_108	3	+	0	0	0	0	0	0	3	0
chr12	42729684	42768876	circ_109	4	+	0	0	0	0	0	0	4	0
chr10	69565340	69571421	circ_110	2	-	0	0	0	0	2	0	0	0
chr7	98530863	98533298	circ_111	10	+	0	2	0	0	0	3	5	0
chr17	80521229	80529746	circ_112	310	+	0	10	6	13	9	42	97	133
chr10	5827814	5828013	circ_113	4	-	0	0	0	0	0	4	0	0
chr6	168271065	168299147	circ_114	14	+	0	0	0	0	0	0	0	14
chr9	125910056	125923347	circ_115	7	-	0	0	0	0	0	0	0	7
chrX	123156380	123164975	circ_116	24	+	0	0	0	0	7	4	7	6
chr11	13438704	13466728	circ_117	3	-	0	0	0	0	0	3	0	0
chr19	4941539	4947223	circ_118	7	+	0	0	0	2	3	0	2	0
chr14	75276082	75291010	circ_119	2	+	0	2	0	0	0	0	0	0
chr16	11133610	11214623	circ_120	2	+	0	0	0	0	0	0	2	0
chr17	80136349	80151706	circ_121	2	-	0	0	0	0	0	0	2	0
chr1	865534	866469	circ_122	3	+	0	0	0	0	0	0	3	0
chr5	125885620	125890085	circ_123	2	-	0	0	0	0	0	0	2	0
chr14	31771500	31777226	circ_124	4	-	0	0	0	0	4	0	0	0
chr10	27423759	27425314	circ_125	34	-	0	0	0	0	6	0	5	23
chr17	29192721	29196664	circ_126	12	+	0	0	0	0	3	0	0	9
chr16	11969617	11971437	circ_127	3	-	0	0	0	0	0	0	3	0
chr16	74957823	74985441	circ_128	5	-	0	0	0	0	0	0	5	0
chr11	95532395	95562495	circ_129	2	+	0	0	2	0	0	0	0	0
chr18	22025356	22028147	circ_130	2	+	0	0	0	0	0	0	2	0
chr8	141840570	141900868	circ_131	176	-	3	20	8	5	26	5	97	12
chr11	66568111	66568668	circ_132	2	+	0	0	0	0	0	0	0	2
chr2	48573339	48573890	circ_133	79	+	0	0	3	5	2	13	12	44
chr2	47177501	47206046	circ_134	13	+	0	0	0	0	0	2	3	8
chr4	13338516	13383218	circ_135	9	-	0	0	0	0	2	0	7	0
chr2	39029856	39041037	circ_136	2	-	0	0	2	0	0	0	0	0
chr12	97301381	97334315	circ_137	2	+	0	0	0	0	0	2	0	0
chr7	86792810	86811653	circ_138	5	+	0	0	0	0	0	0	0	5
chr17	58013575	58013902	circ_139	158	+	0	0	2	6	0	8	54	88
chr2	233599126	233621044	circ_140	3	+	0	0	0	0	0	0	3	0
chr12	114352773	114377965	circ_141	2	-	0	0	0	0	0	0	0	2
chr2	224744840	224749466	circ_142	7	-	0	0	0	0	0	0	0	7
chr2	27438188	27439488	circ_143	2	+	0	0	0	0	0	0	0	2
chr5	78908833	78945013	circ_144	11	+	0	0	0	0	0	0	0	11
chrX	46387769	46388344	circ_145	2	-	0	0	0	0	2	0	0	0
chr7	102462486	102462887	circ_146	28	-	0	0	0	0	0	0	0	28
chr5	175906188	175916028	circ_147	3	+	0	0	0	0	0	0	0	3
chr16	4750970	4755254	circ_148	6	-	0	0	0	0	0	0	6	0
chr15	22835915	22842183	circ_149	17	+	0	0	0	0	0	2	0	15
chr12	46345432	46357971	circ_150	2	-	0	0	0	0	0	0	0	2
chr11	68115314	68125315	circ_151	38	+	0	0	0	0	4	4	17	13
chr10	11551593	11569566	circ_152	85	-	0	0	7	0	6	10	21	41
chr12	122825299	122826244	circ_153	35	-	0	4	3	0	3	0	13	12
chr15	49288563	49301575	circ_154	2	-	0	0	0	0	0	0	2	0
chr7	129813471	129824095	circ_155	3	-	0	0	0	0	0	0	0	3
chr5	179136873	179143295	circ_156	75	+	0	7	2	6	0	7	18	35
chr6	101246588	101312090	circ_157	2	-	2	0	0	0	0	0	0	0
chr4	84191012	84200267	circ_158	2	-	0	0	0	0	0	0	2	0
chr12	40077216	40078729	circ_159	4	+	0	0	0	0	0	0	0	4
chr11	9441957	9445423	circ_160	2	+	0	0	0	0	0	0	2	0
chr1	62970300	62995117	circ_161	7	-	0	0	0	0	0	7	0	0
chr8	99718694	99779599	circ_162	2	-	0	0	0	0	0	0	2	0
chr1	12405430	12476880	circ_163	2	+	0	0	0	2	0	0	0	0
chr12	105280070	105322472	circ_164	2	-	0	0	0	0	2	0	0	0
chr2	24205765	24205903	circ_165	9	+	0	0	0	0	0	0	0	9
chr10	64936056	64957323	circ_166	5	-	0	0	0	2	0	0	3	0
chr4	78804395	78830526	circ_167	2	+	0	0	0	0	0	0	2	0
chr14	91804348	91806368	circ_168	2	-	0	0	0	0	0	0	0	2
chr16	71803525	71805155	circ_169	18	-	0	0	0	0	0	4	6	8
chr2	179236852	179238754	circ_170	7	+	0	0	0	0	0	0	0	7
chr1	28362054	28374937	circ_171	123	-	0	0	0	6	9	14	24	70
chr3	196742235	196743240	circ_172	12	-	0	0	0	0	0	2	0	10
chr9	110068659	110081160	circ_173	16	+	0	4	0	0	0	0	8	4
chrX	11174648	11207104	circ_174	10	-	0	0	0	0	0	3	0	7
chr3	196842797	196869639	circ_175	3	-	0	0	0	0	0	0	3	0
chr4	1824714	1834674	circ_176	2	-	0	0	0	0	0	0	2	0
chr20	50090516	50140135	circ_177	9	-	0	0	0	0	0	0	0	9
chr5	14304569	14336836	circ_178	11	+	0	0	0	0	4	0	7	0
chr1	220145410	220152061	circ_179	2	-	0	0	0	2	0	0	0	0
chr11	48134298	48134535	circ_180	2	+	0	2	0	0	0	0	0	0
chr11	9456480	9459832	circ_181	2	+	0	0	0	0	2	0	0	0
chr16	746772	747419	circ_182	118	-	4	6	0	0	46	0	62	0
chr4	123859280	123949550	circ_183	2	+	0	0	0	0	0	0	2	0
chr9	115200710	115204050	circ_184	27	+	5	6	0	0	3	0	10	3
chr21	38850482	38868560	circ_185	2	+	0	0	0	0	0	2	0	0
chr2	43732760	43755127	circ_186	9	-	0	0	0	0	3	0	6	0
chr1	180945253	180974599	circ_187	3	-	0	0	0	0	0	0	0	3
chr20	48259004	48273239	circ_188	9	-	0	0	0	0	0	0	0	9
chr17	20149238	20200390	circ_189	10	+	0	0	0	0	0	0	10	0
chr10	102689073	102707604	circ_190	7	+	0	0	0	0	0	0	0	7
chr11	71940967	71941512	circ_191	2	+	0	0	0	0	0	0	2	0
chr1	70736538	70781249	circ_192	12	-	0	0	0	2	0	0	10	0
chr8	28827559	28828036	circ_193	42	+	0	0	0	2	3	8	7	22
chr12	64410729	64437355	circ_194	4	+	0	2	0	0	2	0	0	0
chr2	109369453	109370019	circ_195	3	+	0	0	0	0	0	0	0	3
chr3	100432486	100432713	circ_196	5	+	0	0	0	0	0	0	5	0
chr1	35559514	35570370	circ_197	8	+	0	0	0	0	0	8	0	0
chr5	65498652	65504820	circ_198	8	+	0	0	0	0	0	0	0	8
chr19	35420787	35424627	circ_199	13	+	0	2	0	0	0	4	0	7
chr17	19823348	19839743	circ_200	23	-	3	0	0	0	3	0	17	0
chr2	153520651	153530220	circ_201	4	-	0	0	0	0	0	0	4	0
chr5	78915434	78919312	circ_202	19	+	0	0	0	2	5	6	6	0
chr2	11354482	11355771	circ_203	2	-	0	0	0	0	0	0	2	0
chr1	193099303	193104719	circ_204	4	+	0	2	0	0	2	0	0	0
chr8	103273373	103282411	circ_205	2	-	0	0	0	0	0	0	2	0
chr1	12359258	12423303	circ_206	2	+	0	0	0	0	0	2	0	0
chr16	7929540	7944397	circ_207	9	-	0	0	0	0	0	9	0	0
chr4	78669469	78697546	circ_208	3	-	0	0	0	0	0	0	3	0
chr14	104123882	104124113	circ_209	3	+	0	0	0	0	0	0	3	0
chr7	24856228	24888795	circ_210	27	-	0	2	3	0	0	0	17	5
chr1	93677657	93680523	circ_211	5	+	0	0	0	0	0	0	0	5
chr11	14793482	14840755	circ_212	18	+	0	0	0	0	7	6	2	3
chr14	97000827	97029230	circ_213	2	+	0	0	0	0	0	0	2	0
chr11	68272612	68305359	circ_214	84	+	0	0	0	0	5	15	26	38
chr20	42088672	42089238	circ_215	3	+	0	0	0	0	0	0	3	0
chr14	45644273	45646179	circ_216	13	+	0	2	0	0	0	3	8	0
chr5	130766551	130778230	circ_217	3	-	0	0	0	0	0	0	3	0
chr15	58284902	58306479	circ_218	187	-	0	0	9	4	0	46	0	128
chr18	23845133	23866463	circ_219	5	+	0	0	0	0	0	0	0	5
chr11	8673346	8701610	circ_220	6	-	0	0	0	0	0	0	6	0
chr2	171974248	171974367	circ_221	24	-	0	0	0	0	0	9	9	6
chr8	135521861	135533244	circ_222	41	-	0	0	0	0	15	0	26	0
chr1	162546566	162567648	circ_223	12	+	0	3	0	3	0	0	0	6
chr9	7011697	7015929	circ_224	5	+	0	2	0	0	3	0	0	0
chr18	12951853	12963370	circ_225	23	+	0	2	0	0	4	0	14	3
chr1	114483003	114495511	circ_226	2	+	0	0	0	0	0	0	2	0
chr2	29356520	29366811	circ_227	2	+	0	0	0	0	2	0	0	0
chr1	84644859	84650865	circ_228	12	+	0	0	0	0	0	0	5	7
chr6	43538238	43541338	circ_229	9	-	0	0	0	0	0	0	0	9
chr3	183962985	183963600	circ_230	5	-	0	0	0	0	0	0	0	5
chr9	37495165	37498221	circ_231	42	+	0	0	0	3	4	7	9	19
chr1	26623409	26624553	circ_232	9	-	0	0	0	0	3	0	0	6
chr14	104488493	104491017	circ_233	11	+	0	0	0	0	2	0	9	0
chr15	44859621	44865018	circ_234	4	-	0	0	0	0	2	0	0	2
chr22	43230247	43231499	circ_235	6	-	0	0	0	0	0	0	0	6
chr1	31810021	31819587	circ_236	3	+	0	0	0	0	0	0	3	0
chr14	103296670	103342862	circ_237	32	+	2	0	0	2	0	17	0	11
chr17	53024621	53027487	circ_238	19	+	0	0	0	0	0	0	19	0
chr7	148514968	148516779	circ_239	11	-	0	0	2	0	0	5	4	0
chr15	76205543	76206546	circ_240	30	+	0	3	2	0	2	3	0	20
chr12	32866142	32875567	circ_241	37	+	0	5	0	0	9	0	17	6
chr20	49520425	49521386	circ_242	3	-	0	0	0	0	0	0	3	0
chr19	33108494	33116872	circ_243	31	-	2	0	0	0	5	0	0	24
chr22	20397112	20398723	circ_244	20	-	0	0	0	2	0	3	0	15
chr4	48608454	48611084	circ_245	8	-	0	0	0	0	0	0	2	6
chr12	4634419	4645385	circ_246	2	-	0	0	0	0	0	0	2	0
chr17	34247190	34257259	circ_247	2	-	0	0	0	0	0	2	0	0
chr17	34144719	34147441	circ_248	8	+	0	0	0	0	2	0	6	0
chrX	62875373	62898452	circ_249	30	-	0	2	0	0	3	0	25	0
chr14	32902665	32903023	circ_250	2	+	0	0	0	0	0	0	2	0
chr14	24624365	24627408	circ_251	5	+	0	0	0	0	0	0	0	5
chr12	70723202	70724249	circ_252	17	+	0	5	0	4	3	2	0	3
chr3	142394998	142396955	circ_253	3	+	0	0	0	0	0	3	0	0
chr5	1477518	1489973	circ_254	5	-	0	0	0	0	0	0	5	0
chr7	30638411	30643188	circ_255	14	+	0	0	0	6	0	3	0	5
chr2	242192807	242207956	circ_256	13	-	0	0	0	0	0	0	0	13
chr5	64824278	64850773	circ_257	3	-	0	0	0	0	0	3	0	0
chr17	6493098	6511784	circ_258	7	-	0	0	0	0	0	7	0	0
chr4	76573822	76581054	circ_259	43	-	0	0	0	2	0	8	17	16
chr1	242042050	242042645	circ_260	2	+	0	0	2	0	0	0	0	0
chr11	120347369	120348235	circ_261	69	+	0	2	0	0	17	17	25	8
chr11	85742510	85742653	circ_262	13	-	0	0	0	0	0	0	4	9
chr15	65772559	65773953	circ_263	11	-	0	0	0	0	2	4	0	5
chr4	16204084	16204203	circ_264	2	-	0	0	0	0	0	2	0	0
chr19	38866799	38872868	circ_265	4	+	0	0	0	2	0	0	0	2
chr12	113603448	113617810	circ_266	8	-	0	0	0	0	0	0	0	8
chr11	110007387	110008139	circ_267	9	+	0	0	0	0	4	0	5	0
chr1	144048708	144053668	circ_268	28	+	0	8	0	0	8	0	12	0
chr19	2790418	2799789	circ_269	2	+	0	0	2	0	0	0	0	0
chr3	93707515	93722752	circ_270	2	+	0	2	0	0	0	0	0	0
chr8	95543190	95550574	circ_271	2	-	0	0	0	0	0	0	2	0
chr21	34901155	34903190	circ_272	3	-	0	0	0	3	0	0	0	0
chr11	12247717	12248678	circ_273	4	+	0	2	0	0	0	2	0	0
chr17	3480419	3495677	circ_274	3	-	0	0	0	0	0	0	3	0
chr22	41527391	41527637	circ_275	5	+	0	0	0	0	0	0	5	0
chr13	46559431	46563232	circ_276	6	-	0	0	0	0	0	0	6	0
chr8	128152988	128235911	circ_277	3	-	0	0	0	0	0	0	3	0
chr6	149846278	149862722	circ_278	8	-	0	0	0	0	0	3	0	5
chr7	102517913	102518897	circ_279	10	-	0	0	0	0	0	10	0	0
chr3	33165899	33175757	circ_280	2	+	0	0	0	0	2	0	0	0
chr8	38975604	39044564	circ_281	2	+	0	0	0	0	0	0	0	2
chr8	42146151	42147791	circ_282	8	+	0	0	0	0	0	0	0	8
chr15	94841429	94884153	circ_283	18	+	0	2	0	0	3	0	13	0
chr12	56510558	56510995	circ_284	4	+	0	0	0	0	0	0	4	0
chr22	19978107	19998031	circ_285	10	-	0	0	0	2	0	0	0	8
chr7	51094242	51153001	circ_286	3	-	0	0	0	0	0	0	3	0
chr17	1778954	1783985	circ_287	7	+	0	0	0	0	0	7	0	0
chr5	90059121	90079874	circ_288	15	+	0	0	0	0	0	0	0	15
chr5	180666486	180668639	circ_289	2	-	0	0	0	0	0	2	0	0
chr1	173921123	173921276	circ_290	5	-	0	0	0	0	0	2	3	0
chr7	75103969	75113533	circ_291	15	-	0	0	0	0	0	6	0	9
chr9	97177439	97200810	circ_292	4	+	0	0	0	0	0	2	2	0
chr8	97892025	97892233	circ_293	60	+	0	0	6	0	0	30	0	24
chr2	73716760	73718625	circ_294	4	+	0	0	0	0	0	4	0	0
chr14	52977957	53011089	circ_295	19	-	0	0	0	0	2	8	9	0
chr9	126345447	126414402	circ_296	3	-	0	0	0	0	0	0	3	0
chr7	156554827	156619471	circ_297	2	-	0	0	0	0	0	0	0	2
chr21	10959740	10987877	circ_298	7	-	0	0	0	0	0	0	0	7
chr9	127074787	127076264	circ_299	11	+	0	0	0	0	0	0	4	7
chrX	70617102	70621589	circ_300	3	+	0	0	0	3	0	0	0	0
chr12	89996819	89998123	circ_301	9	-	2	0	0	0	4	0	3	0
chr5	95099211	95124562	circ_302	28	+	2	4	0	0	8	4	10	0
chr14	96993766	96994343	circ_303	2	+	0	0	0	0	0	2	0	0
chr7	157015947	157024021	circ_304	8	+	0	0	0	0	0	0	0	8
chr1	33290913	33295668	circ_305	97	+	3	6	0	9	13	0	27	39
chr16	89815066	89833645	circ_306	98	-	0	6	0	2	0	6	12	72
chr7	110907226	110915209	circ_307	3	-	0	0	0	0	3	0	0	0
chr3	172486796	172504364	circ_308	27	+	0	3	0	0	3	0	21	0
chr13	42245081	42266074	circ_309	10	-	0	0	0	0	0	3	0	7
chr2	170802797	170917953	circ_310	8	+	0	0	0	3	0	5	0	0
chr6	32147427	32147708	circ_311	2	+	0	0	0	0	0	0	2	0
chr1	183083665	183087281	circ_312	2	+	0	0	0	0	0	0	2	0
chrX	2536780	2541494	circ_313	5	+	0	0	0	0	0	0	5	0
chr19	36579939	36580208	circ_314	53	+	0	0	0	0	6	12	31	4
chr11	85687665	85692271	circ_315	12	-	2	0	0	0	0	2	4	4
chr2	10794606	10808849	circ_316	23	-	0	0	0	0	0	3	0	20
chr17	4799487	4799637	circ_317	2	+	0	0	0	0	0	2	0	0
chr10	96351985	96354611	circ_318	21	+	0	0	0	0	3	0	13	5
chr1	33244982	33245879	circ_319	5	-	0	0	0	0	0	0	0	5
chr19	33604672	33605325	circ_320	58	+	0	0	4	3	0	6	16	29
chr1	155691307	155695810	circ_321	44	+	0	3	0	7	5	0	4	25
chr2	128087496	128088081	circ_322	2	-	0	0	0	0	0	0	2	0
chr20	37394044	37396239	circ_323	2	+	0	0	0	0	0	2	0	0
chr2	27604992	27610025	circ_324	8	-	0	3	0	0	0	0	0	5
chr9	139793164	139794124	circ_325	12	+	0	0	0	0	3	0	9	0
chr9	2070417	2161903	circ_326	2	+	2	0	0	0	0	0	0	0
chr2	203921149	203942560	circ_327	11	+	0	0	0	0	0	0	0	11
chr11	3774545	3800487	circ_328	3	-	0	0	0	0	0	0	0	3
chr20	25394425	25397838	circ_329	4	+	0	0	0	0	0	2	2	0
chr11	9430032	9431633	circ_330	3	+	0	0	0	0	0	0	0	3
chr15	63821212	63829355	circ_331	77	+	2	2	5	0	3	12	30	23
chr13	49742748	49749677	circ_332	41	+	0	7	0	0	2	0	32	0
chr17	58372043	58422969	circ_333	5	-	0	0	0	0	0	0	2	3
chr16	28840721	28845532	circ_334	2	+	0	0	0	0	0	0	2	0
chr1	224492437	224492868	circ_335	17	-	0	0	0	0	0	5	3	9
chr2	25705664	25754466	circ_336	4	-	0	0	0	0	0	0	4	0
chr19	960091	968503	circ_337	8	+	0	0	0	0	0	0	0	8
chr2	240111528	240274613	circ_338	19	-	0	0	0	0	3	0	0	16
chr15	78757592	78762943	circ_339	2	+	0	0	0	0	0	0	0	2
chr15	43335412	43352312	circ_340	16	-	0	2	0	0	0	0	0	14
chr16	89851261	89874775	circ_341	2	-	0	0	0	0	2	0	0	0
chr9	134067594	134077104	circ_342	2	+	0	0	2	0	0	0	0	0
chr16	10524467	10525312	circ_343	13	+	0	0	0	0	0	4	4	5
chr2	43969879	43973102	circ_344	22	+	0	0	0	7	0	0	3	12
chr8	68211443	68213615	circ_345	14	-	0	0	0	0	0	0	6	8
chr5	134010304	134015418	circ_346	4	+	0	0	0	0	0	2	2	0
chrY	1662336	1664425	circ_347	8	+	0	0	0	0	0	0	0	8
chr8	141798262	141900868	circ_348	2	-	0	0	0	0	2	0	0	0
chr5	64483842	64511314	circ_349	3	-	0	3	0	0	0	0	0	0
chr3	100432486	100455560	circ_350	2	+	0	0	0	0	0	0	2	0
chr4	151836759	151850217	circ_351	3	-	0	0	3	0	0	0	0	0
chr17	41455038	41459028	circ_352	2	-	0	2	0	0	0	0	0	0
chr2	43625109	43657441	circ_353	9	-	0	0	0	0	2	0	7	0
chrX	134990247	134993491	circ_354	2	+	0	0	0	0	0	2	0	0
chr2	29149333	29158473	circ_355	4	+	0	0	0	0	0	4	0	0
chr5	127483313	127488497	circ_356	5	+	0	0	0	0	0	0	0	5
chr3	142215202	142224145	circ_357	5	-	0	5	0	0	0	0	0	0
chr7	74524751	74528329	circ_358	4	+	0	0	0	0	0	0	4	0
chr14	35269429	35272194	circ_359	22	-	0	2	0	0	3	4	9	4
chr17	76069117	76079247	circ_360	10	+	0	0	0	0	0	0	0	10
chr1	213244347	213290752	circ_361	32	+	0	0	0	0	0	9	7	16
chr20	10536878	10541468	circ_362	108	+	2	0	2	0	5	22	28	49
chr9	111795586	111870850	circ_363	10	-	0	4	0	0	0	0	6	0
chr15	41352064	41362745	circ_364	9	-	0	0	0	0	2	0	5	2
chr3	135820848	135825164	circ_365	3	+	0	0	0	0	0	0	3	0
chr5	134113263	134154694	circ_366	3	+	0	3	0	0	0	0	0	0
chr3	186508114	186522513	circ_367	4	-	0	0	0	0	0	4	0	0
chr5	145539936	145547828	circ_368	6	-	0	0	0	0	0	0	0	6
chr20	47688822	47707559	circ_369	12	+	0	2	0	0	0	3	7	0
chr1	229661682	229678118	circ_370	4	-	0	0	0	0	0	4	0	0
chr17	44127898	44145033	circ_371	21	-	0	0	0	0	2	0	3	16
chr16	28157414	28181230	circ_372	48	-	4	0	0	0	5	3	5	31
chr12	82780581	82796909	circ_373	4	+	0	0	2	0	0	0	2	0
chr3	171969049	171979873	circ_374	140	+	4	16	0	0	0	11	109	0
chr1	167988782	167992285	circ_375	6	+	0	0	0	0	0	0	0	6
chr9	96233422	96261168	circ_376	597	+	11	50	25	10	65	82	213	141
chr12	21624361	21627913	circ_377	2	-	0	0	0	2	0	0	0	0
chr12	10319310	10321774	circ_378	5	-	0	0	0	0	0	0	5	0
chr4	151792496	151814301	circ_379	5	-	0	0	0	2	0	3	0	0
chr4	2339133	2355800	circ_380	9	-	0	0	0	0	0	0	4	5
chr15	58284902	58287337	circ_381	5	-	0	0	0	3	0	0	0	2
chr12	13061176	13062105	circ_382	10	+	0	0	0	0	6	0	4	0
chr19	4499487	4499716	circ_383	7	+	0	0	0	0	0	4	0	3
chr11	14839728	14882912	circ_384	2	+	0	2	0	0	0	0	0	0
chr1	52800359	52803606	circ_385	3	+	0	0	0	0	0	0	3	0
chr1	70694104	70705203	circ_386	43	+	0	0	0	0	2	4	4	33
chr19	49348626	49355583	circ_387	21	-	0	0	0	0	0	8	0	13
chr20	5939173	5944005	circ_388	32	+	0	4	2	0	5	0	5	16
chr5	133534776	133536765	circ_389	7	-	0	0	0	0	0	0	7	0
chr3	122182788	122215417	circ_390	7	-	0	0	0	0	0	3	4	0
chr15	78805425	78807449	circ_391	4	+	0	0	0	0	0	0	2	2
chr2	61717776	61761038	circ_392	3	-	3	0	0	0	0	0	0	0
chr7	150648535	150648923	circ_393	2	-	0	0	0	0	0	2	0	0
chr21	40641824	40670508	circ_394	3	-	0	0	0	0	0	0	0	3
chr3	33877535	33887080	circ_395	7	+	0	0	0	0	0	0	2	5
chr2	86378419	86393767	circ_396	19	-	0	3	0	0	0	4	2	10
chr1	880897	892405	circ_397	2	-	0	0	0	2	0	0	0	0
chr6	157454161	157488319	circ_398	12	+	0	0	0	0	0	0	0	12
chr7	120629444	120629924	circ_399	7	+	0	0	0	0	0	0	0	7
chr17	30320883	30322781	circ_400	31	+	0	0	0	0	0	16	9	6
chr16	4029116	4043511	circ_401	2	-	0	0	0	0	2	0	0	0
chr1	19670851	19684057	circ_402	2	-	0	0	0	0	0	2	0	0
chr7	98983324	98991742	circ_403	3	+	0	0	0	0	0	0	3	0
chr15	50875285	50884823	circ_404	29	-	0	0	0	0	0	3	9	17
chr6	144779905	144784002	circ_405	2	+	0	0	0	0	0	0	2	0
chr3	47476497	47476627	circ_406	11	-	0	0	0	0	0	0	0	11
chr20	5538590	5539465	circ_407	6	-	0	0	4	0	0	2	0	0
chr6	84634188	84646095	circ_408	2	+	0	0	0	0	0	0	0	2
chr2	99802639	99812219	circ_409	70	+	0	6	0	0	17	2	17	28
chr21	47910512	47917020	circ_410	2	+	0	0	0	0	0	0	2	0
chr13	41890981	41905505	circ_411	3	+	0	0	0	0	0	0	3	0
chr5	68417520	68423959	circ_412	3	+	0	0	3	0	0	0	0	0
chr16	70560489	70602398	circ_413	8	+	0	0	0	0	0	0	0	8
chr14	53175026	53178242	circ_414	3	+	0	0	0	0	0	0	3	0
chr10	94234597	94267962	circ_415	3	-	0	0	0	0	0	0	3	0
chrX	100273959	100276304	circ_416	5	-	0	0	0	0	0	0	0	5
chr6	108214685	108230239	circ_417	5	-	0	0	0	0	0	0	5	0
chr7	95864113	95906650	circ_418	7	-	0	0	0	0	0	2	5	0
chr1	47725960	47737913	circ_419	12	-	0	4	0	0	2	0	0	6
chr16	162620	180590	circ_420	4	-	0	0	0	0	0	0	4	0
chr6	149718739	149719198	circ_421	4	+	0	0	0	0	0	0	4	0
chr16	81703746	81712233	circ_422	3	+	0	0	0	0	0	3	0	0
chr10	22616878	22617108	circ_423	3	+	0	0	0	0	0	0	0	3
chr21	33740711	33750850	circ_424	3	-	0	0	0	0	0	0	3	0
chr11	70260647	70260758	circ_425	2	+	0	2	0	0	0	0	0	0
chr8	22265822	22269719	circ_426	10	+	0	0	0	0	2	6	2	0
chr22	31661931	31664186	circ_427	7	+	0	0	0	0	0	7	0	0
chr11	686857	688460	circ_428	11	-	0	2	0	0	0	0	3	6
chr13	46077378	46085989	circ_429	4	+	0	0	0	0	0	0	4	0
chr19	15469777	15487825	circ_430	2	-	0	0	0	0	0	2	0	0
chr5	16680055	16690028	circ_431	4	-	0	0	0	0	0	0	4	0
chr22	23637210	23637342	circ_432	4	+	0	0	0	0	0	0	0	4
chr7	30395343	30402072	circ_433	7	+	0	0	0	0	0	0	7	0
chr11	27393161	27414065	circ_434	3	-	0	0	0	0	0	0	3	0
chr21	47697440	47700051	circ_435	3	-	0	0	0	0	0	0	3	0
chr2	37105033	37121176	circ_436	24	-	0	0	0	0	0	3	11	10
chr18	196636	199316	circ_437	138	+	4	7	2	5	31	20	39	30
chr4	83978078	83984399	circ_438	13	+	0	0	0	0	0	3	6	4
chr7	17885217	17890587	circ_439	114	-	0	15	5	6	16	12	43	17
chr19	8520288	8536311	circ_440	8	+	0	2	0	0	0	0	0	6
chr9	37304184	37305711	circ_441	26	+	0	0	0	0	0	0	3	23
chr10	73887839	73956747	circ_442	3	-	0	0	0	0	0	0	3	0
chr9	18657636	18662071	circ_443	3	+	0	0	0	0	3	0	0	0
chr19	48221765	48229481	circ_444	49	+	3	0	0	0	11	4	27	4
chr5	61745753	61789951	circ_445	3	+	0	0	0	0	0	0	3	0
chr10	93699708	93726514	circ_446	6	+	0	0	0	0	0	0	6	0
chr22	31658119	31664186	circ_447	2	+	0	0	2	0	0	0	0	0
chr19	45377172	45377735	circ_448	2	+	0	2	0	0	0	0	0	0
chr9	134814767	134889854	circ_449	4	-	0	0	0	0	0	0	4	0
chr17	79058631	79060380	circ_450	15	+	0	0	0	0	2	0	0	13
chr17	57663513	57676844	circ_451	2	+	0	0	0	2	0	0	0	0
chr19	47875986	47878965	circ_452	3	+	0	0	3	0	0	0	0	0
chr12	51502903	51512555	circ_453	3	-	0	0	0	0	0	3	0	0
chr12	133357383	133360893	circ_454	35	-	2	0	0	0	11	12	10	0
chr19	5219320	5222231	circ_455	2	-	0	0	0	0	0	0	2	0
chr15	67523567	67529158	circ_456	29	-	0	5	0	0	0	0	0	24
chr22	36737414	36745300	circ_457	48	-	0	0	0	0	12	0	19	17
chr1	213170496	213186760	circ_458	2	-	0	0	0	2	0	0	0	0
chr2	98408848	98430851	circ_459	6	-	0	0	0	0	0	0	0	6
chr16	9012887	9024254	circ_460	21	-	0	0	0	0	2	0	7	12
chr10	121275020	121286936	circ_461	12	-	0	0	0	6	0	6	0	0
chr1	19563635	19567636	circ_462	3	-	0	0	3	0	0	0	0	0
chr19	39207725	39208714	circ_463	2	+	0	0	0	0	0	0	2	0
chr16	32163434	32165317	circ_464	2	-	0	0	0	0	0	2	0	0
chr16	69687138	69693802	circ_465	6	+	0	0	0	0	0	0	6	0
chr5	79974745	80150135	circ_466	9	+	0	4	5	0	0	0	0	0
chr2	32889369	32927987	circ_467	7	+	0	0	0	0	0	0	0	7
chr3	126445920	126449473	circ_468	5	+	0	0	0	0	0	0	0	5
chr3	47762155	47787483	circ_469	62	-	3	0	0	0	6	9	0	44
chr4	2883624	2895820	circ_470	3	+	0	0	0	0	0	0	3	0
chr10	70153831	70156638	circ_471	2	-	0	0	0	0	0	2	0	0
chr7	39243833	39247219	circ_472	20	+	0	0	0	4	0	2	0	14
chr12	44161905	44177527	circ_473	2	+	0	0	0	0	0	2	0	0
chr5	70840189	70858347	circ_474	2	+	0	0	0	2	0	0	0	0
chr2	219321814	219328089	circ_475	2	-	0	2	0	0	0	0	0	0
chr11	59367968	59378062	circ_476	2	-	0	0	0	0	0	2	0	0
chr6	43316061	43320214	circ_477	4	-	0	0	0	0	0	0	0	4
chr1	171483674	171486953	circ_478	2	+	0	0	0	0	0	2	0	0
chr9	14146687	14155892	circ_479	113	-	5	12	0	0	23	0	73	0
chr12	122286904	122295725	circ_480	3	-	0	0	0	0	0	0	3	0
chr4	54248444	54250043	circ_481	35	+	0	0	0	0	2	5	4	24
chr20	45891031	45905539	circ_482	379	-	5	7	15	14	11	93	16	218
chr7	111127293	111409733	circ_483	10	-	0	0	0	10	0	0	0	0
chr2	36737125	36749456	circ_484	9	+	0	0	0	0	3	0	6	0
chr15	35182415	35185974	circ_485	7	-	0	0	0	3	0	0	0	4
chr3	197707196	197726213	circ_486	2	+	0	0	0	0	0	0	2	0
chr3	193332511	193355854	circ_487	2	+	0	0	0	0	2	0	0	0
chr17	2929301	2930364	circ_488	21	+	0	0	0	0	7	0	14	0
chr18	54426095	54448887	circ_489	103	+	2	0	0	0	18	13	36	34
chr13	41892941	41905505	circ_490	6	+	0	0	0	0	3	0	0	3
chr2	68717321	68753374	circ_491	27	+	0	0	0	4	0	5	0	18
chr10	5765639	5782460	circ_492	9	+	0	0	0	0	0	0	0	9
chr5	43624133	43628489	circ_493	20	+	0	0	0	0	0	0	0	20
chr7	100189289	100189525	circ_494	29	+	0	9	0	0	5	0	9	6
chr17	42399786	42400220	circ_495	12	-	0	0	0	0	0	0	0	12
chr8	28704263	28717080	circ_496	14	-	0	0	0	0	0	0	0	14
chr6	24502750	24523153	circ_497	3	+	0	0	0	0	0	0	3	0
chr2	9000742	9008679	circ_498	5	-	0	0	2	0	0	3	0	0
chr17	725596	727005	circ_499	4	-	0	0	0	0	0	0	4	0
chr16	53342597	53352252	circ_500	7	+	0	3	0	0	0	0	2	2
chr20	57781959	57782111	circ_501	4	+	0	2	0	0	0	0	2	0
chr5	95087942	95091465	circ_502	2	+	0	0	0	0	0	0	2	0
chr1	20230759	20231480	circ_503	12	+	0	0	0	0	3	0	9	0
chr2	70486491	70488518	circ_504	15	+	0	0	0	0	4	0	11	0
chr11	85723323	85742653	circ_505	5	-	0	0	2	0	0	0	0	3
chr10	5932981	5969504	circ_506	2	+	0	0	0	2	0	0	0	0
chr11	94219089	94224131	circ_507	10	-	0	0	0	0	5	3	0	2
chr1	54502282	54509198	circ_508	6	-	0	0	0	0	0	6	0	0
chr12	57674140	57677839	circ_509	16	-	0	0	0	0	0	4	9	3
chr15	35665721	35747021	circ_510	3	-	0	0	0	0	0	3	0	0
chr7	32615338	32619884	circ_511	3	+	0	0	0	0	0	0	0	3
chr14	73783097	73789912	circ_512	4	-	0	4	0	0	0	0	0	0
chr7	91991498	92000921	circ_513	12	+	0	0	0	0	0	0	0	12
chr10	5998341	6002530	circ_514	2	-	0	0	0	0	0	0	2	0
chr12	29604277	29618152	circ_515	2	-	0	0	0	0	0	0	2	0
chr15	51040309	51041943	circ_516	8	-	0	0	0	0	4	0	4	0
chr10	50701162	50714058	circ_517	336	-	10	20	0	2	54	0	240	10
chr10	7327827	7423911	circ_518	6	-	0	0	0	0	0	0	6	0
chr9	73376516	73426160	circ_519	3	-	0	0	0	0	0	0	3	0
chr18	59954583	59966093	circ_520	2	+	0	0	0	0	0	2	0	0
chr12	123811972	123830114	circ_521	3	-	0	3	0	0	0	0	0	0
chr9	111835635	111870850	circ_522	12	-	0	0	0	0	0	0	12	0
chr3	196650284	196654750	circ_523	2	+	0	0	0	0	0	0	0	2
chr19	3193281	3196275	circ_524	5	+	0	0	0	5	0	0	0	0
chr5	53691178	53704351	circ_525	15	+	0	0	0	0	0	5	0	10
chr11	3716678	3722069	circ_526	12	-	0	3	0	0	0	6	3	0
chr12	62932031	62940852	circ_527	2	+	0	0	0	0	0	0	0	2
chr3	196792578	196796131	circ_528	5	-	0	0	0	0	0	0	5	0
chrX	102094728	102120080	circ_529	7	+	0	0	0	0	2	5	0	0
chr17	41247862	41251897	circ_530	3	-	0	0	0	0	0	0	3	0
chr5	154169884	154188163	circ_531	6	+	0	0	0	4	0	0	2	0
chr21	47819503	47822397	circ_532	3	+	0	0	0	0	0	0	0	3
chr7	11080298	11101712	circ_533	5	+	0	0	0	0	0	0	5	0
chr2	96614277	96624411	circ_534	2	-	0	0	0	0	0	0	0	2
chr2	240834621	240852407	circ_535	9	-	0	0	2	3	0	0	0	4
chr20	31062403	31115716	circ_536	17	-	0	0	3	0	0	4	0	10
chr17	65887959	65889841	circ_537	3	+	0	0	0	0	0	0	3	0
chr1	40661303	40668286	circ_538	23	+	0	0	0	0	0	5	0	18
chr1	31742004	31764853	circ_539	30	-	0	0	0	3	2	0	10	15
chr18	20562180	20569281	circ_540	2	+	0	0	0	0	0	2	0	0
chr20	50234028	50245611	circ_541	7	-	0	0	0	0	0	0	7	0
chr7	8167502	8167772	circ_542	2	-	0	0	0	0	0	2	0	0
chr15	93543741	93558139	circ_543	58	+	0	0	0	0	2	14	3	39
chr15	99465376	99491937	circ_544	5	+	0	0	0	0	0	0	5	0
chr10	21875222	21959633	circ_545	8	+	0	0	0	0	0	0	0	8
chr12	120587409	120587847	circ_546	2	-	0	0	0	0	0	2	0	0
chr4	166929094	166935712	circ_547	8	+	0	0	0	0	0	0	8	0
chr9	99797007	99797975	circ_548	2	-	0	0	0	0	2	0	0	0
chr1	184859241	184863340	circ_549	4	-	0	0	0	0	0	0	0	4
chr2	161157161	161174738	circ_550	3	-	0	0	0	0	0	0	3	0
chr15	50940883	50955243	circ_551	83	-	2	3	6	0	23	7	26	16
chr13	49580287	49649500	circ_552	5	+	0	0	0	0	0	0	5	0
chr3	185316199	185331196	circ_553	84	+	0	7	0	0	3	8	20	46
chr5	172336669	172362313	circ_554	2	+	0	0	0	0	2	0	0	0
chr1	70887248	70890099	circ_555	12	+	0	0	0	0	0	0	12	0
chr21	38480691	38525577	circ_556	4	+	0	0	0	0	0	4	0	0
chr8	61121308	61144938	circ_557	20	-	0	0	0	3	0	3	0	14
chr15	94884041	94945248	circ_558	3	+	0	0	0	0	0	0	3	0
chr14	35252967	35264971	circ_559	5	-	0	0	0	0	0	0	5	0
chr1	55182272	55183326	circ_560	3	+	0	0	0	0	0	0	3	0
chr2	101902542	101911643	circ_561	3	-	0	0	0	0	0	0	3	0
chr5	178199429	178203277	circ_562	21	-	0	0	0	0	0	6	0	15
chr3	17549965	17627958	circ_563	2	-	0	0	0	2	0	0	0	0
chr11	77330650	77333718	circ_564	11	-	0	0	0	0	2	3	6	0
chr4	7006570	7016284	circ_565	71	+	0	0	0	0	0	8	0	63
chr1	235543333	235590554	circ_566	4	+	0	0	0	0	0	0	0	4
chr3	122964745	122978436	circ_567	14	+	0	0	0	0	2	0	12	0
chrX	40489865	40498380	circ_568	3	-	0	0	0	0	0	0	0	3
chr1	39916723	39926466	circ_569	11	+	0	0	0	0	0	0	4	7
chr21	22664423	22710854	circ_570	4	+	0	0	0	4	0	0	0	0
chr11	10825683	10825965	circ_571	7	-	0	0	0	0	0	0	0	7
chr9	115038123	115060196	circ_572	37	-	0	2	0	0	8	6	4	17
chr13	41808025	41808143	circ_573	5	-	0	0	0	0	0	0	0	5
chr3	136260960	136349823	circ_574	8	-	0	0	0	0	0	0	8	0
chr12	107245227	107254190	circ_575	7	+	0	2	0	0	0	5	0	0
chr16	57800785	57806200	circ_576	3	-	0	0	0	0	0	0	3	0
chr2	9474866	9484764	circ_577	4	+	0	0	0	0	0	4	0	0
chr18	6971855	6986346	circ_578	2	-	0	0	0	0	0	0	2	0
chr15	32815229	32825569	circ_579	5	-	0	2	0	0	3	0	0	0
chr7	2405951	2411484	circ_580	3	+	0	0	0	0	0	3	0	0
chr13	79928573	79929519	circ_581	2	-	0	0	0	0	0	0	2	0
chr11	94528176	94564707	circ_582	2	+	0	0	2	0	0	0	0	0
chr14	91356830	91389540	circ_583	3	-	0	0	3	0	0	0	0	0
chr2	201790558	201802689	circ_584	8	-	0	0	0	0	0	0	8	0
chr1	213037066	213046160	circ_585	104	+	5	4	0	2	16	12	28	37
chr17	4578568	4579179	circ_586	4	-	0	2	0	0	0	0	2	0
chr1	225140371	225161855	circ_587	320	+	4	0	29	23	3	58	5	198
chr1	114440461	114444507	circ_588	6	-	0	0	0	0	0	0	4	2
chr22	41521867	41527637	circ_589	2	+	0	0	0	0	2	0	0	0
chr8	141771263	141813749	circ_590	2	-	0	0	0	0	0	0	2	0
chr4	178274461	178274882	circ_591	167	+	0	0	0	0	15	23	15	114
chr14	52922041	52937398	circ_592	5	-	0	0	0	0	2	3	0	0
chr5	38523520	38530768	circ_593	655	-	35	81	0	0	138	4	387	10
chr11	34111725	34113603	circ_594	212	+	0	5	12	5	14	25	63	88
chr21	38858768	38878657	circ_595	7	+	0	0	0	0	0	0	0	7
chr16	4487402	4493165	circ_596	4	+	0	0	0	0	0	4	0	0
chr3	13393378	13395607	circ_597	84	-	3	0	0	7	15	17	19	23
chr5	68396633	68410323	circ_598	3	+	0	0	0	0	0	0	3	0
chr17	30202252	30207773	circ_599	5	-	0	0	0	0	0	0	0	5
chr5	6737622	6751310	circ_600	5	+	0	0	0	0	2	3	0	0
chr1	10132085	10165802	circ_601	8	+	0	0	0	0	0	0	0	8
chr6	25482484	25500463	circ_602	5	+	0	0	0	0	0	0	5	0
chr4	76582740	76587233	circ_603	2	-	0	0	0	0	0	2	0	0
chr2	61575004	61577828	circ_604	10	-	0	2	0	0	0	3	0	5
chr17	62518819	62530855	circ_605	2	+	0	0	0	0	0	0	2	0
chr11	85373432	85374645	circ_606	15	-	0	0	0	0	0	2	2	11
chr1	150300778	150307712	circ_607	2	+	0	0	0	0	0	0	2	0
chr3	196094898	196096382	circ_608	10	-	0	0	0	0	2	8	0	0
chr5	140960310	140963182	circ_609	45	-	0	2	0	7	5	11	6	14
chr10	75597225	75632841	circ_610	6	-	0	0	0	2	0	4	0	0
chr22	19808120	19808898	circ_611	101	-	0	0	6	6	3	18	8	60
chr2	174223439	174230320	circ_612	6	+	0	0	0	0	0	0	0	6
chr11	68560782	68562379	circ_613	17	-	0	2	0	0	2	0	13	0
chr7	5952473	5959597	circ_614	10	+	0	0	0	0	0	0	0	10
chr9	432165	432324	circ_615	4	+	0	0	0	4	0	0	0	0
chr1	78430330	78435699	circ_616	4	-	0	0	0	0	0	0	0	4
chr4	151119153	151125041	circ_617	17	+	0	0	0	0	0	0	17	0
chr8	19457280	19459376	circ_618	28	-	0	6	0	0	0	0	22	0
chr20	30729568	30730908	circ_619	5	+	0	0	0	0	0	0	0	5
chr2	112630206	112636548	circ_620	2	-	0	0	0	0	0	0	2	0
chr16	71718378	71748704	circ_621	5	-	0	0	0	0	2	3	0	0
chr21	11021109	11029717	circ_622	21	-	0	0	0	2	0	0	0	19
chr20	60733727	60737987	circ_623	3	+	0	0	0	0	0	3	0	0
chr18	33721099	33739978	circ_624	4	+	0	0	0	0	0	0	4	0
chr14	91614124	91626741	circ_625	7	+	0	0	0	0	0	0	0	7
chr4	123856868	123949550	circ_626	4	+	0	0	0	0	0	0	4	0
chr2	159954148	159992809	circ_627	7	+	0	0	0	0	3	0	4	0
chr2	100050793	100081447	circ_628	12	-	0	2	2	0	0	0	0	8
chr17	66303083	66397591	circ_629	9	+	2	0	0	0	4	0	3	0
chr14	73753817	73763993	circ_630	3	-	0	0	0	0	0	0	3	0
chr6	71442080	71508440	circ_631	12	+	0	0	0	0	0	0	12	0
chr12	110819556	110819753	circ_632	6	-	0	0	0	0	0	0	0	6
chr1	200549381	200561368	circ_633	8	-	0	0	5	0	0	0	0	3
chr2	63605520	63609229	circ_634	6	-	0	4	0	0	0	0	2	0
chr12	62687959	62749256	circ_635	2	+	0	0	0	0	0	0	0	2
chr12	520912	527802	circ_636	3	+	0	0	0	0	0	0	3	0
chr3	122825595	122843190	circ_637	2	+	0	0	0	0	0	2	0	0
chr11	120929053	120930794	circ_638	3	+	0	0	0	0	3	0	0	0
chr13	33232375	33258160	circ_639	3	+	0	0	0	0	0	0	3	0
chr15	72847611	72859518	circ_640	5	+	0	0	0	0	0	0	5	0
chr5	132262812	132270633	circ_641	33	-	0	0	0	0	0	2	20	11
chr22	39111911	39113005	circ_642	22	+	0	0	0	0	3	3	16	0
chr6	155095122	155099179	circ_643	441	+	5	11	27	20	0	99	55	224
chr16	70572225	70575737	circ_644	6	+	0	0	0	0	0	0	0	6
chr1	161088923	161089178	circ_645	2	+	0	0	0	0	0	0	2	0
chr1	28220522	28233793	circ_646	7	-	0	0	0	0	0	0	0	7
chr11	66811108	66813348	circ_647	4	+	0	0	0	0	0	0	4	0
chr3	185341785	185344181	circ_648	6	+	0	0	0	0	0	2	4	0
chr14	60582436	60591028	circ_649	2	+	0	0	0	2	0	0	0	0
chr15	99456272	99460105	circ_650	4	+	0	0	0	0	0	0	4	0
chr2	201784944	201800615	circ_651	3	-	0	0	0	0	0	3	0	0
chr6	37420822	37421088	circ_652	2	+	0	0	0	0	0	0	0	2
chr16	9009110	9024254	circ_653	4	-	0	4	0	0	0	0	0	0
chr21	37775055	37785613	circ_654	11	+	0	0	0	0	0	0	0	11
chr5	137342678	137354835	circ_655	21	-	3	0	0	0	0	9	9	0
chr1	31819486	31821821	circ_656	63	+	0	0	0	0	5	22	7	29
chr10	28358700	28378770	circ_657	16	-	0	0	0	0	4	0	12	0
chrX	76845303	76855289	circ_658	5	-	0	0	0	0	0	0	0	5
chr12	123270265	123276668	circ_659	17	+	0	0	0	0	6	3	8	0
chr3	195400688	195416309	circ_660	2	+	0	0	0	0	0	0	0	2
chr2	225421011	225422573	circ_661	11	-	0	0	0	0	8	0	3	0
chr15	49009214	49016226	circ_662	2	-	0	0	0	0	0	0	2	0
chrX	154274783	154280076	circ_663	4	+	0	0	0	0	0	4	0	0
chr17	5257653	5266311	circ_664	2	+	0	0	0	0	2	0	0	0
chr7	139059146	139086993	circ_665	2	+	0	0	0	2	0	0	0	0
chr14	31103152	31107453	circ_666	17	+	0	0	0	0	2	0	12	3
chr14	45715945	45716580	circ_667	5	-	0	0	0	0	3	2	0	0
chr17	47869247	47874288	circ_668	3	+	0	0	0	0	3	0	0	0
chr6	20955649	21065459	circ_669	3	+	0	0	0	0	0	0	3	0
chr2	153405534	153437563	circ_670	2	+	0	0	0	0	2	0	0	0
chr14	58674653	58682002	circ_671	4	+	0	0	0	0	0	4	0	0
chr14	55215532	55243258	circ_672	3	+	0	0	0	0	0	0	3	0
chr8	9577883	9592996	circ_673	3	+	0	0	0	0	0	0	3	0
chr5	180668491	180669345	circ_674	87	-	2	4	0	3	17	10	39	12
chrX	69561648	69573657	circ_675	122	+	0	2	4	13	0	5	34	64
chrX	24948569	24952260	circ_676	13	+	0	0	0	0	0	0	3	10
chr2	200245086	200298237	circ_677	95	-	0	2	5	0	9	17	27	35
chr5	16763589	16766307	circ_678	3	-	0	0	0	0	0	0	3	0
chr1	36226696	36228922	circ_679	2	-	0	0	0	0	0	2	0	0
chr6	108645028	108668243	circ_680	6	+	0	0	0	0	3	0	3	0
chr2	158617391	158622708	circ_681	2	-	0	0	0	0	2	0	0	0
chr2	3405547	3428434	circ_682	4	+	0	0	0	0	0	4	0	0
chr13	60667761	60707123	circ_683	10	-	0	2	0	0	0	8	0	0
chr1	203816311	203817535	circ_684	6	+	0	0	0	0	0	0	0	6
chr20	35826799	35835852	circ_685	2	+	0	0	0	0	0	0	0	2
chr8	130365049	130401975	circ_686	5	-	0	0	3	2	0	0	0	0
chr15	91030185	91035943	circ_687	49	+	3	5	0	0	3	7	31	0
chr6	132791089	132793514	circ_688	10	-	0	0	0	0	0	0	0	10
chr5	170817054	170827929	circ_689	4	+	0	0	0	0	0	0	4	0
chr6	29895160	29896323	circ_690	3	-	0	0	3	0	0	0	0	0
chr3	150293435	150299533	circ_691	38	+	0	0	0	0	4	7	17	10
chrX	137717617	137939841	circ_692	3	-	0	0	0	0	0	3	0	0
chr4	88261641	88303514	circ_693	6	-	0	0	0	0	0	6	0	0
chr1	58971731	58993007	circ_694	4	-	0	0	0	0	4	0	0	0
chr10	93000240	93021181	circ_695	2	+	0	0	0	0	0	0	2	0
chr19	11233849	11238761	circ_696	6	+	0	0	0	0	0	4	0	2
chr2	149526719	149528956	circ_697	4	+	0	0	0	0	0	4	0	0
chr15	65266939	65273363	circ_698	23	-	0	0	0	2	0	6	10	5
chr12	122720332	122724492	circ_699	19	-	0	0	0	0	0	4	4	11
chr5	111594925	111602027	circ_700	13	-	0	0	0	0	2	0	11	0
chr12	122369651	122380881	circ_701	6	+	0	0	0	2	0	0	4	0
chr21	47808656	47811291	circ_702	10	+	0	0	0	0	0	4	6	0
chr20	2845192	2845701	circ_703	2	+	0	2	0	0	0	0	0	0
chr17	7473673	7474797	circ_704	2	+	0	2	0	0	0	0	0	0
chr2	230701563	230701700	circ_705	3	-	0	0	0	0	0	0	3	0
chr19	28288661	28289084	circ_706	4	+	0	0	0	0	0	2	2	0
chr3	122156016	122215417	circ_707	6	-	0	0	0	0	0	0	6	0
chr7	103363586	103474119	circ_708	7	-	0	0	0	0	0	0	0	7
chr9	6460572	6464598	circ_709	2	+	0	0	0	0	0	0	2	0
chr1	249107187	249119565	circ_710	2	-	0	0	0	0	0	0	0	2
chr5	134705095	134705832	circ_711	134	-	0	0	0	3	12	18	43	58
chr10	128829913	128841428	circ_712	6	+	0	0	0	0	0	0	6	0
chr10	21903759	21940697	circ_713	20	+	0	0	0	0	5	10	5	0
chr19	1625574	1627425	circ_714	3	-	0	0	0	0	0	0	0	3
chr3	56705627	56707753	circ_715	11	-	0	0	0	0	4	0	7	0
chr8	27964229	27967955	circ_716	2	+	0	0	0	0	0	2	0	0
chr6	74155250	74155470	circ_717	2	-	0	0	0	0	0	0	2	0
chr6	108662622	108668243	circ_718	2	+	0	0	0	0	0	0	2	0
chr8	56854413	56860282	circ_719	20	+	0	0	0	0	0	0	4	16
chrX	24828014	24844718	circ_720	31	+	0	0	0	0	0	0	20	11
chr1	207850733	207851642	circ_721	2	+	0	0	0	0	0	0	0	2
chr1	36282482	36307351	circ_722	4	+	0	0	0	0	0	0	0	4
chr1	145608107	145608293	circ_723	2	-	0	0	0	0	0	0	2	0
chr2	114476730	114476885	circ_724	4	-	0	0	0	0	0	0	0	4
chr10	74790028	74828741	circ_725	9	-	0	0	0	0	0	3	0	6
chr12	64811825	64815251	circ_726	6	+	0	3	0	3	0	0	0	0
chr4	68586139	68594404	circ_727	6	+	0	0	0	0	0	6	0	0
chr1	229661682	229685181	circ_728	2	-	0	0	0	0	0	2	0	0
chr5	159520107	159521072	circ_729	17	-	0	0	0	3	0	0	7	7
chr1	78193979	78201843	circ_730	6	-	0	0	0	0	0	0	0	6
chr17	45754385	45755555	circ_731	12	+	0	0	0	0	0	0	0	12
chr2	128896290	128903541	circ_732	5	+	0	0	0	0	0	2	0	3
chr2	9650107	9676957	circ_733	3	-	0	0	0	0	0	0	0	3
chr1	12025536	12026373	circ_734	3	+	0	0	0	0	0	0	0	3
chr8	6582390	6590171	circ_735	38	+	0	0	0	2	3	8	9	16
chr5	37350261	37352931	circ_736	5	-	0	0	0	0	0	0	0	5
chr3	81691931	81720104	circ_737	9	-	2	2	0	0	0	0	5	0
chr1	29362337	29365938	circ_738	227	+	2	0	5	9	5	56	15	135
chr4	151842349	151850217	circ_739	11	-	0	0	0	0	0	0	6	5
chr2	61725807	61729445	circ_740	3	-	0	0	0	0	0	0	0	3
chr2	69642316	69650849	circ_741	2	-	0	0	0	0	0	0	2	0
chr6	161491639	161510503	circ_742	4	+	0	0	0	0	0	0	0	4
chr10	70545892	70549672	circ_743	2	+	0	0	0	2	0	0	0	0
chr5	68487621	68492936	circ_744	8	+	0	0	0	0	8	0	0	0
chr3	137885922	137889034	circ_745	2	-	0	0	0	0	2	0	0	0
chr19	40761064	40788683	circ_746	2	-	0	0	0	0	0	2	0	0
chr2	61308586	61315603	circ_747	2	+	0	0	0	0	0	0	0	2
chr19	13050241	13050961	circ_748	4	+	0	0	0	0	0	0	2	2
chr1	197144139	197161029	circ_749	9	-	0	0	0	0	0	6	0	3
chr18	77208781	77211126	circ_750	2	+	0	0	0	0	0	0	0	2
chr5	149416198	149428248	circ_751	10	+	0	0	0	0	0	0	0	10
chr10	70246900	70276942	circ_752	2	-	0	2	0	0	0	0	0	0
chrX	18265888	18275150	circ_753	34	-	0	0	0	0	0	13	21	0
chr9	114145490	114147722	circ_754	6	-	0	0	0	0	0	0	0	6
chrX	24717541	24760238	circ_755	4	+	0	0	0	0	0	0	0	4
chr15	42034743	42035370	circ_756	4	+	0	0	0	0	0	4	0	0
chr12	1889616	1893239	circ_757	2	+	0	0	0	0	0	0	0	2
chr14	75498770	75505115	circ_758	3	-	0	0	0	0	0	3	0	0
chr2	88091680	88095102	circ_759	2	-	0	0	0	0	0	2	0	0
chr10	70507130	70509442	circ_760	24	+	0	0	0	0	0	12	5	7
chr3	33099580	33099761	circ_761	8	-	0	0	0	0	0	0	0	8
chr6	166205398	166205823	circ_762	3	-	0	0	0	0	0	0	3	0
chr7	151921099	151933018	circ_763	27	-	0	0	0	0	2	3	0	22
chr1	197552281	197627499	circ_764	20	-	0	0	0	0	0	0	0	20
chr1	144903076	144994701	circ_765	15	-	0	0	0	2	0	0	0	13
chr10	128768965	128807068	circ_766	13	+	2	3	0	0	0	0	8	0
chr5	167920898	167929110	circ_767	48	+	0	2	7	3	0	4	20	12
chr9	74810419	74846097	circ_768	4	+	0	4	0	0	0	0	0	0
chr15	49493358	49531564	circ_769	6	+	0	2	0	0	0	0	4	0
chr5	109065042	109065214	circ_770	5	+	0	0	0	3	0	0	2	0
chr9	128112573	128118136	circ_771	2	+	0	0	0	2	0	0	0	0
chr3	47846815	47852201	circ_772	3	+	0	3	0	0	0	0	0	0
chr1	21167348	21231464	circ_773	2	-	0	2	0	0	0	0	0	0
chr14	105683880	105688251	circ_774	5	-	0	0	0	0	0	3	0	2
chr17	43516842	43528129	circ_775	4	-	0	0	0	0	0	0	0	4
chr16	87376482	87380856	circ_776	118	-	0	3	0	5	6	10	37	57
chr17	47688641	47696747	circ_777	5	-	0	0	0	0	0	0	0	5
chr2	201790558	201791623	circ_778	9	-	0	0	0	0	4	5	0	0
chr15	78762873	78775776	circ_779	3	+	0	0	0	0	0	0	3	0
chr10	76153898	76349075	circ_780	7	+	0	0	0	0	0	0	7	0
chr11	62444989	62446215	circ_781	2	-	0	0	0	2	0	0	0	0
chr20	33222418	33225789	circ_782	2	-	0	2	0	0	0	0	0	0
chr9	88655653	88667506	circ_783	16	-	0	0	0	0	4	0	12	0
chr15	43276094	43282318	circ_784	5	-	0	0	5	0	0	0	0	0
chr12	80007354	80029400	circ_785	9	-	0	0	0	0	0	0	9	0
chr10	97392715	97393406	circ_786	8	-	0	0	0	0	2	3	3	0
chr17	49091592	49133843	circ_787	8	-	0	2	0	0	0	0	6	0
chr17	30207591	30214332	circ_788	9	-	0	0	0	0	0	9	0	0
chr18	18981110	18983955	circ_789	2	+	0	0	0	0	2	0	0	0
chr21	45451971	45472357	circ_790	16	+	0	0	0	4	0	6	0	6
chr6	159004985	159010814	circ_791	653	+	10	9	26	17	68	144	99	280
chr15	85619092	85620018	circ_792	6	+	0	0	0	0	0	0	0	6
chr16	87367491	87380856	circ_793	2	-	0	0	0	0	0	0	2	0
chr1	87346344	87369131	circ_794	9	-	0	0	0	0	2	0	7	0
chr6	111708967	111737675	circ_795	37	-	0	2	0	0	2	4	15	14
chr5	69741309	69743312	circ_796	9	+	0	0	0	0	0	0	0	9
chr3	49008027	49017929	circ_797	5	+	0	0	0	0	0	0	3	2
chrX	53431943	53432323	circ_798	24	-	0	2	0	0	0	3	7	12
chr8	18490122	18513195	circ_799	2	-	0	0	0	0	2	0	0	0
chr1	47753222	47765824	circ_800	10	-	0	0	0	2	3	0	0	5
chr22	32097641	32097748	circ_801	4	-	0	0	0	0	0	0	0	4
chr5	154169884	154179319	circ_802	9	+	0	0	0	0	0	2	0	7
chr1	36474290	36479649	circ_803	2	+	0	0	0	0	0	0	0	2
chr19	46191644	46191824	circ_804	17	-	0	2	0	0	0	0	5	10
chr5	109091029	109110666	circ_805	10	+	2	0	0	0	5	3	0	0
chr19	22170017	22171711	circ_806	10	-	0	0	0	0	0	0	0	10
chr10	12123470	12129728	circ_807	9	+	0	0	0	0	2	0	5	2
chr7	155556502	155559349	circ_808	7	+	0	0	0	0	7	0	0	0
chr11	65373231	65375919	circ_809	5	-	0	0	0	0	3	2	0	0
chrX	53643930	53658566	circ_810	2	-	0	0	0	0	0	2	0	0
chr3	128060075	128060732	circ_811	8	+	0	2	0	0	0	0	0	6
chr1	161751701	161772062	circ_812	2	+	0	0	0	0	0	0	2	0
chr4	113483526	113511030	circ_813	9	-	0	6	0	0	0	3	0	0
chr15	50168474	50193436	circ_814	5	-	0	0	0	0	2	0	3	0
chr11	85718584	85737409	circ_815	12	-	0	2	0	0	2	0	8	0
chr2	101521194	101549463	circ_816	4	+	0	0	0	0	0	0	4	0
chr1	243493841	243507633	circ_817	9	+	0	0	0	0	0	2	0	7
chr7	77210743	77256992	circ_818	5	+	0	0	0	0	0	0	5	0
chr5	137846253	137848643	circ_819	10	-	0	2	0	0	0	0	0	8
chr1	21231375	21268823	circ_820	19	-	0	3	0	0	2	0	14	0
chr11	117062969	117063974	circ_821	9	+	0	0	0	0	0	0	0	9
chr1	21094076	21107033	circ_822	3	-	0	3	0	0	0	0	0	0
chr15	99454543	99460105	circ_823	3	+	0	0	0	0	0	0	3	0
chr19	39959718	39962143	circ_824	2	+	0	0	0	0	0	0	0	2
chr2	43793836	43802166	circ_825	3	-	0	0	0	0	0	3	0	0
chr6	170033042	170034621	circ_826	2	-	0	0	0	0	0	0	2	0
chr6	169982931	170060862	circ_827	2	-	0	0	0	0	0	2	0	0
chr9	123533625	123538504	circ_828	30	-	0	0	0	0	2	5	0	23
chr15	77750745	77759649	circ_829	2	+	0	0	0	0	0	0	2	0
chr9	540507	593860	circ_830	3	+	0	0	0	0	0	0	3	0
chr22	32134372	32134897	circ_831	46	-	0	0	0	6	5	4	4	27
chr16	58197957	58208414	circ_832	4	-	0	0	0	0	0	0	0	4
chr8	98725889	98731417	circ_833	27	+	0	0	0	2	4	5	9	7
chr19	59058742	59061651	circ_834	11	+	0	0	0	0	0	0	11	0
chr5	33453393	33459966	circ_835	2	+	0	0	0	0	0	0	2	0
chr15	49509386	49620327	circ_836	2	+	0	2	0	0	0	0	0	0
chr3	23942298	23942540	circ_837	14	-	0	0	0	0	0	0	0	14
chr9	15578846	15591554	circ_838	3	+	0	0	0	0	0	0	3	0
chr8	145245686	145254103	circ_839	2	+	0	0	0	0	0	0	2	0
chr18	77193578	77227582	circ_840	36	+	0	0	0	0	2	4	0	30
chr2	44161892	44172556	circ_841	6	-	0	0	0	0	0	0	0	6
chr5	137536795	137537844	circ_842	5	-	0	0	0	0	0	0	0	5
chr13	77779390	77792092	circ_843	2	-	0	0	0	0	0	0	0	2
chr21	30701807	30702014	circ_844	14	+	0	0	0	0	3	0	4	7
chr16	84135225	84135712	circ_845	53	-	0	0	3	0	2	9	5	34
chr6	90562884	90565263	circ_846	5	+	0	0	0	0	0	0	0	5
chr8	28692808	28717080	circ_847	9	-	0	0	0	0	0	0	0	9
chr3	183706359	183732235	circ_848	11	-	0	0	0	0	0	0	6	5
chr1	64095095	64097453	circ_849	2	+	0	2	0	0	0	0	0	0
chr15	65743336	65744440	circ_850	35	-	0	4	0	0	0	12	19	0
chr1	46120214	46126897	circ_851	5	-	0	0	0	0	0	3	2	0
chr20	45923409	45927616	circ_852	44	-	4	2	0	0	3	15	13	7
chr1	70696777	70705203	circ_853	5	+	0	0	0	0	0	5	0	0
chr12	29812812	29904805	circ_854	10	-	0	0	0	0	4	0	6	0
chr9	7015852	7049200	circ_855	15	+	0	0	0	0	4	0	4	7
chr12	93221687	93246801	circ_856	2	-	0	0	0	0	0	0	2	0
chr2	228197134	228197304	circ_857	3	+	0	0	0	0	0	3	0	0
chr5	162898190	162898469	circ_858	18	+	0	0	0	0	0	13	5	0
chr19	1271327	1272050	circ_859	64	+	0	0	0	0	8	26	0	30
chr15	40231705	40235686	circ_860	3	+	0	0	0	0	0	0	3	0
chr16	46743450	46746688	circ_861	2	-	0	2	0	0	0	0	0	0
chr2	85097348	85097909	circ_862	862	-	30	68	0	0	251	0	513	0
chr4	13338516	13339127	circ_863	7	-	0	0	0	0	0	7	0	0
chr15	93543741	93552553	circ_864	25	+	0	0	0	4	0	12	9	0
chr3	185637224	185639914	circ_865	2	-	0	0	0	0	0	0	2	0
chr2	242680447	242690803	circ_866	3	+	0	0	0	0	0	0	0	3
chr20	35545124	35547922	circ_867	2	-	0	0	0	0	0	2	0	0
chr19	49473802	49477990	circ_868	4	-	0	0	0	0	0	0	4	0
chr8	131414130	131415139	circ_869	12	-	0	2	0	0	3	0	7	0
chr22	41999262	42000157	circ_870	2	-	0	0	0	0	0	2	0	0
chr9	115932801	115938953	circ_871	4	-	0	0	0	2	0	2	0	0
chr2	219411641	219425606	circ_872	16	-	0	0	0	0	0	0	4	12
chr7	120629444	120782195	circ_873	37	+	0	0	0	0	0	4	0	33
chr1	193038163	193053787	circ_874	3	+	0	0	0	0	0	0	0	3
chr11	118368650	118372572	circ_875	8	+	0	0	0	0	0	0	0	8
chr16	23091266	23120102	circ_876	2	-	0	0	0	0	0	0	2	0
chr4	1900947	1920350	circ_877	14	+	0	0	0	0	0	0	0	14
chr5	118860910	118872245	circ_878	2	+	0	2	0	0	0	0	0	0
chr12	39713707	39716684	circ_879	5	-	0	0	0	3	0	0	2	0
chr8	22265822	22266009	circ_880	3	+	0	3	0	0	0	0	0	0
chr17	1746096	1775820	circ_881	6	+	0	0	0	0	3	0	3	0
chr7	77256021	77261742	circ_882	2	+	0	2	0	0	0	0	0	0
chr13	46594583	46619651	circ_883	4	-	0	0	0	0	0	0	4	0
chr17	1756394	1783985	circ_884	2	+	0	0	0	0	0	0	2	0
chr3	119582265	119721086	circ_885	3	-	0	0	0	0	0	0	3	0
chr7	74993901	74995707	circ_886	2	+	0	0	0	0	0	2	0	0
chr6	144808683	144832259	circ_887	3	+	0	0	0	0	3	0	0	0
chrX	48755774	48759319	circ_888	2	+	0	0	0	0	0	0	2	0
chr1	41215244	41228718	circ_889	3	+	0	0	0	0	0	0	3	0
chr1	204085634	204086318	circ_890	2	+	0	0	0	0	2	0	0	0
chr14	71428942	71479919	circ_891	2	+	0	2	0	0	0	0	0	0
chr13	114157810	114175048	circ_892	38	+	0	0	0	0	9	3	0	26
chr9	74838035	74856214	circ_893	16	+	0	0	0	0	5	0	11	0
chr3	183368083	183369064	circ_894	14	+	2	0	0	0	0	0	0	12
chrX	135954426	135958814	circ_895	2	-	0	0	0	2	0	0	0	0
chr20	47585683	47592736	circ_896	8	+	0	0	0	0	0	0	8	0
chr6	17421785	17426921	circ_897	32	+	0	0	0	0	11	0	21	0
chr4	170498078	170511960	circ_898	17	-	0	0	0	0	0	0	0	17
chr19	34868407	34887562	circ_899	15	+	0	0	0	0	2	10	3	0
chr13	96638586	96651561	circ_900	6	-	0	0	0	0	3	0	3	0
chrX	102089555	102094900	circ_901	11	+	0	0	0	0	0	0	0	11
chr19	19035041	19035788	circ_902	23	+	0	0	0	0	2	0	5	16
chr4	2626988	2628304	circ_903	118	+	0	0	0	3	10	12	25	68
chr14	68156928	68157138	circ_904	9	-	0	0	0	0	0	9	0	0
chr16	28970037	28970421	circ_905	27	+	2	0	0	0	4	3	5	13
chr1	155927503	155928187	circ_906	4	-	0	0	0	0	4	0	0	0
chr8	21832180	21834032	circ_907	4	+	0	0	0	0	0	4	0	0
chr9	100919741	100919942	circ_908	16	-	0	0	0	2	0	0	0	14
chr8	128867400	128867565	circ_909	2	+	0	0	0	0	0	0	2	0
chr11	47444124	47444540	circ_910	7	-	0	0	0	0	0	0	7	0
chr12	101705813	101715407	circ_911	3	+	0	0	0	0	0	3	0	0
chr6	42940620	42942776	circ_912	20	-	0	0	0	0	0	0	0	20
chr3	105572257	105572508	circ_913	2	-	0	0	0	0	0	2	0	0
chr1	171504566	171506612	circ_914	16	+	0	0	3	2	0	3	0	8
chr7	810107	814799	circ_915	108	+	0	6	4	12	6	8	38	34
chr7	150814181	150815719	circ_916	68	+	0	2	2	0	11	7	21	25
chr7	104730455	104731761	circ_917	12	+	0	0	0	0	3	0	4	5
chr17	4186092	4200104	circ_918	24	-	0	0	0	0	0	10	14	0
chr12	105303432	105322472	circ_919	20	-	3	4	0	0	5	0	8	0
chr16	521294	539000	circ_920	19	+	0	0	0	0	5	0	14	0
chr6	38704842	38743727	circ_921	5	+	0	0	0	0	0	0	0	5
chr6	79724798	79735881	circ_922	54	-	0	2	0	0	0	7	23	22
chr17	57274904	57275150	circ_923	218	+	0	5	0	5	16	36	72	84
chr17	45668082	45669911	circ_924	37	+	0	3	0	0	3	0	22	9
chr1	38338601	38345866	circ_925	4	-	0	0	0	0	0	4	0	0
chr1	212502476	212530626	circ_926	3	+	0	3	0	0	0	0	0	0
chr8	120790258	120803699	circ_927	17	-	0	3	0	0	2	0	2	10
chr13	41890981	41910892	circ_928	17	+	0	0	0	3	0	0	4	10
chrX	3781542	3817463	circ_929	90	-	0	0	0	0	0	0	0	90
chr2	219110142	219114644	circ_930	2	+	0	0	0	0	0	0	2	0
chr5	69812134	69814232	circ_931	2	-	0	0	0	0	0	0	0	2
chr6	168291541	168299147	circ_932	5	+	0	0	0	0	0	5	0	0
chr2	219339352	219339608	circ_933	2	-	0	0	0	2	0	0	0	0
chr15	49048099	49061278	circ_934	6	-	0	0	0	0	0	0	0	6
chr1	21175907	21187010	circ_935	8	-	0	0	0	0	0	0	8	0
chr12	57640586	57641981	circ_936	2	-	0	0	0	0	0	2	0	0
chr2	86348601	86353003	circ_937	15	+	0	0	0	0	3	0	12	0
chr19	46324641	46357765	circ_938	14	-	0	0	0	2	0	0	0	12
chr13	46616298	46619648	circ_939	11	-	0	3	0	0	0	0	0	8
chr19	11024552	11027453	circ_940	80	+	2	3	0	0	15	11	30	19
chr21	34787194	34793992	circ_941	4	+	0	0	0	0	0	0	2	2
chr5	179134132	179135381	circ_942	2	+	0	0	0	0	0	0	2	0
chr7	91924202	91924480	circ_943	14	+	0	0	0	0	0	0	0	14
chr14	96807858	96813678	circ_944	82	-	3	4	0	8	15	0	29	23
chr18	2732262	2740819	circ_945	14	+	0	0	0	0	0	4	0	10
chr16	74694829	74695349	circ_946	131	-	0	4	0	2	20	10	38	57
chr2	30682417	30791042	circ_947	11	+	0	3	0	0	0	0	8	0
chr19	49136700	49136912	circ_948	196	-	0	3	0	2	34	5	144	8
chr16	2495458	2505565	circ_949	6	+	0	0	0	0	0	0	0	6
chr4	129891532	129913392	circ_950	2	-	0	0	0	0	0	2	0	0
chr10	96201652	96234540	circ_951	134	+	0	8	0	3	26	11	76	10
chr15	72300166	72302788	circ_952	5	-	0	0	0	0	0	0	5	0
chr7	141255252	141349133	circ_953	15	+	0	0	0	0	0	0	0	15
chr11	244160	247448	circ_954	2	+	0	0	2	0	0	0	0	0
chr1	36053930	36056376	circ_955	2	+	0	0	0	0	0	0	2	0
chr12	95546586	95546769	circ_956	21	-	2	0	0	0	5	5	9	0
chr15	62966025	62978995	circ_957	3	+	0	0	0	0	0	0	3	0
chr11	111715323	111735974	circ_958	4	-	0	0	0	2	0	2	0	0
chr5	10381911	10417516	circ_959	2	+	0	0	2	0	0	0	0	0
chr8	48868433	48869991	circ_960	9	-	0	0	0	0	3	4	0	2
chr11	46670686	46671867	circ_961	2	+	0	0	0	0	2	0	0	0
chr12	3757707	3842376	circ_962	5	-	0	0	0	0	0	5	0	0
chr19	55748280	55758477	circ_963	4	-	0	0	0	0	0	0	4	0
chr17	33466253	33467085	circ_964	39	-	0	4	0	0	7	3	22	3
chr16	28925556	28926103	circ_965	2	-	0	0	0	0	2	0	0	0
chr12	19475243	19475601	circ_966	6	+	0	0	0	0	0	0	6	0
chr3	52952499	52962357	circ_967	51	-	2	0	0	0	15	0	31	3
chr10	70737284	70738732	circ_968	5	+	0	0	5	0	0	0	0	0
chr11	47644252	47647293	circ_969	3	-	0	0	0	0	0	0	3	0
chr11	128963515	128994789	circ_970	66	-	0	2	0	0	13	0	51	0
chr3	45744929	45751139	circ_971	2	+	0	0	0	0	0	0	2	0
chr2	17913007	17927218	circ_972	11	-	0	0	0	4	0	0	4	3
chr3	196541321	196547438	circ_973	20	+	0	6	4	2	6	0	2	0
chr1	11736102	11740670	circ_974	2	-	0	0	0	0	0	2	0	0
chr20	34304661	34309799	circ_975	10	-	2	0	0	0	2	0	4	2
chr3	87017739	87018273	circ_976	13	-	0	0	0	0	6	0	7	0
chr2	201741641	201752408	circ_977	13	-	0	0	0	0	3	0	10	0
chr10	12154898	12155063	circ_978	7	+	0	0	0	0	0	0	0	7
chr10	60573589	60580228	circ_979	2	+	0	2	0	0	0	0	0	0
chr14	50611887	50625364	circ_980	2	-	0	2	0	0	0	0	0	0
chr10	22606812	22607947	circ_981	4	+	0	0	4	0	0	0	0	0
chr19	5645347	5649986	circ_982	2	+	0	0	2	0	0	0	0	0
chr17	42231923	42232306	circ_983	2	+	0	0	0	0	0	0	0	2
chr9	123298649	123330666	circ_984	5	-	0	0	0	0	0	5	0	0
chr21	33705625	33713833	circ_985	5	-	0	0	0	0	0	0	0	5
chrX	129377536	129394439	circ_986	2	-	0	0	0	0	2	0	0	0
chr10	5751492	5762933	circ_987	9	+	0	0	0	0	0	0	9	0
chr15	91519905	91525211	circ_988	45	-	0	0	6	0	0	24	15	0
chr14	50292584	50298079	circ_989	9	-	0	0	0	0	0	4	5	0
chr5	65498652	65500154	circ_990	5	+	0	0	0	0	0	0	5	0
chr1	202403783	202418299	circ_991	4	+	0	0	0	0	0	0	4	0
chr2	70310638	70312756	circ_992	11	-	0	0	3	0	4	0	4	0
chr19	39883103	39884277	circ_993	13	+	0	0	0	0	2	0	11	0
chr19	17894911	17895733	circ_994	2	+	0	0	0	0	0	2	0	0
chr13	24823614	24826000	circ_995	20	+	0	0	0	0	7	0	13	0
chr9	115166274	115181238	circ_996	95	+	0	6	0	5	4	8	47	25
chr2	32749954	32774548	circ_997	9	+	0	2	0	2	0	0	3	2
chr18	48584494	48593557	circ_998	19	+	0	0	0	0	0	0	6	13
chr12	24982756	25002883	circ_999	5	-	0	0	0	0	0	0	0	5
chr15	83240093	83240282	circ_1000	38	-	0	0	0	0	0	5	0	33
chr5	98205457	98209427	circ_1001	7	-	0	0	0	0	0	7	0	0
chr7	66236869	66264401	circ_1002	10	+	0	0	0	0	0	0	10	0
chr15	93496586	93524141	circ_1003	2	+	0	0	0	0	0	2	0	0
chr22	30353024	30375041	circ_1004	4	+	0	0	0	0	4	0	0	0
chr12	11273608	11276786	circ_1005	15	-	0	0	0	0	9	6	0	0
chr6	71185112	71212494	circ_1006	4	+	0	0	0	0	2	0	0	2
chr19	19119125	19141891	circ_1007	2	-	0	0	0	0	0	2	0	0
chr14	100808734	100809724	circ_1008	3	-	0	0	0	0	0	0	0	3
chr3	184700353	184700882	circ_1009	2	+	0	0	0	0	0	0	2	0
chr17	27825335	27861318	circ_1010	5	+	0	0	0	0	0	0	0	5
chr7	114582329	114619836	circ_1011	8	+	0	4	0	0	0	0	4	0
chr19	1031069	1036561	circ_1012	6	+	0	0	0	0	0	0	6	0
chr6	25605039	25610409	circ_1013	5	+	0	0	0	0	0	0	5	0
chr2	131829427	131846909	circ_1014	9	-	0	0	0	0	0	0	0	9
chr17	1451589	1461853	circ_1015	9	-	0	0	0	0	9	0	0	0
chr3	179458034	179472642	circ_1016	3	+	0	0	0	0	0	0	3	0
chr10	52103251	52104105	circ_1017	286	-	5	0	12	8	12	42	32	175
chr16	11976871	11991892	circ_1018	74	-	6	0	9	0	4	0	55	0
chr10	112645010	112650428	circ_1019	8	+	3	0	0	0	0	0	5	0
chr9	133352257	133370410	circ_1020	33	+	2	4	0	0	2	0	25	0
chr20	45918930	45976670	circ_1021	18	-	0	0	0	0	0	5	0	13
chr2	128767842	128770728	circ_1022	6	-	0	0	0	0	0	0	0	6
chr18	33606862	33611060	circ_1023	8	-	0	0	0	0	0	0	8	0
chr10	120460817	120489922	circ_1024	10	-	0	0	0	0	4	0	3	3
chr1	84644859	84663507	circ_1025	4	+	0	0	0	0	0	0	4	0
chr9	22046749	22065756	circ_1026	2	+	0	0	0	0	0	0	2	0
chr8	131146541	131193126	circ_1027	2	-	0	0	0	0	0	0	2	0
chr1	27056141	27102198	circ_1028	2	+	0	0	0	0	0	2	0	0
chr20	30742905	30746317	circ_1029	9	+	0	0	0	0	2	0	0	7
chr1	25124232	25153607	circ_1030	6	+	0	0	0	0	2	2	2	0
chr12	46622935	46623422	circ_1031	19	-	0	2	0	0	4	0	13	0
chr6	1930336	1961200	circ_1032	16	-	0	0	0	0	2	0	14	0
chr17	47869247	47875920	circ_1033	14	+	0	0	0	0	0	0	0	14
chr12	104705067	104725419	circ_1034	4	+	0	0	0	0	0	0	4	0
chr6	86256829	86267778	circ_1035	2	-	0	0	0	0	0	0	2	0
chr7	40102424	40127930	circ_1036	21	+	0	0	0	0	0	0	13	8
chr10	5838725	5842668	circ_1037	157	-	3	0	0	3	11	25	45	70
chr10	81526026	81568588	circ_1038	4	-	0	0	0	4	0	0	0	0
chr7	40117603	40118450	circ_1039	10	+	0	0	0	0	4	0	0	6
chr1	236987418	237016388	circ_1040	4	+	0	0	0	0	0	0	0	4
chr12	96688776	96691499	circ_1041	2	-	0	0	0	0	0	0	2	0
chr5	77511878	77563419	circ_1042	2	-	0	0	0	0	0	0	0	2
chr11	85714408	85742653	circ_1043	8	-	0	0	0	0	0	8	0	0
chr9	19063005	19096767	circ_1044	7	-	0	0	0	0	0	0	3	4
chr12	46756066	46765162	circ_1045	2	-	0	0	0	0	0	0	2	0
chr11	118451960	118455359	circ_1046	2	+	0	0	0	0	0	2	0	0
chr12	122962752	122967242	circ_1047	3	-	0	0	0	0	0	0	0	3
chr12	7086295	7086687	circ_1048	7	-	0	0	0	0	0	0	0	7
chr8	100454628	100494030	circ_1049	5	+	0	0	0	0	0	0	5	0
chr14	75904600	75928233	circ_1050	7	+	0	4	0	0	0	0	3	0
chr11	62303416	62304039	circ_1051	72	-	0	2	0	0	13	4	48	5
chr8	30435882	30437913	circ_1052	3	-	0	0	0	0	0	0	0	3
chr4	120189422	120193189	circ_1053	5	+	0	0	0	0	0	0	5	0
chr2	118582515	118583958	circ_1054	2	+	0	0	0	0	0	2	0	0
chr3	66501982	66512933	circ_1055	4	-	0	0	0	0	0	0	4	0
chr9	97842975	97845001	circ_1056	5	+	0	0	0	0	0	0	0	5
chr21	46538478	46554747	circ_1057	164	+	2	0	0	0	35	27	46	54
chr18	10911183	11066221	circ_1058	6	-	0	0	0	0	0	0	6	0
chr15	78762873	78764266	circ_1059	46	+	0	0	0	0	8	4	16	18
chr15	68434283	68457142	circ_1060	29	+	0	0	0	0	5	0	10	14
chr9	132631140	132632123	circ_1061	6	+	0	0	0	0	0	0	0	6
chr10	75090934	75107993	circ_1062	3	-	0	0	0	0	0	3	0	0
chr21	47666220	47666800	circ_1063	9	-	0	0	0	0	0	6	0	3
chr9	131076086	131079505	circ_1064	3	-	0	0	0	0	0	3	0	0
chr1	12335881	12338095	circ_1065	84	+	0	4	10	8	0	0	3	59
chr1	150432535	150432793	circ_1066	20	+	0	0	0	0	3	5	12	0
chr3	140692557	140692847	circ_1067	5	+	0	0	0	0	3	2	0	0
chr15	94841429	94901841	circ_1068	7	+	0	0	0	0	0	0	7	0
chr16	22314251	22330267	circ_1069	2	+	0	0	0	0	0	0	2	0
chr1	173910402	173916720	circ_1070	11	-	0	3	0	0	0	0	0	8
chr12	53410256	53416411	circ_1071	17	+	2	0	0	0	0	3	6	6
chr5	311407	314711	circ_1072	31	+	0	0	0	0	12	0	19	0
chr20	32881886	32883391	circ_1073	11	-	0	0	0	0	3	2	4	2
chr1	55599742	55604391	circ_1074	2	-	0	0	0	0	0	0	2	0
chr2	11907888	11911805	circ_1075	2	+	0	0	0	0	0	0	2	0
chr1	25773252	25785383	circ_1076	8	+	0	0	2	0	0	3	0	3
chr7	116528180	116546396	circ_1077	2	+	0	2	0	0	0	0	0	0
chr17	62289933	62291602	circ_1078	89	-	0	0	0	8	2	23	10	46
chr14	36190893	36194359	circ_1079	2	-	0	0	0	0	2	0	0	0
chr21	40650668	40670508	circ_1080	26	-	0	4	0	0	0	5	9	8
chr12	50821544	50855130	circ_1081	6	+	0	3	0	0	0	3	0	0
chr20	21335426	21338430	circ_1082	4	+	0	0	0	0	0	0	0	4
chr6	64088930	64092461	circ_1083	6	-	0	0	0	0	6	0	0	0
chr16	89851261	89851567	circ_1084	3	-	0	0	0	0	0	0	0	3
chr3	53260771	53276258	circ_1085	6	-	0	0	0	0	0	0	0	6
chr9	72347054	72349170	circ_1086	2	-	0	0	0	0	0	0	2	0
chr9	34286614	34306439	circ_1087	2	-	0	0	0	0	2	0	0	0
chr19	10817977	10818291	circ_1088	16	+	0	0	0	3	2	0	0	11
chr8	124369801	124373886	circ_1089	5	-	0	0	0	0	0	0	5	0
chr2	122514815	122516382	circ_1090	61	+	0	7	0	0	5	3	26	20
chr5	65284462	65310553	circ_1091	159	+	3	13	2	0	19	0	71	51
chr8	145533140	145537717	circ_1092	14	+	0	0	0	0	0	0	0	14
chr2	32710709	32712868	circ_1093	5	+	0	0	0	0	0	0	5	0
chr6	56564450	56569167	circ_1094	19	-	0	0	0	0	0	0	19	0
chr5	94839517	94853026	circ_1095	3	-	0	0	0	0	0	0	0	3
chr20	43545396	43547918	circ_1096	52	+	0	0	0	0	2	4	23	23
chr4	174254650	174254820	circ_1097	12	-	0	0	0	0	0	0	0	12
chr17	60106901	60112969	circ_1098	46	-	0	0	0	2	4	5	24	11
chrX	117874979	117900939	circ_1099	2	+	0	0	0	0	0	0	0	2
chrX	18626930	18643367	circ_1100	6	+	0	0	0	0	0	0	6	0
chr3	49069615	49070661	circ_1101	2	-	0	0	0	0	0	0	2	0
chr17	79634758	79637483	circ_1102	7	+	0	0	0	0	0	0	0	7
chr9	84267098	84268951	circ_1103	2	-	0	0	0	0	2	0	0	0
chr9	139717976	139730297	circ_1104	5	+	0	0	0	0	0	5	0	0
chr11	126104889	126110939	circ_1105	7	+	0	0	0	3	4	0	0	0
chr9	140605418	140622981	circ_1106	2	+	0	0	0	0	0	2	0	0
chr3	197710813	197717547	circ_1107	4	+	0	0	0	0	0	0	4	0
chr2	45773870	45812913	circ_1108	2	-	2	0	0	0	0	0	0	0
chr12	4599687	4614546	circ_1109	2	-	0	0	0	0	2	0	0	0
chr9	88284399	88307728	circ_1110	32	-	0	5	0	0	4	0	16	7
chr11	124844991	124847496	circ_1111	6	+	0	0	0	0	0	0	0	6
chr1	227381486	227441856	circ_1112	11	-	0	0	0	0	0	0	2	9
chr1	109427896	109444567	circ_1113	4	+	0	2	0	0	2	0	0	0
chr1	241669302	241672085	circ_1114	22	-	0	2	2	0	3	6	9	0
chr15	91147616	91163022	circ_1115	5	+	0	0	0	0	0	0	5	0
chr4	41526425	41621457	circ_1116	3	+	0	0	0	0	0	0	3	0
chr15	75335781	75341062	circ_1117	6	+	0	0	0	0	2	0	0	4
chr6	110531909	110534363	circ_1118	20	+	0	0	0	0	4	0	8	8
chr6	90380637	90383181	circ_1119	8	-	0	0	0	0	0	0	3	5
chr15	44615162	44630515	circ_1120	16	+	0	0	0	0	0	4	12	0
chr19	33116779	33119755	circ_1121	2	-	0	0	0	0	2	0	0	0
chr19	46878860	46891988	circ_1122	3	+	0	0	0	0	0	0	3	0
chr13	23927923	23945304	circ_1123	29	-	0	2	2	0	0	7	4	14
chr7	51203854	51204028	circ_1124	6	-	0	0	0	0	0	0	6	0
chr3	47155365	47158244	circ_1125	22	-	0	0	0	0	0	6	2	14
chr19	5727278	5737216	circ_1126	2	+	0	0	0	0	0	0	2	0
chr17	74765827	74771253	circ_1127	2	+	0	0	0	0	0	2	0	0
chr11	18312988	18313566	circ_1128	112	-	3	5	6	7	17	37	19	18
chr2	159389691	159523075	circ_1129	2	+	0	0	0	0	0	0	2	0
chr2	86335472	86346167	circ_1130	8	+	0	0	0	0	3	2	3	0
chr1	1458890	1464711	circ_1131	2	+	0	0	0	0	0	0	0	2
chr6	76545617	76551095	circ_1132	4	+	0	0	0	4	0	0	0	0
chr18	47009953	47010141	circ_1133	4	-	0	0	0	0	0	0	4	0
chr1	244849898	244855322	circ_1134	9	+	0	0	0	0	0	9	0	0
chr6	157431605	157454341	circ_1135	34	+	0	0	0	3	6	7	6	12
chr1	6378551	6393628	circ_1136	2	-	0	0	0	0	0	0	2	0
chr12	106480511	106500303	circ_1137	2	-	0	0	0	0	0	0	2	0
chr20	21314574	21338430	circ_1138	6	+	0	0	0	0	0	0	0	6
chr19	651610	652884	circ_1139	17	-	0	0	0	0	4	4	0	9
chr13	49765150	49772710	circ_1140	9	+	0	0	0	0	0	0	2	7
chr13	77791974	77807398	circ_1141	11	-	0	0	0	0	2	0	4	5
chr11	36516525	36523087	circ_1142	3	-	0	0	3	0	0	0	0	0
chr7	99216147	99220263	circ_1143	16	+	0	0	0	0	0	0	9	7
chr8	144668898	144672251	circ_1144	2	-	0	0	0	0	0	0	2	0
chr18	70919760	70923153	circ_1145	3	-	0	0	0	0	0	3	0	0
chr10	32115231	32150586	circ_1146	5	-	0	0	0	0	0	0	5	0
chr5	14270933	14304701	circ_1147	2	+	0	2	0	0	0	0	0	0
chr7	91957096	91981956	circ_1148	3	+	0	0	0	0	0	0	3	0
chr22	35799406	35799535	circ_1149	6	+	0	0	0	0	0	0	0	6
chr5	65073253	65081737	circ_1150	19	+	0	0	2	0	4	0	6	7
chr1	167935866	167944253	circ_1151	385	+	4	17	7	7	21	79	109	141
chr4	25156619	25160729	circ_1152	70	-	0	3	5	3	3	8	11	37
chr19	11151982	11152236	circ_1153	18	+	0	0	0	0	0	0	4	14
chr5	76645243	76700622	circ_1154	7	+	0	0	0	0	0	0	7	0
chr2	96561309	96566835	circ_1155	13	-	0	3	7	3	0	0	0	0
chr18	19761413	19763004	circ_1156	2	+	0	0	0	0	0	0	2	0
chr7	110603555	111201979	circ_1157	5	-	0	0	0	0	0	0	5	0
chr14	100551023	100563995	circ_1158	15	+	0	0	0	0	3	0	12	0
chr6	89013758	89033864	circ_1159	6	-	0	0	0	0	0	0	0	6
chr10	13214375	13217681	circ_1160	32	+	0	0	0	2	6	3	21	0
chr20	17572576	17572708	circ_1161	3	+	0	0	0	0	0	0	3	0
chrX	149783061	149832082	circ_1162	2	+	0	0	0	0	0	0	0	2
chrX	129917520	129943235	circ_1163	25	-	0	0	0	0	0	0	0	25
chr7	77200394	77212967	circ_1164	14	+	0	2	0	0	0	3	9	0
chr1	22027990	22030111	circ_1165	24	-	0	0	0	0	2	3	8	11
chr5	171303288	171327104	circ_1166	3	-	0	0	0	0	0	0	3	0
chr3	162996297	163055024	circ_1167	3	-	0	0	0	0	0	3	0	0
chr15	42092020	42111848	circ_1168	2	+	0	0	0	0	0	0	2	0
chr12	104705067	104705190	circ_1169	4	+	0	0	0	0	0	4	0	0
chr5	95067562	95103870	circ_1170	11	+	0	0	0	0	0	0	0	11
chr12	20766376	20792891	circ_1171	2	+	0	0	0	0	2	0	0	0
chr14	35557156	35564390	circ_1172	9	-	0	0	0	0	0	0	0	9
chr22	24942881	24944041	circ_1173	3	-	0	0	0	0	0	0	0	3
chr1	192997214	192998787	circ_1174	30	-	0	0	2	0	3	9	0	16
chr3	49094294	49095323	circ_1175	13	-	0	0	0	0	0	0	0	13
chr16	18805920	18810156	circ_1176	4	-	0	0	0	0	2	0	2	0
chr7	102960055	102960291	circ_1177	57	-	0	0	3	2	3	6	10	33
chr1	64117339	64120137	circ_1178	4	+	0	0	0	0	0	0	4	0
chr8	107691437	107726213	circ_1179	2	+	0	0	0	0	0	0	2	0
chr1	45923235	45923543	circ_1180	6	-	0	0	0	0	0	0	6	0
chr2	27891709	27898559	circ_1181	2	+	0	0	0	0	0	0	2	0
chr7	6026389	6027251	circ_1182	3	-	0	0	0	0	0	3	0	0
chr3	47468646	47476627	circ_1183	37	-	0	0	2	0	0	2	5	28
chr14	103597388	103598099	circ_1184	12	+	0	0	0	0	0	0	0	12
chr4	128949629	128950008	circ_1185	3	+	0	0	0	0	0	0	3	0
chr5	61802067	61857084	circ_1186	6	+	0	0	0	0	3	0	3	0
chr2	239090705	239103511	circ_1187	127	-	0	6	7	6	8	13	44	43
chr2	204064060	204067504	circ_1188	6	+	0	0	0	2	0	0	4	0
chr9	99113384	99114391	circ_1189	2	-	0	0	0	0	0	0	2	0
chr2	36749234	36764689	circ_1190	4	+	0	0	0	0	4	0	0	0
chr3	197553748	197559188	circ_1191	3	+	0	0	0	0	0	0	0	3
chr9	99271954	99327765	circ_1192	18	-	2	0	4	0	4	0	8	0
chr14	69919957	69922583	circ_1193	15	+	0	0	0	0	5	4	3	3
chr3	132360815	132363740	circ_1194	2	-	0	0	0	0	2	0	0	0
chr7	129350213	129367205	circ_1195	7	+	0	0	4	0	0	0	3	0
chr7	100281172	100281541	circ_1196	4	-	0	0	0	0	0	0	4	0
chrX	24190831	24197887	circ_1197	906	+	18	69	10	7	49	63	457	233
chr17	65924470	65936772	circ_1198	21	+	0	0	0	0	0	5	9	7
chr15	66777327	66779630	circ_1199	8	+	0	0	0	0	3	0	5	0
chr11	47200961	47204315	circ_1200	4	-	0	0	0	0	0	0	4	0
chr6	43471138	43471444	circ_1201	3	+	0	0	0	0	0	0	3	0
chr12	124203169	124221818	circ_1202	2	+	0	0	0	0	0	2	0	0
chr22	31858917	31859953	circ_1203	4	-	0	0	0	0	0	0	4	0
chr1	109954498	109957985	circ_1204	5	-	0	0	2	0	3	0	0	0
chr1	46348035	46425149	circ_1205	5	+	0	0	0	0	0	0	0	5
chr16	29934510	29934680	circ_1206	5	-	0	0	0	0	0	3	2	0
chr6	131276244	131277639	circ_1207	40	-	4	4	0	0	0	3	14	15
chr3	121200418	121204031	circ_1208	4	-	0	0	4	0	0	0	0	0
chr2	46583289	46588229	circ_1209	19	+	0	4	0	0	4	0	11	0
chr6	17688626	17688849	circ_1210	19	-	0	0	0	0	2	4	8	5
chr17	29483000	29546136	circ_1211	12	+	0	5	0	0	2	0	5	0
chr10	69773782	69832943	circ_1212	3	-	0	3	0	0	0	0	0	0
chr17	526772	530556	circ_1213	129	-	0	8	0	0	30	12	49	30
chrX	1404670	1409402	circ_1214	12	+	2	3	0	0	0	0	7	0
chr14	103410227	103450093	circ_1215	2	-	0	0	0	0	0	0	2	0
chr5	118437629	118452031	circ_1216	14	+	0	3	0	0	4	7	0	0
chr11	61131723	61133688	circ_1217	8	+	0	0	0	2	0	2	4	0
chr11	3988781	4045217	circ_1218	7	+	0	0	0	0	0	0	0	7
chr6	71464682	71508440	circ_1219	13	+	0	0	0	0	0	0	13	0
chr16	71748414	71748704	circ_1220	37	-	0	3	6	0	7	0	21	0
chr5	61778927	61789951	circ_1221	2	+	0	0	0	0	0	2	0	0
chr11	108350027	108361894	circ_1222	5	-	0	0	0	2	0	3	0	0
chr16	240539	278401	circ_1223	2	-	0	0	0	0	0	0	2	0
chr16	87788799	87790083	circ_1224	3	-	0	0	0	0	0	0	3	0
chr8	25166298	25266456	circ_1225	2	+	0	2	0	0	0	0	0	0
chr11	46786680	46786806	circ_1226	3	-	0	0	0	0	0	0	3	0
chr18	2688391	2705805	circ_1227	4	+	0	0	0	0	0	0	0	4
chr20	428532	428718	circ_1228	4	-	0	0	0	0	0	0	4	0
chr16	70560489	70597953	circ_1229	2	+	0	0	2	0	0	0	0	0
chr3	129546645	129551669	circ_1230	34	-	5	0	0	0	10	0	19	0
chr11	118635916	118639060	circ_1231	14	-	0	0	0	0	2	0	12	0
chr12	69644908	69645118	circ_1232	13	+	0	0	0	0	0	2	0	11
chr16	27244321	27246620	circ_1233	12	-	0	0	0	0	0	0	0	12
chr2	48059487	48066908	circ_1234	18	-	0	0	0	0	2	3	3	10
chrX	67935135	67940265	circ_1235	3	+	0	0	0	0	0	3	0	0
chr22	32188730	32198824	circ_1236	2	+	0	0	0	0	0	0	2	0
chr18	7888103	7955412	circ_1237	12	+	2	0	0	0	0	0	10	0
chr12	57689181	57704246	circ_1238	4	-	0	0	0	4	0	0	0	0
chr3	9796387	9796569	circ_1239	18	+	0	2	0	4	0	2	0	10
chr1	237013643	237016388	circ_1240	65	+	0	0	3	3	3	0	9	47
chr1	10177516	10179671	circ_1241	18	+	0	0	0	0	0	0	8	10
chr10	15875628	15879317	circ_1242	2	-	0	0	0	2	0	0	0	0
chr14	55433192	55468903	circ_1243	5	-	0	0	0	0	0	0	0	5
chr19	14288342	14294509	circ_1244	11	-	0	0	0	0	2	9	0	0
chr3	148711928	148714691	circ_1245	2	+	0	0	0	0	0	0	2	0
chr17	80085567	80092070	circ_1246	49	-	0	0	0	0	12	0	17	20
chr8	128186434	128215465	circ_1247	14	-	0	0	0	0	3	0	11	0
chr15	43440952	43447029	circ_1248	7	+	0	0	0	0	0	2	2	3
chr4	141446573	141456984	circ_1249	4	+	0	0	0	0	0	0	0	4
chr8	30915887	30933803	circ_1250	16	+	0	0	0	0	0	5	11	0
chr18	8069683	8114825	circ_1251	3	+	0	0	0	0	0	0	3	0
chr8	141549418	141551457	circ_1252	12	-	0	0	0	0	2	0	10	0
chr10	25226112	25231365	circ_1253	45	-	0	5	0	0	8	0	32	0
chr16	57503872	57504041	circ_1254	2	+	0	0	0	0	0	0	2	0
chr16	4457501	4463405	circ_1255	3	-	0	0	0	0	0	0	3	0
chr7	44739739	44741214	circ_1256	96	+	2	6	0	4	11	7	38	28
chr2	74434830	74438993	circ_1257	4	+	0	0	0	0	0	4	0	0
chr1	12304302	12338095	circ_1258	2	+	0	2	0	0	0	0	0	0
chrX	47028713	47032596	circ_1259	11	+	0	0	0	0	0	4	0	7
chr9	123945207	123953009	circ_1260	3	-	0	0	0	0	0	0	0	3
chr2	166856232	166872237	circ_1261	3	-	0	0	0	0	0	0	3	0
chr10	131967696	131969900	circ_1262	34	+	0	0	0	0	0	0	13	21
chr12	100645953	100657671	circ_1263	6	-	0	0	0	0	0	0	0	6
chr13	46616298	46619651	circ_1264	28	-	0	0	0	4	5	5	6	8
chrX	10463623	10469599	circ_1265	3	-	0	0	0	0	0	0	3	0
chr2	211421442	211460306	circ_1266	12	+	0	3	0	0	0	0	9	0
chr6	159197439	159210403	circ_1267	16	-	0	2	0	0	2	0	4	8
chr11	47834867	47861617	circ_1268	4	-	0	4	0	0	0	0	0	0
chr6	151738413	151754365	circ_1269	13	-	0	4	0	0	0	9	0	0
chr19	13183860	13186558	circ_1270	3	+	0	0	0	0	0	3	0	0
chr5	96762939	96767604	circ_1271	2	+	0	0	0	0	0	2	0	0
chr15	43348541	43352312	circ_1272	4	-	0	0	0	0	0	0	4	0
chr14	24586125	24590726	circ_1273	6	+	0	0	0	0	0	0	0	6
chr2	120634898	120672818	circ_1274	3	+	0	0	0	0	3	0	0	0
chr22	38889714	38890136	circ_1275	2	-	0	0	0	0	0	0	2	0
chr16	69874028	69922152	circ_1276	3	+	0	0	0	0	0	3	0	0
chr1	93592758	93595005	circ_1277	2	+	0	0	2	0	0	0	0	0
chr2	44428324	44436466	circ_1278	29	+	0	3	0	3	0	0	15	8
chr1	62479014	62483619	circ_1279	6	+	0	0	0	0	6	0	0	0
chr2	197143251	197157474	circ_1280	14	-	0	0	0	0	2	0	12	0
chr1	233353644	233363117	circ_1281	32	-	0	0	0	0	9	0	23	0
chr18	9522157	9522507	circ_1282	38	+	0	0	5	2	0	0	10	21
chr1	176563659	176564731	circ_1283	7	+	0	0	0	0	0	0	0	7
chr10	79743677	79759876	circ_1284	7	-	0	0	0	0	0	0	0	7
chr1	155646338	155744964	circ_1285	3	-	0	0	0	0	0	0	0	3
chr15	65790201	65793117	circ_1286	20	-	0	3	0	0	0	0	6	11
chr12	112568314	112572870	circ_1287	8	+	0	0	0	0	8	0	0	0
chr11	32413517	32450165	circ_1288	2	-	0	0	0	0	0	0	0	2
chr15	64048635	64048947	circ_1289	18	-	0	0	0	0	0	0	0	18
chr10	28824490	28879761	circ_1290	11	+	0	0	0	0	0	3	8	0
chr1	78414839	78422385	circ_1291	2	-	0	0	0	2	0	0	0	0
chr22	24431891	24434909	circ_1292	51	+	0	0	2	0	12	0	25	12
chr13	115004824	115008823	circ_1293	3	+	0	0	0	0	0	0	0	3
chr22	19028570	19029472	circ_1294	9	-	0	0	2	0	0	3	4	0
chr2	170413696	170413807	circ_1295	2	-	0	0	0	0	0	0	2	0
chr17	59870957	59938930	circ_1296	2	-	0	0	0	0	0	2	0	0
chr14	76286349	76349245	circ_1297	3	+	0	0	0	0	0	0	3	0
chr6	119569424	119628157	circ_1298	21	-	0	0	0	2	0	0	0	19
chr22	41265002	41278181	circ_1299	3	+	0	0	0	0	0	0	3	0
chr8	71506740	71512317	circ_1300	10	-	0	2	0	0	0	0	4	4
chr8	42256229	42257221	circ_1301	5	+	0	0	0	0	0	0	0	5
chr9	138741982	138754454	circ_1302	62	-	0	0	0	0	10	13	13	26
chr17	29576001	29662049	circ_1303	8	+	0	0	0	0	0	0	0	8
chr7	148514968	148524358	circ_1304	4	-	0	0	0	0	0	0	4	0
chr5	304291	413548	circ_1305	3	+	0	0	0	0	0	0	3	0
chr2	240066278	240085619	circ_1306	12	-	0	0	0	0	4	0	8	0
chr14	39517855	39524500	circ_1307	18	-	0	0	0	0	3	5	2	8
chr6	43514307	43528744	circ_1308	3	-	0	0	0	0	0	0	3	0
chr1	41536266	41536393	circ_1309	2	-	0	0	0	0	0	2	0	0
chr3	196869588	196888609	circ_1310	2	-	0	0	0	0	0	2	0	0
chr21	42615302	42622828	circ_1311	23	+	0	0	0	0	5	0	18	0
chr19	48653019	48654596	circ_1312	20	-	0	0	0	0	2	2	10	6
chr6	35279990	35280549	circ_1313	7	+	0	0	0	0	0	0	0	7
chr2	32613817	32617218	circ_1314	18	+	0	0	0	0	4	0	4	10
chr4	1838155	1843524	circ_1315	2	-	0	0	0	0	2	0	0	0
chr5	179132679	179147561	circ_1316	6	+	0	2	0	0	0	4	0	0
chr12	123682793	123703046	circ_1317	4	-	0	0	0	0	0	4	0	0
chr8	95768263	95790014	circ_1318	4	+	0	0	0	0	0	2	2	0
chr20	5939173	5963811	circ_1319	6	+	0	0	0	0	0	0	2	4
chrX	18627584	18638086	circ_1320	4	+	0	0	0	0	0	0	4	0
chr1	145769407	145804365	circ_1321	2	-	0	0	0	0	0	0	2	0
chr2	109421344	109473426	circ_1322	5	+	0	0	0	0	0	5	0	0
chrX	149761066	149787612	circ_1323	2	+	0	0	0	0	0	2	0	0
chr17	65955656	65972074	circ_1324	4	+	0	0	0	0	0	0	2	2
chrX	24844543	24906239	circ_1325	3	+	0	0	0	0	0	3	0	0
chr4	57307828	57308026	circ_1326	2	+	0	0	0	0	0	0	2	0
chr5	37302880	37303516	circ_1327	25	-	0	2	0	5	6	0	5	7
chr14	71511849	71543136	circ_1328	4	+	0	0	0	2	0	0	0	2
chr15	28431722	28441715	circ_1329	2	-	0	0	0	0	2	0	0	0
chr7	44684925	44721447	circ_1330	3	+	0	0	0	0	3	0	0	0
chr16	16349864	16360988	circ_1331	2	+	0	0	0	0	0	0	0	2
chr4	1209778	1222131	circ_1332	4	-	0	0	0	0	0	0	0	4
chr15	91524977	91525211	circ_1333	6	-	0	0	0	0	0	4	2	0
chr4	148886174	148887990	circ_1334	21	+	0	0	0	0	11	0	10	0
chr5	34028858	34033563	circ_1335	2	-	0	0	0	0	0	0	2	0
chr10	104809463	104816721	circ_1336	4	+	0	0	0	0	2	0	2	0
chr7	100852133	100856224	circ_1337	9	-	0	0	0	0	0	0	0	9
chr19	9767222	9771550	circ_1338	68	-	0	0	0	0	10	11	15	32
chrX	19410119	19418781	circ_1339	4	-	0	0	0	0	0	0	4	0
chr6	119177533	119177708	circ_1340	4	-	0	0	0	0	0	0	4	0
chr9	138719252	138754454	circ_1341	3	-	0	0	0	0	0	0	0	3
chr11	85718584	85742653	circ_1342	342	-	0	19	19	28	11	66	79	120
chr12	123265710	123276668	circ_1343	5	+	0	0	0	0	2	0	3	0
chr16	89598311	89599044	circ_1344	8	+	0	0	0	0	8	0	0	0
chr9	134308003	134323191	circ_1345	2	+	0	0	0	0	0	0	2	0
chr13	46577273	46585689	circ_1346	14	-	0	0	0	0	0	0	0	14
chr22	19902736	19906527	circ_1347	4	-	0	0	0	0	0	0	0	4
chrX	24766427	24906239	circ_1348	8	+	0	0	5	0	0	0	3	0
chr16	4519227	4519466	circ_1349	10	-	0	0	0	4	3	3	0	0
chr20	9376169	9391735	circ_1350	6	+	0	0	0	0	0	0	0	6
chr1	5964676	5965843	circ_1351	46	-	0	0	3	2	0	9	6	26
chr6	43527914	43535091	circ_1352	12	-	0	0	0	0	0	5	7	0
chr14	50130032	50133131	circ_1353	19	-	0	0	0	0	0	4	8	7
chr9	132740743	132757237	circ_1354	11	-	0	0	0	0	0	0	11	0
chr1	115268831	115282511	circ_1355	3	-	0	3	0	0	0	0	0	0
chr8	54727221	54754285	circ_1356	9	-	0	0	0	0	0	0	0	9
chr2	170871790	170897495	circ_1357	8	+	0	0	0	0	0	0	8	0
chr1	52959282	52962855	circ_1358	15	-	0	0	0	0	4	0	11	0
chr16	70562775	70575737	circ_1359	2	+	0	0	0	2	0	0	0	0
chrX	18593473	18602473	circ_1360	2	+	0	0	0	0	0	0	2	0
chr17	61833599	61838711	circ_1361	2	-	0	0	0	0	0	0	2	0
chr3	171965322	172016577	circ_1362	2	+	0	2	0	0	0	0	0	0
chr8	103341317	103357773	circ_1363	32	-	0	0	0	3	4	0	5	20
chr20	21117030	21126295	circ_1364	3	+	0	0	0	0	0	3	0	0
chr4	36230203	36231267	circ_1365	6	-	0	0	0	0	0	0	6	0
chr11	57439492	57450015	circ_1366	9	+	0	0	0	0	0	0	4	5
chrX	19701940	19725102	circ_1367	4	-	0	0	0	0	0	0	4	0
chr3	12447380	12447580	circ_1368	6	+	0	2	0	0	0	0	4	0
chr11	107916996	107923528	circ_1369	14	+	0	0	0	0	0	3	5	6
chr10	104445572	104465246	circ_1370	6	-	0	0	0	0	0	0	6	0
chr2	224758950	224760347	circ_1371	90	-	0	7	0	6	10	16	23	28
chr7	65915057	66041916	circ_1372	12	-	0	0	0	0	0	0	12	0
chr1	94939321	94946162	circ_1373	3	+	0	0	0	0	0	0	3	0
chr17	60517977	60522304	circ_1374	2	+	0	0	0	0	2	0	0	0
chr4	76878670	76892611	circ_1375	5	-	0	0	0	0	0	0	0	5
chr3	155632207	155649669	circ_1376	8	+	0	0	0	0	0	0	0	8
chr7	124475332	124483017	circ_1377	4	-	0	0	0	0	0	0	4	0
chr11	34097782	34118843	circ_1378	2	+	0	2	0	0	0	0	0	0
chr13	75936161	75936743	circ_1379	2	-	0	0	0	0	0	0	2	0
chr17	15906106	15930016	circ_1380	6	+	0	0	0	0	0	0	6	0
chr8	103307431	103307760	circ_1381	5	-	0	0	0	0	0	0	0	5
chr4	54249939	54256040	circ_1382	216	+	0	0	0	0	6	32	63	115
chr7	100279694	100280105	circ_1383	2	-	0	0	0	0	0	0	2	0
chr13	95768175	95822882	circ_1384	13	-	2	0	4	0	0	0	7	0
chr2	122260742	122273338	circ_1385	6	-	0	0	0	0	0	0	0	6
chr10	28491081	28527664	circ_1386	2	-	0	0	0	0	0	0	2	0
chr3	113118752	113125888	circ_1387	17	-	0	0	0	0	4	0	13	0
chr7	73100965	73101425	circ_1388	395	+	7	9	14	9	74	48	85	149
chr12	102164183	102183835	circ_1389	8	-	0	0	0	0	0	0	0	8
chr7	2188786	2270362	circ_1390	3	-	0	0	0	0	0	3	0	0
chr17	1442162	1456443	circ_1391	2	-	0	0	0	0	2	0	0	0
chr7	75190632	75197560	circ_1392	5	-	0	0	0	0	0	0	0	5
chr7	151902190	151904513	circ_1393	15	-	0	0	0	0	0	7	2	6
chr10	105767934	105778666	circ_1394	63	+	2	7	0	0	3	9	32	10
chr2	202603392	202609152	circ_1395	2	-	2	0	0	0	0	0	0	0
chr17	76394332	76400170	circ_1396	11	+	0	0	0	0	2	0	0	9
chr1	144911881	144922638	circ_1397	2	-	0	0	0	0	0	2	0	0
chr1	29344735	29365938	circ_1398	3	+	0	0	0	0	0	0	0	3
chr20	23375558	23383709	circ_1399	4	-	0	0	0	0	0	0	4	0
chr1	144915444	144922638	circ_1400	2	-	0	0	0	0	0	0	2	0
chr1	247039338	247059227	circ_1401	7	-	0	0	0	0	0	0	0	7
chr1	187296052	187298192	circ_1402	3	+	0	0	0	0	0	3	0	0
chrX	70781624	70787966	circ_1403	3	+	0	0	0	3	0	0	0	0
chr6	144858717	144860579	circ_1404	28	+	0	7	0	0	4	0	17	0
chr12	122242629	122243122	circ_1405	2	+	0	2	0	0	0	0	0	0
chr1	67356836	67371058	circ_1406	23	-	0	0	0	3	7	9	4	0
chr2	128917087	128939864	circ_1407	15	+	0	0	0	0	0	0	0	15
chr18	12963158	12978891	circ_1408	2	+	0	0	0	0	0	0	0	2
chr3	47960208	47963368	circ_1409	37	-	0	4	0	0	8	0	25	0
chr1	161748033	161762117	circ_1410	12	+	0	0	0	0	0	7	2	3
chr11	18354606	18359821	circ_1411	7	+	0	0	0	0	0	5	2	0
chr9	125616230	125652824	circ_1412	7	-	0	0	0	0	0	0	0	7
chr7	66458203	66458404	circ_1413	30	-	0	0	0	0	0	3	0	27
chr7	24689230	24708279	circ_1414	7	+	0	0	0	0	2	0	5	0
chr2	70033516	70035128	circ_1415	2	+	0	0	0	0	0	0	2	0
chr2	9083315	9114564	circ_1416	63	-	0	0	5	0	0	9	0	49
chr1	38289381	38323381	circ_1417	4	-	0	0	0	2	0	2	0	0
chr5	159462146	159478190	circ_1418	21	+	0	0	0	0	0	0	21	0
chr4	166910532	166929200	circ_1419	18	+	0	0	0	0	3	0	15	0
chr6	136698892	136742937	circ_1420	42	-	2	0	0	0	3	4	33	0
chr10	5842560	5842668	circ_1421	3	-	0	0	0	3	0	0	0	0
chr1	109883345	109888500	circ_1422	32	-	0	0	0	3	2	0	2	25
chr7	158586340	158591763	circ_1423	3	-	0	0	0	0	3	0	0	0
chr2	190315628	190320170	circ_1424	2	+	0	0	0	0	0	0	2	0
chr8	140998933	141034176	circ_1425	89	-	0	0	0	0	6	3	39	41
chr8	141810557	141889736	circ_1426	8	-	0	0	0	0	0	0	8	0
chr21	37741285	37742174	circ_1427	10	+	0	0	0	0	0	4	0	6
chr12	132522226	132528007	circ_1428	7	+	0	0	0	0	0	0	7	0
chr8	21827654	21861541	circ_1429	2	+	0	0	0	0	0	0	2	0
chr2	232079543	232100094	circ_1430	2	+	0	0	0	0	0	0	2	0
chr2	101898320	101905517	circ_1431	10	-	0	0	2	0	3	5	0	0
chr10	76153898	76360251	circ_1432	5	+	0	0	0	0	0	0	0	5
chr17	41888174	41888573	circ_1433	15	-	0	0	0	0	4	8	3	0
chr1	154221714	154224129	circ_1434	15	+	0	4	0	2	2	0	7	0
chr7	129311268	129367205	circ_1435	2	+	0	0	0	0	0	0	2	0
chr3	52720784	52721631	circ_1436	7	+	0	0	0	0	0	0	7	0
chr11	86157355	86159297	circ_1437	8	-	0	6	0	0	2	0	0	0
chr7	794225	803611	circ_1438	13	+	0	0	2	0	0	2	9	0
chr10	126727565	126799662	circ_1439	186	-	2	21	0	0	26	0	137	0
chr19	10254441	10262221	circ_1440	6	-	0	0	0	0	0	0	0	6
chr10	75279554	75299351	circ_1441	10	-	0	0	0	0	0	0	0	10
chr6	150147399	150174296	circ_1442	76	-	4	7	0	0	10	12	32	11
chr17	40485908	40489604	circ_1443	2	-	0	0	2	0	0	0	0	0
chr7	26709709	26779583	circ_1444	3	-	0	0	0	0	0	0	3	0
chr6	3076997	3081350	circ_1445	10	+	0	0	0	0	0	0	10	0
chr11	45935681	45936019	circ_1446	4	-	0	0	0	0	0	0	0	4
chr11	108559662	108590612	circ_1447	4	+	0	0	0	0	0	4	0	0
chr18	23865845	23915195	circ_1448	6	+	0	0	0	0	0	0	6	0
chr11	20101609	20104725	circ_1449	14	+	0	2	0	0	4	0	8	0
chr7	24880308	24882032	circ_1450	2	-	0	0	0	2	0	0	0	0
chr15	89647133	89647501	circ_1451	3	+	0	0	0	0	0	3	0	0
chr17	26449628	26459835	circ_1452	5	+	0	0	0	0	0	0	5	0
chr2	230678585	230680024	circ_1453	3	-	0	0	0	3	0	0	0	0
chr6	99823815	99831700	circ_1454	56	-	0	2	3	0	0	12	11	28
chr11	63662630	63666305	circ_1455	17	+	0	0	0	0	0	0	0	17
chr1	47761436	47765824	circ_1456	5	-	0	0	0	0	5	0	0	0
chr12	102179789	102190540	circ_1457	28	-	0	7	3	2	3	0	7	6
chr2	219394678	219399429	circ_1458	10	-	0	0	0	0	0	0	0	10
chr11	87882842	87883123	circ_1459	5	-	0	0	0	0	0	0	5	0
chr22	38689260	38710174	circ_1460	16	-	2	0	0	0	5	0	9	0
chrX	153224781	153225612	circ_1461	3	-	0	0	0	0	0	3	0	0
chr14	21822569	21826586	circ_1462	2	-	0	0	0	0	0	0	0	2
chr10	18898773	18903542	circ_1463	2	-	0	0	0	0	0	0	0	2
chr17	80045200	80045737	circ_1464	2	-	0	0	0	0	0	0	2	0
chr5	6748576	6751310	circ_1465	2	+	0	0	0	2	0	0	0	0
chr8	95839490	95841254	circ_1466	14	+	0	0	0	0	0	0	0	14
chr19	53158813	53164096	circ_1467	61	-	0	0	0	2	0	8	0	51
chr7	10490876	10601204	circ_1468	5	-	0	0	0	0	0	5	0	0
chr2	62103229	62107529	circ_1469	21	-	0	0	0	0	3	3	3	12
chr11	107965117	107966418	circ_1470	19	+	0	0	2	0	2	13	2	0
chr18	19144163	19146167	circ_1471	17	-	0	0	0	2	0	0	11	4
chr16	75669577	75675621	circ_1472	9	-	0	0	0	0	0	9	0	0
chr2	65466985	65482828	circ_1473	4	+	0	0	0	0	0	2	2	0
chr8	48751708	48765345	circ_1474	14	-	0	0	0	0	0	0	0	14
chr17	60629662	60642498	circ_1475	35	+	0	4	0	0	2	4	6	19
chr2	20130156	20153739	circ_1476	4	-	0	0	0	4	0	0	0	0
chr8	141285756	141294120	circ_1477	9	-	0	0	0	0	0	0	0	9
chr21	44840113	44840337	circ_1478	4	-	0	0	0	0	2	0	2	0
chr3	45030631	45031136	circ_1479	19	+	0	0	0	0	3	3	0	13
chr12	123262037	123290842	circ_1480	7	+	0	0	0	0	0	3	4	0
chr12	45695796	45744557	circ_1481	5	+	0	0	0	0	0	0	5	0
chr1	63269389	63300523	circ_1482	9	+	0	3	0	0	0	4	2	0
chr5	37351291	37358253	circ_1483	75	-	0	5	0	0	9	0	49	12
chr8	132952745	132980677	circ_1484	2	+	0	0	0	0	0	2	0	0
chr1	22007300	22021714	circ_1485	15	-	0	0	0	0	6	0	9	0
chr17	45740454	45742524	circ_1486	27	+	0	0	0	0	2	3	22	0
chr15	41988272	42032401	circ_1487	5	+	0	0	0	0	0	0	0	5
chr19	33579039	33581771	circ_1488	3	+	0	0	0	0	3	0	0	0
chr12	117593595	117604882	circ_1489	2	-	0	0	0	0	0	0	2	0
chr17	79244717	79258695	circ_1490	39	-	0	0	0	0	5	14	7	13
chr3	31621300	31670903	circ_1491	4	+	0	0	0	0	0	0	4	0
chr11	77336007	77336863	circ_1492	429	-	12	17	4	5	31	53	173	134
chr2	10930844	10933328	circ_1493	12	-	0	0	0	0	0	0	8	4
chr16	2235111	2236825	circ_1494	2	-	0	0	0	2	0	0	0	0
chr8	95897294	95897786	circ_1495	11	-	0	0	0	0	0	5	6	0
chr10	60374052	60380661	circ_1496	3	+	0	0	0	0	3	0	0	0
chr2	220401787	220402458	circ_1497	2	+	0	0	0	0	0	2	0	0
chr3	196612021	196613565	circ_1498	24	+	0	0	2	0	0	13	0	9
chr1	171496929	171506612	circ_1499	2	+	0	0	0	2	0	0	0	0
chr3	136341987	136349823	circ_1500	4	-	0	0	0	0	0	0	4	0
chr6	158322929	158342693	circ_1501	4	+	0	0	0	0	0	4	0	0
chrX	153996576	153997585	circ_1502	375	+	3	15	12	20	36	76	91	122
chr9	33953282	33956144	circ_1503	102	-	0	0	0	6	18	3	41	34
chr20	47736518	47741142	circ_1504	3	-	0	0	0	0	0	3	0	0
chr17	57158457	57165768	circ_1505	2	-	0	0	0	0	0	0	2	0
chr12	42768664	42792796	circ_1506	79	+	6	5	0	2	12	7	47	0
chr19	7505074	7516152	circ_1507	2	+	0	0	0	2	0	0	0	0
chr7	1997263	2054277	circ_1508	19	-	0	0	0	0	0	0	8	11
chr2	175982978	176015886	circ_1509	4	-	0	0	0	0	0	4	0	0
chr18	12999419	13030607	circ_1510	149	+	8	8	14	12	9	23	9	66
chr19	11358741	11361762	circ_1511	3	-	0	0	0	0	0	0	3	0
chr13	100962086	100992513	circ_1512	5	+	0	2	0	0	0	0	3	0
chr2	179447298	179465394	circ_1513	2	+	0	2	0	0	0	0	0	0
chr3	37038114	37048554	circ_1514	3	+	0	0	0	0	0	0	3	0
chr4	83978078	83978561	circ_1515	45	+	0	0	0	4	4	2	10	25
chr10	51049995	51299327	circ_1516	4	-	0	0	0	0	0	2	2	0
chr4	3088665	3101121	circ_1517	11	+	0	3	0	0	4	0	2	2
chr12	101794839	101796724	circ_1518	4	-	0	0	0	0	0	0	0	4
chr2	170401230	170413807	circ_1519	231	-	2	10	17	13	5	38	51	95
chr12	19653030	19667718	circ_1520	12	+	0	0	0	0	2	0	10	0
chr12	120998528	121003332	circ_1521	2	+	0	0	0	0	0	0	2	0
chr3	15614665	15616589	circ_1522	2	-	0	0	0	0	2	0	0	0
chr4	39915230	39929784	circ_1523	3	-	0	0	0	0	0	0	3	0
chr1	53343353	53347337	circ_1524	4	+	0	0	0	0	4	0	0	0
chr12	31586088	31600703	circ_1525	49	-	0	4	0	0	18	0	27	0
chr9	2028986	2033081	circ_1526	18	+	0	0	0	0	0	4	0	14
chr10	1126351	1132297	circ_1527	2	+	0	0	0	0	0	0	2	0
chr1	1197648	1198766	circ_1528	4	-	0	0	0	0	0	4	0	0
chrX	123034342	123034543	circ_1529	7	+	0	0	0	0	0	7	0	0
chr12	108918092	108942990	circ_1530	5	-	0	0	0	0	0	0	5	0
chr1	89206670	89237562	circ_1531	9	+	0	0	0	0	0	0	0	9
chr7	155499553	155504149	circ_1532	18	+	0	0	0	0	0	11	2	5
chr3	41756728	41977432	circ_1533	3	-	0	0	0	0	0	0	3	0
chr13	26898908	26911779	circ_1534	30	+	0	0	0	0	0	0	0	30
chr15	64791491	64792365	circ_1535	2269	+	12	39	69	106	58	448	275	1262
chr8	107718609	107719373	circ_1536	3	+	0	0	0	0	0	0	3	0
chr1	233091302	233092189	circ_1537	20	+	0	0	0	0	0	3	0	17
chr14	93275644	93303794	circ_1538	3	+	0	0	0	0	0	0	0	3
chr18	21757976	21759799	circ_1539	16	-	0	0	0	0	4	0	12	0
chr5	142779220	142780417	circ_1540	331	-	7	22	12	15	20	42	102	111
chr18	21148786	21153538	circ_1541	25	-	0	0	2	0	0	8	10	5
chr20	32659871	32661672	circ_1542	3	+	0	0	0	0	0	0	3	0
chr11	72578909	72613683	circ_1543	4	-	0	0	0	0	0	0	4	0
chr4	129752887	129783380	circ_1544	8	+	0	0	0	0	0	0	0	8
chr7	138739950	138745884	circ_1545	26	-	0	2	0	2	2	0	8	12
chr14	36094566	36104804	circ_1546	3	-	0	0	0	0	0	0	0	3
chr1	40555081	40557071	circ_1547	8	-	0	0	0	0	0	0	0	8
chr3	4747850	4777038	circ_1548	2	+	0	0	0	0	0	0	2	0
chr5	70518121	70521981	circ_1549	7	-	0	0	0	0	2	2	0	3
chr1	229586271	229600622	circ_1550	2	-	0	0	0	0	0	0	0	2
chr22	21172770	21188943	circ_1551	2	-	0	0	0	0	0	0	0	2
chr2	183050618	183129141	circ_1552	6	-	0	0	0	0	0	0	6	0
chr11	59345621	59349027	circ_1553	2	-	0	0	0	0	0	0	2	0
chr2	9458652	9463379	circ_1554	5	+	0	0	0	0	0	0	5	0
chr21	16386664	16415895	circ_1555	2907	-	44	166	19	59	416	262	1381	560
chr17	4076648	4083172	circ_1556	7	-	0	0	0	0	2	2	3	0
chr10	51123962	51364771	circ_1557	50	-	2	3	7	6	0	4	8	20
chr13	75868989	75880607	circ_1558	2	-	0	0	0	0	0	0	2	0
chr15	50168474	50226379	circ_1559	5	-	0	5	0	0	0	0	0	0
chr16	66759730	66763002	circ_1560	68	-	0	0	0	0	8	0	27	33
chr5	170626673	170648844	circ_1561	4	+	2	0	0	0	2	0	0	0
chr7	105182854	105183096	circ_1562	2	+	0	0	0	2	0	0	0	0
chr3	108380723	108381104	circ_1563	7	+	0	0	0	0	0	0	7	0
chr17	16042321	16049862	circ_1564	2	-	0	0	0	0	0	2	0	0
chr7	113802998	113928164	circ_1565	4	+	0	0	0	0	0	0	4	0
chr10	99150179	99150601	circ_1566	17	-	0	0	0	0	3	3	6	5
chr1	15820386	15821947	circ_1567	8	-	0	0	0	0	0	0	3	5
chr3	132193775	132201174	circ_1568	6	+	0	0	0	0	0	0	6	0
chr7	138921750	138936803	circ_1569	2	+	2	0	0	0	0	0	0	0
chr8	106573590	106646585	circ_1570	13	+	0	0	0	0	0	0	0	13
chr22	46829289	46832186	circ_1571	6	-	0	0	0	0	2	0	4	0
chr12	2929251	2946122	circ_1572	7	+	0	2	0	0	5	0	0	0
chr10	65357783	65359043	circ_1573	6	+	0	0	0	0	2	0	4	0
chr12	53671253	53671744	circ_1574	2	+	0	0	0	0	2	0	0	0
chr6	88331071	88346204	circ_1575	6	+	0	0	0	0	0	0	4	2
chr22	31979860	31998771	circ_1576	4	+	0	0	0	0	4	0	0	0
chr10	35302626	35320547	circ_1577	25	-	0	0	0	0	0	0	8	17
chr1	225306921	225311316	circ_1578	11	+	0	0	0	0	0	0	0	11
chr9	96277948	96278551	circ_1579	144	+	0	3	0	2	12	21	28	78
chr10	13214375	13246364	circ_1580	2	+	0	0	0	0	0	0	2	0
chr3	139138398	139141956	circ_1581	2	+	0	0	0	0	0	0	0	2
chr2	70259264	70312756	circ_1582	4	-	0	0	0	0	0	4	0	0
chr17	27778472	27829741	circ_1583	3	+	0	0	0	3	0	0	0	0
chrX	23748643	23754133	circ_1584	22	-	0	0	0	0	7	5	10	0
chr5	139884405	139889766	circ_1585	4	+	0	0	2	0	0	2	0	0
chr17	20922396	20924539	circ_1586	8	-	0	0	0	0	0	8	0	0
chr1	201958031	201973624	circ_1587	16	+	0	0	0	0	0	2	0	14
chr2	38805061	38818790	circ_1588	2	-	0	0	2	0	0	0	0	0
chr9	132838690	132854660	circ_1589	4	+	0	0	0	0	4	0	0	0
chr1	113229587	113232720	circ_1590	11	+	0	0	0	0	0	0	0	11
chr10	134521816	134563349	circ_1591	2	+	0	0	0	0	0	0	2	0
chr16	11935551	11935857	circ_1592	15	-	0	0	0	0	5	2	0	8
chr4	56336883	56376232	circ_1593	6	-	2	2	0	0	0	0	0	2
chr17	58766292	58885437	circ_1594	2	+	0	0	0	0	0	0	2	0
chr10	22002700	22024164	circ_1595	19	+	2	0	0	2	0	4	0	11
chr2	15629017	15644337	circ_1596	6	-	0	0	0	0	0	4	0	2
chr5	162939007	162943717	circ_1597	2	+	0	0	0	0	2	0	0	0
chr9	103102538	103111654	circ_1598	12	-	0	0	0	0	0	10	2	0
chr10	69902696	69918384	circ_1599	63	+	2	11	0	0	0	0	50	0
chr2	191109612	191159356	circ_1600	4	-	0	0	0	0	0	0	0	4
chr1	223998132	224009069	circ_1601	3	-	0	0	0	0	0	0	0	3
chr3	197559067	197566268	circ_1602	3	+	0	0	3	0	0	0	0	0
chr11	9834078	9838571	circ_1603	2	-	0	0	0	0	2	0	0	0
chr17	48462478	48462652	circ_1604	6	-	0	0	0	0	0	6	0	0
chr2	32688261	32690232	circ_1605	21	+	0	0	0	0	0	0	11	10
chr12	113810453	113812812	circ_1606	3	+	0	0	0	0	0	0	3	0
chr2	211421442	211447433	circ_1607	89	+	0	7	0	0	20	0	52	10
chr4	109765674	109784543	circ_1608	2	-	0	2	0	0	0	0	0	0
chr16	15967347	15978062	circ_1609	27	-	0	2	0	0	2	4	0	19
chr10	103432671	103436193	circ_1610	155	-	6	5	4	0	41	5	60	34
chr3	57569624	57570191	circ_1611	81	-	0	2	0	0	9	20	25	25
chr14	76198680	76211924	circ_1612	2	+	0	0	0	0	2	0	0	0
chr19	37183293	37185778	circ_1613	3	+	0	0	0	0	0	3	0	0
chr13	42161647	42179412	circ_1614	3	-	0	0	0	0	0	0	3	0
chr10	124172435	124177484	circ_1615	4	+	0	2	0	0	2	0	0	0
chr19	49699696	49700131	circ_1616	12	+	0	0	0	3	4	0	0	5
chr8	17137747	17143936	circ_1617	2	+	0	0	0	0	0	2	0	0
chr1	78191306	78201843	circ_1618	4	-	0	0	0	0	0	2	0	2
chr2	183866680	183888644	circ_1619	33	-	0	0	0	0	0	12	11	10
chr5	78915434	78944516	circ_1620	2	+	0	0	0	0	0	0	2	0
chr16	84792321	84793881	circ_1621	14	+	0	0	0	0	3	0	11	0
chr8	124798734	124801985	circ_1622	12	+	0	0	0	0	6	0	6	0
chr3	52675969	52677359	circ_1623	16	-	0	0	0	0	3	5	8	0
chr2	24974850	24981025	circ_1624	12	+	0	0	0	0	0	0	5	7
chr17	38187411	38209910	circ_1625	2	-	0	0	0	0	0	2	0	0
chr8	144661948	144669022	circ_1626	5	-	0	0	0	0	5	0	0	0
chr16	14693760	14702980	circ_1627	9	-	0	0	0	0	0	0	0	9
chr5	70844508	70849147	circ_1628	7	+	0	0	0	0	0	0	7	0
chr1	162535801	162558623	circ_1629	7	+	0	0	0	0	0	7	0	0
chr1	220752695	220777479	circ_1630	2	+	0	0	0	0	2	0	0	0
chr15	22960792	22969362	circ_1631	4	+	0	0	0	0	0	4	0	0
chr9	19082870	19096767	circ_1632	7	-	0	0	0	0	0	5	2	0
chr12	22676359	22680826	circ_1633	2	-	0	0	0	0	2	0	0	0
chr9	139106999	139115958	circ_1634	13	-	0	0	0	0	0	0	0	13
chr2	200233327	200298237	circ_1635	212	-	5	18	0	0	26	13	126	24
chr1	205130385	205132134	circ_1636	15	-	0	0	0	0	0	0	2	13
chr1	22404921	22413359	circ_1637	121	+	2	4	5	8	12	20	26	44
chr1	145594038	145601852	circ_1638	3	-	0	0	0	0	0	3	0	0
chr17	42284821	42285138	circ_1639	4	-	0	0	0	0	0	0	4	0
chrX	109263579	109266268	circ_1640	28	+	0	0	0	0	0	0	0	28
chr7	32588458	32591907	circ_1641	3	+	0	0	0	0	0	0	3	0
chr2	39040962	39042797	circ_1642	2	-	0	0	0	0	2	0	0	0
chr8	19682313	19684070	circ_1643	17	+	0	0	0	0	3	0	9	5
chr6	157405795	157488319	circ_1644	3	+	0	0	0	0	0	0	3	0
chr14	62187099	62188541	circ_1645	37	+	4	5	0	0	10	10	3	5
chr19	17273797	17278874	circ_1646	8	+	0	2	0	0	0	0	4	2
chr1	156713443	156715165	circ_1647	10	-	0	0	0	0	0	0	10	0
chr1	28595693	28601526	circ_1648	3	+	0	0	0	0	0	3	0	0
chr16	30066104	30066248	circ_1649	4	+	0	0	0	0	0	4	0	0
chr2	74383544	74399879	circ_1650	4	-	0	0	0	0	0	0	4	0
chr10	73956568	73970589	circ_1651	15	-	0	2	0	0	0	0	6	7
chr12	20774229	20799884	circ_1652	4	+	0	0	0	0	0	0	4	0
chr4	6806249	6826411	circ_1653	10	+	0	3	0	0	0	0	7	0
chr11	9441957	9457913	circ_1654	2	+	0	0	2	0	0	0	0	0
chr12	133362924	133367879	circ_1655	19	-	0	0	0	0	2	10	0	7
chr16	84115351	84125453	circ_1656	8	-	0	0	0	0	0	0	0	8
chr3	167745515	167750640	circ_1657	2	-	0	0	0	0	2	0	0	0
chr8	71082436	71087094	circ_1658	3	-	0	0	0	0	0	0	3	0
chr9	101891136	101911583	circ_1659	3	+	0	3	0	0	0	0	0	0
chr12	21636309	21644650	circ_1660	5	-	0	0	0	0	0	0	5	0
chr1	40751596	40756669	circ_1661	3	+	0	0	0	0	0	0	3	0
chr2	96563184	96574322	circ_1662	7	-	2	0	5	0	0	0	0	0
chr2	132310585	132339702	circ_1663	13	+	0	0	0	5	0	8	0	0
chr19	47193856	47197390	circ_1664	4	-	0	0	0	0	0	0	0	4
chr16	28401611	28403463	circ_1665	30	-	0	0	0	0	0	19	2	9
chr1	15370484	15370655	circ_1666	33	+	0	0	0	0	0	4	0	29
chr8	141771263	141840625	circ_1667	3	-	0	0	0	0	3	0	0	0
chr6	5396865	5404934	circ_1668	10	+	0	5	0	0	0	0	5	0
chr16	299547	304680	circ_1669	5	+	0	0	0	0	2	0	0	3
chr19	45528586	45532250	circ_1670	10	+	0	0	0	0	0	0	10	0
chr5	102474087	102485017	circ_1671	2	+	0	2	0	0	0	0	0	0
chr6	149893420	149901859	circ_1672	2	+	0	0	0	0	0	0	0	2
chr20	35288739	35294795	circ_1673	8	-	0	0	2	0	0	3	0	3
chr3	56649155	56652240	circ_1674	3	+	0	0	0	0	0	3	0	0
chr16	74524898	74525113	circ_1675	2	-	0	0	0	0	0	0	2	0
chr19	44001269	44002028	circ_1676	3	-	0	0	3	0	0	0	0	0
chr11	61102091	61109967	circ_1677	2	+	0	0	2	0	0	0	0	0
chr20	5556058	5556624	circ_1678	4	-	0	0	0	0	0	0	4	0
chr4	151769969	151770727	circ_1679	5	-	0	0	0	0	0	5	0	0
chr19	5700799	5708414	circ_1680	6	-	0	0	0	0	0	0	0	6
chr1	35944566	35944813	circ_1681	58	-	0	3	0	0	12	0	34	9
chr5	64931127	64931870	circ_1682	9	+	0	0	0	0	0	2	2	5
chr17	74041372	74066525	circ_1683	9	-	0	3	0	0	0	2	0	4
chr12	1136913	1250953	circ_1684	8	+	0	8	0	0	0	0	0	0
chr14	37739624	37892154	circ_1685	2	+	0	2	0	0	0	0	0	0
chr7	151917607	151935911	circ_1686	385	-	5	7	15	20	10	78	58	192
chr9	135221647	135224822	circ_1687	30	-	0	0	0	0	2	4	5	19
chr2	74273404	74275538	circ_1688	11	+	0	0	2	5	0	4	0	0
chr16	18245308	18247188	circ_1689	48	-	0	0	2	2	0	10	0	34
chrX	100382126	100403150	circ_1690	2	+	0	0	0	0	2	0	0	0
chr2	120885263	120903865	circ_1691	11	+	0	0	0	0	2	0	5	4
chr5	134678949	134688735	circ_1692	2	-	0	2	0	0	0	0	0	0
chr19	19153519	19154883	circ_1693	21	+	0	2	0	0	2	12	5	0
chr19	55753533	55753856	circ_1694	3	-	0	0	0	0	0	3	0	0
chrX	19086834	19100864	circ_1695	3	-	0	0	0	0	0	0	3	0
chr1	160265850	160305112	circ_1696	2	-	0	0	0	0	0	0	2	0
chr7	135307524	135312859	circ_1697	4	+	0	0	0	0	0	0	0	4
chr2	45773455	45780869	circ_1698	2	-	0	0	0	2	0	0	0	0
chr10	69651159	69669199	circ_1699	3	+	0	0	0	0	0	0	0	3
chr21	17135209	17214859	circ_1700	5	+	0	0	0	0	0	0	5	0
chr3	65367551	65377033	circ_1701	4	-	0	0	0	0	0	0	4	0
chr7	127229538	127230191	circ_1702	3	+	0	0	0	0	0	3	0	0
chr3	51575604	51624575	circ_1703	47	+	2	0	0	0	7	5	25	8
chr16	87453388	87454322	circ_1704	3	-	0	0	0	0	3	0	0	0
chr21	34904650	34907626	circ_1705	5	-	0	0	0	2	0	3	0	0
chr22	31859666	31864288	circ_1706	2	-	0	0	0	0	0	0	2	0
chr15	86182604	86207986	circ_1707	3	+	0	0	0	0	0	0	3	0
chr5	14673750	14693203	circ_1708	30	+	0	0	0	0	0	0	21	9
chr16	30620845	30620959	circ_1709	9	-	0	0	0	0	0	0	0	9
chr5	127466758	127493856	circ_1710	2	+	0	0	0	0	0	0	2	0
chr6	159026298	159029782	circ_1711	51	+	0	0	0	0	3	8	11	29
chr15	63824845	63866602	circ_1712	24	+	0	6	0	0	5	2	11	0
chr9	117228546	117241051	circ_1713	12	-	0	0	0	0	4	0	6	2
chr10	35772331	35805551	circ_1714	33	+	2	3	0	6	3	0	14	5
chr3	38436995	38442476	circ_1715	6	+	0	0	0	0	0	0	0	6
chr1	202729542	202736188	circ_1716	9	-	0	0	0	0	0	0	3	6
chr14	37754522	37838829	circ_1717	97	+	3	0	0	0	11	9	49	25
chr7	157015947	157018233	circ_1718	120	+	7	0	0	8	24	14	27	40
chr3	47762155	47777616	circ_1719	116	-	0	0	0	6	5	26	36	43
chr14	39514366	39517933	circ_1720	7	-	0	0	0	0	0	0	7	0
chr17	41348497	41352625	circ_1721	14	+	0	0	0	0	4	0	6	4
chr18	10871250	10979658	circ_1722	9	-	0	0	0	0	0	0	9	0
chr7	66038371	66041919	circ_1723	236	-	3	5	6	8	40	47	52	75
chr15	34692912	34837154	circ_1724	2	-	0	0	0	0	0	2	0	0
chr17	76798405	76834832	circ_1725	6	-	0	2	0	0	0	0	4	0
chrX	41495830	41530783	circ_1726	4	-	0	0	0	0	0	0	4	0
chr10	32560953	32580250	circ_1727	6	-	0	2	0	0	0	0	4	0
chr6	170626457	170632347	circ_1728	127	+	8	17	3	11	4	26	42	16
chr12	1225031	1299218	circ_1729	5	+	0	0	0	0	0	5	0	0
chr20	47342826	47364417	circ_1730	19	-	0	0	5	0	0	2	12	0
chr14	71209067	71209308	circ_1731	8	-	0	0	0	0	6	0	2	0
chr4	144336629	144361040	circ_1732	8	+	0	0	0	0	0	0	0	8
chr2	86434305	86434450	circ_1733	3	+	0	0	0	0	0	0	0	3
chr3	136183722	136221621	circ_1734	30	-	3	3	0	0	2	5	17	0
chr19	9026190	9027575	circ_1735	7	-	0	0	0	0	0	0	7	0
chr11	64989943	64991051	circ_1736	4	+	0	0	0	4	0	0	0	0
chr9	114202651	114213835	circ_1737	5	-	0	0	0	0	3	0	2	0
chr12	120995084	121001746	circ_1738	2	+	0	0	0	0	0	0	2	0
chr2	170865313	170885958	circ_1739	2	+	0	0	0	0	0	2	0	0
chr3	43607144	43621964	circ_1740	10	-	0	0	0	0	0	4	0	6
chr3	133335657	133339191	circ_1741	7	-	0	0	0	0	0	7	0	0
chr19	12969175	12969553	circ_1742	15	+	0	0	0	0	0	3	4	8
chr13	41814396	41835051	circ_1743	16	-	0	0	3	0	0	4	4	5
chr5	37341191	37341344	circ_1744	2	-	0	0	0	0	0	0	0	2
chr1	38047823	38048537	circ_1745	5	-	0	0	0	0	0	0	5	0
chr6	42235891	42237586	circ_1746	6	-	0	0	0	0	0	0	6	0
chr10	69647174	69666694	circ_1747	13	+	0	0	0	2	0	0	11	0
chr2	176856958	176860374	circ_1748	13	-	0	0	0	0	0	0	0	13
chr1	225600155	225607500	circ_1749	33	-	0	3	0	0	2	8	3	17
chr10	70733300	70741337	circ_1750	33	+	0	0	2	4	7	3	17	0
chr1	154207066	154218851	circ_1751	22	+	0	0	0	0	2	10	4	6
chr1	32375638	32377427	circ_1752	48	-	0	0	0	0	2	3	17	26
chr17	60599564	60600538	circ_1753	2	+	0	0	0	0	0	0	2	0
chr16	249060	249237	circ_1754	11	-	0	0	0	0	2	3	6	0
chr17	65340721	65341973	circ_1755	2	-	0	0	0	0	0	0	2	0
chr10	76910271	76924498	circ_1756	13	+	0	0	4	0	0	2	7	0
chr20	13463873	13568017	circ_1757	5	-	0	0	0	0	0	0	5	0
chr9	86278789	86281309	circ_1758	2	-	0	2	0	0	0	0	0	0
chr1	46105881	46120991	circ_1759	22	-	0	4	0	0	2	14	2	0
chr15	35230937	35236629	circ_1760	12	-	0	0	0	0	0	0	0	12
chr7	156436494	156451264	circ_1761	11	+	0	0	0	0	0	0	0	11
chr5	78940945	78964851	circ_1762	27	+	0	0	0	0	4	0	0	23
chr18	11999052	12009986	circ_1763	6	+	0	0	0	0	0	0	6	0
chr7	5015931	5028808	circ_1764	10	+	0	0	0	0	0	0	0	10
chr8	132962215	132968152	circ_1765	30	+	0	3	0	0	4	3	15	5
chr10	71119652	71129380	circ_1766	4	+	0	0	0	0	0	4	0	0
chr3	150289744	150290316	circ_1767	2	+	0	0	0	0	0	0	0	2
chr16	23625324	23649450	circ_1768	7	-	0	0	0	0	0	0	0	7
chr7	30876273	30880464	circ_1769	32	+	0	2	0	0	0	6	5	19
chr2	68364430	68368927	circ_1770	15	-	0	0	0	0	2	0	13	0
chr8	48775959	48777324	circ_1771	3	-	0	0	0	0	0	0	3	0
chr2	20497313	20518406	circ_1772	3	-	0	0	0	0	0	0	0	3
chr17	29185178	29196664	circ_1773	2	+	0	0	0	0	0	0	2	0
chr5	137904613	137906830	circ_1774	200	-	3	9	2	9	16	49	49	63
chr1	35835629	35854683	circ_1775	3	+	0	3	0	0	0	0	0	0
chr17	47388673	47395345	circ_1776	12	-	3	0	0	0	0	2	0	7
chr20	32198899	32211102	circ_1777	8	+	0	0	0	0	0	0	0	8
chr16	1618217	1621535	circ_1778	5	-	0	0	0	0	0	0	0	5
chr8	132952745	132982890	circ_1779	15	+	2	0	0	0	4	3	4	2
chr8	98817580	98837381	circ_1780	218	+	4	13	5	2	50	25	55	64
chr22	41240842	41246884	circ_1781	10	-	0	3	0	0	0	2	5	0
chr1	193044949	193053828	circ_1782	2	+	0	0	0	0	0	0	2	0
chr19	14523362	14524036	circ_1783	5	-	0	0	0	0	0	3	0	2
chr3	171965322	171969331	circ_1784	603	+	11	56	7	6	78	58	269	118
chr18	20932159	21001408	circ_1785	3	-	0	0	0	0	0	0	3	0
chr14	67588972	67610166	circ_1786	2	+	0	0	0	0	0	2	0	0
chr17	79563141	79573840	circ_1787	2	-	0	0	0	0	2	0	0	0
chr11	3752620	3756554	circ_1788	35	-	0	0	0	0	3	6	23	3
chr7	101821748	101821937	circ_1789	2	+	0	0	0	0	0	0	2	0
chr13	100982814	101020828	circ_1790	2	+	0	0	0	0	0	2	0	0
chr17	45403591	45422464	circ_1791	17	+	0	2	0	0	2	3	5	5
chr3	113098152	113135474	circ_1792	2	-	0	0	0	0	0	0	2	0
chr21	33057361	33074231	circ_1793	5	-	0	0	0	0	0	5	0	0
chr18	10797371	10807272	circ_1794	2	-	0	0	0	0	2	0	0	0
chr15	90982563	90984916	circ_1795	5	+	0	0	0	0	3	0	2	0
chr10	7409610	7423911	circ_1796	205	-	8	17	2	4	33	5	97	39
chr7	55979308	55991392	circ_1797	2	+	0	0	0	0	2	0	0	0
chr11	116655570	116658359	circ_1798	15	-	0	0	4	0	0	0	0	11
chr14	55457930	55467710	circ_1799	5	-	0	0	0	0	0	0	5	0
chr6	147588219	147612308	circ_1800	4	+	0	0	0	0	0	0	4	0
chr2	128927861	128930336	circ_1801	3	+	0	0	0	0	0	0	3	0
chr1	150999708	151001420	circ_1802	70	+	2	0	2	3	11	10	20	22
chr13	48916734	48955579	circ_1803	5	+	2	0	0	0	0	0	3	0
chr19	15469777	15484151	circ_1804	5	-	0	0	0	0	0	0	0	5
chr5	130987494	131013565	circ_1805	13	-	0	0	2	0	0	0	4	7
chr9	33986757	33998862	circ_1806	20	-	2	3	0	0	0	7	2	6
chr5	78692645	78697878	circ_1807	18	-	0	0	0	0	0	12	6	0
chr1	1424583	1426051	circ_1808	30	+	0	0	0	3	2	7	0	18
chr22	41560056	41562670	circ_1809	3	+	0	0	0	0	0	0	0	3
chr11	3735047	3735225	circ_1810	2	-	0	0	0	2	0	0	0	0
chr11	108042925	108047817	circ_1811	21	-	0	0	3	0	2	9	0	7
chr6	136470224	136476896	circ_1812	2	+	0	0	0	0	2	0	0	0
chr17	31087307	31107802	circ_1813	8	-	0	0	0	0	0	8	0	0
chr19	13034964	13039661	circ_1814	4	-	0	0	0	0	0	0	4	0
chr1	220363044	220364626	circ_1815	11	-	0	0	0	0	2	0	9	0
chr7	105135588	105146720	circ_1816	3	-	0	0	0	0	0	3	0	0
chr5	149384413	149420442	circ_1817	3	+	0	0	0	0	0	3	0	0
chr6	99323290	99374936	circ_1818	2	-	0	0	0	0	0	0	0	2
chr10	70729956	70731808	circ_1819	9	+	0	0	0	0	2	0	0	7
chr16	75651039	75654718	circ_1820	2	-	0	0	0	0	0	0	2	0
chr22	26173549	26177801	circ_1821	4	+	0	0	0	0	0	4	0	0
chr11	16824518	16824842	circ_1822	7	-	0	0	0	0	0	0	0	7
chr6	32088547	32089125	circ_1823	5	-	0	2	0	0	0	0	0	3
chr6	73787044	73830300	circ_1824	7	+	0	0	0	0	0	0	0	7
chr8	48874612	48877272	circ_1825	24	+	0	0	0	0	0	0	0	24
chr8	38205014	38205733	circ_1826	25	-	0	2	0	0	3	10	4	6
chr16	19020493	19027920	circ_1827	2	+	0	0	0	0	0	0	2	0
chr11	68305126	68315672	circ_1828	9	+	0	0	0	0	0	0	0	9
chr6	135639656	135716034	circ_1829	11	-	0	0	0	0	0	2	9	0
chr1	192990226	192998787	circ_1830	27	-	0	2	0	5	0	8	12	0
chr10	21884259	21903853	circ_1831	2	+	0	0	0	0	0	0	2	0
chr5	33455049	33455809	circ_1832	4	+	0	0	0	0	0	4	0	0
chr17	43307970	43315006	circ_1833	2	+	0	0	0	0	0	0	2	0
chr1	174274123	174363283	circ_1834	17	+	0	0	0	0	3	4	10	0
chr9	95018961	95020268	circ_1835	2	-	0	0	0	0	0	0	2	0
chr5	32397324	32400308	circ_1836	5	-	0	0	0	0	0	0	5	0
chrX	70617102	70644088	circ_1837	3	+	0	0	0	0	0	0	0	3
chr22	30980351	30984161	circ_1838	2	-	0	0	0	0	0	2	0	0
chr15	70975096	70991999	circ_1839	25	-	0	0	0	0	6	0	19	0
chr7	138849877	138865944	circ_1840	2	+	0	0	0	0	2	0	0	0
chr19	44159590	44160792	circ_1841	22	-	0	0	0	0	6	0	16	0
chr1	220178589	220203822	circ_1842	4	-	0	0	0	0	0	0	4	0
chr16	29572835	29577570	circ_1843	2	-	0	0	0	0	0	0	2	0
chr11	20083852	20099650	circ_1844	4	+	0	0	0	0	2	0	2	0
chr1	201816406	201828122	circ_1845	22	+	0	3	0	0	0	0	0	19
chr14	55473997	55475437	circ_1846	12	-	0	0	0	0	0	3	9	0
chr7	100481988	100482173	circ_1847	7	+	0	0	0	0	0	0	0	7
chr16	18234158	18240145	circ_1848	34	-	0	0	4	0	0	3	0	27
chr2	32117060	32145979	circ_1849	54	-	0	4	0	2	8	9	11	20
chr5	109049220	109051965	circ_1850	221	+	10	9	3	8	26	13	95	57
chr12	5841685	5853483	circ_1851	7	-	0	0	0	0	0	0	7	0
chr22	50832321	50845304	circ_1852	3	+	0	0	0	0	0	3	0	0
chr1	58992932	59000003	circ_1853	3	-	0	0	0	0	0	0	3	0
chr18	76886266	77037196	circ_1854	7	+	0	0	0	0	0	0	0	7
chr8	95839490	95840021	circ_1855	14	+	0	0	0	0	2	0	12	0
chr1	109428128	109439707	circ_1856	3	+	0	0	0	0	0	3	0	0
chr1	1198725	1203372	circ_1857	23	-	0	0	0	0	0	17	6	0
chr1	54238001	54238162	circ_1858	2	-	0	0	0	0	0	2	0	0
chr12	50488219	50490755	circ_1859	71	+	5	6	0	0	9	4	31	16
chr12	95869846	95889874	circ_1860	3	+	0	0	0	0	0	0	3	0
chr8	109247226	109254142	circ_1861	38	-	0	0	0	0	4	3	15	16
chr1	161771841	161790951	circ_1862	4	+	0	0	0	0	4	0	0	0
chr4	151356740	151358016	circ_1863	4	-	0	2	0	0	2	0	0	0
chr19	46878860	46893389	circ_1864	3	+	0	0	0	0	0	0	0	3
chr3	125295032	125301822	circ_1865	17	-	2	0	0	0	9	0	6	0
chr10	111667448	111674857	circ_1866	22	-	0	3	0	0	9	2	8	0
chr11	82984689	82989872	circ_1867	11	-	0	0	0	0	4	3	4	0
chr2	197583226	197596876	circ_1868	2	+	0	2	0	0	0	0	0	0
chr2	230341855	230377652	circ_1869	5	-	0	0	0	0	0	0	5	0
chr4	2341179	2355800	circ_1870	5	-	0	0	0	0	3	2	0	0
chr19	11507919	11508273	circ_1871	10	-	0	0	0	0	0	0	10	0
chr1	8601272	8684439	circ_1872	4	-	0	0	0	0	0	0	4	0
chr10	1313149	1421355	circ_1873	101	-	2	4	0	0	27	0	68	0
chr5	179688683	179707608	circ_1874	666	-	19	35	20	18	44	78	215	237
chr4	151408883	151682999	circ_1875	4	-	0	0	0	0	0	4	0	0
chr10	50668418	50714058	circ_1876	17	-	0	6	0	0	0	0	11	0
chr15	76152218	76165909	circ_1877	120	+	0	6	0	3	2	20	21	68
chr11	10049998	10064528	circ_1878	21	-	0	2	0	0	8	0	11	0
chr15	23019799	23021429	circ_1879	5	-	0	0	0	0	0	0	0	5
chr6	158454486	158476060	circ_1880	20	+	0	0	0	0	0	0	5	15
chr13	33268359	33275575	circ_1881	2	+	0	0	0	0	0	0	2	0
chr13	42385360	42393522	circ_1882	211	-	5	4	7	3	26	15	91	60
chr3	155547476	155560408	circ_1883	14	-	0	0	0	0	4	4	6	0
chr5	153429116	153431503	circ_1884	2	+	0	0	2	0	0	0	0	0
chr12	101736223	101739472	circ_1885	5	+	0	0	0	0	0	0	0	5
chr3	27453132	27465643	circ_1886	28	-	2	9	0	0	4	2	11	0
chr1	100212849	100214557	circ_1887	8	-	0	0	0	0	3	0	0	5
chr9	111835635	111855871	circ_1888	6	-	0	3	0	0	0	0	3	0
chr17	4015902	4020460	circ_1889	20	-	0	2	0	0	4	0	8	6
chr2	120643370	120672818	circ_1890	19	+	0	2	0	0	4	0	13	0
chr3	179478899	179483636	circ_1891	6	+	0	0	0	0	0	0	6	0
chr17	62476405	62481985	circ_1892	6	-	0	0	0	0	0	6	0	0
chr18	67759345	67760040	circ_1893	4	-	0	0	0	0	0	0	4	0
chr16	142593	169254	circ_1894	2	-	0	0	0	0	0	0	2	0
chr12	109893922	109907533	circ_1895	4	-	0	0	0	0	0	4	0	0
chr5	230990	240591	circ_1896	6	+	0	0	0	0	2	0	4	0
chr16	47497792	47682527	circ_1897	4	+	0	0	0	0	0	0	0	4
chr5	134032815	134039622	circ_1898	33	+	0	0	0	0	7	0	14	12
chr19	10246411	10251004	circ_1899	10	-	0	0	0	0	0	0	0	10
chr8	133790041	133823373	circ_1900	2	+	0	0	2	0	0	0	0	0
chr11	34107610	34111836	circ_1901	4	+	0	0	0	0	0	0	4	0
chr1	35561419	35563167	circ_1902	3	+	0	0	0	0	3	0	0	0
chr7	24663281	24708279	circ_1903	90	+	0	30	0	0	10	0	37	13
chr14	58772739	58796887	circ_1904	3	+	0	3	0	0	0	0	0	0
chr19	17443909	17444609	circ_1905	3	-	0	0	3	0	0	0	0	0
chr1	197086918	197104372	circ_1906	3	-	0	0	0	0	0	3	0	0
chr5	179956274	179998432	circ_1907	9	+	0	3	2	0	0	0	4	0
chr10	31644075	31676195	circ_1908	35	+	0	0	0	0	0	9	6	20
chr5	154169884	154191200	circ_1909	19	+	0	0	0	3	0	3	0	13
chr1	93691889	93698150	circ_1910	2	+	0	2	0	0	0	0	0	0
chr19	49302931	49303554	circ_1911	2	-	0	0	0	0	0	0	2	0
chr2	230678948	230683228	circ_1912	4	-	0	0	0	2	0	0	2	0
chr6	151265621	151270269	circ_1913	13	+	0	0	0	6	0	0	7	0
chr19	10556893	10559826	circ_1914	20	+	0	0	0	0	6	0	7	7
chr17	79660683	79660995	circ_1915	24	+	0	0	0	0	2	8	10	4
chr9	14120438	14155892	circ_1916	2	-	0	0	0	0	0	0	2	0
chr1	85655739	85656435	circ_1917	6	-	0	0	0	0	2	0	4	0
chr11	117052131	117053522	circ_1918	13	+	0	0	0	0	0	0	3	10
chr13	41894188	41905505	circ_1919	5	+	0	0	0	0	0	0	5	0
chr10	102286155	102286831	circ_1920	7	-	0	0	0	0	0	7	0	0
chr7	6026389	6035264	circ_1921	7	-	0	0	0	0	2	0	0	5
chr7	151896363	151904513	circ_1922	2	-	0	0	0	0	0	0	0	2
chr10	5762506	5777509	circ_1923	4	+	0	0	0	0	0	0	0	4
chr16	1682212	1691188	circ_1924	27	+	0	0	0	0	0	0	5	22
chr17	29652837	29657516	circ_1925	11	+	2	0	0	0	2	0	0	7
chr19	6213347	6214049	circ_1926	2	-	0	0	0	2	0	0	0	0
chr13	52511411	52532680	circ_1927	4	-	0	0	2	0	0	0	2	0
chr17	57808781	57851246	circ_1928	46	+	2	2	0	0	2	13	7	20
chrX	322139	322325	circ_1929	2	-	0	0	0	0	0	2	0	0
chr22	19183776	19184167	circ_1930	5	-	0	0	0	0	0	0	5	0
chr9	130879988	130886130	circ_1931	2	-	0	0	0	0	0	2	0	0
chr6	111632271	111634692	circ_1932	14	-	0	0	0	0	0	0	3	11
chr13	79892955	79894845	circ_1933	4	-	0	0	0	4	0	0	0	0
chr6	42583739	42610219	circ_1934	2	+	0	0	0	0	0	0	2	0
chr11	89947185	89948398	circ_1935	3	-	0	0	0	0	0	0	0	3
chr6	131992387	132014764	circ_1936	3	+	0	0	0	0	0	0	0	3
chr12	19665331	19667718	circ_1937	14	+	0	0	0	0	5	2	7	0
chr1	243433406	243449699	circ_1938	37	+	0	0	0	0	0	0	0	37
chr17	45668082	45682918	circ_1939	9	+	0	0	0	0	0	3	3	3
chr15	60648117	60656722	circ_1940	16	-	0	0	0	0	4	0	10	2
chr5	36953719	36972143	circ_1941	17	+	0	4	0	0	0	6	7	0
chr2	15432660	15449371	circ_1942	2	-	0	0	0	0	0	0	2	0
chr1	230390963	230401113	circ_1943	6	+	0	3	0	0	0	3	0	0
chrX	129270019	129272676	circ_1944	5	-	0	0	0	0	0	0	0	5
chr1	65344707	65352024	circ_1945	2	-	0	0	0	0	2	0	0	0
chr11	72418219	72425366	circ_1946	12	-	0	0	0	0	0	0	5	7
chr16	14674730	14721044	circ_1947	3	-	0	3	0	0	0	0	0	0
chr12	62943447	62946954	circ_1948	5	+	0	0	0	0	0	0	0	5
chr16	47497792	47545683	circ_1949	24	+	0	0	0	0	0	0	0	24
chr11	3723692	3724122	circ_1950	35	-	0	0	0	0	0	10	7	18
chr3	186515323	186518984	circ_1951	7	-	0	0	0	0	0	3	0	4
chr15	72810407	72864506	circ_1952	6	+	0	0	0	0	6	0	0	0
chr11	66583523	66590145	circ_1953	6	+	0	0	0	0	3	0	3	0
chr20	49218608	49219181	circ_1954	46	-	0	0	3	6	0	18	0	19
chr1	150997086	150999803	circ_1955	33	+	0	0	4	0	4	2	12	11
chr16	3724339	3740986	circ_1956	10	-	0	0	2	0	0	0	8	0
chr5	37331786	37333735	circ_1957	5	-	0	0	0	0	0	0	0	5
chr5	70798425	70808255	circ_1958	19	+	0	0	0	3	0	3	0	13
chr7	111926927	111936366	circ_1959	21	+	3	0	0	0	3	0	12	3
chr9	114170850	114172493	circ_1960	2	-	0	0	2	0	0	0	0	0
chr12	106466501	106480663	circ_1961	5	-	0	0	0	0	0	0	5	0
chr4	54011499	54011749	circ_1962	109	-	0	6	2	12	5	12	23	49
chr22	41537051	41537226	circ_1963	4	+	0	0	0	0	0	0	4	0
chr16	553003	555627	circ_1964	14	+	0	0	0	0	0	4	3	7
chr17	59853761	59871090	circ_1965	8	-	0	5	0	0	3	0	0	0
chr2	70456395	70463307	circ_1966	2	-	0	0	0	0	2	0	0	0
chrX	16836696	16838378	circ_1967	143	+	6	9	3	0	15	27	53	30
chr1	67885691	67890906	circ_1968	18	-	0	0	0	0	0	0	9	9
chr22	19035952	19050791	circ_1969	4	-	0	0	0	0	0	0	4	0
chr7	91726002	91726671	circ_1970	2	+	0	0	0	0	0	0	2	0
chr13	21619823	21620369	circ_1971	40	-	2	6	0	0	14	0	18	0
chr1	183506279	183511499	circ_1972	4	+	0	0	0	0	0	4	0	0
chr10	105106994	105107207	circ_1973	63	-	0	0	0	0	0	5	38	20
chr3	194180199	194182965	circ_1974	86	-	5	4	0	0	20	15	28	14
chr11	3723692	3726586	circ_1975	2	-	0	2	0	0	0	0	0	0
chr11	62396240	62397156	circ_1976	2	-	0	0	0	0	2	0	0	0
chr1	93648916	93682303	circ_1977	2	+	0	2	0	0	0	0	0	0
chr7	86811543	86820343	circ_1978	2	+	0	0	0	0	0	2	0	0
chr9	33328578	33338587	circ_1979	2	+	0	0	0	0	0	0	2	0
chr17	73996221	73999479	circ_1980	7	+	0	0	0	0	0	4	3	0
chr4	129042980	129083472	circ_1981	10	+	0	0	0	0	0	0	0	10
chr5	37014784	37020775	circ_1982	2	+	0	0	2	0	0	0	0	0
chr4	144449020	144449867	circ_1983	14	+	0	0	0	0	0	0	0	14
chr9	103082546	103111654	circ_1984	160	-	0	15	9	9	3	31	22	71
chr11	66133406	66134035	circ_1985	34	-	0	0	0	3	2	9	2	18
chr17	5353522	5365866	circ_1986	24	-	0	0	0	0	0	0	0	24
chr13	20638590	20657172	circ_1987	25	+	0	2	0	0	2	0	4	17
chr1	117957334	118009049	circ_1988	5	+	0	0	0	0	2	0	3	0
chr18	54281654	54293688	circ_1989	3	-	0	0	0	0	0	0	3	0
chr15	66774092	66777529	circ_1990	2	+	0	0	0	0	2	0	0	0
chr11	118635916	118651893	circ_1991	2	-	0	0	0	0	2	0	0	0
chr15	101968096	101972305	circ_1992	60	-	0	0	4	0	9	2	28	17
chr6	147583425	147612308	circ_1993	4	+	0	0	0	0	0	0	0	4
chr17	36352421	36353765	circ_1994	2	-	0	0	0	0	2	0	0	0
chrX	31187559	31201021	circ_1995	62	-	2	5	0	0	10	0	45	0
chr14	35438375	35441270	circ_1996	19	-	0	0	0	0	0	0	19	0
chrX	106882524	106890995	circ_1997	5	+	0	0	0	0	0	0	5	0
chr4	140439038	140450374	circ_1998	2	-	0	0	0	0	0	0	2	0
chr15	89804815	89805109	circ_1999	7	+	0	0	0	0	0	0	0	7
[truncated: 45,013 more rows]
