# Supplementary material for: Improved circRNA Identification by Combining Prediction Algorithms
Source: Front Cell Dev Biol. 2018 Mar 5;6:20. doi: 10.3389/fcell.2018.00020 (PMC5844931; doi:10.3389/fcell.2018.00020)
Supplement: Supplementary file 2 [file Presentation2.ZIP › GSE53327/circrna_finder.bed]

#chrom	start	end	name	score	strand	SRR1049826/s_filteredJunctions.bed_BSJ	SRR1049827/s_filteredJunctions.bed_BSJ	SRR1049828/s_filteredJunctions.bed_BSJ	SRR1049829/s_filteredJunctions.bed_BSJ	SRR1049830/s_filteredJunctions.bed_BSJ	SRR1049831/s_filteredJunctions.bed_BSJ	SRR1049832/s_filteredJunctions.bed_BSJ	SRR1049833/s_filteredJunctions.bed_BSJ
chr19	58772217	58775042	circ_1	40	X	2	0	3	7	1	5	5	17
chr2	10784446	10811816	circ_2	6	X	0	0	0	0	0	0	0	6
chr3	171969050	171979873	circ_3	70	X	2	9	0	0	12	6	32	9
chr7	135304171	135315218	circ_4	3	X	0	0	0	0	0	0	0	3
chr17	26674693	26674911	circ_5	2	X	0	0	0	0	0	0	2	0
chr12	112096540	112119639	circ_6	6	X	0	0	0	0	0	0	0	6
chr2	203075458	203084829	circ_7	15	X	0	0	0	0	0	0	5	10
chr9	114289548	114296633	circ_8	4	X	0	0	0	0	0	0	0	4
chr3	52720785	52721631	circ_9	4	X	0	0	0	0	0	0	4	0
chrX	63409909	63410085	circ_10	4	X	0	0	0	0	0	4	0	0
chr4	24550478	24558033	circ_11	2	X	0	0	0	0	0	0	2	0
chr14	103470265	103478525	circ_12	80	X	1	2	0	1	17	6	24	29
chr11	108586606	108594189	circ_13	5	X	1	0	0	0	0	3	1	0
chr5	14678790	14693203	circ_14	30	X	4	3	0	0	2	1	17	3
chr5	132400672	132412590	circ_15	39	X	1	3	3	1	0	13	14	4
chr1	2087434	2106752	circ_16	2	X	0	0	0	0	2	0	0	0
chr4	20715055	20729020	circ_17	3	X	0	0	0	0	0	0	3	0
chr4	127386727	127388639	circ_18	6	X	0	0	0	0	0	0	0	6
chr12	20769164	20787990	circ_19	68	X	2	7	0	0	15	0	44	0
chr22	24962328	24962484	circ_20	2	X	0	2	0	0	0	0	0	0
chr18	23845134	23847587	circ_21	13	X	0	0	0	0	1	2	0	10
chr10	103541171	103542354	circ_22	10	X	0	0	0	0	0	0	0	10
chr17	39932054	39932228	circ_23	2	X	0	0	0	0	0	0	2	0
chr5	64747960	64769779	circ_24	5	X	0	0	0	0	0	5	0	0
chrX	7274053	7287689	circ_25	5	X	0	0	0	0	0	0	5	0
chr7	74004180	74005346	circ_26	11	X	0	4	0	0	5	1	1	0
chr13	99931579	99970323	circ_27	5	X	0	0	0	0	0	0	5	0
chr4	166960491	166981340	circ_28	14	X	1	3	0	0	0	0	10	0
chr13	50641318	50649789	circ_29	4	X	0	0	0	0	0	4	0	0
chr19	50347573	50348149	circ_30	63	X	2	6	2	1	5	9	10	28
chr1	155287732	155289479	circ_31	6	X	0	0	0	0	1	0	0	5
chr13	99216606	99218085	circ_32	3	X	0	0	0	0	0	0	0	3
chr19	50824318	50824444	circ_33	2	X	0	0	0	0	0	0	0	2
chr3	196214270	196215554	circ_34	12	X	0	0	0	1	0	3	0	8
chr1	247362662	247363495	circ_35	2	X	0	0	0	2	0	0	0	0
chr9	88437795	88464458	circ_36	2	X	0	2	0	0	0	0	0	0
chr22	17537701	17537834	circ_37	2	X	0	0	2	0	0	0	0	0
chr11	48134299	48177671	circ_38	2	X	0	0	0	0	0	0	2	0
chr10	94688096	94715471	circ_39	2	X	0	0	0	0	0	0	2	0
chr3	15776917	15855816	circ_40	2	X	0	0	0	0	0	0	0	2
chr10	69961586	69966660	circ_41	5	X	1	1	0	0	2	0	1	0
chr9	140705913	140712590	circ_42	72	X	1	4	0	1	10	13	23	20
chr1	46656392	46658108	circ_43	13	X	0	0	0	0	0	0	0	13
chr1	173725062	173726298	circ_44	2	X	0	0	0	0	1	0	1	0
chr17	34934413	34943675	circ_45	3	X	0	0	0	0	0	2	1	0
chr1	168073715	168083787	circ_46	9	X	0	0	0	0	0	0	9	0
chr1	205680872	205689781	circ_47	5	X	0	0	0	0	0	0	5	0
chr1	40555082	40557071	circ_48	2	X	0	0	0	0	0	0	1	1
chr9	96392252	96398807	circ_49	19	X	0	0	0	0	4	0	10	5
chr14	100316461	100387214	circ_50	5	X	0	2	0	0	0	0	3	0
chr4	38879692	38880047	circ_51	5	X	0	0	0	0	1	0	4	0
chr4	169991796	169993351	circ_52	3	X	0	0	0	0	1	0	2	0
chrX	70587349	70609515	circ_53	2	X	0	0	0	0	0	2	0	0
chr10	74474869	74475660	circ_54	85	X	3	2	0	0	10	10	26	34
chr8	91054956	91057223	circ_55	10	X	0	0	0	0	1	0	5	4
chr13	114240089	114277601	circ_56	2	X	0	0	0	0	0	0	2	0
chr9	35684243	35689816	circ_57	2	X	0	0	0	0	1	1	0	0
chr3	10130133	10140499	circ_58	2	X	0	0	0	0	0	0	2	0
chr1	211433450	211462738	circ_59	2	X	0	0	0	0	0	0	0	2
chr22	40673081	40681774	circ_60	5	X	0	0	0	0	1	0	2	2
chr5	55243321	55264224	circ_61	3	X	0	0	0	0	0	0	3	0
chr19	45558469	45558693	circ_62	5	X	0	0	0	0	0	5	0	0
chr6	47249423	47249850	circ_63	2	X	0	2	0	0	0	0	0	0
chr7	26232115	26237352	circ_64	16	X	0	3	0	0	0	4	0	9
chr9	131731679	131743669	circ_65	3	X	0	0	0	1	2	0	0	0
chr12	79986391	80062188	circ_66	2	X	0	2	0	0	0	0	0	0
chr8	37734627	37735069	circ_67	88	X	0	0	3	3	6	17	0	59
chr10	51829307	51845318	circ_68	2	X	0	0	0	0	1	0	1	0
chr1	145296258	145302554	circ_69	3	X	0	0	0	3	0	0	0	0
chr17	74675819	74676602	circ_70	2	X	0	0	0	2	0	0	0	0
chr18	21776089	21819346	circ_71	6	X	0	0	0	0	0	0	6	0
chr1	176085760	176133027	circ_72	4	X	0	0	0	0	2	0	2	0
chr3	195685883	195686957	circ_73	10	X	0	0	0	0	1	6	0	3
chr7	148863250	148864022	circ_74	24	X	0	2	0	0	1	4	4	13
chr18	13052918	13059311	circ_75	23	X	0	0	2	0	0	2	0	19
chr7	151860135	151860218	circ_76	4	X	0	0	4	0	0	0	0	0
chrX	19983162	19984767	circ_77	8	X	0	0	0	0	0	8	0	0
chr20	11970369	11979844	circ_78	2	X	0	0	0	0	1	0	1	0
chr21	44282392	44296877	circ_79	8	X	0	0	0	0	1	0	3	4
chr9	114919780	114923260	circ_80	4	X	0	0	0	0	0	0	0	4
chr1	235643370	235658138	circ_81	86	X	5	4	0	0	19	9	32	17
chr1	243222780	243230589	circ_82	2	X	0	0	0	0	0	1	0	1
chr8	61496767	61504528	circ_83	15	X	1	0	0	0	1	0	9	4
chr11	28700652	28711178	circ_84	3	X	0	0	0	0	0	0	3	0
chr6	5368783	5404934	circ_85	2	X	0	0	0	0	2	0	0	0
chr12	120270575	120288079	circ_86	4	X	0	0	0	1	0	0	0	3
chr9	6830674	6893232	circ_87	3	X	0	0	0	0	0	0	3	0
chr3	183580541	183585848	circ_88	12	X	0	1	0	4	0	1	5	1
chr20	3915641	3944671	circ_89	5	X	0	0	0	0	1	0	0	4
chr2	120658294	120684242	circ_90	3	X	0	0	0	0	0	0	3	0
chr19	17267719	17273276	circ_91	3	X	0	0	0	0	0	0	0	3
chr18	2760650	2762234	circ_92	2	X	0	0	0	0	0	0	0	2
chr9	73376517	73426160	circ_93	4	X	0	0	0	0	1	0	3	0
chr5	172195781	172195870	circ_94	4	X	0	4	0	0	0	0	0	0
chr19	1041224	1041426	circ_95	11	X	0	0	0	0	0	0	0	11
chr5	179136874	179143295	circ_96	15	X	0	1	2	0	0	4	4	4
chr12	31600472	31600703	circ_97	2	X	0	0	0	0	1	0	1	0
chr1	167988783	168037701	circ_98	3	X	0	3	0	0	0	0	0	0
chr1	33276192	33276658	circ_99	121	X	0	2	1	4	7	24	22	61
chr12	132529216	132547246	circ_100	3	X	0	0	0	0	0	3	0	0
chr5	170455876	170461984	circ_101	4	X	0	0	0	0	3	0	1	0
chr1	41466701	41467926	circ_102	8	X	0	1	0	2	2	0	3	0
chr4	108628470	108628597	circ_103	4	X	0	0	0	0	0	4	0	0
chr2	242310285	242312705	circ_104	2	X	0	0	0	0	0	0	2	0
chr10	50690733	50708742	circ_105	2	X	0	0	0	0	0	0	2	0
chr3	136561073	136565428	circ_106	4	X	0	0	0	0	0	0	4	0
chr2	109356945	109365585	circ_107	3	X	0	0	0	0	2	1	0	0
chr16	70298861	70302282	circ_108	2	X	0	0	0	0	1	0	1	0
chr12	19406874	19418784	circ_109	14	X	0	1	0	0	1	2	10	0
chr15	102241289	102263367	circ_110	2	X	0	0	0	0	0	2	0	0
chr10	21906041	21940697	circ_111	2	X	0	0	0	0	0	0	2	0
chr11	3792978	3797251	circ_112	15	X	0	0	6	1	0	4	1	3
chr7	130737184	130748785	circ_113	10	X	0	0	0	0	3	0	3	4
chr7	1937836	1947031	circ_114	2	X	0	0	0	0	0	0	2	0
chr9	88648197	88661487	circ_115	6	X	0	0	0	0	4	0	2	0
chr11	86778736	86802437	circ_116	25	X	1	7	0	0	4	5	8	0
chr5	1802435	1816168	circ_117	10	X	0	2	0	0	1	0	7	0
chr4	7844866	7845052	circ_118	3	X	0	0	0	0	0	0	3	0
chr1	45341290	45345680	circ_119	5	X	0	0	0	0	0	0	0	5
chr16	3554720	3576484	circ_120	4	X	0	1	0	0	0	0	3	0
chr19	11210899	11218190	circ_121	8	X	0	0	0	0	1	4	3	0
chr16	19627436	19640075	circ_122	11	X	0	0	0	0	0	0	0	11
chr16	74372343	74387808	circ_123	3	X	1	0	0	2	0	0	0	0
chr10	4872867	4889422	circ_124	8	X	0	0	0	0	0	8	0	0
chr6	4428617	4431709	circ_125	3	X	0	0	0	0	0	0	3	0
chr3	179437728	179448497	circ_126	16	X	0	2	0	0	2	0	12	0
chr16	29095764	29110534	circ_127	2	X	0	0	2	0	0	0	0	0
chr15	68503601	68510988	circ_128	9	X	0	1	2	0	1	3	0	2
chr7	35009045	35013217	circ_129	5	X	1	0	0	0	0	0	4	0
chr9	4231337	4286523	circ_130	3	X	0	0	0	3	0	0	0	0
chr5	10381912	10417516	circ_131	2	X	0	0	2	0	0	0	0	0
chr16	74680845	74680899	circ_132	4	X	0	0	0	0	0	4	0	0
chr16	1774558	1779579	circ_133	17	X	0	0	0	0	4	1	9	3
chr2	183799480	183817651	circ_134	2	X	0	0	0	2	0	0	0	0
chr3	132294616	132298402	circ_135	9	X	0	0	0	0	4	0	2	3
chr2	36690862	36749456	circ_136	3	X	0	0	0	0	0	0	3	0
chrX	15392658	15392702	circ_137	3	X	0	3	0	0	0	0	0	0
chr4	103635595	103651893	circ_138	6	X	1	2	0	0	0	3	0	0
chr7	98487958	98491504	circ_139	12	X	0	0	0	0	0	1	8	3
chr17	79580344	79596831	circ_140	22	X	0	0	0	0	3	1	5	13
chr7	137586100	137600758	circ_141	11	X	0	0	0	2	0	0	9	0
chr11	10824758	10825597	circ_142	11	X	0	0	0	0	0	0	0	11
chr21	46554630	46605006	circ_143	4	X	0	0	0	0	0	0	4	0
chr12	69652424	69652555	circ_144	2	X	0	0	2	0	0	0	0	0
chr10	18874878	18905222	circ_145	19	X	0	0	0	0	0	0	1	18
chr2	177161588	177162623	circ_146	2	X	0	0	0	0	0	2	0	0
chr4	17823838	17824746	circ_147	3	X	0	0	0	0	0	3	0	0
chr6	167435897	167447459	circ_148	39	X	3	2	0	3	4	12	7	8
chr8	41542062	41543801	circ_149	4	X	0	0	0	2	0	2	0	0
chr19	5694398	5700938	circ_150	4	X	0	0	0	0	0	4	0	0
chrX	134679348	134685975	circ_151	4	X	0	0	0	0	0	0	0	4
chr16	28163980	28192352	circ_152	2	X	0	0	0	0	2	0	0	0
chr13	113485689	113496693	circ_153	16	X	0	0	0	0	0	0	5	11
chr1	171504567	171505417	circ_154	5	X	0	0	0	5	0	0	0	0
chr4	148575003	148575717	circ_155	12	X	0	0	0	0	0	0	0	12
chr19	14076261	14090354	circ_156	3	X	0	0	0	0	0	3	0	0
chr10	76924403	76928416	circ_157	2	X	0	2	0	0	0	0	0	0
chr17	64599877	64600023	circ_158	4	X	0	0	4	0	0	0	0	0
chr11	62444990	62446215	circ_159	3	X	0	0	0	0	0	0	0	3
chr12	63195596	63273013	circ_160	4	X	0	0	0	0	0	0	0	4
chr8	99538970	99592017	circ_161	2	X	0	0	0	0	1	1	0	0
chr14	29531002	29534273	circ_162	2	X	0	0	2	0	0	0	0	0
chr16	4455492	4463405	circ_163	12	X	0	0	0	0	1	4	0	7
chr3	137958310	137991110	circ_164	2	X	0	0	0	0	0	0	2	0
chr15	93489051	93492306	circ_165	5	X	0	5	0	0	0	0	0	0
chr5	37329292	37333735	circ_166	2	X	1	0	0	0	0	0	1	0
chr10	32740520	32770710	circ_167	4	X	0	0	0	0	3	0	1	0
chr6	151116992	151122005	circ_168	7	X	0	0	0	0	2	0	5	0
chrY	2213112	2213956	circ_169	7	X	0	0	1	0	0	4	2	0
chr2	55040369	55047599	circ_170	5	X	0	0	0	0	2	0	3	0
chr12	27075549	27081838	circ_171	11	X	1	0	2	1	1	0	6	0
chr1	220969827	220985341	circ_172	2	X	0	0	0	0	0	0	2	0
chr8	109252187	109254142	circ_173	4	X	2	0	0	0	2	0	0	0
chr12	42787372	42792796	circ_174	5	X	1	0	0	0	1	0	3	0
chr17	19185268	19187027	circ_175	15	X	0	1	0	0	1	4	9	0
chr17	76388557	76400170	circ_176	15	X	0	0	0	0	0	5	0	10
chr16	88653008	88666356	circ_177	9	X	0	0	0	0	0	0	7	2
chr5	72370569	72374139	circ_178	10	X	0	0	0	0	4	0	0	6
chr6	33168665	33169058	circ_179	2	X	0	1	0	1	0	0	0	0
chr15	67519239	67529158	circ_180	25	X	0	1	0	0	1	0	2	21
chr17	36926689	36934053	circ_181	2	X	0	0	0	0	0	0	2	0
chr5	124036707	124036962	circ_182	4	X	0	0	0	0	0	0	0	4
chr6	111067329	111120642	circ_183	2	X	0	0	0	0	0	0	2	0
chr2	10794607	10808849	circ_184	27	X	1	0	0	2	0	3	1	20
chr3	63898264	63938159	circ_185	18	X	1	0	0	1	0	4	12	0
chr4	44696429	44700701	circ_186	4	X	0	4	0	0	0	0	0	0
chr4	152375853	152403800	circ_187	18	X	1	0	0	0	12	0	5	0
chrX	77084528	77112994	circ_188	3	X	0	0	0	0	0	0	3	0
chr4	887165	898567	circ_189	24	X	0	0	4	3	1	3	0	13
chr7	77378741	77387395	circ_190	4	X	0	0	0	0	0	0	0	4
chr15	82692871	82712812	circ_191	4	X	0	0	0	0	0	0	0	4
chr2	200173483	200193633	circ_192	10	X	0	0	0	1	1	5	3	0
chr16	46695630	46702964	circ_193	3	X	0	0	3	0	0	0	0	0
chr3	12861585	12867138	circ_194	3	X	0	0	3	0	0	0	0	0
chr22	24431892	24434909	circ_195	16	X	0	0	2	0	6	0	8	0
chr16	21973781	21992021	circ_196	15	X	0	1	0	0	0	0	0	14
chr22	21147481	21154054	circ_197	19	X	0	0	0	1	0	4	3	11
chr16	18266873	18269096	circ_198	3	X	0	0	0	0	0	3	0	0
chr10	31749966	31791437	circ_199	3	X	0	0	0	0	0	0	3	0
chr5	43122146	43162033	circ_200	8	X	0	3	0	0	0	0	0	5
chr10	76074425	76158337	circ_201	38	X	3	1	1	1	11	7	4	10
chr16	69317951	69318147	circ_202	42	X	0	5	0	2	8	2	18	7
chr7	65847224	65915223	circ_203	3	X	0	0	0	0	0	0	0	3
chr12	93778899	93792631	circ_204	2	X	0	0	0	0	0	0	0	2
chr15	56958593	56974675	circ_205	5	X	0	0	0	0	0	0	5	0
chr4	141607498	141622768	circ_206	3	X	0	0	0	0	0	0	3	0
chr10	75893785	75896561	circ_207	2	X	0	0	0	0	0	2	0	0
chr3	172477946	172502593	circ_208	3	X	0	0	0	0	0	0	3	0
chr22	18083858	18089864	circ_209	6	X	0	0	0	0	0	0	6	0
chr7	43679048	43688251	circ_210	5	X	0	0	0	0	1	0	3	1
chr11	12902552	12923660	circ_211	10	X	0	0	0	0	1	0	0	9
chr12	125298748	125302253	circ_212	43	X	0	0	0	0	5	1	7	30
chr16	24228676	24231485	circ_213	2	X	0	0	0	0	0	2	0	0
chr1	200617567	200635879	circ_214	9	X	0	0	0	0	0	0	0	9
chr13	99109422	99118815	circ_215	34	X	0	2	3	0	2	8	1	18
chr2	170460152	170471191	circ_216	2	X	0	0	0	0	0	0	2	0
chr9	26923176	26935204	circ_217	5	X	0	0	0	0	0	0	0	5
chr5	54645401	54646857	circ_218	4	X	0	0	0	0	0	0	4	0
chr10	94264551	94297307	circ_219	5	X	0	0	0	0	0	0	5	0
chr7	138738197	138740041	circ_220	6	X	0	0	0	0	2	0	4	0
chr5	72374007	72378652	circ_221	11	X	0	0	2	0	3	0	6	0
chr8	75730845	75734666	circ_222	2	X	0	0	0	0	0	0	0	2
chr17	66268780	66279264	circ_223	2	X	0	2	0	0	0	0	0	0
chr6	90387289	90399852	circ_224	5	X	0	0	0	5	0	0	0	0
chr6	24539164	24539908	circ_225	2	X	0	2	0	0	0	0	0	0
chr3	34000797	34041682	circ_226	7	X	0	0	0	0	0	3	0	4
chrX	9684547	9684756	circ_227	3	X	0	1	2	0	0	0	0	0
chr3	195997286	196010409	circ_228	33	X	1	1	0	0	5	4	15	7
chr2	32749955	32774548	circ_229	6	X	1	0	0	0	0	0	3	2
chr6	53133885	53156623	circ_230	2	X	0	0	0	0	0	2	0	0
chr17	1578984	1579073	circ_231	3	X	0	0	0	3	0	0	0	0
chr1	57140054	57159525	circ_232	5	X	0	0	0	0	0	0	5	0
chr5	65338905	65350779	circ_233	3	X	1	1	0	0	0	0	1	0
chr19	4249225	4262111	circ_234	2	X	0	0	0	0	0	0	2	0
chr12	113865767	113867104	circ_235	2	X	0	0	0	0	0	0	2	0
chr5	112157593	112164669	circ_236	3	X	0	0	0	0	0	3	0	0
chr13	95686859	95724107	circ_237	2	X	0	0	0	0	0	0	0	2
chr17	58332536	58343452	circ_238	4	X	0	0	0	0	0	4	0	0
chr3	9477752	9478572	circ_239	7	X	0	0	0	0	0	0	0	7
chr11	82783665	82784489	circ_240	3	X	0	0	0	0	0	0	0	3
chr1	184671945	184695523	circ_241	5	X	0	0	0	0	0	0	0	5
chr1	35643590	35653691	circ_242	12	X	1	0	0	0	0	11	0	0
chr3	171969050	172016577	circ_243	6	X	2	0	0	0	1	0	3	0
chr11	65831099	65835804	circ_244	4	X	0	0	0	0	0	0	4	0
chr8	54965215	54975935	circ_245	6	X	0	0	0	0	0	0	6	0
chr2	61295984	61298927	circ_246	3	X	0	0	0	0	0	3	0	0
chr8	42780700	42785315	circ_247	7	X	0	0	0	0	0	2	5	0
chr1	171526555	171526695	circ_248	5	X	0	0	0	0	0	0	0	5
chr1	78411191	78426180	circ_249	7	X	0	0	0	0	0	0	0	7
chr18	19236822	19263926	circ_250	5	X	1	0	0	2	2	0	0	0
chr9	140611078	140638542	circ_251	3	X	0	0	1	0	1	0	1	0
chr2	112821739	112824644	circ_252	17	X	1	0	0	0	6	0	10	0
chr1	220386229	220387333	circ_253	11	X	0	0	0	0	1	0	0	10
chr4	57319769	57325784	circ_254	3	X	0	0	0	0	1	0	2	0
chr22	50857296	50857891	circ_255	10	X	0	0	0	0	0	0	0	10
chr4	78804396	78830526	circ_256	2	X	0	0	0	0	0	0	2	0
chr20	30370052	30385318	circ_257	12	X	1	6	0	0	1	1	1	2
chr16	74694830	74695349	circ_258	55	X	0	0	0	1	7	7	14	26
chr12	58179946	58180945	circ_259	3	X	0	0	0	0	0	3	0	0
chr11	73431891	73441868	circ_260	2	X	0	0	2	0	0	0	0	0
chr1	108686165	108728576	circ_261	2	X	1	0	0	0	1	0	0	0
chrX	70511629	70517311	circ_262	2	X	0	0	0	0	2	0	0	0
chr18	23612363	23658124	circ_263	6	X	0	0	0	0	1	0	5	0
chr5	74676897	74681859	circ_264	4	X	0	0	0	0	0	4	0	0
chr7	131060183	131082135	circ_265	6	X	0	0	0	0	0	0	0	6
chr12	93788385	93789309	circ_266	22	X	0	0	5	0	2	2	4	9
chr9	114904600	114919893	circ_267	64	X	0	0	3	4	0	14	1	42
chr9	70874263	70875912	circ_268	3	X	0	0	0	0	0	0	3	0
chr9	127674180	127702434	circ_269	2	X	0	0	2	0	0	0	0	0
chr13	113891137	113893865	circ_270	3	X	0	0	0	0	1	0	2	0
chr13	114193075	114193822	circ_271	3	X	0	0	0	0	0	0	3	0
chr12	26147970	26220646	circ_272	2	X	0	0	0	0	0	0	2	0
chr22	40752114	40753870	circ_273	4	X	0	0	0	0	0	0	0	4
chr8	144998802	144998927	circ_274	6	X	0	0	1	0	0	1	3	1
chr5	52899282	52900725	circ_275	57	X	1	0	1	2	3	20	10	20
chr8	125579888	125586899	circ_276	8	X	0	0	0	0	0	0	0	8
chr10	12159672	12160917	circ_277	3	X	0	0	0	0	0	0	3	0
chr9	94104391	94118437	circ_278	2	X	0	0	0	0	0	0	0	2
chr2	135887565	135888291	circ_279	2	X	0	0	0	0	0	2	0	0
chr19	11527288	11527733	circ_280	9	X	0	5	0	0	3	0	1	0
chr2	46839367	46842324	circ_281	4	X	0	0	0	0	1	0	3	0
chr19	1048894	1052285	circ_282	3	X	0	2	0	0	0	0	0	1
chr19	48718597	48722269	circ_283	4	X	0	0	0	4	0	0	0	0
chr6	52132663	52134024	circ_284	23	X	0	0	0	0	2	0	7	14
chr2	181589323	181590018	circ_285	24	X	0	0	0	0	0	3	0	21
chr18	48584495	48584826	circ_286	4	X	0	1	0	0	1	2	0	0
chr11	46780473	46782334	circ_287	5	X	0	0	0	0	2	0	3	0
chr2	175957789	175962321	circ_288	7	X	0	0	0	0	0	0	0	7
chr10	13325690	13333912	circ_289	5	X	0	0	0	0	0	0	0	5
chr5	179956275	179980471	circ_290	9	X	0	3	0	0	0	2	4	0
chr1	7893585	7897209	circ_291	6	X	0	0	0	0	0	0	6	0
chrX	74332721	74362801	circ_292	4	X	0	0	0	0	0	0	4	0
chr17	2568666	2579900	circ_293	6	X	0	2	0	0	0	4	0	0
chr20	62654110	62659922	circ_294	2	X	0	0	0	0	0	0	2	0
chr6	117465330	117502367	circ_295	3	X	0	0	0	0	0	0	3	0
chr1	113197087	113202401	circ_296	2	X	0	0	0	0	2	0	0	0
chr1	53786138	53786261	circ_297	3	X	0	0	0	0	0	3	0	0
chr11	93480463	93493024	circ_298	4	X	0	1	0	0	1	0	2	0
chr16	56976044	56976149	circ_299	3	X	0	0	0	0	0	0	3	0
chr14	75746655	75748093	circ_300	2	X	0	0	0	0	0	0	0	2
chr5	10390444	10391843	circ_301	3	X	0	0	0	0	1	0	2	0
chr22	29105994	29115473	circ_302	13	X	0	0	0	0	2	0	4	7
chr17	41886324	41895478	circ_303	4	X	0	0	0	0	0	0	4	0
chr1	19563636	19570509	circ_304	7	X	0	0	0	0	3	0	0	4
chr5	1488506	1495029	circ_305	3	X	0	0	0	0	1	1	1	0
chr16	47521371	47549512	circ_306	9	X	0	0	0	0	1	2	2	4
chr1	85494789	85506860	circ_307	2	X	0	0	0	0	0	0	2	0
chr13	52511412	52516690	circ_308	2	X	0	0	2	0	0	0	0	0
chr12	65078567	65092490	circ_309	3	X	0	0	0	0	0	3	0	0
chr16	17924220	17925720	circ_310	8	X	0	0	0	0	0	0	0	8
chr2	70388908	70389238	circ_311	2	X	0	0	0	0	0	0	0	2
chr1	145227041	145248894	circ_312	3	X	1	0	0	0	1	0	1	0
chr17	34864736	34867294	circ_313	6	X	1	0	0	0	4	0	1	0
chr7	150761660	150761828	circ_314	2	X	0	0	0	0	0	0	0	2
chr8	66657642	66701213	circ_315	4	X	0	0	0	0	0	0	4	0
chr16	28391056	28394592	circ_316	2	X	0	0	0	0	0	0	0	2
chr5	132224771	132232932	circ_317	9	X	0	0	0	1	0	0	6	2
chr1	42730786	42776781	circ_318	59	X	2	2	1	0	15	1	10	28
chr15	43281017	43290463	circ_319	4	X	0	0	0	0	0	0	4	0
chr3	127806549	127810425	circ_320	7	X	0	0	3	0	2	0	2	0
chr7	27570811	27573778	circ_321	5	X	0	0	0	0	0	0	5	0
chr15	50876049	50892406	circ_322	2	X	0	0	2	0	0	0	0	0
chr9	33953283	33960876	circ_323	11	X	0	0	0	0	3	0	8	0
chr1	206765145	206767028	circ_324	2	X	0	0	2	0	0	0	0	0
chr17	7846709	7847956	circ_325	19	X	1	0	0	0	2	6	10	0
chr1	180772524	180794480	circ_326	2	X	1	1	0	0	0	0	0	0
chr18	45391442	45395841	circ_327	3	X	0	0	0	0	0	0	3	0
chr15	76580187	76588078	circ_328	10	X	0	0	0	2	2	0	6	0
chr5	96862488	96866004	circ_329	3	X	0	0	0	0	0	0	0	3
chr10	3201106	3202522	circ_330	6	X	0	1	1	0	1	0	2	1
chr6	99887645	99924106	circ_331	3	X	0	0	0	0	0	0	3	0
chr1	26564202	26570809	circ_332	2	X	0	0	0	0	2	0	0	0
chr17	62782685	62818511	circ_333	6	X	0	0	0	0	0	0	0	6
chr16	74683030	74695349	circ_334	2	X	0	0	0	0	0	0	0	2
chr17	25346556	25405758	circ_335	2	X	0	0	0	0	0	0	0	2
chr12	123651202	123661336	circ_336	4	X	0	0	0	3	0	0	1	0
chr11	80956915	80964012	circ_337	2	X	0	2	0	0	0	0	0	0
chr20	3877511	3899443	circ_338	2	X	0	2	0	0	0	0	0	0
chr12	27872741	27877119	circ_339	17	X	0	2	0	0	3	0	7	5
chr5	1814453	1816168	circ_340	25	X	0	0	0	2	5	9	8	1
chr8	25340915	25361079	circ_341	2	X	0	0	0	0	0	0	2	0
chr6	38545376	38565897	circ_342	3	X	0	0	0	0	1	0	2	0
chr14	37180523	37198771	circ_343	2	X	0	0	0	0	0	2	0	0
chr14	23165198	23168310	circ_344	8	X	0	0	0	0	0	6	0	2
chr7	6077055	6089676	circ_345	2	X	0	0	0	0	0	0	2	0
chr10	5471133	5496485	circ_346	7	X	0	0	0	0	0	0	0	7
chr1	233482188	233512273	circ_347	2	X	0	0	0	0	2	0	0	0
chr1	212216335	212218100	circ_348	3	X	0	0	0	3	0	0	0	0
chr6	151743676	151744766	circ_349	3	X	0	0	0	0	0	3	0	0
chr10	915953	931700	circ_350	3	X	0	0	3	0	0	0	0	0
chr10	69647175	69648881	circ_351	12	X	0	0	0	0	0	0	1	11
chr2	219339353	219344438	circ_352	8	X	0	0	0	0	0	0	0	8
chr22	46085592	46114373	circ_353	93	X	5	4	0	5	32	9	36	2
chr1	67405711	67425426	circ_354	4	X	0	2	0	2	0	0	0	0
chr2	191523884	191535185	circ_355	5	X	0	3	0	0	0	0	2	0
chr7	102453724	102495307	circ_356	6	X	0	0	0	2	0	0	0	4
chr21	30828610	30832727	circ_357	5	X	0	0	0	0	0	5	0	0
chr17	15905229	15909882	circ_358	3	X	0	0	0	0	1	0	2	0
chr1	235275350	235283157	circ_359	3	X	0	0	0	0	0	3	0	0
chr6	149953895	149959696	circ_360	11	X	0	0	0	0	1	3	0	7
chr6	90491118	90500120	circ_361	6	X	0	0	0	1	1	3	0	1
chr10	7804420	7822141	circ_362	2	X	0	0	2	0	0	0	0	0
chr21	15870763	15889362	circ_363	7	X	0	0	0	0	0	0	0	7
chr16	89371614	89374137	circ_364	2	X	0	0	0	0	2	0	0	0
chr1	166246506	166246643	circ_365	6	X	0	3	0	0	0	0	3	0
chr8	145215873	145245838	circ_366	4	X	0	0	0	0	0	0	4	0
chr11	93886657	93909054	circ_367	5	X	0	0	0	0	0	5	0	0
chr6	90424262	90435115	circ_368	6	X	0	0	0	0	0	0	0	6
chr12	45725078	45761576	circ_369	6	X	0	0	0	0	0	5	1	0
chr12	125284670	125294835	circ_370	3	X	0	0	0	0	0	3	0	0
chr22	44513850	44515020	circ_371	9	X	0	0	0	0	0	1	0	8
chr4	151836760	151850217	circ_372	3	X	0	0	3	0	0	0	0	0
chr3	148777505	148789444	circ_373	3	X	0	0	0	0	0	3	0	0
chr15	75131351	75132054	circ_374	4	X	0	0	0	0	0	0	0	4
chr16	56480538	56481901	circ_375	2	X	0	0	0	0	1	0	0	1
chr16	18826762	18830976	circ_376	3	X	0	0	0	0	0	0	0	3
chr2	113258783	113260758	circ_377	38	X	1	2	0	1	3	1	10	20
chr2	106739426	106761826	circ_378	4	X	0	0	0	0	0	4	0	0
chr17	40364002	40369482	circ_379	7	X	0	0	0	0	2	0	5	0
chr11	116766969	116827780	circ_380	2	X	0	0	0	0	0	0	0	2
chr4	108574738	108575997	circ_381	2	X	0	0	0	0	0	2	0	0
chr17	35557082	35603892	circ_382	2	X	0	0	0	2	0	0	0	0
chr12	112119441	112121111	circ_383	5	X	0	0	1	0	0	0	4	0
chr12	57789532	57790873	circ_384	6	X	0	0	0	0	1	0	5	0
chr16	89371614	89383486	circ_385	55	X	1	3	0	3	6	7	10	25
chr1	246703992	246714604	circ_386	5	X	0	0	0	0	0	0	5	0
chr1	153735204	153737539	circ_387	28	X	0	1	0	0	7	4	13	3
chr6	137187765	137193391	circ_388	6	X	0	0	0	0	0	4	2	0
chr11	57182681	57182748	circ_389	5	X	0	0	0	0	0	0	5	0
chr17	29170931	29171934	circ_390	13	X	0	6	0	0	6	0	1	0
chr3	154027442	154033952	circ_391	4	X	3	0	0	0	0	0	1	0
chr5	93978978	93987550	circ_392	2	X	0	0	0	0	2	0	0	0
chr14	97003313	97031551	circ_393	2	X	1	0	0	1	0	0	0	0
chr2	86292397	86310291	circ_394	6	X	0	0	0	0	1	0	5	0
chr16	72318471	72325312	circ_395	6	X	0	0	0	0	0	0	6	0
chr1	59126842	59134710	circ_396	11	X	0	0	0	0	0	0	0	11
chr7	120629445	120629924	circ_397	7	X	0	0	0	0	0	0	0	7
chr2	171812989	171819446	circ_398	3	X	0	0	0	0	0	3	0	0
chr10	89638683	89693008	circ_399	5	X	1	0	0	0	1	0	3	0
chr9	88920107	88924932	circ_400	66	X	7	8	0	0	10	2	27	12
chr5	40769518	40771965	circ_401	2	X	0	0	0	0	0	0	0	2
chr5	56209701	56210793	circ_402	3	X	0	0	0	0	2	0	1	0
chr22	42204879	42206295	circ_403	509	X	6	33	5	8	137	31	189	100
chr6	151265622	151270269	circ_404	9	X	0	0	0	6	0	0	3	0
chr11	46567154	46567326	circ_405	13	X	0	4	0	0	0	4	5	0
chr15	63821213	63866602	circ_406	18	X	0	2	0	2	0	0	9	5
chr6	56245340	56246216	circ_407	3	X	0	0	0	0	0	0	0	3
chr19	20828490	20843369	circ_408	3	X	0	0	0	0	0	3	0	0
chr17	37416973	37417032	circ_409	2	X	0	0	0	2	0	0	0	0
chr12	76453172	76453658	circ_410	2	X	0	0	0	0	0	2	0	0
chr2	61566486	61577828	circ_411	3	X	0	0	0	2	0	1	0	0
chrX	153995658	153996525	circ_412	8	X	0	0	0	0	0	0	0	8
chr16	11827838	11830089	circ_413	15	X	1	0	0	0	3	0	3	8
chr3	140675369	140678382	circ_414	3	X	0	0	0	0	1	2	0	0
chr6	90458942	90460251	circ_415	5	X	0	0	0	0	1	2	0	2
chr6	151203898	151206870	circ_416	7	X	0	0	0	0	0	0	0	7
chr15	41337102	41342300	circ_417	19	X	0	0	0	0	0	0	6	13
chr13	37598172	37625720	circ_418	5	X	0	0	0	0	0	0	0	5
chr2	54155254	54161864	circ_419	4	X	0	0	0	0	0	0	0	4
chr22	31971217	31976350	circ_420	2	X	0	0	0	0	0	0	0	2
chr20	32216156	32217720	circ_421	12	X	0	0	0	0	1	4	7	0
chr11	108638664	108722936	circ_422	10	X	0	0	0	0	0	2	0	8
chr9	131669683	131669824	circ_423	9	X	0	0	0	1	0	0	0	8
chr7	36370591	36373770	circ_424	2	X	0	0	0	0	0	0	2	0
chr2	170897392	170923600	circ_425	2	X	0	0	0	0	0	0	0	2
chr4	159634271	159636836	circ_426	14	X	0	0	0	0	0	1	1	12
chr1	10163006	10165802	circ_427	2	X	0	1	0	0	0	0	1	0
chr17	36375100	36398302	circ_428	2	X	0	0	0	0	1	0	1	0
chr1	155891652	155903640	circ_429	5	X	0	0	0	0	0	3	0	2
chr10	75553905	75554088	circ_430	5	X	0	0	0	0	0	0	0	5
chr3	197490337	197495458	circ_431	7	X	0	0	0	0	0	0	0	7
chr7	74812091	74813268	circ_432	3	X	0	0	0	0	0	0	3	0
chr4	1219148	1235307	circ_433	77	X	0	1	2	1	10	13	21	29
chr21	28302205	28327190	circ_434	4	X	0	0	0	0	0	0	4	0
chr1	222549519	222550031	circ_435	3	X	0	0	0	0	0	0	3	0
chr8	145738025	145738154	circ_436	9	X	0	0	0	0	0	1	6	2
chr1	104085921	104089657	circ_437	5	X	0	0	0	0	0	0	5	0
chr5	109103236	109159538	circ_438	3	X	0	1	0	0	0	0	2	0
chr16	17954947	17960416	circ_439	14	X	0	0	1	0	0	5	0	8
chr8	93798204	93880914	circ_440	10	X	0	0	0	0	0	0	0	10
chr4	79786711	79792214	circ_441	2	X	0	0	0	0	0	0	2	0
chr2	170865314	170885958	circ_442	2	X	0	0	0	0	0	2	0	0
chr2	32429659	32434630	circ_443	7	X	0	3	0	0	1	0	3	0
chr17	78927876	78928009	circ_444	2	X	0	0	2	0	0	0	0	0
chr8	43035852	43035899	circ_445	3	X	0	0	0	0	0	3	0	0
chr12	56667371	56680429	circ_446	2	X	1	0	0	0	0	0	1	0
chr10	14970015	14978592	circ_447	6	X	0	0	0	0	0	6	0	0
chr17	526773	565135	circ_448	3	X	0	0	0	1	2	0	0	0
chrX	155251664	155253125	circ_449	4	X	0	0	0	0	0	0	0	4
chr5	167937586	167938576	circ_450	3	X	0	0	0	0	0	3	0	0
chr14	75898384	75904824	circ_451	3	X	0	0	0	0	0	0	3	0
chr6	35810312	35840505	circ_452	2	X	0	0	1	0	0	0	1	0
chr21	43334707	43342194	circ_453	12	X	0	1	0	1	2	0	3	5
chr3	183558358	183585848	circ_454	9	X	1	0	2	0	3	0	3	0
chr5	90119242	90125003	circ_455	2	X	0	0	0	2	0	0	0	0
chr3	179143932	179153251	circ_456	3	X	0	3	0	0	0	0	0	0
chr7	72922657	72925182	circ_457	9	X	1	0	0	0	5	0	0	3
chr1	153635495	153635583	circ_458	4	X	0	3	1	0	0	0	0	0
chr5	37329292	37330234	circ_459	5	X	0	0	0	0	0	0	0	5
chr22	29105994	29121355	circ_460	21	X	0	2	0	0	1	5	2	11
chr12	133319740	133331719	circ_461	2	X	0	1	0	0	0	0	0	1
chr1	11076901	11078930	circ_462	2	X	0	0	0	0	1	0	1	0
chr5	153409049	153414506	circ_463	5	X	0	0	0	0	1	3	1	0
chr7	91752434	91753167	circ_464	2	X	0	0	0	0	0	0	2	0
chr5	13044386	13044889	circ_465	3	X	0	2	0	0	0	0	1	0
chr3	33633887	33686395	circ_466	17	X	0	4	1	0	1	2	4	5
chr8	103841500	103848618	circ_467	3	X	0	0	0	0	0	0	0	3
chr2	234296903	234299129	circ_468	118	X	3	13	2	0	20	9	48	23
chr17	57161363	57165768	circ_469	5	X	0	0	0	0	1	0	4	0
chr16	555524	560800	circ_470	7	X	0	1	0	1	0	0	5	0
chr5	69770982	69774408	circ_471	2	X	0	0	0	0	2	0	0	0
chr7	152497703	152517432	circ_472	4	X	0	0	0	2	0	1	1	0
chr16	57188166	57207781	circ_473	6	X	0	0	0	0	0	0	0	6
chr17	503185	505136	circ_474	2	X	0	0	0	0	0	0	0	2
chr12	12336914	12340053	circ_475	3	X	0	0	0	0	2	0	1	0
chr17	75398141	75398785	circ_476	160	X	3	5	5	1	17	16	32	81
chr1	198201683	198233365	circ_477	49	X	1	1	0	2	3	4	25	13
chr17	25630393	25638642	circ_478	2	X	0	0	0	0	1	0	1	0
chr11	14579414	14579789	circ_479	2	X	0	0	0	0	0	0	0	2
chr2	179477773	179480340	circ_480	2	X	0	0	0	0	0	0	0	2
chr2	178800018	178803417	circ_481	4	X	0	0	0	0	0	4	0	0
chr12	53419011	53432195	circ_482	2	X	0	0	0	0	0	0	2	0
chr12	39223181	39252589	circ_483	6	X	0	0	0	0	0	0	6	0
chr15	29101768	29105143	circ_484	2	X	0	0	2	0	0	0	0	0
chrX	114863510	114877820	circ_485	2	X	1	0	0	0	1	0	0	0
chr12	6981954	6982021	circ_486	7	X	0	1	0	2	0	0	4	0
chr1	10527247	10529395	circ_487	31	X	0	2	6	0	2	1	10	10
chr22	50656134	50658444	circ_488	2	X	0	0	0	0	0	0	2	0
chr2	10022835	10059949	circ_489	2	X	0	2	0	0	0	0	0	0
chr19	38673159	38673380	circ_490	2	X	0	0	0	0	1	0	1	0
chr10	105371338	105386959	circ_491	14	X	0	0	0	0	1	0	13	0
chr10	22862240	22896952	circ_492	2	X	0	0	0	0	0	0	2	0
chr8	110563039	110569271	circ_493	4	X	0	0	0	0	0	0	0	4
chr7	104717410	104717640	circ_494	3	X	0	0	0	0	0	0	3	0
chr10	99416042	99416731	circ_495	18	X	0	0	0	1	7	5	5	0
chr13	97999058	98018807	circ_496	7	X	0	0	0	0	0	0	7	0
chr5	36207272	36227667	circ_497	5	X	0	0	0	0	0	0	5	0
chr7	152516843	152522207	circ_498	2	X	0	0	0	0	0	0	2	0
chr20	48259005	48260187	circ_499	7	X	0	0	0	0	2	0	0	5
chr7	116334763	116340338	circ_500	2	X	0	0	0	0	1	0	1	0
chr8	144663749	144663815	circ_501	4	X	0	0	0	4	0	0	0	0
chr11	46105717	46113774	circ_502	20	X	1	2	0	0	8	2	7	0
chr14	75355798	75356052	circ_503	11	X	0	1	0	1	0	5	3	1
chr10	126799559	126811437	circ_504	347	X	3	4	12	26	4	84	23	191
chr17	30525966	30528075	circ_505	2	X	0	0	0	0	0	0	2	0
chr18	45391430	45400326	circ_506	3	X	0	0	2	0	1	0	0	0
chr20	45891032	45919018	circ_507	14	X	0	1	0	0	1	0	0	12
chr22	43272143	43289619	circ_508	7	X	0	0	0	0	0	0	0	7
chr5	79441913	79443107	circ_509	2	X	0	0	0	0	0	2	0	0
chr8	664772	664943	circ_510	2	X	0	0	0	0	0	0	0	2
chr9	133581091	133581221	circ_511	2	X	0	0	0	2	0	0	0	0
chr10	75464744	75481262	circ_512	2	X	0	0	0	0	0	0	2	0
chr17	47734438	47735024	circ_513	2	X	0	0	0	0	2	0	0	0
chr14	104037960	104053701	circ_514	9	X	0	1	0	0	0	3	0	5
chr1	224599129	224599267	circ_515	4	X	0	0	0	0	0	0	4	0
chr7	139734035	139741639	circ_516	2	X	0	0	0	0	1	0	1	0
chr8	61121309	61139494	circ_517	69	X	0	0	0	2	0	20	0	47
chr11	34988187	35013926	circ_518	2	X	0	0	0	0	0	0	2	0
chr1	20230760	20231480	circ_519	6	X	0	0	0	0	1	0	5	0
chr2	101656640	101667103	circ_520	4	X	0	0	0	0	0	0	4	0
chr1	151288049	151297393	circ_521	2	X	0	0	0	0	0	0	2	0
chr17	15960828	15961913	circ_522	2	X	0	0	0	0	0	0	2	0
chr5	173337526	173380275	circ_523	4	X	0	1	0	0	0	0	3	0
chr19	34954931	34957919	circ_524	34	X	0	1	0	1	3	2	7	20
chr6	136588167	136590750	circ_525	2	X	0	0	0	0	0	2	0	0
chr19	38074872	38077646	circ_526	7	X	0	0	0	2	0	0	5	0
chr17	30267305	30267505	circ_527	173	X	0	1	1	3	2	18	86	62
chr3	195101738	195133645	circ_528	21	X	0	2	0	6	2	2	6	3
chr15	75676605	75715164	circ_529	2	X	0	0	0	0	0	2	0	0
chr17	65850056	65850878	circ_530	20	X	0	0	1	0	1	1	3	14
chr5	151166164	151175136	circ_531	13	X	1	0	2	0	0	1	6	3
chr1	155783425	155784240	circ_532	20	X	0	0	2	0	2	3	7	6
chr1	225211317	225231685	circ_533	3	X	0	0	0	3	0	0	0	0
chr15	41641296	41648338	circ_534	2	X	0	0	0	0	2	0	0	0
chr1	207820662	207828620	circ_535	2	X	0	0	0	2	0	0	0	0
chr17	26428336	26449758	circ_536	7	X	0	0	0	0	0	0	0	7
chr9	108223801	108246783	circ_537	5	X	0	0	0	0	0	5	0	0
chr14	31852727	31852977	circ_538	6	X	0	0	0	0	0	0	6	0
chr10	128829914	128841428	circ_539	6	X	0	0	0	0	0	0	6	0
chr1	16719726	16719977	circ_540	2	X	0	0	0	0	0	2	0	0
chr15	43627894	43641243	circ_541	30	X	1	2	1	1	4	11	10	0
chr1	1158624	1164326	circ_542	6	X	0	0	0	0	0	0	1	5
chr12	57064059	57066849	circ_543	70	X	2	2	4	0	3	13	20	26
chr22	41527392	41531910	circ_544	5	X	0	2	0	0	0	0	3	0
chr8	61443944	61446117	circ_545	2	X	0	0	0	0	2	0	0	0
chr12	90035935	90049884	circ_546	21	X	0	1	0	0	0	0	16	4
chrX	74357770	74362801	circ_547	7	X	0	0	0	0	0	0	0	7
chr6	16141856	16147352	circ_548	3	X	0	0	0	0	0	3	0	0
chr2	10799298	10810426	circ_549	6	X	0	0	0	0	0	0	0	6
chr15	77544709	77578846	circ_550	2	X	0	0	2	0	0	0	0	0
chr7	6631334	6641771	circ_551	2	X	0	0	0	0	0	1	1	0
chr9	127300371	127302466	circ_552	20	X	0	1	0	2	4	2	4	7
chr1	235316021	235318427	circ_553	22	X	3	0	0	0	0	2	8	9
chr1	43917099	43917717	circ_554	2	X	0	0	0	0	0	0	2	0
chr5	76747116	76760634	circ_555	2	X	0	1	0	0	1	0	0	0
chr12	123594932	123625946	circ_556	6	X	0	3	0	0	2	0	1	0
chr6	128505577	128540241	circ_557	2	X	0	0	0	0	0	0	2	0
chr12	50821545	50822873	circ_558	100	X	5	3	3	0	13	14	39	23
chr21	38269160	38282838	circ_559	6	X	0	0	2	0	0	0	0	4
chr6	26913045	26913290	circ_560	2	X	0	0	0	2	0	0	0	0
chr1	101372450	101387397	circ_561	5	X	0	0	0	0	0	0	0	5
chr16	46710495	46711310	circ_562	4	X	0	1	0	0	2	0	1	0
chr8	56718110	56718226	circ_563	2	X	0	2	0	0	0	0	0	0
chr1	151212431	151212735	circ_564	2	X	0	0	0	0	0	2	0	0
chr6	69640451	69653886	circ_565	26	X	0	0	0	2	0	3	0	21
chr9	138773689	138774924	circ_566	5	X	0	0	0	0	0	0	0	5
chr9	84267099	84268951	circ_567	3	X	0	1	0	0	1	0	1	0
chr1	144917819	144921993	circ_568	11	X	0	0	0	0	0	0	0	11
chr3	37315027	37343823	circ_569	13	X	0	0	0	0	1	2	4	6
chr19	49703258	49705398	circ_570	2	X	0	0	0	0	0	2	0	0
chr12	122701035	122709295	circ_571	10	X	0	0	0	0	0	9	1	0
chr3	48960181	48999112	circ_572	8	X	0	0	0	0	0	0	0	8
chr22	41999263	42000157	circ_573	2	X	0	0	0	0	0	2	0	0
chrM	870	985	circ_574	2	X	2	0	0	0	0	0	0	0
chr8	68200190	68214701	circ_575	16	X	0	0	0	2	1	4	6	3
chr2	236706403	236708166	circ_576	6	X	0	0	0	0	0	0	6	0
chr7	129832462	129843950	circ_577	2	X	0	0	1	1	0	0	0	0
chr3	48482748	48482886	circ_578	2	X	0	0	0	0	0	0	0	2
chr21	11047481	11058323	circ_579	117	X	0	0	2	16	0	24	0	75
chr5	150436327	150444692	circ_580	3	X	0	0	0	0	0	0	3	0
chr6	7152846	7155035	circ_581	3	X	0	0	1	0	0	2	0	0
chr2	61468695	61493302	circ_582	3	X	0	0	0	0	0	0	3	0
chr2	128520636	128528578	circ_583	99	X	3	6	5	4	4	6	25	46
chrX	153587614	153587903	circ_584	2	X	0	1	0	0	0	0	1	0
chr9	37233676	37327831	circ_585	3	X	0	0	0	0	0	0	0	3
chr7	156469080	156476857	circ_586	2	X	0	2	0	0	0	0	0	0
chr5	74639678	74641483	circ_587	11	X	1	0	0	0	4	0	6	0
chr1	246805051	246811339	circ_588	3	X	0	0	0	0	0	0	3	0
chr2	242357377	242384060	circ_589	2	X	0	0	0	0	2	0	0	0
chr15	78837211	78838106	circ_590	12	X	0	3	0	1	5	2	1	0
chr3	124456415	124463050	circ_591	44	X	1	5	0	2	2	1	14	19
chr5	34124523	34182972	circ_592	5	X	0	0	0	0	0	0	0	5
chr1	180971742	180974599	circ_593	39	X	0	3	1	3	7	1	3	21
chr12	52077958	52082880	circ_594	2	X	1	0	0	0	0	0	1	0
chr12	39223181	39268313	circ_595	8	X	0	3	0	0	1	0	4	0
chr1	227300372	227300614	circ_596	7	X	0	0	0	0	0	7	0	0
chr1	101460666	101479374	circ_597	4	X	0	1	0	0	1	0	2	0
chr1	46163178	46163761	circ_598	3	X	0	0	0	0	0	0	3	0
chr4	5731034	5758089	circ_599	2	X	0	0	0	0	0	0	2	0
chr18	29450320	29451083	circ_600	7	X	0	0	0	0	0	0	0	7
chr16	16110353	16150152	circ_601	2	X	0	0	0	0	0	0	2	0
chr15	64665897	64669104	circ_602	6	X	0	0	0	0	0	0	0	6
chr6	135752346	135778851	circ_603	2	X	0	0	0	2	0	0	0	0
chr17	73234733	73242877	circ_604	3	X	0	0	1	0	0	0	0	2
chr8	87497101	87500868	circ_605	2	X	0	0	0	0	0	2	0	0
chr14	100540840	100563995	circ_606	4	X	0	0	0	0	0	0	0	4
chr11	9444553	9446809	circ_607	15	X	1	2	0	0	2	5	5	0
chr15	65273202	65275931	circ_608	91	X	1	1	0	6	6	10	19	48
chr17	80721841	80758872	circ_609	2	X	0	0	0	0	2	0	0	0
chr16	2813471	2813617	circ_610	5	X	0	0	0	0	0	0	5	0
chr14	50116983	50122561	circ_611	6	X	0	0	0	0	2	0	0	4
chr3	50682799	50682922	circ_612	6	X	0	0	0	0	0	0	0	6
chr1	11130957	11137005	circ_613	16	X	0	0	0	0	3	1	3	9
chr3	194325016	194331749	circ_614	2	X	0	0	0	0	0	2	0	0
chr2	18869475	18871871	circ_615	3	X	0	0	0	0	0	0	0	3
chr9	69218510	69256889	circ_616	5	X	0	0	0	0	0	5	0	0
chr2	86997146	86998835	circ_617	13	X	0	1	0	0	2	2	1	7
chr6	146209156	146247432	circ_618	11	X	0	0	0	0	0	0	0	11
chr5	34024014	34028988	circ_619	6	X	0	0	0	0	0	0	6	0
chr17	47102980	47117453	circ_620	2	X	0	0	0	0	0	0	2	0
chr10	69726440	69785433	circ_621	2	X	0	1	0	0	1	0	0	0
chr4	1902353	1944292	circ_622	3	X	0	1	0	0	0	2	0	0
chr6	34617486	34647179	circ_623	2	X	0	0	0	0	0	2	0	0
chr3	195595404	195621234	circ_624	7	X	0	0	0	0	0	0	0	7
chr4	146032120	146042543	circ_625	6	X	1	0	1	0	0	1	3	0
chr8	133806656	133816985	circ_626	3	X	0	0	0	0	0	0	0	3
chr18	54385195	54398828	circ_627	7	X	0	0	3	0	0	0	0	4
chr10	14977462	14987188	circ_628	2	X	0	0	0	0	1	1	0	0
chr22	41513191	41513825	circ_629	13	X	1	0	0	0	2	6	0	4
chr9	27359032	27359234	circ_630	3	X	0	3	0	0	0	0	0	0
chr19	5039847	5042649	circ_631	2	X	0	0	0	0	0	0	2	0
chr10	121602760	121618618	circ_632	4	X	0	0	0	0	0	0	0	4
chr15	62721102	62721521	circ_633	4	X	0	0	0	0	0	0	4	0
chr2	128944257	128945188	circ_634	8	X	0	0	0	0	3	1	1	3
chr16	69832585	69833198	circ_635	4	X	0	0	0	0	0	0	4	0
chr17	18573563	18574967	circ_636	2	X	0	0	0	0	0	0	2	0
chr17	61278132	61345234	circ_637	2	X	0	0	0	0	0	0	2	0
chr1	78267016	78309092	circ_638	19	X	0	0	3	0	1	0	15	0
chr12	133332392	133332737	circ_639	3	X	0	0	0	0	0	0	3	0
chr1	16199311	16200890	circ_640	7	X	0	0	0	0	0	0	0	7
chr17	20149239	20209395	circ_641	24	X	0	2	0	0	8	0	14	0
chr22	20991021	20991138	circ_642	3	X	0	0	0	0	0	3	0	0
chr11	62502854	62505962	circ_643	2	X	0	2	0	0	0	0	0	0
chr17	27807386	27838010	circ_644	2	X	0	0	2	0	0	0	0	0
chr6	154763222	154766923	circ_645	6	X	0	0	0	0	0	0	0	6
chr8	95547067	95556170	circ_646	21	X	0	2	0	0	1	5	2	11
chr12	69141856	69145970	circ_647	3	X	0	0	0	0	1	0	2	0
chr12	96676287	96683065	circ_648	3	X	0	0	0	0	0	0	3	0
chrX	16701217	16717216	circ_649	4	X	0	0	0	0	0	0	4	0
chr16	50120126	50134284	circ_650	3	X	0	0	0	0	0	0	0	3
chr17	2139786	2203958	circ_651	2	X	0	0	0	0	0	0	0	2
chr2	170460152	170471234	circ_652	71	X	2	2	3	2	3	10	9	40
chr1	9415802	9416644	circ_653	4	X	0	0	0	0	4	0	0	0
chr6	35351354	35378994	circ_654	6	X	0	0	0	0	0	1	0	5
chr9	101585633	101611540	circ_655	4	X	0	0	0	1	0	1	0	2
chr10	51606988	51613311	circ_656	205	X	1	7	3	7	11	32	44	100
chr22	29915997	29917088	circ_657	11	X	0	0	0	0	0	11	0	0
chr11	68350511	68363686	circ_658	19	X	0	0	0	2	1	3	12	1
chr7	10601109	10643272	circ_659	2	X	0	0	0	0	0	0	0	2
chr19	12821435	12822427	circ_660	4	X	0	0	0	0	2	2	0	0
chrX	40988253	40994090	circ_661	8	X	0	0	0	0	2	0	4	2
chr12	49446347	49450130	circ_662	2	X	0	0	0	0	0	0	2	0
chr9	33971649	34017187	circ_663	4	X	0	0	0	0	0	2	2	0
chr12	133357384	133359079	circ_664	4	X	0	0	0	0	1	3	0	0
chr5	37326003	37358253	circ_665	11	X	1	3	0	0	0	0	7	0
chr22	37576752	37576882	circ_666	3	X	0	0	0	0	0	0	3	0
chr11	62591931	62594697	circ_667	2	X	0	2	0	0	0	0	0	0
chr3	9879686	9879858	circ_668	3	X	0	0	2	1	0	0	0	0
chr5	133534777	133541822	circ_669	69	X	2	4	0	2	16	2	29	14
chr8	97549528	97551121	circ_670	14	X	0	2	0	0	2	0	10	0
chr2	17922879	17927218	circ_671	4	X	0	0	0	0	0	0	4	0
chr10	16794538	16806509	circ_672	11	X	0	0	0	0	2	0	3	6
chr1	245008549	245021576	circ_673	12	X	0	0	0	0	0	0	0	12
chr1	213378582	213436159	circ_674	3	X	0	0	3	0	0	0	0	0
chr22	28938182	28941565	circ_675	2	X	0	0	0	0	0	0	2	0
chr11	47834868	47861617	circ_676	4	X	0	4	0	0	0	0	0	0
chr17	30692349	30695033	circ_677	3	X	0	0	0	0	0	0	3	0
chr11	85712078	85726006	circ_678	4	X	0	0	0	0	0	0	0	4
chr12	104476491	104497022	circ_679	2	X	0	2	0	0	0	0	0	0
chr14	73550202	73563808	circ_680	2	X	0	0	0	0	0	0	2	0
chr5	43547830	43548015	circ_681	11	X	0	0	0	0	0	0	11	0
chr15	77638838	77649441	circ_682	2	X	0	0	0	0	0	0	0	2
chr6	58273362	58275346	circ_683	2	X	0	0	0	0	0	2	0	0
chr3	113098153	113135474	circ_684	2	X	0	0	0	0	0	0	2	0
chr12	12284755	12288234	circ_685	7	X	0	0	0	0	2	0	0	5
chr1	173910403	173916720	circ_686	11	X	0	3	0	0	0	0	0	8
chrM	13437	13627	circ_687	4	X	0	0	0	0	0	4	0	0
chr3	5241277	5244834	circ_688	3	X	0	0	0	0	0	0	0	3
chr16	22291519	22291697	circ_689	6	X	0	0	0	0	2	4	0	0
chr1	223000770	223010667	circ_690	2	X	0	1	0	1	0	0	0	0
chr15	89811630	89820122	circ_691	27	X	0	0	0	0	4	1	5	17
chr8	37964539	37968351	circ_692	5	X	0	0	0	0	0	5	0	0
chr3	194877178	194947585	circ_693	2	X	1	0	0	0	1	0	0	0
chr8	128152989	128181362	circ_694	8	X	0	0	0	0	0	0	8	0
chr14	73753818	73759582	circ_695	5	X	0	0	0	0	0	5	0	0
chr6	13652891	13699924	circ_696	7	X	0	0	0	0	3	3	0	1
chr3	160131261	160149613	circ_697	2	X	0	2	0	0	0	0	0	0
chr1	161761198	161772062	circ_698	2	X	0	0	0	0	0	0	0	2
chr5	65077088	65081737	circ_699	3	X	0	0	0	0	0	0	3	0
chr6	7211037	7211942	circ_700	26	X	0	0	0	1	2	3	14	6
chr13	42245082	42265603	circ_701	6	X	0	0	0	0	0	0	0	6
chrX	135095117	135098917	circ_702	85	X	0	0	0	11	2	11	6	55
chr6	79711616	79752720	circ_703	4	X	0	0	0	0	0	0	0	4
chr1	231067044	231097049	circ_704	4	X	0	0	0	0	0	0	4	0
chr22	42289121	42290941	circ_705	58	X	2	5	2	0	9	13	22	5
chr1	211526581	211527809	circ_706	33	X	0	5	0	0	8	0	9	11
chr20	39741422	39742795	circ_707	13	X	0	0	0	1	1	0	6	5
chr11	117023157	117031977	circ_708	4	X	0	0	0	0	1	0	0	3
chr20	35387345	35387467	circ_709	3	X	0	0	0	0	0	0	0	3
chr1	28834640	28836616	circ_710	6	X	0	0	0	0	0	0	0	6
chr17	34050826	34050943	circ_711	9	X	0	0	0	0	0	0	0	9
chr2	42531624	42534444	circ_712	2	X	0	0	0	0	0	2	0	0
chr1	206574846	206578649	circ_713	3	X	0	0	0	0	0	3	0	0
chr16	69117388	69119445	circ_714	2	X	1	0	0	0	1	0	0	0
chr11	118365003	118370135	circ_715	11	X	0	0	0	0	0	8	0	3
chr9	21525939	21525994	circ_716	4	X	0	0	0	0	0	0	4	0
chr5	125801118	125809060	circ_717	2	X	0	2	0	0	0	0	0	0
chr7	135261717	135272740	circ_718	3	X	0	0	0	1	0	0	2	0
chr19	1056906	1057428	circ_719	7	X	0	0	0	0	0	2	0	5
chr4	151682935	151753128	circ_720	2	X	0	2	0	0	0	0	0	0
chr2	36623757	36706837	circ_721	8	X	0	2	0	0	2	0	4	0
chr8	56910905	56912108	circ_722	9	X	1	3	1	0	1	0	0	3
chr7	30468120	30469073	circ_723	9	X	0	0	0	0	0	0	0	9
chr4	95494502	95585186	circ_724	3	X	0	0	0	0	0	0	3	0
chr18	12363781	12371690	circ_725	4	X	0	0	0	0	0	0	0	4
chr13	100982815	100992513	circ_726	9	X	0	0	0	0	1	3	5	0
chr12	3018695	3031568	circ_727	17	X	1	2	0	0	3	2	9	0
chr7	6018227	6031688	circ_728	2	X	0	0	0	0	0	0	2	0
chr16	28841179	28843888	circ_729	2	X	0	0	0	0	2	0	0	0
chr21	17135210	17150346	circ_730	8	X	1	0	0	0	2	0	0	5
chr2	122282429	122282533	circ_731	2	X	0	0	0	2	0	0	0	0
chr16	15162026	15166937	circ_732	5	X	0	0	0	0	0	0	0	5
chr1	229422233	229439747	circ_733	7	X	0	0	0	3	3	0	1	0
chr9	114187698	114206774	circ_734	4	X	0	2	0	0	0	0	2	0
chr10	98286970	98292868	circ_735	2	X	0	0	0	0	0	0	2	0
chr5	64824279	64838675	circ_736	2	X	0	0	0	0	2	0	0	0
chr7	136170403	136170704	circ_737	4	X	0	1	0	0	0	0	3	0
chr6	107088224	107102797	circ_738	2	X	0	0	0	0	0	0	0	2
chr15	52161414	52194233	circ_739	84	X	2	15	0	1	3	1	29	33
chr3	49094295	49095323	circ_740	2	X	0	0	1	0	0	0	0	1
chr6	64356432	64416114	circ_741	3	X	0	3	0	0	0	0	0	0
chr7	157155855	157178305	circ_742	10	X	0	0	0	0	0	0	0	10
chr1	21295967	21377487	circ_743	3	X	0	0	0	0	0	0	3	0
chr14	23538685	23548247	circ_744	2	X	0	0	0	0	0	0	2	0
chr4	147214081	147215247	circ_745	3	X	0	0	0	2	0	0	1	0
chr3	67609925	67660020	circ_746	9	X	0	0	0	0	1	4	4	0
chr2	179213951	179238754	circ_747	5	X	0	0	0	0	0	0	0	5
chr1	227152701	227153438	circ_748	2	X	0	0	0	0	0	2	0	0
chr7	810108	825534	circ_749	9	X	0	0	0	0	0	3	0	6
chr6	155095123	155131342	circ_750	11	X	0	0	0	0	0	0	0	11
chr9	132740744	132757237	circ_751	8	X	0	0	0	0	0	0	8	0
chr5	64928192	64954328	circ_752	2	X	0	0	0	0	0	0	2	0
chr6	155240865	155240998	circ_753	2	X	0	0	0	0	0	2	0	0
chr17	65124767	65144830	circ_754	2	X	0	0	0	0	0	2	0	0
chr1	41204508	41215358	circ_755	3	X	0	0	0	0	1	0	2	0
chr4	110434903	110441640	circ_756	2	X	0	0	0	0	2	0	0	0
chr20	40141485	40143591	circ_757	21	X	0	1	2	1	2	6	4	5
chr17	76394333	76400170	circ_758	5	X	0	0	0	0	2	0	0	3
chr1	233482188	233482368	circ_759	4	X	0	4	0	0	0	0	0	0
chr19	6441990	6458335	circ_760	2	X	0	0	0	0	0	0	0	2
chr7	74216326	74221352	circ_761	3	X	0	0	0	0	1	0	2	0
chr5	88018489	88018642	circ_762	10	X	0	0	0	1	0	0	0	9
chr1	67428771	67442405	circ_763	2	X	0	0	0	0	2	0	0	0
chr4	148944414	148968202	circ_764	2	X	1	0	0	0	0	0	1	0
chr2	191777919	191796363	circ_765	6	X	0	0	0	0	0	6	0	0
chr1	226555982	226567737	circ_766	3	X	0	0	0	0	0	0	3	0
chr17	35343916	35348156	circ_767	56	X	2	4	1	2	15	4	17	11
chr21	30698380	30702014	circ_768	107	X	7	12	6	6	4	24	27	21
chr10	890917	931700	circ_769	4	X	0	0	0	0	1	0	3	0
chr14	51101932	51111732	circ_770	2	X	1	0	0	0	1	0	0	0
chr20	50234029	50245611	circ_771	3	X	0	0	0	0	1	0	2	0
chr7	128133858	128141886	circ_772	4	X	0	0	3	0	0	0	1	0
chrX	153674845	153676908	circ_773	2	X	0	2	0	0	0	0	0	0
chr10	75090935	75118768	circ_774	5	X	0	0	0	0	0	5	0	0
chr5	138652742	138655190	circ_775	3	X	0	0	0	2	0	1	0	0
chr17	79940490	79943483	circ_776	4	X	0	0	0	0	0	0	0	4
chr10	28824491	28824686	circ_777	2	X	0	0	0	1	0	0	1	0
chr9	114195513	114206774	circ_778	22	X	0	5	0	0	1	2	7	7
chr1	93648917	93659301	circ_779	11	X	1	0	0	1	0	0	5	4
chr17	30661794	30668303	circ_780	7	X	0	0	0	0	0	0	0	7
chr12	26147970	26156383	circ_781	10	X	1	0	0	0	3	0	6	0
chr10	70152895	70156638	circ_782	6	X	0	0	0	0	1	2	3	0
chr6	34789430	34802638	circ_783	14	X	0	0	1	2	0	5	3	3
chr9	94645540	94677773	circ_784	2	X	0	2	0	0	0	0	0	0
chr17	78237373	78252709	circ_785	6	X	0	0	0	0	0	0	6	0
chr19	53651934	53657066	circ_786	3	X	0	0	0	0	0	2	0	1
chr2	224533562	224606707	circ_787	2	X	0	0	0	0	2	0	0	0
chr9	35682082	35689816	circ_788	6	X	0	0	0	0	0	0	3	3
chr15	41377567	41377691	circ_789	2	X	0	0	0	2	0	0	0	0
chr5	38996921	39003724	circ_790	7	X	0	1	0	0	1	2	0	3
chr21	17198523	17214859	circ_791	2	X	0	0	0	0	0	0	0	2
chr17	65338302	65340896	circ_792	3	X	0	0	0	1	0	2	0	0
chr15	41028697	41044376	circ_793	3	X	0	0	0	0	0	0	0	3
chr3	141884480	141917775	circ_794	4	X	0	0	4	0	0	0	0	0
chr4	1834471	1843524	circ_795	2	X	0	0	0	0	0	2	0	0
chr19	16974491	16982209	circ_796	2	X	0	0	0	0	0	2	0	0
chr15	35162953	35219823	circ_797	2	X	0	0	0	0	0	2	0	0
chr17	49343543	49346265	circ_798	3	X	0	0	0	0	0	2	1	0
chr20	34326412	34326543	circ_799	2	X	0	0	0	0	0	0	2	0
chr2	171906324	171917666	circ_800	3	X	0	0	0	3	0	0	0	0
chr8	48697674	48710958	circ_801	4	X	0	0	0	0	0	4	0	0
chr2	223781037	223783920	circ_802	15	X	0	0	0	0	1	0	6	8
chr6	142150873	142171297	circ_803	3	X	0	0	0	0	0	0	0	3
chr9	114860750	114886716	circ_804	3	X	0	0	0	0	0	0	0	3
chr1	220191791	220193563	circ_805	3	X	0	0	0	0	1	0	0	2
chr17	27778473	27829741	circ_806	3	X	0	0	0	3	0	0	0	0
chr7	2405952	2409317	circ_807	4	X	0	0	0	0	2	0	0	2
chr11	4410302	4410381	circ_808	4	X	0	0	4	0	0	0	0	0
chr17	49097520	49109083	circ_809	10	X	0	0	0	0	0	1	9	0
chr8	97692671	97694320	circ_810	7	X	0	0	0	0	0	0	0	7
chr18	7043226	7080482	circ_811	2	X	0	0	0	0	0	0	2	0
chr1	198201683	198248191	circ_812	3	X	0	3	0	0	0	0	0	0
chr1	109492442	109493070	circ_813	3	X	0	0	0	0	0	3	0	0
chr10	126776760	126822181	circ_814	4	X	0	0	0	1	0	0	0	3
chr2	101650006	101676001	circ_815	2	X	0	0	0	0	0	0	2	0
chr1	67891846	67895896	circ_816	2	X	0	0	0	0	0	2	0	0
chr12	22796697	22837490	circ_817	2	X	0	0	0	0	1	0	1	0
chr3	128984392	128985942	circ_818	8	X	1	2	0	0	4	0	1	0
chr5	65317150	65350779	circ_819	7	X	2	0	0	5	0	0	0	0
chr9	102888665	102894236	circ_820	3	X	0	0	0	0	1	0	2	0
chr17	15406412	15410300	circ_821	5	X	1	1	0	0	2	0	1	0
chr11	130773150	130776616	circ_822	9	X	0	4	0	0	2	0	3	0
chr16	14988855	14989971	circ_823	11	X	0	0	0	1	1	0	1	8
chr9	126345448	126392755	circ_824	7	X	0	0	0	0	0	4	3	0
chr16	24762047	24803138	circ_825	2	X	1	1	0	0	0	0	0	0
chr5	154135204	154191200	circ_826	11	X	0	1	0	0	0	7	0	3
chr5	133316420	133328709	circ_827	2	X	0	0	0	0	0	0	1	1
chr2	178346787	178388533	circ_828	6	X	1	0	0	0	0	0	5	0
chr11	4045103	4052665	circ_829	3	X	0	0	0	0	0	0	3	0
chr1	12422776	12476880	circ_830	2	X	0	0	0	0	0	0	0	2
chr14	45697016	45716449	circ_831	2	X	0	0	0	0	0	0	2	0
chr19	45916935	45917292	circ_832	3	X	0	2	0	0	1	0	0	0
chr17	74003141	74006624	circ_833	3	X	0	0	0	0	0	0	3	0
chr11	9917490	9934814	circ_834	3	X	0	0	0	0	0	0	0	3
chr12	32866143	32875567	circ_835	21	X	1	4	1	0	6	0	9	0
chr14	20811306	20811492	circ_836	5	X	0	0	0	0	0	0	0	5
chr9	104596434	104597449	circ_837	2	X	0	0	0	2	0	0	0	0
chr11	66419751	66424730	circ_838	2	X	0	0	2	0	0	0	0	0
chr7	91972338	91991587	circ_839	6	X	0	0	0	0	2	0	1	3
chr5	68602644	68609870	circ_840	7	X	0	1	0	0	1	0	5	0
chr18	12830942	12859253	circ_841	3	X	0	0	0	0	0	0	3	0
chr3	23996028	23997616	circ_842	10	X	2	1	0	0	5	0	0	2
chr10	15858834	15885271	circ_843	14	X	0	0	0	0	3	6	0	5
chr16	68300496	68331379	circ_844	13	X	1	1	0	0	0	2	2	7
chr18	59763081	59781872	circ_845	3	X	0	0	0	0	0	0	3	0
chr20	31099150	31120173	circ_846	2	X	0	0	0	0	0	2	0	0
chr15	40933110	40949349	circ_847	4	X	0	4	0	0	0	0	0	0
chr6	13620440	13632755	circ_848	2	X	0	2	0	0	0	0	0	0
chr19	53571264	53571340	circ_849	4	X	0	0	0	4	0	0	0	0
chr5	65500100	65504820	circ_850	3	X	0	0	0	0	0	0	0	3
chr7	94178845	94183887	circ_851	4	X	1	1	0	0	0	0	2	0
chr2	234296951	234307095	circ_852	2	X	0	0	0	0	0	0	2	0
chr1	41471723	41477361	circ_853	11	X	0	0	0	0	1	0	0	10
chr2	170783830	170785378	circ_854	2	X	0	0	0	0	0	2	0	0
chr1	28362055	28384605	circ_855	48	X	0	2	2	3	1	2	22	16
chr17	75138728	75139741	circ_856	4	X	0	0	0	0	2	0	2	0
chr15	42804031	42807552	circ_857	11	X	0	0	0	0	4	0	0	7
chr3	128807344	128807435	circ_858	2	X	0	1	1	0	0	0	0	0
chr16	50120126	50136346	circ_859	5	X	1	0	0	0	0	1	3	0
chr3	190268112	190282142	circ_860	4	X	0	0	0	0	0	0	4	0
chr2	55785911	55800913	circ_861	4	X	0	2	0	0	1	1	0	0
chr4	56832244	56832346	circ_862	3	X	0	0	0	0	0	3	0	0
chr6	157222510	157256710	circ_863	5	X	0	0	0	0	4	0	1	0
chr10	69647175	69666694	circ_864	8	X	0	0	0	2	0	0	6	0
chr2	86398331	86408495	circ_865	4	X	0	0	0	0	0	0	0	4
chr5	68590620	68599756	circ_866	6	X	0	0	0	0	0	0	6	0
chr8	22067269	22069080	circ_867	2	X	0	0	0	0	0	2	0	0
chr16	3735997	3740986	circ_868	22	X	0	0	2	0	0	6	1	13
chr3	194154501	194171005	circ_869	18	X	0	0	0	1	0	0	4	13
chr10	126683134	126683181	circ_870	2	X	0	2	0	0	0	0	0	0
chr21	40648099	40649277	circ_871	13	X	0	0	0	0	0	0	0	13
chr15	20648624	20649672	circ_872	5	X	0	0	0	0	0	5	0	0
chr2	20974570	21001225	circ_873	6	X	0	0	2	0	1	3	0	0
chr1	36833453	36833685	circ_874	2	X	0	0	0	0	0	2	0	0
chr2	209165661	209167077	circ_875	4	X	0	0	0	0	3	0	1	0
chr4	53738599	53740228	circ_876	4	X	0	0	0	0	0	0	4	0
chrX	100275476	100276304	circ_877	14	X	0	0	0	0	3	0	3	8
chr3	32745360	32758729	circ_878	16	X	0	0	0	0	0	2	3	11
chr17	18769115	18785996	circ_879	7	X	0	0	0	0	0	0	0	7
chr10	79613112	79628955	circ_880	13	X	0	0	2	0	4	3	4	0
chr3	132400758	132435834	circ_881	3	X	0	0	3	0	0	0	0	0
chr17	62496976	62498133	circ_882	2	X	0	0	0	0	2	0	0	0
chr1	12359259	12378394	circ_883	6	X	0	0	0	0	0	0	0	6
chr15	34382518	34388210	circ_884	2	X	0	0	0	0	0	0	2	0
chr8	38934747	38948865	circ_885	8	X	0	0	0	0	2	0	6	0
chr12	124130002	124137282	circ_886	30	X	0	0	0	5	2	3	9	11
chr2	174094417	174104224	circ_887	3	X	0	0	0	0	1	0	0	2
chr11	71945325	71945659	circ_888	2	X	0	1	0	1	0	0	0	0
chr7	76065703	76065872	circ_889	4	X	0	0	0	0	0	0	4	0
chr4	140616351	140625350	circ_890	23	X	0	0	0	0	9	1	13	0
chr7	112108036	112112916	circ_891	2	X	0	0	0	0	0	1	1	0
chr15	44887685	44888280	circ_892	2	X	0	0	0	0	2	0	0	0
chr13	26898909	26928017	circ_893	15	X	0	0	0	0	2	4	1	8
chr13	21305980	21306260	circ_894	27	X	2	0	2	0	2	3	15	3
chr9	134305481	134322593	circ_895	8	X	0	0	0	0	1	0	0	7
chr16	14687158	14698083	circ_896	101	X	0	3	0	1	16	0	31	50
chrX	106884132	106885720	circ_897	2	X	0	0	0	0	0	0	0	2
chr16	29607363	29607497	circ_898	2	X	0	0	0	0	0	0	0	2
chr9	91033765	91041506	circ_899	11	X	0	1	0	0	0	4	6	0
chr1	29338377	29379824	circ_900	6	X	0	0	0	0	0	0	0	6
chr3	56694759	56694862	circ_901	7	X	0	0	4	0	0	0	3	0
chr17	54925283	54926593	circ_902	13	X	0	0	0	0	0	0	0	13
chr7	44431896	44444182	circ_903	8	X	0	4	0	1	3	0	0	0
chr14	103174802	103187714	circ_904	2	X	0	1	0	0	0	0	1	0
chr1	219383874	219414650	circ_905	6	X	0	0	0	0	0	1	0	5
chr1	94334646	94341339	circ_906	2	X	1	0	1	0	0	0	0	0
chr2	10797868	10808849	circ_907	7	X	0	0	0	0	0	0	0	7
chr6	157120799	157121056	circ_908	13	X	0	0	0	0	0	8	0	5
chr1	62479015	62483619	circ_909	5	X	0	0	0	0	5	0	0	0
chr9	4823531	4833228	circ_910	14	X	0	2	0	0	2	7	3	0
chr11	65304801	65304961	circ_911	2	X	0	0	0	2	0	0	0	0
chr21	37619815	37633030	circ_912	2	X	0	1	0	0	0	0	1	0
chr12	6646475	6647162	circ_913	3	X	0	3	0	0	0	0	0	0
chr1	160287144	160302347	circ_914	2	X	0	0	0	0	0	0	1	1
chr16	71803526	71805155	circ_915	14	X	0	0	0	0	0	0	6	8
chr7	131060183	131082068	circ_916	5	X	0	0	0	0	0	5	0	0
chr12	48531504	48535610	circ_917	6	X	0	0	0	0	0	0	0	6
chr9	9442093	9442280	circ_918	2	X	0	0	0	0	2	0	0	0
chr8	142160933	142161936	circ_919	8	X	0	5	0	0	1	0	2	0
chr1	223985917	223986379	circ_920	2	X	0	0	0	1	0	1	0	0
chr17	42807250	42815792	circ_921	4	X	0	0	0	0	0	4	0	0
chr11	65349284	65349445	circ_922	13	X	0	9	4	0	0	0	0	0
chr1	1424584	1464711	circ_923	2	X	0	0	0	0	0	0	0	2
chr2	171807838	171813069	circ_924	2	X	0	0	0	0	2	0	0	0
chr16	81631131	81654531	circ_925	7	X	0	0	0	0	0	0	0	7
chr3	149563798	149629870	circ_926	307	X	6	57	0	0	40	0	204	0
chr12	122396178	122397000	circ_927	2	X	0	0	0	0	0	0	0	2
chr6	47494364	47522502	circ_928	20	X	0	1	0	6	1	0	0	12
chr10	6255586	6257280	circ_929	3	X	0	0	0	0	0	0	3	0
chr1	246704240	246720023	circ_930	4	X	0	0	0	0	0	0	4	0
chr1	155378130	155385714	circ_931	4	X	0	0	0	0	0	0	4	0
chr17	662793	663468	circ_932	2	X	0	2	0	0	0	0	0	0
chr12	118650719	118651915	circ_933	3	X	0	0	0	0	0	0	3	0
chr16	53262895	53308214	circ_934	3	X	0	0	0	0	0	0	3	0
chr20	62559688	62563087	circ_935	6	X	0	0	0	0	0	1	0	5
chr3	179481790	179483636	circ_936	24	X	0	0	0	0	3	1	16	4
chr1	35862153	35879684	circ_937	2	X	0	0	0	0	0	0	2	0
chr2	74653055	74653158	circ_938	2	X	0	0	0	2	0	0	0	0
chr7	98983325	98987635	circ_939	2	X	0	0	1	0	0	0	0	1
chr9	20715321	20740339	circ_940	45	X	3	5	1	1	5	3	15	12
chr5	178213625	178214127	circ_941	5	X	0	0	0	0	0	0	0	5
chr1	29313960	29365938	circ_942	13	X	0	0	0	0	0	6	0	7
chr20	44538155	44538709	circ_943	4	X	0	0	0	0	0	4	0	0
chr12	111947353	111993723	circ_944	2	X	0	0	0	2	0	0	0	0
chr17	18607932	18608477	circ_945	69	X	2	3	0	0	25	0	32	7
chr8	74867882	74868289	circ_946	2	X	0	0	0	0	0	2	0	0
chr15	40952357	40952604	circ_947	2	X	0	2	0	0	0	0	0	0
chr16	16196484	16197736	circ_948	3	X	0	0	0	0	0	3	0	0
chr11	34093273	34098189	circ_949	189	X	9	22	2	6	3	21	82	44
chr1	47767233	47776034	circ_950	45	X	0	2	0	0	2	12	8	21
chr10	102698352	102703885	circ_951	2	X	0	0	0	0	2	0	0	0
chrM	1680	1834	circ_952	212	X	70	47	35	47	5	6	2	0
chr12	112513482	112516545	circ_953	38	X	1	1	2	0	10	4	12	8
chr17	8445440	8445535	circ_954	2	X	0	2	0	0	0	0	0	0
chr15	75194291	75195127	circ_955	2	X	0	0	2	0	0	0	0	0
chr2	32754718	32800433	circ_956	6	X	0	1	0	0	0	1	1	3
chr5	65073254	65081737	circ_957	8	X	0	0	1	0	1	0	0	6
chr17	20150532	20163607	circ_958	3	X	0	0	0	0	3	0	0	0
chr4	89052213	89053787	circ_959	3	X	0	2	0	0	0	0	1	0
chr9	99579091	99582060	circ_960	3	X	0	0	0	1	0	2	0	0
chr12	53412732	53416390	circ_961	6	X	0	0	0	0	0	6	0	0
chr19	17308601	17311638	circ_962	14	X	1	1	1	0	1	0	6	4
chr12	46622936	46623422	circ_963	9	X	0	0	0	0	0	0	9	0
chr2	201784945	201802689	circ_964	8	X	0	2	0	1	0	0	3	2
chr1	228583351	228583490	circ_965	2	X	0	0	0	0	1	1	0	0
chr11	70196029	70202360	circ_966	10	X	0	0	0	4	0	5	1	0
chr6	43173745	43174248	circ_967	2	X	0	0	0	0	2	0	0	0
chr2	43798158	43798324	circ_968	2	X	0	0	0	2	0	0	0	0
chr11	64678510	64678747	circ_969	2	X	0	0	0	0	0	0	0	2
chr7	30363258	30402072	circ_970	20	X	1	1	0	0	2	0	16	0
chr2	37129727	37143294	circ_971	2	X	0	0	0	0	0	0	2	0
chr16	722254	722384	circ_972	3	X	0	3	0	0	0	0	0	0
chr4	152622481	152640690	circ_973	3	X	0	0	0	0	0	0	3	0
chr12	110390897	110399490	circ_974	6	X	0	0	2	0	0	0	4	0
chr1	53322670	53333449	circ_975	6	X	0	0	0	0	0	1	4	1
chr2	32157136	32181667	circ_976	2	X	0	0	0	0	0	0	2	0
chr7	56140690	56142429	circ_977	4	X	0	0	0	0	1	0	3	0
chr8	26439485	26441499	circ_978	23	X	0	0	0	0	5	0	10	8
chr16	22019648	22087020	circ_979	2	X	0	0	0	0	0	2	0	0
chr18	19353585	19378189	circ_980	7	X	0	0	0	0	0	7	0	0
chr12	102663378	102709268	circ_981	3	X	0	0	0	0	2	0	1	0
chr16	30744601	30745936	circ_982	9	X	0	0	0	0	0	1	0	8
chr18	45391430	45396935	circ_983	45	X	1	2	6	4	6	0	22	4
chr19	6586152	6586243	circ_984	2	X	0	0	0	0	0	0	2	0
chr5	38527257	38530768	circ_985	16	X	2	0	0	0	4	0	10	0
chr4	140439039	140468203	circ_986	3	X	0	2	0	0	1	0	0	0
chr2	32142995	32168452	circ_987	80	X	1	2	0	5	10	1	48	13
chr9	99940546	99962847	circ_988	6	X	0	0	0	0	0	0	0	6
chr20	30366616	30370193	circ_989	2	X	0	0	0	0	0	0	2	0
chr17	74763468	74772623	circ_990	9	X	1	0	0	0	1	0	1	6
chr16	7926082	7929796	circ_991	5	X	0	0	1	1	0	0	0	3
chr3	31617888	31621588	circ_992	125	X	3	2	8	2	40	19	20	31
chr15	42961356	42968173	circ_993	2	X	0	0	0	0	0	0	2	0
chr8	26248759	26265892	circ_994	4	X	0	3	0	0	0	1	0	0
chr10	99915850	99923154	circ_995	44	X	1	1	0	0	4	17	2	19
chr15	100191671	100234404	circ_996	3	X	0	0	0	0	0	0	3	0
chr1	10473119	10477174	circ_997	2	X	0	0	0	2	0	0	0	0
chr7	63796637	63797360	circ_998	12	X	0	0	0	0	1	9	2	0
chr10	69902697	69926423	circ_999	9	X	0	0	0	0	1	0	8	0
chr12	120109300	120110269	circ_1000	4	X	0	0	0	1	0	3	0	0
chr11	68131215	68133170	circ_1001	9	X	0	0	0	0	0	1	0	8
chr15	89801935	89806691	circ_1002	3	X	0	0	0	0	0	0	0	3
chr2	100029193	100081447	circ_1003	2	X	0	0	0	0	0	0	2	0
chr10	114338645	114340930	circ_1004	2	X	0	0	0	0	2	0	0	0
chr12	29786080	29813818	circ_1005	3	X	0	0	0	0	2	0	1	0
chr10	21169723	21188379	circ_1006	3	X	0	0	0	2	0	0	0	1
chr2	37329066	37331205	circ_1007	2	X	0	0	0	0	0	0	2	0
chr6	10702602	10703690	circ_1008	8	X	0	0	0	0	0	0	0	8
chr19	45690589	45690998	circ_1009	10	X	0	0	0	0	2	7	1	0
chr4	140263980	140270735	circ_1010	4	X	0	0	1	0	1	0	2	0
chr1	54502283	54513045	circ_1011	9	X	0	0	0	0	0	0	4	5
chr2	32734805	32738221	circ_1012	2	X	0	0	0	0	2	0	0	0
chr17	41199660	41246877	circ_1013	10	X	0	0	0	0	0	0	0	10
chr16	2818506	2818942	circ_1014	11	X	0	0	0	0	1	1	1	8
chr3	72842067	72845640	circ_1015	9	X	0	1	0	0	3	0	5	0
chr4	89912124	89912301	circ_1016	3	X	0	0	3	0	0	0	0	0
chr18	54398614	54426184	circ_1017	4	X	0	0	0	0	0	0	4	0
chr11	43418259	43436326	circ_1018	9	X	0	0	0	0	1	0	0	8
chr22	50810449	50845304	circ_1019	13	X	0	0	0	0	1	6	6	0
chr11	57176648	57188537	circ_1020	7	X	0	0	0	0	0	0	0	7
chr16	87788800	87795756	circ_1021	7	X	0	0	0	0	1	0	6	0
chr21	30432862	30434564	circ_1022	10	X	0	0	0	0	0	0	0	10
chr16	9014216	9024254	circ_1023	47	X	2	1	1	0	10	0	25	8
chr13	53232534	53254290	circ_1024	2	X	1	0	0	0	0	0	1	0
chr19	4854081	4854895	circ_1025	3	X	0	0	0	2	0	1	0	0
chr7	128914121	128928900	circ_1026	2	X	0	1	0	0	0	0	1	0
chr19	10602253	10602938	circ_1027	2	X	0	0	0	0	1	0	0	1
chr16	87451066	87454322	circ_1028	8	X	0	0	0	0	0	0	0	8
chr8	30332295	30336893	circ_1029	34	X	0	1	0	0	8	0	25	0
chr5	140955765	140957144	circ_1030	6	X	0	0	0	0	0	0	0	6
chr5	14363841	14420130	circ_1031	2	X	0	2	0	0	0	0	0	0
chr1	15953164	15960060	circ_1032	9	X	0	1	2	0	0	2	0	4
chr15	65110145	65111422	circ_1033	37	X	1	6	0	0	11	2	13	4
chr4	123200930	123222552	circ_1034	5	X	0	0	0	0	0	0	0	5
chr10	103567487	103573363	circ_1035	4	X	0	0	0	0	1	3	0	0
chr5	106621595	106621831	circ_1036	4	X	0	0	0	0	0	0	4	0
chr2	165560954	165561615	circ_1037	2	X	0	0	0	0	0	0	2	0
chr20	34302107	34313077	circ_1038	344	X	13	25	1	17	17	30	128	113
chr7	151917608	151933018	circ_1039	3	X	0	0	0	0	0	0	3	0
chr7	152760682	152768089	circ_1040	2	X	0	0	0	0	0	2	0	0
chr4	724419	738476	circ_1041	2	X	0	0	0	0	2	0	0	0
chr5	74984837	74990656	circ_1042	2	X	0	0	0	0	0	2	0	0
chr12	418969	441104	circ_1043	3	X	0	0	0	0	0	0	3	0
chr17	18198017	18205748	circ_1044	2	X	0	0	0	2	0	0	0	0
chr11	33301303	33309057	circ_1045	3	X	0	1	0	0	0	2	0	0
chr15	87929280	87976464	circ_1046	6	X	0	0	0	0	0	0	0	6
chr10	46224310	46274583	circ_1047	6	X	0	0	0	0	0	0	0	6
chr20	35288740	35294795	circ_1048	4	X	0	0	0	0	0	1	0	3
chr4	174254220	174254365	circ_1049	3	X	0	0	0	0	0	3	0	0
chr7	128655029	128658211	circ_1050	2	X	0	0	0	0	0	0	2	0
chr6	43141659	43142503	circ_1051	7	X	0	0	0	0	0	0	0	7
chr17	57165652	57181963	circ_1052	2	X	0	0	0	2	0	0	0	0
chr1	247471777	247473758	circ_1053	14	X	0	0	0	0	1	0	0	13
chr7	150648536	150648923	circ_1054	2	X	0	0	0	0	0	2	0	0
chr15	28538034	28544662	circ_1055	4	X	0	0	0	0	0	4	0	0
chr3	60519858	60522712	circ_1056	7	X	0	0	0	0	0	0	0	7
chr2	200162086	200246543	circ_1057	7	X	0	0	0	0	0	0	0	7
chr11	2991033	2993473	circ_1058	26	X	0	0	2	1	3	0	3	17
chr12	132464242	132491422	circ_1059	2	X	0	0	0	0	0	0	2	0
chr14	35576510	35579835	circ_1060	2	X	0	0	0	0	0	0	2	0
chrX	14862978	14877456	circ_1061	3	X	0	0	0	0	0	3	0	0
chr2	86386659	86393767	circ_1062	2	X	0	0	0	0	0	2	0	0
chr1	117957335	117957453	circ_1063	3	X	0	0	0	0	0	0	0	3
chr3	130355986	130357449	circ_1064	5	X	0	0	0	0	0	0	5	0
chr16	57250816	57261365	circ_1065	3	X	0	0	0	0	0	0	0	3
chr17	64468454	64492401	circ_1066	2	X	0	0	0	0	1	0	1	0
chr10	69852813	69853015	circ_1067	3	X	0	1	0	0	1	0	1	0
chr9	34310817	34310903	circ_1068	2	X	0	0	2	0	0	0	0	0
chr7	127950833	127955073	circ_1069	15	X	1	0	0	0	0	0	2	12
chr2	159992705	159992809	circ_1070	3	X	0	0	0	0	0	0	3	0
chr14	24653903	24654425	circ_1071	6	X	0	0	0	0	0	0	0	6
chr17	34247191	34257259	circ_1072	2	X	0	0	0	0	0	2	0	0
chr4	74007458	74043250	circ_1073	2	X	0	0	2	0	0	0	0	0
chr3	195253795	195253935	circ_1074	2	X	0	0	2	0	0	0	0	0
chr4	16175827	16177851	circ_1075	16	X	0	0	0	0	2	0	2	12
chr3	58415435	58416669	circ_1076	3	X	0	1	0	0	0	0	2	0
chr3	196054261	196054462	circ_1077	2	X	0	0	0	0	0	0	2	0
chr21	11012917	11026839	circ_1078	24	X	0	0	2	2	0	3	0	17
chr4	13426734	13429861	circ_1079	11	X	0	0	0	0	1	1	0	9
chr9	33935837	33944637	circ_1080	3	X	0	0	0	0	0	0	3	0
chr7	65419061	65420450	circ_1081	11	X	0	0	0	0	0	0	0	11
chr12	20677152	20692476	circ_1082	2	X	0	0	0	0	0	0	2	0
chr6	26123727	26123773	circ_1083	4	X	0	0	0	0	1	0	3	0
chr7	6156426	6180615	circ_1084	3	X	0	0	0	0	0	0	3	0
chr1	227203781	227223308	circ_1085	3	X	0	0	0	0	0	0	2	1
chr2	45826588	45832580	circ_1086	4	X	0	0	0	0	0	4	0	0
chr11	44125257	44135851	circ_1087	6	X	0	0	0	0	0	0	0	6
chr1	179271812	179276351	circ_1088	4	X	0	0	0	0	1	0	3	0
chr2	44184524	44200853	circ_1089	2	X	0	0	0	1	0	0	1	0
chr10	97397044	97402963	circ_1090	2	X	0	0	0	0	0	0	2	0
chr1	9991949	9994918	circ_1091	142	X	2	5	0	4	11	13	18	89
chr20	30385207	30386355	circ_1092	5	X	0	0	0	0	1	0	0	4
chr2	112097088	112101814	circ_1093	28	X	0	0	3	0	2	3	2	18
chr15	44150869	44153584	circ_1094	5	X	0	0	0	0	0	0	5	0
chr12	109884872	109889618	circ_1095	9	X	0	0	0	0	1	0	0	8
chr19	40578744	40596142	circ_1096	3	X	0	0	0	0	0	0	0	3
chr12	46316246	46347640	circ_1097	4	X	0	4	0	0	0	0	0	0
chr12	112746557	112757546	circ_1098	7	X	0	0	0	0	0	0	0	7
chr14	62187100	62188541	circ_1099	19	X	2	2	0	0	7	1	2	5
chr15	65249438	65275931	circ_1100	3	X	0	0	0	0	0	0	3	0
chr1	155695173	155695810	circ_1101	229	X	5	5	2	4	17	30	62	104
chr21	38480692	38498443	circ_1102	51	X	0	1	0	0	6	7	16	21
chrM	1717	1847	circ_1103	2	X	2	0	0	0	0	0	0	0
chr6	101296024	101296972	circ_1104	2	X	0	0	0	0	0	0	0	2
chr1	230979100	230979642	circ_1105	9	X	0	0	3	0	0	2	4	0
chr6	44219766	44219949	circ_1106	15	X	0	0	0	0	0	0	0	15
chr2	32142995	32175786	circ_1107	2	X	0	0	0	0	0	0	0	2
chr16	28187219	28187416	circ_1108	3	X	0	0	0	0	0	0	0	3
chr13	100953714	100962162	circ_1109	90	X	1	3	0	0	8	2	59	17
chr4	39863839	39865079	circ_1110	2	X	0	0	0	0	0	2	0	0
chr19	10264969	10267185	circ_1111	13	X	0	0	2	0	2	6	3	0
chr20	57470667	57485456	circ_1112	2	X	0	0	0	0	0	0	0	2
chr5	94901702	94903753	circ_1113	2	X	0	0	2	0	0	0	0	0
chr3	10088264	10106559	circ_1114	2	X	0	0	0	0	0	2	0	0
chr12	993923	994005	circ_1115	2	X	0	2	0	0	0	0	0	0
chr9	4710785	4722625	circ_1116	6	X	0	0	0	0	1	0	0	5
chr22	19217361	19230459	circ_1117	9	X	0	0	0	0	0	0	9	0
chr5	53692827	53704351	circ_1118	15	X	0	0	1	5	0	6	0	3
chr20	45292901	45292998	circ_1119	2	X	0	0	2	0	0	0	0	0
chr8	141378117	141415797	circ_1120	3	X	0	0	0	0	1	0	2	0
chr17	20327905	20336570	circ_1121	4	X	0	0	0	0	0	0	4	0
chr5	125906474	125929096	circ_1122	14	X	0	7	0	0	3	0	4	0
chr7	127503671	127544872	circ_1123	2	X	0	0	0	0	0	2	0	0
chr9	74477467	74489999	circ_1124	63	X	11	5	0	0	14	3	30	0
chr5	76745585	76760634	circ_1125	24	X	1	2	0	1	7	4	6	3
chr8	2909984	2949184	circ_1126	2	X	0	0	0	0	0	2	0	0
chr12	109930730	109931406	circ_1127	2	X	0	0	0	0	0	0	2	0
chr5	170305101	170308900	circ_1128	37	X	4	1	0	0	18	0	14	0
chr11	36654834	36657667	circ_1129	6	X	0	0	0	0	1	0	5	0
chr13	30828242	30829752	circ_1130	7	X	0	0	0	0	0	0	0	7
chr17	46189393	46190763	circ_1131	75	X	4	6	2	0	9	3	23	28
chr2	172325398	172325966	circ_1132	49	X	0	0	2	6	3	3	5	30
chr6	15615498	15638035	circ_1133	25	X	1	3	0	2	3	7	0	9
chr6	88366621	88367736	circ_1134	9	X	0	0	0	0	0	9	0	0
chr2	183799480	183800103	circ_1135	12	X	1	0	0	0	1	0	10	0
chr1	78267016	78332076	circ_1136	3	X	0	0	0	0	0	0	0	3
chr2	9642302	9650260	circ_1137	2	X	0	0	0	0	0	2	0	0
chr1	16528277	16529069	circ_1138	49	X	0	0	4	1	11	1	15	17
chr19	41239065	41243674	circ_1139	11	X	0	0	0	0	1	5	2	3
chr2	215645284	215661841	circ_1140	14	X	1	0	0	0	1	0	4	8
chr18	39607407	39661243	circ_1141	3	X	0	0	0	0	0	3	0	0
chr7	6085702	6089676	circ_1142	15	X	1	2	2	0	3	0	7	0
chr14	24563975	24572464	circ_1143	3	X	0	0	0	0	0	0	3	0
chr9	123623367	123624283	circ_1144	9	X	0	0	0	2	0	0	1	6
chr5	106722936	106757899	circ_1145	5	X	0	0	0	0	0	0	5	0
chr18	6955800	6955914	circ_1146	4	X	0	0	0	0	0	0	4	0
chr12	69644909	69645118	circ_1147	12	X	0	0	0	0	0	2	0	10
chr2	178576497	178592900	circ_1148	2	X	0	0	0	0	0	1	0	1
chr9	123945208	123955697	circ_1149	5	X	0	0	0	0	0	0	5	0
chr10	126799559	126803971	circ_1150	7	X	0	0	0	0	1	0	6	0
chr17	18768782	18769265	circ_1151	14	X	2	2	2	0	5	0	3	0
chr7	99621042	99621930	circ_1152	1665	X	16	76	28	40	147	237	453	668
chr3	142268974	142280263	circ_1153	4	X	0	0	0	0	0	0	0	4
chr17	41228505	41276132	circ_1154	3	X	0	0	3	0	0	0	0	0
chr15	93514995	93518180	circ_1155	4	X	0	0	0	0	0	0	4	0
chr8	67484717	67485741	circ_1156	21	X	1	2	0	0	2	0	16	0
chr5	170451495	170455993	circ_1157	4	X	0	0	0	0	1	0	3	0
chr4	2339134	2355800	circ_1158	8	X	0	0	0	0	1	0	2	5
chr4	68601435	68690013	circ_1159	9	X	0	0	0	0	0	0	0	9
chr21	45535572	45537844	circ_1160	2	X	0	0	0	0	0	0	0	2
chr5	70855843	70855958	circ_1161	6	X	0	0	0	6	0	0	0	0
chr7	129348915	129351416	circ_1162	6	X	0	0	2	0	0	0	4	0
chr7	50813030	50823753	circ_1163	7	X	0	0	1	0	0	6	0	0
chr2	54119945	54120936	circ_1164	41	X	3	0	4	0	7	5	8	14
chr11	71813971	71814066	circ_1165	6	X	0	0	0	3	0	0	0	3
chr12	132391437	132396634	circ_1166	4	X	0	0	0	0	0	0	4	0
chr22	20099912	20102602	circ_1167	10	X	0	2	0	1	0	2	0	5
chr20	25190485	25190829	circ_1168	2	X	0	0	0	0	0	2	0	0
chr20	45848909	45850125	circ_1169	3	X	0	0	0	0	0	0	0	3
chr3	194947438	194963064	circ_1170	2	X	0	0	0	0	1	1	0	0
chr8	107718610	107719373	circ_1171	4	X	0	0	0	0	0	1	3	0
chr18	48450468	48452268	circ_1172	2	X	0	0	0	1	0	1	0	0
chr7	149133482	149133612	circ_1173	2	X	0	0	2	0	0	0	0	0
chr4	48604037	48611840	circ_1174	2	X	0	0	0	0	0	1	0	1
chrX	40572166	40574472	circ_1175	4	X	1	2	0	0	1	0	0	0
chr19	39076578	39076831	circ_1176	3	X	0	0	0	1	0	0	0	2
chr21	9827004	9827142	circ_1177	6	X	0	0	3	0	3	0	0	0
chr11	9801010	9817398	circ_1178	3	X	0	0	0	0	0	0	3	0
chr2	239082175	239093928	circ_1179	20	X	0	0	0	0	1	6	4	9
chr8	141856359	141874498	circ_1180	105	X	3	5	1	5	31	1	36	23
chr17	78298830	78310178	circ_1181	3	X	0	0	0	0	0	3	0	0
chr3	114300961	114301949	circ_1182	3	X	0	0	0	0	1	0	2	0
chr2	20511997	20531698	circ_1183	3	X	0	0	0	0	0	0	3	0
chr1	224599129	224612356	circ_1184	17	X	0	0	0	3	1	1	1	11
chr12	125267229	125272003	circ_1185	5	X	1	2	0	0	1	0	1	0
chr14	55453864	55480314	circ_1186	2	X	0	0	0	0	0	0	2	0
chr5	50309185	50315647	circ_1187	7	X	0	0	0	0	0	0	0	7
chr3	38287566	38291509	circ_1188	10	X	0	0	0	0	0	0	0	10
chr12	122864915	122884790	circ_1189	3	X	0	0	0	0	0	0	0	3
chr12	125497080	125500853	circ_1190	15	X	0	0	2	0	0	0	0	13
chr5	109190841	109202695	circ_1191	2	X	0	2	0	0	0	0	0	0
chr17	40484731	40484793	circ_1192	2	X	0	0	0	0	0	2	0	0
chr15	44925703	44949461	circ_1193	15	X	0	3	3	1	0	1	3	4
chr2	85768756	85768868	circ_1194	9	X	0	0	0	0	0	0	0	9
chr2	44931422	44942492	circ_1195	53	X	1	2	0	0	14	0	32	4
chr14	76099972	76108241	circ_1196	4	X	0	0	0	0	1	0	3	0
chr7	98497045	98501140	circ_1197	2	X	1	0	0	0	1	0	0	0
chr8	62557159	62596747	circ_1198	2	X	0	0	0	0	0	0	2	0
chr15	41961026	41962156	circ_1199	940	X	16	24	46	86	15	171	94	488
chr11	118422501	118430579	circ_1200	8	X	1	0	0	1	0	1	1	4
chr17	65941525	65944422	circ_1201	8	X	0	1	0	0	0	1	5	1
chr8	56652632	56657680	circ_1202	3	X	0	0	0	0	0	0	0	3
chr8	41534475	41534620	circ_1203	3	X	0	0	0	3	0	0	0	0
chr15	63982740	64005864	circ_1204	4	X	0	0	2	0	1	1	0	0
chr5	100289256	100348800	circ_1205	2	X	0	0	0	0	0	0	0	2
chr17	40965966	40972859	circ_1206	2	X	0	0	0	0	1	0	1	0
chr2	20526022	20531698	circ_1207	10	X	0	0	0	0	0	0	0	10
chr12	123793857	123794403	circ_1208	4	X	0	0	0	0	1	0	0	3
chr22	39799833	39800137	circ_1209	5	X	0	0	2	0	3	0	0	0
chr20	388951	389104	circ_1210	2	X	0	0	0	0	0	0	0	2
chr7	150814182	150831655	circ_1211	2	X	0	0	0	0	0	0	0	2
chr18	60608951	60612504	circ_1212	2	X	0	0	1	0	1	0	0	0
chr12	104714869	104733051	circ_1213	3	X	1	0	0	2	0	0	0	0
chr7	138203934	138223548	circ_1214	5	X	0	0	0	0	0	0	0	5
chr14	73888931	73891436	circ_1215	3	X	0	0	0	0	0	0	3	0
chr6	149233478	149262570	circ_1216	2	X	0	0	0	0	2	0	0	0
chr13	20235838	20244503	circ_1217	6	X	0	0	0	0	1	0	1	4
chr2	203079080	203084829	circ_1218	2	X	0	0	0	0	0	0	2	0
chr3	37038110	37050396	circ_1219	2	X	0	0	1	0	1	0	0	0
chr10	95161989	95162104	circ_1220	5	X	0	0	0	0	0	0	5	0
chr9	37768073	37776402	circ_1221	2	X	0	0	0	0	0	1	1	0
chr2	32983359	33012216	circ_1222	3	X	0	0	0	0	1	2	0	0
chr19	17844002	17845225	circ_1223	2	X	0	0	0	0	2	0	0	0
chrX	131199000	131202169	circ_1224	8	X	0	0	0	0	0	0	0	8
chr13	111274563	111276626	circ_1225	344	X	7	14	0	3	77	32	103	108
chr11	65267976	65268064	circ_1226	2	X	0	0	0	0	0	0	2	0
chr3	101083678	101083835	circ_1227	3	X	0	0	0	0	0	0	3	0
chr21	16340618	16415895	circ_1228	14	X	0	0	2	0	0	0	12	0
chr11	129812321	129827805	circ_1229	2	X	1	0	0	0	1	0	0	0
chr19	50183129	50183510	circ_1230	4	X	0	0	0	2	0	0	0	2
chr10	120914574	120920481	circ_1231	3	X	0	0	0	0	1	0	2	0
chr20	23370583	23383709	circ_1232	26	X	1	0	0	2	2	4	10	7
chr14	74424850	74426225	circ_1233	2	X	0	0	0	0	1	0	1	0
chr16	69481053	69493024	circ_1234	8	X	0	0	0	0	6	0	2	0
chr16	58071605	58071790	circ_1235	2	X	0	2	0	0	0	0	0	0
chr4	170428188	170429482	circ_1236	8	X	0	0	0	0	0	0	0	8
chr4	148556016	148556605	circ_1237	2	X	0	0	2	0	0	0	0	0
chr12	28317002	28329127	circ_1238	2	X	0	0	0	0	0	2	0	0
chr9	115216293	115221857	circ_1239	2	X	1	0	0	0	1	0	0	0
chr10	5963221	5963532	circ_1240	7	X	0	0	0	1	0	1	0	5
chr8	17570723	17573410	circ_1241	10	X	0	0	0	0	0	0	10	0
chr1	113119608	113140708	circ_1242	2	X	0	0	0	0	0	0	2	0
chr16	19627436	19637545	circ_1243	2	X	0	0	0	2	0	0	0	0
chr13	115061237	115061444	circ_1244	3	X	0	0	0	0	0	0	3	0
chr1	202705341	202746222	circ_1245	2	X	0	0	0	0	0	0	2	0
chr11	62568566	62569732	circ_1246	2	X	0	0	0	0	0	0	2	0
chr8	128161861	128186609	circ_1247	3	X	0	0	0	0	3	0	0	0
chr13	49719914	49752790	circ_1248	2	X	0	0	0	0	0	0	2	0
chrX	69624565	69626925	circ_1249	3	X	0	0	0	0	0	0	3	0
chr1	227218109	227223308	circ_1250	5	X	0	0	0	0	0	0	0	5
chr2	177161588	177202305	circ_1251	96	X	0	11	1	2	8	14	41	19
chrX	109263580	109266172	circ_1252	4	X	0	0	0	0	0	4	0	0
chr14	102792322	102805560	circ_1253	13	X	0	0	0	0	0	0	2	11
chr7	129122683	129125704	circ_1254	6	X	0	0	3	0	0	3	0	0
chr1	44773982	44801643	circ_1255	5	X	0	0	0	0	0	0	5	0
chr1	119588205	119619230	circ_1256	5	X	0	4	0	0	1	0	0	0
chr7	73657476	73663448	circ_1257	2	X	0	0	0	0	0	0	0	2
chr11	68272613	68318654	circ_1258	3	X	0	0	0	0	0	3	0	0
chr5	153413351	153414506	circ_1259	6	X	0	0	1	0	3	0	2	0
chr20	51820058	51820194	circ_1260	2	X	0	0	0	0	0	0	2	0
chrX	76845304	76920267	circ_1261	4	X	1	0	0	0	0	0	3	0
chr7	11101418	11101712	circ_1262	7	X	0	0	0	0	0	0	7	0
chrX	151636654	151655495	circ_1263	12	X	0	0	0	0	0	2	4	6
chr12	68696400	68697693	circ_1264	2	X	0	0	0	0	2	0	0	0
chr21	45555942	45560224	circ_1265	6	X	0	0	0	0	0	0	0	6
chr8	68005778	68007967	circ_1266	14	X	2	1	1	0	0	4	6	0
chr17	68013464	68027072	circ_1267	8	X	0	0	0	0	0	8	0	0
chr2	32818982	32836649	circ_1268	2	X	0	0	0	0	1	0	1	0
chr15	38575698	38632096	circ_1269	2	X	0	0	0	0	0	0	0	2
chr17	27046501	27047908	circ_1270	2	X	0	0	0	0	0	0	2	0
chr2	32698180	32702651	circ_1271	25	X	1	2	0	5	3	0	6	8
chr15	66021410	66031213	circ_1272	42	X	0	0	0	4	3	0	1	34
chr4	99495608	99496056	circ_1273	6	X	0	0	0	0	0	0	0	6
chr12	31555432	31562318	circ_1274	9	X	0	0	0	0	3	0	6	0
chr3	132322073	132350323	circ_1275	8	X	0	1	0	0	0	0	7	0
chr19	19609317	19611972	circ_1276	2	X	0	0	0	0	0	0	2	0
chr11	3712879	3713760	circ_1277	3	X	0	0	0	0	0	0	3	0
chr6	135715914	135749897	circ_1278	9	X	0	0	1	0	0	4	4	0
chr16	74364153	74364463	circ_1279	4	X	0	0	0	0	0	0	4	0
chr1	35925906	35972736	circ_1280	3	X	0	0	0	0	0	0	3	0
chr12	69119507	69125499	circ_1281	4	X	0	0	0	0	0	0	2	2
chr3	33704937	33738425	circ_1282	7	X	0	0	0	0	0	0	0	7
chr20	30954187	30989835	circ_1283	11	X	0	1	0	1	0	1	0	8
chr15	40933577	40943017	circ_1284	3	X	0	0	0	0	0	0	3	0
chr10	12204212	12205286	circ_1285	3	X	0	0	0	0	0	0	3	0
chr9	35231117	35237823	circ_1286	4	X	0	0	0	0	0	0	4	0
chr4	57325538	57325784	circ_1287	2	X	1	0	0	0	0	1	0	0
chr12	32871577	32875567	circ_1288	7	X	1	0	0	0	2	0	4	0
chrX	24828015	24906239	circ_1289	8	X	1	1	1	0	1	0	4	0
chr9	86274695	86293514	circ_1290	2	X	0	0	0	0	0	0	2	0
chr1	93580245	93581175	circ_1291	2	X	0	0	0	0	0	2	0	0
chr10	93870833	93904869	circ_1292	3	X	0	0	0	0	3	0	0	0
chr2	669480	672862	circ_1293	2	X	0	0	0	0	0	0	2	0
chr16	1362348	1370518	circ_1294	2	X	0	0	0	0	0	0	2	0
chr19	48653020	48654593	circ_1295	9	X	0	0	0	0	0	0	1	8
chr18	9195549	9221997	circ_1296	35	X	2	3	0	2	0	10	13	5
chr9	35744294	35744703	circ_1297	5	X	0	0	0	0	0	0	5	0
chr17	28011581	28085411	circ_1298	4	X	0	0	0	0	1	0	3	0
chr2	64139479	64211153	circ_1299	3	X	0	3	0	0	0	0	0	0
chr16	18518131	18550286	circ_1300	3	X	0	0	0	0	0	0	3	0
chr21	47666221	47671596	circ_1301	4	X	0	0	0	0	0	0	0	4
chr16	87864846	87864914	circ_1302	3	X	1	1	0	0	0	0	1	0
chr19	12781882	12782016	circ_1303	2	X	0	0	0	2	0	0	0	0
chr17	20911183	20931987	circ_1304	2	X	0	0	0	2	0	0	0	0
chr1	144892501	144923730	circ_1305	2	X	0	2	0	0	0	0	0	0
chr3	126189738	126191148	circ_1306	2	X	1	0	0	0	1	0	0	0
chr3	27442255	27444875	circ_1307	2	X	1	0	0	0	1	0	0	0
chr6	4049966	4055910	circ_1308	5	X	0	0	0	0	0	0	0	5
chr21	34974540	34975843	circ_1309	21	X	1	0	0	0	2	3	4	11
chr3	80680382	80683122	circ_1310	7	X	0	0	0	0	0	2	0	5
chr1	176113141	176145143	circ_1311	2	X	0	0	0	0	0	0	2	0
chr17	33998773	34001340	circ_1312	13	X	0	0	0	0	0	8	5	0
chr9	77595292	77642067	circ_1313	2	X	0	0	2	0	0	0	0	0
chr9	90265791	90265963	circ_1314	3	X	0	0	0	0	0	0	0	3
chr2	232887787	232894790	circ_1315	3	X	0	0	0	0	0	0	3	0
chr15	29287956	29347038	circ_1316	2	X	0	0	0	0	0	0	0	2
chr9	131369883	131375764	circ_1317	14	X	0	0	0	1	1	0	12	0
chrX	17238746	17297979	circ_1318	2	X	0	0	0	0	0	0	2	0
chr11	61183683	61183823	circ_1319	3	X	0	0	0	0	0	0	3	0
chr17	19812494	19835291	circ_1320	3	X	0	1	0	0	1	1	0	0
chr11	125513687	125526230	circ_1321	5	X	0	0	0	1	0	2	0	2
chr2	48018900	48020668	circ_1322	5	X	0	0	0	1	0	0	0	4
chr3	12558110	12560696	circ_1323	326	X	2	10	12	3	16	21	83	179
chr17	8397051	8398559	circ_1324	4	X	1	0	1	0	0	0	2	0
chr5	68400458	68410323	circ_1325	7	X	1	1	1	0	4	0	0	0
chr15	59445789	59466439	circ_1326	3	X	0	0	0	0	0	0	3	0
chrX	44941821	44942034	circ_1327	5	X	0	0	0	0	0	0	5	0
chr3	8700611	8701487	circ_1328	2	X	0	0	0	0	1	0	1	0
chr1	23397718	23398690	circ_1329	28	X	1	0	0	0	4	9	8	6
chr6	126667351	126754771	circ_1330	2	X	0	0	0	0	0	0	2	0
chr22	29746024	29747814	circ_1331	3	X	0	0	0	0	0	0	0	3
chr10	74773982	74813348	circ_1332	2	X	0	0	0	0	0	0	2	0
chrX	153759998	153760062	circ_1333	8	X	0	0	0	6	0	0	0	2
chr2	44139571	44162017	circ_1334	46	X	0	0	1	0	4	0	27	14
chr15	40679360	40682130	circ_1335	3	X	0	0	0	0	0	0	3	0
chr1	26887217	26888154	circ_1336	12	X	0	0	0	0	0	8	4	0
chr13	111340068	111353902	circ_1337	3	X	0	0	1	0	0	1	1	0
chr19	17678047	17679522	circ_1338	5	X	0	0	0	0	0	0	0	5
chr19	47861123	47865950	circ_1339	9	X	0	0	0	0	3	0	0	6
chr3	119222379	119236162	circ_1340	45	X	2	4	0	0	17	5	15	2
chr22	24759229	24765288	circ_1341	6	X	0	0	0	0	0	4	2	0
chr10	121601246	121601315	circ_1342	2	X	0	0	0	0	0	2	0	0
chr9	118949433	118950495	circ_1343	5	X	1	0	0	0	2	0	2	0
chr12	116674626	116675510	circ_1344	255	X	2	11	1	7	26	48	79	81
chr16	22268574	22271850	circ_1345	11	X	0	0	0	0	0	0	0	11
chr3	196537461	196547438	circ_1346	2	X	0	0	0	0	1	0	1	0
chr8	141856359	141889736	circ_1347	37	X	3	3	0	1	5	0	11	14
chrX	106390973	106396733	circ_1348	12	X	0	0	3	2	0	0	1	6
chr12	133624541	133625434	circ_1349	3	X	0	0	0	0	0	3	0	0
chr6	18213887	18218116	circ_1350	17	X	0	0	0	0	0	4	0	13
chr15	30948207	30951047	circ_1351	2	X	0	0	0	0	0	0	2	0
chr7	133784941	133785919	circ_1352	4	X	0	0	0	0	0	0	4	0
chr3	172013153	172028671	circ_1353	19	X	0	3	0	0	1	0	6	9
chr20	40141498	40141586	circ_1354	4	X	0	4	0	0	0	0	0	0
chr7	119404735	119440928	circ_1355	3	X	0	0	0	1	0	2	0	0
chr1	179019414	179023773	circ_1356	12	X	0	0	0	0	0	2	3	7
chr3	122842913	122843190	circ_1357	11	X	0	0	0	0	0	6	4	1
chr17	76396816	76397138	circ_1358	69	X	0	0	3	4	1	6	10	45
chr10	81056411	81057345	circ_1359	2	X	0	0	0	0	2	0	0	0
chr5	38523521	38544343	circ_1360	2	X	0	0	0	0	0	0	2	0
chr16	16086047	16101849	circ_1361	15	X	0	0	0	0	0	0	0	15
chr10	35302627	35320547	circ_1362	7	X	1	0	0	0	0	0	1	5
chr19	50163679	50163803	circ_1363	2	X	0	0	0	0	0	2	0	0
chr3	141272699	141278837	circ_1364	11	X	0	0	0	0	3	0	5	3
chrX	108906440	108908723	circ_1365	2	X	0	0	0	0	0	0	2	0
chr3	196857398	196876667	circ_1366	3	X	1	0	0	0	0	0	2	0
chr9	94390245	94484862	circ_1367	19	X	0	6	0	0	1	0	12	0
chr1	227381487	227400920	circ_1368	18	X	0	1	0	1	0	10	6	0
chr5	228300	231115	circ_1369	4	X	0	0	0	0	0	4	0	0
chr9	14102421	14117480	circ_1370	2	X	0	0	0	0	0	0	2	0
chr4	79857114	79857245	circ_1371	2	X	0	0	0	2	0	0	0	0
chrX	130904461	130919286	circ_1372	3	X	0	0	0	0	0	0	3	0
chr1	55341625	55341667	circ_1373	2	X	0	1	1	0	0	0	0	0
chr6	90387289	90399862	circ_1374	4	X	0	0	0	2	1	0	1	0
chr6	64286994	64287097	circ_1375	2	X	0	0	0	0	2	0	0	0
chr17	40128609	40152588	circ_1376	2	X	0	0	0	2	0	0	0	0
chr4	140037803	140046483	circ_1377	15	X	0	0	0	0	0	0	5	10
chr17	41888175	41888573	circ_1378	15	X	0	0	0	0	4	8	3	0
chr15	65869795	65869923	circ_1379	2	X	0	0	2	0	0	0	0	0
chr12	132589746	132610592	circ_1380	6	X	0	0	0	0	0	6	0	0
chr15	32912309	32921003	circ_1381	3	X	0	0	1	0	0	0	2	0
chr2	43712373	43755127	circ_1382	8	X	0	0	0	0	2	2	4	0
chr12	31595709	31605410	circ_1383	7	X	1	0	0	0	2	0	4	0
chr13	21557363	21557945	circ_1384	9	X	0	0	0	0	0	0	0	9
chr11	68282496	68312492	circ_1385	2	X	0	0	0	0	0	0	2	0
chr3	170077487	170099129	circ_1386	6	X	0	0	0	0	1	0	5	0
chr18	739735	748018	circ_1387	2	X	0	0	2	0	0	0	0	0
chr6	155095123	155185032	circ_1388	3	X	0	3	0	0	0	0	0	0
chr3	186503672	186505671	circ_1389	9	X	0	0	0	0	0	0	9	0
chr4	120156445	120170037	circ_1390	10	X	0	0	0	0	0	0	0	10
chr15	70979879	70991999	circ_1391	9	X	0	3	0	0	3	0	3	0
chr16	14645878	14652346	circ_1392	2	X	0	0	0	2	0	0	0	0
chrX	21886585	21887796	circ_1393	5	X	0	2	0	0	2	0	1	0
chr14	73538396	73550259	circ_1394	8	X	0	0	0	0	0	0	0	8
chr10	81564241	81574472	circ_1395	5	X	0	0	0	0	0	0	5	0
chr15	50592986	50595320	circ_1396	5	X	0	0	0	0	1	0	0	4
chr2	180056514	180094251	circ_1397	4	X	0	0	0	0	1	0	3	0
chr12	53670404	53671011	circ_1398	96	X	1	4	3	1	9	7	41	30
chr20	34317234	34328809	circ_1399	4	X	0	0	0	0	0	0	0	4
chr1	171483675	171486953	circ_1400	2	X	0	0	0	0	0	2	0	0
chr22	50643348	50649340	circ_1401	3	X	0	0	2	1	0	0	0	0
chr16	70029972	70030371	circ_1402	3	X	0	0	0	0	0	0	3	0
chr1	39796875	39812882	circ_1403	6	X	0	0	0	0	0	0	0	6
chr1	179955304	179959756	circ_1404	2	X	0	0	0	0	0	0	2	0
chr16	4498734	4505781	circ_1405	5	X	1	0	0	0	0	0	4	0
chr20	33593767	33593912	circ_1406	2	X	0	0	0	0	2	0	0	0
chr9	69383135	69403204	circ_1407	5	X	0	0	0	0	0	0	0	5
chr9	108333032	108397429	circ_1408	3	X	0	0	0	0	0	0	3	0
chr3	172013153	172016577	circ_1409	3	X	0	0	0	0	0	0	3	0
chr11	134054532	134055421	circ_1410	7	X	0	0	0	1	0	3	0	3
chr1	149931603	149939446	circ_1411	2	X	0	0	0	0	0	0	1	1
chr12	110974729	110983883	circ_1412	29	X	0	3	0	0	3	0	23	0
chr11	63960550	63965446	circ_1413	15	X	0	0	0	2	0	3	0	10
chr16	364543	369976	circ_1414	6	X	0	0	0	1	0	0	0	5
chr3	170009642	170016898	circ_1415	2	X	1	1	0	0	0	0	0	0
chr9	711928	712077	circ_1416	2	X	0	0	0	0	0	0	2	0
chrY	249339	258428	circ_1417	25	X	1	0	0	2	8	4	2	8
chr1	46073359	46073465	circ_1418	3	X	0	0	3	0	0	0	0	0
chr16	74716549	74719481	circ_1419	14	X	0	0	0	0	2	3	5	4
chr7	92078406	92090724	circ_1420	3	X	0	0	0	3	0	0	0	0
chr11	18010144	18029623	circ_1421	45	X	1	2	0	0	2	4	7	29
chr7	97820040	97823884	circ_1422	55	X	3	2	1	8	1	5	4	31
chr8	37990972	37993284	circ_1423	12	X	0	0	0	1	1	3	0	7
chr18	46081344	46082186	circ_1424	5	X	0	0	0	0	0	0	0	5
chr3	16313166	16313828	circ_1425	5	X	0	0	1	0	0	3	0	1
chr11	71675638	71675773	circ_1426	2	X	0	0	0	0	0	0	0	2
chr3	71096093	71102924	circ_1427	4	X	0	2	0	0	1	0	1	0
chr22	35567428	35591012	circ_1428	4	X	0	0	0	0	0	0	0	4
chr3	45132893	45134962	circ_1429	3	X	0	0	0	0	0	0	0	3
chr22	19175493	19178947	circ_1430	2	X	0	0	0	0	0	0	2	0
chr19	45783632	45783992	circ_1431	6	X	0	0	0	1	0	4	1	0
chr2	232081351	232127111	circ_1432	2	X	0	0	0	0	0	0	2	0
chr14	55613164	55615191	circ_1433	3	X	0	0	2	0	0	1	0	0
chr15	59179174	59179819	circ_1434	3	X	0	0	0	0	1	0	2	0
chr1	223156422	223165452	circ_1435	2	X	0	0	0	0	2	0	0	0
chr2	128741983	128742096	circ_1436	3	X	0	0	3	0	0	0	0	0
chr10	34648075	34673182	circ_1437	6	X	1	2	0	0	0	0	3	0
chr6	99866157	99866289	circ_1438	2	X	0	0	0	2	0	0	0	0
chr10	135194964	135197716	circ_1439	2	X	0	0	0	2	0	0	0	0
chr5	179136874	179147561	circ_1440	22	X	0	2	4	0	3	4	2	7
chr3	185194003	185207989	circ_1441	2	X	0	0	0	0	0	0	2	0
chr10	31661947	31676727	circ_1442	51	X	2	2	1	0	13	1	18	14
chr17	76831362	76834832	circ_1443	3	X	1	0	0	0	0	0	2	0
chr13	92380786	92417110	circ_1444	11	X	0	0	0	0	2	0	9	0
chr6	133767768	133789887	circ_1445	2	X	0	0	0	0	0	0	2	0
chr16	58565862	58568299	circ_1446	2	X	0	0	0	0	1	0	1	0
chr22	22123484	22143097	circ_1447	63	X	0	1	0	2	0	11	3	46
chr10	99897140	99898378	circ_1448	3	X	0	0	0	3	0	0	0	0
chr2	128861506	128867320	circ_1449	12	X	0	1	0	0	0	2	0	9
chr16	67070542	67116242	circ_1450	30	X	2	1	0	0	6	1	20	0
chr17	79941430	79943483	circ_1451	14	X	0	0	0	0	0	1	5	8
chr17	33310021	33310571	circ_1452	16	X	0	0	0	0	1	1	4	10
chr2	15326866	15359092	circ_1453	3	X	0	0	0	0	0	2	0	1
chr11	62648491	62649538	circ_1454	5	X	0	0	0	0	0	2	0	3
chr9	135517391	135538082	circ_1455	23	X	0	0	0	0	0	0	1	22
chr12	53925528	53928443	circ_1456	6	X	0	0	0	0	0	0	6	0
chr17	35641739	35646430	circ_1457	14	X	0	1	0	2	1	0	8	2
chr20	5155829	5159602	circ_1458	3	X	0	0	0	0	0	0	0	3
chr1	21399345	21437876	circ_1459	5	X	0	0	0	0	0	0	5	0
chr10	74894361	74896676	circ_1460	3	X	0	0	0	0	0	3	0	0
chr21	40590078	40601362	circ_1461	6	X	0	0	0	1	0	5	0	0
chr1	173808505	173810111	circ_1462	2	X	0	0	1	0	1	0	0	0
chr17	27026848	27027268	circ_1463	2	X	0	0	0	0	0	0	0	2
chr8	94798451	94834791	circ_1464	6	X	0	4	0	0	0	2	0	0
chr17	41209069	41226538	circ_1465	2	X	0	0	0	0	0	0	0	2
chr2	32716492	32728303	circ_1466	9	X	0	0	0	0	1	0	0	8
chr2	61515812	61564491	circ_1467	3	X	0	3	0	0	0	0	0	0
chr1	1276499	1276668	circ_1468	3	X	0	0	0	0	0	0	3	0
chr2	15534351	15567918	circ_1469	4	X	0	1	0	1	2	0	0	0
chr2	219394679	219399429	circ_1470	6	X	0	0	0	0	1	0	0	5
chr16	81385188	81399083	circ_1471	4	X	1	0	0	0	0	1	0	2
chr11	27523375	27528286	circ_1472	2	X	2	0	0	0	0	0	0	0
chr1	22165318	22166510	circ_1473	2	X	0	0	0	0	1	1	0	0
chr4	169292763	169305963	circ_1474	2	X	0	0	0	0	2	0	0	0
chr2	111419226	111419300	circ_1475	2	X	0	0	2	0	0	0	0	0
chr7	139297948	139305309	circ_1476	10	X	0	0	0	0	0	0	0	10
chr22	39261427	39261511	circ_1477	3	X	0	0	0	0	0	0	3	0
chr7	5680785	5692141	circ_1478	26	X	0	1	0	0	2	5	8	10
chr9	130697459	130697620	circ_1479	6	X	0	4	0	2	0	0	0	0
chr13	41890982	41897326	circ_1480	2	X	0	0	0	0	2	0	0	0
chr1	152005041	152005107	circ_1481	7	X	0	4	1	2	0	0	0	0
chr10	1102131	1118233	circ_1482	10	X	0	0	0	0	1	0	0	9
chr3	4458812	4461823	circ_1483	2	X	0	0	0	0	1	0	1	0
chr11	74570203	74574066	circ_1484	14	X	0	0	0	2	0	2	4	6
chr9	35555949	35559269	circ_1485	5	X	0	1	0	0	1	0	3	0
chr11	43819870	43861614	circ_1486	3	X	0	0	0	0	0	0	3	0
chr2	99919356	99921208	circ_1487	12	X	1	0	0	1	3	3	0	4
chr6	42630996	42633983	circ_1488	12	X	0	1	0	0	0	0	11	0
chr10	128859932	128908618	circ_1489	6	X	0	3	0	0	3	0	0	0
chr14	65507508	65511161	circ_1490	2	X	0	0	0	0	0	0	2	0
chr7	138154325	138154438	circ_1491	4	X	0	0	4	0	0	0	0	0
chr14	50933301	50952912	circ_1492	10	X	1	0	0	0	1	0	1	7
chr11	46416477	46416644	circ_1493	2	X	0	0	0	0	0	2	0	0
chr2	226491633	226516251	circ_1494	7	X	0	3	0	0	1	0	3	0
chr15	79703742	79705899	circ_1495	2	X	0	0	0	0	0	0	0	2
chr1	230379052	230401113	circ_1496	8	X	0	0	0	0	1	0	7	0
chr16	53967897	53988420	circ_1497	11	X	0	0	0	0	1	0	1	9
chrX	77271251	77301915	circ_1498	5	X	0	0	0	0	0	5	0	0
chr8	100821603	100847966	circ_1499	2	X	0	0	0	0	0	0	2	0
chr2	48701822	48707155	circ_1500	6	X	0	0	0	0	0	0	6	0
chr15	49517402	49600974	circ_1501	26	X	0	1	2	0	0	5	6	12
chr12	53421566	53421972	circ_1502	50	X	0	5	0	1	8	4	19	13
chr12	95688048	95694651	circ_1503	2	X	0	2	0	0	0	0	0	0
chr2	54093222	54094017	circ_1504	5	X	0	0	0	0	0	0	5	0
chr15	78753174	78755429	circ_1505	3	X	0	0	0	0	1	0	2	0
chr17	526773	534868	circ_1506	3	X	1	0	0	0	2	0	0	0
chr15	75815462	75816639	circ_1507	12	X	0	0	0	2	3	0	7	0
chr3	47716965	47719801	circ_1508	39	X	0	0	0	2	1	9	9	18
chr16	89484692	89487264	circ_1509	5	X	0	0	0	0	0	0	5	0
chr8	95902362	95902778	circ_1510	4	X	0	0	0	0	0	0	0	4
chr12	100496544	100502326	circ_1511	2	X	1	0	0	0	1	0	0	0
chr12	19615444	19641341	circ_1512	4	X	0	0	0	4	0	0	0	0
chr10	12136072	12162266	circ_1513	7	X	1	0	0	0	1	3	0	2
chr3	129599152	129599405	circ_1514	71	X	2	1	0	0	6	7	29	26
chr18	54603019	54606624	circ_1515	2	X	0	0	0	2	0	0	0	0
chr12	464324	465703	circ_1516	5	X	0	0	0	0	0	0	0	5
chr1	219366472	219392054	circ_1517	17	X	0	1	1	0	1	9	5	0
chr22	47287162	47290742	circ_1518	9	X	0	0	0	0	1	6	1	1
chr10	88811340	88819998	circ_1519	2	X	0	0	0	0	0	0	0	2
chr6	89554076	89601634	circ_1520	5	X	0	1	0	0	0	0	4	0
chr11	65269761	65269864	circ_1521	4	X	0	0	0	0	0	0	0	4
chr10	98988904	99006094	circ_1522	2	X	0	0	0	0	0	0	0	2
chr20	2996495	3008487	circ_1523	15	X	0	0	0	0	0	6	0	9
chr2	15555670	15618445	circ_1524	5	X	0	0	4	0	0	1	0	0
chr16	1889256	1918185	circ_1525	2	X	0	0	2	0	0	0	0	0
chr18	6699803	6706524	circ_1526	61	X	0	0	4	2	0	12	0	43
chr7	66474570	66490009	circ_1527	4	X	0	0	0	0	0	1	3	0
chr9	72338242	72365866	circ_1528	6	X	0	0	0	0	0	0	0	6
chr14	31784976	31793010	circ_1529	5	X	0	0	0	0	0	0	1	4
chr19	3196181	3207249	circ_1530	2	X	0	2	0	0	0	0	0	0
chr1	43663224	43665174	circ_1531	2	X	0	1	0	0	0	0	1	0
chr7	107215633	107224427	circ_1532	2	X	0	0	0	1	0	1	0	0
chr8	93872455	93880914	circ_1533	25	X	0	0	3	0	0	4	0	18
chr3	38240213	38278452	circ_1534	2	X	0	0	0	0	0	0	2	0
chr9	71679854	71687746	circ_1535	3	X	0	0	0	0	0	3	0	0
chr1	247050513	247051535	circ_1536	3	X	0	0	0	0	0	3	0	0
chr15	63340877	63349317	circ_1537	3	X	0	0	0	3	0	0	0	0
chr9	133325409	133355836	circ_1538	2	X	0	0	0	0	0	0	2	0
chr3	186660136	186681714	circ_1539	65	X	0	0	0	1	1	8	10	45
chr1	165649724	165664634	circ_1540	8	X	0	0	0	0	1	0	0	7
chr12	53558345	53558384	circ_1541	2	X	0	0	0	2	0	0	0	0
chr10	70516283	70532856	circ_1542	3	X	0	0	3	0	0	0	0	0
chrM	13302	13449	circ_1543	9	X	0	1	0	0	0	0	0	8
chr3	155611307	155643155	circ_1544	15	X	0	1	0	3	0	0	7	4
chr19	5727279	5737216	circ_1545	3	X	0	0	0	0	1	0	2	0
chr7	135715676	135743253	circ_1546	2	X	0	2	0	0	0	0	0	0
chr15	99366359	99367471	circ_1547	3	X	0	1	0	0	0	0	2	0
chr6	36483115	36507984	circ_1548	9	X	0	0	0	0	0	3	3	3
chr20	50286536	50287796	circ_1549	2	X	0	0	0	0	0	0	2	0
chr14	76620697	76662315	circ_1550	4	X	0	0	0	0	0	0	0	4
chr8	92030618	92036594	circ_1551	8	X	0	0	0	0	0	0	0	8
chr19	58930162	58930694	circ_1552	2	X	0	0	1	1	0	0	0	0
chr1	243542023	243589860	circ_1553	4	X	0	0	0	0	0	0	4	0
chr7	73954209	73960139	circ_1554	11	X	0	2	0	0	1	0	8	0
chr17	8354098	8358205	circ_1555	9	X	0	2	1	0	2	0	4	0
chr3	9494572	9495552	circ_1556	4	X	0	0	0	0	0	0	0	4
chr16	1440633	1444216	circ_1557	2	X	0	0	0	0	1	0	1	0
chr6	41020004	41027428	circ_1558	2	X	0	0	0	0	0	0	2	0
chr2	72719447	72727101	circ_1559	4	X	0	0	0	0	0	0	4	0
chr14	76088422	76101356	circ_1560	5	X	1	0	0	0	2	0	2	0
chr7	135320329	135322807	circ_1561	5	X	0	0	0	0	0	0	0	5
chr16	28412528	28412632	circ_1562	3	X	1	0	0	2	0	0	0	0
chr10	12041905	12056183	circ_1563	2	X	0	0	0	0	0	0	2	0
chr4	140037803	140090015	circ_1564	4	X	0	0	0	0	0	0	4	0
chr4	7787921	7802380	circ_1565	6	X	0	0	0	0	1	0	5	0
chr3	12343020	12353952	circ_1566	14	X	1	0	0	0	7	0	6	0
chr1	19570108	19570509	circ_1567	30	X	0	0	0	2	2	2	11	13
chr17	49346198	49365564	circ_1568	2	X	0	0	0	0	1	0	1	0
chr14	40268923	40324240	circ_1569	4	X	0	0	0	0	0	0	4	0
chr3	122081815	122084313	circ_1570	35	X	0	0	0	2	1	3	4	25
chr2	240944627	240961757	circ_1571	28	X	1	1	3	0	1	10	5	7
chr7	38870816	38889562	circ_1572	6	X	0	0	0	0	0	0	0	6
chr8	141771264	141840625	circ_1573	2	X	1	0	0	0	1	0	0	0
chr3	183056588	183107567	circ_1574	4	X	0	0	2	0	0	2	0	0
chr15	56216844	56258744	circ_1575	4	X	1	0	0	0	0	0	3	0
chr2	240920612	240946787	circ_1576	5	X	0	0	0	0	0	0	0	5
chr4	127484956	127564030	circ_1577	2	X	0	0	2	0	0	0	0	0
chr15	44620883	44673174	circ_1578	4	X	0	0	0	0	0	0	4	0
chr4	119529813	119541231	circ_1579	2	X	0	0	0	0	0	0	0	2
chr1	202729543	202736188	circ_1580	4	X	0	1	0	0	0	0	3	0
chr16	29678578	29678797	circ_1581	2	X	0	0	0	0	0	2	0	0
chr16	4457502	4463405	circ_1582	3	X	0	0	0	0	0	0	3	0
chr16	30410794	30411241	circ_1583	6	X	0	0	0	0	0	0	6	0
chr6	106696025	106740981	circ_1584	5	X	0	0	0	0	1	0	0	4
chr6	18226405	18250070	circ_1585	3	X	0	0	0	0	0	3	0	0
chr4	166935588	166946583	circ_1586	11	X	2	1	0	0	3	0	5	0
chr2	131974731	131988479	circ_1587	5	X	0	0	0	0	0	5	0	0
chr10	69667803	69669199	circ_1588	2	X	0	0	0	0	0	0	2	0
chr15	93428745	93435302	circ_1589	45	X	0	1	0	0	5	10	13	16
chr6	168291542	168299147	circ_1590	5	X	0	0	0	0	0	5	0	0
chr2	63169853	63176297	circ_1591	9	X	0	0	0	3	0	0	2	4
chr9	119028136	119033695	circ_1592	14	X	0	0	0	0	3	0	11	0
chr19	13928030	13928790	circ_1593	2	X	0	0	0	0	2	0	0	0
chr3	99865817	99881276	circ_1594	5	X	0	0	0	0	0	5	0	0
chr14	35476489	35483108	circ_1595	6	X	0	0	0	0	0	0	6	0
chr6	155108995	155114110	circ_1596	38	X	1	0	0	0	6	10	5	16
chr5	137495244	137502416	circ_1597	5	X	0	0	0	1	0	0	0	4
chr20	57242257	57248767	circ_1598	5	X	0	0	0	0	1	0	0	4
chr12	98921664	98931350	circ_1599	89	X	1	1	0	5	1	24	24	33
chr10	120460818	120467099	circ_1600	8	X	0	0	0	0	0	0	8	0
chr5	10377910	10382055	circ_1601	4	X	2	0	0	0	1	0	1	0
chr22	30032740	30035201	circ_1602	43	X	1	0	0	1	5	6	11	19
chr9	33852065	33853942	circ_1603	2	X	1	0	0	1	0	0	0	0
chr10	1130343	1151207	circ_1604	136	X	4	7	4	1	11	8	42	59
chr19	7554234	7556008	circ_1605	8	X	0	0	0	0	0	0	8	0
chr2	48061718	48063140	circ_1606	2	X	0	1	0	0	1	0	0	0
chr2	85595809	85598332	circ_1607	16	X	0	0	0	0	0	0	0	16
chr5	145538970	145544034	circ_1608	2	X	0	0	0	0	2	0	0	0
chr2	122991343	122993886	circ_1609	9	X	0	0	0	0	0	5	0	4
chr6	147581751	147612308	circ_1610	21	X	0	0	0	0	2	0	13	6
chr1	36367075	36367938	circ_1611	4	X	1	1	0	0	0	0	2	0
chr8	128989449	129001537	circ_1612	6	X	0	0	0	0	0	0	6	0
chr1	25627437	25628177	circ_1613	7	X	0	0	0	0	0	7	0	0
chr16	47497810	47581459	circ_1614	26	X	0	0	2	1	2	5	6	10
chr2	39107320	39108719	circ_1615	2	X	0	0	0	0	0	0	2	0
chr6	42571326	42604932	circ_1616	5	X	0	0	0	0	0	0	0	5
chr12	123814966	123815922	circ_1617	3	X	0	0	0	0	0	3	0	0
chr10	102750193	102750811	circ_1618	7	X	1	0	1	1	1	0	3	0
chr12	39154649	39161540	circ_1619	8	X	0	4	0	0	3	0	1	0
chr6	36039271	36044385	circ_1620	4	X	0	2	0	0	1	0	1	0
chrX	122009466	122012809	circ_1621	3	X	0	0	0	0	0	3	0	0
chrX	123870807	123871047	circ_1622	2	X	0	0	0	0	0	0	0	2
chr15	65790202	65799693	circ_1623	8	X	0	0	0	0	4	0	4	0
chr10	71161197	71161437	circ_1624	2	X	0	0	0	0	0	2	0	0
chr8	67988717	68007967	circ_1625	4	X	0	1	0	0	0	2	1	0
chr9	734748	740934	circ_1626	5	X	0	0	0	0	2	0	3	0
chr20	13509093	13581264	circ_1627	2	X	0	0	0	0	2	0	0	0
chr20	17936009	17937681	circ_1628	103	X	4	0	0	3	21	14	46	15
chr10	121285544	121286936	circ_1629	14	X	0	0	1	2	1	8	1	1
chr15	52179786	52181342	circ_1630	6	X	0	0	0	0	2	0	4	0
chr12	71974529	72043997	circ_1631	2	X	0	0	0	2	0	0	0	0
chr16	2482580	2482726	circ_1632	3	X	0	0	0	0	0	0	3	0
chr17	1437393	1438812	circ_1633	10	X	0	0	2	0	0	0	0	8
chr5	134032816	134039622	circ_1634	9	X	0	0	0	0	2	0	5	2
chr20	37667349	37667496	circ_1635	2	X	0	0	2	0	0	0	0	0
chr6	111793216	111795682	circ_1636	11	X	0	1	0	1	2	5	2	0
chr9	34286615	34297112	circ_1637	8	X	1	0	0	1	1	0	5	0
chr1	155317447	155319387	circ_1638	5	X	0	0	0	0	0	0	5	0
chr9	100692716	100692835	circ_1639	2	X	0	0	2	0	0	0	0	0
chr3	146243392	146255831	circ_1640	7	X	0	0	0	0	0	0	0	7
chr11	4126836	4127453	circ_1641	2	X	0	0	0	2	0	0	0	0
chr12	50392924	50396083	circ_1642	2	X	1	0	1	0	0	0	0	0
chr12	121877660	121879036	circ_1643	2	X	0	1	1	0	0	0	0	0
chr1	53343354	53358647	circ_1644	36	X	2	0	0	7	3	4	9	11
chr10	93579696	93604785	circ_1645	4	X	0	0	4	0	0	0	0	0
chr1	117948171	117963271	circ_1646	3	X	0	0	0	0	1	0	2	0
chr20	60900258	60900333	circ_1647	3	X	0	0	0	0	0	0	3	0
chr4	54280782	54294350	circ_1648	103	X	2	10	0	4	7	21	18	41
chr4	89028336	89036210	circ_1649	2	X	0	0	0	0	2	0	0	0
chr16	2812212	2812337	circ_1650	3	X	0	2	1	0	0	0	0	0
chrX	38182106	38182777	circ_1651	4	X	0	0	0	0	3	0	1	0
chr16	28735643	28746903	circ_1652	3	X	0	1	0	2	0	0	0	0
chr9	111868788	111870850	circ_1653	509	X	1	2	9	12	36	93	92	264
chr2	224749365	224763787	circ_1654	13	X	0	0	0	0	3	0	0	10
chr15	31040779	31042759	circ_1655	6	X	0	0	0	0	3	0	1	2
chr19	45189328	45190380	circ_1656	3	X	0	0	0	0	3	0	0	0
chr18	33740895	33744630	circ_1657	7	X	0	0	0	0	1	0	2	4
chr19	54025110	54080107	circ_1658	7	X	1	3	0	0	3	0	0	0
chr22	47432967	47507499	circ_1659	2	X	0	0	0	0	0	0	2	0
chr9	123586772	123598000	circ_1660	5	X	0	0	0	0	0	0	0	5
chr1	224581530	224588771	circ_1661	2	X	0	0	0	0	0	0	2	0
chr1	207228046	207244918	circ_1662	6	X	0	0	0	0	1	0	5	0
chr11	108126942	108138069	circ_1663	5	X	0	0	0	0	0	0	5	0
chr12	69983265	69987393	circ_1664	181	X	6	16	10	12	12	33	26	66
chr1	203788105	203788444	circ_1665	7	X	0	0	0	0	0	7	0	0
chr4	174116746	174169591	circ_1666	3	X	0	0	0	0	1	2	0	0
chr16	68191772	68200918	circ_1667	6	X	0	1	0	2	2	1	0	0
chr13	50034243	50042096	circ_1668	2	X	0	0	0	0	2	0	0	0
chr22	32007129	32007826	circ_1669	23	X	0	0	0	0	1	2	4	16
chr6	34261228	34279828	circ_1670	2	X	0	0	0	0	0	0	2	0
chr17	54926057	54934026	circ_1671	2	X	0	0	0	0	0	0	2	0
chr16	11972563	11972653	circ_1672	2	X	0	0	0	0	0	2	0	0
chr16	4555485	4557013	circ_1673	16	X	0	0	0	0	1	4	3	8
chr21	44282392	44283706	circ_1674	21	X	0	1	1	0	0	1	0	18
chr15	50288874	50336889	circ_1675	2	X	0	0	0	0	0	0	2	0
chrX	109507717	109522502	circ_1676	3	X	0	0	0	0	0	0	3	0
chr3	142226773	142281951	circ_1677	3	X	0	2	0	1	0	0	0	0
chr6	109215670	109220995	circ_1678	2	X	0	1	0	0	1	0	0	0
chr15	85626787	85652361	circ_1679	4	X	0	0	0	0	0	0	0	4
chr16	11989346	11990047	circ_1680	2	X	0	0	0	0	0	0	2	0
chr12	125453080	125453514	circ_1681	13	X	1	0	0	0	2	0	0	10
chr10	12009340	12039756	circ_1682	4	X	0	0	0	0	0	0	2	2
chr7	138261118	138266516	circ_1683	4	X	0	0	0	0	0	4	0	0
chr1	21389661	21437876	circ_1684	3	X	0	0	0	0	0	0	3	0
chr19	48657129	48660397	circ_1685	2	X	0	0	0	0	1	1	0	0
chr12	42604157	42606286	circ_1686	39	X	0	0	0	0	2	8	3	26
chr1	150601890	150602033	circ_1687	3	X	0	0	0	0	0	0	0	3
chr3	10301821	10302354	circ_1688	4	X	0	0	0	0	0	0	4	0
chr2	15432661	15449371	circ_1689	2	X	0	0	0	0	0	0	2	0
chr10	105197772	105198565	circ_1690	351	X	2	13	2	11	24	38	97	164
chr10	126799559	126827555	circ_1691	6	X	0	0	0	0	3	0	3	0
chr1	232615373	232669329	circ_1692	4	X	0	1	0	0	0	0	3	0
chr3	114790066	114790261	circ_1693	2	X	0	2	0	0	0	0	0	0
chr4	27464137	27468134	circ_1694	6	X	0	0	0	0	0	0	0	6
chr15	101959645	101983865	circ_1695	7	X	0	0	2	0	0	0	0	5
chr8	68030483	68044315	circ_1696	2	X	0	0	0	0	1	0	1	0
chr15	63881028	63886985	circ_1697	3	X	0	0	0	0	1	0	0	2
chr13	103266451	103271196	circ_1698	7	X	0	3	0	0	0	0	1	3
chr22	46088876	46136418	circ_1699	4	X	0	0	0	0	0	0	4	0
chr19	34921481	34925873	circ_1700	464	X	10	13	7	17	40	49	84	244
chr11	57191455	57193862	circ_1701	2	X	0	0	0	0	0	0	2	0
chr16	746773	747419	circ_1702	61	X	1	4	0	0	23	2	31	0
chr16	1735440	1748844	circ_1703	2	X	0	0	1	0	0	0	1	0
chr9	22046316	22087203	circ_1704	2	X	0	0	0	0	0	0	2	0
chr3	53260772	53267290	circ_1705	2	X	0	0	0	0	2	0	0	0
chr4	57314584	57314989	circ_1706	3	X	0	0	0	0	0	1	2	0
chr2	70475616	70475691	circ_1707	3	X	0	0	0	3	0	0	0	0
chr6	82933785	82941559	circ_1708	37	X	1	1	1	1	4	10	17	2
chr17	20130726	20130875	circ_1709	2	X	2	0	0	0	0	0	0	0
chr7	73510952	73511519	circ_1710	32	X	0	0	0	0	3	0	22	7
chr9	94637768	94638320	circ_1711	2	X	0	0	0	0	0	2	0	0
chr11	79907039	79963307	circ_1712	3	X	0	0	0	0	0	0	3	0
chr19	16980271	16982209	circ_1713	2	X	0	0	0	0	0	0	2	0
chr8	68163534	68172161	circ_1714	2	X	0	0	0	0	1	0	0	1
chr13	75923306	75938791	circ_1715	2	X	0	0	0	0	0	2	0	0
chr5	81591312	81608670	circ_1716	2	X	1	0	0	0	1	0	0	0
chrX	16829947	16831177	circ_1717	4	X	0	0	0	0	0	0	0	4
chr1	153634913	153634960	circ_1718	7	X	0	3	2	2	0	0	0	0
chr5	69717940	69741349	circ_1719	2	X	0	0	0	0	0	0	2	0
chr4	89668083	89671788	circ_1720	3	X	0	0	0	0	0	0	0	3
chr3	44985502	44986784	circ_1721	6	X	0	0	0	0	0	0	0	6
chr5	141007681	141009692	circ_1722	5	X	0	0	0	0	0	0	5	0
chrX	13330648	13331318	circ_1723	8	X	0	0	0	0	0	0	0	8
chr5	134508190	134509862	circ_1724	17	X	1	0	0	1	1	4	0	10
chr3	130685989	130699523	circ_1725	6	X	0	0	0	1	1	0	4	0
chr2	240929491	240961757	circ_1726	59	X	0	0	6	6	2	11	9	25
chr7	128914121	128967777	circ_1727	7	X	0	0	0	1	0	0	0	6
chr15	49574184	49584734	circ_1728	5	X	0	0	0	0	2	0	3	0
chr7	128914121	128952976	circ_1729	2	X	0	1	0	1	0	0	0	0
chr2	120718383	120725548	circ_1730	3	X	0	0	0	0	0	0	3	0
chr12	28457559	28460682	circ_1731	2	X	0	0	0	1	0	0	1	0
chr1	44773982	44804994	circ_1732	198	X	1	10	4	7	28	16	48	84
chr11	20415337	20424530	circ_1733	2	X	0	0	0	0	0	0	0	2
chr18	21087949	21089243	circ_1734	5	X	0	0	0	0	0	0	3	2
chr22	41303591	41322467	circ_1735	3	X	0	0	0	3	0	0	0	0
chr5	145050327	145051117	circ_1736	2	X	0	0	0	0	0	0	0	2
chr3	195041430	195057705	circ_1737	2	X	0	0	0	0	2	0	0	0
chr17	3770357	3770431	circ_1738	4	X	0	0	0	0	0	0	4	0
chr1	225965637	225977098	circ_1739	13	X	0	0	1	0	0	0	2	10
chr9	5986136	5988545	circ_1740	3	X	0	0	0	0	0	0	3	0
chr2	100040614	100081447	circ_1741	2	X	1	0	0	1	0	0	0	0
chr7	5256194	5256818	circ_1742	31	X	1	0	0	0	4	1	11	14
chr6	111599203	111619828	circ_1743	2	X	0	0	0	0	0	0	0	2
chrX	44921171	44921993	circ_1744	3	X	0	0	0	0	0	0	3	0
chr12	112884080	112915819	circ_1745	2	X	0	0	0	2	0	0	0	0
chr13	114287435	114290443	circ_1746	3	X	0	0	0	1	1	0	1	0
chr20	32677322	32686439	circ_1747	2	X	0	0	0	0	0	0	0	2
chr9	94456602	94484862	circ_1748	226	X	5	31	0	0	39	0	151	0
chr3	34194010	34230928	circ_1749	5	X	0	0	0	0	0	1	0	4
chr6	142688706	142691930	circ_1750	3	X	0	0	0	0	0	0	3	0
chr8	90726652	90737869	circ_1751	3	X	0	0	0	0	0	0	3	0
chr5	10679526	10680526	circ_1752	5	X	0	0	0	0	0	0	0	5
chr17	19843026	19845223	circ_1753	2	X	0	0	0	0	0	0	2	0
chr7	127484377	127544872	circ_1754	5	X	0	0	0	1	1	0	0	3
chr1	22007301	22021714	circ_1755	13	X	2	2	0	1	3	1	4	0
chr2	86713464	86713784	circ_1756	3	X	0	0	0	0	0	0	3	0
chr1	51210356	51267349	circ_1757	2	X	0	0	0	0	2	0	0	0
chr5	176893912	176894333	circ_1758	2	X	0	1	0	0	0	0	0	1
chr2	36605500	36669878	circ_1759	11	X	1	0	0	0	3	0	7	0
chr4	10076387	10077064	circ_1760	2	X	0	0	0	0	0	0	0	2
chr7	1049586	1049941	circ_1761	3	X	0	0	0	0	1	0	2	0
chr7	38241671	38259261	circ_1762	3	X	0	0	0	0	0	3	0	0
chr6	101295502	101296972	circ_1763	7	X	0	0	0	0	0	0	0	7
chr5	138642928	138651877	circ_1764	4	X	0	0	0	0	0	0	0	4
chr2	112101638	112125152	circ_1765	8	X	0	0	0	0	0	7	1	0
chr6	57183235	57190843	circ_1766	3	X	0	0	0	0	0	0	3	0
chr18	11052867	11066221	circ_1767	2	X	0	0	0	0	0	0	2	0
chr1	50995335	51050483	circ_1768	2	X	0	0	0	2	0	0	0	0
chr7	66358352	66363281	circ_1769	3	X	0	0	0	0	0	3	0	0
chr8	134551880	134558169	circ_1770	2	X	0	0	0	0	2	0	0	0
chr1	171526648	171526827	circ_1771	2	X	0	0	0	2	0	0	0	0
chr3	100000586	100009545	circ_1772	4	X	0	0	0	0	2	0	2	0
chr15	67878228	67923265	circ_1773	9	X	0	2	0	0	0	0	1	6
chr17	79848565	79849223	circ_1774	5	X	0	0	1	1	0	3	0	0
chr2	55433406	55436967	circ_1775	5	X	0	0	0	0	0	0	5	0
chr10	93751876	93757508	circ_1776	17	X	1	0	0	1	0	0	3	12
chr13	95705349	95715113	circ_1777	12	X	0	1	0	0	0	0	0	11
chr20	61484075	61485509	circ_1778	4	X	0	1	0	0	1	0	0	2
chr17	49098519	49109083	circ_1779	2	X	0	0	0	0	0	0	0	2
chr6	79770195	79770535	circ_1780	91	X	1	2	6	6	16	21	30	9
chr12	27872741	27878600	circ_1781	3	X	0	0	0	0	0	0	3	0
chr2	211497191	211533008	circ_1782	2	X	0	0	0	0	0	0	2	0
chr11	18010144	18017456	circ_1783	6	X	0	0	0	0	0	0	2	4
chr1	86818542	86850484	circ_1784	3	X	0	3	0	0	0	0	0	0
chr16	47156568	47165936	circ_1785	2	X	0	0	0	0	1	0	1	0
chr16	3076545	3076782	circ_1786	2	X	0	0	0	0	0	0	0	2
chr2	211336683	211341136	circ_1787	5	X	1	0	0	0	1	0	1	2
chr3	142122516	142133133	circ_1788	2	X	0	0	0	0	0	0	2	0
chr2	172291593	172309723	circ_1789	2	X	0	0	0	0	0	1	1	0
chr5	93985159	94006713	circ_1790	3	X	1	2	0	0	0	0	0	0
chr12	6686951	6687303	circ_1791	9	X	0	0	0	0	0	0	0	9
chr4	174086129	174089264	circ_1792	2	X	0	0	0	2	0	0	0	0
chr16	84792322	84801964	circ_1793	29	X	0	0	4	4	1	2	10	8
chr9	3395472	3420870	circ_1794	5	X	0	1	0	0	0	0	4	0
chr1	193065778	193070334	circ_1795	16	X	0	0	0	0	1	0	15	0
chr14	91155884	91252672	circ_1796	3	X	0	0	0	0	0	0	0	3
chr9	138773479	138780119	circ_1797	6	X	0	0	0	1	1	0	4	0
chr2	238626405	238636578	circ_1798	3	X	0	0	0	0	0	0	0	3
chr3	45442870	45443222	circ_1799	2	X	0	0	0	0	0	2	0	0
chr1	156228796	156242189	circ_1800	3	X	0	0	0	1	0	0	0	2
chr3	172502497	172507564	circ_1801	2	X	0	0	0	0	0	0	0	2
chr1	114372214	114377061	circ_1802	10	X	0	0	0	0	0	10	0	0
chr5	109091030	109110666	circ_1803	5	X	2	0	0	0	0	3	0	0
chr10	18898774	18905222	circ_1804	19	X	0	0	1	0	0	3	3	12
chr3	37336470	37343823	circ_1805	12	X	0	0	0	0	1	2	2	7
chr7	17908030	17937069	circ_1806	68	X	1	12	5	1	8	4	21	16
chr8	131072825	131104389	circ_1807	3	X	0	0	0	0	0	0	3	0
chr4	1919868	1936989	circ_1808	2	X	0	0	0	0	2	0	0	0
chr7	102939015	102944937	circ_1809	3	X	0	0	0	0	0	0	3	0
chr17	64728806	64785097	circ_1810	11	X	0	0	0	0	0	1	0	10
chr11	95620776	95621425	circ_1811	3	X	0	0	0	0	0	0	3	0
chr19	49994734	49995042	circ_1812	2	X	2	0	0	0	0	0	0	0
chr8	67986478	68005876	circ_1813	3	X	0	0	0	0	0	0	3	0
chr21	48063447	48064400	circ_1814	13	X	0	0	0	1	3	1	5	3
chr3	152150506	152165562	circ_1815	3	X	0	0	0	0	1	0	2	0
chr18	34413974	34424265	circ_1816	2	X	0	0	0	0	0	2	0	0
chr10	111860383	111860606	circ_1817	3	X	0	0	0	0	0	0	3	0
chr6	157963617	157964833	circ_1818	7	X	0	0	0	0	0	0	0	7
chr18	19236822	19237113	circ_1819	2	X	0	0	0	0	0	0	2	0
chr14	105718844	105752713	circ_1820	7	X	0	0	0	0	0	0	7	0
chr2	242079300	242080168	circ_1821	5	X	0	0	0	0	0	0	0	5
chr1	89250322	89251896	circ_1822	14	X	1	0	0	3	2	2	0	6
chr19	799413	805569	circ_1823	3	X	0	0	0	0	0	0	3	0
chr12	29509315	29514618	circ_1824	13	X	2	0	0	1	3	0	7	0
chr7	77210744	77212967	circ_1825	68	X	1	0	0	1	2	1	24	39
chr13	60633040	60641411	circ_1826	3	X	0	0	0	0	0	0	0	3
chr12	124132510	124137282	circ_1827	2	X	0	0	0	1	0	0	1	0
chr2	189119462	189128673	circ_1828	4	X	0	0	0	0	0	0	0	4
chr4	68383874	68385220	circ_1829	2	X	0	0	0	0	0	2	0	0
chr20	13550154	13568017	circ_1830	34	X	0	0	0	1	5	4	8	16
chr2	29129346	29152576	circ_1831	9	X	0	0	0	0	0	0	0	9
chr1	40656444	40668286	circ_1832	6	X	0	2	0	0	3	0	1	0
chr2	232081351	232104754	circ_1833	2	X	0	0	0	0	0	0	2	0
chr3	37170554	37196147	circ_1834	10	X	0	2	0	0	1	4	3	0
chr3	99998493	100002655	circ_1835	2	X	0	0	0	0	0	0	2	0
chr4	184751007	184774996	circ_1836	3	X	0	0	0	0	0	0	3	0
chr22	30366965	30387659	circ_1837	5	X	1	0	0	0	2	0	2	0
chr22	19363154	19373259	circ_1838	4	X	0	0	0	0	0	0	0	4
chr1	153598796	153604716	circ_1839	15	X	0	0	0	0	0	5	0	10
chr10	7808016	7822141	circ_1840	6	X	0	0	0	0	0	6	0	0
chr8	28595036	28600731	circ_1841	4	X	0	0	0	1	0	0	1	2
chr3	183465460	183472153	circ_1842	2	X	0	0	0	0	0	0	0	2
chr10	74468041	74479203	circ_1843	2	X	1	1	0	0	0	0	0	0
chr14	77750140	77757723	circ_1844	2	X	0	0	0	0	0	0	2	0
chr3	47787398	47787909	circ_1845	10	X	0	0	1	0	0	0	0	9
chr2	160261360	160310312	circ_1846	8	X	0	0	0	0	0	0	0	8
chr2	136678023	136741024	circ_1847	2	X	0	0	0	0	0	2	0	0
chr19	45901263	45901597	circ_1848	29	X	2	1	0	0	13	1	12	0
chr10	12571821	12595355	circ_1849	9	X	0	0	0	0	2	1	6	0
chr10	121341681	121353062	circ_1850	2	X	0	0	0	0	0	2	0	0
chr12	111158727	111168386	circ_1851	2	X	0	0	0	0	0	2	0	0
chr16	11145370	11154879	circ_1852	6	X	0	0	0	0	0	0	0	6
chr10	115922396	115923088	circ_1853	7	X	0	0	0	0	0	0	0	7
chr21	45012106	45064273	circ_1854	6	X	0	0	0	0	0	0	6	0
chr21	45089765	45096795	circ_1855	9	X	0	0	0	0	1	0	0	8
chr11	66133407	66137003	circ_1856	21	X	0	3	0	1	2	1	12	2
chr10	103923235	103923463	circ_1857	2	X	0	0	0	0	0	0	2	0
chr7	129350214	129351416	circ_1858	6	X	0	1	0	0	1	1	3	0
chr19	11358742	11361762	circ_1859	2	X	1	0	0	0	0	0	1	0
chr20	33377778	33380366	circ_1860	3	X	0	0	0	0	1	0	2	0
chr19	46324642	46357765	circ_1861	5	X	0	0	0	0	0	0	0	5
chr14	50069088	50074839	circ_1862	19	X	0	0	0	3	0	1	15	0
chr9	130885209	130886126	circ_1863	2	X	0	0	0	1	0	1	0	0
chr12	118480646	118490283	circ_1864	7	X	0	0	0	0	0	0	7	0
chr9	135525621	135535167	circ_1865	2	X	0	0	0	0	0	2	0	0
chr6	43533397	43541338	circ_1866	3	X	1	0	0	0	1	1	0	0
chr1	149936147	149937803	circ_1867	6	X	0	0	0	0	2	0	4	0
chr17	80141650	80151706	circ_1868	2	X	0	0	0	0	1	0	1	0
chr12	133615461	133625434	circ_1869	3	X	0	0	0	2	1	0	0	0
chr14	81837332	81893556	circ_1870	6	X	0	0	2	1	0	2	0	1
chr2	135848568	135870840	circ_1871	4	X	0	0	0	0	0	4	0	0
chr16	32163435	32178267	circ_1872	2	X	0	0	0	0	0	2	0	0
chr7	66019572	66019824	circ_1873	4	X	0	0	0	0	0	0	0	4
chr16	70610481	70610703	circ_1874	2	X	0	0	0	0	0	0	0	2
chr10	70202674	70204840	circ_1875	10	X	0	0	0	2	1	7	0	0
chr1	174190110	174190302	circ_1876	2	X	0	0	0	0	0	0	0	2
chr17	65147162	65157192	circ_1877	2	X	0	0	0	0	0	0	2	0
chr14	61262935	61264878	circ_1878	3	X	0	0	0	0	0	0	3	0
chr11	72288170	72288394	circ_1879	2	X	0	2	0	0	0	0	0	0
chr2	211421443	211447433	circ_1880	47	X	0	3	0	0	10	1	33	0
chr6	47563597	47574013	circ_1881	9	X	0	0	0	0	0	0	0	9
chr1	108690901	108703915	circ_1882	20	X	0	2	0	0	0	1	17	0
chr14	31775938	31777226	circ_1883	2	X	0	1	0	0	0	0	1	0
chr10	1139392	1142186	circ_1884	4	X	0	0	0	1	0	0	3	0
chr15	51204275	51207764	circ_1885	2	X	0	0	0	0	0	0	2	0
chr6	42583740	42610219	circ_1886	2	X	0	0	0	0	0	0	2	0
chr7	65943996	65953025	circ_1887	8	X	0	0	0	0	0	0	0	8
chr18	19116003	19148055	circ_1888	11	X	0	0	0	0	0	5	5	1
chr11	72288293	72288394	circ_1889	21	X	0	14	0	0	0	0	7	0
chr5	109103236	109124749	circ_1890	2	X	0	0	0	0	0	2	0	0
chr3	47680215	47719801	circ_1891	3	X	0	0	0	1	1	1	0	0
chr5	96762940	96775322	circ_1892	6	X	0	0	0	0	0	0	0	6
chr20	25319521	25319987	circ_1893	4	X	0	0	0	0	0	0	0	4
chr7	65243271	65267057	circ_1894	2	X	0	0	0	0	0	0	0	2
chr9	74800213	74800748	circ_1895	4	X	0	0	0	0	0	0	0	4
chr19	3958946	3961159	circ_1896	2	X	0	0	0	0	0	2	0	0
chr12	72038657	72041593	circ_1897	2	X	0	0	0	0	0	0	2	0
chr19	50098302	50098392	circ_1898	3	X	0	0	0	0	0	3	0	0
chr10	129895102	129895285	circ_1899	2	X	0	0	2	0	0	0	0	0
chr7	2400345	2402762	circ_1900	6	X	0	0	0	0	0	0	6	0
chr4	128904094	128951827	circ_1901	23	X	0	0	0	1	0	3	1	18
chr7	77200395	77212967	circ_1902	8	X	0	0	0	0	0	1	7	0
chr22	20024283	20040107	circ_1903	9	X	0	0	0	0	1	2	0	6
chr1	115275225	115282511	circ_1904	9	X	0	0	0	0	0	0	0	9
chr21	38792601	38794954	circ_1905	13	X	0	1	0	0	2	0	5	5
chrX	102119970	102160665	circ_1906	9	X	0	0	0	0	0	0	1	8
chr12	49717709	49718013	circ_1907	2	X	0	0	0	0	0	0	2	0
chr4	187115654	187122496	circ_1908	4	X	0	0	0	0	0	0	0	4
chr9	2115822	2123937	circ_1909	10	X	0	0	0	0	0	0	2	8
chr6	45332938	45336168	circ_1910	5	X	1	0	0	0	1	3	0	0
chr15	63824846	63850387	circ_1911	5	X	1	0	0	0	3	0	1	0
chr13	100982815	101077985	circ_1912	2	X	0	0	0	0	0	0	2	0
chr11	118997645	118997835	circ_1913	15	X	0	0	0	1	2	0	0	12
chr5	122130961	122131078	circ_1914	4	X	0	0	0	0	0	0	4	0
chr3	47752173	47777616	circ_1915	13	X	0	0	0	0	0	0	0	13
chr10	96336419	96348147	circ_1916	7	X	0	0	0	0	0	0	1	6
chr5	56509901	56527148	circ_1917	3	X	0	0	0	0	0	0	3	0
chr1	52991542	52991607	circ_1918	6	X	0	0	3	2	0	1	0	0
chr11	31429003	31429877	circ_1919	2	X	1	0	0	0	1	0	0	0
chr17	78896524	78899280	circ_1920	12	X	0	0	0	0	0	0	0	12
chr22	38643776	38644025	circ_1921	2	X	1	0	0	0	1	0	0	0
chr1	158653161	158655137	circ_1922	8	X	0	0	0	2	0	0	0	6
chrX	53588717	53589205	circ_1923	26	X	0	0	2	2	0	8	8	6
chr19	59059853	59060143	circ_1924	14	X	0	0	0	0	0	0	14	0
chr2	44729828	44732869	circ_1925	8	X	0	0	0	0	4	0	4	0
chr22	49921811	49924020	circ_1926	3	X	0	0	0	0	0	0	0	3
chr8	130915558	130934594	circ_1927	8	X	1	0	0	0	0	0	7	0
chr3	51968488	51969275	circ_1928	4	X	0	0	0	0	0	0	0	4
chr1	45347284	45363116	circ_1929	7	X	0	0	0	0	1	1	2	3
chr13	81960615	81962963	circ_1930	8	X	0	0	0	0	0	0	0	8
chr1	33623854	33625545	circ_1931	3	X	0	0	0	0	0	3	0	0
chrX	130883334	130919286	circ_1932	59	X	4	2	1	0	8	1	33	10
chr1	45243286	45244398	circ_1933	2	X	0	0	0	0	0	0	2	0
chr6	101296024	101296583	circ_1934	4	X	0	0	0	0	0	3	0	1
chr1	78267016	78329713	circ_1935	3	X	0	0	0	0	0	0	3	0
chr12	112480892	112481672	circ_1936	3	X	0	0	0	0	0	0	3	0
chr12	62930931	62938788	circ_1937	4	X	0	1	0	0	1	0	2	0
chr12	80201006	80203790	circ_1938	3	X	0	0	0	0	0	0	3	0
chr12	95498783	95528602	circ_1939	3	X	0	0	0	0	0	0	3	0
chr3	24378791	24424842	circ_1940	2	X	0	0	0	0	0	0	2	0
chr9	32984894	32985968	circ_1941	2	X	0	0	0	0	2	0	0	0
chr2	152273075	152276893	circ_1942	14	X	0	2	0	0	1	3	2	6
chr5	137756395	137760030	circ_1943	2	X	0	0	0	0	0	0	2	0
chr15	66793472	66793719	circ_1944	3	X	0	0	0	0	3	0	0	0
chr3	105542967	105572508	circ_1945	4	X	0	0	0	0	0	0	4	0
chr12	29757111	29814312	circ_1946	2	X	0	0	0	0	0	0	2	0
chr22	26173550	26177801	circ_1947	4	X	0	0	0	0	0	4	0	0
chr7	139818913	139838990	circ_1948	3	X	1	0	0	0	0	1	1	0
chr9	139747160	139747313	circ_1949	2	X	0	0	2	0	0	0	0	0
chr13	49741380	49752790	circ_1950	5	X	0	0	0	0	0	0	5	0
chr19	19240965	19244019	circ_1951	13	X	0	0	0	0	0	0	0	13
chr8	61653818	61720831	circ_1952	6	X	0	0	0	0	0	0	6	0
chr17	7466383	7474251	circ_1953	8	X	1	2	0	1	1	0	3	0
chrX	70612419	70614095	circ_1954	6	X	0	0	0	0	0	0	0	6
chr1	33736088	33747412	circ_1955	2	X	0	0	0	0	0	0	2	0
chr1	156290630	156293099	circ_1956	6	X	0	3	0	0	0	0	0	3
chr1	224589706	224599267	circ_1957	2	X	0	0	0	0	0	0	2	0
chr14	39628654	39637253	circ_1958	2	X	0	0	0	0	0	0	2	0
chr9	100756913	100760960	circ_1959	71	X	2	0	4	0	7	14	17	27
chr1	224581530	224599267	circ_1960	6	X	0	0	0	0	0	3	3	0
chr1	231090079	231097049	circ_1961	86	X	2	11	1	4	19	10	32	7
chr1	53736899	53737018	circ_1962	2	X	0	0	0	0	0	0	2	0
chr11	34129758	34137431	circ_1963	9	X	1	0	0	0	2	0	6	0
chr10	34759013	34806087	circ_1964	2	X	1	0	0	0	1	0	0	0
chr12	987378	1017200	circ_1965	2	X	0	2	0	0	0	0	0	0
chr9	19078174	19089557	circ_1966	2	X	0	0	2	0	0	0	0	0
chr6	108202353	108204350	circ_1967	28	X	0	10	0	0	2	2	8	6
chr5	70810771	70844572	circ_1968	3	X	0	3	0	0	0	0	0	0
chr1	40319642	40328607	circ_1969	4	X	0	0	0	0	2	2	0	0
chr11	111622883	111626174	circ_1970	2	X	0	0	0	0	1	0	1	0
chr2	242175341	242175424	circ_1971	2	X	0	0	0	0	0	0	2	0
chr20	45927473	45938948	circ_1972	5	X	0	0	0	0	0	0	3	2
chr12	120587410	120587847	circ_1973	2	X	0	0	0	0	0	2	0	0
chr8	56863018	56882352	circ_1974	2	X	0	2	0	0	0	0	0	0
chr16	67719360	67726079	circ_1975	2	X	0	0	0	0	0	2	0	0
chr5	94005856	94006713	circ_1976	5	X	1	0	0	0	4	0	0	0
chr11	111706888	111731358	circ_1977	2	X	0	0	0	0	0	0	0	2
chr21	33713775	33729965	circ_1978	2	X	0	2	0	0	0	0	0	0
chr5	171303289	171327104	circ_1979	3	X	0	0	0	0	0	0	3	0
chr12	42604157	42607589	circ_1980	12	X	0	0	0	0	1	9	0	2
chr13	101320833	101322823	circ_1981	20	X	0	0	0	0	4	0	7	9
chr2	132310586	132335187	circ_1982	6	X	0	0	0	0	0	0	0	6
chr1	89206671	89237562	circ_1983	10	X	1	0	0	0	0	0	0	9
chr18	2126201	2131541	circ_1984	6	X	1	0	0	0	0	0	0	5
chr1	114232345	114256060	circ_1985	5	X	0	0	0	0	0	0	5	0
chr6	135618570	135644462	circ_1986	5	X	0	0	0	0	0	0	3	2
chrX	17495269	17536302	circ_1987	2	X	0	0	0	0	0	0	2	0
chr19	3053340	3053442	circ_1988	3	X	0	1	0	2	0	0	0	0
chr2	135208849	135209255	circ_1989	3	X	0	0	0	0	0	0	3	0
chr1	151413404	151414681	circ_1990	2	X	0	0	0	0	0	2	0	0
chr20	31019124	31020788	circ_1991	2	X	0	0	0	0	0	2	0	0
chr3	47142948	47147610	circ_1992	2	X	0	1	0	0	1	0	0	0
chr4	25848916	25849486	circ_1993	7	X	0	0	0	1	0	5	0	1
chr7	100456457	100457854	circ_1994	2	X	0	0	0	0	2	0	0	0
chr9	4823548	4827033	circ_1995	493	X	5	7	6	14	37	69	71	284
chr4	74012958	74017205	circ_1996	3	X	0	0	0	0	0	0	3	0
chr1	155180137	155180418	circ_1997	4	X	0	0	0	0	0	0	4	0
chr11	71671444	71673335	circ_1998	2	X	0	0	0	0	0	0	2	0
chr12	12672796	12674397	circ_1999	89	X	7	10	0	2	17	10	33	10
[truncated: 50,696 more rows]
