# Supplementary material for: Improved circRNA Identification by Combining Prediction Algorithms
Source: Front Cell Dev Biol. 2018 Mar 5;6:20. doi: 10.3389/fcell.2018.00020 (PMC5844931; doi:10.3389/fcell.2018.00020)
Supplement: Supplementary file 2 [file Presentation2.ZIP › GSE53327/ciri.bed]

#chrom	start	end	name	total_junction	strand	total_linear	SRR1049826.ciri.out.txt_BSJ	SRR1049827.ciri.out.txt_BSJ	SRR1049828.ciri.out.txt_BSJ	SRR1049829.ciri.out.txt_BSJ	SRR1049830.ciri.out.txt_BSJ	SRR1049831.ciri.out.txt_BSJ	SRR1049832.ciri.out.txt_BSJ	SRR1049833.ciri.out.txt_BSJ
chr8	48730010	48734353	circ_1	9	x	653	0	0	0	0	0	0	0	9
chr11	110143260	110150481	circ_2	8	x	49	0	0	0	0	3	0	5	0
chr6	88311501	88315739	circ_3	3	x	9	0	0	0	0	3	0	0	0
chr8	112015642	112039662	circ_4	432	x	249	0	0	16	14	0	76	0	326
chr7	1526260	1529318	circ_5	22	x	1042	0	0	0	0	3	0	13	6
chr7	7826418	7841374	circ_6	60	x	74	0	0	0	0	4	9	23	24
chr21	44949637	45012209	circ_7	2	x	30	0	0	0	0	2	0	0	0
chr17	79532530	79575848	circ_8	2	x	432	0	2	0	0	0	0	0	0
chr11	5408858	5408987	circ_9	5	x	90	0	0	5	0	0	0	0	0
chr10	118661275	118671354	circ_10	2	x	347	0	2	0	0	0	0	0	0
chr3	47147486	47158244	circ_11	3	x	26	0	0	0	0	3	0	0	0
chr13	20534097	20641530	circ_12	3	x	15	0	0	0	0	0	0	3	0
chr14	59954391	59965626	circ_13	16	x	45	0	0	0	0	4	0	12	0
chr2	96555713	96557485	circ_14	16	x	266	0	9	0	7	0	0	0	0
chr15	43120125	43164956	circ_15	4	x	79	0	0	0	0	0	0	4	0
chr1	51061792	51246716	circ_16	2	x	173	0	0	0	0	0	0	2	0
chr1	57140053	57161832	circ_17	4	x	35	0	0	0	0	0	0	4	0
chr6	34309638	34309749	circ_18	7	x	3003	0	0	5	2	0	0	0	0
chr2	44436348	44445676	circ_19	113	x	756	0	6	0	3	9	23	29	43
chr12	51207792	51208222	circ_20	89	x	514	4	0	0	0	11	15	36	23
chr6	25966562	25969648	circ_21	8	x	77	0	0	0	0	0	4	4	0
chr17	34147027	34147441	circ_22	37	x	1403	0	0	0	3	9	5	20	0
chr11	68363564	68370960	circ_23	33	x	1476	0	5	0	0	0	0	9	19
chr20	13509092	13539761	circ_24	7	x	259	2	0	0	0	0	0	5	0
chr14	56119567	56119658	circ_25	7	x	73	0	0	0	0	0	0	7	0
chr13	49775935	49776102	circ_26	3	x	11	0	0	0	0	0	0	0	3
chr1	19510304	19510569	circ_27	10	x	1807	0	0	10	0	0	0	0	0
chr8	81411728	81412617	circ_28	18	x	121	0	0	0	3	0	3	0	12
chr8	74600888	74650584	circ_29	11	x	123	0	0	0	0	2	0	9	0
chr12	27876979	27890541	circ_30	12	x	512	0	0	0	0	0	0	0	12
chr10	70190192	70190417	circ_31	86	x	604	3	0	4	6	5	15	21	32
chr6	35280078	35280549	circ_32	42	x	333	0	0	0	4	0	9	0	29
chr7	105122758	105122887	circ_33	29	x	1522	0	7	15	0	0	0	0	7
chr17	79563141	79564342	circ_34	24	x	1583	0	5	0	0	4	12	3	0
chr2	201881713	201888762	circ_35	35	x	291	0	0	0	4	0	7	0	24
chr18	76953182	77013541	circ_36	5	x	145	0	0	0	0	0	0	5	0
chr17	40497576	40500538	circ_37	24	x	1190	0	3	0	0	6	0	0	15
chr10	100189329	100191048	circ_38	3	x	25	0	0	0	0	0	0	3	0
chr5	34028858	34064820	circ_39	3	x	8	0	0	0	0	0	0	3	0
chr1	44804716	44818597	circ_40	5	x	634	0	0	0	0	3	0	2	0
chr1	144595834	144598780	circ_41	3	x	67	0	0	0	0	3	0	0	0
chr19	13948376	13948832	circ_42	2	x	299	0	0	0	0	2	0	0	0
chr9	17298187	17342442	circ_43	9	x	143	0	4	0	0	2	0	3	0
chr3	8977554	8983488	circ_44	263	x	1411	8	3	6	15	17	54	38	122
chr1	2234416	2236024	circ_45	37	x	561	0	3	0	5	6	0	0	23
chrX	149983334	149999766	circ_46	7	x	375	0	0	0	0	2	0	5	0
chr2	61468694	61484485	circ_47	2	x	56	0	0	0	0	0	2	0	0
chr12	72036215	72054207	circ_48	17	x	174	2	0	0	0	0	0	0	15
chrX	48752634	48754141	circ_49	4	x	136	0	0	0	0	0	0	0	4
chr11	16362557	16497935	circ_50	8	x	69	0	0	0	0	0	0	0	8
chr1	155364600	155365344	circ_51	3	x	72	0	0	0	0	0	0	3	0
chr7	40087419	40102699	circ_52	6	x	92	0	0	0	0	0	0	6	0
chr14	76248829	76249873	circ_53	3	x	4	0	0	0	0	3	0	0	0
chr2	9048750	9098771	circ_54	226	x	828	0	0	5	16	2	40	12	151
chr16	87782278	87795646	circ_55	952	x	2461	23	49	18	25	175	46	359	257
chr7	107591670	107592668	circ_56	3	x	16	0	0	0	0	3	0	0	0
chr6	167435896	167438382	circ_57	45	x	1135	0	8	3	0	3	9	6	16
chr1	231079551	231094045	circ_58	2	x	80	0	0	0	0	2	0	0	0
chr7	5417001	5434226	circ_59	4	x	156	0	0	0	0	0	0	0	4
chr22	20039987	20043536	circ_60	8	x	746	0	0	0	0	0	8	0	0
chr7	135710404	135743253	circ_61	43	x	290	0	0	0	0	5	0	38	0
chr2	200233327	200284376	circ_62	4	x	184	0	0	0	0	0	0	0	4
chr17	34144719	34149837	circ_63	20	x	1460	0	0	0	0	3	0	4	13
chr14	45414232	45415131	circ_64	2	x	63	0	0	0	2	0	0	0	0
chr22	24439365	24439546	circ_65	11	x	278	0	0	0	0	0	0	0	11
chr11	94583278	94604037	circ_66	8	x	76	0	0	0	0	0	8	0	0
chr1	19519926	19523759	circ_67	72	x	2356	0	0	3	0	8	2	22	37
chr1	35940405	35944813	circ_68	31	x	498	3	0	0	0	3	0	11	14
chr19	52719781	52723117	circ_69	2	x	512	0	0	0	0	0	0	2	0
chr3	130711794	130720188	circ_70	10	x	413	0	0	4	0	0	0	6	0
chr1	87181406	87200862	circ_71	5	x	142	0	0	5	0	0	0	0	0
chr9	101599253	101611540	circ_72	15	x	162	0	0	0	0	0	0	0	15
chrX	129042035	129045897	circ_73	9	x	365	0	3	0	0	0	0	0	6
chr5	137892140	137892226	circ_74	5	x	6666	0	2	3	0	0	0	0	0
chr17	4594182	4594737	circ_75	7	x	291	0	0	0	0	2	0	5	0
chrX	65390399	65413480	circ_76	13	x	506	0	0	0	0	0	0	0	13
chr11	33350055	33363232	circ_77	5	x	126	0	0	0	0	0	0	5	0
chr7	26233260	26235529	circ_78	6	x	116	0	0	0	0	6	0	0	0
chr3	86996159	87018269	circ_79	6	x	109	0	0	0	0	0	0	6	0
chr9	20907148	20916936	circ_80	29	x	340	2	0	0	0	11	0	16	0
chr19	4430545	4433536	circ_81	8	x	175	0	0	0	0	3	0	5	0
chr2	157406119	157407258	circ_82	4	x	407	0	4	0	0	0	0	0	0
chr1	114449617	114450813	circ_83	19	x	120	0	0	0	0	2	0	6	11
chr14	102873674	102874956	circ_84	2	x	5	0	0	0	0	2	0	0	0
chr12	53685473	53687313	circ_85	12	x	33	0	0	0	0	5	0	7	0
chrX	19701936	19713855	circ_86	7	x	97	0	0	0	0	4	0	3	0
chr7	10600609	10653309	circ_87	10	x	53	0	0	0	0	0	0	0	10
chr3	33728551	33738425	circ_88	12	x	1050	0	2	0	0	0	0	4	6
chr1	1756835	1779475	circ_89	7	x	1174	0	0	0	0	0	0	0	7
chr2	223745944	223752606	circ_90	23	x	142	0	0	0	0	0	0	14	9
chr2	46803225	46803795	circ_91	12	x	4	0	0	0	0	2	0	10	0
chr9	128230250	128246862	circ_92	10	x	305	0	0	0	0	4	0	6	0
chr4	2341179	2355800	circ_93	3	x	14	0	0	0	0	3	0	0	0
chr9	131271154	131271376	circ_94	5	x	633	0	0	0	0	0	2	3	0
chr2	136360069	136362586	circ_95	193	x	394	0	10	6	6	13	31	43	84
chr2	32168370	32181667	circ_96	12	x	44	0	0	0	0	3	3	6	0
chr5	154172181	154174879	circ_97	2	x	444	2	0	0	0	0	0	0	0
chr1	204082042	204099304	circ_98	3	x	35	0	0	0	0	0	0	3	0
chr11	72418219	72425366	circ_99	5	x	180	0	0	0	0	0	0	5	0
chr4	71697255	71698990	circ_100	9	x	448	0	0	0	0	0	0	6	3
chr15	72853823	72864506	circ_101	3	x	32	0	0	0	0	3	0	0	0
chr14	76905683	76906093	circ_102	16	x	292	0	0	0	0	0	7	0	9
chr11	120278446	120292561	circ_103	6	x	781	0	0	0	0	0	0	6	0
chr13	114149816	114156195	circ_104	3	x	255	0	0	0	0	0	0	3	0
chr4	106092971	106111662	circ_105	2	x	3	0	0	0	0	2	0	0	0
chr2	131796425	131799517	circ_106	7	x	48	2	0	0	0	5	0	0	0
chr20	39741421	39742795	circ_107	7	x	111	0	0	0	0	0	0	7	0
chr17	35685777	35687365	circ_108	15	x	139	0	0	0	0	3	9	3	0
chr5	112868575	112891831	circ_109	10	x	51	0	0	0	0	0	0	0	10
chr14	104219336	104220581	circ_110	7	x	20	0	0	0	0	0	0	7	0
chr10	909682	910210	circ_111	542	x	2831	4	20	21	8	66	64	137	222
chr5	96098062	96101814	circ_112	4	x	2535	0	4	0	0	0	0	0	0
chr17	64437869	64492401	circ_113	9	x	109	0	0	0	0	0	0	0	9
chr1	78200031	78201843	circ_114	44	x	404	0	0	0	0	3	15	14	12
chr12	51160859	51189792	circ_115	9	x	76	0	0	0	0	0	0	0	9
chr8	19315936	19316153	circ_116	28	x	332	2	0	0	0	4	0	22	0
chr5	21491429	21497305	circ_117	988	x	1997	54	125	92	78	90	77	285	187
chr15	90149998	90152180	circ_118	3	x	36	0	0	0	0	0	0	3	0
chr2	86997145	86998835	circ_119	16	x	347	0	0	0	0	3	0	4	9
chr2	173435453	173460751	circ_120	43	x	209	0	6	0	0	8	0	10	19
chr5	137708362	137710895	circ_121	23	x	462	0	0	0	0	3	4	3	13
chr1	174244970	174274265	circ_122	5	x	116	0	0	0	0	0	0	5	0
chr15	40901044	40903709	circ_123	2	x	345	0	0	0	2	0	0	0	0
chr15	45697517	45710880	circ_124	8	x	18	0	0	0	0	0	8	0	0
chr20	31967266	31982922	circ_125	2	x	137	0	0	0	0	0	0	2	0
chr5	149743703	149747480	circ_126	48	x	1648	0	0	20	28	0	0	0	0
chr19	9528503	9544462	circ_127	9	x	17	0	0	0	0	3	0	6	0
chr14	73614502	73653628	circ_128	6	x	69	0	0	0	0	0	0	6	0
chr21	30699601	30832132	circ_129	6	x	488	0	0	6	0	0	0	0	0
chr16	89757850	89758924	circ_130	2	x	76	0	0	0	0	2	0	0	0
chr5	137854380	137854556	circ_131	20	x	2886	0	4	0	0	0	7	3	6
chrM	1818	1950	circ_132	10	x	823760	10	0	0	0	0	0	0	0
chr11	129999010	129999067	circ_133	13	x	4049	0	5	8	0	0	0	0	0
chr1	76253181	76260958	circ_134	2	x	320	0	0	2	0	0	0	0	0
chrX	77084527	77112994	circ_135	3	x	291	0	0	0	0	0	0	3	0
chr7	74103457	74114964	circ_136	18	x	374	0	0	0	0	2	0	0	16
chr14	31346777	31349940	circ_137	196	x	1166	0	0	6	12	0	67	0	111
chr3	52720784	52721631	circ_138	7	x	184	0	0	0	0	0	0	7	0
chr14	39554965	39556212	circ_139	3	x	258	0	0	0	0	0	0	3	0
chr11	128910822	128963602	circ_140	2	x	66	0	0	0	0	2	0	0	0
chr2	44190726	44202356	circ_141	140	x	6567	0	11	6	13	9	16	27	58
chr19	16192722	16204563	circ_142	16	x	105	0	0	0	0	0	0	16	0
chr12	123052807	123058927	circ_143	12	x	311	0	0	0	0	0	0	2	10
chr10	103649168	103717489	circ_144	3	x	96	0	0	0	0	0	0	3	0
chr22	38894089	38894578	circ_145	10	x	1344	0	0	0	0	3	0	7	0
chr22	40948109	40990739	circ_146	90	x	377	3	0	0	2	32	3	37	13
chr17	49340634	49346265	circ_147	223	x	820	9	19	0	0	39	27	87	42
chr12	51447594	51451911	circ_148	3	x	500	0	0	0	0	0	0	0	3
chr2	47238469	47256523	circ_149	6	x	173	0	0	0	0	0	0	0	6
chr19	39844645	39860765	circ_150	17	x	556	0	0	0	0	2	3	0	12
chr8	141799572	141935848	circ_151	7	x	112	0	0	0	0	0	0	0	7
chr1	223998132	224006039	circ_152	2	x	8	0	0	0	0	0	0	2	0
chr7	65595730	65610487	circ_153	17	x	915	0	0	0	0	3	0	10	4
chr11	108186549	108188248	circ_154	15	x	194	0	0	0	0	2	0	6	7
chr17	79563141	79573840	circ_155	2	x	107	0	0	0	0	2	0	0	0
chr15	56434975	56535485	circ_156	20	x	0	0	0	0	0	0	0	0	20
chr9	114235176	114236239	circ_157	14	x	54	0	0	0	0	4	3	7	0
chr6	88228347	88228457	circ_158	11	x	242	0	0	0	0	0	0	0	11
chr11	118352429	118359475	circ_159	2	x	139	0	2	0	0	0	0	0	0
chr19	23962599	23991616	circ_160	12	x	13	0	0	0	0	0	0	0	12
chr2	20518297	20527139	circ_161	9	x	275	0	0	0	0	2	0	7	0
chr8	48192449	48196683	circ_162	2	x	45	0	0	0	0	2	0	0	0
chr16	23417396	23428442	circ_163	5	x	65	0	0	0	0	0	0	5	0
chr1	113119607	113159517	circ_164	4	x	34	0	0	0	0	0	0	4	0
chr10	32740519	32762951	circ_165	39	x	133	0	4	0	0	4	3	28	0
chr5	77385216	77412058	circ_166	5	x	91	0	0	0	0	0	0	5	0
chr9	33953282	34017187	circ_167	9	x	763	0	2	0	0	0	0	7	0
chr4	108984778	109000770	circ_168	24	x	227	0	0	0	0	0	11	0	13
chr1	63944434	63974241	circ_169	75	x	372	4	0	0	0	17	23	13	18
chr10	46121398	46122553	circ_170	15	x	10	0	0	0	0	0	0	0	15
chr3	11399891	11468400	circ_171	66	x	397	0	0	5	0	9	17	15	20
chr3	140675368	140675533	circ_172	2	x	50	0	0	0	0	0	0	2	0
chr11	65765912	65767146	circ_173	5	x	22	0	0	0	0	5	0	0	0
chr9	80409378	80546772	circ_174	11	x	22	0	0	0	0	0	0	0	11
chr10	105777917	105778666	circ_175	21	x	466	4	0	0	0	2	5	10	0
chr2	31935251	31998955	circ_176	6	x	8	0	0	0	0	0	0	6	0
chr15	77576224	77578846	circ_177	26	x	266	0	0	0	4	0	6	0	16
chr7	151921099	151933018	circ_178	30	x	1698	0	0	0	0	2	3	0	25
chr14	74424849	74426225	circ_179	4	x	27	0	0	0	0	0	0	0	4
chr7	94898518	94913528	circ_180	3	x	25	0	0	0	0	0	0	3	0
chr5	34175926	34179202	circ_181	2	x	6293	0	0	0	0	0	0	2	0
chr5	179192326	179198244	circ_182	5	x	45	0	0	0	0	0	0	5	0
chr5	178199429	178202337	circ_183	2	x	295	0	0	0	0	0	0	0	2
chr17	20160763	20209395	circ_184	4	x	1736	0	0	0	0	0	0	4	0
chr4	84337883	84339359	circ_185	14	x	2	0	0	0	0	0	0	0	14
chr19	29097935	29101238	circ_186	5	x	4834	0	0	0	5	0	0	0	0
chr10	1170157	1170964	circ_187	13	x	105	0	0	0	0	0	2	7	4
chr6	20649523	20781496	circ_188	2	x	306	0	0	2	0	0	0	0	0
chr1	26227995	26228118	circ_189	2	x	4267	0	0	2	0	0	0	0	0
chr17	27008899	27010834	circ_190	9	x	944	0	0	0	0	0	0	0	9
chr3	25792588	25820179	circ_191	6	x	107	0	0	0	0	2	4	0	0
chr15	75815461	75816639	circ_192	13	x	412	0	0	0	2	4	0	7	0
chr13	60407240	60435670	circ_193	10	x	22	0	0	0	0	2	8	0	0
chr10	35805450	35819171	circ_194	177	x	2470	2	17	0	5	20	16	65	52
chr22	22312863	22314821	circ_195	7	x	901	0	0	0	0	0	0	0	7
chr12	56563312	56563992	circ_196	12	x	348	0	0	0	0	0	0	7	5
chr22	24268455	24268707	circ_197	5	x	22	0	0	0	0	0	0	0	5
chr20	51155290	51166666	circ_198	15	x	46	0	0	0	0	0	0	0	15
chr3	126189737	126191148	circ_199	9	x	53	0	0	0	0	2	0	7	0
chrX	149962163	149984551	circ_200	120	x	476	0	5	0	0	12	9	36	58
chr12	48181625	48181827	circ_201	2	x	1	0	0	0	0	2	0	0	0
chr3	98600383	98600611	circ_202	98	x	416	0	5	0	2	3	10	14	64
chr1	220752695	220792097	circ_203	12	x	41	4	2	0	0	0	0	6	0
chr15	65777436	65808129	circ_204	3	x	54	0	0	0	0	0	0	0	3
chr6	154744048	154747391	circ_205	5	x	288	0	0	0	0	0	0	0	5
chr5	92889466	92899169	circ_206	91	x	53	4	0	0	0	21	0	66	0
chr13	64576517	64608670	circ_207	603	x	369	13	48	3	8	89	57	308	77
chr15	82443791	82444764	circ_208	9	x	19	0	0	0	0	0	9	0	0
chr10	128768965	128810638	circ_209	10	x	84	0	0	0	0	0	0	10	0
chr5	110077747	110092459	circ_210	2	x	25	0	0	0	0	0	0	2	0
chr11	5514020	5518528	circ_211	7	x	559	0	0	4	3	0	0	0	0
chr16	18018113	18067426	circ_212	14	x	37	0	0	0	0	0	0	0	14
chr7	97832885	97833498	circ_213	8	x	93	0	0	0	0	0	0	0	8
chr6	89600213	89601634	circ_214	39	x	267	0	3	0	0	0	12	7	17
chr17	56772291	56798173	circ_215	5	x	43	0	0	0	0	0	5	0	0
chr7	129348914	129367205	circ_216	4	x	142	0	0	0	0	0	2	2	0
chr12	28378727	28383699	circ_217	31	x	434	0	0	0	0	9	8	0	14
chr17	28808160	28837927	circ_218	26	x	206	0	0	0	0	0	0	0	26
chr13	114806475	114839312	circ_219	137	x	482	0	3	3	5	9	18	36	63
chr3	123652519	123667979	circ_220	3	x	334	0	3	0	0	0	0	0	0
chr2	86355063	86364263	circ_221	3	x	138	0	0	0	0	0	0	3	0
chr21	10996019	11026839	circ_222	27	x	1512	0	0	0	3	0	4	0	20
chr3	12538016	12571372	circ_223	15	x	103	0	0	0	0	0	0	0	15
chr20	44444028	44444552	circ_224	3	x	163	0	0	0	0	0	0	3	0
chr14	37736142	37739730	circ_225	10	x	25	0	0	0	0	4	0	6	0
chr5	171661125	171661362	circ_226	6	x	56	0	0	0	0	0	0	6	0
chr8	103846416	103848769	circ_227	8	x	48	0	0	0	0	0	0	8	0
chr12	39154648	39223257	circ_228	2	x	38	0	0	0	0	2	0	0	0
chr14	91779423	91782131	circ_229	3	x	73	0	0	0	0	0	0	0	3
chr3	41265511	41280845	circ_230	26	x	3209	0	7	2	0	0	0	4	13
chr12	20766376	20783061	circ_231	20	x	370	0	0	0	0	0	0	20	0
chr9	123199572	123234156	circ_232	6	x	68	0	0	0	0	0	0	6	0
chr13	114128438	114138511	circ_233	16	x	31	0	0	0	0	0	0	6	10
chr1	235643369	235652573	circ_234	2	x	180	0	0	0	0	2	0	0	0
chr1	21421382	21437876	circ_235	4	x	12	0	0	0	0	0	0	4	0
chr10	124166091	124184475	circ_236	14	x	545	0	4	0	0	2	0	8	0
chr11	85195158	85195247	circ_237	4	x	157145	0	0	0	0	4	0	0	0
chr8	141595189	141616013	circ_238	7	x	7	0	0	0	0	0	0	7	0
chr4	145985723	146002902	circ_239	29	x	54	0	0	0	0	0	0	9	20
chr17	44246896	44249598	circ_240	15	x	172	0	3	0	0	4	5	3	0
chr3	16323426	16327955	circ_241	21	x	80	0	0	0	0	0	0	0	21
chr10	94632915	94669388	circ_242	3	x	16	0	0	0	0	0	0	3	0
chr2	191523883	191537878	circ_243	315	x	511	7	23	8	15	14	49	107	92
chr2	169349731	169366833	circ_244	13	x	16	0	0	0	0	0	0	0	13
chr12	57127930	57133147	circ_245	16	x	1443	0	0	0	0	0	5	0	11
chr3	50095188	50095271	circ_246	2	x	650	0	0	2	0	0	0	0	0
chr17	76396815	76397138	circ_247	104	x	606	0	0	0	6	3	12	13	70
chr1	10163005	10165802	circ_248	2	x	193	0	2	0	0	0	0	0	0
chr1	14675676	14688444	circ_249	42	x	36	0	0	0	0	0	5	0	37
chr9	123249571	123280923	circ_250	2	x	130	2	0	0	0	0	0	0	0
chr9	131689316	131696337	circ_251	2	x	13	0	0	0	0	2	0	0	0
chr19	38976229	38976842	circ_252	5	x	16	0	0	0	0	0	5	0	0
chr12	123068824	123078932	circ_253	4	x	44	0	0	0	0	0	0	4	0
chr15	89843030	89847146	circ_254	8	x	83	0	0	0	0	0	0	8	0
chr15	41988272	42005694	circ_255	28	x	878	5	9	3	0	0	5	0	6
chr20	18574374	18576885	circ_256	12	x	55	0	0	0	0	2	0	10	0
chr6	5466791	5467302	circ_257	16	x	43	0	0	0	0	0	5	5	6
chrX	47705503	47755339	circ_258	461	x	275	7	28	8	6	63	40	173	136
chr10	128768965	128780237	circ_259	9	x	115	0	0	0	0	0	0	9	0
chr11	68334481	68363686	circ_260	30	x	1335	0	0	0	3	0	0	21	6
chr2	183831943	183841679	circ_261	5	x	107	0	0	0	0	0	0	0	5
chr2	108309499	108347698	circ_262	5	x	42	0	0	0	0	0	0	0	5
chr5	77471449	77477486	circ_263	11	x	263	0	0	0	0	0	0	0	11
chr11	126142863	126143349	circ_264	111	x	1827	0	3	0	3	17	21	23	44
chr21	42613745	42629253	circ_265	2	x	1537	0	2	0	0	0	0	0	0
chr4	89912123	89950800	circ_266	2	x	46	0	0	0	0	0	0	0	2
chr11	9829546	9874296	circ_267	2	x	43	0	0	0	0	0	0	2	0
chr9	26861063	26884883	circ_268	23	x	293	2	0	0	0	5	11	5	0
chr22	44692551	44696857	circ_269	12	x	79	0	0	0	0	4	0	8	0
chr16	11118677	11154879	circ_270	16	x	436	0	0	0	0	0	0	0	16
chr17	15881357	15890682	circ_271	2	x	30	0	0	0	0	0	0	2	0
chr17	35797838	35800763	circ_272	38	x	836	0	0	0	3	4	0	19	12
chr21	34804483	34805178	circ_273	91	x	940	2	7	0	0	15	18	31	18
chr15	25620611	25620910	circ_274	17	x	497	0	5	0	0	3	7	2	0
chr22	28288116	28310335	circ_275	8	x	72	0	3	0	0	0	0	5	0
chr5	137342678	137354835	circ_276	22	x	173	4	0	0	0	0	9	9	0
chr8	144921343	144925626	circ_277	4	x	122	0	0	0	0	0	0	4	0
chr10	99915849	99923154	circ_278	111	x	113	0	5	0	0	18	24	28	36
chr2	85768205	85768500	circ_279	4	x	454	0	0	0	0	0	0	0	4
chr1	40654726	40661436	circ_280	21	x	143	0	0	0	0	6	0	15	0
chr10	99994202	99995921	circ_281	5	x	30	0	0	0	0	0	0	5	0
chr2	211319830	211341136	circ_282	8	x	123	0	0	0	0	0	0	8	0
chr2	17942662	17946340	circ_283	19	x	108	0	0	0	0	2	0	9	8
chr12	50392923	50400419	circ_284	7	x	793	0	0	0	0	2	0	5	0
chr22	29954858	29966521	circ_285	3	x	466	0	0	0	0	0	0	3	0
chr1	227381486	227441856	circ_286	11	x	410	0	0	0	0	0	0	2	9
chr6	89858243	89859132	circ_287	3	x	15	0	0	0	0	3	0	0	0
chr8	6312663	6338397	circ_288	37	x	112	0	0	0	0	9	13	15	0
chr6	15452236	15468949	circ_289	30	x	2137	0	4	0	0	2	3	5	16
chr1	109294878	109302707	circ_290	33	x	521	0	0	0	4	0	7	9	13
chr7	11030329	11068445	circ_291	14	x	137	0	0	0	0	6	0	8	0
chr4	41673570	41694401	circ_292	2	x	368	0	0	0	0	0	0	2	0
chr5	54635837	54662703	circ_293	9	x	556	2	0	0	0	0	0	0	7
chr3	54871185	55052344	circ_294	3	x	11	0	0	0	0	0	0	3	0
chr8	62460629	62468581	circ_295	3	x	70	0	0	0	0	3	0	0	0
chr5	34024013	34035863	circ_296	6	x	23	0	0	0	0	2	0	4	0
chr12	514676	542638	circ_297	8	x	40	0	0	0	0	0	0	8	0
chr17	42284821	42285138	circ_298	4	x	581	0	0	0	0	0	0	4	0
chr7	98997925	99002576	circ_299	5	x	782	0	0	0	0	0	0	5	0
chr15	67457232	67459191	circ_300	3	x	183	0	3	0	0	0	0	0	0
chr10	69966526	69970304	circ_301	58	x	699	0	4	0	0	21	0	33	0
chr5	68487621	68491618	circ_302	3	x	22	0	0	0	0	3	0	0	0
chrM	1756	1950	circ_303	2	x	77345	0	0	0	0	2	0	0	0
chr12	131466428	131476937	circ_304	5	x	87	0	0	0	0	0	0	5	0
chr5	134540949	134589702	circ_305	2	x	9	0	0	0	0	0	0	2	0
chr16	74685813	74685919	circ_306	9	x	1435	0	0	0	3	0	0	6	0
chr16	1549231	1555602	circ_307	5	x	207	0	0	0	0	0	0	0	5
chr12	6703624	6704596	circ_308	2	x	78	0	0	0	0	2	0	0	0
chr20	50305602	50307358	circ_309	2	x	65	0	0	0	0	2	0	0	0
chr1	87333735	87369131	circ_310	2	x	33	0	0	0	0	2	0	0	0
chr1	227327276	227335260	circ_311	41	x	1223	2	0	4	8	5	0	5	17
chr14	102792321	102798183	circ_312	11	x	85	0	6	0	0	0	0	5	0
chr11	73160523	73160880	circ_313	4	x	0	0	0	0	0	0	0	4	0
chr11	68560782	68562379	circ_314	17	x	1102	0	2	0	0	2	0	13	0
chr8	62531536	62596747	circ_315	39	x	5356	3	0	0	0	2	0	34	0
chr2	122260742	122288089	circ_316	2	x	19	0	0	0	0	0	0	2	0
chr8	128902834	128914785	circ_317	7	x	116	0	0	0	0	0	0	7	0
chr19	10870413	10897382	circ_318	2	x	110	0	0	0	0	2	0	0	0
chr5	131006155	131014868	circ_319	6	x	254	0	0	6	0	0	0	0	0
chr17	1746096	1780608	circ_320	12	x	197	0	0	0	0	0	0	2	10
chr5	80063751	80109560	circ_321	18	x	243	0	0	0	0	3	0	2	13
chr5	16780632	16783578	circ_322	7	x	349	0	0	0	0	0	0	7	0
chr15	101825171	101827907	circ_323	4	x	16	0	0	0	4	0	0	0	0
chr1	16199310	16245546	circ_324	6	x	25	0	0	0	0	0	0	6	0
chr11	111622882	111624301	circ_325	31	x	164	0	0	0	0	10	0	7	14
chr9	127174630	127177704	circ_326	4	x	954	0	0	4	0	0	0	0	0
chr19	19989289	20011900	circ_327	17	x	64	0	0	17	0	0	0	0	0
chr2	162223988	162227833	circ_328	63	x	663	0	0	0	0	0	5	24	34
chrX	141370892	141407206	circ_329	2	x	2	0	0	0	0	2	0	0	0
chr14	35295218	35331528	circ_330	35	x	337	0	3	0	0	3	6	4	19
chr11	47843638	47859175	circ_331	3	x	63	0	0	0	0	3	0	0	0
chr2	208420351	208442379	circ_332	29	x	274	0	5	0	0	2	6	5	11
chr16	74511293	74517022	circ_333	4	x	34	0	0	0	0	4	0	0	0
chr17	19999943	20028310	circ_334	9	x	102	0	0	0	0	0	0	0	9
chr21	38833276	38845182	circ_335	4	x	182	0	0	0	0	0	0	4	0
chr17	27822577	27825539	circ_336	5	x	214	0	0	0	0	0	0	5	0
chr3	183558357	183585848	circ_337	15	x	557	0	0	3	0	4	0	4	4
chr17	45678973	45691091	circ_338	3	x	48	0	0	0	0	3	0	0	0
chr2	179404833	179407088	circ_339	68	x	594	0	0	3	0	7	0	17	41
chr1	215759837	215768813	circ_340	56	x	830	0	2	0	0	7	13	16	18
chr12	122999651	122999774	circ_341	2	x	346	0	2	0	0	0	0	0	0
chr13	19687248	19687922	circ_342	3	x	15	0	0	3	0	0	0	0	0
chr14	67431907	67490392	circ_343	14	x	91	0	0	0	0	0	4	3	7
chr12	100985513	101005919	circ_344	7	x	433	2	5	0	0	0	0	0	0
chr2	136690352	136719068	circ_345	19	x	1102	0	0	0	3	0	0	0	16
chr2	15467873	15470889	circ_346	69	x	1206	0	0	0	6	0	18	0	45
chr5	41794104	41800419	circ_347	18	x	360	0	0	0	18	0	0	0	0
chr16	28187218	28192352	circ_348	11	x	945	0	0	0	2	5	0	4	0
chr1	213434900	213436159	circ_349	25	x	124	0	0	0	0	0	0	9	16
chr5	131066596	131066731	circ_350	5	x	44	0	0	0	0	0	0	5	0
chr22	46493805	46505788	circ_351	90	x	496	2	12	0	0	12	0	64	0
chr10	99220451	99227360	circ_352	2	x	156	0	2	0	0	0	0	0	0
chr19	34924252	34929671	circ_353	4	x	130	0	0	0	0	4	0	0	0
chr16	4555484	4557013	circ_354	24	x	1674	0	0	0	0	3	7	5	9
chr11	64627395	64627808	circ_355	32	x	1450	0	0	2	0	2	7	5	16
chr2	170462548	170471234	circ_356	5	x	701	0	0	0	5	0	0	0	0
chr2	101638142	101638983	circ_357	3	x	39	0	0	0	0	0	0	3	0
chr22	36889679	36892255	circ_358	2	x	78	0	0	0	0	2	0	0	0
chr1	155490890	155491409	circ_359	181	x	530	0	6	8	25	9	42	15	76
chr14	20793697	20794952	circ_360	115	x	468	0	3	0	8	4	13	18	69
chr19	30462099	30477324	circ_361	345	x	1108	9	7	4	4	60	33	89	139
chr5	145634505	145638156	circ_362	390	x	3057	0	15	4	17	32	75	78	169
chr20	62273460	62273538	circ_363	4	x	128	0	0	0	4	0	0	0	0
chr5	43675649	43675772	circ_364	3	x	244	0	0	3	0	0	0	0	0
chr17	41197678	41209152	circ_365	24	x	347	0	0	0	0	0	0	8	16
chr12	91791490	91800717	circ_366	10	x	100	0	0	0	0	0	0	0	10
chr10	70516282	70517134	circ_367	2	x	64	0	0	0	0	0	0	2	0
chr2	131829427	131846909	circ_368	9	x	653	0	0	0	0	0	0	0	9
chr5	175813840	175815344	circ_369	6	x	161	0	0	0	0	0	0	6	0
chr17	35944755	35945538	circ_370	31	x	348	2	5	0	0	3	0	9	12
chr2	128914825	128922399	circ_371	6	x	853	0	0	0	0	0	0	0	6
chr12	123661234	123687922	circ_372	4	x	136	0	0	0	0	0	0	0	4
chr8	48874612	48877272	circ_373	26	x	3447	0	0	0	0	0	0	2	24
chr16	22277710	22278197	circ_374	6	x	102	0	0	0	0	0	6	0	0
chr2	86709580	86716560	circ_375	8	x	44	0	0	0	0	0	0	0	8
chr8	127121368	127125325	circ_376	10	x	51	0	0	0	0	0	0	0	10
chr16	18903539	18911366	circ_377	9	x	84	0	0	0	0	0	0	0	9
chr7	33057050	33075600	circ_378	11	x	72	2	0	0	0	3	0	6	0
chr12	120213589	120214646	circ_379	29	x	231	0	0	0	0	2	0	4	23
chr1	28806962	28807116	circ_380	2	x	120	0	0	0	2	0	0	0	0
chr2	240024471	240037006	circ_381	4	x	41	0	0	0	0	0	0	4	0
chr16	29845053	29848279	circ_382	5	x	261	0	0	0	0	0	0	5	0
chr11	34978930	35006275	circ_383	147	x	1530	5	7	5	0	12	10	66	42
chr15	50330964	50366382	circ_384	25	x	150	0	0	0	0	4	0	21	0
chr6	17637383	17649531	circ_385	5	x	101	0	0	0	0	0	0	5	0
chr1	245180543	245222760	circ_386	8	x	97	0	0	0	0	4	0	4	0
chr12	117187645	117217153	circ_387	4	x	148	0	0	0	0	0	0	4	0
chr20	31062403	31115716	circ_388	17	x	456	0	0	3	0	0	4	0	10
chr13	20273519	20283739	circ_389	6	x	73	0	0	0	0	0	6	0	0
chr14	73614502	73640415	circ_390	73	x	666	3	3	0	5	15	15	32	0
chr7	26232870	26232993	circ_391	14	x	3038	3	0	0	7	0	0	4	0
chr10	71877986	71878118	circ_392	2	x	40	0	0	0	0	0	0	2	0
chr11	78204108	78205110	circ_393	6	x	71	0	0	0	0	2	4	0	0
chr15	37329014	37376086	circ_394	5	x	222	0	0	0	0	0	0	0	5
chr16	15322529	15324347	circ_395	26	x	312	0	0	0	3	0	0	0	23
chr18	12999419	13073184	circ_396	20	x	529	2	6	0	8	0	4	0	0
chr2	240158288	240168708	circ_397	4	x	118	0	0	0	0	0	0	4	0
chr2	91893843	91902774	circ_398	7	x	403	0	0	0	0	0	0	0	7
chr10	14952404	14952633	circ_399	5	x	111	0	0	0	0	0	0	0	5
chr1	155686796	155695810	circ_400	45	x	1259	0	0	0	3	12	6	7	17
chr21	45323837	45324333	circ_401	2	x	30	0	0	2	0	0	0	0	0
chr12	31586088	31600703	circ_402	50	x	1001	0	4	0	0	19	0	27	0
chr19	1050919	1059084	circ_403	7	x	427	0	0	0	0	0	0	2	5
chr19	16641391	16641476	circ_404	7	x	232	0	0	0	0	0	0	0	7
chr7	152040963	152055760	circ_405	11	x	71	0	0	0	0	0	0	0	11
chr20	32652849	32660136	circ_406	2	x	66	0	0	0	0	2	0	0	0
chr14	55168779	55169298	circ_407	113	x	267	0	5	0	0	20	19	33	36
chr6	142487364	142491558	circ_408	37	x	1042	0	0	0	3	2	5	4	23
chr20	3897573	3899443	circ_409	5	x	18	0	0	0	0	5	0	0	0
chr19	33135230	33149951	circ_410	5	x	122	0	0	0	0	2	0	3	0
chr10	13214375	13228280	circ_411	68	x	494	0	0	0	0	4	14	19	31
chr5	179143105	179147561	circ_412	2	x	269	0	0	0	0	2	0	0	0
chr17	48556989	48562255	circ_413	3	x	141	0	3	0	0	0	0	0	0
chr17	56672002	56690302	circ_414	3	x	0	0	3	0	0	0	0	0	0
chr14	50255863	50256291	circ_415	4	x	20	0	0	0	0	0	0	4	0
chr20	47736518	47741142	circ_416	3	x	134	0	0	0	0	0	3	0	0
chr1	229593907	229601266	circ_417	14	x	176	0	0	0	0	0	0	0	14
chr17	26679937	26680342	circ_418	3	x	1440	0	0	0	3	0	0	0	0
chr13	42439871	42442613	circ_419	268	x	1191	11	18	5	5	41	40	58	90
chr11	67352020	67352243	circ_420	13	x	17762	0	0	10	3	0	0	0	0
chr12	77214837	77216311	circ_421	114	x	262	0	0	0	7	7	19	15	66
chr8	61496766	61497374	circ_422	22	x	1259	0	2	0	0	0	8	12	0
chrM	1766	1920	circ_423	5	x	909054	5	0	0	0	0	0	0	0
chrX	53588716	53589890	circ_424	30	x	1572	0	0	0	0	0	7	7	16
chr3	50000008	50012825	circ_425	30	x	367	0	0	0	0	0	2	7	21
chr8	141569493	141595410	circ_426	8	x	520	0	0	0	0	2	0	6	0
chr4	37847253	37850272	circ_427	2	x	13	0	0	0	0	2	0	0	0
chr17	62515438	62530855	circ_428	9	x	168	0	0	0	0	0	4	0	5
chr16	20814117	20814992	circ_429	8	x	6	0	0	0	0	8	0	0	0
chr2	170401230	170413807	circ_430	256	x	765	0	10	17	15	7	43	54	110
chrX	120319179	120337478	circ_431	5	x	10	0	0	0	0	0	0	0	5
chr2	9083315	9102747	circ_432	4	x	163	0	0	0	4	0	0	0	0
chr14	31765114	31771725	circ_433	9	x	127	0	0	0	0	2	0	7	0
chr7	157159195	157160177	circ_434	218	x	80	0	0	0	13	0	64	0	141
chr11	3988781	3988912	circ_435	2	x	379	0	0	0	2	0	0	0	0
chr11	93523739	93535138	circ_436	34	x	1128	0	5	0	0	0	4	25	0
chr1	171493959	171496983	circ_437	9	x	902	0	0	0	0	0	0	0	9
chr12	51495717	51497986	circ_438	16	x	199	0	0	0	0	3	4	9	0
chr2	74300675	74307718	circ_439	26	x	135	0	2	2	0	10	0	12	0
chr17	67270083	67280213	circ_440	35	x	62	4	0	0	0	10	0	21	0
chr9	93606139	93607876	circ_441	10	x	89	0	0	0	0	0	0	0	10
chr19	33122307	33131291	circ_442	18	x	112	0	0	0	0	4	0	14	0
chr9	134305476	134314448	circ_443	29	x	486	0	0	0	0	6	8	15	0
chr5	10377909	10382055	circ_444	2	x	230	2	0	0	0	0	0	0	0
chr1	164761730	164790863	circ_445	3	x	424	0	3	0	0	0	0	0	0
chr15	41961025	42005694	circ_446	10	x	391	0	8	0	2	0	0	0	0
chr22	38643775	38644025	circ_447	3	x	97	0	0	0	0	0	3	0	0
chr1	41536266	41537645	circ_448	5	x	275	0	0	0	0	0	0	0	5
chr9	73199195	73206121	circ_449	4	x	2	0	0	0	0	0	0	4	0
chr9	36058823	36080635	circ_450	4	x	43	0	0	0	0	0	0	4	0
chr12	20803378	20807139	circ_451	6	x	159	0	0	0	0	0	0	6	0
chrM	2515	2857	circ_452	8	x	1560766	0	8	0	0	0	0	0	0
chr2	183993014	183995273	circ_453	103	x	728	0	2	2	0	6	29	12	52
chr15	67956934	68040939	circ_454	7	x	76	0	0	0	0	0	0	7	0
chr1	70736538	70742527	circ_455	2	x	6	0	0	0	0	2	0	0	0
chr9	139793164	139794972	circ_456	17	x	200	0	0	0	0	6	11	0	0
chr6	64389900	64395812	circ_457	12	x	388	0	0	3	0	0	9	0	0
chr2	97808376	97875609	circ_458	47	x	254	17	30	0	0	0	0	0	0
chr6	44072113	44084366	circ_459	4	x	944	0	0	0	0	0	0	0	4
chr9	20865924	20885229	circ_460	5	x	238	0	0	0	0	0	0	5	0
chr1	110893812	110898653	circ_461	6	x	97	0	0	0	0	0	0	3	3
chr1	47098430	47101642	circ_462	19	x	109	0	0	0	0	0	0	4	15
chr5	150846759	150847486	circ_463	2	x	140	0	0	0	2	0	0	0	0
chr6	111632271	111636584	circ_464	5	x	33	0	0	0	0	0	0	5	0
chr6	17825998	17826355	circ_465	7	x	256	0	0	0	0	0	2	5	0
chr8	119251953	119253509	circ_466	5	x	0	0	0	0	0	0	0	5	0
chr1	28233438	28233793	circ_467	47	x	512	0	0	0	0	2	24	9	12
chr5	72144211	72151750	circ_468	4	x	404	0	0	0	0	0	0	4	0
chr11	95532395	95546753	circ_469	14	x	73	0	0	0	0	0	0	14	0
chr8	30489804	30492640	circ_470	2	x	2	0	0	0	0	2	0	0	0
chr17	42953301	42959090	circ_471	3	x	178	0	0	0	0	3	0	0	0
chr11	68272612	68305359	circ_472	86	x	569	0	0	0	0	5	14	29	38
chr6	26373503	26408180	circ_473	6	x	20	0	0	6	0	0	0	0	0
chr9	96285561	96289524	circ_474	2	x	113	0	0	0	0	2	0	0	0
chr4	24259825	24264851	circ_475	3	x	16	0	0	0	0	0	0	3	0
chr16	28596233	28597041	circ_476	4	x	33	0	0	0	0	0	4	0	0
chr13	60686143	60707123	circ_477	41	x	406	0	3	0	0	0	13	14	11
chrM	16056	16151	circ_478	36	x	70579	0	7	0	7	0	0	0	22
chr19	18675805	18679231	circ_479	3	x	1220	0	0	3	0	0	0	0	0
chr2	216177220	216190052	circ_480	11	x	264	0	0	0	0	0	5	6	0
chr11	119167627	119168191	circ_481	23	x	287	0	0	0	2	0	4	0	17
chr1	892273	892405	circ_482	2	x	271	0	0	0	0	0	0	2	0
chr11	120300420	120308091	circ_483	6	x	242	0	0	0	0	0	6	0	0
chr2	183817132	183822324	circ_484	9	x	452	2	0	0	0	4	0	3	0
chr2	32422412	32434630	circ_485	5	x	96	0	0	0	0	3	0	2	0
chr6	30002684	30003760	circ_486	59	x	98	0	0	0	0	4	18	6	31
chr1	35851042	35854683	circ_487	5	x	177	0	0	0	0	0	5	0	0
chr10	22880557	22898646	circ_488	45	x	1538	0	0	3	2	0	13	13	14
chr15	43672281	43675702	circ_489	50	x	381	0	0	0	0	7	7	22	14
chr5	16680055	16690028	circ_490	4	x	197	0	0	0	0	0	0	4	0
chr1	6007163	6046292	circ_491	3	x	114	0	0	0	0	0	3	0	0
chr2	171939290	171948737	circ_492	21	x	78	0	0	0	0	2	7	12	0
chrM	2869	3024	circ_493	33	x	897617	33	0	0	0	0	0	0	0
chr17	18188455	18194341	circ_494	6	x	261	0	0	0	4	2	0	0	0
chr7	92146589	92147569	circ_495	7	x	21	0	0	0	0	0	0	7	0
chr16	69279504	69279718	circ_496	10	x	242	0	0	0	0	3	0	7	0
chr11	3752620	3765879	circ_497	17	x	786	0	0	0	0	4	8	5	0
chr2	148653869	148657467	circ_498	425	x	139	8	18	6	8	68	28	159	130
chr20	35695126	35696589	circ_499	36	x	178	2	0	0	0	0	5	5	24
chr1	160286008	160302347	circ_500	9	x	328	0	0	0	0	0	0	9	0
chr5	67569217	67576834	circ_501	9	x	11	0	0	0	0	0	0	0	9
chr9	33948371	33963789	circ_502	65	x	2999	0	3	0	0	0	9	21	32
chr20	16351230	16362392	circ_503	5	x	7	0	0	0	0	0	0	0	5
chr16	47345150	47347747	circ_504	3	x	6	0	0	0	0	3	0	0	0
chr21	38792600	38858916	circ_505	7	x	1295	0	2	0	0	0	0	0	5
chr8	22054192	22054933	circ_506	21	x	415	0	2	0	0	2	0	0	17
chr7	103805682	103824619	circ_507	3	x	139	0	0	0	0	0	0	3	0
chr6	64286340	64289236	circ_508	11	x	1442	0	0	0	0	5	0	6	0
chr16	23113639	23119504	circ_509	122	x	359	2	10	2	3	14	24	44	23
chr1	154935994	154942675	circ_510	7	x	236	0	0	0	0	0	0	0	7
chr7	75182751	75183825	circ_511	29	x	771	0	2	0	0	4	0	23	0
chr4	74056655	74100797	circ_512	4	x	9	0	0	0	0	4	0	0	0
chr1	245165422	245222760	circ_513	10	x	49	0	0	0	0	0	0	10	0
chr1	205585605	205589966	circ_514	5	x	99	0	0	0	0	0	5	0	0
chr9	103261046	103323802	circ_515	3	x	7	0	0	0	0	0	0	3	0
chr11	85195029	85195187	circ_516	6	x	325950	0	0	0	0	6	0	0	0
chr11	76696686	76709865	circ_517	2	x	9	0	0	0	0	2	0	0	0
chr5	87516406	87524345	circ_518	19	x	244	0	0	0	0	0	2	5	12
chr2	38973835	38975795	circ_519	6	x	289	0	0	0	0	0	6	0	0
chr7	65915057	66041916	circ_520	3	x	27	3	0	0	0	0	0	0	0
chr7	156554827	156556489	circ_521	3	x	379	0	0	0	0	0	0	3	0
chr18	6974901	6980636	circ_522	92	x	5231	3	6	0	0	15	0	68	0
chr19	5931414	5933490	circ_523	2	x	269	0	0	0	0	0	0	2	0
chr21	16386664	16415891	circ_524	1028	x	658	14	0	0	0	0	4	710	300
chr10	99220451	99228163	circ_525	2	x	53	0	0	0	0	2	0	0	0
chr5	43675612	43704502	circ_526	138	x	1119	3	9	0	0	18	11	33	64
chr18	43705709	43708803	circ_527	16	x	5	0	0	0	0	0	7	9	0
chr16	47497809	47614269	circ_528	4	x	67	0	0	0	0	0	0	4	0
chr19	6042054	6044293	circ_529	7	x	25	0	0	0	0	0	7	0	0
chr7	131058468	131073731	circ_530	2	x	512	0	0	0	0	0	0	2	0
chr17	43160292	43163586	circ_531	5	x	9	0	0	0	0	0	5	0	0
chr12	27876979	27878600	circ_532	6	x	576	0	0	0	0	0	0	6	0
chr3	47777118	47777616	circ_533	4	x	33	0	0	0	0	4	0	0	0
chr13	77779390	77780960	circ_534	4	x	36	0	0	0	0	0	4	0	0
chr2	15601320	15618409	circ_535	8	x	130	0	8	0	0	0	0	0	0
chrX	153996576	153997596	circ_536	11	x	410	0	0	0	0	0	0	0	11
chr14	102510673	102514365	circ_537	16	x	196	0	0	0	0	0	16	0	0
chr18	10763833	10763899	circ_538	3	x	25	0	0	0	0	0	0	3	0
chr2	65727762	65728281	circ_539	119	x	150	0	0	6	9	0	43	0	61
chr17	37453379	37459892	circ_540	5	x	57	0	0	0	0	0	0	5	0
chr5	172351007	172351112	circ_541	3	x	5597	0	3	0	0	0	0	0	0
chrX	125715191	125715217	circ_542	2	x	24605	0	0	0	0	2	0	0	0
chr1	235298966	235316080	circ_543	9	x	59	0	0	0	0	0	0	0	9
chr16	74982416	74990502	circ_544	2	x	23	0	0	0	0	2	0	0	0
chr5	170823220	170823744	circ_545	8	x	113	3	3	0	0	2	0	0	0
chr17	80521229	80545148	circ_546	11	x	386	0	0	0	0	0	0	6	5
chr5	108203467	108233549	circ_547	15	x	74	0	0	0	0	0	0	6	9
chrX	70775803	70777522	circ_548	20	x	1939	0	0	3	0	4	5	8	0
chr19	47280231	47287816	circ_549	3	x	1235	0	0	0	0	0	3	0	0
chr9	140458885	140459606	circ_550	96	x	711	3	0	2	2	16	6	17	50
chr10	104899162	104934739	circ_551	4	x	87	0	0	0	0	0	0	4	0
chr5	176562087	176671271	circ_552	6	x	378	0	0	0	0	0	0	0	6
chr19	11217240	11221447	circ_553	15	x	1139	0	0	0	0	3	0	0	12
chr2	232879544	232880381	circ_554	57	x	376	0	0	0	0	6	11	9	31
chr5	1814452	1816168	circ_555	83	x	1108	0	0	0	0	10	26	20	27
chr1	154987685	154987811	circ_556	7	x	1312	0	0	0	0	0	0	0	7
chr8	103850971	103852051	circ_557	3	x	32	0	0	0	0	3	0	0	0
chr8	109462051	109468159	circ_558	158	x	1368	4	3	4	4	6	28	104	5
chr10	103908128	103909086	circ_559	2	x	8	0	0	0	0	2	0	0	0
chr7	44658422	44664164	circ_560	4	x	734	0	0	0	0	0	0	0	4
chr15	41648236	41663882	circ_561	19	x	734	0	0	0	0	0	5	5	9
chr20	61485367	61491660	circ_562	170	x	1285	0	6	2	10	6	24	29	93
chr8	81066252	81066328	circ_563	3	x	1	0	0	0	0	0	0	3	0
chr22	36689804	36690209	circ_564	4	x	885	0	4	0	0	0	0	0	0
chr1	192990226	193020947	circ_565	6	x	24	0	0	0	0	2	0	4	0
chr14	50596678	50597480	circ_566	6	x	38	0	0	0	0	0	0	0	6
chr3	34000796	34212412	circ_567	6	x	35	0	0	0	0	0	0	0	6
chrX	21886584	21887796	circ_568	9	x	36	0	0	0	0	2	0	7	0
chr16	3725324	3739138	circ_569	39	x	3416	0	0	0	0	4	0	9	26
chr12	117198200	117274087	circ_570	3	x	110	0	0	0	0	0	3	0	0
chr10	46158989	46159290	circ_571	33	x	44	2	0	0	3	3	0	25	0
chr16	19627435	19663412	circ_572	4	x	33	0	0	0	0	0	0	0	4
chr1	225718255	225755116	circ_573	15	x	246	0	0	0	0	0	0	15	0
chr15	102239533	102255166	circ_574	9	x	55	0	0	0	0	0	0	0	9
chr2	43625109	43657441	circ_575	10	x	45	0	0	0	0	2	0	8	0
chr2	15644268	15674765	circ_576	21	x	2019	0	0	8	0	2	0	0	11
chr12	88909310	88912644	circ_577	15	x	348	0	0	0	0	6	0	9	0
chr6	43193384	43194133	circ_578	117	x	556	2	2	0	7	17	17	28	44
chr13	95822785	95839146	circ_579	2	x	253	0	0	0	0	0	0	2	0
chrX	16836696	16847893	circ_580	3	x	153	3	0	0	0	0	0	0	0
chr3	121563299	121576003	circ_581	5	x	20	0	0	5	0	0	0	0	0
chr11	62491058	62491898	circ_582	18	x	628	0	2	2	2	0	0	12	0
chr5	142311611	142421455	circ_583	5	x	98	0	0	0	0	0	0	5	0
chr19	47858606	47861098	circ_584	3	x	4	0	0	0	0	3	0	0	0
chr7	6210165	6210945	circ_585	7	x	179	0	0	0	0	0	5	2	0
chr13	100914982	100962162	circ_586	4	x	110	0	0	0	0	0	0	4	0
chr11	103173821	103182762	circ_587	4	x	15	0	0	0	0	4	0	0	0
chr7	129479046	129520811	circ_588	7	x	95	0	0	0	0	2	0	5	0
chr4	174169134	174169591	circ_589	5	x	69	0	0	0	0	0	5	0	0
chr12	124950718	124957677	circ_590	12	x	262	0	2	0	0	0	0	0	10
chr7	10601108	10648768	circ_591	18	x	421	0	0	0	0	0	0	0	18
chr1	41448949	41468848	circ_592	2	x	839	0	2	0	0	0	0	0	0
chr13	51501542	51517530	circ_593	32	x	387	0	0	0	0	0	0	6	26
chr18	12951853	12978891	circ_594	9	x	322	0	0	0	0	0	0	0	9
chr17	2894590	2901670	circ_595	5	x	592	0	0	0	0	0	0	5	0
chr2	61724013	61729445	circ_596	6	x	170	0	0	0	0	0	0	0	6
chr7	75136688	75140436	circ_597	4	x	134	0	0	0	0	0	0	4	0
chr14	50262508	50267414	circ_598	3	x	20	0	0	0	0	0	3	0	0
chr2	43625109	43674137	circ_599	5	x	23	0	0	0	0	0	0	0	5
chrX	130407222	130417706	circ_600	15	x	0	0	0	0	0	0	0	0	15
chrX	74280057	74289289	circ_601	3	x	13	0	0	0	0	3	0	0	0
chrX	71787738	71788734	circ_602	15	x	38	0	0	0	0	6	0	9	0
chr1	51048289	51050483	circ_603	4	x	502	0	0	0	0	2	0	2	0
chr2	236617822	236626288	circ_604	58	x	560	2	0	0	0	0	14	9	33
chr2	172325397	172325966	circ_605	75	x	273	0	0	0	6	5	9	13	42
chr1	31437520	31454252	circ_606	3	x	158	0	0	0	0	0	3	0	0
chr2	86292396	86310291	circ_607	2	x	908	0	0	0	2	0	0	0	0
chr16	20812524	20814838	circ_608	2	x	119	0	2	0	0	0	0	0	0
chr10	909682	931700	circ_609	210	x	1602	9	11	0	3	37	32	67	51
chr5	118437629	118440953	circ_610	6	x	51	0	0	0	0	0	0	6	0
chr13	42352120	42361679	circ_611	2	x	320	0	2	0	0	0	0	0	0
chr11	65202523	65211534	circ_612	10	x	173	0	0	0	0	0	0	0	10
chr16	20833083	20839859	circ_613	14	x	137	0	0	0	0	0	0	6	8
chr9	114860749	114864565	circ_614	19	x	461	0	0	0	0	0	9	0	10
chrM	2370	2545	circ_615	2	x	757557	2	0	0	0	0	0	0	0
chr9	15846699	15848945	circ_616	2	x	2	0	0	0	0	0	0	2	0
chr20	49551566	49571822	circ_617	18	x	119	0	0	0	0	0	0	0	18
chr13	41177016	41219635	circ_618	3	x	0	0	0	0	0	0	0	3	0
chr10	71243446	71244971	circ_619	5	x	40	0	0	0	0	2	0	3	0
chr8	120754773	120774848	circ_620	6	x	197	0	0	0	0	0	0	0	6
chr1	98157272	98206035	circ_621	3	x	25	0	0	0	0	0	0	3	0
chr6	170632166	170657411	circ_622	13	x	196	0	0	0	0	2	0	0	11
chr17	79657703	79660611	circ_623	2	x	295	0	0	0	0	0	0	2	0
chr4	2341179	2343342	circ_624	15	x	218	0	0	0	0	0	0	0	15
chr10	74776603	74806859	circ_625	5	x	102	0	0	0	0	0	0	5	0
chr7	93625576	93628606	circ_626	2	x	1	0	0	0	0	2	0	0	0
chr2	36615114	36669878	circ_627	37	x	598	0	0	0	0	17	0	20	0
chr16	87762915	87788898	circ_628	2	x	303	0	0	0	0	2	0	0	0
chrX	23739997	23740870	circ_629	13	x	210	0	0	0	0	4	0	9	0
chr10	18787283	18807897	circ_630	6	x	55	0	0	0	0	0	0	6	0
chr6	31619432	31833561	circ_631	221	x	2348	0	0	54	65	0	29	0	73
chr4	32147674	32159703	circ_632	28	x	241	0	0	3	3	0	12	0	10
chr1	180601224	180756990	circ_633	29	x	191	0	0	0	0	0	0	0	29
chr10	123596232	123629553	circ_634	9	x	194	0	0	0	0	3	0	6	0
chr2	204154487	204157049	circ_635	7	x	4	0	0	0	0	0	0	7	0
chr3	124536467	124567405	circ_636	2	x	402	2	0	0	0	0	0	0	0
chr10	43312046	43319232	circ_637	20	x	345	0	0	0	0	0	5	9	6
chr10	70098259	70101437	circ_638	2	x	187	0	0	0	0	0	0	2	0
chr12	12283716	12303972	circ_639	4	x	141	0	0	0	0	0	0	4	0
chr16	57073692	57077516	circ_640	4	x	101	0	0	0	0	0	0	4	0
chr20	36685933	36698913	circ_641	13	x	416	0	0	0	0	0	0	4	9
chr12	541031	542488	circ_642	5	x	125	0	0	0	0	0	0	5	0
chrX	20206614	20222221	circ_643	15	x	319	2	0	0	0	2	7	4	0
chr7	16298014	16348252	circ_644	24	x	130	0	0	0	0	0	4	0	20
chr11	62445398	62445498	circ_645	15	x	591	0	15	0	0	0	0	0	0
chr14	20811404	20811436	circ_646	14	x	5981213	2	0	0	0	12	0	0	0
chr10	123670420	123683844	circ_647	14	x	172	0	0	0	0	0	5	9	0
chr3	10018640	10019130	circ_648	35	x	331	0	0	0	0	0	0	5	30
chr11	85742510	85742653	circ_649	13	x	2388	0	0	0	0	0	0	4	9
chr12	121853961	121855714	circ_650	78	x	467	0	0	0	0	6	9	30	33
chr22	19164090	19164155	circ_651	83	x	2206	0	0	83	0	0	0	0	0
chr4	57307828	57308026	circ_652	2	x	72	0	0	0	0	0	0	2	0
chr12	2950007	2950161	circ_653	3	x	5	0	0	0	0	3	0	0	0
chr1	158054211	158058244	circ_654	3	x	284	0	0	0	0	0	0	3	0
chr4	169362487	169379159	circ_655	4	x	15	0	0	0	0	0	0	4	0
chr4	41102655	41145159	circ_656	13	x	109	0	0	0	0	6	0	7	0
chr9	131752398	131760902	circ_657	10	x	835	0	0	0	0	2	0	0	8
chr6	64078865	64114506	circ_658	8	x	18	0	0	0	0	0	0	8	0
chr21	45053152	45064273	circ_659	8	x	26	0	0	0	0	0	0	8	0
chr6	170852688	170858201	circ_660	791	x	13809	10	18	12	14	52	94	159	432
chr15	64019845	64048947	circ_661	7	x	175	0	0	0	0	0	0	0	7
chr11	46455023	46465148	circ_662	13	x	210	0	0	0	0	0	5	8	0
chr2	159389691	159398924	circ_663	5	x	76	0	0	0	0	0	0	5	0
chr2	47273453	47279019	circ_664	2	x	58	0	0	0	0	2	0	0	0
chr11	46515157	46570050	circ_665	22	x	858	0	3	0	3	0	2	5	9
chr2	191818290	191819544	circ_666	2	x	1	0	0	0	0	2	0	0	0
chr11	118635916	118639060	circ_667	16	x	73	0	0	0	0	4	0	12	0
chr15	22848237	22872499	circ_668	2	x	6	0	0	0	0	2	0	0	0
chr13	52797373	52807279	circ_669	5	x	16	0	0	0	5	0	0	0	0
chr1	169791918	169792116	circ_670	28	x	111	0	0	0	0	0	0	0	28
chr5	52899281	52900725	circ_671	173	x	481	3	0	0	6	7	37	26	94
chr6	165862415	165868183	circ_672	35	x	211	0	5	0	0	3	0	27	0
chr6	80837263	80838946	circ_673	19	x	86	0	0	0	0	6	0	5	8
chr3	45554626	45565600	circ_674	5	x	173	0	0	0	0	0	0	5	0
chr18	13008454	13030607	circ_675	3	x	616	0	0	0	0	0	3	0	0
chr2	239341953	239342336	circ_676	88	x	245	0	0	0	0	5	38	6	39
chr13	60384921	60413582	circ_677	7	x	139	2	0	0	0	5	0	0	0
chr22	31661931	31664186	circ_678	9	x	51	0	0	0	0	0	9	0	0
chrX	149787510	149826500	circ_679	7	x	12	0	0	0	0	0	0	0	7
chr11	65202523	65204137	circ_680	19	x	434	0	0	0	0	2	0	10	7
chr7	66313475	66345864	circ_681	6	x	55	0	0	0	0	0	6	0	0
chr16	16630806	16633035	circ_682	3	x	71	0	0	0	3	0	0	0	0
chr15	59480316	59510286	circ_683	13	x	587	0	0	0	0	0	0	13	0
chr19	19546939	19576423	circ_684	3	x	316	0	0	0	0	0	3	0	0
chr15	41339605	41341618	circ_685	7	x	137	0	0	0	0	2	0	5	0
chr16	47001424	47002076	circ_686	34	x	2453	2	3	0	0	5	4	10	10
chr17	34052575	34052682	circ_687	5	x	809	0	0	5	0	0	0	0	0
chr14	71428942	71445365	circ_688	6	x	327	3	3	0	0	0	0	0	0
chr7	14065703	14066500	circ_689	3	x	5	0	0	3	0	0	0	0	0
chr19	15511757	15511854	circ_690	4	x	355	0	0	0	0	0	0	4	0
chr9	140157488	140158809	circ_691	7	x	516	0	0	0	3	4	0	0	0
chr21	47916900	47924402	circ_692	4	x	77	0	0	0	0	0	4	0	0
chr19	49510581	49510629	circ_693	3	x	2111	0	0	0	3	0	0	0	0
chr19	49468719	49468836	circ_694	7	x	70633	0	4	3	0	0	0	0	0
chr22	38641940	38644025	circ_695	191	x	514	4	7	7	3	17	16	41	96
chr10	14970014	14977563	circ_696	47	x	331	0	5	6	0	3	0	12	21
chr14	71227718	71232204	circ_697	3	x	6	0	0	0	0	3	0	0	0
chr22	50845163	50862043	circ_698	3	x	221	0	0	0	0	0	3	0	0
chr14	31596990	31598654	circ_699	2	x	20	0	0	0	0	2	0	0	0
chr15	44861595	44862856	circ_700	42	x	286	0	0	0	0	0	3	3	36
chr16	71779046	71784235	circ_701	17	x	258	0	0	0	0	0	0	0	17
chr3	107447611	107451870	circ_702	8	x	246	0	0	0	0	0	0	8	0
chr13	28830428	28835595	circ_703	72	x	309	0	2	0	0	5	16	18	31
chr14	20811382	20811559	circ_704	2	x	324568	2	0	0	0	0	0	0	0
chr18	246323	254355	circ_705	11	x	41	0	0	0	0	0	6	5	0
chr17	4585796	4586247	circ_706	23	x	688	0	0	0	0	3	0	2	18
chrM	11978	12104	circ_707	2	x	544	0	0	0	0	2	0	0	0
chr7	157013382	157049738	circ_708	17	x	785	0	0	0	0	0	3	7	7
chr6	43533396	43535091	circ_709	47	x	2658	3	0	0	4	7	0	15	18
chr5	95072592	95119667	circ_710	23	x	1402	3	5	0	0	0	0	15	0
chr17	57089688	57094785	circ_711	22	x	156	0	0	0	0	0	0	14	8
chr10	25144246	25147338	circ_712	2	x	76	0	0	0	0	0	0	2	0
chr4	106345352	106367659	circ_713	11	x	206	0	0	0	0	0	0	8	3
chr1	162546566	162551249	circ_714	5	x	264	0	0	0	0	2	3	0	0
chr7	32919046	32919554	circ_715	11	x	95	0	0	0	0	0	0	0	11
chr20	19970649	19977486	circ_716	29	x	54	0	0	0	0	6	0	23	0
chr1	224585798	224612356	circ_717	5	x	210	0	0	0	0	0	0	0	5
chr17	38285720	38287837	circ_718	2	x	164	0	0	0	0	0	0	2	0
chr3	69112132	69117159	circ_719	2	x	26	0	0	0	0	2	0	0	0
chr13	25072253	25077915	circ_720	4	x	17	0	0	0	0	4	0	0	0
chr1	2324670	2335028	circ_721	8	x	146	0	0	0	0	0	0	0	8
chr12	112667501	112668626	circ_722	5	x	67	0	0	0	0	0	0	5	0
chr15	62315609	62327251	circ_723	8	x	192	0	0	0	0	2	0	6	0
chr7	11030329	11062606	circ_724	19	x	662	0	4	0	0	2	0	13	0
chr21	47953436	47957452	circ_725	2	x	81	0	0	0	0	0	0	2	0
chr1	179271811	179276351	circ_726	14	x	66	0	0	0	0	2	0	12	0
chr9	96232610	96238620	circ_727	42	x	2937	0	7	0	0	11	2	22	0
chr7	101740643	101758553	circ_728	8	x	321	0	0	0	0	2	0	6	0
chr20	17937576	17941969	circ_729	29	x	332	2	0	0	0	9	8	10	0
chr14	73408452	73412735	circ_730	9	x	137	0	0	0	0	0	0	0	9
chrM	3021	3123	circ_731	26	x	935505	26	0	0	0	0	0	0	0
chr10	71075733	71103707	circ_732	2	x	3168	0	0	0	2	0	0	0	0
chr13	53008927	53016580	circ_733	10	x	112	0	0	0	0	5	0	5	0
chr19	48221765	48239790	circ_734	5	x	429	0	0	0	0	0	0	5	0
chr18	19075630	19076659	circ_735	2	x	29	0	0	0	0	2	0	0	0
chr20	21346058	21362695	circ_736	2	x	141	0	0	0	0	0	0	2	0
chr5	176562087	176619020	circ_737	18	x	521	0	2	0	0	0	0	0	16
chr9	5787060	5831028	circ_738	3	x	27	0	0	0	0	0	3	0	0
chr9	102814698	102822454	circ_739	46	x	620	0	6	0	0	13	10	12	5
chr9	134305476	134340372	circ_740	2	x	252	0	0	0	0	0	0	2	0
chr10	96347985	96354611	circ_741	8	x	25	0	0	0	0	0	0	8	0
chr2	61528085	61528589	circ_742	20	x	243	0	0	0	0	0	4	0	16
chr11	12901254	12904672	circ_743	3	x	134	0	0	0	0	3	0	0	0
chrX	16685636	16696573	circ_744	22	x	140	0	0	0	0	5	0	17	0
chr12	112717031	112757546	circ_745	2	x	100	0	2	0	0	0	0	0	0
chr20	44049167	44049333	circ_746	4	x	344	0	0	0	0	0	4	0	0
chr6	170626457	170628212	circ_747	17	x	148	0	0	0	0	0	0	0	17
chr15	69672221	69682119	circ_748	3	x	41	0	0	0	0	0	0	3	0
chr5	14741935	14758707	circ_749	151	x	994	9	15	0	0	39	0	88	0
chr16	20922504	20927036	circ_750	28	x	201	0	2	0	2	7	4	13	0
chr10	98666002	98667504	circ_751	2	x	34	0	0	0	0	0	0	2	0
chr6	106649846	106696119	circ_752	2	x	74	0	0	0	0	0	0	2	0
chr7	151167656	151188100	circ_753	2	x	46	0	0	2	0	0	0	0	0
chr6	43538238	43538731	circ_754	12	x	3120	0	0	0	4	0	8	0	0
chr11	8932990	8943662	circ_755	5	x	94	0	0	0	0	0	0	0	5
chr14	106877367	106938644	circ_756	16	x	305	0	0	3	2	0	3	0	8
chr3	63819738	63825449	circ_757	12	x	8	0	0	0	0	0	0	12	0
chr21	44317036	44324386	circ_758	4	x	279	0	0	0	0	0	4	0	0
chr17	80417901	80422306	circ_759	3	x	609	0	0	3	0	0	0	0	0
chr5	142675024	142693733	circ_760	34	x	874	0	2	0	0	5	0	27	0
chr7	128220052	128249633	circ_761	2	x	24	0	0	2	0	0	0	0	0
chr21	38269159	38269431	circ_762	34	x	646	0	2	0	0	3	5	8	16
chr20	43348537	43351087	circ_763	8	x	660	0	0	0	0	2	0	6	0
chr10	96271339	96282210	circ_764	9	x	138	0	0	0	0	2	0	7	0
chr2	99811213	99832577	circ_765	5	x	98	0	0	0	0	3	0	2	0
chr2	24916120	24920667	circ_766	8	x	151	0	0	0	0	0	0	0	8
chr17	489509	505136	circ_767	12	x	122	0	0	0	0	0	0	0	12
chr1	62261138	62263100	circ_768	3	x	36	0	0	0	0	0	0	3	0
chrX	11056722	11057325	circ_769	9	x	22	0	0	0	0	2	0	7	0
chr2	54146287	54150255	circ_770	6	x	113	0	0	0	0	0	0	0	6
chr21	16383490	16386787	circ_771	38	x	2424	0	4	0	4	0	8	18	4
chr1	8616533	8716500	circ_772	3	x	114	0	0	0	3	0	0	0	0
chr17	78247039	78247203	circ_773	5	x	141	0	0	0	0	0	5	0	0
chr3	9839342	9843440	circ_774	69	x	4970	0	0	0	5	3	13	17	31
chr7	105305512	105319627	circ_775	2	x	7	0	0	0	0	0	0	2	0
chr1	228401141	228437941	circ_776	11	x	68	0	0	0	0	2	0	9	0
chr8	137549220	137575483	circ_777	6	x	16	0	0	0	0	0	0	6	0
chr9	132625464	132627660	circ_778	6	x	782	0	0	0	0	0	6	0	0
chr14	97299803	97313681	circ_779	9	x	157	0	0	0	0	0	5	4	0
chr3	63884074	63907005	circ_780	3	x	21	0	0	0	0	0	0	3	0
chr9	133485340	133499098	circ_781	2	x	757	0	0	0	2	0	0	0	0
chr8	124035952	124042956	circ_782	136	x	3305	3	11	4	0	19	7	78	14
chr16	22336587	22337060	circ_783	7	x	32	0	0	0	0	7	0	0	0
chr14	75245149	75245386	circ_784	9	x	25	0	0	0	0	0	0	6	3
chr4	103498032	103505977	circ_785	8	x	84	0	0	0	0	0	0	0	8
chr19	10906047	10916643	circ_786	41	x	1359	0	0	0	0	0	10	4	27
chr1	155327106	155327540	circ_787	10	x	354	0	0	0	0	0	0	4	6
chr12	109919441	109921786	circ_788	14	x	128	0	0	0	0	0	2	8	4
chr8	124448692	124453737	circ_789	6	x	44	0	0	0	0	0	0	4	2
chr7	102944288	102944937	circ_790	41	x	1752	0	6	0	2	6	6	21	0
chr5	150425421	150429508	circ_791	7	x	302	0	0	0	0	0	0	0	7
chr2	97527315	97531666	circ_792	3	x	886	0	0	0	0	0	0	0	3
chr15	48888479	49009366	circ_793	3	x	96	0	0	0	0	0	0	3	0
chr18	76856475	76886375	circ_794	69	x	352	2	3	0	0	4	10	19	31
chr7	102994367	102996240	circ_795	110	x	2052	0	0	0	9	8	13	37	43
chr3	6736411	6766233	circ_796	16	x	21	0	0	0	0	0	6	10	0
chr18	56601664	56621031	circ_797	38	x	82	2	7	0	0	12	0	17	0
chr12	29725037	29757232	circ_798	13	x	1089	0	5	0	0	2	0	6	0
chr12	90024281	90029028	circ_799	5	x	127	0	0	0	0	0	0	5	0
chr17	1437392	1451681	circ_800	14	x	589	0	0	4	0	2	0	8	0
chr7	50771517	50773020	circ_801	151	x	2026	3	2	0	5	20	29	22	70
chr20	60926759	60928307	circ_802	2	x	118	0	0	0	0	2	0	0	0
chr5	90261231	90398157	circ_803	5	x	46	0	0	0	0	0	5	0	0
chr22	39799832	39800137	circ_804	72	x	51	0	0	0	0	0	0	24	48
chr12	56998000	56999111	circ_805	26	x	579	2	0	0	0	9	0	12	3
chr6	76332466	76332574	circ_806	4	x	88	0	4	0	0	0	0	0	0
chr19	10255108	10256555	circ_807	5	x	79	0	0	0	0	0	0	0	5
chr8	86193458	86193868	circ_808	24	x	11	0	0	0	0	0	17	0	7
chr1	25780749	25783322	circ_809	2	x	83	0	0	0	0	0	2	0	0
chr6	75950016	75950981	circ_810	5	x	192	0	0	0	0	0	0	0	5
chr4	84188738	84194770	circ_811	9	x	181	0	0	0	0	0	0	9	0
chrX	134856737	134872777	circ_812	262	x	72	0	0	0	37	0	0	0	225
chr3	196812450	196831876	circ_813	9	x	492	0	0	0	0	0	0	9	0
chr12	9096000	9096506	circ_814	31	x	10096	0	3	4	4	3	6	7	4
chr13	69885466	69886218	circ_815	11	x	24	0	0	0	0	0	0	0	11
chr3	169694733	169706147	circ_816	10	x	47	0	0	0	0	4	6	0	0
chr15	99796102	100211862	circ_817	3	x	4	0	0	0	0	0	3	0	0
chr19	50412370	50412511	circ_818	4	x	824	0	0	0	0	0	4	0	0
chr2	15514731	15651474	circ_819	3	x	333	0	3	0	0	0	0	0	0
chr2	220396479	220402458	circ_820	6	x	257	0	0	0	0	0	0	0	6
chr1	202711518	202711933	circ_821	18	x	284	0	0	0	0	0	0	0	18
chr1	32627547	32632897	circ_822	2	x	130	0	0	0	0	2	0	0	0
chr18	42281139	42287187	circ_823	7	x	6	0	3	0	0	0	0	4	0
chr4	129214088	129355303	circ_824	3	x	3	0	0	0	0	3	0	0	0
chr20	40141484	40162209	circ_825	21	x	384	0	2	0	0	0	0	0	19
chr2	171939290	171974367	circ_826	53	x	547	0	2	2	0	0	0	20	29
chr2	191765289	191796363	circ_827	25	x	290	2	0	0	0	4	0	19	0
chr17	505034	559193	circ_828	2	x	39	0	0	0	0	2	0	0	0
chr10	88988019	89118188	circ_829	4	x	4	0	0	0	0	0	0	4	0
chr2	37441006	37444180	circ_830	3	x	839	0	3	0	0	0	0	0	0
chr6	74135186	74150168	circ_831	3	x	49	0	0	0	0	3	0	0	0
chrX	133938130	133948879	circ_832	4	x	56	0	2	0	0	2	0	0	0
chr13	73409380	73428293	circ_833	6	x	23	0	0	0	0	0	0	6	0
chr17	43107459	43112367	circ_834	78	x	982	2	0	3	0	8	18	26	21
chr6	17661883	17669777	circ_835	12	x	548	0	0	0	0	0	0	0	12
chr1	241663736	241680616	circ_836	8	x	114	0	0	0	0	0	0	0	8
chr13	114128438	114138371	circ_837	103	x	172	0	0	0	4	2	28	27	42
chr15	94910833	94913409	circ_838	9	x	497	0	0	0	0	0	0	9	0
chr4	22390710	22394313	circ_839	3	x	112	0	0	0	0	0	0	3	0
chr2	32418957	32422895	circ_840	20	x	192	2	0	0	0	2	0	16	0
chr20	31383214	31387134	circ_841	18	x	1129	0	0	0	0	0	5	5	8
chr10	35744284	35805551	circ_842	3	x	249	0	0	0	0	0	0	3	0
chr1	5964676	6046387	circ_843	28	x	116	0	0	0	0	0	9	0	19
chr14	20811345	20811461	circ_844	19	x	5391757	0	0	0	0	19	0	0	0
chrX	133607388	133632466	circ_845	111	x	741	4	7	0	4	10	13	53	20
chr8	17532694	17573410	circ_846	3	x	20	0	0	0	0	3	0	0	0
chr21	38459546	38470460	circ_847	20	x	53	0	0	0	0	0	0	2	18
chr10	32326181	32326535	circ_848	2	x	727	2	0	0	0	0	0	0	0
chr13	50505153	50507259	circ_849	4	x	28	0	0	0	0	0	0	0	4
chr5	137892462	137893122	circ_850	25	x	2976	0	0	0	25	0	0	0	0
chr1	233334684	233344435	circ_851	5	x	97	2	0	0	0	0	0	3	0
chr3	93714717	93715980	circ_852	2	x	25	0	0	0	0	2	0	0	0
chr11	61034933	61036551	circ_853	6	x	9	0	0	0	0	2	0	4	0
chr16	80638191	80667133	circ_854	17	x	313	0	0	0	0	2	0	15	0
chr9	111819470	111870850	circ_855	8	x	661	2	0	0	0	0	0	6	0
chr8	22880209	22881773	circ_856	2	x	53	0	0	0	0	2	0	0	0
chr17	49294694	49302570	circ_857	158	x	1014	2	6	3	0	31	8	87	21
chr7	111127293	111409733	circ_858	75	x	602	0	0	22	11	0	11	0	31
chr4	88099628	88139339	circ_859	11	x	316	0	0	0	0	0	0	0	11
chr6	126434011	126452004	circ_860	6	x	79	0	0	0	0	0	2	4	0
chr5	72182896	72189530	circ_861	10	x	413	0	0	0	0	0	0	0	10
chrX	129377536	129394439	circ_862	2	x	2	0	0	0	0	2	0	0	0
chr12	26875329	26878698	circ_863	2	x	55	0	0	0	0	0	0	2	0
chr16	89611055	89617017	circ_864	70	x	2581	0	3	7	0	5	16	9	30
chr1	230410253	230415078	circ_865	3	x	2329	0	0	0	0	0	0	3	0
chr4	147104063	147110933	circ_866	2	x	13	0	0	0	0	0	0	2	0
chr2	28152698	28153210	circ_867	5	x	97	0	0	0	0	0	0	5	0
chr20	35668555	35684059	circ_868	48	x	667	0	3	0	8	5	0	16	16
chr3	49139637	49140842	circ_869	9	x	790	0	0	0	0	0	0	0	9
chr6	79735659	79752720	circ_870	5	x	1057	0	0	0	0	2	0	3	0
chr3	47762155	47787483	circ_871	58	x	936	3	0	0	0	6	9	0	40
chr1	21074036	21107033	circ_872	3	x	497	0	0	0	0	0	0	0	3
chr16	87764157	87788898	circ_873	32	x	2515	0	2	0	0	9	0	10	11
chr11	85309700	85337797	circ_874	22	x	10	0	0	0	0	0	4	5	13
chr2	86325733	86327295	circ_875	17	x	611	0	0	0	0	5	0	0	12
chr17	44109412	44111648	circ_876	2	x	15	0	0	0	0	2	0	0	0
chr9	99525399	99537128	circ_877	3	x	26	0	0	0	0	3	0	0	0
chr7	138329461	138363824	circ_878	4	x	25	0	0	0	0	2	0	2	0
chr15	93547913	93558139	circ_879	6	x	105	0	0	0	0	0	0	6	0
chr8	26196405	26197489	circ_880	38	x	97	0	0	0	0	3	7	0	28
chr1	167971719	167974031	circ_881	34	x	319	0	0	0	0	3	9	16	6
chr17	1580858	1580973	circ_882	2	x	562	2	0	0	0	0	0	0	0
chr5	134117610	134124281	circ_883	3	x	48	0	0	0	0	0	0	3	0
chr17	33466253	33467085	circ_884	36	x	1379	0	4	0	0	8	3	21	0
chr4	187584452	187630999	circ_885	49	x	1214	2	10	0	0	0	0	15	22
chrX	129145425	129145495	circ_886	2	x	0	0	0	2	0	0	0	0	0
chr7	26233263	26235529	circ_887	207	x	6450	56	22	0	36	0	63	30	0
chr5	16761572	16762746	circ_888	6	x	258	0	0	0	0	3	0	3	0
chr6	18161557	18163155	circ_889	2	x	39	0	0	0	0	2	0	0	0
chr5	78734832	78752841	circ_890	205	x	646	4	5	0	2	17	33	84	60
chr14	31103152	31107453	circ_891	14	x	146	0	0	0	0	2	0	12	0
chrM	2030	2171	circ_892	3	x	574566	3	0	0	0	0	0	0	0
chr14	67346656	67391009	circ_893	10	x	39	0	0	0	0	0	0	10	0
chr11	47804624	47810163	circ_894	2	x	158	0	0	0	0	0	0	2	0
chr19	6270589	6270770	circ_895	10	x	590	0	0	0	0	0	0	10	0
chr22	31864160	31867903	circ_896	29	x	67	0	0	0	0	0	0	22	7
chr11	18010143	18031686	circ_897	46	x	159	0	0	4	0	0	4	13	25
chr1	21076215	21076375	circ_898	3	x	109	0	0	0	0	0	0	3	0
chr5	41739491	41740660	circ_899	9	x	92	0	0	0	0	2	0	7	0
chr2	61389976	61391675	circ_900	11	x	9	0	0	0	0	2	0	9	0
chr19	19118155	19119237	circ_901	13	x	1660	4	0	0	0	0	0	6	3
chrX	100290601	100293040	circ_902	22	x	311	2	0	5	0	0	0	0	15
chr16	74694829	74695349	circ_903	136	x	1754	0	4	0	2	20	10	38	62
chr9	98643150	98643575	circ_904	3	x	7	0	0	0	0	0	0	3	0
chr13	52539291	52539334	circ_905	4	x	86	0	0	0	0	0	0	0	4
chr1	11150610	11151654	circ_906	4	x	281	0	0	0	0	0	4	0	0
chr18	9570154	9577189	circ_907	25	x	1126	2	2	0	0	2	3	9	7
chr12	122992764	122999774	circ_908	15	x	268	2	0	0	0	0	0	0	13
chr15	96874778	96874826	circ_909	2	x	0	0	2	0	0	0	0	0	0
chr3	127801325	127806651	circ_910	8	x	544	0	0	0	0	0	5	3	0
chr16	84094286	84108346	circ_911	5	x	192	0	0	0	0	0	0	5	0
chr7	930564	933608	circ_912	13	x	1119	0	0	0	0	0	0	0	13
chr4	102117072	102117273	circ_913	15	x	804	0	4	0	0	6	0	5	0
chr12	49883247	49893988	circ_914	15	x	470	3	0	0	0	3	0	9	0
chr14	68156928	68157138	circ_915	9	x	148	0	0	0	0	0	9	0	0
chr4	1902352	1941505	circ_916	136	x	1606	5	10	12	0	4	11	37	57
chr2	242092890	242109282	circ_917	2	x	185	0	2	0	0	0	0	0	0
chr7	56125796	56126029	circ_918	2	x	35	0	0	0	0	2	0	0	0
chr8	48790284	48792219	circ_919	2	x	216	0	0	0	0	0	0	2	0
chr1	28071164	28081841	circ_920	9	x	21	0	0	0	0	0	0	0	9
chr7	6178722	6187523	circ_921	34	x	107	0	0	0	0	0	0	0	34
chr1	14104912	14109326	circ_922	14	x	129	0	0	5	0	0	0	0	9
chr15	55919205	55921202	circ_923	18	x	113	0	2	0	0	3	0	13	0
chr12	64485055	64491155	circ_924	4	x	63	0	0	0	0	0	0	4	0
chr17	34890221	34890308	circ_925	2	x	26	0	0	0	0	0	2	0	0
chr7	155567743	155567906	circ_926	2	x	45	2	0	0	0	0	0	0	0
chr19	11618271	11618373	circ_927	27	x	1801	0	10	6	11	0	0	0	0
chr14	20811331	20811461	circ_928	21	x	6039811	4	0	0	0	17	0	0	0
chr5	122868262	122911657	circ_929	2	x	101	2	0	0	0	0	0	0	0
chr6	79724798	79735881	circ_930	55	x	666	0	3	0	0	0	7	23	22
chr8	128152988	128156139	circ_931	46	x	975	0	4	0	0	7	0	35	0
chr3	195078419	195138915	circ_932	5	x	6	0	0	0	0	0	0	0	5
chr15	40301814	40311401	circ_933	9	x	196	0	0	0	0	2	3	4	0
chr5	139574030	139574237	circ_934	331	x	4782	3	3	7	5	16	38	66	193
chr2	208420351	208435045	circ_935	2	x	309	0	2	0	0	0	0	0	0
chr22	25771779	25771975	circ_936	160	x	860	3	3	0	0	24	10	59	61
chr15	75772188	75819602	circ_937	2	x	57	0	0	0	0	0	0	2	0
chr7	44005465	44027846	circ_938	2	x	22	2	0	0	0	0	0	0	0
chr11	77333544	77340944	circ_939	16	x	283	0	0	0	0	0	0	5	11
chr10	32573625	32573978	circ_940	3	x	48	0	0	0	0	0	0	3	0
chr9	3395471	3420870	circ_941	7	x	2	0	0	0	0	0	0	7	0
chr21	47642539	47647520	circ_942	4	x	387	0	0	0	4	0	0	0	0
chr2	109388156	109389502	circ_943	191	x	3854	6	8	5	8	18	22	84	40
chr16	11824500	11830089	circ_944	34	x	355	2	0	0	0	5	0	27	0
chr12	123054227	123055673	circ_945	6	x	79	0	0	0	0	3	0	3	0
chr19	49348626	49355583	circ_946	26	x	77	0	0	0	0	0	8	3	15
chr19	46355569	46357765	circ_947	7	x	228	0	0	0	0	3	0	4	0
chr3	130649259	130660543	circ_948	47	x	291	0	2	0	0	5	15	13	12
chr5	178994461	179004137	circ_949	7	x	36	0	0	0	0	0	7	0	0
chr9	37126308	37127260	circ_950	34	x	239	0	0	0	0	2	7	3	22
chr3	5212187	5216099	circ_951	94	x	294	0	7	4	7	0	16	23	37
chr3	196650284	196657771	circ_952	15	x	644	0	0	5	0	2	2	3	3
chr2	127451439	127451523	circ_953	36	x	2738	0	0	0	36	0	0	0	0
chrX	3740414	3747433	circ_954	19	x	1977	2	0	3	0	0	0	0	14
chr1	183938402	183947654	circ_955	4	x	73	0	0	0	0	0	4	0	0
chr11	68272612	68318654	circ_956	7	x	213	0	0	0	0	0	7	0	0
chr2	105912812	105924775	circ_957	2	x	143	0	0	0	2	0	0	0	0
chr8	130874474	130874580	circ_958	4	x	192	0	0	0	0	0	0	4	0
chr14	97319167	97327072	circ_959	5	x	97	0	0	0	0	0	0	5	0
chr6	24502750	24533915	circ_960	3	x	54	0	3	0	0	0	0	0	0
chr7	27668989	27672064	circ_961	407	x	573	0	0	0	0	60	0	347	0
chr10	93185037	93221941	circ_962	296	x	204	5	27	2	0	33	5	217	7
chr11	70263118	70263229	circ_963	61	x	3929	20	27	0	0	0	0	0	14
chr17	29585361	29592357	circ_964	32	x	124	0	0	0	0	3	0	29	0
chr10	76074424	76158337	circ_965	91	x	1632	5	2	0	0	15	14	33	22
chr10	70482211	70500418	circ_966	17	x	1722	0	2	0	0	0	3	3	9
chr6	167435896	167446130	circ_967	3	x	77	0	0	0	0	0	0	3	0
chr5	111570330	111576507	circ_968	32	x	90	2	0	0	0	7	0	23	0
chr9	135985682	135987539	circ_969	4	x	274	0	0	0	0	0	4	0	0
chr15	64410315	64411053	circ_970	249	x	1812	0	11	6	6	19	24	58	125
chr12	116457028	116460406	circ_971	3	x	232	0	0	0	0	0	0	3	0
chr1	180945253	180962561	circ_972	31	x	577	0	0	0	0	6	4	4	17
chr3	179122977	179144030	circ_973	4	x	79	0	0	0	0	0	0	4	0
chr4	2954001	2958538	circ_974	23	x	539	0	0	0	0	0	8	0	15
chr15	89790859	89820122	circ_975	23	x	604	0	0	0	0	0	5	0	18
chrX	77126304	77139525	circ_976	2	x	38	0	0	0	0	2	0	0	0
chr8	81032049	81032708	circ_977	10	x	30	0	0	0	0	5	0	5	0
chr15	22835915	22836171	circ_978	3	x	39	0	0	0	0	0	0	3	0
chr3	8881879	8894632	circ_979	21	x	23	0	0	0	0	0	0	6	15
chr16	90090626	90093588	circ_980	4	x	4	0	0	0	0	0	4	0	0
chr1	44773981	44804988	circ_981	6	x	277	0	0	0	0	4	2	0	0
chr8	27361120	27364511	circ_982	7	x	215	0	0	0	0	0	0	0	7
chr11	309012	314356	circ_983	757	x	168	0	0	317	427	13	0	0	0
chr3	152132729	152165562	circ_984	5	x	251	0	0	0	0	0	0	5	0
chr19	18684102	18684558	circ_985	201	x	11343	2	10	0	5	46	29	77	32
chr1	171492359	171494104	circ_986	17	x	323	0	0	0	0	4	0	13	0
chr2	73761950	73786269	circ_987	2	x	31	0	0	0	0	0	0	2	0
chr10	97396849	97402963	circ_988	7	x	483	0	0	0	0	4	0	3	0
chr2	209168894	209169737	circ_989	2	x	13	0	0	0	0	2	0	0	0
chr5	61738809	61747760	circ_990	2	x	22	0	0	0	0	2	0	0	0
chr16	87367491	87369870	circ_991	13	x	318	0	0	5	0	0	0	6	2
chr5	136602698	136795421	circ_992	4	x	27	0	0	0	0	0	0	4	0
chr7	73601940	73614015	circ_993	5	x	14	0	0	0	0	0	0	5	0
chr12	123064451	123067532	circ_994	26	x	336	0	0	0	0	0	4	4	18
chr6	53133884	53160505	circ_995	16	x	212	0	0	0	0	0	0	12	4
chr7	102076671	102079628	circ_996	8	x	198	0	0	0	0	0	0	0	8
chr13	114193074	114193822	circ_997	7	x	91	0	0	0	0	2	0	5	0
chr8	95848751	95853819	circ_998	5	x	61	0	0	0	0	0	0	5	0
chr1	153724754	153730239	circ_999	7	x	324	0	0	0	0	4	0	3	0
chr3	10018640	10028586	circ_1000	2	x	34	0	0	0	0	0	0	2	0
chr11	32414211	32414301	circ_1001	6	x	235	0	0	6	0	0	0	0	0
chr10	52349912	52350007	circ_1002	3	x	315	0	0	0	0	0	0	3	0
chr8	107691437	107705105	circ_1003	25	x	165	2	5	0	0	2	0	16	0
chr9	94442454	94484862	circ_1004	5	x	31	0	2	0	0	0	0	3	0
chr12	938227	939110	circ_1005	35	x	251	0	0	0	0	0	0	17	18
chr19	55652250	55652670	circ_1006	63	x	2381	0	0	0	0	6	4	17	36
chr1	12460237	12476880	circ_1007	32	x	240	0	0	0	0	0	0	0	32
chr9	21533425	21535832	circ_1008	9	x	40	0	0	0	0	3	0	6	0
chr22	25625402	25855482	circ_1009	7	x	288	0	3	0	0	0	0	4	0
chr16	3708053	3726146	circ_1010	5	x	1805	0	0	0	5	0	0	0	0
chr18	45422891	45423180	circ_1011	58	x	3515	3	4	0	0	5	5	41	0
chr9	108483817	108484902	circ_1012	137	x	1801	3	0	4	4	16	34	29	47
chr7	105098208	105108910	circ_1013	5	x	80	0	0	0	0	3	0	2	0
chr9	35657817	35658017	circ_1014	83	x	330883	83	0	0	0	0	0	0	0
chr18	44656614	44662820	circ_1015	10	x	56	0	0	0	0	4	0	6	0
chr17	47797121	47810082	circ_1016	4	x	244	0	0	0	0	0	0	0	4
chr1	45241705	45243801	circ_1017	5	x	193	0	0	0	0	0	0	5	0
chr1	179959641	179961356	circ_1018	25	x	235	0	0	0	0	4	8	6	7
chr12	31595708	31605410	circ_1019	9	x	213	0	0	0	0	4	0	5	0
chr18	23612362	23637706	circ_1020	34	x	1632	0	3	0	0	4	4	15	8
chr1	155307879	155309159	circ_1021	8	x	359	0	0	0	0	0	0	0	8
chr12	74767801	74775266	circ_1022	3	x	0	0	0	0	3	0	0	0	0
chr16	67605050	67623776	circ_1023	7	x	1	0	0	0	0	0	0	7	0
chr6	35021875	35028030	circ_1024	6	x	106	0	0	6	0	0	0	0	0
chr13	114149816	114175048	circ_1025	55	x	1542	5	2	0	0	2	12	26	8
chr20	61484074	61488990	circ_1026	6	x	496	0	0	0	0	0	0	0	6
chr11	77085372	77091039	circ_1027	18	x	119	0	0	0	0	3	0	15	0
chr1	19519926	19520051	circ_1028	4	x	1141	0	0	0	0	0	0	0	4
chr2	27830711	27840438	circ_1029	4	x	115	0	0	0	0	0	0	4	0
chr18	66368981	66370180	circ_1030	3	x	12	0	0	0	0	0	0	0	3
chr6	5396865	5404934	circ_1031	25	x	749	0	5	0	0	0	7	5	8
chr1	179306971	179310445	circ_1032	20	x	469	2	0	0	0	2	11	5	0
chr6	10407025	10410568	circ_1033	4	x	146	0	0	0	0	0	0	4	0
chr16	16165498	16173335	circ_1034	11	x	570	0	2	0	0	2	0	0	7
chr10	49533782	49534008	circ_1035	2	x	16	0	0	0	0	0	2	0	0
chr20	57470666	57484478	circ_1036	5	x	1018	0	0	0	0	0	0	0	5
chr16	68059317	68083453	circ_1037	2	x	33	0	0	0	0	2	0	0	0
chr17	61829299	61842207	circ_1038	3	x	360	0	0	0	0	0	3	0	0
chr18	13671860	13672221	circ_1039	56	x	346	0	0	0	4	0	13	7	32
chr3	183558357	183562114	circ_1040	55	x	652	0	0	0	3	2	8	11	31
chr20	34295041	34313077	circ_1041	3	x	22	0	0	0	0	3	0	0	0
chr13	30341235	30351400	circ_1042	18	x	42	0	0	0	0	6	0	12	0
chr9	19298053	19316837	circ_1043	3	x	113	0	0	0	0	0	0	3	0
chr12	22796696	22796956	circ_1044	4	x	369	0	0	4	0	0	0	0	0
chr22	19978107	19998031	circ_1045	10	x	505	0	0	0	2	0	0	0	8
chr5	10286465	10300540	circ_1046	2	x	25	0	0	0	0	2	0	0	0
chr6	88331071	88331731	circ_1047	5	x	35	0	0	0	0	0	0	5	0
chr14	70442431	70490164	circ_1048	4	x	344	0	0	0	0	0	0	4	0
chr6	149846278	149862722	circ_1049	3	x	30	0	0	0	0	0	3	0	0
chr4	185573176	185583057	circ_1050	2	x	146	0	0	0	2	0	0	0	0
chr19	35169641	35174143	circ_1051	2	x	2	0	0	0	0	2	0	0	0
chr7	42187824	42212285	circ_1052	4	x	0	0	0	0	0	2	0	2	0
chr17	37437641	37441826	circ_1053	34	x	172	2	0	0	0	14	0	18	0
chr7	101821748	101837170	circ_1054	2	x	99	0	0	0	0	2	0	0	0
chr2	148990813	149099905	circ_1055	2	x	8	0	0	0	0	2	0	0	0
chr19	18860590	18864395	circ_1056	10	x	88	0	0	0	0	0	0	5	5
chr12	64456696	64509673	circ_1057	9	x	32	0	0	0	0	3	0	6	0
chr19	33486931	33490611	circ_1058	5	x	57	0	0	0	0	0	0	5	0
chr11	47445596	47445668	circ_1059	3	x	692	3	0	0	0	0	0	0	0
chrX	118540422	118560317	circ_1060	4	x	50	0	0	0	0	0	0	4	0
chr2	203960037	203962356	circ_1061	6	x	0	0	0	0	0	0	0	0	6
chr4	39226503	39230310	circ_1062	2	x	1	0	0	0	0	2	0	0	0
chr13	48954188	48955579	circ_1063	2	x	37	0	0	0	0	0	0	2	0
chr1	113392931	113471974	circ_1064	2	x	476	0	2	0	0	0	0	0	0
chr12	31632522	31648853	circ_1065	11	x	674	0	4	0	0	4	0	3	0
chr5	151166163	151175136	circ_1066	30	x	1506	0	0	0	0	2	17	11	0
chr7	6854394	6862991	circ_1067	30	x	413	3	0	0	0	9	14	4	0
chr22	46085591	46114373	circ_1068	478	x	2029	14	20	7	5	106	33	226	67
chr2	37499522	37518142	circ_1069	3	x	885	0	3	0	0	0	0	0	0
chr11	28311752	28318478	circ_1070	32	x	93	0	0	0	0	7	0	0	25
chr19	38074871	38077646	circ_1071	17	x	0	0	0	0	0	0	9	8	0
chr2	127447830	127447887	circ_1072	136	x	3942	0	0	46	66	0	24	0	0
chr15	50751196	50763992	circ_1073	14	x	552	0	0	0	0	0	0	9	5
chr11	4128664	4133292	circ_1074	16	x	1227	2	0	0	0	0	0	14	0
chr21	44279771	44296877	circ_1075	17	x	829	0	0	0	0	0	0	3	14
chr15	65790201	65804902	circ_1076	12	x	201	0	0	0	3	3	0	6	0
chr1	65047838	65068595	circ_1077	2	x	2	0	0	0	0	2	0	0	0
chr4	147363934	147431201	circ_1078	13	x	46	0	0	0	0	0	0	9	4
chr5	134002512	134007576	circ_1079	42	x	246	2	0	0	0	4	0	15	21
chr12	56182858	56197512	circ_1080	83	x	1391	0	2	0	3	2	14	22	40
chr6	26056122	26056253	circ_1081	274	x	384664	0	0	0	0	0	133	94	47
chr2	65473657	65482828	circ_1082	5	x	140	0	0	0	0	0	0	0	5
chr5	159520107	159521072	circ_1083	7	x	25	0	0	0	0	0	0	7	0
chr15	89843030	89858620	circ_1084	5	x	122	0	0	0	0	0	5	0	0
chr12	110566754	110581350	circ_1085	3	x	74	0	3	0	0	0	0	0	0
chr6	169982931	170089404	circ_1086	5	x	4	0	5	0	0	0	0	0	0
chr21	34072147	34074357	circ_1087	8	x	24	0	0	0	0	0	0	8	0
chr16	14687153	14698083	circ_1088	17	x	461	0	0	0	0	0	0	0	17
chr7	104800953	104844232	circ_1089	12	x	233	0	0	0	0	0	0	4	8
chr11	45970436	45975176	circ_1090	3	x	30	0	0	0	0	0	0	3	0
chr10	71912018	71921687	circ_1091	128	x	3482	0	4	8	7	8	23	0	78
chr16	2367283	2367765	circ_1092	7	x	94	0	0	0	0	0	0	0	7
chr17	28003837	28022541	circ_1093	9	x	183	0	0	0	0	3	0	6	0
chr2	190670377	190682906	circ_1094	25	x	661	3	0	0	2	5	5	10	0
chr11	85707868	85718626	circ_1095	85	x	10372	0	0	5	0	3	13	15	49
chr3	9051991	9057415	circ_1096	2	x	3	0	0	0	0	0	0	2	0
chr20	40040783	40045989	circ_1097	19	x	158	0	0	0	0	0	0	0	19
chr3	15726732	15731727	circ_1098	45	x	181	0	0	0	0	0	10	0	35
chr2	37449518	37449598	circ_1099	4	x	506	0	0	4	0	0	0	0	0
chr16	1859238	1873038	circ_1100	8	x	31	0	0	0	0	0	0	8	0
chr6	101296023	101296972	circ_1101	11	x	78	0	0	0	0	0	0	4	7
chr1	39222095	39223596	circ_1102	10	x	0	0	0	0	0	0	10	0	0
chr19	4405908	4418073	circ_1103	26	x	254	0	0	0	0	2	0	0	24
chr21	45157215	45157461	circ_1104	3	x	5	0	0	0	3	0	0	0	0
chr21	46536847	46540874	circ_1105	3	x	119	0	3	0	0	0	0	0	0
chr11	14532417	14540587	circ_1106	9	x	192	0	0	0	0	0	0	0	9
chr12	25362732	25380346	circ_1107	7	x	23	0	0	0	0	0	7	0	0
chr5	146017813	146030287	circ_1108	11	x	65	0	0	0	0	2	0	9	0
chr19	19603114	19603445	circ_1109	2	x	1961	0	0	0	0	0	0	0	2
chr9	114170850	114206774	circ_1110	8	x	592	0	0	0	0	0	0	0	8
chr10	17775833	17818169	circ_1111	5	x	8	0	0	0	0	0	0	5	0
chr9	26910335	26913945	circ_1112	20	x	168	0	0	0	0	0	6	7	7
chr10	27040526	27059274	circ_1113	4	x	109	0	0	0	0	0	0	4	0
chr8	109226835	109254142	circ_1114	7	x	132	0	0	0	0	0	0	0	7
chr1	155650206	155753880	circ_1115	35	x	18	0	0	0	0	0	35	0	0
chr21	17150222	17172162	circ_1116	16	x	109	0	0	0	0	5	0	11	0
chr4	2626988	2628304	circ_1117	114	x	390	0	0	0	4	9	13	21	67
chr1	27267947	27268309	circ_1118	138	x	7172	3	0	7	2	8	27	17	74
chr8	28013458	28019595	circ_1119	249	x	1137	2	6	5	2	25	38	73	98
chr6	43492208	43494485	circ_1120	35	x	2135	0	2	0	2	3	7	8	13
chr4	83978078	83978561	circ_1121	43	x	514	0	0	0	4	4	0	10	25
chr8	130411776	130503994	circ_1122	6	x	184	0	0	0	0	0	0	0	6
chr7	130737183	130785946	circ_1123	6	x	18	0	0	0	0	6	0	0	0
chr17	37880978	37882106	circ_1124	32	x	513	3	4	0	0	12	0	13	0
chr5	109103235	109125228	circ_1125	33	x	424	0	0	0	0	3	0	18	12
chr5	142416760	142437312	circ_1126	41	x	123	6	0	0	0	13	0	22	0
chr12	69652621	69652705	circ_1127	2	x	949	0	0	0	2	0	0	0	0
chr4	184952758	184981246	circ_1128	3	x	2	0	3	0	0	0	0	0	0
chr2	32726779	32728303	circ_1129	2	x	36	0	0	0	0	2	0	0	0
chr11	34104371	34104588	circ_1130	41	x	2098	0	0	0	0	2	0	12	27
chr13	60667761	60707123	circ_1131	34	x	371	0	0	0	3	8	8	8	7
chr4	17819641	17832739	circ_1132	5	x	110	0	0	0	0	0	5	0	0
chr15	67519238	67529158	circ_1133	37	x	449	0	0	0	0	3	0	8	26
chr12	19615443	19641341	circ_1134	5	x	29	0	0	0	5	0	0	0	0
chr19	14568842	14569187	circ_1135	117	x	2579	0	6	4	2	8	8	18	71
chr17	42929776	42932372	circ_1136	35	x	2976	0	2	0	0	3	12	11	7
chr4	2597881	2659607	circ_1137	7	x	220	0	0	0	0	0	0	0	7
chr1	2335445	2342286	circ_1138	2	x	76	0	0	0	2	0	0	0	0
chr2	178096616	178098999	circ_1139	127	x	2188	0	2	4	7	13	24	33	44
chr5	14405956	14420130	circ_1140	30	x	743	2	5	0	0	7	0	16	0
chr19	53311259	53393581	circ_1141	9	x	20	0	0	0	0	0	0	9	0
chr17	1161853	1162853	circ_1142	6	x	3	0	0	0	0	0	0	6	0
chr2	174034532	174047683	circ_1143	3	x	15	0	0	0	0	0	0	3	0
chr3	150280328	150286079	circ_1144	37	x	1219	0	6	0	0	0	2	23	6
chr17	29483000	29533389	circ_1145	4	x	99	0	0	0	0	0	0	4	0
chr2	228770951	228783572	circ_1146	2	x	0	0	2	0	0	0	0	0	0
chr15	44887456	44889141	circ_1147	3	x	74	0	0	0	0	0	3	0	0
chr5	137284643	137284873	circ_1148	20	x	42	0	0	0	0	5	0	15	0
chr8	6312663	6357450	circ_1149	19	x	68	3	0	0	0	9	0	7	0
chr1	78178884	78180468	circ_1150	5	x	235	0	0	0	0	0	0	5	0
chr10	51116500	51364771	circ_1151	11	x	82	0	0	0	0	0	0	0	11
chr2	10784445	10794673	circ_1152	35	x	540	0	0	0	0	0	0	15	20
chr13	60707090	60707810	circ_1153	6	x	9	0	0	0	0	0	0	6	0
chr11	124118551	124159075	circ_1154	54	x	69	0	0	0	0	0	16	0	38
chr10	135211938	135213123	circ_1155	7	x	351	0	0	0	0	3	0	4	0
chr8	42924697	42940539	circ_1156	7	x	163	0	0	0	0	0	0	0	7
chr1	12422775	12476880	circ_1157	4	x	245	0	0	0	0	0	0	0	4
chr6	56938436	56955692	circ_1158	3	x	117	0	0	3	0	0	0	0	0
chr14	50069087	50074839	circ_1159	21	x	134	0	0	0	4	0	0	17	0
chr19	1011365	1011662	circ_1160	4	x	969	0	0	0	0	0	0	4	0
chr1	222997225	223008557	circ_1161	38	x	190	0	2	0	0	0	0	36	0
chr6	160813442	160831878	circ_1162	4	x	19	0	0	0	0	0	0	4	0
chr11	70266505	70266616	circ_1163	12	x	942	0	0	0	0	0	6	6	0
chrX	38182105	38182777	circ_1164	3	x	2	0	0	0	0	3	0	0	0
chr17	47797121	47797798	circ_1165	41	x	563	0	0	0	0	0	11	0	30
chr6	90537646	90537740	circ_1166	3	x	7	0	0	3	0	0	0	0	0
chr1	67411832	67412845	circ_1167	8	x	52	0	0	0	0	2	0	6	0
chr15	50911941	50926753	circ_1168	2	x	329	0	2	0	0	0	0	0	0
chr16	88052033	88071617	circ_1169	325	x	1118	4	25	0	9	60	23	144	60
chr22	40752113	40753870	circ_1170	11	x	34	2	0	0	0	0	0	0	9
chr7	77365726	77379381	circ_1171	5	x	97	2	0	0	0	0	0	3	0
chr16	2105980	2108874	circ_1172	31	x	195	0	0	0	0	10	0	12	9
chr13	101294464	101322823	circ_1173	2	x	18	0	0	0	0	2	0	0	0
chr1	11174531	11174869	circ_1174	4	x	1	0	0	0	0	4	0	0	0
chr2	169541832	169574488	circ_1175	2	x	0	0	0	0	0	0	0	0	2
chr20	35693826	35696589	circ_1176	10	x	579	0	0	0	2	0	3	0	5
chr3	133894452	133914026	circ_1177	275	x	1110	8	31	4	5	24	16	110	77
chr4	147227077	147230003	circ_1178	2	x	18	2	0	0	0	0	0	0	0
chr17	42961016	42962652	circ_1179	2	x	2294	0	0	0	2	0	0	0	0
chr4	40427809	40632638	circ_1180	3	x	13	0	0	0	0	0	0	3	0
chr1	47735306	47767420	circ_1181	4	x	705	0	0	4	0	0	0	0	0
chr7	98530926	98579499	circ_1182	6	x	84	0	0	0	0	0	6	0	0
chr17	19921299	20013875	circ_1183	89	x	175	0	0	4	0	4	27	12	42
chr1	109148844	109154916	circ_1184	2	x	729	0	2	0	0	0	0	0	0
chr4	153332454	153403825	circ_1185	7	x	38	0	0	0	0	0	2	0	5
chr9	116241770	116247973	circ_1186	7	x	92	0	0	0	0	0	0	7	0
chr7	99195558	99208224	circ_1187	12	x	3	0	0	0	0	0	0	0	12
chr12	110574580	110581350	circ_1188	7	x	13	0	0	0	0	0	0	7	0
chr5	87521585	87524345	circ_1189	2	x	30	0	0	0	0	2	0	0	0
chr6	147588219	147637543	circ_1190	5	x	1795	0	0	0	5	0	0	0	0
chr17	38151275	38151463	circ_1191	3	x	3952	0	0	0	3	0	0	0	0
chr16	24762046	24769681	circ_1192	175	x	1034	0	11	0	17	8	22	92	25
chr1	154213988	154221913	circ_1193	7	x	92	0	0	0	0	7	0	0	0
chr15	101104892	101105470	circ_1194	81	x	114	0	0	0	0	0	14	6	61
chr5	141008803	141014505	circ_1195	2	x	188	0	0	0	0	0	0	2	0
chr19	12825634	12826553	circ_1196	438	x	3029	4	17	9	8	41	57	138	164
chrX	130917914	130919286	circ_1197	10	x	701	2	0	0	0	8	0	0	0
chr16	9186777	9186858	circ_1198	104	x	2392	0	35	27	42	0	0	0	0
chr13	95768175	95830345	circ_1199	6	x	563	0	0	0	0	0	0	0	6
chr16	74490546	74493687	circ_1200	8	x	133	0	0	0	0	3	0	5	0
chr15	75782548	75819602	circ_1201	21	x	320	0	0	3	3	0	5	0	10
chr16	70560489	70566523	circ_1202	2	x	962	0	2	0	0	0	0	0	0
chr10	7230585	7239649	circ_1203	3	x	55	0	0	0	0	3	0	0	0
chr4	184749330	184765515	circ_1204	3	x	18	0	0	0	0	3	0	0	0
chr16	80646522	80654832	circ_1205	23	x	1062	0	2	0	0	7	0	14	0
chr6	37280693	37284982	circ_1206	12	x	90	0	0	0	0	6	0	6	0
chr7	120764384	120782195	circ_1207	5	x	4444	0	0	0	3	0	2	0	0
chr7	28527792	28547355	circ_1208	9	x	0	0	0	0	0	0	0	9	0
chr1	22079484	22084276	circ_1209	6	x	79	0	0	0	0	0	6	0	0
chr1	150790395	150799093	circ_1210	11	x	263	0	0	0	0	0	4	7	0
chr3	125195538	125208307	circ_1211	4	x	27	0	0	0	0	0	0	4	0
chr17	556530	565135	circ_1212	8	x	162	2	4	0	0	2	0	0	0
chr2	29129325	29145849	circ_1213	6	x	968	0	6	0	0	0	0	0	0
chr1	28406884	28407371	circ_1214	3	x	22	0	0	3	0	0	0	0	0
chr4	151749331	151753128	circ_1215	43	x	569	0	0	0	0	0	12	6	25
chr5	14290824	14316852	circ_1216	35	x	1203	0	5	0	0	9	0	21	0
chr17	4186092	4200109	circ_1217	459	x	3515	12	31	3	9	55	17	261	71
chr10	123661905	123683844	circ_1218	11	x	193	0	0	0	0	0	0	11	0
chr2	97808376	97851247	circ_1219	48	x	522	14	13	12	9	0	0	0	0
chr21	46702263	46705243	circ_1220	11	x	114	0	0	0	0	0	0	0	11
chr13	21557362	21557945	circ_1221	9	x	0	0	0	0	0	0	0	0	9
chr19	21558039	21558766	circ_1222	16	x	12	0	0	0	0	5	0	11	0
chr1	245927342	246093239	circ_1223	13	x	191	0	0	0	0	0	5	8	0
chr2	106746129	106782539	circ_1224	10	x	150	0	0	0	0	4	0	6	0
chr1	114065083	114092253	circ_1225	7	x	34	0	0	0	0	0	0	7	0
chrM	3079	3192	circ_1226	25	x	780898	25	0	0	0	0	0	0	0
chr12	19615443	19619784	circ_1227	38	x	251	0	2	0	0	3	6	18	9
chr5	177638890	177651565	circ_1228	2	x	101	0	0	0	0	0	2	0	0
chr2	171910270	171939362	circ_1229	5	x	26	0	0	0	0	2	0	3	0
chr2	38378836	38414220	circ_1230	2	x	10	0	0	0	0	0	0	2	0
chr12	30802070	30809684	circ_1231	3	x	90	0	0	0	0	0	0	3	0
chr5	151166132	151175136	circ_1232	87	x	7381	2	2	0	5	19	7	38	14
chr19	8612919	8613201	circ_1233	7	x	0	0	0	0	0	0	0	0	7
chr12	72312230	72315234	circ_1234	11	x	43	0	0	0	0	0	0	0	11
chr22	19502271	19502410	circ_1235	20	x	2017	0	0	0	0	0	0	2	18
chr9	119093522	119097353	circ_1236	45	x	47	0	0	0	0	14	0	31	0
chr2	44132830	44175657	circ_1237	3	x	767	3	0	0	0	0	0	0	0
chr4	39301640	39304771	circ_1238	11	x	158	0	0	0	0	2	3	6	0
chr7	90355880	90356126	circ_1239	30	x	26	0	2	0	0	6	0	22	0
chr7	44706334	44721447	circ_1240	6	x	431	0	0	0	0	6	0	0	0
chr5	58764121	58804477	circ_1241	6	x	61	2	0	0	0	4	0	0	0
chr12	39266805	39268313	circ_1242	4	x	93	0	0	0	0	0	0	4	0
chr7	77530027	77531237	circ_1243	2	x	732	0	2	0	0	0	0	0	0
chr19	14231060	14237049	circ_1244	30	x	981	0	0	0	0	0	9	5	16
chr7	26242590	26248175	circ_1245	41	x	420	0	0	4	0	0	0	10	27
chr2	109408130	109432561	circ_1246	9	x	86	0	0	0	0	2	7	0	0
chr7	33185853	33217203	circ_1247	40	x	60	3	2	0	0	7	0	28	0
chr18	20521506	20529676	circ_1248	6	x	38	0	0	0	0	0	0	6	0
chr2	112604714	112608487	circ_1249	4	x	23	0	0	0	0	4	0	0	0
chrX	141710846	141728859	circ_1250	8	x	7	0	0	0	0	3	0	5	0
chr1	186330753	186330819	circ_1251	6	x	1386	0	0	6	0	0	0	0	0
chr1	64515362	64516388	circ_1252	40	x	35	0	0	0	0	12	0	28	0
chr2	42909540	42913233	circ_1253	7	x	46	0	0	0	0	0	0	7	0
chr16	1364020	1370284	circ_1254	8	x	1008	0	0	0	0	0	0	8	0
chr20	50234028	50245611	circ_1255	7	x	147	0	0	0	0	0	0	7	0
chr11	6243671	6245937	circ_1256	3	x	39	0	0	0	0	3	0	0	0
chr1	231506307	231509845	circ_1257	170	x	773	7	18	4	0	32	15	61	33
chr7	140439611	140454033	circ_1258	2	x	20	0	0	0	0	0	0	2	0
chr16	67644726	67646024	circ_1259	306	x	2408	5	28	7	17	15	46	70	118
chr12	46622935	46633676	circ_1260	2	x	305	0	0	0	0	2	0	0	0
chr11	3789810	3791709	circ_1261	7	x	301	0	0	0	0	0	7	0	0
chr3	195415403	195416309	circ_1262	90	x	327	0	2	0	10	8	13	27	30
chr2	74392344	74399879	circ_1263	30	x	415	0	0	0	0	3	0	9	18
chr19	49502267	49505867	circ_1264	5	x	22	0	0	0	0	0	5	0	0
chr8	142165947	142170886	circ_1265	3	x	131	0	0	0	0	0	0	3	0
chr9	5656582	5666072	circ_1266	6	x	29	0	0	0	0	3	0	3	0
chr6	35586872	35611125	circ_1267	4	x	94	0	0	0	0	2	0	2	0
chr5	170597133	170640742	circ_1268	5	x	95	0	0	0	0	0	0	5	0
chr12	11273608	11281962	circ_1269	31	x	96	0	0	0	0	9	7	15	0
chr3	47537147	47552716	circ_1270	2	x	30	0	0	0	0	2	0	0	0
chr16	21629185	21629395	circ_1271	23	x	269	0	0	0	0	0	18	5	0
chr9	14125630	14155892	circ_1272	2	x	371	0	0	0	0	0	0	2	0
chr10	12833156	12858327	circ_1273	8	x	219	0	0	0	0	2	0	6	0
chr2	204281630	204291992	circ_1274	11	x	54	0	0	0	0	0	0	11	0
chr12	121858044	121861320	circ_1275	17	x	911	0	0	2	0	0	0	8	7
chr8	101299728	101300495	circ_1276	4	x	75	0	0	0	0	0	0	4	0
chr9	36375930	36390613	circ_1277	16	x	66	0	0	0	0	3	8	5	0
chr9	125642033	125659855	circ_1278	2	x	181	0	0	0	2	0	0	0	0
chr3	53908237	53910107	circ_1279	35	x	239	2	0	0	0	6	0	12	15
chr12	118838463	118852275	circ_1280	13	x	67	0	0	0	0	3	0	0	10
chr7	23433960	23435817	circ_1281	77	x	199	0	2	0	6	5	19	9	36
chr12	19498775	19506936	circ_1282	5	x	57	0	0	0	0	3	0	2	0
chr14	39514366	39517933	circ_1283	7	x	163	0	0	0	0	0	0	7	0
chr3	33644443	33650118	circ_1284	5	x	99	0	0	0	0	2	0	3	0
chr3	33465022	33467233	circ_1285	16	x	288	0	0	0	0	0	4	7	5
chr3	65702976	65711426	circ_1286	3	x	5	0	0	0	0	3	0	0	0
chr17	41348497	41352625	circ_1287	9	x	778	0	0	0	0	3	0	6	0
chr3	15452751	15457449	circ_1288	14	x	212	3	0	3	0	2	4	2	0
chr15	35182415	35185974	circ_1289	7	x	452	0	0	0	3	0	0	0	4
chr15	77544708	77576372	circ_1290	3	x	15	0	0	0	0	0	0	3	0
chr16	68900981	68914533	circ_1291	29	x	333	0	3	0	0	9	0	17	0
chr3	169693395	169694839	circ_1292	6	x	15	0	0	0	0	0	0	6	0
chr1	246078621	246078942	circ_1293	58	x	2103	0	0	2	2	0	21	0	33
chr1	220964832	220978616	circ_1294	35	x	703	3	0	0	0	7	0	25	0
chr10	76360136	76360251	circ_1295	4	x	136	0	0	0	0	0	0	4	0
chr9	131114916	131115820	circ_1296	47	x	1245	2	0	4	2	10	4	8	17
chr20	33077070	33092208	circ_1297	30	x	250	0	0	0	0	6	0	12	12
chr3	37291188	37315092	circ_1298	74	x	468	0	4	0	7	7	11	14	31
chr1	222897433	222898897	circ_1299	108	x	252	0	0	0	0	16	17	41	34
chr5	151169883	151170623	circ_1300	154	x	3721	5	5	8	6	16	13	68	33
chr7	131082025	131096142	circ_1301	4	x	683	0	4	0	0	0	0	0	0
chr17	20910208	20924539	circ_1302	2	x	862	0	0	0	0	0	0	2	0
chr12	104712690	104721449	circ_1303	7	x	869	0	0	0	0	0	0	7	0
chr19	1356322	1362350	circ_1304	3	x	107	0	3	0	0	0	0	0	0
chr9	125042721	125054119	circ_1305	127	x	301	2	0	6	10	18	23	22	46
chr16	11778020	11830089	circ_1306	4	x	451	0	2	0	0	2	0	0	0
chr14	31849672	31858211	circ_1307	4	x	174	0	0	0	0	0	0	4	0
chr12	69214104	69222711	circ_1308	32	x	275	0	0	0	0	4	7	21	0
chr19	2762503	2769089	circ_1309	21	x	755	0	0	0	0	0	8	0	13
chr12	56530527	56532797	circ_1310	8	x	574	0	0	0	0	0	0	8	0
chr1	78107068	78107340	circ_1311	65	x	263	0	2	0	0	5	18	21	19
chr17	421179	421699	circ_1312	9	x	40	0	0	0	0	0	0	0	9
chr22	23627219	23632600	circ_1313	47	x	1257	0	0	0	0	0	15	0	32
chr2	39526883	39542529	circ_1314	9	x	109	0	0	0	0	0	0	4	5
chr12	6619444	6619698	circ_1315	13	x	10342	0	9	0	4	0	0	0	0
chr19	49834873	49835577	circ_1316	5	x	38	0	2	0	0	0	0	3	0
chr3	12353878	12422990	circ_1317	29	x	85	0	0	0	0	0	0	29	0
chr1	175996707	176085817	circ_1318	4	x	52	0	0	0	0	0	4	0	0
chr4	1821064	1821109	circ_1319	11	x	1192	0	2	2	0	0	7	0	0
chr1	217622590	217671737	circ_1320	6	x	9	0	0	0	0	3	0	3	0
chr8	124089350	124132428	circ_1321	43	x	698	3	5	6	5	4	0	20	0
chr6	2195015	2214297	circ_1322	3	x	0	0	0	0	0	0	0	3	0
chr6	150158473	150174296	circ_1323	3	x	331	0	0	0	0	0	0	3	0
chr12	39071253	39080504	circ_1324	3	x	20	0	0	0	0	3	0	0	0
chr9	74817486	74846097	circ_1325	9	x	222	0	0	0	0	3	0	6	0
chr15	89645730	89659752	circ_1326	3	x	312	0	0	0	3	0	0	0	0
chr17	1437392	1456443	circ_1327	9	x	265	0	0	0	0	2	0	7	0
chr9	74477466	74485178	circ_1328	2	x	204	0	2	0	0	0	0	0	0
chr17	34864900	34867294	circ_1329	714	x	4816	17	41	6	12	141	41	334	122
chr11	36415395	36472885	circ_1330	2	x	64	0	0	0	0	0	0	2	0
chr7	23650789	23651172	circ_1331	130	x	120	12	7	0	6	16	22	33	34
chr3	32745359	32750312	circ_1332	12	x	51	0	0	0	0	4	0	8	0
chr3	20215740	20216547	circ_1333	4	x	29	0	0	0	0	0	0	0	4
chr19	1220371	1221339	circ_1334	4	x	1366	0	0	0	0	0	0	0	4
chr19	311844	336173	circ_1335	3	x	90	0	0	0	0	0	3	0	0
chr18	20945597	20953727	circ_1336	10	x	243	0	0	0	0	0	0	0	10
chr13	77779390	77786295	circ_1337	7	x	70	0	0	0	0	3	0	0	4
chr13	93909615	94014743	circ_1338	17	x	14	0	0	0	0	0	14	0	3
chr3	33905580	33906804	circ_1339	2	x	1118	0	2	0	0	0	0	0	0
chr20	34312491	34313077	circ_1340	170	x	1682	3	9	0	0	24	28	47	59
chr4	140450184	140454520	circ_1341	5	x	462	0	2	0	0	0	0	3	0
chr15	65844013	65856680	circ_1342	52	x	1613	0	4	0	0	2	10	14	22
chr2	58942748	58942982	circ_1343	2	x	2	0	0	2	0	0	0	0	0
chr22	30032739	30035201	circ_1344	140	x	1802	4	7	0	0	14	23	44	48
chr1	235357327	235377341	circ_1345	4	x	6	0	0	0	0	0	0	4	0
chr9	115166274	115181238	circ_1346	98	x	1969	0	6	0	5	4	8	49	26
chr1	154231452	154232505	circ_1347	114	x	1773	0	3	0	0	0	11	18	82
chr15	93527730	93528700	circ_1348	4	x	2	0	0	0	0	4	0	0	0
chr16	33964507	33964991	circ_1349	2	x	7567	0	0	0	0	0	0	2	0
chr14	103915255	103923549	circ_1350	7	x	138	2	0	0	0	5	0	0	0
chr11	108129712	108138069	circ_1351	8	x	26	0	0	0	0	8	0	0	0
chr7	6470110	6476164	circ_1352	15	x	394	2	0	0	0	4	0	3	6
chr9	74354978	74355148	circ_1353	70	x	491	0	3	0	0	9	3	23	32
chr7	2622213	2632760	circ_1354	4	x	177	0	4	0	0	0	0	0	0
chr2	172666115	172671712	circ_1355	8	x	116	0	0	0	0	0	0	0	8
chr5	65284462	65290692	circ_1356	892	x	3164	22	61	5	11	122	51	484	136
chr16	69189773	69202901	circ_1357	22	x	960	2	0	0	9	0	3	8	0
chr15	75215988	75219228	circ_1358	215	x	1746	4	8	3	8	27	34	93	38
chr1	87368963	87373943	circ_1359	6	x	36	0	0	0	0	0	0	6	0
chr17	29483000	29546136	circ_1360	12	x	126	0	5	0	0	2	0	5	0
chr4	151682934	151729550	circ_1361	62	x	1214	2	0	0	0	17	6	27	10
chr1	154569280	154569743	circ_1362	2	x	88	0	0	0	0	2	0	0	0
chr14	103894723	103918320	circ_1363	6	x	78	0	0	0	0	2	0	4	0
chr11	400408	400579	circ_1364	6	x	400	0	0	6	0	0	0	0	0
chr9	127982605	127982979	circ_1365	2	x	106	0	0	0	0	0	2	0	0
chr12	14609494	14628902	circ_1366	7	x	71	0	0	0	0	0	0	7	0
chr11	73936249	73950301	circ_1367	24	x	353	0	0	0	0	0	13	0	11
chr1	44804716	44804994	circ_1368	159	x	3274	0	5	4	6	6	24	27	87
chr16	27715216	27720241	circ_1369	8	x	90	0	0	0	0	2	0	6	0
chr12	112890998	112893867	circ_1370	2	x	24	0	0	0	0	2	0	0	0
chrX	114700105	114700366	circ_1371	4	x	13	0	0	0	0	0	0	4	0
chr12	122332644	122341013	circ_1372	96	x	2321	3	3	0	5	14	21	22	28
chr5	127466758	127477673	circ_1373	17	x	91	0	0	0	0	0	3	14	0
chr13	96622365	96648389	circ_1374	31	x	361	7	3	0	0	7	0	14	0
chr9	19070216	19096767	circ_1375	73	x	525	0	6	0	0	0	11	23	33
chr17	8157176	8161517	circ_1376	12	x	1412	0	0	0	0	0	4	0	8
chr11	73620443	73638429	circ_1377	3	x	31	0	0	0	0	0	0	3	0
chr2	86338235	86343721	circ_1378	6	x	478	0	0	0	0	0	0	0	6
chr2	23427090	23429822	circ_1379	2	x	0	0	0	0	0	0	0	2	0
chr9	140477434	140483170	circ_1380	25	x	767	0	0	0	0	0	2	0	23
chr14	23165197	23168310	circ_1381	9	x	14	0	0	0	0	0	9	0	0
chr4	151792496	151814301	circ_1382	3	x	136	0	0	0	0	0	3	0	0
chr5	72347175	72354351	circ_1383	3	x	82	0	0	0	0	0	3	0	0
chr12	120995348	120998689	circ_1384	10	x	409	0	0	0	0	6	0	4	0
chr17	29527439	29541603	circ_1385	41	x	185	0	0	0	0	12	0	29	0
chr2	63711737	63720074	circ_1386	79	x	332	3	2	0	0	14	10	33	17
chr12	111916873	111924628	circ_1387	19	x	32	0	0	0	0	4	0	15	0
chr2	69553302	69556556	circ_1388	3	x	185	0	0	0	0	0	0	3	0
chr10	75830427	75849956	circ_1389	3	x	1361	0	0	0	0	0	0	0	3
chrX	46844284	46845193	circ_1390	18	x	51	0	0	0	0	0	3	6	9
chr15	63824845	63850387	circ_1391	11	x	869	0	2	0	0	7	0	2	0
chr11	13435076	13443385	circ_1392	295	x	1134	3	16	13	11	9	40	77	126
chr5	115202366	115238689	circ_1393	3	x	119	0	3	0	0	0	0	0	0
chr11	601573	603436	circ_1394	20	x	613	0	0	0	0	0	3	0	17
chr19	5039846	5082515	circ_1395	7	x	150	0	0	0	0	0	0	0	7
chr6	149833290	149862722	circ_1396	13	x	417	2	0	3	0	0	8	0	0
chr6	89600213	89614674	circ_1397	4	x	59	0	0	0	0	0	0	0	4
chr9	133569358	133569434	circ_1398	2	x	98	0	0	0	2	0	0	0	0
chr2	159313664	159477933	circ_1399	4	x	614	0	0	0	0	0	0	0	4
chr15	41371898	41373271	circ_1400	9	x	129	0	0	0	0	0	0	0	9
chr17	57814813	57895134	circ_1401	31	x	586	2	0	0	0	5	0	6	18
chr14	61482621	61518853	circ_1402	3	x	5	0	0	0	0	0	0	3	0
chr19	36940132	36940903	circ_1403	14	x	8	0	0	0	0	0	0	0	14
chr4	183812555	183815758	circ_1404	21	x	426	0	0	0	0	0	6	0	15
chr15	91136867	91161200	circ_1405	3	x	194	0	0	0	0	0	0	3	0
chr12	62687959	62749256	circ_1406	3	x	255	0	0	0	0	0	0	0	3
chr17	41197678	41215968	circ_1407	9	x	242	0	0	0	0	2	0	7	0
chr6	56716194	56765419	circ_1408	48	x	155	0	5	0	0	10	0	33	0
chr1	52959282	52962855	circ_1409	15	x	182	0	0	0	0	3	0	12	0
chr1	53343353	53358647	circ_1410	66	x	493	2	0	4	8	7	18	11	16
chr9	109734285	109746690	circ_1411	17	x	37	0	0	0	0	3	0	14	0
chr2	183859566	183888644	circ_1412	10	x	103	0	0	0	0	2	8	0	0
chrM	2242	2416	circ_1413	3	x	626436	3	0	0	0	0	0	0	0
chr2	11728871	11738986	circ_1414	2	x	0	0	0	0	0	0	0	2	0
chr17	38562635	38564882	circ_1415	22	x	1065	0	0	0	0	4	0	9	9
chr4	103635594	103645124	circ_1416	6	x	164	0	3	0	0	0	0	3	0
chr2	64778576	64780543	circ_1417	33	x	544	0	5	13	11	0	4	0	0
chr21	35475133	35515028	circ_1418	13	x	130	0	0	0	0	0	0	0	13
chr9	22046749	22049227	circ_1419	6	x	467	0	0	0	0	0	0	6	0
chr1	9613683	9640292	circ_1420	2	x	4	0	0	0	0	0	2	0	0
chr10	44052479	44053619	circ_1421	10	x	93	0	0	0	0	0	0	0	10
chr2	55040368	55056614	circ_1422	61	x	73	4	9	0	0	10	0	38	0
chr3	9840177	9844587	circ_1423	2	x	15	0	2	0	0	0	0	0	0
chr11	47648631	47660603	circ_1424	6	x	247	0	0	0	0	0	0	6	0
chr7	10601108	10688096	circ_1425	54	x	1053	0	0	6	7	0	13	0	28
chr17	79564270	79575848	circ_1426	4	x	267	0	0	0	0	0	0	4	0
chr9	14306987	14307519	circ_1427	3	x	31	0	0	0	0	0	0	3	0
chr14	67291191	67346751	circ_1428	3	x	42	0	0	0	0	0	0	3	0
chr1	21553651	21554534	circ_1429	14	x	547	0	0	0	0	0	4	10	0
chr17	2597193	2597298	circ_1430	4	x	284	0	0	0	4	0	0	0	0
chr19	1011739	1011991	circ_1431	3	x	848	0	0	0	0	0	0	3	0
chr14	97018816	97022750	circ_1432	10	x	383	0	0	0	0	0	0	3	7
chr7	127341216	127361454	circ_1433	24	x	5207	2	5	0	0	7	0	10	0
chr2	73215409	73228707	circ_1434	12	x	186	0	0	0	0	0	0	0	12
chr3	195781950	195803993	circ_1435	10	x	2168	0	0	0	0	0	0	0	10
chr7	128262532	128262748	circ_1436	15	x	99	0	0	0	0	0	0	0	15
chr6	44218100	44218163	circ_1437	2	x	7053	0	2	0	0	0	0	0	0
chr9	97191470	97203381	circ_1438	6	x	144	0	0	0	0	0	6	0	0
chr20	46262791	46271128	circ_1439	2	x	84	0	0	0	0	0	2	0	0
chr15	40681706	40684224	circ_1440	9	x	1575	2	2	0	0	5	0	0	0
chr8	68211443	68213615	circ_1441	8	x	81	0	0	0	0	2	0	6	0
chr3	12861584	12869103	circ_1442	7	x	13	0	0	0	0	0	7	0	0
chr12	69214104	69218431	circ_1443	416	x	3665	7	35	3	14	26	34	236	61
chr19	11101825	11107220	circ_1444	3	x	463	0	0	0	0	0	0	0	3
chr12	104190671	104208899	circ_1445	9	x	20	0	0	0	0	0	0	9	0
chr18	13666477	13671972	circ_1446	35	x	278	2	0	0	0	8	9	5	11
chr13	61018816	61109367	circ_1447	6	x	638	2	0	0	0	0	0	4	0
chr11	74662762	74664332	circ_1448	4	x	6	0	0	0	4	0	0	0	0
chr19	33512476	33517538	circ_1449	5	x	82	0	0	0	0	0	0	5	0
chr1	155895422	155899631	circ_1450	5	x	72	0	0	0	0	0	0	5	0
chr10	14572330	14572514	circ_1451	6	x	78	0	0	0	0	0	0	6	0
chr7	128655032	128668818	circ_1452	13	x	418	0	0	0	0	0	0	0	13
chr18	9584512	9588851	circ_1453	13	x	1482	0	0	0	0	3	0	7	3
chr16	27517219	27518477	circ_1454	13	x	738	0	0	0	0	0	0	0	13
chr6	144858717	144860579	circ_1455	28	x	298	0	7	0	0	4	0	17	0
chr1	237013643	237038146	circ_1456	9	x	322	0	0	0	0	0	0	0	9
chr2	71582848	71597135	circ_1457	46	x	509	0	0	0	3	2	4	18	19
chr16	11063017	11066918	circ_1458	5	x	58	0	0	0	0	0	5	0	0
chr16	87332393	87339511	circ_1459	20	x	117	0	0	0	0	0	3	0	17
chr16	4701963	4715152	circ_1460	2	x	134	0	0	0	0	2	0	0	0
chr11	47755576	47758292	circ_1461	4	x	12	0	0	0	0	4	0	0	0
chr4	159634270	159636836	circ_1462	3	x	129	0	0	0	0	0	3	0	0
chr16	70247563	70256383	circ_1463	31	x	54	0	2	3	0	3	11	12	0
chr22	38890634	38897285	circ_1464	88	x	10427	0	7	5	7	3	20	21	25
chr3	127806548	127810425	circ_1465	4	x	33	0	0	0	0	4	0	0	0
chr17	61787850	61788196	circ_1466	4	x	100	0	0	0	0	0	0	0	4
chr2	187540330	187540654	circ_1467	15	x	58	0	0	0	0	5	10	0	0
chr9	98009713	98011651	circ_1468	5	x	39	0	0	0	0	0	0	0	5
chr2	219394678	219411021	circ_1469	2	x	39	0	0	0	0	0	0	2	0
chr9	139360413	139362964	circ_1470	2	x	39	0	0	0	0	2	0	0	0
chr18	34414165	34539398	circ_1471	2	x	28	0	0	0	0	0	2	0	0
chr17	45730059	45730456	circ_1472	3	x	222	0	0	0	0	0	0	3	0
chr13	30127897	30128810	circ_1473	10	x	165	0	0	0	0	2	0	8	0
chr7	94228086	94259153	circ_1474	2	x	270	0	2	0	0	0	0	0	0
chr12	26703179	26714885	circ_1475	5	x	12	0	0	0	0	0	0	5	0
chr9	140622800	140657272	circ_1476	12	x	571	0	0	0	2	3	0	7	0
chr1	233489552	233498039	circ_1477	29	x	368	0	3	0	0	10	0	16	0
chr15	91256373	91258273	circ_1478	18	x	0	0	0	0	0	0	0	18	0
chr4	109820309	109822328	circ_1479	2	x	53	0	0	0	0	2	0	0	0
chr11	2972488	2981139	circ_1480	13	x	2040	0	0	0	0	0	6	0	7
chr10	26938319	26939586	circ_1481	9	x	1	0	0	0	0	0	0	0	9
chr7	140859325	140912504	circ_1482	37	x	46	0	0	0	0	7	0	30	0
chr16	67226663	67231549	circ_1483	9	x	2234	0	0	0	0	0	0	3	6
chr17	80146065	80148403	circ_1484	10	x	51	0	0	0	0	0	0	0	10
chr19	30304438	30312724	circ_1485	5	x	72	0	0	0	0	0	0	0	5
chr2	76143102	76159757	circ_1486	5	x	52	0	0	0	0	0	5	0	0
chr2	61406115	61413916	circ_1487	29	x	115	0	0	0	0	3	0	12	14
chr1	1693015	1693474	circ_1488	5	x	729	0	0	3	0	2	0	0	0
chr9	112025329	112042201	circ_1489	12	x	23	0	0	0	0	7	0	5	0
chr9	86293355	86297981	circ_1490	18	x	865	0	0	0	0	12	0	6	0
chr1	198178812	198222310	circ_1491	13	x	12	0	0	0	0	0	0	0	13
chr19	19119125	19121151	circ_1492	4	x	618	0	0	0	4	0	0	0	0
chr6	20781375	20846409	circ_1493	147	x	1836	0	0	8	9	0	52	0	78
chr5	137726701	137735701	circ_1494	8	x	207	0	0	0	0	0	8	0	0
chr2	216974141	216977856	circ_1495	57	x	1248	0	57	0	0	0	0	0	0
chr21	17236586	17242466	circ_1496	4	x	10	0	0	0	0	0	0	4	0
chr1	41204507	41235087	circ_1497	3	x	65	0	0	0	0	0	3	0	0
chr20	13597503	13610799	circ_1498	2	x	4	0	0	0	0	2	0	0	0
chr14	20811331	20811511	circ_1499	12	x	4549179	0	0	0	0	12	0	0	0
chr15	35207238	35219823	circ_1500	3	x	265	0	0	0	3	0	0	0	0
chr16	8729024	8736422	circ_1501	9	x	93	0	0	0	0	3	0	0	6
chr21	47581296	47581981	circ_1502	3	x	118	0	0	0	0	0	0	0	3
chr12	95528514	95535315	circ_1503	30	x	41	0	0	0	0	6	0	13	11
chr3	15776916	15778740	circ_1504	59	x	430	2	7	0	0	13	15	11	11
chr3	33633886	33686395	circ_1505	18	x	468	0	8	0	0	2	4	4	0
chr1	29442210	29442528	circ_1506	3	x	9	0	0	0	0	3	0	0	0
chr10	5947999	5953091	circ_1507	9	x	569	0	0	0	0	2	0	0	7
chr19	39866289	39869229	circ_1508	4	x	702	0	0	0	0	0	0	0	4
chr12	20546828	20557747	circ_1509	22	x	651	3	4	0	0	6	0	9	0
chr4	169157402	169158946	circ_1510	2	x	2	0	0	0	0	2	0	0	0
chr20	1433675	1435777	circ_1511	13	x	736	0	0	0	0	0	0	0	13
chr1	38329983	38332215	circ_1512	6	x	115	0	0	0	0	0	0	6	0
chr14	103918254	103923549	circ_1513	7	x	41	0	0	0	0	0	0	7	0
chr6	17671287	17672025	circ_1514	2	x	8	0	0	0	2	0	0	0	0
chr19	53091316	53095481	circ_1515	9	x	59	0	0	0	0	0	0	0	9
chr6	169982931	170062520	circ_1516	15	x	97	0	0	0	0	0	0	0	15
chr8	11194192	11197228	circ_1517	11	x	2	0	0	0	0	0	0	0	11
chr12	30818153	30819185	circ_1518	29	x	104	0	0	0	0	0	0	10	19
chr6	142094009	142119292	circ_1519	16	x	34	0	0	0	0	0	0	0	16
chr11	66523823	66529921	circ_1520	64	x	117	0	4	0	0	19	0	11	30
chr17	76794481	76834832	circ_1521	8	x	14	0	0	0	0	0	0	8	0
chr9	21859301	21866841	circ_1522	10	x	288	0	5	0	0	5	0	0	0
chr2	142705443	142705840	circ_1523	3	x	6	0	0	0	0	3	0	0	0
chr5	142526795	142552597	circ_1524	3	x	48	0	0	0	0	0	0	3	0
chr13	100172289	100190117	circ_1525	6	x	251	0	0	0	0	0	0	6	0
chr1	27175098	27180316	circ_1526	31	x	1123	0	0	0	0	0	6	0	25
chr19	12790270	12791139	circ_1527	59	x	1765	0	0	8	0	14	0	27	10
chrX	134030846	134033564	circ_1528	5	x	118	0	0	0	0	0	0	5	0
chr1	180002996	180023637	circ_1529	5	x	294	0	5	0	0	0	0	0	0
chr17	27807385	27818883	circ_1530	4	x	163	0	0	0	0	2	0	2	0
chr11	6518679	6520169	circ_1531	2	x	7	0	0	0	0	2	0	0	0
chr8	48848291	48849077	circ_1532	16	x	2156	0	0	0	0	0	5	0	11
chr8	67988716	68007967	circ_1533	6	x	96	0	0	0	0	0	0	6	0
chr15	76866498	76958130	circ_1534	5	x	31	0	0	0	0	2	0	3	0
chr12	95660132	95676420	circ_1535	5	x	17	0	0	0	0	0	0	5	0
chr5	86633790	86649052	circ_1536	12	x	56	0	0	0	0	0	0	0	12
chr7	17913150	17915413	circ_1537	4	x	313	0	0	0	0	0	0	4	0
chr3	11741020	11744521	circ_1538	4	x	34	0	0	0	0	2	0	2	0
chr16	71748414	71748704	circ_1539	28	x	37	0	0	0	0	7	0	21	0
chr12	62687959	62708697	circ_1540	6	x	313	0	0	0	0	0	6	0	0
chr20	47674989	47683047	circ_1541	3	x	2739	0	0	0	3	0	0	0	0
chr10	3124579	3124635	circ_1542	3	x	687	3	0	0	0	0	0	0	0
chr19	19451654	19452216	circ_1543	3	x	167	0	0	0	0	0	3	0	0
chr9	131469174	131475477	circ_1544	7	x	146	0	0	0	0	0	0	7	0
chr2	10740978	10808849	circ_1545	16	x	295	0	0	0	0	0	0	0	16
chr9	6990415	7049200	circ_1546	2	x	27	0	0	0	0	0	0	2	0
chr8	131172109	131181313	circ_1547	3	x	125	0	0	0	0	3	0	0	0
chr16	68934336	68936407	circ_1548	4	x	78	0	0	0	0	0	0	4	0
chr7	69583117	69610430	circ_1549	13	x	20	0	0	0	0	0	0	13	0
chr12	51127917	51130893	circ_1550	37	x	172	0	0	0	0	0	0	23	14
chr22	21147480	21154054	circ_1551	13	x	689	0	0	0	0	0	0	0	13
chr12	117600697	117603422	circ_1552	2	x	31	0	0	0	0	2	0	0	0
chr8	87498712	87519341	circ_1553	6	x	69	0	0	0	0	3	3	0	0
chr12	42748962	42781337	circ_1554	97	x	1910	0	2	0	0	7	31	17	40
chr18	54385194	54398828	circ_1555	3	x	38	0	0	0	0	0	0	3	0
chr5	34915952	34916002	circ_1556	4	x	789	0	0	4	0	0	0	0	0
chr8	99538969	99608397	circ_1557	5	x	18	0	0	0	0	0	0	5	0
chr1	70881638	70887358	circ_1558	6	x	97	0	0	0	0	0	0	0	6
chr14	52922041	52923892	circ_1559	2	x	3	0	0	0	0	2	0	0	0
chr1	145608107	145609356	circ_1560	39	x	606	0	2	0	0	0	0	6	31
chr2	3391390	3405664	circ_1561	15	x	522	0	0	6	0	0	3	0	6
chr5	138117611	138163407	circ_1562	8	x	438	0	0	0	0	3	0	5	0
chrX	102081662	102100948	circ_1563	3	x	27	0	0	0	0	0	0	0	3
chr18	19418325	19427086	circ_1564	9	x	35	0	0	0	0	6	0	3	0
chr8	25132901	25149688	circ_1565	7	x	215	0	0	0	0	0	0	7	0
chr4	127484955	127485054	circ_1566	22	x	103	0	0	0	0	0	0	0	22
chr5	114865214	114878598	circ_1567	6	x	1	0	0	0	0	0	0	6	0
chr2	65325104	65331940	circ_1568	6	x	19	0	0	0	0	0	0	6	0
chr8	42919243	42924802	circ_1569	3	x	81	0	0	0	0	3	0	0	0
chr2	10527886	10548860	circ_1570	2	x	27	0	0	0	0	0	0	2	0
chr12	11199618	11203617	circ_1571	2	x	229	0	0	0	0	2	0	0	0
chr17	17919374	17931973	circ_1572	12	x	23	0	0	0	0	5	0	7	0
chr4	103514581	103522166	circ_1573	13	x	87	0	0	0	0	0	0	0	13
chr1	161721655	161723051	circ_1574	8	x	22	0	0	0	0	0	0	8	0
chr12	95887831	95897937	circ_1575	8	x	111	0	0	0	0	0	2	6	0
chr18	10911183	11066221	circ_1576	7	x	514	2	0	0	0	0	0	5	0
chr5	179922420	179980471	circ_1577	2	x	17	0	0	0	0	2	0	0	0
chr12	64485055	64509673	circ_1578	18	x	187	0	3	0	0	7	0	8	0
chr4	186168447	186188309	circ_1579	671	x	1929	31	51	0	3	117	26	327	116
chr2	15319111	15417225	circ_1580	2	x	650	0	0	2	0	0	0	0	0
chrX	76972607	77023831	circ_1581	2	x	23	0	0	0	0	2	0	0	0
chr6	105272688	105291173	circ_1582	7	x	132	0	0	0	0	0	0	3	4
chrX	24094838	24110696	circ_1583	2	x	40	0	0	0	0	2	0	0	0
chr2	9490936	9499018	circ_1584	2	x	20	0	0	0	0	2	0	0	0
chr1	155583252	155718579	circ_1585	20	x	49	0	0	0	0	0	13	7	0
chr9	139802521	139804446	circ_1586	24	x	810	0	0	0	0	0	14	0	10
chr10	909682	916023	circ_1587	5	x	125	0	0	0	0	3	2	0	0
chr5	154330362	154339609	circ_1588	12	x	76	0	0	0	0	0	0	0	12
chr6	133782251	133785996	circ_1589	4	x	280	0	0	0	0	0	0	4	0
chr17	71231614	71233134	circ_1590	5	x	144	0	2	0	0	0	3	0	0
chr11	28177674	28180826	circ_1591	2	x	42	0	0	0	2	0	0	0	0
chr3	57875767	57882659	circ_1592	294	x	1017	5	15	0	6	50	26	132	60
chr12	19349431	19349498	circ_1593	2	x	8	0	0	2	0	0	0	0	0
chr11	74554846	74562063	circ_1594	2	x	27	0	0	0	0	2	0	0	0
chr11	2940512	2942281	circ_1595	4	x	0	0	0	0	0	0	4	0	0
chr8	48690246	48697878	circ_1596	3	x	39	0	0	0	0	3	0	0	0
chr5	140021249	140022256	circ_1597	5	x	260	0	0	0	0	0	0	0	5
chr12	31604873	31652605	circ_1598	10	x	163	0	0	0	0	0	0	10	0
chr14	55168779	55204005	circ_1599	9	x	76	0	0	0	0	3	0	0	6
chr14	31818994	31833504	circ_1600	20	x	858	0	7	0	0	0	0	13	0
chr17	72759505	72759592	circ_1601	8	x	345	0	0	0	0	0	0	0	8
chr11	72291620	72291960	circ_1602	3	x	404	0	0	0	0	3	0	0	0
chr3	9431973	9432181	circ_1603	37	x	22	0	0	0	0	0	0	4	33
chr1	154561026	154569743	circ_1604	5	x	245	0	0	0	0	0	5	0	0
chr2	53955848	53992722	circ_1605	13	x	161	0	0	0	0	0	0	7	6
chr16	69816958	69820983	circ_1606	20	x	99	0	0	0	0	0	0	0	20
chr1	12061457	12062563	circ_1607	14	x	3221	0	0	0	0	0	5	3	6
chr2	201881713	201887655	circ_1608	31	x	246	0	0	0	4	2	0	0	25
chr15	50330964	50457758	circ_1609	3	x	29	0	0	0	0	3	0	0	0
chr15	95444940	95450176	circ_1610	12	x	3	0	0	0	0	0	0	0	12
chr9	110081032	110087285	circ_1611	3	x	252	0	0	0	0	0	0	3	0
chr1	43124514	43124922	circ_1612	8	x	1431	0	0	8	0	0	0	0	0
chr6	89571328	89572233	circ_1613	10	x	0	0	0	0	0	0	0	0	10
chr17	6498291	6503778	circ_1614	14	x	50	0	0	0	0	3	0	11	0
chr18	48450467	48458730	circ_1615	21	x	64	0	0	0	0	0	6	15	0
chr3	136183722	136196254	circ_1616	14	x	280	0	0	0	0	2	5	7	0
chr8	100515063	100523740	circ_1617	3	x	42	0	0	0	0	0	0	3	0
chr7	10600441	10601204	circ_1618	21	x	1572	0	0	0	0	0	0	0	21
chr13	41523941	41525572	circ_1619	12	x	109	0	0	0	0	3	3	6	0
chr1	241669302	241672085	circ_1620	19	x	1505	0	0	2	0	2	6	9	0
chr3	5782389	5785520	circ_1621	3	x	17	0	0	0	3	0	0	0	0
chr4	83815160	83815353	circ_1622	8	x	82	0	0	0	0	0	0	0	8
chr8	17358547	17359811	circ_1623	11	x	47	0	0	0	0	4	0	7	0
chr7	53844180	53847923	circ_1624	5	x	23	0	0	0	0	0	5	0	0
chr17	62515438	62525545	circ_1625	25	x	473	0	0	6	0	0	5	3	11
chr1	121107153	121116815	circ_1626	12	x	213	0	0	0	0	0	0	5	7
chr15	43690235	43694048	circ_1627	33	x	407	2	7	0	0	4	0	7	13
chr15	91029261	91030814	circ_1628	2	x	523	0	0	0	0	0	0	2	0
chr16	70566381	70569323	circ_1629	25	x	4791	0	0	5	0	3	5	10	2
chr9	102722198	102722437	circ_1630	29	x	100	0	0	0	0	5	7	17	0
chr2	108301694	108319776	circ_1631	7	x	51	0	0	0	0	0	0	0	7
chr8	28654060	28671129	circ_1632	2	x	14	0	0	0	0	2	0	0	0
chr20	45912314	45919018	circ_1633	26	x	1907	0	0	0	0	0	0	18	8
chr16	783447	784228	circ_1634	4	x	17	0	0	0	0	4	0	0	0
chr3	196443728	196449427	circ_1635	12	x	67	0	0	0	0	0	0	12	0
chr7	2309193	2317940	circ_1636	37	x	897	0	0	0	0	4	5	7	21
chr11	120916382	120918376	circ_1637	22	x	183	0	0	0	0	2	0	20	0
chr14	69387722	69392389	circ_1638	16	x	1198	2	0	0	0	2	5	7	0
chr18	29477748	29480988	circ_1639	2	x	20	0	0	0	0	2	0	0	0
chr4	36212011	36231267	circ_1640	2	x	23	2	0	0	0	0	0	0	0
chr16	74957823	74985441	circ_1641	5	x	85	0	0	0	0	0	0	5	0
chr1	1747194	1770677	circ_1642	240	x	1860	2	5	6	15	14	40	36	122
chr17	47388673	47389404	circ_1643	215	x	439	9	10	0	0	76	8	82	30
chr1	78248922	78280916	circ_1644	4	x	68	0	0	0	0	0	0	4	0
chr15	59548482	59553663	circ_1645	3	x	558	0	0	0	0	0	0	3	0
chr17	11984672	12016677	circ_1646	18	x	93	2	0	0	0	5	0	11	0
chr6	117451481	117502367	circ_1647	4	x	6	0	0	0	0	0	0	4	0
chr8	19442676	19610737	circ_1648	7	x	21	0	0	0	0	5	0	2	0
chr1	78267015	78280916	circ_1649	108	x	610	4	11	0	6	10	7	46	24
chr5	904262	908576	circ_1650	32	x	1699	5	0	0	0	6	0	21	0
chr16	67761229	67771938	circ_1651	6	x	39	0	0	0	0	0	0	6	0
chr17	58700881	58734202	circ_1652	10	x	42	0	0	0	0	3	7	0	0
chrX	67316711	67333081	circ_1653	5	x	49	0	0	0	0	0	0	5	0
chr16	69402278	69406258	circ_1654	19	x	286	0	0	3	0	0	0	5	11
chr1	46193302	46195441	circ_1655	4	x	4	0	0	0	0	4	0	0	0
chr2	160572191	160585686	circ_1656	50	x	505	0	0	0	0	0	3	15	32
chr19	19260034	19261573	circ_1657	9	x	49	0	0	0	0	2	0	7	0
chr21	22782593	22849792	circ_1658	9	x	84	0	0	0	0	0	0	0	9
chr3	80680381	80683122	circ_1659	32	x	33	0	0	0	0	0	6	0	26
chr9	111812562	111853250	circ_1660	4	x	79	0	0	0	0	0	4	0	0
chr6	3006701	3017219	circ_1661	44	x	2670	0	0	0	5	4	6	5	24
chr3	136260960	136349823	circ_1662	8	x	13	0	0	0	0	0	0	8	0
chr19	4408899	4410520	circ_1663	6	x	114	0	0	0	0	0	6	0	0
chr19	54663301	54663361	circ_1664	5	x	117	0	0	0	0	0	0	0	5
chr8	30432351	30435989	circ_1665	7	x	26	0	0	0	0	0	0	0	7
chr16	3725425	3726036	circ_1666	20	x	2	0	0	0	0	20	0	0	0
chr2	198674988	198866732	circ_1667	11	x	0	0	0	0	0	0	0	0	11
chr10	11990367	11994248	circ_1668	7	x	10	0	0	0	0	0	0	7	0
chrM	2226	2285	circ_1669	294	x	3491224	0	74	101	87	0	12	20	0
chr12	125587224	125603311	circ_1670	3	x	19	0	0	0	0	3	0	0	0
chr7	132989920	133002144	circ_1671	8	x	125	0	0	0	0	2	6	0	0
chr6	37138236	37138384	circ_1672	18	x	2098	0	0	0	0	0	0	0	18
chr8	131092147	131104389	circ_1673	32	x	245	0	6	0	0	3	0	23	0
chr17	48216627	48218738	circ_1674	2	x	194	2	0	0	0	0	0	0	0
chr10	98303832	98336586	circ_1675	47	x	717	0	6	0	0	0	8	7	26
chr2	162241974	162251714	circ_1676	2	x	10	0	0	0	0	2	0	0	0
chr12	118615005	118619412	circ_1677	9	x	72	2	0	0	0	5	0	2	0
chr1	40668083	40668286	circ_1678	13	x	235	0	0	0	0	0	0	0	13
chr18	52544797	52551667	circ_1679	2	x	82	2	0	0	0	0	0	0	0
chr1	169292354	169293738	circ_1680	24	x	48	0	0	0	0	0	0	10	14
chr8	141828375	141931231	circ_1681	17	x	672	0	5	0	0	3	0	9	0
chr17	44127898	44172067	circ_1682	17	x	251	0	0	0	0	0	0	17	0
chr10	105371337	105372947	circ_1683	25	x	861	0	4	0	0	2	0	12	7
chr10	7409610	7412337	circ_1684	71	x	2046	0	2	0	0	10	4	29	26
chr12	39750633	39764063	circ_1685	3	x	218	0	0	0	3	0	0	0	0
chr16	23625324	23637718	circ_1686	2	x	16	0	0	0	0	0	0	2	0
chr10	28872327	28879761	circ_1687	115	x	2996	0	5	6	0	11	4	53	36
chr17	77073511	77077155	circ_1688	40	x	535	0	5	6	0	6	2	2	19
chr10	73581656	73587840	circ_1689	2	x	3621	0	2	0	0	0	0	0	0
chr19	55758244	55763497	circ_1690	12	x	354	0	0	0	0	0	0	0	12
chr1	246078831	246081165	circ_1691	9	x	269	0	0	0	0	0	0	0	9
chr11	103173821	103229087	circ_1692	4	x	6	0	0	0	0	4	0	0	0
chr16	70399987	70400764	circ_1693	8	x	346	0	0	0	0	2	0	6	0
chr2	70162482	70165471	circ_1694	2	x	44	0	2	0	0	0	0	0	0
chr2	210962809	211019335	circ_1695	17	x	24	0	0	0	0	0	0	12	5
chr17	53007433	53016381	circ_1696	21	x	501	0	3	0	0	2	0	16	0
chr2	46231680	46588229	circ_1697	3	x	271	0	0	0	0	0	0	3	0
chr1	36212366	36212593	circ_1698	27	x	341	0	0	0	0	0	9	5	13
chr7	56049902	56051561	circ_1699	287	x	1224	6	10	0	0	57	23	75	116
chr1	150413398	150415759	circ_1700	8	x	67	0	0	0	0	2	0	6	0
chr15	83240093	83240282	circ_1701	30	x	269	0	0	0	0	0	5	0	25
chr6	18197287	18197892	circ_1702	2	x	9	0	0	0	0	2	0	0	0
chr3	9711115	9712854	circ_1703	29	x	828	0	0	0	0	3	0	9	17
chr19	46206161	46206552	circ_1704	2	x	83	0	0	2	0	0	0	0	0
chr16	69348520	69348763	circ_1705	3	x	50	0	0	0	0	0	3	0	0
chr7	30363257	30363353	circ_1706	22	x	143	0	0	0	0	3	0	19	0
chr22	29517344	29521404	circ_1707	35	x	109	0	0	0	0	3	5	16	11
chr2	175740515	175742856	circ_1708	9	x	4	0	0	0	0	0	0	9	0
chr6	20480076	20481656	circ_1709	8	x	39	0	0	0	0	0	8	0	0
chr10	99358531	99361747	circ_1710	2	x	18	0	0	0	0	2	0	0	0
chr2	10585280	10587355	circ_1711	6	x	622	0	0	0	0	0	0	0	6
chr16	16170182	16180848	circ_1712	6	x	158	0	0	0	0	0	0	6	0
chr16	2312278	2313288	circ_1713	88	x	326	0	0	0	0	10	10	21	47
chr18	8714136	8720494	circ_1714	131	x	263	6	19	0	0	9	0	97	0
chr1	9613683	9627419	circ_1715	9	x	5	0	0	0	0	0	6	3	0
chr1	17736469	17755695	circ_1716	4	x	311	0	0	0	0	0	4	0	0
chr11	47637514	47644328	circ_1717	2	x	25	0	0	0	0	2	0	0	0
chr9	140646782	140652463	circ_1718	133	x	1416	3	2	7	2	12	18	29	60
chr11	31476720	31477933	circ_1719	8	x	14	0	0	0	0	0	0	0	8
chr14	58965500	58975427	circ_1720	24	x	185	0	0	0	0	2	0	10	12
chr11	20083852	20104725	circ_1721	15	x	203	2	0	0	0	0	0	13	0
chr7	105121498	105143011	circ_1722	27	x	454	0	0	0	0	0	10	17	0
chr11	129825442	129830894	circ_1723	4	x	36	0	0	0	0	0	0	4	0
chr5	74680466	74681859	circ_1724	12	x	41	0	0	0	0	2	7	3	0
chr4	140258001	140265493	circ_1725	8	x	907	0	0	0	2	0	0	6	0
chr3	49343147	49349087	circ_1726	15	x	56	0	0	0	0	4	0	0	11
chr4	1231970	1235307	circ_1727	65	x	4474	0	0	4	3	2	5	16	35
chr19	40540856	40542533	circ_1728	6	x	6	0	0	0	0	0	0	0	6
chr12	31576530	31579358	circ_1729	4	x	193	0	0	0	0	2	0	2	0
chr1	230338882	230339036	circ_1730	7	x	981	0	0	0	0	0	0	7	0
chr15	75210114	75221573	circ_1731	16	x	103	0	0	0	0	0	0	0	16
chr10	126631025	126631876	circ_1732	246	x	532	3	7	11	15	16	32	63	99
chr12	9400176	9410587	circ_1733	7	x	16	0	0	0	0	3	0	4	0
chr4	6995910	7002978	circ_1734	270	x	1941	0	0	0	9	8	64	42	147
chr14	74420137	74422631	circ_1735	16	x	46	0	0	0	0	0	0	0	16
chr11	108098321	108138069	circ_1736	7	x	236	0	4	3	0	0	0	0	0
chr11	9187382	9215228	circ_1737	6	x	168	0	0	0	0	0	0	6	0
chr13	61018816	61041513	circ_1738	15	x	856	0	3	0	0	4	0	8	0
chr5	118809602	118814716	circ_1739	3	x	148	0	0	0	0	0	0	3	0
chr1	44057619	44058107	circ_1740	3	x	4	0	0	0	0	3	0	0	0
chr2	44121683	44128663	circ_1741	2	x	33	0	0	0	0	2	0	0	0
chr11	47786821	47786914	circ_1742	7	x	64	0	0	0	0	0	0	0	7
chr16	71798548	71823385	circ_1743	4	x	50	0	0	0	0	0	0	4	0
chr7	35709824	35712888	circ_1744	14	x	97	0	0	0	0	6	0	8	0
chr12	124094485	124101150	circ_1745	12	x	77	0	0	0	0	0	0	12	0
chr18	20964953	20979611	circ_1746	12	x	228	0	0	0	0	0	0	0	12
chr4	40596274	40598817	circ_1747	10	x	11	2	6	0	0	2	0	0	0
chr15	34295232	34298929	circ_1748	6	x	38	0	0	0	0	0	0	6	0
chr10	89516545	89536184	circ_1749	13	x	303	2	0	0	0	2	0	9	0
chr3	54871185	54933895	circ_1750	3	x	17	0	0	0	0	0	0	3	0
chr9	130947825	130948055	circ_1751	17	x	1894	0	0	0	0	0	0	0	17
chr1	224073072	224074403	circ_1752	2	x	20	0	0	2	0	0	0	0	0
chr16	1364020	1365727	circ_1753	7	x	531	0	0	0	0	0	7	0	0
chr6	17772138	17788106	circ_1754	4	x	405	0	0	0	0	0	0	4	0
chr8	48845579	48849077	circ_1755	2	x	375	0	0	0	0	0	0	2	0
chr10	76928298	76935974	circ_1756	8	x	80	0	0	0	0	3	0	5	0
chr22	38894089	38897285	circ_1757	91	x	6907	3	2	0	0	6	10	41	29
chr5	108717203	108719221	circ_1758	4	x	94	0	0	0	0	0	0	0	4
chr5	144817634	144820635	circ_1759	3	x	11	0	0	0	0	0	3	0	0
chr4	77053675	77065626	circ_1760	17	x	1910	0	0	2	4	0	11	0	0
chr5	230990	251583	circ_1761	28	x	4146	0	3	0	0	0	0	5	20
chrX	11074055	11129101	circ_1762	40	x	143	0	0	4	4	11	11	10	0
chr16	70176136	70177561	circ_1763	16	x	351	0	0	0	0	0	0	0	16
chr16	68358585	68373871	circ_1764	12	x	1510	0	0	0	0	0	7	5	0
chr2	69583627	69590802	circ_1765	25	x	632	2	0	0	0	4	11	0	8
chr16	11114049	11145498	circ_1766	70	x	1234	3	2	4	0	9	12	20	20
chr1	153909963	153910339	circ_1767	85	x	386	2	6	3	0	8	9	46	11
chr3	195787050	195803993	circ_1768	3	x	1089	0	0	0	0	0	3	0	0
chr15	63829223	63829866	circ_1769	18	x	650	0	0	0	0	0	10	0	8
chr11	78180292	78189729	circ_1770	2	x	92	0	0	0	0	0	2	0	0
chr17	2317057	2318541	circ_1771	10	x	67	0	0	0	0	0	4	0	6
chr7	150817073	150835400	circ_1772	4	x	1191	0	0	0	0	0	0	0	4
chr16	14540744	14540938	circ_1773	14	x	61	0	0	0	0	0	0	0	14
chr17	30195064	30207773	circ_1774	2	x	110	0	0	0	0	0	0	2	0
chr22	32154531	32174154	circ_1775	7	x	77	0	0	0	0	3	0	4	0
chr1	230398318	230401113	circ_1776	2	x	1133	0	0	0	0	0	0	2	0
chr17	76410959	76415756	circ_1777	34	x	297	0	0	0	0	3	0	3	28
chr1	1496711	1500296	circ_1778	100	x	1185	0	0	7	0	0	20	5	68
chr4	40892380	40895428	circ_1779	37	x	128	2	0	0	0	14	0	21	0
chr6	117888016	117900227	circ_1780	12	x	41	0	0	0	0	2	0	10	0
chrX	44945109	44950109	circ_1781	3	x	9	0	0	0	0	0	0	3	0
chr16	18234158	18235973	circ_1782	15	x	362	0	0	0	0	0	4	0	11
chr2	204354306	204356042	circ_1783	6	x	97	0	0	0	0	0	0	6	0
chr12	112757028	112757546	circ_1784	163	x	771	3	6	5	0	21	38	54	36
chr5	36953719	36962376	circ_1785	38	x	472	0	4	0	4	7	8	15	0
chr10	75147446	75148172	circ_1786	18	x	889	0	0	0	0	0	5	5	8
chr9	127915811	127916264	circ_1787	25	x	846	0	0	4	0	0	0	6	15
chr12	77239488	77243250	circ_1788	39	x	105	0	0	0	0	4	6	10	19
chr9	31942988	31973110	circ_1789	30	x	49	2	0	0	0	14	0	14	0
chr6	144843115	144844324	circ_1790	6	x	33	0	0	0	0	0	0	6	0
chr2	85769687	85770157	circ_1791	6	x	1136	0	0	0	0	0	0	0	6
chr13	43918673	43935588	circ_1792	5	x	19	0	0	0	0	0	0	5	0
chr9	74970185	74970358	circ_1793	9	x	32	0	0	0	0	0	0	0	9
chr9	34219111	34220946	circ_1794	2	x	16	0	0	0	0	2	0	0	0
chr1	236987418	236990196	circ_1795	35	x	1011	0	0	8	3	0	9	0	15
chr1	33093108	33099673	circ_1796	10	x	234	0	0	0	0	0	0	0	10
chr9	114904599	114929968	circ_1797	3	x	213	0	0	0	3	0	0	0	0
chr5	139865173	139885454	circ_1798	18	x	266	0	0	0	0	0	0	0	18
chrX	134988182	134988323	circ_1799	7	x	557	0	0	0	3	0	4	0	0
chr14	20793697	20797532	circ_1800	24	x	396	0	0	0	5	5	4	0	10
chr15	42875543	42877835	circ_1801	32	x	14	0	0	0	0	0	0	0	32
chr11	94917583	94926686	circ_1802	8	x	631	0	3	0	0	0	0	5	0
chr7	42187824	42262894	circ_1803	5	x	3	0	0	0	0	0	0	5	0
chr5	65000105	65016656	circ_1804	2	x	24	0	0	0	0	0	2	0	0
chr4	2274899	2275943	circ_1805	2	x	18	0	2	0	0	0	0	0	0
chr8	30464573	30472232	circ_1806	31	x	460	0	0	0	0	5	0	12	14
chr9	28947815	29208250	circ_1807	2	x	43	0	0	0	0	0	0	2	0
chr12	27786294	27788048	circ_1808	5	x	111	0	0	0	0	0	0	5	0
chr9	94817686	94830380	circ_1809	7	x	144	0	0	0	0	0	0	0	7
chr4	2659529	2692697	circ_1810	33	x	298	0	0	0	0	0	4	0	29
chr10	70243176	70253327	circ_1811	2	x	22	0	0	0	0	2	0	0	0
chr8	27151596	27151827	circ_1812	151	x	852	0	2	0	0	11	22	28	88
chr17	15443746	15458678	circ_1813	2	x	26	0	0	0	0	0	0	2	0
chr5	177649355	177649935	circ_1814	8	x	132	0	0	0	0	0	0	0	8
chr3	183361267	183382827	circ_1815	7	x	22	0	0	0	0	2	5	0	0
chr15	75890619	75913397	circ_1816	2	x	251	0	0	0	2	0	0	0	0
chr1	153908535	153910339	circ_1817	2	x	24	0	0	0	0	2	0	0	0
chr15	42049985	42052727	circ_1818	8	x	128	0	0	0	0	2	6	0	0
chr1	113459799	113460666	circ_1819	16	x	4694	2	0	3	0	0	4	0	7
chr2	76356653	76369333	circ_1820	5	x	20	0	0	5	0	0	0	0	0
chr11	62652648	62653080	circ_1821	28	x	8196	0	2	0	0	9	0	8	9
chr6	42541510	42541621	circ_1822	3	x	689	0	0	0	3	0	0	0	0
chr5	61659004	61669664	circ_1823	8	x	77	0	0	0	0	0	0	8	0
chr12	112498073	112499192	circ_1824	10	x	65	0	0	0	0	7	0	3	0
chr8	131414130	131415139	circ_1825	13	x	416	0	2	0	0	3	0	8	0
chr13	114786879	114795363	circ_1826	2	x	88	0	0	0	0	0	0	2	0
chr20	2928627	2945848	circ_1827	36	x	104	0	0	0	0	12	4	20	0
chr9	96289436	96305753	circ_1828	15	x	1673	0	0	0	0	0	0	3	12
chr12	98931252	98940225	circ_1829	2	x	1199	0	0	2	0	0	0	0	0
chr15	39909935	39910446	circ_1830	5	x	0	0	0	0	0	0	0	5	0
chr15	77344726	77348597	circ_1831	25	x	715	0	0	3	0	2	0	16	4
chr17	3474817	3475543	circ_1832	3	x	4	0	0	0	0	3	0	0	0
chr1	224437913	224455835	circ_1833	44	x	410	0	0	0	4	12	5	19	4
chr17	3608391	3608939	circ_1834	10	x	13	0	0	0	0	4	0	6	0
chr2	24516556	24518673	circ_1835	7	x	9	0	0	0	0	3	0	4	0
chr1	236590691	236631576	circ_1836	3	x	55	0	0	0	0	0	3	0	0
chr7	138921750	138951149	circ_1837	18	x	707	3	0	3	3	0	0	2	7
chr1	10527246	10529395	circ_1838	44	x	3976	0	2	6	2	5	2	14	13
chr8	74600888	74601048	circ_1839	7	x	265	0	0	0	0	2	0	5	0
chr7	99952765	99953427	circ_1840	847	x	2138	4	17	32	26	66	150	232	320
chr11	77394754	77396204	circ_1841	9	x	187	2	0	0	0	0	0	7	0
chr17	34869271	34871833	circ_1842	18	x	1271	2	0	0	0	3	0	13	0
chr8	68024242	68024310	circ_1843	5	x	64	0	0	0	0	0	0	0	5
chr19	57967020	57967550	circ_1844	19	x	2	0	0	0	0	0	12	7	0
chr6	105259185	105281048	circ_1845	13	x	155	0	0	0	0	0	0	0	13
chr12	104157200	104165107	circ_1846	16	x	48	0	0	0	0	0	0	0	16
chr1	153610770	153610924	circ_1847	3	x	372	0	0	0	0	0	0	3	0
chr18	685920	697355	circ_1848	9	x	413	2	0	0	0	0	0	0	7
chr9	140611077	140638542	circ_1849	4	x	197	0	0	0	0	0	0	4	0
chr6	82923943	82930430	circ_1850	16	x	282	0	2	0	0	2	0	12	0
chr9	18622240	18639409	circ_1851	12	x	46	0	0	0	0	0	0	12	0
chr11	119103157	119103405	circ_1852	30	x	375	0	2	0	2	0	5	8	13
chr18	13089454	13103587	circ_1853	3	x	24	0	0	0	0	0	0	3	0
chr3	119642219	119812440	circ_1854	31	x	704	0	0	0	0	0	5	12	14
chr2	215593641	215661841	circ_1855	2	x	120	0	2	0	0	0	0	0	0
chr1	52759124	52769597	circ_1856	2	x	8	0	0	0	0	2	0	0	0
chr2	128750760	128775489	circ_1857	6	x	157	0	0	0	0	0	0	0	6
chr15	72338064	72338975	circ_1858	45	x	146	0	0	0	3	0	6	10	26
chr20	44056061	44058310	circ_1859	7	x	0	0	0	0	0	0	0	0	7
chr9	130285957	130294057	circ_1860	48	x	5842	0	0	0	0	5	8	21	14
chr15	63920875	63921014	circ_1861	4	x	231	0	0	0	0	0	0	0	4
chr9	33113517	33120604	circ_1862	7	x	271	0	0	0	0	0	0	7	0
chr10	70227879	70229920	circ_1863	849	x	2032	16	22	28	31	104	147	173	328
chr15	90414706	90432372	circ_1864	177	x	3109	8	16	4	5	33	10	71	30
chr16	23543977	23563625	circ_1865	18	x	619	0	0	0	0	3	5	10	0
chr10	70672917	70673960	circ_1866	17	x	155	0	0	0	0	2	0	4	11
chr15	50168474	50193436	circ_1867	5	x	44	0	0	0	0	2	0	3	0
chr9	115961134	115968858	circ_1868	15	x	298	2	0	0	0	8	0	5	0
chr20	33439957	33450665	circ_1869	2	x	74	0	0	2	0	0	0	0	0
chr12	20774229	20792891	circ_1870	54	x	2662	0	7	0	0	14	0	33	0
chr18	697239	706578	circ_1871	42	x	438	0	0	0	0	7	0	25	10
chr2	179400458	179436176	circ_1872	23	x	37	0	0	0	0	0	0	0	23
chr1	246490502	246493839	circ_1873	36	x	477	0	0	0	0	8	3	25	0
chr1	41215244	41223966	circ_1874	2	x	93	0	0	0	0	0	0	2	0
chrM	2934	3123	circ_1875	8	x	999195	8	0	0	0	0	0	0	0
chr16	15162025	15168718	circ_1876	17	x	246	0	0	0	0	0	0	5	12
chr22	45921422	45923889	circ_1877	2	x	214	0	0	0	0	0	0	2	0
chr7	116364825	116371913	circ_1878	4	x	127	0	0	0	0	0	0	4	0
chr20	61291763	61292527	circ_1879	5	x	69	0	0	0	0	5	0	0	0
chr1	229675202	229683448	circ_1880	26	x	539	0	0	0	0	0	0	0	26
chr6	143792097	143795993	circ_1881	59	x	259	0	0	6	0	4	4	17	28
chr2	76143102	76143917	circ_1882	9	x	243	0	0	0	0	0	0	0	9
chr16	69177080	69184807	circ_1883	2	x	444	0	0	0	0	0	0	0	2
chr17	35687112	35687365	circ_1884	52	x	890	2	3	0	0	7	5	12	23
chr7	138589767	138597206	circ_1885	14	x	234	0	3	0	0	2	0	9	0
chr8	129001407	129022690	circ_1886	93	x	554	3	12	0	0	32	0	46	0
chr2	37240983	37247979	circ_1887	5	x	73	2	0	0	0	3	0	0	0
chr3	185404844	185416135	circ_1888	2	x	23	0	0	0	0	0	0	0	2
chr3	142738810	142741906	circ_1889	4	x	184	0	0	0	0	0	4	0	0
chr9	5688243	5710474	circ_1890	4	x	1	0	0	0	0	0	0	4	0
chr11	32948702	32949669	circ_1891	69	x	405	4	3	0	0	9	0	36	17
chr18	13681603	13682104	circ_1892	564	x	747	6	5	13	30	26	111	73	300
chr18	55151862	55151934	circ_1893	3	x	54	0	0	0	3	0	0	0	0
chr6	147583425	147599340	circ_1894	8	x	505	0	0	0	0	0	8	0	0
chrX	134852695	134856962	circ_1895	29	x	52	0	0	0	0	0	29	0	0
chr1	86142918	86146587	circ_1896	3	x	5	0	0	0	0	3	0	0	0
chr17	34881058	34884033	circ_1897	54	x	1499	0	0	0	0	10	9	21	14
chr20	34389412	34446303	circ_1898	52	x	469	0	4	0	0	5	0	19	24
chr22	26936754	26937684	circ_1899	27	x	496	0	0	0	0	0	2	0	25
chr15	78755263	78789653	circ_1900	7	x	168	0	0	0	0	0	0	0	7
chr9	33944362	33953472	circ_1901	4	x	286	0	0	0	0	4	0	0	0
chr18	6971855	6980636	circ_1902	5	x	910	0	0	0	0	2	0	3	0
chr1	198190128	198233365	circ_1903	5	x	172	0	0	0	0	3	0	2	0
chr16	249060	258663	circ_1904	13	x	259	0	0	0	0	0	8	5	0
chr17	30207591	30214332	circ_1905	10	x	106	0	0	0	0	0	10	0	0
chr15	83240093	83310433	circ_1906	2	x	87	0	0	0	0	0	0	0	2
chr6	34261227	34279828	circ_1907	2	x	160	0	0	0	0	0	0	2	0
chr5	159476520	159478190	circ_1908	8	x	249	0	0	0	0	0	0	0	8
chr5	93985158	93990457	circ_1909	2	x	109	0	0	0	0	2	0	0	0
chr22	19789523	19808898	circ_1910	25	x	1741	0	0	0	0	5	5	6	9
chr7	113925459	113928164	circ_1911	4	x	3	0	0	0	0	0	0	4	0
chr21	46536847	46548488	circ_1912	26	x	2477	4	0	0	0	17	0	5	0
chr19	45781773	45783992	circ_1913	6	x	221	0	0	0	0	0	0	0	6
chr12	6630963	6631203	circ_1914	12	x	460	0	0	0	0	8	0	4	0
chr1	33760537	33760906	circ_1915	41	x	158	0	7	0	0	7	0	27	0
chr8	33347802	33354815	circ_1916	5	x	163	0	0	0	0	0	0	0	5
chr18	21946855	21957499	circ_1917	4	x	27	0	0	0	0	2	0	2	0
chr15	65849157	65849241	circ_1918	8	x	1751	3	5	0	0	0	0	0	0
chr1	109910029	109912211	circ_1919	10	x	133	0	0	0	0	0	4	6	0
chr1	214828583	214837123	circ_1920	11	x	173	0	0	0	0	0	0	0	11
chr1	93676406	93682303	circ_1921	4	x	55	0	0	0	0	0	0	0	4
chr6	10894099	10903196	circ_1922	3	x	16	0	0	0	0	0	3	0	0
chr10	32197099	32199491	circ_1923	954	x	563	45	52	26	27	79	99	314	312
chr2	131131703	131131763	circ_1924	4	x	654	0	0	0	4	0	0	0	0
chr16	2489353	2493801	circ_1925	126	x	3222	2	9	0	0	12	18	36	49
chr4	25256821	25256876	circ_1926	2	x	251	0	0	0	2	0	0	0	0
chr9	14977716	14990343	circ_1927	6	x	15	0	0	0	0	0	0	0	6
chr8	141828375	141856777	circ_1928	22	x	3518	0	0	0	0	4	6	12	0
chr14	53339516	53348187	circ_1929	4	x	154	0	0	0	0	0	0	4	0
chr16	53476569	53476770	circ_1930	5	x	52	0	0	0	0	0	0	0	5
chr11	68369330	68370960	circ_1931	64	x	1390	3	0	0	5	10	10	22	14
chr10	93713563	93716414	circ_1932	29	x	572	0	0	0	29	0	0	0	0
chr17	41247862	41276132	circ_1933	18	x	387	0	0	0	6	4	0	8	0
chr17	526772	565135	circ_1934	3	x	16	0	0	0	0	3	0	0	0
chr12	27143382	27148341	circ_1935	7	x	215	0	0	0	0	2	0	5	0
chr11	128972253	129034322	circ_1936	3	x	59	0	0	0	0	0	0	3	0
chr4	166910532	166924721	circ_1937	104	x	808	4	8	0	0	21	0	71	0
chr10	52279590	52350007	circ_1938	98	x	926	4	5	0	7	11	13	51	7
chr11	57185220	57191501	circ_1939	12	x	1326	0	0	0	0	0	0	0	12
chr20	34389412	34430666	circ_1940	7	x	193	0	0	0	0	0	0	7	0
chr5	32886599	32890098	circ_1941	16	x	3	0	5	0	0	2	0	9	0
chr5	175923486	175927147	circ_1942	6	x	126	0	0	0	0	0	6	0	0
chr3	155611306	155615830	circ_1943	234	x	5144	4	10	5	14	22	32	54	93
chr22	38273962	38274105	circ_1944	4	x	4690	0	4	0	0	0	0	0	0
chrX	154018228	154020560	circ_1945	317	x	4161	0	0	13	7	7	58	21	211
chr16	4457501	4458252	circ_1946	24	x	1090	0	0	0	0	4	7	5	8
chrX	153593296	153593759	circ_1947	2	x	2915	0	0	2	0	0	0	0	0
chr18	19236821	19244191	circ_1948	6	x	39	0	0	0	0	2	0	4	0
chr6	136977444	137019820	circ_1949	7	x	56	0	0	0	0	0	0	7	0
chr13	20235837	20244503	circ_1950	8	x	135	0	0	0	0	0	0	2	6
chr20	45905057	45976670	circ_1951	4	x	193	0	0	0	0	0	0	4	0
chr17	40574767	40574821	circ_1952	11	x	3049	0	7	0	4	0	0	0	0
chr9	123121474	123166391	circ_1953	3	x	12	0	0	0	0	3	0	0	0
chr1	173834994	173835344	circ_1954	6	x	390	0	0	0	0	0	0	0	6
chr1	21329205	21415706	circ_1955	54	x	1268	2	0	0	0	6	0	37	9
chr13	44241614	44338931	circ_1956	11	x	24	0	0	0	0	3	0	8	0
chr17	59821792	59857762	circ_1957	10	x	174	2	0	0	0	3	0	5	0
chr15	44136098	44149361	circ_1958	3	x	186	0	0	0	0	0	0	3	0
chr16	81022144	81031034	circ_1959	15	x	83	0	0	0	0	5	0	10	0
chr9	97933360	97948927	circ_1960	12	x	29	0	0	0	0	0	0	0	12
chr4	164441981	164448104	circ_1961	33	x	50	0	0	0	0	3	3	2	25
chr15	94913327	94913404	circ_1962	6	x	180	0	0	0	0	0	0	6	0
chr12	57625568	57625673	circ_1963	18	x	1870	0	0	0	0	0	0	0	18
chr5	422843	428121	circ_1964	2	x	78	0	0	0	0	2	0	0	0
chr1	179310162	179312770	circ_1965	2	x	35	0	0	0	0	2	0	0	0
chr8	100587885	100597745	circ_1966	92	x	415	0	7	0	6	4	20	18	37
chrX	47006804	47006897	circ_1967	3	x	213	3	0	0	0	0	0	0	0
chr12	45761470	45771896	circ_1968	3	x	19	0	0	0	0	3	0	0	0
chr12	12788710	12790648	circ_1969	8	x	12	0	0	0	0	8	0	0	0
chr14	74564496	74567941	circ_1970	9	x	166	0	0	0	0	0	0	0	9
chr10	75156276	75160615	circ_1971	621	x	6179	4	35	25	29	17	100	58	353
chr22	19163933	19164206	circ_1972	4	x	802	0	0	0	0	0	4	0	0
chr18	756556	805732	circ_1973	4	x	112	0	0	0	0	0	0	0	4
chr11	76224429	76227356	circ_1974	37	x	235	0	0	0	0	2	2	15	18
chr15	72499243	72499471	circ_1975	2	x	40	0	0	0	0	2	0	0	0
chr1	108873792	108882225	circ_1976	2	x	30	0	0	0	2	0	0	0	0
chr5	10258497	10258647	circ_1977	6	x	895	0	0	0	0	0	0	6	0
chr17	15907144	15907576	circ_1978	26	x	115	0	0	0	0	0	0	13	13
chrX	84301451	84310931	circ_1979	4	x	12	0	0	0	0	0	0	4	0
chr5	138145726	138163407	circ_1980	52	x	3375	0	3	0	0	6	10	25	8
chr1	225270250	225311316	circ_1981	6	x	58	0	0	0	0	0	0	0	6
chr1	16044387	16047883	circ_1982	113	x	797	0	0	0	3	16	13	31	50
chr5	70798425	70808255	circ_1983	18	x	730	0	0	0	3	0	3	0	12
chr5	141511372	141511907	circ_1984	6	x	164	0	0	0	0	0	0	0	6
chr18	33775219	33800180	circ_1985	2	x	87	0	0	0	0	0	0	2	0
chr20	45021731	45023171	circ_1986	6	x	14	0	0	0	0	0	6	0	0
chr20	47704545	47707559	circ_1987	29	x	1619	0	0	0	0	0	3	10	16
chr2	48586185	48589846	circ_1988	12	x	61	0	0	0	0	0	0	0	12
chr16	10537932	10541308	circ_1989	3	x	1	0	0	0	0	3	0	0	0
chr1	116202261	116207391	circ_1990	12	x	100	0	0	0	0	0	0	0	12
chr14	74557934	74567941	circ_1991	41	x	203	0	2	0	0	13	10	16	0
chr14	20811287	20811399	circ_1992	2	x	3498736	0	0	0	0	2	0	0	0
chr12	19803329	19804957	circ_1993	2	x	91	0	0	0	0	0	0	2	0
chr2	183531126	183539245	circ_1994	3	x	2	0	0	0	0	3	0	0	0
chr2	97008493	97017758	circ_1995	3	x	150	0	0	0	0	0	0	3	0
chr18	23597982	23615887	circ_1996	18	x	175	0	0	0	0	0	0	0	18
chr16	1735439	1741986	circ_1997	4	x	2604	0	0	0	0	0	0	4	0
chr18	33724901	33726344	circ_1998	38	x	1834	0	3	0	3	2	11	6	13
chr6	157150360	157256710	circ_1999	9	x	95	0	0	0	0	3	0	6	0
[truncated: 38,746 more rows]
