# Supplementary material for: Improved circRNA Identification by Combining Prediction Algorithms
Source: Front Cell Dev Biol. 2018 Mar 5;6:20. doi: 10.3389/fcell.2018.00020 (PMC5844931; doi:10.3389/fcell.2018.00020)
Supplement: Supplementary file 2 [file Presentation2.ZIP › GSE53327/ciri206.bed]

#chrom	start	end	name	total_junction	strand	total_linear	SRR1049826.ciri.out.txt_BSJ	SRR1049827.ciri.out.txt_BSJ	SRR1049828.ciri.out.txt_BSJ	SRR1049829.ciri.out.txt_BSJ	SRR1049830.ciri.out.txt_BSJ	SRR1049831.ciri.out.txt_BSJ	SRR1049832.ciri.out.txt_BSJ	SRR1049833.ciri.out.txt_BSJ
chr14	68290259	68301913	circ_1	28	+	56	0	0	0	0	5	0	12	11
chr8	9577884	9627772	circ_2	2	+	53	0	0	0	0	0	0	2	0
chr10	12160748	12162266	circ_3	239	+	388	3	13	0	0	48	0	147	28
chr4	1305767	1309388	circ_4	10	+	872	0	0	0	0	2	0	0	8
chr20	47768119	47782822	circ_5	17	-	170	2	0	0	0	0	0	0	15
chr8	61443944	61446117	circ_6	2	+	0	0	0	0	0	2	0	0	0
chr4	57344545	57349436	circ_7	67	+	1082	2	5	0	0	0	11	28	21
chr4	129873924	129925031	circ_8	5	-	55	0	5	0	0	0	0	0	0
chr15	55964643	55976129	circ_9	4	-	42	0	0	0	0	0	0	4	0
chr18	23597983	23598344	circ_10	5	-	167	0	0	0	0	0	0	0	5
chr3	187909183	187943315	circ_11	3	+	9	0	0	0	0	3	0	0	0
chr22	38539112	38541660	circ_12	3	-	9	0	0	0	0	3	0	0	0
chr6	116979966	116982009	circ_13	2	-	9	0	0	0	0	2	0	0	0
chr7	63796637	63797360	circ_14	20	+	15	0	0	0	0	0	8	12	0
chr7	128040149	128041170	circ_15	43	-	258	0	0	0	0	2	13	0	28
chr6	76368978	76388643	circ_16	13	+	430	2	0	0	2	0	9	0	0
chr1	42744019	42789498	circ_17	9	-	255	2	3	0	0	0	0	4	0
chr4	7770571	7780603	circ_18	8	-	452	0	0	0	0	2	0	6	0
chr4	183812556	183815758	circ_19	21	-	334	0	0	0	0	0	6	0	15
chr1	108697605	108728576	circ_20	15	-	254	0	4	0	0	7	0	4	0
chr3	52445045	52448603	circ_21	33	+	63	0	0	0	0	0	0	0	33
chr15	89811630	89820122	circ_22	18	+	796	0	2	0	0	7	4	5	0
chr10	104018686	104103939	circ_23	26	+	483	0	5	0	0	3	0	18	0
chr16	67644727	67660618	circ_24	11	+	675	0	5	0	0	0	0	0	6
chr2	106739426	106746234	circ_25	52	-	339	0	0	0	0	6	9	5	32
chr17	3608392	3608939	circ_26	10	-	8	0	0	0	0	4	0	6	0
chr7	26724355	26729981	circ_27	23	-	30	0	0	0	0	0	0	23	0
chr4	84364670	84370114	circ_28	2	-	2	0	0	0	0	2	0	0	0
chr7	138363179	138363824	circ_29	2	-	16	0	0	0	0	2	0	0	0
chr6	170697375	170700209	circ_30	5	+	115	0	0	0	0	0	0	0	5
chr3	67609925	67660020	circ_31	11	-	69	0	0	0	0	4	0	7	0
chr1	212148508	212156152	circ_32	2	-	453	0	0	0	2	0	0	0	0
chr3	47777524	47814426	circ_33	106	-	1461	0	0	6	0	3	26	11	60
chr13	42352121	42407667	circ_34	19	-	297	0	0	0	0	0	0	4	15
chr6	57058640	57075243	circ_35	134	-	332	2	7	0	0	2	53	8	62
chr11	27395098	27395593	circ_36	12	-	965	0	2	0	0	4	0	6	0
chr1	28165210	28169841	circ_37	6	+	215	0	0	0	0	0	6	0	0
chr11	108200941	108206688	circ_38	4	+	50	0	0	0	0	0	4	0	0
chr2	47273454	47279019	circ_39	2	+	52	0	0	0	0	2	0	0	0
chr9	33941647	33963789	circ_40	2	-	84	2	0	0	0	0	0	0	0
chr13	23927924	23945304	circ_41	27	-	246	0	2	0	0	0	7	4	14
chr4	99273627	99325753	circ_42	2	+	9	0	0	0	0	2	0	0	0
chr7	135304538	135330979	circ_43	6	+	322	0	0	0	0	0	0	0	6
chr16	89371614	89374137	circ_44	2	-	24	0	0	0	0	2	0	0	0
chr9	20448121	20456784	circ_45	101	-	693	2	5	0	0	30	0	64	0
chr1	58971732	59000003	circ_46	13	-	466	0	4	0	0	0	0	9	0
chr12	104705068	104733051	circ_47	2	+	4711	0	2	0	0	0	0	0	0
chr16	14540745	14540938	circ_48	14	-	54	0	0	0	0	0	0	0	14
chr10	103716354	103717489	circ_49	15	-	112	0	0	0	0	6	0	9	0
chr1	93592789	93595005	circ_50	5	+	27	0	0	0	0	0	0	5	0
chr18	21293884	21299610	circ_51	4	+	6	0	0	0	0	4	0	0	0
chr18	12014264	12030686	circ_52	6	+	635	0	0	0	0	3	0	3	0
chr9	129641669	129643197	circ_53	2	+	14	0	0	0	0	0	2	0	0
chr1	61569441	61578015	circ_54	10	+	15	0	0	0	0	0	0	0	10
chr1	110551656	110553979	circ_55	10	+	849	0	0	0	0	0	0	4	6
chr2	26321531	26332775	circ_56	29	+	231	0	0	0	0	6	4	19	0
chr17	57814814	57851246	circ_57	2	+	169	2	0	0	0	0	0	0	0
chr6	89559474	89563483	circ_58	2	-	20	0	0	0	0	2	0	0	0
chr7	151896364	151935911	circ_59	22	-	179	0	0	0	0	0	0	0	22
chr20	30366616	30370193	circ_60	2	+	1401	0	0	2	0	0	0	0	0
chr15	75210115	75221573	circ_61	16	-	77	0	0	0	0	0	0	0	16
chr11	46831292	46842819	circ_62	2	-	102	0	0	0	0	0	0	2	0
chr9	100862213	100862446	circ_63	12	-	303	0	0	0	0	4	4	4	0
chr14	24679096	24681035	circ_64	35	-	211	0	0	0	0	0	9	14	12
chr13	49741380	49762769	circ_65	5	+	51	0	0	0	0	0	0	5	0
chrX	153996577	153997596	circ_66	11	+	306	0	0	0	0	0	0	0	11
chrX	16863151	16875832	circ_67	11	-	127	0	0	0	0	0	0	0	11
chr3	33093250	33110462	circ_68	32	-	492	0	0	0	0	2	0	3	27
chr16	3558289	3562478	circ_69	5	+	48	0	0	0	0	0	0	5	0
chr12	72012112	72014095	circ_70	9	-	26	0	0	0	0	0	9	0	0
chr19	10229800	10230351	circ_71	3	-	1513	0	0	0	3	0	0	0	0
chr19	35752828	35753595	circ_72	17	+	471	0	0	0	0	0	0	0	17
chr3	183465460	183470041	circ_73	22	+	1101	0	3	3	0	0	0	5	11
chr6	38084348	38084619	circ_74	6	+	25	0	0	0	0	0	0	6	0
chr8	48798505	48800266	circ_75	7	-	500	0	0	0	0	0	7	0	0
chr15	43748090	43762264	circ_76	35	-	977	0	3	5	0	0	0	22	5
chr10	15838099	15889942	circ_77	15	-	30	0	0	0	0	4	0	11	0
chr3	44822377	44841929	circ_78	6	+	69	0	0	0	0	0	0	0	6
chr8	130560825	130570180	circ_79	13	-	159	0	0	0	0	0	0	0	13
chr7	77569347	77583211	circ_80	8	+	343	0	4	0	0	0	0	4	0
chr18	74606969	74620529	circ_81	4	+	20	0	0	0	0	0	0	4	0
chr5	37238959	37247847	circ_82	9	-	159	0	3	0	0	6	0	0	0
chr6	151277131	151286173	circ_83	18	+	178	0	0	0	0	4	0	14	0
chr10	22171211	22209892	circ_84	27	-	314	2	5	0	0	6	0	14	0
chr10	103699620	103717489	circ_85	36	-	243	0	3	0	0	12	0	21	0
chr15	83819967	83832827	circ_86	20	-	35	0	0	0	0	0	4	0	16
chr9	35228012	35259047	circ_87	3	+	54	0	0	0	0	0	0	3	0
chr9	37495166	37498221	circ_88	42	+	2370	0	0	0	3	4	7	9	19
chr6	111632272	111636584	circ_89	5	-	20	0	0	0	0	0	0	5	0
chr16	69729039	69729282	circ_90	347	+	317	0	13	4	3	18	50	111	148
chr3	57827026	57835543	circ_91	69	+	500	4	4	0	0	7	0	35	19
chr16	28836687	28842111	circ_92	3	+	32	0	0	0	0	0	3	0	0
chr4	108984779	109000770	circ_93	24	-	193	0	0	0	0	0	11	0	13
chr3	184566859	184717649	circ_94	5	+	124	0	5	0	0	0	0	0	0
chr20	35826800	35838568	circ_95	2	+	1937	0	2	0	0	0	0	0	0
chr5	132400672	132412590	circ_96	72	+	4113	2	4	0	6	0	19	24	17
chr3	47787398	47787929	circ_97	4	-	38	0	0	0	0	0	0	4	0
chr7	30818048	30825608	circ_98	3	+	86	0	0	0	0	0	3	0	0
chr1	10177517	10190871	circ_99	11	+	57	0	0	0	0	0	0	11	0
chr11	86157356	86161440	circ_100	2	-	22	0	0	0	0	0	0	2	0
chr7	64526631	64527428	circ_101	11	+	9	0	0	0	0	3	8	0	0
chr17	42800248	42808383	circ_102	3	+	183	0	3	0	0	0	0	0	0
chr4	7000812	7006651	circ_103	10	+	486	0	0	0	0	0	5	0	5
chr19	2271384	2273159	circ_104	36	+	2512	0	0	0	0	4	9	12	11
chr12	51467606	51467865	circ_105	38	-	225	2	2	0	0	6	2	16	10
chr13	52234732	52249379	circ_106	22	+	75	0	4	0	0	0	0	18	0
chr8	27965430	27967955	circ_107	11	+	42	0	0	0	0	0	0	11	0
chr16	3554720	3558468	circ_108	12	+	47	0	0	0	0	8	0	4	0
chr11	102074719	102098312	circ_109	5	+	190	0	0	0	0	0	0	5	0
chrX	67316712	67426515	circ_110	3	-	43	0	0	0	0	0	0	3	0
chr9	71668056	71679951	circ_111	4	+	43	2	0	0	0	2	0	0	0
chr10	95443813	95447206	circ_112	23	-	30	0	0	0	0	0	0	13	10
chr8	48192450	48320523	circ_113	5	+	100	0	2	0	0	0	0	3	0
chr22	29956723	29957851	circ_114	3	-	197	0	0	0	0	3	0	0	0
chr18	20945598	20953727	circ_115	10	-	190	0	0	0	0	0	0	0	10
chr12	104705068	104709674	circ_116	5	+	173	0	0	0	0	5	0	0	0
chr3	9971536	9972627	circ_117	5	+	31	0	0	0	0	0	0	0	5
chr19	30471066	30477324	circ_118	41	+	84	0	0	0	0	6	7	11	17
chr3	65438933	65456159	circ_119	7	-	144	0	0	0	0	0	0	0	7
chr7	38050523	38053183	circ_120	9	+	13	4	0	0	0	0	0	5	0
chr21	44270151	44279832	circ_121	64	-	675	0	0	0	3	0	14	8	39
chr1	70887249	70890099	circ_122	12	+	12	0	0	0	0	0	0	12	0
chr3	149260122	149290787	circ_123	4	-	88	0	0	0	0	0	0	4	0
chr5	147608433	147623183	circ_124	14	+	69	0	3	0	0	3	0	8	0
chr14	31596991	31602881	circ_125	21	-	934	3	3	0	0	0	0	15	0
chr5	72848604	72857113	circ_126	10	-	7	0	0	0	0	0	10	0	0
chr2	24787164	24807429	circ_127	223	+	646	0	3	4	4	12	49	72	79
chr17	5326089	5329402	circ_128	2	+	28	0	0	0	0	2	0	0	0
chr16	89871688	89882394	circ_129	4	-	123	0	0	0	0	0	0	4	0
chr8	141549419	141551457	circ_130	12	-	380	0	0	0	0	2	0	10	0
chr11	68548108	68560870	circ_131	2	-	81	0	0	0	0	2	0	0	0
chr14	50666409	50671127	circ_132	14	-	74	0	0	0	0	3	0	8	3
chr11	77396150	77409738	circ_133	5	-	43	0	0	0	0	0	5	0	0
chr12	111923075	111924628	circ_134	37	-	199	0	0	0	0	9	2	17	9
chr9	21837907	21866841	circ_135	14	+	155	4	0	0	0	4	0	6	0
chr14	64905814	64908171	circ_136	49	+	187	0	0	0	0	2	8	16	23
chr8	42202471	42207583	circ_137	10	+	24	0	0	0	0	2	0	8	0
chr10	5944983	5953091	circ_138	13	+	444	0	0	8	0	0	0	5	0
chr17	725597	732340	circ_139	2	-	22	0	0	0	0	2	0	0	0
chr16	31733947	31765221	circ_140	4	+	45	0	0	0	0	0	0	4	0
chr1	173725062	173726298	circ_141	2	+	11	0	0	0	0	2	0	0	0
chr6	42224466	42225939	circ_142	2	-	10	0	0	0	0	2	0	0	0
chr2	157332610	157352727	circ_143	2	+	30	0	0	0	0	2	0	0	0
chr7	128655033	128660049	circ_144	11	-	374	0	0	11	0	0	0	0	0
chr14	58752309	58758425	circ_145	6	-	3	0	0	0	0	0	6	0	0
chr10	104352339	104357050	circ_146	4	+	34	0	0	0	0	2	0	2	0
chr3	120469370	120469847	circ_147	114	+	1034	2	10	3	2	10	9	20	58
chr20	18491466	18496380	circ_148	2	+	46	0	0	0	0	2	0	0	0
chr5	37337920	37358253	circ_149	3	-	148	0	0	0	0	0	0	3	0
chr14	105686406	105718916	circ_150	8	-	70	0	0	0	0	0	0	0	8
chr3	9870644	9871079	circ_151	21	+	267	0	0	0	0	0	11	0	10
chr16	53859776	53860403	circ_152	3	+	26	0	0	0	0	3	0	0	0
chr6	170072351	170089404	circ_153	17	-	43	0	0	0	0	0	0	0	17
chr17	19554860	19561175	circ_154	23	+	297	3	0	0	0	2	0	18	0
chr17	80540617	80545148	circ_155	90	+	530	0	0	0	0	6	29	11	44
chr12	45814854	45816845	circ_156	5	+	88	0	0	0	0	0	0	5	0
chr17	40174417	40174658	circ_157	63	+	1044	0	0	0	0	7	2	20	34
chr2	9616116	9628521	circ_158	2	+	8	0	0	0	0	0	0	2	0
chr7	105103068	105108910	circ_159	79	-	1109	0	0	3	0	7	13	19	37
chr15	50904746	50906460	circ_160	3	-	216	0	0	3	0	0	0	0	0
chr19	19216370	19216536	circ_161	3	+	110	0	0	0	0	0	3	0	0
chr14	58785260	58796887	circ_162	29	+	18	0	0	0	0	0	0	10	19
chr9	127990189	127995024	circ_163	2	+	49	0	0	0	0	0	2	0	0
chr6	17637384	17649531	circ_164	5	-	89	0	0	0	0	0	0	5	0
chr8	11212578	11225961	circ_165	19	+	11	0	0	0	0	0	0	0	19
chr12	31576531	31586182	circ_166	5	-	209	0	0	0	0	2	0	3	0
chr1	113464612	113464755	circ_167	8	-	1382	0	0	8	0	0	0	0	0
chr15	69717621	69718796	circ_168	3	+	26	0	0	0	0	0	0	3	0
chr2	55870293	55871855	circ_169	73	-	163	0	2	0	6	0	15	20	30
chr10	80961341	80976031	circ_170	14	+	50	0	0	0	0	3	0	11	0
chr6	150164119	150174296	circ_171	8	-	302	0	0	0	0	4	0	4	0
chr12	32866143	32875567	circ_172	31	+	1124	0	5	0	0	9	0	17	0
chr3	51454241	51456330	circ_173	32	-	119	0	0	0	0	8	7	8	9
chr18	54426096	54448887	circ_174	106	+	182	2	0	0	0	19	13	39	33
chr16	30744601	30745329	circ_175	9	+	71	0	0	0	0	5	0	4	0
chr5	149900430	149901329	circ_176	151	+	430	0	0	11	5	4	35	4	92
chr2	160602281	160609082	circ_177	2	+	812	0	0	0	2	0	0	0	0
chr14	93275645	93303794	circ_178	4	+	29	0	0	0	0	0	0	0	4
chr12	132599003	132610592	circ_179	2	+	2	0	0	0	0	2	0	0	0
chr16	19488762	19492787	circ_180	9	+	49	0	0	0	0	6	0	3	0
chr11	62500590	62503036	circ_181	13	+	200	0	0	0	0	0	0	7	6
chr17	42929777	42932372	circ_182	28	-	1774	0	2	0	0	3	12	11	0
chr3	196626537	196630481	circ_183	22	+	292	0	0	0	0	7	0	3	12
chr17	80689252	80690751	circ_184	14	+	19	0	0	0	0	0	7	7	0
chr5	74046404	74047318	circ_185	70	-	1025	0	2	0	0	4	9	29	26
chr10	35674193	35819171	circ_186	2	+	85	0	0	0	0	0	0	2	0
chr7	105099615	105105861	circ_187	111	-	1216	3	0	0	4	11	28	13	52
chr17	42225226	42226395	circ_188	3	+	58	0	0	0	3	0	0	0	0
chr11	32610140	32611187	circ_189	33	+	3914	0	5	0	0	6	6	0	16
chr8	95879368	95888717	circ_190	11	+	20	0	0	0	0	0	0	11	0
chr6	43589740	43589904	circ_191	2	-	236	0	0	0	0	0	0	2	0
chr19	34922766	34929671	circ_192	251	+	6920	3	6	19	7	20	30	43	123
chr2	64083440	64111227	circ_193	2	+	112	0	0	0	0	0	0	2	0
chr10	89516546	89536184	circ_194	18	-	246	2	0	0	0	2	0	14	0
chr2	75914953	75923441	circ_195	3	-	127	0	0	3	0	0	0	0	0
chr2	211421443	211444494	circ_196	13	+	2222	0	0	0	0	2	0	11	0
chr3	149563798	149613347	circ_197	86	+	919	4	6	0	0	19	0	57	0
chr1	233489553	233498039	circ_198	29	+	302	0	3	0	0	10	0	16	0
chr7	140158807	140171811	circ_199	7	-	279	0	4	0	0	0	3	0	0
chrX	129168430	129173257	circ_200	6	+	140	0	0	0	0	0	0	0	6
chr14	31818995	31856581	circ_201	2	-	136	0	0	0	0	0	0	2	0
chr20	44477089	44477314	circ_202	28	-	283	2	0	0	0	6	0	20	0
chr8	21847861	21851962	circ_203	122	+	3514	0	0	3	6	10	32	9	62
chr17	29496909	29546136	circ_204	4	+	43	0	0	0	0	4	0	0	0
chr13	115037659	115070351	circ_205	2	+	186	0	0	0	2	0	0	0	0
chr20	37612342	37634999	circ_206	4	+	51	0	0	0	0	0	0	4	0
chr12	49722710	49723237	circ_207	5	+	93	0	0	0	0	0	5	0	0
chr17	4192525	4200109	circ_208	39	-	1012	0	0	0	0	5	8	9	17
chr7	95775868	95822495	circ_209	5	-	371	0	0	0	0	0	0	0	5
chr11	32611093	32617593	circ_210	488	+	14484	7	17	11	10	28	66	122	227
chr6	10400681	10402843	circ_211	13	-	346	0	2	0	0	4	0	7	0
chr5	81591312	81606026	circ_212	2	+	2	0	0	0	0	2	0	0	0
chr10	69714720	69726559	circ_213	6	-	444	0	0	0	0	0	0	6	0
chr9	134053698	134067679	circ_214	12	+	1293	0	0	0	0	0	0	0	12
chr16	48286136	48311390	circ_215	32	+	313	0	0	0	0	0	5	0	27
chr16	1854329	1858271	circ_216	8	+	4	0	0	0	0	0	3	0	5
chr17	3480420	3495677	circ_217	3	-	17	0	0	0	0	0	0	3	0
chr2	159992705	160007067	circ_218	142	+	172	5	8	0	0	30	0	99	0
chr1	70758071	70771973	circ_219	50	-	639	3	8	0	0	0	11	14	14
chr18	12463350	12479870	circ_220	2	-	10	0	0	0	0	2	0	0	0
chr17	4442734	4443779	circ_221	9	-	292	0	0	0	0	0	0	0	9
chr3	192456650	192463145	circ_222	2	-	2	0	2	0	0	0	0	0	0
chr9	140458886	140459606	circ_223	95	-	576	3	0	2	2	15	6	17	50
chr20	33603811	33609159	circ_224	4	-	65	0	0	0	0	4	0	0	0
chr11	28080473	28116347	circ_225	2	-	7	0	0	0	0	2	0	0	0
chr1	100515465	100535241	circ_226	65	+	566	3	0	0	2	8	0	17	35
chr18	56016769	56040501	circ_227	2	+	57	0	2	0	0	0	0	0	0
chr9	132612092	132620877	circ_228	3	+	392	0	0	0	0	0	3	0	0
chr2	113260489	113260758	circ_229	32	+	495	2	0	0	0	7	8	15	0
chr15	83240094	83297307	circ_230	6	-	84	0	0	0	0	0	0	0	6
chr9	21533426	21535832	circ_231	9	-	34	0	0	0	0	3	0	6	0
chr1	155365250	155447749	circ_232	2	-	124	0	0	0	2	0	0	0	0
chr19	20975318	20976684	circ_233	35	+	22	0	0	0	2	0	0	0	33
chr6	160205698	160206528	circ_234	60	-	720	0	0	0	2	2	13	2	41
chr22	46786289	46787713	circ_235	5	-	59	0	0	0	0	0	0	5	0
chr1	176104146	176118210	circ_236	37	-	207	0	0	0	3	5	0	21	8
chr10	1118056	1142186	circ_237	52	+	254	0	0	4	0	4	8	16	20
chr16	53844052	53860403	circ_238	5	+	90	0	0	0	0	0	0	5	0
chr2	86386659	86400884	circ_239	10	-	241	2	0	0	0	0	0	8	0
chr11	38116674	38139302	circ_240	11	-	16	0	0	0	0	2	0	9	0
chr1	1735858	1737977	circ_241	26	-	1146	2	0	0	4	4	6	4	6
chr20	11970369	11979844	circ_242	3	+	0	0	0	0	0	0	0	3	0
chr18	685921	693908	circ_243	2	-	30	0	0	0	0	2	0	0	0
chr2	214174783	214182080	circ_244	4	+	9	0	0	0	0	4	0	0	0
chr16	18830824	18839490	circ_245	25	-	611	3	0	0	6	4	0	5	7
chr4	140037803	140089196	circ_246	5	-	8	0	5	0	0	0	0	0	0
chr11	128910823	129034322	circ_247	13	-	187	0	3	0	0	0	0	10	0
chr16	69189774	69202901	circ_248	22	+	768	2	0	0	9	0	3	8	0
chr4	96025559	96052663	circ_249	11	+	7	0	0	0	0	0	0	11	0
chr12	125441237	125441681	circ_250	14	-	472	0	0	0	0	0	0	0	14
chr6	154744049	154747391	circ_251	5	-	280	0	0	0	0	0	0	0	5
chr7	99948875	99952863	circ_252	18	+	552	0	0	0	0	0	0	13	5
chr7	128282271	128289036	circ_253	97	+	278	0	3	0	0	7	15	5	67
chr8	131226802	131302384	circ_254	2	-	24	0	0	0	0	0	0	0	2
chr5	109110489	109125228	circ_255	2	+	173	2	0	0	0	0	0	0	0
chr6	168343809	168352867	circ_256	2	+	312	0	0	0	0	0	2	0	0
chr5	10213468	10224173	circ_257	12	-	50	0	0	0	0	0	0	12	0
chr5	58481015	58511794	circ_258	17	-	793	0	0	0	0	3	0	14	0
chr3	183695305	183696439	circ_259	74	-	359	0	0	0	3	6	2	21	42
chr12	7091837	7092653	circ_260	8	-	345	0	8	0	0	0	0	0	0
chr5	859665	881297	circ_261	2	-	94	0	0	0	0	0	0	2	0
chr10	101728872	101731891	circ_262	22	-	90	0	0	0	0	4	0	9	9
chr10	5944983	5951257	circ_263	45	+	468	0	0	0	0	2	6	0	37
chr16	89371614	89383483	circ_264	214	-	1421	2	8	2	7	22	34	50	89
chr6	43514308	43523701	circ_265	10	-	833	0	0	0	0	0	5	0	5
chr16	4774751	4777178	circ_266	18	-	127	0	0	0	0	6	0	12	0
chr3	182735054	182740342	circ_267	15	-	33	3	0	0	0	12	0	0	0
chr6	43527915	43528744	circ_268	13	-	825	0	0	0	0	0	0	0	13
chr16	68900982	68914533	circ_269	30	+	299	0	3	0	0	9	0	18	0
chr12	69119507	69121169	circ_270	2	+	17	0	0	0	0	2	0	0	0
chr10	70954944	70956839	circ_271	4	+	29	0	0	0	0	0	0	4	0
chr5	21491430	21497305	circ_272	751	+	387	39	122	56	36	63	43	285	107
chr9	33113518	33135422	circ_273	5	-	141	0	0	0	0	0	0	5	0
chr2	37463239	37465010	circ_274	21	+	141	2	0	0	0	3	0	16	0
chr3	41439570	41439755	circ_275	9	-	0	0	0	0	0	0	0	9	0
chr16	11643190	11650570	circ_276	3	+	292	0	0	0	0	0	0	3	0
chr16	46702842	46711310	circ_277	5	-	791	0	2	0	0	0	0	3	0
chr17	43362179	43368131	circ_278	12	-	90	0	0	0	0	0	2	0	10
chr3	137928659	137942575	circ_279	29	+	431	2	0	4	0	2	7	8	6
chr2	172330376	172333460	circ_280	4	+	4	0	0	0	0	4	0	0	0
chr4	160159961	160164943	circ_281	66	+	254	0	6	0	0	5	8	28	19
chr6	97720580	97720938	circ_282	9	-	91	0	0	0	0	0	0	0	9
chr19	9677012	9678851	circ_283	67	-	4129	0	7	2	3	0	14	4	37
chr9	95402992	95414921	circ_284	9	-	62	0	0	0	0	2	7	0	0
chr17	37595418	37599881	circ_285	21	-	239	0	0	0	0	2	0	0	19
chr15	41988273	41989221	circ_286	20	+	1667	0	2	0	0	0	2	5	11
chr5	655571	657833	circ_287	10	+	119	0	0	0	0	4	0	6	0
chr8	145677742	145678791	circ_288	2	-	257	0	0	0	0	0	0	2	0
chr5	14297181	14304701	circ_289	7	+	606	0	0	0	0	3	0	4	0
chr7	92146590	92147569	circ_290	7	-	16	0	0	0	0	0	0	7	0
chr7	100226876	100228675	circ_291	31	-	698	0	0	0	0	0	0	0	31
chr18	9512989	9513287	circ_292	2	+	5	0	0	0	0	2	0	0	0
chrX	24082318	24086225	circ_293	36	+	143	0	0	0	0	13	0	10	13
chr9	134814768	134823218	circ_294	29	-	5	0	0	0	0	0	0	8	21
chr13	52853976	52898049	circ_295	7	-	67	0	0	0	0	0	0	0	7
chr13	25887021	25895231	circ_296	4	+	108	0	0	0	0	0	0	4	0
chr6	126432365	126496057	circ_297	4	+	8	0	0	0	0	0	0	4	0
chr11	47809734	47823482	circ_298	5	-	237	0	0	0	0	0	0	5	0
chr17	57647879	57650596	circ_299	21	+	140	2	0	0	0	6	0	13	0
chr8	132952746	132982890	circ_300	17	+	385	3	0	0	0	4	3	5	2
chr2	37283583	37284623	circ_301	6	-	20	0	0	0	0	4	0	2	0
chr2	44201753	44209573	circ_302	3	-	599	0	0	0	0	0	0	0	3
chr13	43918674	43935588	circ_303	5	-	14	0	0	0	0	0	0	5	0
chr4	71691841	71698990	circ_304	2	-	151	0	0	0	0	0	2	0	0
chr1	114449618	114450813	circ_305	19	+	106	0	0	0	0	2	0	6	11
chr3	17627845	17714197	circ_306	4	-	114	0	0	0	0	0	0	0	4
chr3	47742768	47770584	circ_307	5	-	28	0	0	0	0	5	0	0	0
chr12	11199619	11276786	circ_308	2	-	158	0	0	0	0	2	0	0	0
chr16	68155890	68200918	circ_309	2	+	141	0	0	0	0	0	0	2	0
chr15	49421674	49423013	circ_310	17	-	112	0	0	0	0	0	10	7	0
chr5	14286980	14316852	circ_311	7	+	488	0	0	0	0	3	0	4	0
chr3	33877536	33887080	circ_312	13	+	155	0	0	0	0	0	0	0	13
chr22	40752114	40753870	circ_313	9	+	31	2	0	0	0	0	0	0	7
chr5	94114815	94259726	circ_314	3	-	14	0	3	0	0	0	0	0	0
chr10	93711160	93719637	circ_315	8	+	75	0	0	0	0	0	0	0	8
chr11	47073939	47116805	circ_316	4	+	103	0	0	0	0	0	0	4	0
chr1	101460666	101491022	circ_317	2	-	17	0	0	0	0	2	0	0	0
chr1	213056713	213058738	circ_318	6	+	75	0	0	0	0	0	0	6	0
chr15	35703036	35747021	circ_319	17	-	32	0	0	0	0	2	0	8	7
chr20	35812583	35812776	circ_320	239	+	9171	2	8	4	10	18	24	80	93
chr10	31661947	31750166	circ_321	3	+	23	0	0	0	0	0	3	0	0
chr1	236754147	236760276	circ_322	7	-	223	0	0	0	0	0	0	0	7
chr17	37579580	37588269	circ_323	5	-	40	0	0	0	0	5	0	0	0
chr6	111732683	111737675	circ_324	3	-	184	0	0	0	0	0	0	3	0
chr4	190873317	190881994	circ_325	3	+	6	0	0	0	0	0	3	0	0
chr18	39617656	39620705	circ_326	12	+	92	0	0	0	0	3	0	9	0
chr8	37704372	37704693	circ_327	56	-	1072	0	0	0	3	6	6	4	37
chr1	23356962	23366927	circ_328	4	+	46	0	0	0	0	0	4	0	0
chr12	90013776	90029028	circ_329	18	-	1638	0	13	0	0	0	0	5	0
chr4	83799883	83802075	circ_330	71	-	5128	2	3	6	6	5	10	12	27
chr18	6982496	6985642	circ_331	4	-	519	0	0	0	0	0	0	4	0
chr6	146209156	146247432	circ_332	12	-	100	0	0	0	0	0	0	0	12
chr21	34897076	34903190	circ_333	5	-	2924	0	0	0	0	0	0	0	5
chr1	145594039	145595220	circ_334	62	-	758	0	5	2	0	8	16	16	15
chr6	30548183	30550284	circ_335	7	+	282	0	0	0	0	0	0	0	7
chr1	41651793	41660071	circ_336	66	-	208	0	3	0	4	10	16	20	13
chr9	103070782	103088761	circ_337	8	-	155	0	0	0	0	0	0	0	8
chr10	51579128	51581378	circ_338	49	+	742	0	0	0	0	10	0	18	21
chr11	17156366	17167489	circ_339	3	-	40	0	0	0	0	0	3	0	0
chr12	124094486	124101150	circ_340	12	+	50	0	0	0	0	0	0	12	0
chr10	70497602	70507323	circ_341	32	+	855	0	0	0	0	0	9	12	11
chr5	102601609	102612098	circ_342	9	+	96	3	0	0	0	6	0	0	0
chr4	170041970	170043417	circ_343	9	-	215	0	0	0	0	3	0	6	0
chr3	49884958	49885633	circ_344	42	-	159	0	0	0	0	5	0	6	31
chr18	178933	192900	circ_345	4	+	33	0	0	0	0	0	0	4	0
chr1	153610771	153610924	circ_346	3	+	268	0	0	0	0	0	0	3	0
chr6	154727527	154754641	circ_347	8	-	116	0	0	0	0	0	0	0	8
chr12	1038930	1039310	circ_348	16	-	70	0	0	0	0	0	0	3	13
chr2	176800436	176857001	circ_349	3	-	67	0	0	0	0	0	3	0	0
chr19	5240210	5246056	circ_350	2	-	387	0	0	0	0	0	0	2	0
chrX	39974642	39976881	circ_351	3	+	0	0	0	0	0	0	0	3	0
chr14	74364774	74370813	circ_352	3	+	33	0	0	0	0	3	0	0	0
chr17	34881059	34889931	circ_353	2	-	99	0	0	0	0	2	0	0	0
chr2	85848608	85858069	circ_354	4	+	148	0	0	0	0	0	0	4	0
chr5	1814453	1816168	circ_355	82	+	719	0	0	0	0	9	26	20	27
chr2	54101476	54112912	circ_356	3	-	35	0	0	0	0	0	0	3	0
chr15	50905904	50920446	circ_357	5	-	166	0	0	0	0	0	0	0	5
chr2	86915355	86929072	circ_358	7	-	0	0	0	0	0	0	0	7	0
chr3	197566192	197574892	circ_359	4	+	35	0	0	0	0	0	4	0	0
chr12	20769164	20787990	circ_360	150	+	2451	5	14	0	0	19	0	112	0
chr3	12538017	12571372	circ_361	15	+	49	0	0	0	0	0	0	0	15
chr21	44514765	44515853	circ_362	10	-	628	0	0	0	0	0	0	0	10
chr5	78692646	78742968	circ_363	2	-	116	0	2	0	0	0	0	0	0
chr3	65705656	65705806	circ_364	2	-	5	0	0	0	0	0	0	2	0
chr18	9195549	9221997	circ_365	67	+	405	4	7	0	4	0	19	16	17
chr11	118461056	118461221	circ_366	2	+	195	0	0	0	0	0	0	2	0
chr3	197490337	197495458	circ_367	19	+	201	0	0	0	0	0	0	0	19
chr12	27802943	27820253	circ_368	9	+	95	0	0	0	0	0	0	9	0
chr12	32898614	32900297	circ_369	12	-	26	0	0	0	0	0	0	0	12
chr21	27113884	27130515	circ_370	13	+	24	0	0	0	0	2	4	7	0
chr4	85758082	85781775	circ_371	4	-	21	0	0	0	0	0	0	4	0
chr11	14808314	14840755	circ_372	7	+	9	0	0	0	0	0	0	0	7
chr15	65471272	65472560	circ_373	2	-	7	0	0	0	0	2	0	0	0
chr18	8714137	8720494	circ_374	130	+	222	5	20	0	0	9	0	96	0
chr21	30693542	30702014	circ_375	665	+	1272	21	79	21	31	14	84	95	320
chr16	28143655	28157524	circ_376	5	-	144	0	0	0	0	2	0	3	0
chr11	62621024	62622938	circ_377	5	-	176	0	0	0	0	0	5	0	0
chr3	49736909	49738142	circ_378	107	+	619	0	3	4	5	3	20	13	59
chr3	111632166	111672876	circ_379	3	+	634	0	3	0	0	0	0	0	0
chr15	41105536	41106268	circ_380	5	+	94	0	0	0	0	0	0	5	0
chr15	72837161	72848248	circ_381	11	+	430	2	0	0	0	0	6	3	0
chr10	118711420	118713721	circ_382	4	-	5	0	0	0	0	0	0	4	0
chr19	35637771	35638183	circ_383	11	-	0	0	0	0	0	0	0	0	11
chr8	62550506	62566219	circ_384	13	-	140	0	0	0	0	0	0	0	13
chr2	32858943	32865477	circ_385	50	+	1086	0	0	0	5	2	6	0	37
chr12	7083501	7096461	circ_386	6	+	200	0	0	0	0	0	0	0	6
chr7	32528861	32530378	circ_387	2	-	95	2	0	0	0	0	0	0	0
chr12	120651645	120652020	circ_388	9	-	102	0	0	0	0	0	0	9	0
chr7	44714010	44714867	circ_389	155	+	5094	3	4	5	3	35	21	23	61
chr10	7838084	7844388	circ_390	4	+	126	0	0	0	0	0	0	4	0
chr1	236973803	237001899	circ_391	5	+	369	0	0	0	0	0	0	0	5
chr1	47162223	47173723	circ_392	15	-	41	0	0	0	0	0	0	0	15
chr17	33430273	33430563	circ_393	5	-	91	0	0	5	0	0	0	0	0
chr4	106359107	106388213	circ_394	3	-	46	0	0	0	0	0	3	0	0
chr17	57812699	57814904	circ_395	6	+	484	0	0	0	0	0	0	0	6
chr4	71816417	71841003	circ_396	4	+	35	0	0	0	0	0	4	0	0
chr10	101605381	101606884	circ_397	3	+	30	0	0	0	0	3	0	0	0
chr16	81385188	81411307	circ_398	43	+	202	0	6	0	3	5	6	4	19
chr1	53699214	53701307	circ_399	2	-	46	2	0	0	0	0	0	0	0
chr21	37429407	37431222	circ_400	5	-	51	0	0	0	0	0	0	5	0
chr7	135614450	135614760	circ_401	3	-	1952	0	0	0	0	0	0	3	0
chr17	36918664	36921342	circ_402	7	+	267	0	0	0	0	4	0	3	0
chr5	52932686	52935736	circ_403	3	+	6	0	0	0	0	0	0	3	0
chr2	207988498	207989128	circ_404	6	-	39	0	0	0	0	0	0	6	0
chr17	57119174	57134415	circ_405	2	-	121	0	2	0	0	0	0	0	0
chr15	94841430	94888393	circ_406	2	+	397	0	2	0	0	0	0	0	0
chr5	64863340	64868113	circ_407	138	+	515	0	7	0	11	2	28	42	48
chr10	1313150	1421355	circ_408	120	-	640	2	8	0	0	31	0	79	0
chr12	46863936	46965195	circ_409	12	+	18	0	0	0	0	0	0	0	12
chr1	165651344	165652347	circ_410	2	-	49	0	0	0	0	2	0	0	0
chr2	53921021	53978078	circ_411	15	-	167	3	0	0	0	3	0	9	0
chr11	85711686	85714494	circ_412	2	-	106	0	0	0	0	2	0	0	0
chr17	78865520	78882729	circ_413	8	+	86	0	0	0	0	0	0	0	8
chr3	65595419	65607763	circ_414	22	-	7	0	0	0	0	6	0	16	0
chrX	23748644	23754133	circ_415	23	-	220	0	0	0	0	7	5	11	0
chr16	4024670	4039097	circ_416	4	-	97	0	0	0	0	0	0	4	0
chr20	31376660	31380576	circ_417	233	+	1859	2	0	15	5	11	67	21	112
chr20	45891032	45919018	circ_418	15	-	1569	0	0	0	2	0	0	0	13
chr1	67702396	67705964	circ_419	20	+	117	0	0	0	0	0	0	0	20
chr5	32780828	32784989	circ_420	2	+	219	0	0	0	0	0	0	2	0
chr21	17163821	17214859	circ_421	2	+	109	2	0	0	0	0	0	0	0
chr6	32942798	32943298	circ_422	4	+	383	0	0	0	0	0	4	0	0
chr10	69692354	69695992	circ_423	7	-	549	2	0	0	0	2	0	3	0
chr1	207930359	207943707	circ_424	15	+	99	0	0	0	0	0	0	0	15
chr6	160467530	160469575	circ_425	92	+	1405	2	6	7	2	7	11	8	49
chr11	68527693	68529155	circ_426	7	-	244	0	0	0	0	3	0	4	0
chr13	79945080	79946065	circ_427	29	-	189	0	0	0	0	5	0	13	11
chr10	35805451	35842113	circ_428	23	+	176	0	0	0	0	5	0	18	0
chr17	56078850	56082402	circ_429	9	-	2872	0	0	3	0	0	0	6	0
chr12	112087743	112098479	circ_430	27	-	116	0	0	0	0	0	0	0	27
chr2	69573036	69583689	circ_431	11	-	236	0	0	0	0	0	0	0	11
chr20	62152637	62152942	circ_432	2	+	317	0	2	0	0	0	0	0	0
chr10	882343	890995	circ_433	83	-	1236	0	4	0	5	2	27	22	23
chr12	50392924	50400419	circ_434	7	-	522	0	0	0	0	2	0	5	0
chr14	64898250	64905890	circ_435	8	+	92	0	0	0	0	0	0	0	8
chr16	87332394	87339511	circ_436	17	-	57	0	0	0	0	0	0	0	17
chr1	225600156	225607500	circ_437	33	-	2055	0	3	0	0	2	8	3	17
chr16	72557231	72604414	circ_438	13	-	57	0	0	0	0	4	3	0	6
chr2	174227954	174230320	circ_439	20	+	311	0	0	0	0	0	0	4	16
chr19	49225111	49230687	circ_440	2	-	49	0	0	0	0	2	0	0	0
chr6	30688136	30690422	circ_441	6	+	539	0	0	0	0	0	0	0	6
chr19	50347573	50348149	circ_442	163	-	33	5	6	4	2	15	15	44	72
chr18	75691451	75694669	circ_443	3	-	219	0	0	0	0	0	3	0	0
chr1	171537386	171544267	circ_444	80	+	1213	0	0	0	0	2	18	30	30
chr1	42730786	42744343	circ_445	234	-	1356	3	7	4	8	36	36	61	79
chr7	127344893	127361454	circ_446	216	+	13266	6	11	3	0	29	19	77	71
chr11	9441958	9442245	circ_447	85	+	3456	0	2	0	2	4	21	20	36
chr22	44335216	44336005	circ_448	8	+	58	0	0	0	0	0	0	8	0
chr3	43602712	43607219	circ_449	8	-	135	0	0	0	0	0	0	0	8
chr2	203149068	203152447	circ_450	7	+	326	0	4	0	0	0	0	3	0
chr15	63824846	63829355	circ_451	114	+	1740	3	3	0	11	4	22	23	48
chr9	127733649	127762269	circ_452	8	-	8	0	0	0	0	3	0	5	0
chr5	10381912	10394897	circ_453	11	+	344	0	0	0	0	0	0	5	6
chr17	43314648	43316432	circ_454	16	+	641	2	3	0	0	5	0	6	0
chr10	128768966	128785881	circ_455	6	+	245	0	6	0	0	0	0	0	0
chrX	77126305	77135110	circ_456	11	-	149	0	0	0	0	6	0	5	0
chr6	148013536	148054947	circ_457	39	+	51	0	0	0	0	0	14	0	25
chr17	80136350	80137065	circ_458	8	-	46	0	0	0	0	3	5	0	0
chr18	6999444	7002384	circ_459	7	-	106	0	0	0	0	7	0	0	0
chr15	66034053	66048810	circ_460	2	-	14	0	0	0	0	2	0	0	0
chr1	224599129	224607317	circ_461	3	-	24	0	0	0	0	0	0	3	0
chr8	120818523	120843961	circ_462	6	-	78	0	0	0	0	2	0	4	0
chr22	50827415	50832564	circ_463	3	+	60	0	0	0	0	3	0	0	0
chr14	39514367	39517933	circ_464	7	-	123	0	0	0	0	0	0	7	0
chr20	24949528	24954373	circ_465	12	-	208	0	0	0	0	4	0	8	0
chr6	57072426	57075243	circ_466	52	-	26	0	0	0	0	0	6	9	37
chr13	98670876	98674137	circ_467	3	+	187	0	0	0	0	0	0	3	0
chr2	118597551	118599777	circ_468	5	+	7	0	3	0	0	2	0	0	0
chr10	135111456	135116484	circ_469	3	-	213	0	0	0	3	0	0	0	0
chr1	153610771	153614905	circ_470	3	+	37	0	0	0	0	3	0	0	0
chr15	73052748	73064186	circ_471	2	-	87	0	0	0	0	2	0	0	0
chr15	76576098	76585041	circ_472	127	-	2786	2	0	0	4	7	22	25	67
chr1	180366651	180399397	circ_473	27	-	569	3	0	0	0	5	3	11	5
chr10	88827483	88827914	circ_474	2	-	4	0	0	0	0	2	0	0	0
chr14	71975097	71996087	circ_475	5	+	37	0	0	0	0	0	0	5	0
chr10	99502851	99504661	circ_476	4	+	79	0	0	0	0	0	0	0	4
chrX	106390973	106396733	circ_477	51	-	632	2	0	8	6	0	14	2	19
chr10	1149542	1151207	circ_478	22	+	188	0	0	0	0	4	0	11	7
chr2	168757242	168780439	circ_479	4	-	279	0	0	0	0	0	4	0	0
chr3	195780289	195803993	circ_480	96	-	14536	4	0	2	14	0	14	7	55
chr16	23113640	23120102	circ_481	39	-	82	0	0	0	0	0	6	11	22
chr14	21464686	21464870	circ_482	4	+	38	0	0	0	0	0	4	0	0
chr5	137320946	137324004	circ_483	3098	-	745	67	192	55	73	198	386	1310	817
chr2	198274494	198274731	circ_484	17	-	2390	0	4	0	0	0	0	0	13
chr5	126140468	126168493	circ_485	48	+	1556	0	0	0	0	0	6	22	20
chr2	61343114	61345251	circ_486	48	+	77	0	0	0	0	17	0	31	0
chr4	108603171	108622441	circ_487	199	-	707	6	7	0	7	24	46	38	71
chr2	73215410	73228707	circ_488	12	-	200	0	0	0	0	0	0	0	12
chr9	125054028	125075665	circ_489	10	+	135	0	0	0	0	2	0	0	8
chr14	104135848	104143860	circ_490	13	+	455	0	0	0	5	3	0	5	0
chr7	127361341	127365780	circ_491	5	+	472	0	0	0	0	0	0	5	0
chr2	132332608	132370676	circ_492	3	+	17	0	0	0	0	0	3	0	0
chr10	27047991	27059274	circ_493	3	-	90	0	0	0	0	0	3	0	0
chr6	154771229	154776104	circ_494	10	-	142	0	0	0	0	0	0	0	10
chr17	44109413	44111648	circ_495	2	-	15	0	0	0	0	2	0	0	0
chr6	108888375	108890945	circ_496	11	+	30	0	0	0	0	3	4	4	0
chr6	56564451	56600087	circ_497	4	-	4	0	0	0	0	4	0	0	0
chrX	117383923	117397547	circ_498	2	-	6	0	0	0	2	0	0	0	0
chr17	35936439	35939530	circ_499	29	-	99	0	0	0	0	0	0	4	25
chr5	137320946	137328568	circ_500	7	-	52	0	0	0	0	0	0	0	7
chr3	17275177	17300081	circ_501	4	-	124	0	0	0	0	0	0	0	4
chr17	47394188	47399870	circ_502	6	-	91	0	3	0	3	0	0	0	0
chr4	85214373	85214562	circ_503	3	-	22	0	0	0	3	0	0	0	0
chr12	112516438	112537122	circ_504	5	-	198	0	0	0	0	0	0	0	5
chr5	78914470	78915906	circ_505	9	+	55	0	0	0	0	3	0	6	0
chr2	64083440	64086525	circ_506	22	+	170	0	0	0	0	2	7	0	13
chr3	50150816	50151684	circ_507	64	+	480	0	0	0	0	6	4	13	41
chrX	122799493	122802165	circ_508	4	-	79	0	0	0	0	0	0	4	0
chr8	94798451	94805524	circ_509	10	+	0	0	0	0	0	0	0	10	0
chr7	156619299	156619438	circ_510	34	-	1215	0	0	0	3	0	18	7	6
chr12	51130819	51135322	circ_511	4	+	97	0	0	0	0	0	0	4	0
chr7	148427054	148434835	circ_512	22	+	95	0	0	0	0	5	0	15	2
chr4	169157403	169158946	circ_513	2	-	1	0	0	0	0	2	0	0	0
chr9	19086732	19096767	circ_514	4	-	9	0	0	0	0	4	0	0	0
chr8	48839754	48852257	circ_515	2	-	1703	0	0	0	2	0	0	0	0
chr6	151265622	151266677	circ_516	11	+	502	0	0	0	0	2	4	0	5
chr15	41387799	41388551	circ_517	23	-	145	0	0	0	2	5	0	3	13
chr1	33058532	33060824	circ_518	2	+	6	0	0	0	0	2	0	0	0
chrX	67331696	67339174	circ_519	3	-	5	0	0	0	0	3	0	0	0
chr7	66236870	66240380	circ_520	249	+	996	3	7	7	8	18	18	100	88
chr7	132989921	133002144	circ_521	6	+	83	0	0	0	0	0	6	0	0
chr14	71492834	71502874	circ_522	12	+	16	0	0	0	0	9	0	3	0
chr4	128941235	128942393	circ_523	3	+	29	0	0	0	0	0	0	3	0
chr2	54146288	54150255	circ_524	6	-	77	0	0	0	0	0	0	0	6
chr21	26969614	26976247	circ_525	3	-	14	0	0	0	0	0	0	3	0
chr5	29162523	29193222	circ_526	3	+	13	0	0	0	0	0	0	3	0
chr3	196648578	196657771	circ_527	19	+	134	0	0	0	0	0	0	3	16
chr9	34286615	34297112	circ_528	13	-	90	2	0	0	0	3	0	8	0
chr15	25638893	25660989	circ_529	13	-	46	0	0	0	0	0	9	0	4
chr12	70713078	70724249	circ_530	49	+	272	0	0	0	0	8	11	30	0
chr9	20907149	20933131	circ_531	10	+	59	0	0	0	0	0	0	10	0
chr3	17603511	17665405	circ_532	6	-	11	0	0	0	0	0	0	6	0
chr19	33406243	33409245	circ_533	5	-	3	0	0	0	0	5	0	0	0
chr8	145583935	145584085	circ_534	5	-	574	0	0	0	0	0	0	0	5
chr21	16386665	16415895	circ_535	2889	-	1043	49	163	22	59	414	257	1394	531
chr21	38782872	38794168	circ_536	2	+	95	0	0	0	0	2	0	0	0
chr2	10513732	10537046	circ_537	12	+	405	0	6	0	0	2	0	4	0
chr10	32115232	32150586	circ_538	5	-	33	0	0	0	0	0	0	5	0
chr8	126061248	126069908	circ_539	4	-	78	0	0	0	0	0	0	4	0
chr14	50734471	50769735	circ_540	4	-	15	0	0	0	0	0	4	0	0
chr11	9829547	9830549	circ_541	11	-	37	0	0	0	0	9	0	2	0
chr9	7011698	7011879	circ_542	7	+	46	0	0	0	0	0	0	7	0
chr11	10500073	10503772	circ_543	2	+	203	0	0	0	2	0	0	0	0
chr9	35236466	35237823	circ_544	2	+	44	0	0	0	0	2	0	0	0
chr1	176132005	176133027	circ_545	81	-	434	0	3	0	3	10	22	21	22
chr10	14968842	14977563	circ_546	13	-	245	0	6	0	7	0	0	0	0
chr4	54245392	54266006	circ_547	11	+	139	0	0	0	0	2	0	9	0
chr6	42641529	42647570	circ_548	2	+	11	0	0	0	0	2	0	0	0
chr13	41826781	41835011	circ_549	3	-	47	0	0	0	0	0	0	3	0
chr2	46203568	46211819	circ_550	10	+	24	0	0	0	0	0	0	10	0
chr12	121220458	121229360	circ_551	57	-	206	0	9	0	0	16	8	24	0
chr2	207008742	207018406	circ_552	8	-	105	0	0	0	0	0	0	8	0
chr17	80426640	80436794	circ_553	8	+	339	0	0	0	0	0	0	0	8
chr6	13579683	13584457	circ_554	326	+	432	2	4	14	9	13	29	63	192
chr3	196921296	197009716	circ_555	2	-	29	0	0	0	0	2	0	0	0
chr5	38991051	39021238	circ_556	459	-	1749	12	21	7	9	46	48	143	173
chr15	44671888	44673174	circ_557	17	+	251	0	0	0	2	4	0	11	0
chr8	29194729	29197760	circ_558	8	-	63	0	0	0	0	0	0	8	0
chr2	64169599	64211153	circ_559	3	-	109	0	3	0	0	0	0	0	0
chr10	60347975	60380661	circ_560	68	+	126	0	13	0	0	7	0	48	0
chr3	196831774	196846348	circ_561	4	-	652	0	0	0	0	0	0	4	0
chr17	1340084	1340449	circ_562	21	-	374	0	0	0	0	2	2	4	13
chr7	50823584	50848433	circ_563	9	-	225	0	2	0	0	4	0	0	3
chr19	49473803	49477990	circ_564	4	-	413	0	0	0	0	0	0	4	0
chr10	70506918	70532856	circ_565	2	+	230	2	0	0	0	0	0	0	0
chr8	25202991	25209342	circ_566	4	+	192	0	0	0	0	0	0	4	0
chr1	9809519	9809971	circ_567	3	-	198	0	0	0	0	0	0	3	0
chr2	76234959	76309818	circ_568	5	+	40	0	0	0	0	0	5	0	0
chr1	246790658	246795226	circ_569	13	+	99	0	0	0	0	0	0	0	13
chr4	77916934	77941823	circ_570	5	+	80	0	0	0	0	0	0	0	5
chr20	49218609	49221311	circ_571	9	-	189	0	0	0	0	0	0	0	9
chr12	110566755	110570441	circ_572	4	+	25	0	0	0	0	0	0	4	0
chr6	44919311	44921154	circ_573	2	-	8	0	0	0	0	2	0	0	0
chr13	50280234	50285158	circ_574	2	-	14	0	0	0	0	2	0	0	0
chr3	196506291	196509704	circ_575	2	+	2	0	0	0	0	2	0	0	0
chr1	156710972	156715165	circ_576	3	-	980	0	0	0	0	0	3	0	0
chr3	113077592	113139002	circ_577	2	-	41	0	2	0	0	0	0	0	0
chr9	35231117	35243361	circ_578	9	+	109	0	0	0	0	4	0	5	0
chr19	50071489	50071643	circ_579	3	-	6	0	3	0	0	0	0	0	0
chr7	129317472	129330386	circ_580	22	+	438	0	0	0	0	4	0	9	9
chr16	15162026	15166937	circ_581	23	-	69	0	0	0	0	2	0	0	21
chr9	136699394	136726554	circ_582	2	-	19	0	0	0	0	2	0	0	0
chr19	14232344	14237049	circ_583	34	-	1246	0	0	0	0	2	6	7	19
chr8	38205015	38205733	circ_584	9	-	14	0	0	0	0	0	0	9	0
chr6	101246589	101312090	circ_585	2	-	214	2	0	0	0	0	0	0	0
chr20	33059249	33067594	circ_586	10	+	262	0	0	0	0	2	0	0	8
chr2	240111529	240274613	circ_587	4	-	59	0	0	0	0	4	0	0	0
chr22	30218324	30228331	circ_588	33	-	255	0	0	0	0	3	13	8	9
chr8	71082437	71087094	circ_589	3	-	35	0	0	0	0	0	0	3	0
chr3	9482140	9516840	circ_590	9	+	233	0	0	0	0	0	0	0	9
chr21	11047481	11062123	circ_591	4	-	437	0	0	0	0	0	0	0	4
chr17	18243357	18250970	circ_592	3	-	56	0	0	0	0	3	0	0	0
chr1	35561420	35563167	circ_593	5	+	26	0	0	0	0	5	0	0	0
chr2	240851666	240852407	circ_594	79	-	53	0	0	0	5	0	13	8	53
chr2	101898321	101911643	circ_595	92	-	446	9	0	7	0	8	5	46	17
chr5	111594926	111602027	circ_596	14	-	36	0	0	0	0	2	0	12	0
chr1	225600156	225603034	circ_597	57	-	881	0	0	0	0	15	6	11	25
chr6	151226786	151247431	circ_598	21	+	249	0	0	0	0	3	8	0	10
chr21	45053153	45064273	circ_599	7	-	24	0	0	0	0	0	0	7	0
chr6	47471016	47471176	circ_600	9	+	241	0	0	0	0	0	0	0	9
chrX	57337026	57407462	circ_601	4	+	31	0	0	0	0	0	0	4	0
chr4	166910533	166935712	circ_602	91	+	530	15	12	0	0	17	0	47	0
chr1	247318868	247323169	circ_603	38	-	100	0	0	0	0	4	13	6	15
chr6	20109829	20131430	circ_604	2	-	9	0	0	0	0	2	0	0	0
chr1	109427897	109446876	circ_605	19	+	266	0	3	0	0	2	0	0	14
chr16	74670244	74671868	circ_606	114	-	2454	0	10	4	0	13	19	28	40
chr17	67947777	68013533	circ_607	3	-	50	0	0	0	0	0	3	0	0
chr2	168726250	168779479	circ_608	12	-	248	0	0	0	0	0	0	0	12
chr19	17626982	17628198	circ_609	13	+	188	0	0	0	0	0	0	0	13
chr13	114157811	114175048	circ_610	55	+	763	0	0	0	0	10	3	16	26
chr13	109432114	109562498	circ_611	5	+	32	0	0	0	0	0	0	0	5
chr16	299548	304680	circ_612	2	+	77	0	0	0	0	2	0	0	0
chr21	46564546	46580138	circ_613	2	+	92	0	0	0	0	0	0	2	0
chr7	151917608	151935911	circ_614	403	-	975	6	5	15	19	10	81	59	208
chr1	118035769	118045592	circ_615	45	+	521	0	2	0	2	3	0	15	23
chr19	34949674	34955036	circ_616	25	+	600	0	0	0	0	2	5	11	7
chr10	12123471	12136270	circ_617	100	+	638	0	4	0	11	8	15	43	19
chr16	1903040	1904201	circ_618	3	-	81	0	0	0	0	0	3	0	0
chr16	69189774	69197081	circ_619	15	+	560	0	0	0	0	0	11	4	0
chr1	146726525	146731572	circ_620	6	+	173	0	0	0	0	4	2	0	0
chr11	111486967	111491126	circ_621	90	+	451	0	3	0	0	11	0	56	20
chr9	100416080	100418367	circ_622	38	+	1715	0	4	0	0	4	0	11	19
chr20	18513308	18523046	circ_623	12	+	176	0	0	0	0	2	0	10	0
chr15	59523901	59548577	circ_624	2	-	304	0	0	0	0	0	0	2	0
chr12	100985514	101005919	circ_625	7	+	304	2	5	0	0	0	0	0	0
chr8	124153001	124154696	circ_626	6	+	44	0	0	6	0	0	0	0	0
chr15	77577300	77657567	circ_627	86	-	83	0	0	0	0	13	0	0	73
chr17	49340635	49357840	circ_628	2	+	12	0	0	0	0	2	0	0	0
chr10	75586508	75588720	circ_629	8	+	27	2	0	0	0	0	0	6	0
chr11	57191455	57193825	circ_630	2	-	973	0	0	0	0	0	0	2	0
chrX	16709663	16716459	circ_631	3	-	85	0	0	0	0	0	0	3	0
chr11	57185221	57191501	circ_632	12	-	983	0	0	0	0	0	0	0	12
chr3	119719399	119721086	circ_633	29	-	188	0	0	0	0	12	0	17	0
chr6	42585147	42600125	circ_634	12	+	97	0	0	0	0	0	0	0	12
chr11	73418465	73429763	circ_635	215	-	244	6	12	2	0	15	29	82	69
chr4	151792497	151814301	circ_636	3	-	106	0	0	0	0	0	3	0	0
chr15	66007816	66022016	circ_637	4	-	211	0	0	0	0	0	0	0	4
chr8	29195799	29197760	circ_638	4	-	67	0	0	0	0	0	0	4	0
chr10	104247907	104250370	circ_639	4	-	276	0	0	0	0	0	0	4	0
chr11	32608480	32610278	circ_640	6	+	377	0	0	0	0	0	0	0	6
chr17	9578208	9583683	circ_641	8	+	45	0	0	0	0	0	0	8	0
chr12	122720333	122723271	circ_642	5	-	18	0	0	0	0	5	0	0	0
chr17	40879653	40882936	circ_643	179	-	276	2	5	0	0	13	20	48	91
chr7	7826419	7841374	circ_644	56	+	44	0	0	0	0	0	9	23	24
chr17	18827227	18832270	circ_645	8	+	39	0	0	0	0	0	0	8	0
chr16	1447179	1453345	circ_646	12	-	25	0	0	0	0	4	0	8	0
chr3	149619859	149639014	circ_647	28	+	1090	0	12	0	0	5	0	11	0
chr10	7262373	7325921	circ_648	4	-	343	0	0	0	0	4	0	0	0
chr17	45740455	45742524	circ_649	31	+	2242	0	0	0	0	3	6	22	0
chr5	67522118	67522837	circ_650	11	+	29	0	0	0	0	0	8	0	3
chr14	91409422	91467503	circ_651	11	-	10	0	0	0	0	0	3	8	0
chr3	194947438	194963067	circ_652	2	-	32	0	0	0	0	2	0	0	0
chr9	35706831	35707186	circ_653	7	+	1002	0	2	0	0	0	5	0	0
chr7	148543562	148547617	circ_654	36	-	122	0	0	0	0	0	0	0	36
chr12	125296416	125302253	circ_655	55	-	1978	0	5	0	0	3	0	29	18
chr2	170411634	170413807	circ_656	215	-	1279	0	5	8	13	7	39	0	143
chr17	40965966	40972859	circ_657	6	-	239	0	0	0	0	0	0	6	0
chr1	145487304	145492375	circ_658	8	+	89	0	0	0	0	2	0	6	0
chr2	39505548	39515421	circ_659	3	-	68	0	0	0	0	0	0	3	0
chr6	127635961	127637647	circ_660	25	-	93	0	0	0	0	0	0	7	18
chrX	70775804	70777522	circ_661	20	+	1552	0	0	3	0	4	5	8	0
chr6	10906253	10913160	circ_662	2	+	33	0	0	0	0	0	2	0	0
chr10	5808204	5842668	circ_663	7	-	177	0	0	0	0	0	0	7	0
chr9	2028987	2161903	circ_664	37	+	56	0	0	0	0	0	12	0	25
chr3	37089010	37090508	circ_665	42	+	369	3	0	0	2	14	7	9	7
chr15	70344713	70345713	circ_666	2	-	110	0	0	0	0	0	0	2	0
chr7	158472652	158483414	circ_667	5	-	71	0	0	0	0	0	0	5	0
chr6	86216951	86243518	circ_668	2	-	234	0	2	0	0	0	0	0	0
chr4	38016130	38023339	circ_669	2	+	14	0	0	0	0	0	2	0	0
chr12	120260624	120272032	circ_670	27	-	264	0	4	0	0	6	0	17	0
chr15	64701812	64710927	circ_671	3	+	95	0	0	0	3	0	0	0	0
chr22	38694791	38710174	circ_672	3	-	437	0	0	0	0	0	0	3	0
chr17	1437393	1466987	circ_673	5	-	64	0	0	0	0	0	0	5	0
chr22	43222946	43231499	circ_674	6	-	72	0	0	0	0	2	0	0	4
chr2	203142673	203149204	circ_675	13	+	299	0	0	0	0	0	0	0	13
chr7	75103970	75115524	circ_676	3	-	10	0	0	0	0	3	0	0	0
chr19	8520289	8528570	circ_677	150	+	2439	9	9	5	5	7	14	69	32
chr7	128630015	128633968	circ_678	4	-	38	0	0	0	0	4	0	0	0
chr10	70056023	70056742	circ_679	2	-	43	0	0	0	0	0	0	2	0
chr16	56969147	56970729	circ_680	2	+	46	0	0	0	0	2	0	0	0
chr19	41782064	41787180	circ_681	51	+	3392	0	0	0	6	8	5	17	15
chr6	146214351	146216113	circ_682	80	-	590	0	0	3	3	0	32	0	42
chr1	227327277	227335260	circ_683	41	-	995	2	0	4	8	5	0	5	17
chr14	27546444	27574979	circ_684	14	+	7	0	0	0	0	8	0	6	0
chr14	65922339	66028484	circ_685	2	+	5	0	0	0	0	2	0	0	0
chr4	77051809	77066844	circ_686	2	-	5	0	0	0	0	2	0	0	0
chr16	1420131	1421612	circ_687	8	-	125	0	0	0	0	0	0	0	8
chr1	176012322	176015460	circ_688	40	-	485	2	0	3	0	5	0	20	10
chr6	131352107	131352957	circ_689	4	-	6	0	0	0	4	0	0	0	0
chr8	48706851	48730122	circ_690	6	-	1035	0	6	0	0	0	0	0	0
chr4	57344545	57351030	circ_691	31	+	558	0	3	0	0	2	8	11	7
chr20	34389413	34487570	circ_692	2	+	137	2	0	0	0	0	0	0	0
chr14	76638186	76647192	circ_693	39	+	427	0	0	0	0	6	11	4	18
chr3	42661156	42663008	circ_694	5	+	31	0	0	0	0	0	0	5	0
chr22	42970686	42973965	circ_695	3	-	50	0	0	0	0	3	0	0	0
chr13	51501543	51522204	circ_696	4	+	37	0	0	0	0	0	4	0	0
chr6	153292510	153293589	circ_697	2	-	10	0	0	0	0	0	0	2	0
chr16	68127259	68160513	circ_698	11	+	78	0	0	0	0	0	0	0	11
chr4	2659530	2661781	circ_699	6	+	250	0	0	0	0	0	0	3	3
chr2	78166957	78178659	circ_700	20	-	12	0	0	0	0	0	7	3	10
chr11	89947186	89951352	circ_701	6	-	13	0	0	0	0	2	0	4	0
chr12	120138550	120146123	circ_702	10	-	135	0	0	0	0	0	0	0	10
chr7	93365917	93367123	circ_703	14	+	12	0	0	0	0	0	0	0	14
chr5	41927115	41939718	circ_704	2	+	37	2	0	0	0	0	0	0	0
chr17	80676782	80678239	circ_705	2	+	26	0	0	0	0	2	0	0	0
chr12	32751431	32764217	circ_706	32	+	66	0	5	0	0	5	0	22	0
chr6	108233920	108246136	circ_707	39	-	264	0	0	0	0	9	3	14	13
chr3	47651556	47651817	circ_708	20	-	2260	0	0	0	5	0	0	0	15
chr7	138444497	138447770	circ_709	2	-	3	0	0	0	0	2	0	0	0
chr16	88653008	88677944	circ_710	14	+	226	0	0	0	0	0	4	0	10
chr15	69502655	69553668	circ_711	10	+	14	0	0	0	0	5	0	5	0
chr1	247320386	247323169	circ_712	8	-	241	0	0	0	0	0	8	0	0
chr3	51524171	51530796	circ_713	6	-	26	0	0	0	0	0	0	0	6
chr6	146121313	146127557	circ_714	8	-	1	0	0	0	0	0	0	0	8
chr11	32610140	32610681	circ_715	65	+	1321	0	0	0	0	4	8	17	36
chr17	9279894	9281970	circ_716	3	-	1	0	0	0	0	3	0	0	0
chr10	69792535	69797926	circ_717	12	-	896	0	0	0	0	0	0	12	0
chr17	40476729	40481794	circ_718	2	-	66	0	0	0	0	2	0	0	0
chr12	53917060	53928443	circ_719	2	-	46	0	0	0	0	0	0	2	0
chr7	135262544	135277940	circ_720	148	+	4204	12	11	0	5	27	7	60	26
chr1	47840581	47840965	circ_721	48	+	947	0	0	0	0	0	8	19	21
chr7	33388680	33427756	circ_722	30	+	37	0	4	0	0	7	0	19	0
chr6	18207629	18218111	circ_723	2	+	17	0	0	0	0	0	0	2	0
chr11	65205043	65211534	circ_724	6	+	167	0	0	0	0	0	0	6	0
chr9	115166275	115171301	circ_725	68	+	313	0	0	0	0	2	12	25	29
chr12	110418757	110429565	circ_726	8	-	90	0	0	0	0	0	3	0	5
chr21	47746291	47754682	circ_727	14	+	188	0	0	0	0	0	5	0	9
chr5	108373123	108436220	circ_728	37	+	312	3	0	0	0	0	0	24	10
chr3	11399892	11421526	circ_729	68	+	249	0	0	0	7	10	13	10	28
chr2	10927407	10933328	circ_730	4	-	390	0	0	0	0	0	0	4	0
chr17	80739465	80767658	circ_731	4	+	148	0	0	0	0	0	0	4	0
chr17	30320884	30322781	circ_732	29	+	75	0	0	0	0	0	14	9	6
chr3	155545971	155560408	circ_733	65	-	504	2	7	0	0	4	0	11	41
chr9	5787061	5787593	circ_734	70	-	1482	0	4	0	0	17	10	31	8
chr3	33704937	33738425	circ_735	11	-	173	0	0	0	0	0	0	0	11
chr5	137527163	137537844	circ_736	5	-	39	0	0	0	0	0	0	5	0
chr7	99500841	99507283	circ_737	8	-	188	0	0	4	0	0	4	0	0
chr1	41204508	41224123	circ_738	2	+	11	0	0	0	0	2	0	0	0
chr7	129760589	129769416	circ_739	15	+	498	0	0	0	0	0	3	0	12
chr2	128870658	128886753	circ_740	20	+	802	0	3	0	0	0	0	8	9
chr3	195796326	195802231	circ_741	6	-	1762	0	0	0	0	0	0	0	6
chr15	72789132	72792110	circ_742	6	+	24	0	0	0	0	0	0	6	0
chr17	7842831	7843560	circ_743	48	+	331	0	0	0	4	5	5	9	25
chr5	39002637	39021238	circ_744	455	-	2449	5	18	7	11	33	81	79	221
chr15	62881886	62910674	circ_745	6	+	10	0	0	0	0	0	0	6	0
chr12	42768665	42768876	circ_746	95	+	2749	2	3	0	7	12	15	36	20
chr12	20709594	20774345	circ_747	29	+	2132	2	5	0	0	6	0	16	0
chr14	31765115	31771725	circ_748	9	-	85	0	0	0	0	2	0	7	0
chr22	18165980	18185152	circ_749	54	+	698	0	0	0	0	11	5	21	17
chr8	18619560	18623048	circ_750	2	-	39	0	0	0	0	2	0	0	0
chr4	54245240	54266006	circ_751	5	+	434	0	0	0	0	0	0	0	5
chr2	201718626	201719809	circ_752	23	-	4	0	0	0	0	2	0	5	16
chr15	40457254	40512918	circ_753	7	+	681	0	3	4	0	0	0	0	0
chr8	95503806	95504137	circ_754	10	-	120	0	0	0	0	0	0	3	7
chr3	141259375	141278837	circ_755	5	+	16	0	0	0	0	0	0	5	0
chr9	111849453	111853435	circ_756	2	-	106	0	0	0	0	2	0	0	0
chr9	36249189	36249394	circ_757	3	-	84	0	0	0	0	0	0	3	0
chr17	62476406	62479116	circ_758	14	-	7	0	0	0	0	0	0	14	0
chr7	1526261	1529318	circ_759	22	-	767	0	0	0	0	2	0	13	7
chr3	121563300	121591635	circ_760	9	+	46	0	0	0	2	0	3	0	4
chr20	35668556	35675593	circ_761	8	-	46	0	0	0	0	5	0	3	0
chr10	104119941	104120152	circ_762	24	+	317	0	0	0	0	2	0	5	17
chr10	75331179	75336119	circ_763	194	-	193	0	5	0	10	3	17	27	132
chr11	12785726	12815925	circ_764	6	+	225	0	0	0	0	0	0	6	0
chr10	14938845	14939516	circ_765	25	+	153	0	0	0	0	2	5	8	10
chr9	4823531	4833228	circ_766	101	+	326	6	7	0	0	21	19	48	0
chr2	136072929	136094828	circ_767	8	-	12	0	0	0	0	0	0	8	0
chr19	48630534	48634428	circ_768	36	-	848	0	0	0	0	0	10	8	18
chr16	16218646	16225792	circ_769	2	+	33	0	0	0	0	2	0	0	0
chr8	141415676	141419716	circ_770	3	-	107	0	0	0	0	0	0	3	0
chr21	40596334	40604424	circ_771	44	-	336	0	2	0	0	0	5	15	22
chr20	49557402	49558663	circ_772	83	-	1084	0	0	0	2	4	18	31	28
chr5	36953720	36955739	circ_773	2	+	32	0	0	0	0	2	0	0	0
chr9	133352258	133355836	circ_774	23	+	1156	0	2	0	0	7	0	14	0
chr8	103299661	103300494	circ_775	32	-	1280	0	0	0	2	0	0	15	15
chr9	139717977	139726313	circ_776	3	+	62	0	0	0	0	3	0	0	0
chr11	72069924	72091428	circ_777	2	-	89	0	0	0	0	2	0	0	0
chr1	5964677	5965843	circ_778	46	-	322	0	0	3	2	0	9	6	26
chr15	58302847	58306479	circ_779	358	-	6605	0	0	13	15	0	118	0	212
chr8	94798451	94834791	circ_780	4	+	23	0	4	0	0	0	0	0	0
chr2	26587170	26590088	circ_781	69	+	691	0	0	6	0	0	15	8	40
chr9	33956077	33973235	circ_782	12	-	417	0	0	0	0	0	0	12	0
chr7	98985662	98987635	circ_783	93	+	5162	0	0	0	3	0	11	11	68
chr16	89857811	89869749	circ_784	2	-	57	0	0	0	0	2	0	0	0
chr11	120929054	120930794	circ_785	3	+	17	0	0	0	0	3	0	0	0
chr1	38300751	38304428	circ_786	6	-	24	0	0	0	0	0	0	6	0
chr1	36282483	36301594	circ_787	17	+	30	0	0	0	0	0	0	0	17
chr11	85692172	85707972	circ_788	26	-	4514	0	0	0	0	0	15	0	11
chr18	55912659	55919286	circ_789	56	+	236	0	4	0	0	3	0	28	21
chr12	51160860	51189792	circ_790	9	+	65	0	0	0	0	0	0	0	9
chrX	3735586	3736541	circ_791	10	-	123	0	4	0	0	3	3	0	0
chr8	145737775	145738154	circ_792	84	-	1239	0	0	4	2	16	8	16	38
chr12	110832906	110839309	circ_793	2	-	335	0	0	0	2	0	0	0	0
chr5	176468127	176471534	circ_794	29	+	281	0	3	0	0	5	0	21	0
chr20	13463874	13591566	circ_795	3	-	16	0	0	0	0	0	0	3	0
chr1	53351505	53358647	circ_796	109	+	927	3	0	0	5	8	26	22	45
chr3	87871158	87883206	circ_797	2	+	31	0	0	0	0	0	2	0	0
chr16	89357033	89357591	circ_798	4	-	159	0	0	0	0	0	0	0	4
chr8	141285757	141301177	circ_799	32	-	268	0	2	0	3	3	6	18	0
chr8	71495399	71506825	circ_800	4	-	68	0	0	0	0	4	0	0	0
chr8	48192450	48196683	circ_801	2	+	35	0	0	0	0	2	0	0	0
chr14	77809521	77818094	circ_802	2	-	40	0	0	0	0	0	0	0	2
chr20	35236118	35238133	circ_803	138	+	3575	6	11	0	2	22	15	63	19
chr12	133372438	133398897	circ_804	28	-	526	0	0	0	0	3	7	13	5
chr18	72589153	72601994	circ_805	65	+	158	2	0	0	0	5	0	58	0
chr8	145215873	145218751	circ_806	5	+	70	0	0	0	0	0	0	5	0
chr11	16117542	16119234	circ_807	55	-	100	0	0	0	0	0	6	0	49
chr18	1269671	1278634	circ_808	32	-	295	0	0	2	4	0	12	0	14
chr14	78158074	78161243	circ_809	3	-	11	0	0	0	0	0	0	3	0
chr8	19190466	19192368	circ_810	10	+	47	0	0	0	0	0	0	10	0
chr9	125941286	125946577	circ_811	61	-	800	0	0	0	4	2	13	0	42
chrX	64295724	64333693	circ_812	2	+	48	0	0	0	0	0	0	0	2
chr13	61013822	61041513	circ_813	397	+	271	13	35	0	0	60	12	230	47
chr17	27778473	27778698	circ_814	127	+	563	4	3	0	0	8	19	34	59
chr12	122968007	122983410	circ_815	10	-	56	0	0	0	0	2	0	4	4
chr6	135358949	135363264	circ_816	9	-	290	0	0	0	4	0	5	0	0
chr19	19153520	19168467	circ_817	2	+	481	0	0	0	2	0	0	0	0
chr5	37336834	37341344	circ_818	2	-	737	0	2	0	0	0	0	0	0
chr8	141856698	141900868	circ_819	14	-	2100	0	0	0	0	0	0	3	11
chr4	2597882	2659607	circ_820	7	+	137	0	0	0	0	0	0	0	7
chr21	36252854	36259393	circ_821	9	-	69	0	0	0	0	0	9	0	0
chr1	65278421	65280523	circ_822	28	+	117	0	0	0	0	3	0	12	13
chr12	50821548	50822873	circ_823	5	+	26	0	0	0	0	0	0	5	0
chr22	28910745	28916563	circ_824	32	-	52	3	0	0	0	3	7	7	12
chr19	30476130	30477324	circ_825	1375	+	1250	25	49	24	26	198	202	399	452
chr3	47813958	47814426	circ_826	122	-	1075	0	4	0	5	3	28	8	74
chr9	128691934	128697886	circ_827	8	+	15	0	0	0	0	3	0	5	0
chr6	169982932	170038756	circ_828	2	-	11	0	0	0	0	2	0	0	0
chr4	140058784	140060651	circ_829	120	-	554	0	0	0	4	31	17	28	40
chr15	41854746	41857339	circ_830	14	+	47	0	0	0	0	8	0	6	0
chr1	8555123	8617582	circ_831	25	-	233	3	0	0	0	6	0	16	0
chr7	91924203	91981956	circ_832	21	+	394	2	2	0	7	0	0	0	10
chr19	4702039	4705982	circ_833	4	-	65	0	0	0	0	4	0	0	0
chr3	72757995	72765768	circ_834	9	-	0	0	0	0	0	0	0	3	6
chr22	42289121	42290941	circ_835	79	+	1260	2	5	2	0	13	21	26	10
chr3	133894453	133930451	circ_836	8	-	34	0	0	0	0	0	0	0	8
chr4	83799883	83803093	circ_837	290	-	3818	3	11	13	8	30	64	89	72
chr3	38257587	38278452	circ_838	16	+	287	0	0	0	0	0	7	0	9
chr16	89829046	89833645	circ_839	10	-	212	0	0	0	0	0	0	0	10
chr4	2597882	2641586	circ_840	2	+	79	0	0	0	0	0	0	2	0
chr11	65203994	65211534	circ_841	7	+	88	0	0	0	0	0	7	0	0
chr7	135710405	135733600	circ_842	10	+	114	0	0	0	0	0	0	10	0
chr9	20582456	20584490	circ_843	3	-	6	0	0	0	0	3	0	0	0
chr15	65847225	65851069	circ_844	9	+	206	0	0	0	0	2	0	7	0
chr18	12358669	12371690	circ_845	11	-	16	0	0	0	0	0	0	11	0
chr15	42019378	42021547	circ_846	2	+	164	2	0	0	0	0	0	0	0
chr13	21436856	21442840	circ_847	21	-	288	0	0	0	7	0	10	4	0
chr4	17910717	17974508	circ_848	13	-	24	0	0	0	0	0	0	3	10
chr7	98643321	98645505	circ_849	16	-	59	0	0	0	0	7	0	9	0
chr9	20758089	20770237	circ_850	5	+	79	0	0	0	0	0	0	5	0
chr19	58290119	58291514	circ_851	62	+	269	0	5	6	0	0	16	10	25
chr20	20634174	20661445	circ_852	3	-	1	0	0	0	0	3	0	0	0
chr8	56879274	56882352	circ_853	93	+	631	0	0	4	2	6	11	19	51
chr9	97717459	97730083	circ_854	4	+	20	0	0	0	0	4	0	0	0
chr7	6178723	6185287	circ_855	23	+	101	0	0	0	0	0	0	6	17
chr10	22617063	22618057	circ_856	3	+	94	0	0	0	0	0	0	3	0
chr12	124856568	124857156	circ_857	3	-	96	0	0	0	0	0	0	3	0
chr15	90760671	90770874	circ_858	3	+	38	0	0	0	0	0	3	0	0
chr9	80409379	80430686	circ_859	2	-	1	0	0	0	0	2	0	0	0
chr10	35790429	35819171	circ_860	4	+	190	2	0	0	0	2	0	0	0
chr5	28616793	28625629	circ_861	8	-	0	0	0	0	0	0	0	8	0
chr11	65205043	65211530	circ_862	4	+	167	0	0	0	0	0	0	4	0
chr2	61233692	61236150	circ_863	3	-	5	0	0	0	0	0	3	0	0
chr5	122272429	122281854	circ_864	18	+	25	0	0	0	0	3	0	15	0
chr7	73649862	73661093	circ_865	8	-	973	0	0	0	0	0	0	3	5
chr6	168271066	168281197	circ_866	2	+	249	0	0	0	0	0	2	0	0
chr3	138261533	138291774	circ_867	2	-	33	0	0	0	0	2	0	0	0
chr1	44713611	44818597	circ_868	33	-	320	0	0	0	0	0	0	6	27
chr3	155605221	155629068	circ_869	2	+	283	2	0	0	0	0	0	0	0
chr16	1447179	1451702	circ_870	5	-	17	0	0	0	0	0	0	5	0
chr16	66759731	66763002	circ_871	79	-	215	0	0	0	0	7	9	27	36
chr18	20555116	20564953	circ_872	8	+	61	0	0	0	0	3	5	0	0
chr8	41832222	41839472	circ_873	14	-	70	0	0	0	0	2	0	12	0
chr3	122487548	122491320	circ_874	3	-	6	0	0	0	0	3	0	0	0
chr18	39600602	39638015	circ_875	2	+	37	0	0	0	0	0	0	2	0
chr12	113742126	113756876	circ_876	3	-	33	0	0	0	0	0	3	0	0
chr15	94899366	94945248	circ_877	394	+	850	24	76	0	0	14	0	280	0
chr9	517483	540667	circ_878	2	+	16	0	0	0	0	2	0	0	0
chr11	73936250	73950301	circ_879	24	+	216	0	0	0	0	0	13	0	11
chr2	191765290	191775047	circ_880	4	+	31	0	0	0	0	4	0	0	0
chr2	32822892	32842894	circ_881	9	+	37	0	0	0	0	0	0	0	9
chr21	34922526	34923595	circ_882	29	+	2167	3	0	0	0	6	0	20	0
chr8	80915234	80938237	circ_883	6	-	7	0	0	0	0	6	0	0	0
chr19	5705783	5713264	circ_884	5	-	2199	0	0	0	0	0	0	0	5
chr15	85230856	85234875	circ_885	169	-	2520	7	6	6	0	21	10	78	41
chr2	27014999	27016761	circ_886	28	+	32	0	0	0	0	2	0	8	18
chr10	74764700	74776657	circ_887	3	-	37	0	0	0	0	0	0	3	0
chr16	4721392	4723658	circ_888	22	+	341	0	0	0	0	0	0	8	14
chr3	73004249	73016870	circ_889	24	+	60	0	0	0	0	2	0	10	12
chr2	238881734	238882418	circ_890	2	+	24	0	2	0	0	0	0	0	0
chr5	175925915	175927147	circ_891	14	+	254	0	0	0	0	0	4	10	0
chr13	99536067	99537346	circ_892	35	-	85	0	0	0	0	6	9	12	8
chr17	37437642	37441826	circ_893	34	-	140	2	0	0	0	14	0	18	0
chr8	93798204	93872537	circ_894	5	-	51	0	0	0	0	0	5	0	0
chr10	34661426	34673182	circ_895	3	-	8	0	0	0	0	3	0	0	0
chr1	155747413	155753880	circ_896	29	-	92	0	0	0	0	3	0	6	20
chr11	4091256	4095909	circ_897	2	+	27	0	0	0	0	2	0	0	0
chr4	153728356	153730885	circ_898	7	+	16	0	0	0	0	0	0	0	7
chr11	85961338	85963282	circ_899	18	+	103	0	0	0	0	0	10	8	0
chr15	71272440	71276596	circ_900	6	+	0	0	0	0	0	0	0	6	0
chr16	14676038	14680218	circ_901	2	-	482	0	2	0	0	0	0	0	0
chr3	93714718	93722752	circ_902	448	+	388	6	25	8	19	32	97	129	132
chr12	69107645	69108533	circ_903	51	+	179	0	2	0	2	6	4	19	18
chr9	96277949	96294611	circ_904	8	+	330	0	0	0	0	0	0	8	0
chr1	6007164	6012896	circ_905	98	-	421	0	0	0	4	5	15	14	60
chr11	34101175	34107960	circ_906	4	+	178	0	0	0	0	4	0	0	0
chr8	41832222	41836295	circ_907	4	-	61	0	0	0	0	0	0	4	0
chr19	49703258	49705398	circ_908	6	+	4	0	0	0	0	0	6	0	0
chr10	12123471	12162266	circ_909	57	+	277	5	7	0	0	4	7	17	17
chr10	27821436	27822923	circ_910	63	+	163	0	0	0	0	12	9	10	32
chr15	91082023	91083369	circ_911	31	+	122	0	0	0	0	8	0	23	0
chr22	38889715	38894578	circ_912	8	-	1540	0	0	0	3	5	0	0	0
chr2	240061380	240085619	circ_913	6	-	102	0	0	0	0	0	2	4	0
chr20	47688823	47689234	circ_914	27	+	3279	0	3	0	0	7	6	11	0
chr15	52186012	52194233	circ_915	22	+	1833	2	3	0	0	6	0	11	0
chr6	126494495	126496057	circ_916	2	+	4	0	0	0	0	2	0	0	0
chr1	178846633	178852668	circ_917	3	+	10	0	0	0	0	3	0	0	0
chr20	30729344	30730908	circ_918	2	+	537	0	0	0	0	0	0	0	2
chr7	16298015	16348252	circ_919	20	-	63	0	0	0	0	0	0	0	20
chr5	801215	825366	circ_920	5	-	90	0	3	0	0	2	0	0	0
chr16	56920865	56926966	circ_921	2	+	64	0	0	0	0	2	0	0	0
chr2	11332274	11342247	circ_922	13	-	17	0	0	0	0	0	0	0	13
chr17	421180	421699	circ_923	9	-	36	0	0	0	0	0	0	0	9
chr21	34953608	34958487	circ_924	15	-	166	0	0	0	0	0	0	0	15
chr16	47531310	47630442	circ_925	17	+	875	0	3	0	0	4	5	5	0
chr14	71209068	71209308	circ_926	8	-	56	0	0	0	0	6	0	2	0
chr3	15455528	15457449	circ_927	9	-	92	0	0	0	0	0	5	4	0
chr8	48761715	48765345	circ_928	9	-	238	0	0	0	0	3	0	6	0
chr6	121576474	121577431	circ_929	2	-	51	0	0	0	2	0	0	0	0
chr3	186756530	186769134	circ_930	15	+	280	0	0	0	0	0	5	0	10
chr3	171969050	172016577	circ_931	20	+	998	2	0	0	0	2	0	16	0
chr3	123649949	123667979	circ_932	8	-	41	0	0	0	0	0	0	0	8
chr18	9117836	9126905	circ_933	57	+	1538	0	0	8	3	3	17	0	26
chr12	122369652	122380881	circ_934	6	+	167	0	0	0	2	0	0	4	0
chr6	26216529	26216832	circ_935	12	-	156489	0	0	0	0	0	0	3	9
chr8	67511285	67514758	circ_936	5	-	53	0	0	0	0	0	0	5	0
chrX	151453140	151626734	circ_937	15	-	46	0	0	4	0	0	0	5	6
chr17	35597392	35598969	circ_938	31	-	561	0	2	0	0	4	0	13	12
chr5	32724804	32784989	circ_939	2	+	192	0	0	0	0	0	0	2	0
chr18	61011643	61030101	circ_940	27	-	69	0	0	0	0	0	0	5	22
chr2	20490413	20527139	circ_941	2	-	174	0	2	0	0	0	0	0	0
chr14	91110392	91124731	circ_942	23	-	92	0	0	0	0	0	0	0	23
chr19	19153520	19163004	circ_943	31	+	1661	0	0	0	0	2	0	12	17
chr10	70191619	70196998	circ_944	5	-	106	0	0	0	0	0	0	0	5
chr10	5754357	5754881	circ_945	18	+	247	0	0	0	0	0	0	2	16
chr9	114148657	114154104	circ_946	1569	-	3053	22	40	42	58	122	237	377	671
chr1	78105134	78125829	circ_947	4	-	21	0	0	0	0	0	0	4	0
chr16	2489354	2493801	circ_948	128	+	3266	2	9	0	2	12	18	36	49
chr1	167515338	167517358	circ_949	21	-	165	0	0	0	0	2	7	0	12
chr6	83544203	83548789	circ_950	5	-	4	0	0	0	0	0	0	0	5
chr1	227149078	227153438	circ_951	197	+	679	2	3	0	0	24	22	70	76
chr2	224744841	224749466	circ_952	8	-	110	0	0	0	0	0	0	0	8
chr2	160005653	160007067	circ_953	51	+	221	0	3	0	0	14	0	34	0
chr1	31413998	31414970	circ_954	34	-	700	0	2	0	0	4	5	7	16
chr2	120677645	120692534	circ_955	10	+	37	0	0	0	0	2	8	0	0
chr12	537935	547720	circ_956	3	+	56	0	0	0	0	0	0	3	0
chr10	105777918	105778666	circ_957	22	+	382	4	0	0	0	3	5	10	0
chr12	51510098	51511530	circ_958	2	-	23	0	0	0	0	2	0	0	0
chr17	18607932	18608477	circ_959	72	+	66	4	3	0	0	36	0	29	0
chr5	70798426	70806978	circ_960	4	+	293	0	4	0	0	0	0	0	0
chr11	596923	598502	circ_961	47	+	529	0	0	0	0	6	0	8	33
chr7	74103458	74131270	circ_962	19	+	119	0	0	0	0	0	0	19	0
chr11	95546096	95546753	circ_963	65	+	931	4	0	0	5	8	6	24	18
chr4	52740437	52765544	circ_964	5	+	435	0	0	0	0	0	0	5	0
chr6	165792683	165895831	circ_965	7	-	87	0	0	0	0	0	0	7	0
chr2	228195342	228197304	circ_966	5	+	54	0	0	0	0	0	0	5	0
chr3	125172654	125179704	circ_967	2	-	120	2	0	0	0	0	0	0	0
chr1	7895822	7897209	circ_968	41	+	93	0	0	0	0	0	5	6	30
chr2	32613818	32617218	circ_969	7	+	515	0	0	0	0	3	0	0	4
chr19	23556544	23557566	circ_970	42	-	11	0	0	0	0	8	3	17	14
chr1	230798887	230807386	circ_971	26	+	200	0	0	0	0	4	0	4	18
chr9	116044926	116045762	circ_972	7	+	173	0	0	0	0	2	0	5	0
chr19	48229069	48229481	circ_973	99	+	905	6	5	0	0	31	13	31	13
chr6	160813443	160831878	circ_974	4	+	17	0	0	0	0	0	0	4	0
chr5	80911292	81020868	circ_975	10	-	109	0	0	0	0	0	0	0	10
chr7	94248070	94259153	circ_976	14	-	23	0	0	0	0	4	0	10	0
chr14	91044450	91084389	circ_977	3	-	66	0	0	3	0	0	0	0	0
chr22	38641941	38644025	circ_978	191	-	410	4	7	7	3	17	16	41	96
chr1	51860053	51875368	circ_979	2	-	10	0	0	0	0	2	0	0	0
chr6	42571326	42573597	circ_980	3	+	42	0	0	0	0	3	0	0	0
chr14	50933301	50952912	circ_981	2	-	59	0	0	0	0	0	0	2	0
chr6	139264650	139265759	circ_982	256	-	699	3	13	11	9	25	44	81	70
chr15	40231706	40241469	circ_983	4	+	31	0	0	0	0	0	0	4	0
chr1	227381487	227387353	circ_984	46	-	210	3	0	0	0	7	0	36	0
chr2	233599865	233626146	circ_985	22	+	179	0	0	0	0	3	0	3	16
chr1	21133645	21231464	circ_986	3	-	156	0	3	0	0	0	0	0	0
chr8	22054193	22054933	circ_987	21	+	335	0	2	0	0	2	0	0	17
chr9	140083562	140083717	circ_988	2	+	489	0	2	0	0	0	0	0	0
chr2	55804451	55808834	circ_989	2	-	28	0	0	0	0	2	0	0	0
chr9	114842354	114860942	circ_990	2	-	188	0	0	0	0	0	2	0	0
chr11	107677443	107686691	circ_991	7	-	90	0	0	0	0	0	0	7	0
chr2	61710092	61717911	circ_992	115	-	4535	10	17	0	7	14	17	28	22
chr5	137150022	137159149	circ_993	4	-	1	0	0	0	2	2	0	0	0
chr1	40654727	40661436	circ_994	20	+	118	0	0	0	0	5	0	15	0
chr1	212190228	212194554	circ_995	7	-	76	0	0	0	0	0	0	7	0
chr10	34759013	34806087	circ_996	8	-	285	2	0	0	0	4	0	2	0
chr7	618893	624205	circ_997	2	-	156	0	0	2	0	0	0	0	0
chr15	52161414	52188723	circ_998	3	+	258	0	0	0	0	0	0	3	0
chr18	45371711	45423180	circ_999	26	-	628	0	7	0	0	5	0	14	0
chr6	118832461	118887479	circ_1000	9	-	56	0	0	0	0	0	0	0	9
chr7	144320259	144345972	circ_1001	9	-	30	0	0	0	0	0	0	9	0
chr12	56825255	56828015	circ_1002	3	-	284	0	3	0	0	0	0	0	0
chr7	111926928	111936366	circ_1003	18	+	97	3	0	0	0	3	0	12	0
chr10	116590611	116608496	circ_1004	12	+	84	0	4	0	3	0	0	5	0
chr14	64490975	64522984	circ_1005	3	+	120	0	3	0	0	0	0	0	0
chr5	77771327	77778874	circ_1006	4	+	11	0	0	0	0	0	0	4	0
chr1	65243306	65280523	circ_1007	22	+	214	0	9	0	0	3	0	10	0
chr13	28771322	28794515	circ_1008	74	+	317	0	3	0	3	11	5	10	42
chr2	69556429	69556930	circ_1009	30	-	262	0	0	0	0	0	7	8	15
chr14	93760204	93761283	circ_1010	13	-	48	8	0	0	0	0	0	5	0
chr1	21329206	21377487	circ_1011	45	-	1226	0	3	0	0	2	0	30	10
chr7	99952766	99953427	circ_1012	882	+	1583	4	15	32	24	66	150	231	360
chr17	45247283	45249430	circ_1013	144	-	985	2	11	0	4	12	13	55	47
chr9	37495166	37495983	circ_1014	9	+	216	0	0	0	0	6	0	3	0
chr4	10099335	10100763	circ_1015	26	-	3782	0	0	3	0	0	11	5	7
chr17	62270919	62272455	circ_1016	46	-	262	0	0	0	0	0	10	10	26
chr5	102432245	102433485	circ_1017	39	-	63	0	8	0	0	3	8	20	0
chr4	48686690	48689177	circ_1018	49	-	89	0	0	0	4	0	14	0	31
chr17	50850586	50882797	circ_1019	191	-	53	11	10	0	0	38	0	132	0
chr17	40858025	40858203	circ_1020	9	-	125	0	0	0	0	0	0	0	9
chr7	158424336	158439255	circ_1021	3	-	278	0	0	0	3	0	0	0	0
chr3	28304782	28339841	circ_1022	9	+	18	0	0	0	0	5	0	4	0
chr2	85097349	85097909	circ_1023	863	-	1809	30	68	0	0	258	0	507	0
chr1	48240842	48244216	circ_1024	5	-	3	0	0	0	0	0	0	5	0
chr10	5754357	5756170	circ_1025	14	+	115	0	0	0	0	5	0	9	0
chr20	32112406	32144544	circ_1026	4	+	5	0	0	0	0	0	0	4	0
chr7	138739951	138745884	circ_1027	24	-	647	0	2	0	0	2	0	8	12
chr19	47856011	47856992	circ_1028	66	+	674	2	0	0	0	10	4	6	44
chr4	76579167	76581054	circ_1029	2	-	177	0	0	0	0	0	2	0	0
chr5	139818046	139828890	circ_1030	58	+	1009	3	5	0	0	5	0	32	13
chr10	11636630	11639716	circ_1031	61	-	262	0	0	0	0	0	12	15	34
chr1	186375215	186375400	circ_1032	2	+	159	0	0	2	0	0	0	0	0
chr16	1618218	1621535	circ_1033	6	-	22	0	0	0	0	0	0	0	6
chr7	104842879	104844232	circ_1034	6	-	50	0	0	0	0	0	0	0	6
chr2	44200746	44209573	circ_1035	338	-	2651	5	23	18	15	8	72	101	96
chr15	50592986	50596330	circ_1036	69	-	1103	0	3	0	0	7	4	24	31
chr10	128768966	128780237	circ_1037	9	+	93	0	0	0	0	0	0	9	0
chrX	129377537	129394439	circ_1038	2	-	2	0	0	0	0	2	0	0	0
chr1	200558345	200567549	circ_1039	5	-	6	0	0	0	0	0	0	5	0
chr9	6980925	7015929	circ_1040	6	+	50	0	0	0	0	0	0	6	0
chr8	22899554	22900756	circ_1041	42	-	96	0	0	0	0	19	0	23	0
chr11	68337216	68343511	circ_1042	17	+	389	0	0	0	0	0	13	0	4
chr8	59535779	59548105	circ_1043	220	-	769	2	5	0	16	11	31	31	124
chr15	69502655	69514578	circ_1044	2	+	26	2	0	0	0	0	0	0	0
chr11	28080473	28106355	circ_1045	4	-	37	0	0	0	0	0	0	0	4
chr2	174094417	174104224	circ_1046	7	+	101	0	0	0	0	2	0	0	5
chr1	243349081	243388623	circ_1047	5	-	92	0	5	0	0	0	0	0	0
chr1	78414840	78428615	circ_1048	3	-	309	0	0	0	0	0	0	0	3
chr13	21170289	21171258	circ_1049	2	+	6	0	0	0	0	0	0	0	2
chr17	37646810	37649143	circ_1050	136	+	2290	2	7	3	4	17	6	52	45
chr7	106888841	106938791	circ_1051	4	-	43	0	0	0	0	0	4	0	0
chr1	114123164	114165616	circ_1052	5	+	20	0	0	0	0	0	0	5	0
chr4	160107794	160131735	circ_1053	89	+	229	0	12	0	0	5	0	35	37
chr4	140810511	140812121	circ_1054	8	-	7	0	0	0	0	0	0	8	0
chr16	67644727	67646024	circ_1055	303	+	1857	5	29	4	17	14	47	69	118
chr2	44170826	44177739	circ_1056	4	-	270	0	0	0	0	0	4	0	0
chr4	52726709	52752804	circ_1057	6	+	34	0	0	0	0	0	0	0	6
chr13	77700453	77714298	circ_1058	4	-	42	0	0	0	0	0	0	4	0
chr11	11901724	11919240	circ_1059	14	+	45	0	0	0	0	2	0	12	0
chr15	83221230	83226736	circ_1060	14	-	159	0	0	0	4	0	10	0	0
chr15	50923614	50925189	circ_1061	10	-	91	0	0	0	0	2	0	8	0
chr12	118693253	118693460	circ_1062	31	-	110	0	0	0	0	0	8	0	23
chr6	42025127	42044977	circ_1063	3	+	900	0	0	0	0	0	0	0	3
chr16	16108348	16110478	circ_1064	40	+	578	0	0	0	0	5	9	16	10
chr1	42693554	42776781	circ_1065	20	-	150	0	3	0	0	0	0	17	0
chr3	172080423	172096226	circ_1066	3	+	27	0	0	0	0	0	3	0	0
chr19	45916935	45920155	circ_1067	21	-	975	0	2	0	0	0	0	6	13
chr13	101936284	101944717	circ_1068	3	-	0	0	0	0	0	0	0	3	0
chr7	28758370	28763949	circ_1069	6	+	15	0	0	0	0	0	6	0	0
chr6	105192035	105233194	circ_1070	6	-	92	0	0	3	3	0	0	0	0
chr9	88655654	88667506	circ_1071	17	-	411	2	0	0	0	3	0	12	0
chr17	42953302	42959090	circ_1072	3	-	153	0	0	0	0	3	0	0	0
chr11	108126942	108138069	circ_1073	5	+	16	0	0	0	0	0	0	5	0
chrX	53641495	53641706	circ_1074	102	-	1136	0	0	0	0	7	18	42	35
chr12	133768075	133768589	circ_1075	91	+	124	0	0	8	2	3	14	19	45
chr14	61275043	61346553	circ_1076	3	+	39	0	0	0	0	0	0	3	0
chr9	126345448	126414402	circ_1077	3	-	122	0	0	0	0	0	0	3	0
chr9	33886879	33900269	circ_1078	164	+	379	2	9	0	0	16	10	106	21
chr16	58741983	58743471	circ_1079	4	-	316	0	0	0	0	0	0	4	0
chr14	104037960	104040507	circ_1080	3	+	226	0	0	0	3	0	0	0	0
chr16	3729720	3740986	circ_1081	42	-	1032	0	0	0	0	8	0	13	21
chr6	30295424	30308397	circ_1082	2	+	9	0	0	0	0	2	0	0	0
chr8	48775960	48777324	circ_1083	3	-	142	0	0	0	0	0	0	3	0
chr5	53576037	53578157	circ_1084	21	-	29	0	0	0	0	0	0	0	21
chr1	100342014	100343384	circ_1085	26	+	58	0	0	0	0	0	0	15	11
chr19	8376296	8376479	circ_1086	13	-	182	0	0	0	0	0	0	7	6
chr8	17510695	17513574	circ_1087	8	-	17	0	0	0	0	0	0	8	0
chr5	32591724	32599151	circ_1088	6	+	2394	0	0	0	6	0	0	0	0
chr12	46757707	46758339	circ_1089	5	-	290	0	0	0	0	0	0	5	0
chr9	139115853	139118720	circ_1090	164	-	1405	0	2	2	4	5	17	25	109
chr7	2041700	2108973	circ_1091	28	-	689	0	0	0	0	4	3	5	16
chr1	35750274	35761589	circ_1092	6	+	88	0	0	0	3	0	3	0	0
chr2	30775359	30791042	circ_1093	49	+	408	7	7	0	0	10	0	17	8
chr5	95103750	95124562	circ_1094	14	+	835	2	0	0	0	3	3	0	6
chr19	10274002	10279040	circ_1095	5	-	612	0	0	0	0	0	0	0	5
chr22	46132848	46202902	circ_1096	18	+	248	0	0	0	0	2	6	7	3
chr2	101666863	101676001	circ_1097	46	-	303	2	4	0	0	21	0	19	0
chr8	30938383	30954366	circ_1098	5	+	364	0	0	5	0	0	0	0	0
chr21	44279772	44283706	circ_1099	74	-	681	0	0	0	0	6	12	7	49
chr3	8977555	8990254	circ_1100	77	-	510	3	0	0	3	12	5	20	34
chr16	14645878	14698083	circ_1101	6	-	163	0	0	0	0	0	0	6	0
chr12	28458582	28460682	circ_1102	514	+	1266	7	25	6	26	35	48	147	220
chr22	31661932	31662118	circ_1103	6	+	23	0	0	0	0	0	0	6	0
chr15	59548483	59552132	circ_1104	7	-	255	0	0	0	0	3	0	4	0
chr2	209138308	209150657	circ_1105	7	+	50	0	0	0	0	0	0	7	0
chr12	65258448	65260683	circ_1106	7	+	20	0	3	0	0	4	0	0	0
chr4	147104064	147111399	circ_1107	5	+	31	0	0	0	0	0	0	0	5
chr2	171939291	172010037	circ_1108	6	-	51	0	0	0	0	0	0	0	6
chr3	47465423	47470160	circ_1109	11	-	1090	0	0	0	0	0	0	3	8
chr10	25144247	25147338	circ_1110	2	-	15	0	0	0	0	0	0	2	0
chr6	158454487	158464431	circ_1111	7	+	28	0	0	0	0	0	0	7	0
chr13	26923209	26928017	circ_1112	7	+	24	0	0	0	0	7	0	0	0
chr20	4864288	4880358	circ_1113	3	-	10	0	0	0	0	3	0	0	0
chr19	58797083	58806947	circ_1114	29	+	357	0	0	2	0	2	4	5	16
chr6	136709531	136742937	circ_1115	4	-	551	0	4	0	0	0	0	0	0
chr8	81937455	81942324	circ_1116	2	-	2	0	0	0	0	2	0	0	0
chr4	107092252	107168444	circ_1117	7	-	28	0	0	0	0	0	7	0	0
chr20	43995515	44038895	circ_1118	2	+	50	2	0	0	0	0	0	0	0
chr5	59982789	59983665	circ_1119	11	-	53	0	0	0	0	0	11	0	0
chr3	186509514	186510736	circ_1120	4	-	58	0	0	0	0	0	4	0	0
chr13	51995248	51997226	circ_1121	6	-	38	0	0	0	3	3	0	0	0
chr1	21091870	21100103	circ_1122	108	-	2026	0	0	0	4	0	17	13	74
chr3	119190156	119198920	circ_1123	2	+	54	0	0	0	0	0	2	0	0
chr2	242541311	242542494	circ_1124	106	-	1554	0	4	0	4	6	21	27	44
chr2	136690353	136719068	circ_1125	3	-	825	0	0	0	3	0	0	0	0
chr15	63829224	63855207	circ_1126	7	+	452	0	0	0	5	2	0	0	0
chr8	130866512	130867993	circ_1127	4	-	445	2	0	0	0	2	0	0	0
chr22	41525894	41527637	circ_1128	4	+	71	0	0	0	0	0	0	4	0
chr16	67070542	67116242	circ_1129	91	+	887	3	5	0	0	13	4	54	12
chr1	1273357	1273816	circ_1130	3	-	330	0	0	0	0	0	0	3	0
chr9	19423860	19435082	circ_1131	32	+	12	2	5	0	0	0	0	15	10
chr2	202208893	202216174	circ_1132	8	-	24	0	0	0	0	0	0	0	8
chr12	1136914	1137738	circ_1133	504	+	498	9	35	0	20	47	36	219	138
chr6	105280917	105291173	circ_1134	127	-	380	3	3	3	6	15	27	38	32
chr17	15974723	15976883	circ_1135	6	-	125	0	0	0	0	0	0	6	0
chr1	26772807	26786635	circ_1136	46	+	410	0	0	0	0	8	9	0	29
chr7	91991499	92000921	circ_1137	12	+	42	0	0	0	0	0	0	0	12
chr10	32333815	32337479	circ_1138	6	-	32	0	0	0	0	0	0	6	0
chr15	28508064	28525433	circ_1139	14	-	647	0	0	0	0	0	0	0	14
chr3	42128596	42133052	circ_1140	3	+	29	0	0	0	0	0	0	3	0
chr18	10871251	10911226	circ_1141	2	-	26	0	0	0	0	2	0	0	0
chr13	61018817	61109367	circ_1142	5	+	350	2	0	0	0	0	0	3	0
chr7	66520822	66548526	circ_1143	23	+	37	0	0	0	0	7	0	16	0
chr4	59323	60046	circ_1144	19	+	841	0	0	0	0	0	9	0	10
chr2	183600976	183608439	circ_1145	2	+	15	0	0	0	0	2	0	0	0
chr1	38039944	38049534	circ_1146	4	-	64	0	0	0	0	0	0	4	0
chr18	45355845	45423180	circ_1147	5	-	409	0	3	0	0	2	0	0	0
chr18	9927093	9937063	circ_1148	9	+	161	0	0	0	0	6	0	3	0
chr6	20772038	20781496	circ_1149	13	+	118	0	0	0	0	0	0	0	13
chr22	19085152	19086044	circ_1150	7	+	32	0	0	0	0	0	7	0	0
chr14	106877368	106938644	circ_1151	13	+	127	0	0	0	2	0	3	0	8
chr5	93964516	94014660	circ_1152	10	+	705	0	10	0	0	0	0	0	0
chr7	113861486	113862127	circ_1153	5	+	3	0	0	0	0	0	0	5	0
chr7	99701032	99701315	circ_1154	90	+	257	0	0	2	0	9	14	47	18
chr1	164693358	164694212	circ_1155	2	+	7	0	2	0	0	0	0	0	0
chr15	87962354	88045037	circ_1156	3	-	71	0	0	3	0	0	0	0	0
chr11	8823723	8832882	circ_1157	2	-	5	0	0	0	0	2	0	0	0
chr7	1997264	2054277	circ_1158	24	-	220	0	0	0	0	0	0	8	16
chr6	90556281	90581107	circ_1159	2	+	86	0	2	0	0	0	0	0	0
chr7	5413686	5417655	circ_1160	34	-	358	0	0	0	0	9	0	17	8
chr6	86277252	86284096	circ_1161	3	-	199	0	3	0	0	0	0	0	0
chr11	46670687	46671867	circ_1162	2	+	27	0	0	0	0	2	0	0	0
chr8	130289031	130402173	circ_1163	2	-	58	0	0	0	0	0	2	0	0
chr12	133313479	133331719	circ_1164	14	-	662	0	0	0	4	2	0	2	6
chr5	41907838	41912285	circ_1165	32	+	83	0	0	0	0	2	0	14	16
chr5	32125899	32143986	circ_1166	3	-	945	0	3	0	0	0	0	0	0
chr19	33113328	33117733	circ_1167	23	-	813	0	0	0	0	0	6	4	13
chr10	21970261	21979890	circ_1168	5	+	74	0	5	0	0	0	0	0	0
chr17	15974723	15979016	circ_1169	13	-	192	0	0	0	0	0	0	0	13
chr6	161728241	161729086	circ_1170	53	-	85	0	0	2	3	0	17	0	31
chr9	88233898	88275888	circ_1171	27	-	346	4	3	0	0	3	0	17	0
chr9	115013209	115038293	circ_1172	3	-	69	0	0	0	0	0	0	3	0
chr2	197777606	197786910	circ_1173	29	-	52	0	2	0	0	5	2	20	0
chr10	132006318	132009650	circ_1174	18	+	21	0	0	0	0	0	0	6	12
chr1	78268955	78272786	circ_1175	4	+	31	0	0	0	0	4	0	0	0
chr6	158014020	158016856	circ_1176	5	+	7	0	0	0	0	0	0	5	0
chr4	164058351	164069586	circ_1177	6	-	3	0	0	0	0	6	0	0	0
chr1	166818175	166822009	circ_1178	11	+	225	0	0	0	0	0	0	0	11
chr7	148903788	148910906	circ_1179	2	+	62	2	0	0	0	0	0	0	0
chr19	10262074	10273424	circ_1180	7	-	373	0	0	0	0	0	7	0	0
chr19	36581347	36585066	circ_1181	5	+	88	0	0	0	0	0	5	0	0
chr21	40641825	40646398	circ_1182	142	-	1674	0	5	3	6	10	19	25	74
chr18	7888104	7955412	circ_1183	12	+	106	2	0	0	0	0	0	10	0
chr1	193104521	193107303	circ_1184	22	+	176	0	0	0	0	2	5	3	12
chr18	2700537	2729407	circ_1185	4	+	477	0	0	0	4	0	0	0	0
chr22	25905150	25906829	circ_1186	2	+	3	0	0	0	0	2	0	0	0
chr6	36433378	36447488	circ_1187	2	+	76	0	0	0	0	0	2	0	0
chr1	3656797	3659754	circ_1188	4	-	85	0	0	0	0	0	4	0	0
chr21	46538479	46554747	circ_1189	172	+	521	2	4	0	0	35	31	44	56
chr19	10559593	10574651	circ_1190	14	+	87	0	0	0	0	0	0	0	14
chr1	32849431	32852496	circ_1191	4	-	358	0	0	0	0	0	4	0	0
chr10	103783234	103789502	circ_1192	11	-	30	0	0	0	0	6	0	5	0
chr15	59510090	59548577	circ_1193	2	-	67	0	0	0	0	2	0	0	0
chr11	47843639	47859175	circ_1194	3	-	85	0	0	0	0	3	0	0	0
chr7	107002478	107013205	circ_1195	20	-	375	0	3	0	0	3	0	14	0
chr11	60899892	60906307	circ_1196	9	-	100	0	0	0	0	3	6	0	0
chr3	48964895	48965246	circ_1197	33	+	450	0	0	0	2	4	0	4	23
chr15	44136099	44151021	circ_1198	6	+	583	0	6	0	0	0	0	0	0
chr15	43687305	43694048	circ_1199	41	+	103	0	0	0	0	2	0	25	14
chr22	46085592	46114373	circ_1200	472	+	1586	14	20	7	5	103	33	224	66
chr19	3558630	3559089	circ_1201	4	+	35	0	0	0	0	0	0	4	0
chr6	20546577	20548936	circ_1202	53	+	753	0	4	0	9	14	11	7	8
chr21	47810585	47811291	circ_1203	9	+	103	0	0	0	0	0	3	0	6
chr2	44161329	44177739	circ_1204	8	-	251	0	0	0	0	0	8	0	0
chr18	47455882	47480805	circ_1205	9	-	91	0	0	0	0	0	0	9	0
chr5	145536966	145537358	circ_1206	5	-	34	0	0	0	0	0	0	5	0
chr21	45451972	45457808	circ_1207	56	+	307	0	0	0	0	3	9	4	40
chr1	224481969	224491559	circ_1208	14	-	86	0	0	0	0	2	0	12	0
chr11	72018243	72028264	circ_1209	3	-	380	0	0	0	0	0	0	3	0
chr17	29527440	29541603	circ_1210	37	+	148	0	0	0	0	9	0	28	0
chr5	174919098	174953796	circ_1211	2	+	193	0	0	0	0	0	0	2	0
chr12	48060763	48061634	circ_1212	10	-	6	0	0	0	0	10	0	0	0
chr1	8555123	8557589	circ_1213	15	-	198	0	0	0	0	0	0	0	15
chr1	165851702	165854616	circ_1214	6	+	19	0	0	0	0	0	0	6	0
chr1	230384930	230391090	circ_1215	7	+	661	0	0	0	0	2	0	5	0
chr2	84652539	84676876	circ_1216	5	-	221	0	0	0	0	0	0	5	0
chr17	1257505	1265302	circ_1217	63	-	647	2	0	0	0	11	0	32	18
chr16	15788022	15790717	circ_1218	26	+	363	0	0	0	0	2	5	11	8
chr1	117626640	117629144	circ_1219	3	+	6	0	0	0	0	3	0	0	0
chr2	76172148	76176243	circ_1220	13	+	244	0	0	0	0	0	10	0	3
chr10	69726440	69773943	circ_1221	133	-	1688	9	22	0	0	13	0	84	5
chr6	158438236	158454712	circ_1222	4	+	28	0	0	0	0	2	0	2	0
chr5	149918790	149919826	circ_1223	15	+	432	0	0	0	0	0	0	2	13
chr14	53339517	53360145	circ_1224	11	-	194	0	0	0	0	0	0	11	0
chr9	134034770	134039531	circ_1225	166	+	2426	0	0	7	6	0	46	16	91
chr15	81262803	81265868	circ_1226	2	-	6	0	0	0	0	2	0	0	0
chr17	30678758	30696764	circ_1227	3	+	129	0	0	0	0	0	0	3	0
chr2	242396162	242415402	circ_1228	4	+	4	0	0	0	0	4	0	0	0
chr2	74170299	74177859	circ_1229	2	+	35	2	0	0	0	0	0	0	0
chr1	202742246	202746222	circ_1230	72	-	1356	4	0	0	5	3	5	24	31
chr3	129599152	129599405	circ_1231	106	-	127	2	0	0	0	15	13	45	31
chr12	8902458	8906689	circ_1232	7	+	205	0	3	0	0	4	0	0	0
chr10	94632916	94669388	circ_1233	3	+	14	0	0	0	0	0	0	3	0
chr20	21311254	21312271	circ_1234	2	+	47	0	0	0	0	0	2	0	0
chr3	158399784	158409437	circ_1235	10	+	67	0	0	0	0	0	5	5	0
chr10	43287075	43289439	circ_1236	3	+	34	0	0	0	0	0	0	3	0
chr8	104412643	104420012	circ_1237	68	-	1380	3	5	0	6	4	22	28	0
chr3	171797144	171799189	circ_1238	6	+	10	0	0	0	0	2	0	4	0
chrX	118774655	118787003	circ_1239	2	-	18	0	0	0	0	2	0	0	0
chr15	65992882	65994228	circ_1240	7	-	36	3	0	0	0	0	0	4	0
chr6	160485836	160511135	circ_1241	6	+	455	0	0	0	0	0	0	0	6
chr20	62630398	62631112	circ_1242	5	+	631	0	0	0	3	2	0	0	0
chr15	41657600	41668026	circ_1243	5	+	247	0	0	0	0	0	0	5	0
chr3	179131200	179134344	circ_1244	4	-	41	0	0	0	0	4	0	0	0
chr9	127064215	127089724	circ_1245	41	+	187	0	6	0	0	6	0	22	7
chr5	108717204	108719221	circ_1246	4	-	66	0	0	0	0	0	0	0	4
chr1	35846860	35859340	circ_1247	25	+	398	0	0	0	0	0	0	0	25
chr19	4418017	4423871	circ_1248	5	+	167	0	0	0	0	0	0	5	0
chr17	5364259	5365866	circ_1249	162	-	700	0	0	0	2	28	26	49	57
chr17	25928386	25944454	circ_1250	2	+	0	0	0	0	0	2	0	0	0
chr6	108676858	108687536	circ_1251	7	+	31	0	0	0	0	3	0	4	0
chr16	11988811	11991892	circ_1252	316	-	2730	17	16	0	6	26	35	114	102
chr8	128181143	128215465	circ_1253	2	-	79	0	0	0	0	2	0	0	0
chr3	52446827	52448603	circ_1254	119	+	223	0	0	0	4	6	20	11	78
chr19	11759173	11761232	circ_1255	13	+	34	0	0	0	0	0	4	0	9
chr2	170871791	170897495	circ_1256	8	+	34	0	0	0	0	0	0	8	0
chr17	35343916	35388982	circ_1257	7	+	1062	0	3	0	0	0	0	4	0
chr7	5028694	5036429	circ_1258	18	+	154	0	0	0	0	4	3	11	0
chr9	111812563	111819602	circ_1259	9	-	360	0	0	0	0	0	0	9	0
chr14	89319315	89327676	circ_1260	5	+	35	0	0	0	0	0	0	5	0
chr17	1746097	1775820	circ_1261	6	+	99	0	0	0	0	3	0	3	0
chr5	77311234	77396849	circ_1262	2	-	10	0	0	0	0	2	0	0	0
chrX	11187625	11207104	circ_1263	24	-	433	0	0	0	0	0	0	0	24
chr1	68610252	68624930	circ_1264	12	-	273	0	0	0	0	2	0	10	0
chr19	19576154	19576423	circ_1265	68	+	1512	0	0	0	0	0	14	0	54
chr5	31464343	31472339	circ_1266	29	-	363	2	0	0	0	8	0	10	9
chr14	97312432	97327072	circ_1267	88	+	1811	3	4	0	5	6	10	21	39
chr11	12872598	12886447	circ_1268	2	+	43	0	0	0	0	2	0	0	0
chr6	29856244	29910803	circ_1269	7	+	421	0	7	0	0	0	0	0	0
chr18	12801969	12862743	circ_1270	8	-	7	0	0	0	0	0	0	8	0
chr2	210880697	210885788	circ_1271	33	+	352	0	2	0	2	0	5	7	17
chr3	195053757	195057705	circ_1272	11	-	135	0	0	0	0	0	0	0	11
chr4	151814204	151818970	circ_1273	53	-	430	0	0	0	0	0	10	0	43
chr22	36737415	36745300	circ_1274	46	-	864	0	0	0	0	10	0	19	17
chr6	143222801	143245005	circ_1275	2	-	8	0	0	0	0	0	0	2	0
chr12	121890923	121891147	circ_1276	4	-	116	0	0	0	0	0	4	0	0
chr4	48834637	48844706	circ_1277	3	+	64	0	0	0	0	0	3	0	0
chr7	66548417	66563705	circ_1278	7	+	94	0	0	0	0	3	0	4	0
chr6	27069812	27095180	circ_1279	3	-	5	0	0	0	0	0	0	3	0
chr19	55652251	55653425	circ_1280	19	-	1284	0	0	5	0	0	0	0	14
chr8	68015272	68044315	circ_1281	30	+	363	0	0	0	0	0	2	10	18
chr12	104208715	104209063	circ_1282	6	-	31	0	0	0	0	0	0	6	0
chr21	44514581	44515853	circ_1283	38	-	869	0	0	0	2	0	13	8	15
chr22	40754868	40762502	circ_1284	3	+	51	0	0	0	0	3	0	0	0
chr12	27786295	27788048	circ_1285	4	+	81	0	0	0	0	0	0	4	0
chr2	10527887	10548860	circ_1286	2	+	23	0	0	0	0	0	0	2	0
chr13	50279757	50280508	circ_1287	44	-	159	0	0	0	0	12	6	20	6
chr7	2302865	2317940	circ_1288	46	-	383	0	0	0	0	3	0	10	33
chr6	149691045	149691235	circ_1289	2	+	6	0	0	0	0	2	0	0	0
chr17	1686329	1690898	circ_1290	23	-	213	0	0	0	0	3	0	11	9
chr5	70813149	70818776	circ_1291	2	+	21	0	0	0	0	0	0	2	0
chr2	58425714	58431361	circ_1292	22	-	50	0	0	0	0	0	0	0	22
chr9	36352739	36353328	circ_1293	35	-	65	0	0	0	0	3	2	20	10
chr16	74949768	74990508	circ_1294	5	-	40	0	0	0	0	0	0	5	0
chr6	76303535	76310044	circ_1295	3	-	0	0	0	0	0	0	0	3	0
chr2	30682418	30791042	circ_1296	14	+	208	0	3	0	0	0	0	11	0
chr12	118682699	118693460	circ_1297	46	-	137	0	0	0	0	3	11	12	20
chr17	58342773	58348842	circ_1298	76	-	427	0	0	0	0	5	7	21	43
chr12	12334210	12356334	circ_1299	3	-	81	0	0	0	0	0	0	3	0
chr11	3700056	3700938	circ_1300	2	-	149	0	0	0	0	0	0	0	2
chr10	124172436	124177484	circ_1301	2	+	31	0	0	0	0	2	0	0	0
chr6	149275008	149285699	circ_1302	26	+	107	0	0	0	0	3	0	23	0
chr3	132209741	132218652	circ_1303	3	+	26	0	0	0	0	0	0	3	0
chr1	54252831	54254869	circ_1304	354	-	2769	4	20	13	9	14	40	138	116
chr19	47593224	47597865	circ_1305	9	-	99	0	0	0	0	0	0	0	9
chr4	15504052	15504546	circ_1306	2	+	2	0	0	0	0	2	0	0	0
chr3	33600799	33612282	circ_1307	4	-	122	0	0	0	0	0	0	0	4
chr1	1191425	1203372	circ_1308	131	-	2409	0	0	9	9	0	38	16	59
chr17	53024622	53027487	circ_1309	19	+	30	0	0	0	0	0	0	19	0
chr7	107600890	107601094	circ_1310	5	-	95	0	0	0	0	0	0	5	0
chr10	121335203	121339522	circ_1311	19	-	311	2	0	0	0	4	0	13	0
chr11	47810053	47813542	circ_1312	7	-	227	0	0	0	0	0	0	0	7
chr15	95444941	95450176	circ_1313	12	+	5	0	0	0	0	0	0	0	12
chr2	160604316	160609082	circ_1314	12	+	387	0	0	0	0	0	0	0	12
chr12	19406874	19410471	circ_1315	2	+	7	0	0	0	0	2	0	0	0
chr3	47378206	47382145	circ_1316	4	-	79	0	4	0	0	0	0	0	0
chr3	128984392	128985942	circ_1317	80	+	4396	5	6	0	0	12	8	41	8
chr5	139818046	139820727	circ_1318	14	+	257	0	0	0	0	0	0	0	14
chr3	4774772	4777038	circ_1319	6	+	251	2	0	0	0	4	0	0	0
chr20	45905058	45919018	circ_1320	32	-	2951	0	0	0	0	2	7	0	23
chr8	145096105	145096968	circ_1321	11	-	16	0	0	0	0	0	0	0	11
chr11	34988187	35006275	circ_1322	11	+	1472	0	2	0	0	2	0	7	0
chr17	38562636	38563194	circ_1323	178	-	6257	6	8	0	9	34	16	78	27
chr13	114265311	114277601	circ_1324	156	+	427	0	3	2	5	6	25	7	108
chr3	190321917	190326970	circ_1325	41	+	524	0	5	0	0	7	0	29	0
chr11	71671444	71671937	circ_1326	17	+	178	0	0	0	0	0	0	0	17
chr1	1192372	1203372	circ_1327	68	-	1373	0	0	0	7	0	16	11	34
chrX	149983335	149984549	circ_1328	3	-	159	0	0	0	0	0	0	0	3
chr15	50731206	50733690	circ_1329	2	+	12	0	0	0	0	2	0	0	0
chr2	7160604	7170346	circ_1330	15	+	88	0	0	0	0	0	0	0	15
chr14	31112522	31122794	circ_1331	9	+	209	2	0	0	0	3	0	4	0
chr5	122201890	122281854	circ_1332	6	+	16	0	0	0	0	0	0	6	0
chr5	134032816	134039622	circ_1333	32	+	97	0	0	0	0	7	0	13	12
chr17	465743	505136	circ_1334	3	-	72	0	0	0	0	0	0	3	0
chr7	51094243	51153001	circ_1335	3	-	123	0	0	0	0	0	0	3	0
chr5	95072593	95119667	circ_1336	23	+	1205	3	5	0	0	0	0	15	0
chr13	95768176	95840796	circ_1337	45	-	809	3	5	0	0	0	0	11	26
chr15	41001223	41023542	circ_1338	25	+	356	0	3	0	0	5	8	9	0
chr15	29367124	29368294	circ_1339	6	+	165	0	0	0	0	0	0	0	6
chr12	49227060	49228280	circ_1340	65	-	1384	0	4	0	0	7	10	31	13
chr7	114268595	114271760	circ_1341	2	+	0	0	0	0	0	2	0	0	0
chr7	40027198	40058307	circ_1342	3	+	96	0	3	0	0	0	0	0	0
chr5	78595976	78596686	circ_1343	4	+	19	0	0	0	0	0	0	4	0
chr6	42902213	42903408	circ_1344	46	+	641	0	0	0	4	8	6	7	21
chr5	54635838	54654526	circ_1345	6	+	64	0	0	0	0	0	0	6	0
chr12	102663378	102709268	circ_1346	5	+	77	0	0	0	0	2	0	3	0
chr1	28315046	28330930	circ_1347	22	-	124	0	0	0	0	0	0	0	22
chr4	76571522	76573925	circ_1348	4	-	665	2	0	0	0	2	0	0	0
chr13	111339494	111340365	circ_1349	4	-	182	0	0	0	0	0	0	0	4
chr9	111835636	111849622	circ_1350	4	-	182	0	0	0	0	0	0	0	4
chr8	17868746	17869336	circ_1351	6	+	98	2	0	0	0	4	0	0	0
chr7	51251799	51287641	circ_1352	3	-	11	0	0	0	0	0	0	3	0
chr17	38209551	38210021	circ_1353	3	-	176	0	0	0	0	0	3	0	0
chr1	1693391	1696885	circ_1354	49	-	1997	2	0	0	2	15	11	4	15
chr17	76198580	76198832	circ_1355	214	+	1198	0	4	9	5	2	38	13	143
chr6	35565025	35588051	circ_1356	2	-	954	0	0	0	2	0	0	0	0
chr7	86810625	86820343	circ_1357	5	+	315	0	5	0	0	0	0	0	0
chr15	63951935	63958671	circ_1358	5	-	71	0	0	0	0	0	5	0	0
chr10	99006029	99023386	circ_1359	12	-	69	0	0	0	0	0	12	0	0
chr7	131058469	131073731	circ_1360	2	+	452	0	0	0	0	0	0	2	0
chr7	101870647	101870949	circ_1361	342	+	585	4	16	7	3	34	35	123	120
chr12	49053688	49056437	circ_1362	18	-	78	0	0	0	6	0	0	0	12
chr15	91542907	91543205	circ_1363	63	-	381	0	3	0	3	5	5	7	40
chr6	111281617	111283708	circ_1364	20	+	28	0	0	0	0	2	0	0	18
chr16	74394531	74394789	circ_1365	26	-	187	0	2	4	2	3	6	0	9
chr12	39223181	39268313	circ_1366	29	-	83	0	0	0	0	6	0	23	0
chrX	153295749	153298008	circ_1367	2	-	99	0	0	0	0	0	2	0	0
chr1	174244971	174274265	circ_1368	5	+	79	0	0	0	0	0	0	5	0
chr14	99924616	99932150	circ_1369	1677	-	1055	38	57	28	68	159	308	338	681
chr3	169694734	169701041	circ_1370	8	+	37	0	0	0	0	0	0	8	0
chr11	106680719	106681204	circ_1371	11	-	12	0	0	0	0	0	0	11	0
chr1	155927504	155928187	circ_1372	5	-	61	0	0	0	0	5	0	0	0
chr4	128938513	128942393	circ_1373	20	+	148	0	5	0	0	0	0	8	7
chr9	33944363	33956144	circ_1374	30	-	942	2	0	0	0	8	5	9	6
chr11	118947607	118948357	circ_1375	7	+	142	0	0	0	0	0	0	0	7
chr1	1747195	1756938	circ_1376	162	-	2009	2	5	2	10	13	38	37	55
chr1	6601890	6605240	circ_1377	37	-	663	0	0	0	0	0	6	0	31
chr22	28911615	28915308	circ_1378	26	-	330	2	0	0	0	9	2	4	9
chr8	99761504	99787047	circ_1379	9	-	61	0	0	0	0	5	0	0	4
chr15	90760671	90764997	circ_1380	93	+	233	0	8	0	0	23	14	23	25
chr1	155737216	155747611	circ_1381	2	-	35	2	0	0	0	0	0	0	0
chr20	48491242	48500603	circ_1382	29	+	169	0	0	0	0	0	0	0	29
chr16	58608513	58633415	circ_1383	12	-	310	0	0	0	0	0	6	6	0
chr18	51804073	51813781	circ_1384	29	+	21	4	0	0	0	3	0	3	19
chr17	3474818	3475543	circ_1385	3	-	4	0	0	0	0	3	0	0	0
chr2	136092970	136103205	circ_1386	11	-	51	0	0	0	0	2	0	2	7
chrX	23739998	23751334	circ_1387	52	-	1232	2	4	0	0	5	9	22	10
chr12	112568315	112572870	circ_1388	14	+	102	0	0	0	0	8	6	0	0
chr21	33642718	33656466	circ_1389	5	-	9	0	0	0	0	0	0	5	0
chr7	101842082	101843452	circ_1390	17	+	138	0	0	0	0	0	0	0	17
chr1	241663737	241680616	circ_1391	8	-	79	0	0	0	0	0	0	0	8
chr3	11396895	11468400	circ_1392	17	+	136	0	5	0	0	6	0	6	0
chr22	41513191	41533794	circ_1393	5	+	76	0	0	0	0	0	0	0	5
chr16	70301562	70301712	circ_1394	11	-	2690	0	0	0	0	0	3	0	8
chr1	52238277	52248315	circ_1395	12	+	570	0	0	0	0	0	0	0	12
chr5	131052258	131080383	circ_1396	27	-	133	0	0	0	0	0	0	7	20
chr8	54974814	54978373	circ_1397	32	-	8	0	0	0	0	3	6	0	23
chr15	52246678	52251023	circ_1398	2	-	13	0	0	0	0	0	0	2	0
chr5	40728447	40771965	circ_1399	6	-	68	0	0	0	0	0	0	6	0
chr22	39034751	39035729	circ_1400	13	-	34	0	2	0	0	3	0	8	0
chr8	117668095	117671219	circ_1401	476	-	11331	9	29	2	12	62	59	171	132
chr11	118630631	118634015	circ_1402	20	-	196	0	0	0	0	0	0	3	17
chr8	48740729	48743210	circ_1403	3	-	1805	0	0	3	0	0	0	0	0
chr11	128932175	128936763	circ_1404	36	-	95	5	0	0	0	31	0	0	0
chr12	132479412	132491422	circ_1405	9	+	150	0	0	0	0	0	0	0	9
chr19	8995635	9000566	circ_1406	15	-	117	0	0	0	0	8	0	7	0
chr14	102548803	102549370	circ_1407	10	-	16	0	0	0	0	10	0	0	0
chr12	28378728	28383699	circ_1408	19	+	342	0	0	0	0	7	5	0	7
chr16	18234159	18268250	circ_1409	43	-	471	0	0	0	0	0	22	0	21
chr2	37264998	37268435	circ_1410	18	-	40	0	0	0	0	8	0	0	10
chr3	15055096	15057761	circ_1411	6	+	61	0	0	0	0	0	6	0	0
chr6	31615368	31617404	circ_1412	3	-	252	0	0	0	0	3	0	0	0
chrX	67316712	67339174	circ_1413	2	-	28	0	0	0	0	0	0	2	0
chr9	140611078	140638542	circ_1414	4	+	168	0	0	0	0	0	0	4	0
chr2	36737126	36749456	circ_1415	10	+	1013	0	0	0	0	4	0	6	0
chr7	6182563	6185287	circ_1416	8	+	72	0	0	0	0	0	8	0	0
chr16	68059318	68072052	circ_1417	29	+	119	0	0	0	0	5	9	0	15
chr21	34115559	34127664	circ_1418	6	-	90	0	0	0	0	0	0	0	6
chr16	67973789	67974381	circ_1419	16	-	84	0	0	0	0	0	5	4	7
chr13	64576518	64608670	circ_1420	494	-	238	9	39	3	8	60	56	242	77
chr12	48490126	48495299	circ_1421	46	-	255	0	0	0	0	10	0	13	23
chr3	34212337	34230928	circ_1422	4	+	37	0	0	0	0	0	0	0	4
chr7	66236870	66264401	circ_1423	11	+	75	0	0	0	0	0	0	11	0
chr12	122332645	122341013	circ_1424	96	+	1825	3	3	0	5	14	21	22	28
chr14	57051719	57072401	circ_1425	8	+	56	0	0	0	0	0	0	0	8
chr5	167927596	167943955	circ_1426	7	+	60	0	0	0	0	0	0	7	0
chr5	230991	240591	circ_1427	2	+	121	0	0	0	0	2	0	0	0
chr10	131877830	131878165	circ_1428	3	-	0	0	0	0	0	3	0	0	0
chr13	53010425	53016580	circ_1429	20	-	240	0	0	0	0	2	6	12	0
chr4	54280782	54294350	circ_1430	243	+	1480	3	10	0	16	18	62	43	91
chr12	101763499	101768717	circ_1431	2	+	26	0	0	0	0	0	0	2	0
chr8	61496767	61497374	circ_1432	22	+	892	0	2	0	0	0	8	12	0
chr18	56598878	56606853	circ_1433	4	+	11	0	0	0	0	0	0	4	0
chr10	69966527	69975660	circ_1434	7	+	67	0	0	0	0	0	0	7	0
chr16	12798481	12798906	circ_1435	20	-	80	0	0	0	0	3	6	0	11
chr12	109884872	109889618	circ_1436	10	-	76	0	0	0	0	2	0	0	8
chr20	37756481	37759896	circ_1437	3	+	1	0	0	0	0	3	0	0	0
chr15	83697368	83710677	circ_1438	9	-	191	0	0	0	0	0	0	0	9
chr7	43635500	43635712	circ_1439	30	+	77	0	0	0	0	8	0	22	0
chr4	85686963	85724620	circ_1440	3	-	31	0	0	0	0	0	0	3	0
chr1	93029199	93073284	circ_1441	9	-	62	0	0	0	0	0	0	9	0
chr9	19286767	19288663	circ_1442	14	+	17	0	0	0	0	0	0	14	0
chr5	134705096	134705832	circ_1443	141	-	5927	2	0	0	2	13	18	44	62
chr14	53360011	53386074	circ_1444	2	-	35	0	0	0	0	2	0	0	0
chr17	27794163	27809306	circ_1445	4	+	517	0	2	0	0	0	0	2	0
chr4	110389517	110394342	circ_1446	3	+	16	0	0	0	0	0	0	3	0
chr17	65124767	65147340	circ_1447	7	-	135	0	0	0	0	0	0	0	7
chr19	46341719	46341873	circ_1448	4	-	363	0	0	0	0	0	4	0	0
chr15	75815462	75819602	circ_1449	13	-	125	0	0	0	0	5	2	6	0
chr11	85692172	85693046	circ_1450	16	-	1084	0	0	0	0	7	3	6	0
chr11	111625223	111630675	circ_1451	3	-	33	0	0	0	0	3	0	0	0
chr15	99366454	99367471	circ_1452	2	+	9	0	0	0	0	2	0	0	0
chr1	212515530	212520748	circ_1453	3	+	52	0	0	0	0	0	0	3	0
chr6	20955650	21108694	circ_1454	4	+	296	0	0	0	0	0	0	0	4
chr21	34799191	34805178	circ_1455	25	+	161	0	0	0	0	2	0	0	23
chr7	98513346	98515302	circ_1456	38	+	326	5	0	0	3	7	0	10	13
chr16	70294947	70302282	circ_1457	9	-	1761	0	0	0	3	2	0	4	0
chr3	145838899	145842016	circ_1458	583	-	1958	49	64	0	0	60	0	410	0
chr11	77511393	77511980	circ_1459	4	+	0	0	0	0	0	0	0	0	4
chr2	32602656	32626691	circ_1460	38	+	558	0	4	0	0	0	0	24	10
chr18	21644104	21710381	circ_1461	6	+	55	0	0	0	0	0	0	6	0
chr7	151932902	151935911	circ_1462	5	-	157	0	0	5	0	0	0	0	0
chr16	18826497	18839490	circ_1463	9	-	127	0	0	0	0	0	0	0	9
chr7	135710405	135734482	circ_1464	2	+	55	0	0	0	0	2	0	0	0
chr3	37038115	37045965	circ_1465	2	+	72	0	0	0	0	0	0	2	0
chr3	101520079	101540594	circ_1466	9	+	35	0	0	0	0	2	0	7	0
chr3	50004631	50012825	circ_1467	6	+	145	0	2	0	0	0	4	0	0
chr1	235643370	235659618	circ_1468	81	-	798	2	3	0	0	11	19	28	18
chr2	211532910	211541860	circ_1469	3	+	858	0	0	0	0	0	0	3	0
chr13	113960800	113973971	circ_1470	8	+	660	0	0	0	0	0	0	0	8
chr18	43698147	43700026	circ_1471	28	+	58	0	0	0	0	0	5	5	18
chr18	48584495	48593557	circ_1472	19	+	264	0	0	0	0	0	0	6	13
chr12	63225894	63305888	circ_1473	5	-	9	0	0	0	0	0	5	0	0
chr3	196443729	196449427	circ_1474	12	+	52	0	0	0	0	0	0	12	0
chr18	21723037	21723377	circ_1475	3	+	2	0	0	0	0	0	0	3	0
chr19	47653459	47653632	circ_1476	10	+	729	0	0	0	0	0	0	0	10
chr7	647502	650601	circ_1477	12	+	32	0	0	0	0	0	0	0	12
chr2	15601325	15698758	circ_1478	4	-	847	0	2	0	2	0	0	0	0
chr11	108586606	108594189	circ_1479	18	+	10	0	0	0	0	0	7	11	0
chr5	80063752	80109560	circ_1480	18	+	230	0	0	0	0	3	0	2	13
chr2	171867883	171884915	circ_1481	16	-	17	0	0	0	0	0	0	9	7
chr16	67486141	67487618	circ_1482	27	-	132	0	0	0	0	0	3	0	24
chr6	52147451	52148204	circ_1483	7	-	903	0	0	0	0	0	7	0	0
chr5	167824729	167826572	circ_1484	7	+	278	0	0	0	0	2	0	5	0
chr9	35061012	35068359	circ_1485	6	-	815	0	0	0	0	0	0	6	0
chr10	5950888	5951257	circ_1486	11	+	534	0	0	0	0	4	0	0	7
chr4	120379126	120384134	circ_1487	28	+	29	0	0	0	0	0	0	4	24
chr5	142689662	142693733	circ_1488	10	-	95	0	0	0	0	0	0	10	0
chr1	53320137	53333449	circ_1489	13	+	256	0	6	0	2	0	0	5	0
chr19	9643521	9645955	circ_1490	5	-	24	0	0	0	0	0	5	0	0
chr16	14645878	14680218	circ_1491	2	-	23	0	0	0	0	2	0	0	0
chr16	71692136	71692718	circ_1492	3	-	78	0	0	0	0	0	0	3	0
chr6	34801994	34803241	circ_1493	5	+	188	0	2	0	0	3	0	0	0
chr16	4774751	4780152	circ_1494	10	-	115	0	0	0	0	2	0	8	0
chr11	87882843	87883123	circ_1495	5	-	0	0	0	0	0	0	0	5	0
chr13	21875558	21875757	circ_1496	33	+	14	0	3	0	0	0	5	8	17
chr9	33932560	33933626	circ_1497	31	-	302	0	0	0	0	0	0	10	21
chr12	5841686	5853483	circ_1498	10	-	44	0	0	0	0	3	0	7	0
chr10	15863655	15889942	circ_1499	57	-	246	0	4	0	0	2	17	19	15
chr15	59494525	59510286	circ_1500	2	-	535	0	0	0	0	0	0	2	0
chr9	134077034	134090755	circ_1501	5	+	32	0	0	0	0	0	0	5	0
chr11	63960550	63962092	circ_1502	59	+	5606	0	0	4	0	8	7	9	31
chr1	29474592	29495150	circ_1503	9	-	45	0	0	0	0	0	0	0	9
chr7	104678573	104681470	circ_1504	198	+	984	8	6	3	10	35	18	51	67
chr14	50910447	50915550	circ_1505	3	-	137	0	0	0	3	0	0	0	0
chr7	50771518	50773020	circ_1506	149	-	1643	3	2	0	4	20	29	22	69
chr6	17675460	17676001	circ_1507	10	-	821	0	0	0	0	0	2	0	8
chr2	27534767	27535639	circ_1508	4	-	231	0	0	0	4	0	0	0	0
chrX	13684436	13686502	circ_1509	59	+	78	0	0	3	0	8	2	30	16
chr1	1496712	1500296	circ_1510	93	-	438	0	0	0	0	0	20	5	68
chr2	153589045	153591640	circ_1511	3	+	2	0	0	0	0	3	0	0	0
chr7	148903788	148904562	circ_1512	8	+	514	0	0	0	0	0	0	0	8
chr19	5039847	5047680	circ_1513	37	+	265	0	0	0	0	7	9	10	11
chr3	130672665	130699523	circ_1514	18	+	75	0	0	0	0	0	0	9	9
chr19	52719032	52719916	circ_1515	2	+	198	0	0	0	0	2	0	0	0
chr3	48730387	48732854	circ_1516	6	-	49	0	0	0	0	0	0	0	6
chr2	160412334	160447940	circ_1517	3	-	11	0	0	0	0	0	0	3	0
chr10	22002701	22016857	circ_1518	94	+	532	0	0	0	4	16	26	31	17
chr17	57270853	57275150	circ_1519	2	+	14	0	0	0	0	2	0	0	0
chr15	41297791	41319934	circ_1520	22	-	300	0	0	0	3	2	0	6	11
chr6	25482485	25488813	circ_1521	21	+	96	0	0	0	0	9	0	12	0
chr1	93070864	93073284	circ_1522	53	-	350	2	9	0	0	9	6	20	7
chr19	41754419	41754725	circ_1523	108	+	942	0	7	0	0	16	0	85	0
chr3	167754624	167759262	circ_1524	116	-	1199	5	2	0	0	14	5	83	7
chr8	128129122	128236929	circ_1525	3	-	169	0	3	0	0	0	0	0	0
chr4	88011136	88016121	circ_1526	6	+	138	0	0	0	0	3	0	3	0
chrX	118675291	118676557	circ_1527	5	-	2	0	0	0	0	0	0	5	0
chr22	41660668	41670731	circ_1528	2	-	274	0	0	0	0	2	0	0	0
chr9	17298188	17332728	circ_1529	3	+	80	0	3	0	0	0	0	0	0
chr2	61505300	61508377	circ_1530	127	-	1081	4	4	5	0	18	18	44	34
chr10	70190193	70202868	circ_1531	3	-	81	0	0	0	0	0	3	0	0
chr6	1930337	1961200	circ_1532	16	-	49	0	0	0	0	2	0	14	0
chr2	157352556	157414094	circ_1533	26	+	178	0	0	0	0	0	5	13	8
chr2	109489907	109493602	circ_1534	3	+	7	0	0	0	0	0	3	0	0
chr2	236433059	236433357	circ_1535	25	+	2	0	0	0	0	3	0	22	0
chr12	27888380	27890541	circ_1536	8	+	70	0	0	0	0	0	8	0	0
chr12	116457029	116460406	circ_1537	3	-	182	0	0	0	0	0	0	3	0
chr7	73510952	73511519	circ_1538	49	+	720	0	5	0	0	5	0	32	7
chr5	157218711	157221980	circ_1539	4	-	39	0	0	0	0	4	0	0	0
chr16	70497072	70499079	circ_1540	47	+	239	0	4	0	0	9	0	13	21
chr5	78913353	78915906	circ_1541	2	+	10	0	0	0	0	2	0	0	0
chr3	114412375	114436374	circ_1542	21	-	61	0	3	0	0	2	0	16	0
chr5	170319391	170323119	circ_1543	61	+	412	2	7	0	0	19	0	33	0
chr9	140458886	140470619	circ_1544	2	-	24	0	0	0	0	0	0	2	0
chr7	30638412	30643188	circ_1545	9	+	672	0	0	0	6	0	3	0	0
chr6	5216851	5243649	circ_1546	14	-	80	0	0	0	0	3	0	11	0
chrX	130883334	130902724	circ_1547	14	-	1231	0	0	0	0	0	0	14	0
chr20	46158656	46212005	circ_1548	3	+	6	0	0	0	0	3	0	0	0
chr1	229606327	229623360	circ_1549	3	-	11	0	0	0	0	3	0	0	0
chr1	44467985	44468657	circ_1550	9	-	148	0	0	0	0	3	0	6	0
chr8	38775060	38775588	circ_1551	2	+	106	0	0	0	0	2	0	0	0
chr6	88331072	88331731	circ_1552	5	+	32	0	0	0	0	0	0	5	0
chr9	131233587	131236020	circ_1553	7	+	216	0	0	0	0	0	7	0	0
chr2	215617171	215661841	circ_1554	45	-	292	3	9	0	3	4	6	20	0
chr10	82222844	82249070	circ_1555	7	+	355	0	0	0	0	0	4	0	3
chr12	124163736	124171582	circ_1556	5	+	20	0	0	0	0	0	0	5	0
chr1	24123366	24125926	circ_1557	16	-	444	0	0	0	0	0	0	0	16
chr11	28311753	28318478	circ_1558	28	+	50	0	0	0	0	7	0	0	21
chr17	18098269	18111689	circ_1559	7	+	321	0	0	0	0	0	0	7	0
chr16	85015476	85029613	circ_1560	3	-	90	0	0	0	0	0	3	0	0
chr1	243542023	243589860	circ_1561	4	+	14	0	0	0	0	0	0	4	0
chr13	31211881	31221194	circ_1562	11	+	12	0	0	0	0	0	0	11	0
chr7	50771518	50823753	circ_1563	33	-	1014	0	0	0	0	2	7	10	14
chr8	100108540	100287482	circ_1564	2	+	131	0	2	0	0	0	0	0	0
chr12	48490126	48491907	circ_1565	6	-	246	0	0	0	0	0	0	0	6
chr6	161707129	161728312	circ_1566	4	-	31	0	0	4	0	0	0	0	0
chr2	76111364	76172305	circ_1567	3	+	57	0	0	0	3	0	0	0	0
chr12	96059586	96077487	circ_1568	6	-	40	0	0	0	0	0	0	6	0
chr5	68590620	68609870	circ_1569	6	-	36	0	0	0	0	0	0	6	0
chr9	140611078	140611634	circ_1570	77	+	907	0	0	0	5	4	24	9	35
chr5	60764311	60790237	circ_1571	2	+	34	0	0	0	0	0	0	2	0
chr2	122154716	122187753	circ_1572	3	-	79	0	0	0	0	0	0	3	0
chrX	134988570	134988838	circ_1573	18	+	300	0	0	11	7	0	0	0	0
chr14	105814830	105821514	circ_1574	14	+	139	0	0	0	0	5	3	6	0
chr1	67405711	67428843	circ_1575	7	+	266	0	4	0	0	0	3	0	0
chr6	2116005	2117790	circ_1576	6	-	39	0	0	0	0	0	0	6	0
chr6	35558907	35565181	circ_1577	3	-	235	0	0	0	0	0	3	0	0
chr3	54786626	54798378	circ_1578	14	+	83	0	5	0	0	5	0	4	0
chr22	28924579	28941565	circ_1579	3	-	5	0	0	0	0	3	0	0	0
chr6	25466101	25488813	circ_1580	8	+	95	0	0	0	0	4	0	4	0
chr20	44444180	44444552	circ_1581	53	+	456	4	6	0	0	12	0	31	0
chr6	114277177	114281182	circ_1582	2	-	13	0	0	0	0	2	0	0	0
chr18	2954502	2960847	circ_1583	2	-	25	0	0	0	0	2	0	0	0
chr1	33409620	33411229	circ_1584	11	-	36	0	0	0	0	3	0	8	0
chr22	29013886	29027116	circ_1585	2	-	8	0	0	0	0	2	0	0	0
chr20	61522312	61545758	circ_1586	25	-	272	0	0	0	0	0	9	0	16
chr1	230371760	230386306	circ_1587	15	+	2249	0	3	0	0	2	0	10	0
chr16	70602186	70605102	circ_1588	7	+	544	0	0	0	0	0	0	7	0
chr6	43488513	43488669	circ_1589	5	+	26	0	0	0	0	0	0	0	5
chr4	75065511	75067087	circ_1590	6	+	89	0	0	0	0	0	0	0	6
chr10	75854029	75865111	circ_1591	2	+	530	0	0	0	0	0	2	0	0
chr9	74838036	74846097	circ_1592	464	+	1555	26	23	0	3	175	13	203	21
chr8	30977759	31015046	circ_1593	3	+	28	0	0	0	0	0	3	0	0
chr17	35468466	35479549	circ_1594	4	-	128	0	0	0	0	0	4	0	0
chr10	69905232	69909868	circ_1595	4	+	422	0	0	0	0	0	0	4	0
chr9	97535284	97563284	circ_1596	62	+	218	0	4	0	3	16	0	29	10
chr4	186532934	186551752	circ_1597	21	-	124	2	0	0	0	0	0	19	0
chr7	11053374	11062606	circ_1598	30	+	38	0	0	0	0	0	0	0	30
chr19	3547570	3547845	circ_1599	10	-	79	3	0	0	0	7	0	0	0
chr2	45640253	45647033	circ_1600	24	-	82	0	0	0	0	0	5	6	13
chr16	67070542	67080172	circ_1601	17	+	201	2	0	0	0	6	9	0	0
chr2	120684174	120702816	circ_1602	24	+	195	0	10	0	0	0	0	14	0
chr9	88292351	88307728	circ_1603	3	-	148	0	0	0	0	0	0	3	0
chr12	1034616	1039310	circ_1604	3	-	88	0	0	0	0	0	0	3	0
chr9	100416080	100435063	circ_1605	52	+	1914	0	0	9	3	2	11	0	27
chr3	57832924	57857425	circ_1606	2	+	19	0	0	0	0	0	2	0	0
chr14	68123133	68129252	circ_1607	12	-	13	0	0	0	0	0	4	8	0
chr1	213043396	213046160	circ_1608	6	+	61	0	0	0	0	0	6	0	0
chr18	33783076	33800180	circ_1609	25	+	187	0	0	0	0	2	0	0	23
chr1	113134147	113159517	circ_1610	11	-	271	0	0	0	4	0	0	4	3
chr6	5396866	5404934	circ_1611	25	+	640	0	5	0	0	0	7	5	8
chr12	27143383	27152609	circ_1612	27	-	1359	0	4	0	0	9	6	8	0
chrX	20206615	20222221	circ_1613	15	-	273	2	0	0	0	2	7	4	0
chr20	47846736	47853047	circ_1614	8	+	376	0	0	0	0	0	0	0	8
chr5	172413603	172421825	circ_1615	12	+	23	0	0	0	0	0	12	0	0
chr17	78013611	78014069	circ_1616	3	+	2	0	0	0	0	0	0	3	0
chr3	186666643	186692262	circ_1617	4	+	28	0	0	0	0	0	4	0	0
chr17	58258685	58260814	circ_1618	2	-	192	0	0	0	2	0	0	0	0
chr17	78968381	78972220	circ_1619	12	+	36	0	0	0	0	0	0	0	12
chr16	30740287	30740893	circ_1620	365	+	382	2	14	12	9	49	86	100	93
chr1	36469942	36492899	circ_1621	2	+	7	0	0	0	0	2	0	0	0
chr17	42930664	42932372	circ_1622	2	-	61	0	0	0	0	2	0	0	0
chr14	73614503	73664837	circ_1623	6	+	50	0	0	0	0	0	6	0	0
chr16	87367492	87369870	circ_1624	14	-	286	0	0	5	0	0	0	6	3
chr20	45905058	45976670	circ_1625	4	-	167	0	0	0	0	0	0	4	0
chr13	100755137	100861717	circ_1626	2	+	4	0	0	0	0	2	0	0	0
chr7	77200395	77212967	circ_1627	11	+	59	0	0	0	0	2	0	9	0
chr3	179424722	179448497	circ_1628	4	+	121	0	0	0	0	0	0	4	0
chr7	139059147	139086993	circ_1629	2	+	1125	0	0	0	2	0	0	0	0
chr4	140037803	140060651	circ_1630	56	-	112	2	4	0	0	7	4	19	20
chr16	47345151	47347747	circ_1631	3	-	6	0	0	0	0	3	0	0	0
chr2	101643845	101650220	circ_1632	2	-	31	0	0	0	0	0	0	2	0
chr9	134308004	134310022	circ_1633	8	+	242	0	0	0	0	0	0	8	0
chr20	62590640	62590789	circ_1634	2	+	442	0	0	0	0	0	2	0	0
chr10	5682659	5695013	circ_1635	3	-	21	0	0	0	0	3	0	0	0
chr14	64428243	64434564	circ_1636	7	+	27	0	0	0	0	0	0	7	0
chr12	26780966	26808785	circ_1637	2	-	10	0	0	0	0	2	0	0	0
chr2	64796757	64800202	circ_1638	2	+	67	0	0	0	0	0	0	2	0
chr19	58372720	58374628	circ_1639	9	+	198	0	0	0	0	4	0	5	0
chr2	37295824	37297530	circ_1640	14	-	75	0	0	0	0	0	0	14	0
chr9	36665347	36677247	circ_1641	2	+	55	0	0	0	0	0	0	2	0
chr3	52734278	52734512	circ_1642	57	-	127	0	0	0	0	2	3	18	34
chr7	120906281	120907356	circ_1643	35	+	4860	0	0	5	8	0	11	0	11
chr1	151060666	151090615	circ_1644	33	+	206	4	3	0	0	0	7	0	19
chr1	109952550	109953735	circ_1645	7	-	364	0	0	0	0	2	0	0	5
chr2	53541353	53642744	circ_1646	5	-	0	0	0	0	0	5	0	0	0
chr1	29319842	29424447	circ_1647	3	+	2048	0	0	0	3	0	0	0	0
chr21	45506683	45514114	circ_1648	16	+	336	0	0	0	0	0	7	0	9
chr2	58449077	58457009	circ_1649	71	-	596	0	2	0	0	9	0	17	43
chr4	25256687	25265471	circ_1650	3	+	5	0	0	0	0	3	0	0	0
chr7	16722405	16729531	circ_1651	103	+	2936	5	8	0	0	20	0	50	20
chr12	72013095	72014095	circ_1652	6	-	26	0	0	0	0	2	0	4	0
chr19	13305505	13316324	circ_1653	2	+	0	0	0	0	0	2	0	0	0
chr1	70761813	70790640	circ_1654	3	-	130	0	0	0	0	0	0	3	0
chr1	54343988	54348949	circ_1655	6	-	26	0	0	0	0	0	0	6	0
chr11	73829273	73829427	circ_1656	14	-	72	0	0	0	0	2	5	7	0
chr16	56933442	57095613	circ_1657	9	+	249	0	9	0	0	0	0	0	0
chr7	44452790	44453626	circ_1658	5	-	0	0	0	0	0	0	5	0	0
chr6	35825038	35858790	circ_1659	3	-	346	0	3	0	0	0	0	0	0
chr2	136094741	136103205	circ_1660	2	-	4	0	0	0	0	2	0	0	0
chr2	61552510	61561106	circ_1661	38	-	124	0	0	0	0	0	0	23	15
chr7	129679304	129688984	circ_1662	367	-	1202	5	12	10	17	29	51	71	172
chr1	35936464	35944813	circ_1663	69	-	345	0	0	0	0	7	9	14	39
chr14	89041037	89044484	circ_1664	61	+	236	0	0	0	0	10	8	11	32
chr1	58971732	59003138	circ_1665	7	-	60	0	0	0	0	0	0	0	7
chr19	36572335	36577714	circ_1666	11	+	116	0	0	0	0	3	0	8	0
chr8	71071740	71075089	circ_1667	95	-	550	3	12	0	0	29	0	51	0
chr8	129092549	129108900	circ_1668	3	+	6	0	0	0	0	0	0	3	0
chr18	29496235	29497630	circ_1669	14	-	110	0	0	0	0	3	0	0	11
chr3	136035783	136048826	circ_1670	44	+	411	0	0	0	0	0	12	7	25
chr16	87790005	87795646	circ_1671	13	-	921	0	3	0	0	0	0	10	0
chr3	65702977	65711426	circ_1672	2	-	1	0	0	0	0	2	0	0	0
chr7	148903788	148963821	circ_1673	4	+	201	0	0	0	4	0	0	0	0
chr9	86284100	86301070	circ_1674	12	-	841	0	0	0	0	0	5	7	0
chr1	36469942	36479649	circ_1675	16	+	46	0	0	0	0	3	0	13	0
chr5	179976931	179980471	circ_1676	233	+	651	5	14	0	3	24	29	66	92
chr2	28248093	28274515	circ_1677	9	+	25	0	0	0	0	0	0	0	9
chr20	45878031	45938948	circ_1678	9	-	808	0	0	0	0	0	0	0	9
chr5	65334211	65346794	circ_1679	3	+	29	0	0	0	0	0	0	3	0
chr6	36464488	36467767	circ_1680	2	-	12	0	0	0	0	2	0	0	0
chr13	114164553	114188555	circ_1681	11	+	455	0	0	0	0	0	0	2	9
chr13	109432321	109475626	circ_1682	3	+	0	0	0	0	0	0	0	0	3
chr9	7103685	7128236	circ_1683	2	+	13	0	0	0	0	0	0	2	0
chr9	19286767	19300329	circ_1684	10	+	204	2	0	0	0	0	0	0	8
chr8	22332467	22368744	circ_1685	11	+	83	0	0	0	0	0	0	3	8
chr10	114220283	114224416	circ_1686	15	+	48	0	0	0	0	4	0	11	0
chr9	88648197	88661487	circ_1687	16	-	98	0	0	0	0	8	0	8	0
chr17	20922397	20924539	circ_1688	8	-	539	0	0	0	0	0	8	0	0
chr10	32197100	32211888	circ_1689	34	-	128	0	0	0	0	4	12	7	11
chr5	37351292	37352931	circ_1690	10	-	526	0	0	0	0	0	0	3	7
chr11	48181482	48186067	circ_1691	2	+	6	0	0	0	0	2	0	0	0
chr2	63206323	63223901	circ_1692	26	+	105	0	2	0	0	0	0	12	12
chr18	2585112	2590161	circ_1693	6	+	31	0	0	0	0	0	0	6	0
chr22	40513059	40521866	circ_1694	3	+	32	0	0	0	0	0	0	3	0
chr17	57951900	57968402	circ_1695	9	-	71	0	0	0	0	0	0	0	9
chr19	8530208	8533718	circ_1696	2	+	42	0	0	0	0	2	0	0	0
chr1	173835666	173835934	circ_1697	12	-	453	0	0	5	0	2	5	0	0
chr5	64096075	64100213	circ_1698	9	+	7	0	0	0	0	0	0	9	0
chr12	42748963	42781337	circ_1699	92	+	665	0	0	0	0	7	31	14	40
chr2	70278335	70282881	circ_1700	5	-	29	0	0	0	0	0	5	0	0
chr1	41215245	41223966	circ_1701	2	+	62	0	0	0	0	0	0	2	0
chr2	136360070	136396692	circ_1702	4	+	74	0	0	0	4	0	0	0	0
chrX	71681854	71684581	circ_1703	93	-	165	7	0	0	0	37	0	44	5
chr3	48964895	49002415	circ_1704	15	+	100	0	0	0	0	0	0	4	11
chr16	21629186	21629395	circ_1705	23	+	210	0	0	0	0	0	18	5	0
chr4	148785997	148803083	circ_1706	18	+	129	0	0	0	0	0	0	18	0
chr17	40443990	40447811	circ_1707	13	+	3220	0	0	0	0	0	8	0	5
chr4	95494502	95539342	circ_1708	6	+	532	0	4	0	0	0	0	2	0
chr1	1737914	1747301	circ_1709	12	-	932	0	0	0	0	0	0	0	12
chr9	114218286	114235280	circ_1710	6	-	8	0	0	0	0	0	0	6	0
chr3	142388232	142389964	circ_1711	8	+	5	0	0	0	0	0	0	8	0
chr9	125772633	125782738	circ_1712	14	+	151	0	0	0	0	0	5	9	0
chr8	104412693	104420012	circ_1713	5	-	67	0	0	0	0	0	0	5	0
chr8	42716888	42720632	circ_1714	82	-	198	0	9	0	0	31	4	38	0
chr8	55285761	55301426	circ_1715	8	+	0	0	0	0	0	0	0	0	8
chr2	44204294	44209573	circ_1716	47	-	636	0	0	0	0	3	0	2	42
chr2	109945680	109964405	circ_1717	26	+	85	2	4	0	0	7	0	13	0
chr8	68030483	68049838	circ_1718	40	+	416	2	0	0	3	7	15	5	8
chr6	157431606	157470085	circ_1719	4	+	107	0	0	0	0	2	0	2	0
chr6	43170454	43173161	circ_1720	5	+	13	0	0	0	0	5	0	0	0
chr10	104896006	104899236	circ_1721	4	-	24	0	0	0	0	4	0	0	0
chr1	52870353	52883776	circ_1722	39	+	164	0	0	0	0	0	2	0	37
chr16	66642212	66643906	circ_1723	8	+	16	0	0	0	0	0	8	0	0
chr3	50145503	50145737	circ_1724	145	+	793	0	4	0	10	17	32	22	60
chr8	128902835	128914785	circ_1725	4	+	122	0	0	0	0	0	0	4	0
chr8	130908918	130915596	circ_1726	20	-	73	0	0	0	0	0	0	0	20
chr5	167937586	167943955	circ_1727	5	+	95	0	0	0	0	0	0	5	0
chr4	77979660	77987558	circ_1728	33	-	322	0	0	0	0	5	7	21	0
chr6	136212573	136215963	circ_1729	2	+	6	0	0	0	0	2	0	0	0
chr3	140675369	140678382	circ_1730	15	+	262	0	3	0	0	3	0	9	0
chr12	123832576	123834988	circ_1731	38	-	349	0	0	0	0	0	0	8	30
chr14	71215546	71216798	circ_1732	22	-	52	2	0	0	0	0	0	20	0
chr19	40827935	40834457	circ_1733	12	-	428	0	0	0	0	0	0	3	9
chr11	32608558	32610278	circ_1734	7	+	491	0	0	0	0	0	0	0	7
chr9	5689959	5720750	circ_1735	34	+	324	0	6	0	0	7	4	10	7
chr1	186375215	186388209	circ_1736	84	+	121	0	7	0	0	10	14	28	25
chr17	74283273	74301022	circ_1737	257	-	67	2	4	21	19	2	74	9	126
chr12	50829271	50848200	circ_1738	15	+	197	0	0	0	0	5	0	10	0
chr10	102005556	102006692	circ_1739	5	-	235	0	0	0	0	3	0	2	0
chr9	86294690	86294952	circ_1740	4	-	143	0	0	0	0	4	0	0	0
chr3	33661095	33673866	circ_1741	24	-	295	0	0	0	0	3	0	6	15
chr19	2794762	2799789	circ_1742	2	+	840	0	0	0	2	0	0	0	0
chr7	65705312	65706257	circ_1743	9	+	7	0	0	0	0	0	3	6	0
chr11	66982811	66986874	circ_1744	2	+	20	0	0	0	0	2	0	0	0
chr17	35685778	35687365	circ_1745	15	-	112	0	0	0	0	3	9	3	0
chr1	47753223	47765824	circ_1746	9	-	67	0	0	0	0	3	6	0	0
chr6	25466101	25500463	circ_1747	2	+	15	0	0	0	0	2	0	0	0
chr14	80158516	80164280	circ_1748	5	+	7	0	0	0	0	5	0	0	0
chr11	3740642	3774638	circ_1749	19	-	1471	0	3	0	0	0	0	5	11
chr11	117030650	117034608	circ_1750	52	+	1030	0	0	4	0	5	8	9	26
chr9	133327611	133355836	circ_1751	4	+	1517	2	0	0	0	2	0	0	0
chr2	64196091	64209021	circ_1752	16	-	64	0	0	0	0	0	0	8	8
chr19	11123625	11130377	circ_1753	6	+	354	0	0	0	0	0	0	6	0
chr9	127146877	127177214	circ_1754	6	-	230	0	0	0	0	0	0	6	0
chr10	123681864	123686042	circ_1755	3	-	24	0	0	3	0	0	0	0	0
chr2	46087244	46237656	circ_1756	4	+	11	0	0	0	0	0	0	4	0
chr5	37120318	37121886	circ_1757	26	-	132	0	0	0	0	7	0	19	0
chr7	102462487	102524759	circ_1758	14	-	114	0	0	0	0	0	0	0	14
chr11	46105717	46140351	circ_1759	3	-	568	0	0	0	0	0	0	3	0
chr7	129940656	129946737	circ_1760	19	+	2054	0	2	0	0	5	0	12	0
chr16	57187723	57207781	circ_1761	17	-	818	0	0	0	0	0	3	11	3
chr10	70679588	70700950	circ_1762	4	+	3	0	0	0	0	0	0	4	0
chr4	54280801	54294350	circ_1763	10	+	524	0	0	0	0	0	0	4	6
chr6	5431274	5432001	circ_1764	3	+	47	0	0	0	0	0	3	0	0
chr2	204131237	204144836	circ_1765	8	+	45	0	0	0	0	0	0	0	8
chr12	109051080	109095099	circ_1766	4	-	644	0	0	0	4	0	0	0	0
chr7	158672375	158698782	circ_1767	7	+	109	2	0	0	5	0	0	0	0
chr1	93201955	93203597	circ_1768	5	-	32	0	0	0	0	0	0	5	0
chr8	56854414	56860282	circ_1769	20	+	94	0	0	0	0	0	0	4	16
chr20	45927473	45938948	circ_1770	6	-	112	0	0	0	0	0	0	6	0
chr6	170626458	170667508	circ_1771	4	+	19	0	0	0	0	0	0	0	4
chr3	113114597	113135474	circ_1772	11	-	4	0	0	0	0	0	0	11	0
chr14	103425968	103430987	circ_1773	4	-	104	0	0	0	0	0	0	4	0
chr14	39543619	39545297	circ_1774	6	-	123	0	0	0	0	0	0	6	0
chr9	96259753	96278551	circ_1775	2	+	687	0	0	0	0	0	0	2	0
chr7	120735555	120782195	circ_1776	4	+	884	0	0	4	0	0	0	0	0
chr22	22111598	22143097	circ_1777	15	-	845	0	0	0	0	0	0	0	15
chr11	93463036	93463314	circ_1778	7	+	20	0	0	0	0	0	0	7	0
chrX	122754758	122756711	circ_1779	6	-	36	0	0	0	0	0	6	0	0
chr6	30164293	30172542	circ_1780	8	-	335	0	0	0	0	0	0	8	0
chr4	106307724	106320321	circ_1781	20	-	111	0	0	0	0	4	0	8	8
chr3	149531712	149570383	circ_1782	5	+	132	0	0	0	0	0	0	5	0
chr15	90137646	90138842	circ_1783	80	+	204	4	0	0	0	9	8	29	30
chr8	11162350	11177347	circ_1784	6	+	54	0	0	0	0	0	0	0	6
chr8	95839491	95840021	circ_1785	14	+	64	0	0	0	0	2	0	12	0
chr12	66539621	66547228	circ_1786	6	-	160	2	0	0	0	4	0	0	0
chrX	16685637	16701349	circ_1787	5	-	59	0	0	0	0	0	0	5	0
chr12	100676721	100685438	circ_1788	6	+	122	0	0	0	0	3	0	3	0
chr9	33068822	33073804	circ_1789	11	-	96	0	0	0	0	4	0	7	0
chr13	96375496	96377506	circ_1790	968	+	704	9	44	26	19	72	121	335	342
chr8	141889570	141900868	circ_1791	528	-	2584	3	34	0	10	103	50	207	121
chr3	63884075	63907005	circ_1792	3	+	22	0	0	0	0	0	0	3	0
chr6	125397803	125404069	circ_1793	19	+	25	0	0	0	0	0	0	19	0
chr3	67546222	67579610	circ_1794	28	-	48	0	6	0	0	3	0	19	0
chr15	74882161	74885577	circ_1795	4	+	4	2	0	0	0	2	0	0	0
chr1	42693554	42789498	circ_1796	14	-	167	3	4	0	0	5	0	2	0
chr8	37974168	37976881	circ_1797	9	+	2433	0	0	0	0	0	0	0	9
chr3	71096093	71102924	circ_1798	2	-	118	0	0	0	0	0	0	2	0
chr14	52977958	53011089	circ_1799	21	-	7	0	0	0	0	2	10	9	0
chr13	37586329	37593534	circ_1800	16	-	17	0	0	0	0	0	0	0	16
chr7	128621480	128622378	circ_1801	3	-	911	0	0	0	0	0	3	0	0
chr18	45422892	45423180	circ_1802	65	-	2842	3	4	0	0	6	5	47	0
chr1	57002627	57008275	circ_1803	7	-	14	0	0	0	0	0	0	7	0
chr9	94058303	94087686	circ_1804	2	-	13	0	0	0	0	2	0	0	0
chr19	48630534	48631277	circ_1805	149	-	2220	3	10	0	3	6	13	47	67
chr12	122734418	122735646	circ_1806	38	-	340	0	0	0	0	9	6	13	10
chr6	43504179	43519190	circ_1807	5	-	239	0	0	0	0	0	5	0	0
chr12	116534474	116536998	circ_1808	2	-	70	0	0	0	0	0	0	2	0
chr6	135521223	135524462	circ_1809	11	+	533	0	0	0	0	0	2	0	9
chr11	78176922	78180359	circ_1810	8	-	113	0	0	0	0	2	0	6	0
chr2	10937207	10937883	circ_1811	10	-	1967	0	0	0	3	0	7	0	0
chr12	42781258	42792796	circ_1812	18	+	282	0	0	0	0	6	0	12	0
chr18	76903802	76914555	circ_1813	3	+	51	0	0	0	0	0	3	0	0
chr1	63919589	63920639	circ_1814	4	-	28	0	0	0	0	0	0	4	0
chr6	86252900	86277295	circ_1815	17	-	206	0	0	0	0	0	0	0	17
chr13	61013822	61109367	circ_1816	2	+	181	0	2	0	0	0	0	0	0
chr6	25509884	25510990	circ_1817	5	+	73	0	0	0	0	0	0	5	0
chr11	68282496	68287119	circ_1818	90	+	943	0	0	0	4	8	19	21	38
chr9	71503897	71509554	circ_1819	3	+	12	0	0	0	0	0	0	0	3
chr6	32939372	32940704	circ_1820	14	+	1569	0	2	0	2	0	5	2	3
chr5	58678202	58678671	circ_1821	8	-	22	0	0	0	0	0	0	8	0
chr3	17444673	17448018	circ_1822	7	-	10	0	0	0	0	0	0	7	0
chr7	10601109	10627598	circ_1823	102	-	678	0	0	8	2	0	19	0	73
chr11	77991647	77991947	circ_1824	9	-	455	0	0	3	0	0	2	0	4
chr3	25642591	25651203	circ_1825	2	-	55	0	0	0	0	0	0	2	0
chr1	51121114	51210447	circ_1826	7	-	317	0	0	0	0	0	2	5	0
chrX	135095117	135098917	circ_1827	147	+	424	0	0	0	15	5	21	14	92
chr5	79441913	79443107	circ_1828	6	-	13	0	0	0	0	0	6	0	0
chr9	115200711	115204050	circ_1829	22	+	881	5	6	0	0	4	0	7	0
chr2	55043924	55056614	circ_1830	3	+	11	0	0	0	0	3	0	0	0
chr17	27008900	27010834	circ_1831	9	+	750	0	0	0	0	0	0	0	9
chr7	32852369	32856919	circ_1832	20	+	259	0	0	0	0	2	3	4	11
chr8	102894927	102928086	circ_1833	12	-	31	0	0	0	0	0	0	0	12
chr5	131530619	131539845	circ_1834	7	-	35	0	0	0	0	0	0	0	7
chr17	42940081	42942433	circ_1835	3	-	145	0	0	0	0	3	0	0	0
chr11	9441958	9446809	circ_1836	36	+	1347	5	0	0	0	4	0	9	18
chr9	80869752	80879232	circ_1837	4	+	4	0	0	0	0	4	0	0	0
chr6	151277131	151293194	circ_1838	51	+	330	0	0	0	0	5	0	18	28
chr5	58882155	58981769	circ_1839	2	-	228	2	0	0	0	0	0	0	0
chr9	132984929	132985438	circ_1840	10	+	302	0	0	0	0	0	0	10	0
chr9	100372628	100373981	circ_1841	49	-	290	0	5	0	0	2	16	8	18
chr3	172013153	172028671	circ_1842	22	+	509	0	4	0	0	4	0	14	0
chr2	191523884	191537878	circ_1843	311	+	392	6	19	9	15	15	42	118	87
chr16	80666916	80667133	circ_1844	6	-	347	0	0	0	0	4	0	2	0
chr11	93232442	93238379	circ_1845	9	-	46	0	0	0	0	2	0	0	7
chr5	118433674	118437701	circ_1846	4	+	52	0	0	0	0	0	0	4	0
chr4	56465309	56482552	circ_1847	11	-	2626	0	0	0	4	0	7	0	0
chr14	50130033	50136316	circ_1848	9	-	137	0	0	0	0	0	5	4	0
chr12	62877950	62888927	circ_1849	13	+	96	0	0	0	0	0	0	5	8
chr5	139568649	139574237	circ_1850	25	+	164	0	0	0	0	4	7	8	6
chr3	12353879	12458653	circ_1851	2	+	7	0	0	0	0	2	0	0	0
chr12	28350056	28351989	circ_1852	2	+	4	0	0	0	0	2	0	0	0
chr9	134062676	134074402	circ_1853	23	+	974	0	0	0	0	0	0	0	23
chr9	79952171	79986065	circ_1854	5	+	313	2	3	0	0	0	0	0	0
chr4	7817745	7845077	circ_1855	3	-	217	0	0	0	0	0	0	3	0
chr7	37988442	37989994	circ_1856	36	+	50	0	0	0	0	8	0	28	0
chr16	4701964	4702825	circ_1857	72	+	958	0	2	0	0	12	18	16	24
chr10	35790429	35842113	circ_1858	2	+	32	0	0	0	0	2	0	0	0
chr2	122978395	122979900	circ_1859	2	+	0	0	0	0	0	0	2	0	0
chr4	74005248	74006000	circ_1860	4	-	204	0	0	0	0	0	0	0	4
chr8	15480589	15531345	circ_1861	41	+	719	5	5	0	5	8	2	16	0
chr10	120830398	120833449	circ_1862	18	-	542	0	0	0	0	0	2	4	12
chr20	48558098	48562787	circ_1863	6	+	182	0	0	0	0	2	0	4	0
chr8	30643727	30657271	circ_1864	21	-	114	4	0	0	0	7	6	4	0
chr8	145711858	145715595	circ_1865	5	+	87	0	0	0	0	0	0	0	5
chr21	27423316	27425664	circ_1866	19	-	204	0	0	0	0	13	0	6	0
chr1	78177432	78181553	circ_1867	58	-	1098	0	2	0	3	11	3	20	19
chr8	95879504	95888375	circ_1868	15	+	100	0	0	0	0	0	0	0	15
chr22	50631456	50636615	circ_1869	6	+	143	0	0	0	0	0	0	2	4
chr19	46338336	46341873	circ_1870	18	-	720	0	0	0	0	2	4	12	0
chr4	128998943	129003460	circ_1871	4	+	29	0	0	0	0	0	0	4	0
chr4	151656410	151682999	circ_1872	24	-	321	0	0	0	0	8	2	14	0
chr5	111570331	111576507	circ_1873	32	-	74	2	0	0	0	7	0	23	0
chr7	7712940	7715839	circ_1874	6	+	4	0	0	0	0	0	0	6	0
chr14	31103153	31112611	circ_1875	8	+	52	0	0	0	0	4	0	4	0
chr15	41277536	41280172	circ_1876	3	-	51	0	0	0	0	0	0	3	0
chr16	28967299	28967658	circ_1877	16	+	846	0	0	2	0	0	6	0	8
chr1	202391748	202396312	circ_1878	2	+	14	0	0	0	0	2	0	0	0
chr15	41961026	42005694	circ_1879	10	+	342	0	8	0	2	0	0	0	0
chr17	80721841	80758872	circ_1880	7	+	129	0	0	0	0	2	5	0	0
chr20	50342358	50346517	circ_1881	34	-	164	0	0	0	0	11	0	23	0
chr1	63944435	63955889	circ_1882	137	-	1052	7	3	0	3	30	16	42	36
chr4	26921126	27004016	circ_1883	6	+	8	0	0	0	0	0	0	6	0
chr2	171917591	171939362	circ_1884	15	-	54	0	0	0	0	0	0	0	15
chr12	22643057	22650561	circ_1885	8	-	35	0	0	0	0	0	0	0	8
chr6	150059779	150064851	circ_1886	9	-	622	0	0	0	0	0	0	6	3
chr2	234296903	234307095	circ_1887	123	+	579	4	6	0	0	21	23	41	28
chr4	54248445	54250043	circ_1888	35	+	1043	0	0	0	0	2	5	4	24
chr19	10506172	10506691	circ_1889	2	-	947	0	0	2	0	0	0	0	0
chr7	50737419	50823753	circ_1890	69	-	868	0	3	6	0	6	13	4	37
chr13	103273672	103280274	circ_1891	7	+	11	0	0	0	0	0	0	7	0
chr22	42204879	42209826	circ_1892	562	+	659	12	19	10	3	104	49	206	159
chr15	25665803	25667108	circ_1893	4	-	15	0	0	4	0	0	0	0	0
chr9	134305477	134340465	circ_1894	3	+	355	0	0	0	0	0	0	3	0
chr13	19554271	19606329	circ_1895	4	-	0	0	0	0	0	0	4	0	0
chr3	195101738	195131738	circ_1896	10	-	57	0	0	0	0	0	0	0	10
chr6	20144451	20153000	circ_1897	9	-	29	0	0	0	0	2	4	3	0
chr15	72847612	72864506	circ_1898	4	+	174	0	0	0	0	0	0	4	0
chr11	57258697	57259335	circ_1899	181	-	486	0	0	5	14	12	42	14	94
chr22	19838758	19838902	circ_1900	2	-	640	0	0	2	0	0	0	0	0
chr18	12999420	13017335	circ_1901	15	+	594	0	0	0	0	0	0	0	15
chr8	137802078	137909321	circ_1902	3	+	32	0	0	0	0	0	0	3	0
chr3	143704385	143708674	circ_1903	14	+	127	0	3	0	0	4	0	7	0
chr17	78865520	78867665	circ_1904	184	+	558	2	3	14	7	9	40	17	92
chr9	80409379	80537261	circ_1905	7	-	53	0	0	0	0	0	0	7	0
chr1	246350045	246350244	circ_1906	62	-	281	0	0	0	0	5	5	23	29
chr1	100905488	100933650	circ_1907	4	+	133	0	0	0	0	0	0	0	4
chr2	61715300	61717911	circ_1908	49	-	2038	2	0	0	0	6	7	29	5
chr7	131082026	131096142	circ_1909	4	+	464	0	4	0	0	0	0	0	0
chr5	137708363	137717279	circ_1910	57	+	659	0	0	0	4	0	4	15	34
chr12	102673325	102676076	circ_1911	2	+	16	0	2	0	0	0	0	0	0
chr8	126114256	126114729	circ_1912	28	+	126	0	0	0	0	2	4	6	16
chr19	38198815	38231095	circ_1913	2	-	18	0	2	0	0	0	0	0	0
chr3	52712516	52716249	circ_1914	10	-	110	0	0	0	2	3	0	5	0
chr5	37351292	37358253	circ_1915	72	-	1802	0	5	0	0	7	0	48	12
chr20	60729337	60729521	circ_1916	10	+	259	0	0	0	0	0	0	0	10
chr8	128186435	128215465	circ_1917	14	-	777	0	0	0	0	3	0	11	0
chrX	67412761	67421552	circ_1918	9	-	32	0	0	0	0	0	0	9	0
chr19	34289573	34297912	circ_1919	31	+	414	0	0	0	0	2	0	12	17
chr4	77977402	77987558	circ_1920	29	-	546	0	0	0	0	3	12	9	5
chr6	82891596	82914675	circ_1921	4	-	10	0	0	0	0	4	0	0	0
chr22	38958292	38964294	circ_1922	8	-	31	0	0	0	0	0	5	3	0
chr6	101214441	101253756	circ_1923	11	-	405	2	2	0	0	3	4	0	0
chr7	32957081	32973508	circ_1924	3	-	3	0	0	0	0	0	3	0	0
chr19	5591759	5595508	circ_1925	4	-	161	0	0	0	0	0	0	4	0
chr7	17885218	17890587	circ_1926	110	-	1263	0	15	5	6	15	17	43	9
chr6	36466140	36475379	circ_1927	6	-	36	0	0	0	0	0	6	0	0
chr7	77407655	77408131	circ_1928	94	+	213	0	0	0	5	7	0	42	40
chr1	183481972	183486955	circ_1929	27	+	205	3	0	0	0	8	11	5	0
chr8	54669115	54714456	circ_1930	18	-	255	0	0	0	0	0	0	5	13
chr7	92963429	92970887	circ_1931	13	+	40	0	0	0	0	0	9	0	4
chr16	53913756	53968021	circ_1932	9	+	260	0	0	0	0	0	0	9	0
chr6	20781376	20955816	circ_1933	9	+	273	0	0	0	0	0	0	0	9
chr6	147556386	147560406	circ_1934	7	+	333	0	0	0	0	0	0	2	5
chr17	43159012	43164020	circ_1935	79	+	2264	3	0	0	0	21	6	39	10
chr2	32654214	32668656	circ_1936	6	+	82	0	0	0	0	0	0	0	6
chr5	24593369	24611248	circ_1937	24	-	210	0	5	0	0	7	0	12	0
chr4	7844866	7870446	circ_1938	2	-	257	0	0	0	0	2	0	0	0
chr2	39262353	39262641	circ_1939	5	-	4	0	0	0	0	0	0	5	0
chr19	45901263	45901597	circ_1940	65	-	107	2	2	0	0	28	0	33	0
chr2	148653870	148657467	circ_1941	396	+	145	8	22	6	5	66	26	144	119
chr4	52726709	52744020	circ_1942	38	+	307	0	0	0	7	3	7	21	0
chr2	72945232	72998936	circ_1943	2	-	8	0	0	0	0	2	0	0	0
chr1	114092137	114165616	circ_1944	16	+	21	0	0	0	0	0	0	16	0
chr1	153723571	153730239	circ_1945	40	+	879	0	7	0	0	9	0	24	0
chr10	47121121	47122996	circ_1946	32	-	42	6	3	0	0	4	0	19	0
chr17	40497577	40500535	circ_1947	12	-	654	2	0	0	0	0	0	10	0
chr2	30682418	30682588	circ_1948	14	+	62	0	0	0	0	0	3	5	6
chr9	37126309	37247127	circ_1949	27	+	144	0	0	0	0	3	0	3	21
chr5	37120318	37122590	circ_1950	2	-	45	0	0	0	0	2	0	0	0
chr14	70418855	70420249	circ_1951	4	+	41	0	0	0	0	4	0	0	0
chr21	33825620	33830028	circ_1952	3	+	5	0	0	0	0	3	0	0	0
chr12	26834807	26878698	circ_1953	11	-	35	0	0	0	0	0	0	11	0
chr21	40604103	40610499	circ_1954	8	-	226	0	0	4	0	0	4	0	0
chr16	88037901	88052273	circ_1955	26	+	312	0	0	0	0	10	2	7	7
chr13	33232376	33253066	circ_1956	2	+	113	0	2	0	0	0	0	0	0
chr7	158527113	158529870	circ_1957	2	-	113	0	0	0	0	0	2	0	0
chr3	179426561	179439377	circ_1958	10	+	207	0	0	0	0	4	0	6	0
chr1	230379052	230386306	circ_1959	2	+	114	0	0	0	0	2	0	0	0
chr11	44129233	44193292	circ_1960	15	+	232	0	0	0	0	0	9	0	6
chrX	11385891	11386895	circ_1961	10	-	17	0	0	0	0	0	10	0	0
chr8	104258522	104258912	circ_1962	4	-	0	0	0	0	0	4	0	0	0
chr19	18258253	18258434	circ_1963	47	+	75	0	0	0	0	0	3	16	28
chr12	51375422	51404549	circ_1964	15	-	94	0	0	0	0	3	0	3	9
chr16	70296249	70302282	circ_1965	3	-	591	0	0	0	0	0	0	3	0
chr1	163276023	163278421	circ_1966	2	-	2	0	0	0	0	2	0	0	0
chr15	75693071	75694311	circ_1967	10	-	27	0	0	0	0	2	0	8	0
chr2	99985855	99988193	circ_1968	15	+	160	0	4	0	0	0	3	8	0
chr12	27143383	27148341	circ_1969	7	-	164	0	0	0	0	2	0	5	0
chr4	39871014	39905811	circ_1970	2	-	64	0	0	0	0	0	0	2	0
chr17	20156818	20163607	circ_1971	121	+	3522	4	13	0	0	34	6	52	12
chr11	130784851	130785017	circ_1972	7	-	236	0	0	0	0	0	3	0	4
chr15	42034744	42035370	circ_1973	4	+	54	0	0	0	0	0	4	0	0
chr11	129979324	129992408	circ_1974	18	+	2216	0	0	3	2	0	8	0	5
chrX	117576207	117578457	circ_1975	9	+	32	0	0	0	0	5	4	0	0
chr4	151119154	151125041	circ_1976	17	+	52	0	0	0	0	0	0	17	0
chr11	47504247	47510576	circ_1977	49	-	1191	0	0	0	0	5	20	5	19
chr17	26676109	26678826	circ_1978	7	-	529	0	0	0	0	0	0	7	0
chr2	61597456	61597714	circ_1979	154	-	776	3	6	0	0	3	14	42	86
chr5	92921107	92929455	circ_1980	16	+	105	0	0	0	0	0	0	16	0
chr11	71671796	71673335	circ_1981	12	+	69	0	0	0	3	0	0	9	0
chr1	151274320	151274774	circ_1982	2	-	49	0	0	0	0	2	0	0	0
chr10	12691653	12708809	circ_1983	5	+	49	2	0	0	0	3	0	0	0
chr4	151817546	151837890	circ_1984	5	-	142	0	3	0	0	2	0	0	0
chr3	196831774	196918472	circ_1985	3	-	364	0	3	0	0	0	0	0	0
chr12	123694603	123699381	circ_1986	6	-	24	0	0	0	0	6	0	0	0
chr1	117944808	117963271	circ_1987	1798	+	1864	103	114	48	73	130	279	743	308
chr18	22901972	22925311	circ_1988	2	-	7	0	0	0	0	2	0	0	0
chr12	19626182	19646920	circ_1989	3	+	121	0	0	0	0	3	0	0	0
chr15	94847140	94848651	circ_1990	3	+	8	0	0	0	0	0	0	3	0
chr19	50183129	50183845	circ_1991	2	+	152	0	0	0	0	2	0	0	0
chr7	50737419	50773020	circ_1992	23	-	691	0	0	2	0	2	6	8	5
chr6	150527679	150537992	circ_1993	3	+	5	0	0	0	0	0	3	0	0
chr17	35783609	35785431	circ_1994	2	+	28	0	0	0	0	0	2	0	0
chr11	68131215	68133170	circ_1995	6	+	381	0	0	0	0	2	4	0	0
chr4	66280002	66286283	circ_1996	31	-	155	0	3	0	0	7	0	21	0
chr4	109762851	109790306	circ_1997	6	-	84	0	0	0	0	2	0	4	0
chr9	138830068	138847261	circ_1998	21	-	1412	0	0	0	0	0	0	0	21
chr9	72783618	72785543	circ_1999	10	+	66	0	0	0	0	0	0	10	0
[truncated: 33,854 more rows]
