# Supplementary material for: Improved circRNA Identification by Combining Prediction Algorithms
Source: Front Cell Dev Biol. 2018 Mar 5;6:20. doi: 10.3389/fcell.2018.00020 (PMC5844931; doi:10.3389/fcell.2018.00020)
Supplement: Supplementary file 2 [file Presentation2.ZIP › GSE53327/DCC.bed]

#chrom	start	end	names	total_junction	strand	SRR1049826/Circ_BSJ	SRR1049827/Circ_BSJ	SRR1049828/Circ_BSJ	SRR1049829/Circ_BSJ	SRR1049830/Circ_BSJ	NA	SRR1049832/Circ_BSJ	SRR1049833/Circ_BSJ
chr16	28177828	28181650	circ_1	6	-	0	0	0	0	0		6	0
chr13	60554928	60584803	circ_2	4	-	0	0	0	0	0		4	0
chr16	2225500	2225623	circ_3	3	+	0	2	0	1	0		0	0
chr18	46783379	46808545	circ_4	20	-	2	1	1	0	1		15	0
chr7	11013640	11030474	circ_5	3	+	0	0	0	0	1		0	2
chr12	88910110	88939642	circ_6	9	-	2	0	0	0	2		5	0
chr5	154183205	154183293	circ_7	10	-	0	0	0	0	0		0	10
chr12	64889262	64891534	circ_8	3	-	0	0	0	0	0		3	0
chr6	168265230	168271178	circ_9	3	+	0	0	0	0	0		3	0
chr3	15131905	15132046	circ_10	3	+	0	0	3	0	0		0	0
chr13	113824115	113826638	circ_11	6	+	0	0	0	0	0		0	6
chr19	1011365	1014472	circ_12	6	+	0	0	0	1	0		0	5
chr19	34818325	34821252	circ_13	3	-	1	0	0	0	2		0	0
chrX	119293865	119294025	circ_14	6	-	0	0	0	0	0		0	6
chr12	102291640	102295211	circ_15	5	+	1	0	0	0	1		3	0
chr10	27962888	27964483	circ_16	11	-	0	4	0	0	1		6	0
chr20	47639587	47648703	circ_17	20	+	0	0	0	0	1		0	19
chr8	74525978	74529686	circ_18	8	+	0	0	0	0	0		0	8
chr1	36218554	36219537	circ_19	13	-	0	0	0	0	1		3	9
chr16	27222470	27226329	circ_20	7	+	0	0	0	0	3		4	0
chr2	85768755	85770157	circ_21	13	+	0	0	0	0	0		0	13
chr1	184701970	184718726	circ_22	7	+	1	0	0	0	2		4	0
chr18	2940602	2951354	circ_23	5	+	0	0	0	0	0		5	0
chr5	122881110	122893258	circ_24	243	+	28	22	3	16	58		103	13
chr8	12586409	12600791	circ_25	4	-	0	0	0	0	0		4	0
chr7	142989392	142989791	circ_26	58	+	0	2	0	1	7		14	34
chr14	50131343	50131881	circ_27	8	-	0	0	0	0	4		4	0
chrX	117106693	117162460	circ_28	4	+	0	0	0	0	0		4	0
chr2	233568133	233599948	circ_29	3	+	0	0	0	0	1		0	2
chr21	33735522	33735618	circ_30	5	+	0	0	2	3	0		0	0
chr13	114538485	114542823	circ_31	6	-	0	0	0	0	0		0	6
chr11	47498397	47505084	circ_32	10	-	0	0	0	0	1		6	3
chr2	73784346	73786269	circ_33	5	-	0	0	0	0	4		1	0
chr15	64410986	64430296	circ_34	4	-	0	0	0	0	0		4	0
chr1	15862969	15863309	circ_35	13	-	0	0	0	4	2		4	3
chr19	58350390	58352523	circ_36	6	+	0	0	0	0	0		0	6
chr6	47471015	47472494	circ_37	351	+	4	9	13	7	21		90	207
chr1	12632755	12677308	circ_38	3	-	0	0	0	0	0		0	3
chr22	40915467	40948371	circ_39	5	-	0	0	0	0	3		2	0
chr10	99006028	99024663	circ_40	8	-	0	0	0	0	0		8	0
chr10	85901217	85910636	circ_41	3	+	0	0	0	0	0		0	3
chr7	134625842	134650137	circ_42	6	+	0	2	0	0	0		4	0
chr9	20715320	20758190	circ_43	4	-	0	1	0	0	1		2	0
chr1	75216155	75216586	circ_44	3	+	0	0	3	0	0		0	0
chr16	28990475	28993866	circ_45	3	-	0	0	0	0	0		0	3
chr17	64637472	64647582	circ_46	7	-	0	0	0	0	0		0	7
chr22	29283816	29383189	circ_47	5	+	0	0	0	0	0		5	0
chr2	29149333	29152576	circ_48	5	-	0	0	0	0	1		4	0
chr1	25775298	25780873	circ_49	4	+	0	0	1	0	0		0	3
chr1	233334684	233372726	circ_50	4	-	0	1	0	0	3		0	0
chr7	138203933	138223548	circ_51	5	+	0	0	0	0	0		0	5
chr16	89427902	89484776	circ_52	7	+	0	0	0	0	1		0	6
chr4	53881631	53928017	circ_53	3	-	0	0	0	0	0		0	3
chr18	2738394	2739518	circ_54	15	-	1	0	0	1	3		0	10
chr2	98106677	98107740	circ_55	5	-	0	0	0	0	3		2	0
chr3	47777523	47787929	circ_56	8	-	0	0	0	0	0		0	8
chr1	26623409	26624553	circ_57	9	-	0	0	0	0	2		0	7
chr5	43547829	43548015	circ_58	17	-	0	0	0	0	1		16	0
chr5	80021271	80037367	circ_59	14	+	0	0	0	0	2		12	0
chr11	75826967	75846767	circ_60	3	+	0	0	0	0	0		0	3
chr1	2330926	2335028	circ_61	6	+	0	0	0	0	0		0	6
chr9	123287263	123313180	circ_62	3	-	0	0	0	0	0		0	3
chr12	57492287	57493873	circ_63	14	+	0	0	0	0	3		9	2
chr10	930386	934997	circ_64	4	-	0	0	0	0	0		4	0
chrX	40489865	40498380	circ_65	3	-	0	0	0	0	0		0	3
chr8	130915557	130924761	circ_66	31	-	3	0	1	0	7		13	7
chrX	6069035	6069812	circ_67	8	+	0	1	0	0	3		4	0
chr14	75553720	75592565	circ_68	5	+	0	0	0	0	0		0	5
chr3	169703592	169706147	circ_69	8	-	0	0	0	0	0		0	8
chr3	182804480	182812393	circ_70	7	-	0	0	0	0	0		0	7
chr2	91899771	91902774	circ_71	5	-	0	0	0	0	0		0	5
chr7	140031649	140037149	circ_72	8	-	1	0	0	0	0		0	7
chr7	65705311	65706257	circ_73	15	-	0	0	0	0	1		5	9
chr2	69573035	69581700	circ_74	3	-	0	0	0	0	0		3	0
chr17	79571658	79575848	circ_75	11	-	0	0	0	0	0		0	11
chr15	89801934	89806691	circ_76	3	-	0	0	0	0	0		0	3
chr3	15452751	15457449	circ_77	6	-	2	0	0	0	2		2	0
chr1	190203501	190234185	circ_78	11	-	0	0	0	0	7		4	0
chr7	98562251	98569568	circ_79	5	+	0	0	0	0	0		5	0
chr3	38408298	38414227	circ_80	4	-	0	0	0	0	1		0	3
chr1	6931816	6948959	circ_81	23	+	1	0	0	0	5		12	5
chr15	85657082	85664245	circ_82	5	+	0	0	0	0	0		0	5
chr2	142705443	142731221	circ_83	4	+	0	0	0	0	0		4	0
chr17	25631805	25638642	circ_84	16	-	1	0	2	1	1		2	9
chr15	22835915	22864369	circ_85	13	+	0	0	0	0	0		4	9
chr1	42693553	42744343	circ_86	10	-	0	0	0	0	1		6	3
chr1	227348243	227504947	circ_87	19	+	0	0	2	0	0		3	14
chr14	78390799	78399987	circ_88	10	-	0	0	0	0	1		0	9
chr3	158376710	158384175	circ_89	11	-	0	0	0	0	0		6	5
chr3	49514281	49548252	circ_90	13	+	0	0	3	0	1		0	9
chr1	27120603	27121725	circ_91	8	+	0	0	0	0	1		0	7
chr16	2988890	2989096	circ_92	3	-	0	0	0	0	0		3	0
chr2	33482509	33488459	circ_93	9	+	0	0	0	0	0		0	9
chr1	192989436	192993076	circ_94	4	+	0	0	0	4	0		0	0
chr16	57151407	57157385	circ_95	3	-	0	0	0	0	0		3	0
chr13	50601498	50619368	circ_96	17	+	0	0	0	0	2		3	12
chr4	151388824	151412187	circ_97	41	-	2	3	1	0	7		18	10
chr17	18198016	18208534	circ_98	7	-	0	0	0	2	0		0	5
chr19	5693308	5706003	circ_99	8	+	0	0	0	0	0		0	8
chr6	170626457	170667508	circ_100	3	+	1	0	0	0	0		0	2
chr9	140605418	140611634	circ_101	15	+	0	0	7	0	1		4	3
chr1	226352489	226353701	circ_102	4	-	0	0	0	0	0		0	4
chr3	15457004	15457449	circ_103	3	-	0	0	0	0	3		0	0
chr7	24663281	24708279	circ_104	77	+	5	20	11	5	9		19	8
chr2	61597455	61597714	circ_105	65	+	3	2	0	0	0		14	46
chr10	35772331	35819171	circ_106	5	-	0	0	0	0	1		4	0
chr6	126196034	126199516	circ_107	14	+	0	0	0	2	0		4	8
chr1	59787207	59844509	circ_108	63	-	2	1	0	0	5		50	5
chr2	215632205	215661841	circ_109	29	-	4	2	0	3	2		12	6
chr1	182825666	182828029	circ_110	3	+	0	0	0	0	0		0	3
chr2	171871360	171879639	circ_111	9	-	0	0	0	0	0		0	9
chr16	31102095	31102663	circ_112	257	+	8	7	5	3	72		119	43
chr6	168297557	168303066	circ_113	12	+	0	0	0	0	0		0	12
chr16	88664585	88675459	circ_114	6	-	0	0	0	1	5		0	0
chr11	107916996	107925682	circ_115	34	-	2	5	0	0	1		6	20
chr6	141079031	141106499	circ_116	13	-	0	0	0	0	0		0	13
chr2	190313526	190316621	circ_117	5	-	0	0	0	0	0		0	5
chr6	43002177	43002603	circ_118	8	-	0	0	0	0	0		0	8
chr11	77812138	77817992	circ_119	4	-	0	0	0	0	0		0	4
chr6	105779819	105781380	circ_120	4	+	0	0	0	0	0		0	4
chr3	124515234	124567405	circ_121	4	-	0	0	0	0	1		3	0
chr19	11833768	11836142	circ_122	7	+	1	1	2	1	0		2	0
chr11	94910882	94926686	circ_123	4	-	1	3	0	0	0		0	0
chr1	28733920	28735785	circ_124	8	+	0	0	0	0	0		0	8
chr1	231069524	231097049	circ_125	6	-	0	0	0	0	1		5	0
chr3	12447380	12458653	circ_126	14	+	1	0	0	0	3		10	0
chr15	50780599	50786477	circ_127	3	-	0	0	3	0	0		0	0
chr6	117896339	117900227	circ_128	3	-	0	0	0	0	0		3	0
chr15	25599499	25605674	circ_129	19	-	1	4	0	6	0		0	8
chr2	32168370	32191455	circ_130	3	-	0	0	0	0	0		0	3
chr15	38762427	38773660	circ_131	3	-	0	2	0	0	1		0	0
chr19	47653458	47653632	circ_132	5	-	0	0	0	0	0		0	5
chr11	108544193	108564327	circ_133	3	+	0	0	3	0	0		0	0
chr5	134010304	134011815	circ_134	34	+	0	0	1	7	4		2	20
chr15	90794785	90796599	circ_135	4	+	0	0	4	0	0		0	0
chr7	98649827	98659460	circ_136	5	-	0	0	0	0	0		0	5
chr13	21557362	21557945	circ_137	9	-	0	0	0	0	0		0	9
chr17	76832802	76832949	circ_138	9	-	0	0	0	0	0		0	9
chr17	26950777	26951408	circ_139	8	+	1	0	0	0	0		2	5
chr13	107209395	107212005	circ_140	26	-	2	0	0	2	0		3	19
chr19	34925772	34929671	circ_141	53	-	2	0	1	1	4		12	33
chr4	110412482	110416012	circ_142	174	-	1	4	7	5	6		40	111
chr7	140058439	140069482	circ_143	3	-	0	0	0	0	1		2	0
chr11	62287668	62290937	circ_144	6	+	0	0	0	0	0		0	6
chr5	52942062	52954454	circ_145	34	+	0	3	0	0	4		16	11
chr1	180609838	180610653	circ_146	6	+	0	0	0	1	0		0	5
chr20	21142511	21143800	circ_147	10	-	0	0	2	0	0		0	8
chr2	190313104	190320170	circ_148	4	+	1	0	1	0	1		1	0
chr1	46290104	46295253	circ_149	20	-	1	0	0	0	2		12	5
chr17	15562115	15586471	circ_150	37	-	0	4	0	1	2		8	22
chr7	102453723	102524759	circ_151	6	+	0	0	0	0	0		0	6
chr12	123649848	123651336	circ_152	8	-	0	0	0	2	1		4	1
chr15	101550654	101551042	circ_153	10	-	0	0	0	0	2		8	0
chr16	56468242	56481901	circ_154	3	+	0	0	0	0	0		3	0
chr4	102092240	102117273	circ_155	3	+	0	2	0	0	1		0	0
chr4	68601434	68690013	circ_156	9	-	0	0	0	0	0		0	9
chr10	128829913	128841428	circ_157	7	+	1	0	0	0	0		6	0
chr14	20811287	20811436	circ_158	1060	+	11	37	47	70	80		456	359
chr15	41361767	41364256	circ_159	3	-	1	0	2	0	0		0	0
chr12	66703485	66704388	circ_160	5	+	0	0	0	0	0		0	5
chr19	36940300	36940903	circ_161	20	-	0	0	0	1	0		6	13
chr9	138754312	138758382	circ_162	4	-	0	0	0	0	1		2	1
chr1	233482187	233498039	circ_163	74	+	1	9	0	0	6		58	0
chr6	18236682	18250070	circ_164	3	-	0	0	0	0	1		2	0
chr2	120643370	120672818	circ_165	7	+	0	0	0	0	2		5	0
chr3	185194002	185207872	circ_166	3	-	0	0	0	1	2		0	0
chr7	127484376	127528065	circ_167	3	-	0	0	0	0	0		1	2
chr19	17379602	17387718	circ_168	3	-	0	0	0	0	0		3	0
chr7	2606749	2613122	circ_169	4	+	0	1	0	1	2		0	0
chr2	183993014	183995273	circ_170	58	+	0	2	2	3	5		9	37
chr11	3789810	3803375	circ_171	20	-	0	0	0	0	2		0	18
chr3	52727423	52728119	circ_172	27	+	1	0	0	0	2		6	18
chr8	103236273	103237246	circ_173	19	+	0	0	2	0	2		11	4
chr10	131877829	131878165	circ_174	4	+	0	2	0	0	2		0	0
chr20	32354656	32358098	circ_175	10	-	1	1	0	0	2		6	0
chr17	46990195	46993549	circ_176	3	+	0	0	0	0	0		0	3
chr16	11969617	11990639	circ_177	5	-	0	0	0	0	0		0	5
chr3	37327504	37343823	circ_178	8	-	0	0	0	0	0		0	8
chr14	91409421	91413894	circ_179	36	+	0	2	4	3	2		15	10
chr15	64506088	64508912	circ_180	4	+	0	0	0	0	0		4	0
chr10	46248035	46261258	circ_181	3	-	0	0	0	0	0		2	1
chr1	32497124	32510991	circ_182	6	-	0	0	0	0	2		4	0
chr10	73963184	73976692	circ_183	3	-	0	0	0	1	2		0	0
chr3	60311597	60314588	circ_184	28	-	0	0	0	1	0		0	27
chr7	102994367	102996656	circ_185	3	+	0	0	0	0	0		3	0
chr15	87949593	88045037	circ_186	25	-	0	0	1	5	0		0	19
chr9	67916848	67952016	circ_187	7	-	0	0	0	1	0		0	6
chrX	117528017	117540989	circ_188	8	+	1	2	0	1	1		3	0
chr14	68156935	68157054	circ_189	5	+	0	0	0	0	0		0	5
chr3	56661064	56662642	circ_190	27	-	0	4	0	1	4		5	13
chr17	41888174	41888573	circ_191	8	+	0	0	1	0	4		3	0
chr11	47380394	47397280	circ_192	3	+	0	0	0	2	0		0	1
chr15	63929703	63943579	circ_193	9	-	0	0	0	0	0		0	9
chr7	128103233	128106739	circ_194	13	-	0	0	0	0	0		0	13
chr2	153527786	153537850	circ_195	5	-	0	0	0	0	0		0	5
chr14	104153417	104159971	circ_196	12	+	0	0	0	0	0		0	12
chr11	46765975	46766127	circ_197	5	-	0	0	0	0	0		0	5
chr2	240929490	240961757	circ_198	56	-	0	0	7	7	2		15	25
chr15	65110144	65111422	circ_199	37	+	1	6	0	0	12		14	4
chr1	2336478	2336661	circ_200	3	-	0	0	0	0	0		0	3
chr21	11012916	11026839	circ_201	21	-	0	0	2	2	0		0	17
chr14	20797332	20797532	circ_202	6	+	0	0	0	0	0		0	6
chr1	67405710	67428843	circ_203	4	-	1	2	0	0	0		0	1
chr6	111726672	111793343	circ_204	19	+	1	1	0	0	5		8	4
chr22	22142545	22162135	circ_205	17	-	0	0	0	0	2		0	15
chr15	65268812	65275931	circ_206	13	+	0	0	0	0	3		1	9
chr11	65202081	65211530	circ_207	5	-	0	0	0	0	0		0	5
chr11	65034947	65036200	circ_208	13	+	0	0	0	0	0		2	11
chr1	144921834	144923821	circ_209	6	-	0	0	0	0	0		6	0
chr16	23880434	23880696	circ_210	3	+	0	0	0	0	0		0	3
chr1	21091869	21107033	circ_211	11	+	0	1	0	0	0		0	10
chr11	85733409	85737409	circ_212	3	+	0	0	0	0	0		3	0
chr5	130515787	130517992	circ_213	11	-	0	0	0	0	0		1	10
chr1	200534196	200562897	circ_214	5	-	0	0	0	0	0		0	5
chr18	9524591	9525849	circ_215	57	+	1	1	1	2	7		27	18
chr17	27074282	27074838	circ_216	4	+	0	0	0	0	2		2	0
chr2	27014998	27016837	circ_217	3	+	0	0	0	0	0		3	0
chr20	30803071	30804524	circ_218	6	-	0	2	0	0	3		0	1
chr6	159049439	159051010	circ_219	3	+	0	0	0	3	0		0	0
chr4	184951395	184953019	circ_220	3	-	0	0	0	0	1		2	0
chr7	75190632	75203206	circ_221	4	-	0	1	0	0	1		2	0
chr2	128744358	128754065	circ_222	3	-	0	0	0	0	1		0	2
chr3	58235604	58256791	circ_223	4	+	0	3	0	0	1		0	0
chr10	102019974	102021820	circ_224	13	-	4	0	0	0	3		6	0
chr4	140037802	140058882	circ_225	4	-	0	0	0	0	0		0	4
chr6	34789429	34791125	circ_226	36	-	0	1	3	1	4		6	21
chr6	160157289	160169401	circ_227	5	+	0	0	1	0	0		0	4
chr19	34949673	34951471	circ_228	8	+	0	0	0	0	1		7	0
chr2	215609790	215646233	circ_229	21	-	0	6	1	1	1		1	11
chr22	22116985	22117262	circ_230	3	-	0	0	0	0	0		0	3
chr8	126114255	126114729	circ_231	12	-	0	0	0	2	2		3	5
chr17	25950339	25950821	circ_232	3	+	0	0	0	0	0		0	3
chr4	77055327	77057565	circ_233	8	+	0	0	0	0	0		0	8
chr8	37978449	37986469	circ_234	11	+	0	0	0	0	0		0	11
chr3	37170553	37196147	circ_235	6	-	0	2	0	0	1		3	0
chr12	105443826	105444293	circ_236	4	-	0	0	0	0	0		0	4
chr3	143704384	143708689	circ_237	12	+	0	0	0	2	0		0	10
chr15	77450844	77471293	circ_238	3	+	0	0	0	3	0		0	0
chr7	132959736	132973870	circ_239	9	+	1	1	0	1	0		6	0
chr12	110783053	110783187	circ_240	3	+	0	0	0	0	0		3	0
chr20	32868832	32880260	circ_241	4	-	0	0	0	0	0		0	4
chr6	64286340	64289236	circ_242	12	-	0	1	0	0	5		6	0
chrX	24080532	24086225	circ_243	35	+	0	2	0	2	5		12	14
chr5	130883739	130897740	circ_244	26	-	0	0	0	0	4		21	1
chr13	21976935	22028709	circ_245	5	+	0	0	0	0	0		5	0
chr12	54559157	54581689	circ_246	11	+	1	1	0	0	1		6	2
chr3	197597030	197602646	circ_247	18	-	0	0	0	1	1		10	6
chr6	99828064	99831700	circ_248	4	-	0	0	0	0	0		0	4
chr3	44399232	44409200	circ_249	6	+	0	0	0	0	1		4	1
chr17	66446868	66449133	circ_250	11	-	0	0	0	0	1		6	4
chr16	2806334	2806607	circ_251	4	+	1	0	0	0	3		0	0
chr11	12525860	12535612	circ_252	3	+	0	0	0	0	0		3	0
chr19	34921480	34929671	circ_253	287	+	4	13	7	18	16		71	158
chr4	89941610	89978139	circ_254	3	-	0	0	0	0	0		0	3
chr6	13632601	13644961	circ_255	423	-	10	21	26	41	6		69	250
chr20	37161372	37169835	circ_256	4	-	0	0	0	0	0		4	0
chr20	5039961	5048905	circ_257	5	+	0	0	0	0	0		0	5
chr15	94986147	95001475	circ_258	4	-	0	0	0	0	0		4	0
chr1	26581661	26582356	circ_259	60	+	0	0	2	6	4		3	45
chr16	3708053	3740986	circ_260	9	-	0	0	2	2	0		3	2
chr9	86292641	86292876	circ_261	3	-	0	0	0	1	1		1	0
chr1	32655273	32655404	circ_262	4	+	0	0	0	0	0		0	4
chr17	33390594	33393485	circ_263	17	-	0	0	0	0	1		0	16
chr10	94264550	94267962	circ_264	4	+	0	0	0	0	0		4	0
chr17	49097519	49098726	circ_265	10	-	2	0	0	0	1		0	7
chr15	102239533	102255166	circ_266	7	-	0	0	1	0	0		0	6
chr3	179122977	179144030	circ_267	7	-	0	1	0	2	1		0	3
chr5	37213660	37224842	circ_268	10	-	0	1	0	0	2		7	0
chr4	154507484	154533552	circ_269	4	-	0	0	0	0	0		4	0
chr2	37509684	37513512	circ_270	3	+	0	0	0	0	1		2	0
chr9	127994874	127996133	circ_271	3	-	1	0	2	0	0		0	0
chr1	229665945	229685181	circ_272	7	-	0	0	0	0	0		1	6
chr6	142119219	142120383	circ_273	5	-	0	0	0	0	0		0	5
chr5	72144211	72151750	circ_274	4	+	0	0	0	0	0		4	0
chr15	72837160	72848248	circ_275	11	-	1	0	0	0	0		0	10
chr19	2754831	2754976	circ_276	3	-	0	0	0	3	0		0	0
chr12	44537327	44605170	circ_277	43	+	1	3	0	0	12		27	0
chr6	34831778	34835393	circ_278	3	+	0	0	0	0	0		0	3
chr5	137848452	137854556	circ_279	3	-	0	0	0	0	0		3	0
chr22	21224624	21225193	circ_280	7	-	0	0	0	2	2		3	0
chr16	89379724	89383486	circ_281	11	-	0	0	0	0	0		2	9
chr10	124172435	124177484	circ_282	3	+	0	2	0	0	1		0	0
chr8	80915233	80915415	circ_283	5	+	0	0	0	0	0		0	5
chr2	26492820	26500028	circ_284	8	+	0	0	0	0	0		5	3
chr13	109432113	109562498	circ_285	5	+	0	0	0	0	0		0	5
chr7	1976322	1976533	circ_286	3	+	0	0	0	3	0		0	0
chr9	18574027	18707046	circ_287	3	+	0	0	0	0	0		3	0
chr1	62579724	62588730	circ_288	4	-	0	0	0	0	0		4	0
chr3	57902632	57908750	circ_289	9	+	1	0	0	0	3		5	0
chr4	141446573	141456984	circ_290	4	-	0	0	0	0	0		0	4
chr2	15651335	15698758	circ_291	6	-	0	0	0	0	0		0	6
chr2	132310585	132335191	circ_292	4	+	0	0	0	0	0		0	4
chr15	44615162	44630515	circ_293	7	-	0	0	0	0	0		7	0
chr7	87533993	87534321	circ_294	3	-	2	0	0	0	1		0	0
chr19	33108494	33134537	circ_295	3	-	0	0	1	0	1		0	1
chr20	61291763	61292527	circ_296	9	-	0	0	0	0	3		2	4
chr4	66356094	66381587	circ_297	6	-	0	1	0	0	0		5	0
chr2	236494368	236499114	circ_298	27	+	1	1	0	0	0		19	6
chr6	18171593	18188233	circ_299	4	-	0	0	0	1	1		2	0
chr2	62103229	62107529	circ_300	12	-	1	0	0	0	1		3	7
chr3	37162982	37190529	circ_301	11	+	0	0	0	0	0		0	11
chr8	145006802	145007279	circ_302	3	+	0	0	0	0	0		3	0
chr18	76966936	76974038	circ_303	4	+	0	0	0	0	1		3	0
chr19	34954930	34957919	circ_304	33	+	0	1	0	1	3		8	20
chr18	178932	192900	circ_305	3	-	0	0	0	0	0		3	0
chr2	112596014	112601176	circ_306	3	-	0	3	0	0	0		0	0
chr3	9839342	9841980	circ_307	24	+	0	1	0	0	0		1	22
chr11	64525250	64526176	circ_308	11	-	0	0	0	0	0		0	11
chr1	150634289	150636239	circ_309	37	-	0	0	0	0	13		19	5
chr11	118352429	118359475	circ_310	3	+	0	2	0	0	0		1	0
chr2	32626230	32656158	circ_311	3	+	0	0	0	0	0		0	3
chr22	46114292	46136418	circ_312	51	+	1	3	0	1	12		34	0
chr12	118474142	118476193	circ_313	8	-	0	0	0	0	0		3	5
chr7	107626466	107643416	circ_314	5	+	0	0	0	0	0		5	0
chr15	51799330	51839605	circ_315	15	-	1	2	0	0	0		4	8
chr7	66648112	66660324	circ_316	9	+	0	0	1	0	5		0	3
chr17	57128574	57141766	circ_317	4	-	0	4	0	0	0		0	0
chr17	44127898	44244930	circ_318	3	-	0	0	0	0	0		0	3
chr17	1257504	1259158	circ_319	3	+	0	0	0	0	0		3	0
chrX	85226448	85226550	circ_320	3	-	0	0	0	0	0		0	3
chr9	128419929	128434922	circ_321	113	+	4	10	3	4	9		40	43
chr18	9859822	9860263	circ_322	4	+	0	0	0	0	0		4	0
chr19	8604615	8611091	circ_323	3	-	0	1	0	0	1		1	0
chr3	44402856	44409200	circ_324	8	+	0	0	0	2	1		4	1
chr12	42745686	42768876	circ_325	17	-	1	0	0	0	1		11	4
chr8	37971709	37978667	circ_326	133	+	0	1	2	8	2		5	115
chr18	29467308	29470829	circ_327	6	-	0	0	0	0	0		0	6
chr16	70534860	70549943	circ_328	5	+	0	0	0	0	0		0	5
chr10	3147584	3162236	circ_329	4	-	0	0	0	0	0		4	0
chr8	17824488	17872349	circ_330	6	-	0	0	0	0	0		0	6
chr10	11551593	11569566	circ_331	56	-	1	1	0	0	5		16	33
chr3	47747898	47755980	circ_332	30	-	0	0	0	1	3		7	19
chr10	24886375	24896832	circ_333	4	-	0	0	0	0	0		4	0
chr7	11101590	11151094	circ_334	7	+	0	0	0	0	0		7	0
chr5	65381274	65383067	circ_335	7	+	0	0	0	0	0		0	7
chr1	38300750	38301416	circ_336	4	+	0	0	0	0	1		2	1
chr8	30541604	30557652	circ_337	4	-	0	0	0	1	0		0	3
chr2	86968049	86968192	circ_338	12	+	2	1	1	0	1		7	0
chr15	66641397	66644545	circ_339	3	+	0	0	0	0	0		0	3
chr10	11876280	11876449	circ_340	11	+	1	0	0	0	0		0	10
chr2	24787163	24881635	circ_341	8	+	0	0	0	0	1		0	7
chr13	75880448	75900583	circ_342	5	-	0	0	0	0	0		0	5
chr1	156230241	156233361	circ_343	4	-	0	0	0	0	1		3	0
chr1	154145569	154145675	circ_344	3	+	0	0	0	0	0		3	0
chr5	29162522	29183442	circ_345	7	-	2	0	0	1	2		2	0
chr13	53010424	53016580	circ_346	5	+	0	0	0	0	1		2	2
chr1	153724754	153730239	circ_347	5	+	0	0	0	0	2		3	0
chr8	128951753	129022690	circ_348	6	+	0	2	0	0	1		3	0
chr1	29424423	29435949	circ_349	3	+	0	0	2	0	0		0	1
chr15	37329014	37376086	circ_350	5	+	0	0	0	0	0		0	5
chr2	210968827	211020128	circ_351	6	-	0	6	0	0	0		0	0
chr2	61406120	61413889	circ_352	5	+	0	0	0	0	0		0	5
chr11	86778735	86786828	circ_353	10	+	0	0	0	0	3		3	4
chr9	130652915	130653322	circ_354	4	-	0	0	0	0	1		3	0
chr5	133534776	133541822	circ_355	81	+	4	5	4	2	20		32	14
chr1	12516053	12520451	circ_356	23	+	0	0	0	0	0		2	21
chr14	65392727	65399010	circ_357	7	+	0	0	2	0	0		5	0
chr5	58958968	58959297	circ_358	7	-	0	0	0	0	0		7	0
chr19	46357432	46357765	circ_359	123	-	0	4	1	5	13		44	56
chr7	116614086	116667146	circ_360	3	-	0	0	0	0	0		0	3
chr5	142434003	142437312	circ_361	57	-	2	4	1	0	30		20	0
chr10	70153831	70161494	circ_362	7	-	0	0	0	0	1		6	0
chr3	141595676	141644714	circ_363	5	-	0	0	0	0	0		0	5
chr6	18186002	18188233	circ_364	5	+	0	0	0	0	2		2	1
chr9	4833153	4860901	circ_365	10	-	0	0	0	0	0		1	9
chr17	40629656	40653322	circ_366	18	-	0	0	0	0	0		0	18
chr8	68007527	68007967	circ_367	31	+	0	0	0	0	3		8	20
chr3	4718297	4753552	circ_368	3	+	0	0	0	0	0		3	0
chrX	12817325	12840986	circ_369	69	+	1	8	0	8	1		4	47
chr7	153102576	153104169	circ_370	13	-	0	0	0	3	0		0	10
chr2	174230179	174232559	circ_371	5	+	1	0	0	0	0		0	4
chrX	2184780	2343345	circ_372	5	-	0	2	0	0	1		2	0
chr19	5693308	5714282	circ_373	5	-	0	0	0	0	0		0	5
chr12	8902457	8906689	circ_374	16	-	0	6	0	0	5		5	0
chr13	44181843	44204789	circ_375	3	-	0	1	0	0	0		2	0
chr7	127447537	127528065	circ_376	120	+	1	5	0	1	0		9	104
chr17	30773962	30791596	circ_377	16	+	0	0	0	0	3		2	11
chr5	60764310	60768864	circ_378	3	+	0	0	0	0	3		0	0
chr2	220075655	220077213	circ_379	7	+	0	0	0	0	0		7	0
chr16	57462887	57474922	circ_380	4	-	0	0	0	0	0		0	4
chr7	872141	888252	circ_381	4	+	0	0	0	0	0		0	4
chr21	34022493	34025676	circ_382	23	-	0	2	0	0	3		18	0
chr6	146214350	146216113	circ_383	40	+	0	0	3	2	0		0	35
chr2	73466770	73471843	circ_384	15	+	0	1	0	1	1		2	10
chr9	114202651	114213835	circ_385	4	-	0	0	0	0	2		2	0
chr16	1877219	1877517	circ_386	3	+	0	0	0	0	0		0	3
chr5	32724803	32745993	circ_387	8	+	1	0	0	0	1		6	0
chr12	109958952	109962280	circ_388	5	-	0	0	0	0	0		0	5
chr7	98983324	98985884	circ_389	23	-	0	0	0	2	0		8	13
chr21	38787791	38792686	circ_390	9	+	0	0	0	0	0		2	7
chr10	89268092	89280926	circ_391	19	+	2	0	0	7	2		3	5
chr5	79923777	79923917	circ_392	4	-	0	0	4	0	0		0	0
chr14	39746137	39796226	circ_393	4	+	0	2	0	0	2		0	0
chr5	112321531	112339774	circ_394	4	+	1	1	0	0	1		1	0
chr1	92327027	92327201	circ_395	78	-	0	8	1	0	10		33	26
chr10	94659355	94669388	circ_396	12	+	0	0	0	0	0		1	11
chr7	50769162	50773020	circ_397	4	-	0	1	0	0	0		3	0
chr12	117423010	117448255	circ_398	29	+	2	0	0	0	5		15	7
chr7	120768435	120782195	circ_399	3	-	0	0	0	0	0		0	3
chr17	58700881	58734202	circ_400	5	+	0	2	0	0	3		0	0
chr1	22007300	22041950	circ_401	6	-	0	0	0	0	0		0	6
chr19	48229068	48229481	circ_402	50	-	3	1	0	0	18		19	9
chr21	26967542	26967703	circ_403	8	+	0	0	0	0	0		0	8
chr6	82920530	82922510	circ_404	36	+	1	0	1	1	11		11	11
chr1	174241551	174363283	circ_405	8	-	2	1	0	0	1		4	0
chr2	148990813	149061700	circ_406	4	+	0	0	0	0	0		4	0
chr11	64024089	64024236	circ_407	6	-	0	0	0	0	0		0	6
chr5	132422473	132439718	circ_408	10	+	0	0	0	0	0		0	10
chr3	138261532	138291826	circ_409	4	+	0	0	0	0	0		4	0
chr5	54941616	54960691	circ_410	10	-	0	0	0	0	2		4	4
chr5	142675024	142693733	circ_411	26	-	0	1	0	3	4		18	0
chr10	120914573	120920481	circ_412	3	-	0	0	0	0	1		2	0
chr5	175717200	175717264	circ_413	3	-	0	0	1	2	0		0	0
chr12	11273608	11276786	circ_414	41	-	0	0	1	1	10		7	22
chr17	1451589	1451998	circ_415	4	+	0	0	0	0	1		2	1
chr19	38938994	38939453	circ_416	4	+	0	0	0	0	0		0	4
chr17	15406411	15410300	circ_417	6	+	1	1	0	0	3		1	0
chr5	90366173	90368421	circ_418	5	+	0	0	0	0	0		0	5
chr10	128768965	129137348	circ_419	3	+	0	0	0	0	0		3	0
chr5	147468916	147480160	circ_420	7	-	0	0	0	0	0		0	7
chr9	16654416	16727995	circ_421	5	-	0	0	0	0	1		4	0
chr2	113158693	113159425	circ_422	5	-	0	1	0	0	2		2	0
chr10	72604229	72628190	circ_423	7	+	0	0	0	0	0		7	0
chr1	10179570	10190871	circ_424	3	-	0	0	0	1	0		2	0
chr1	32691771	32692131	circ_425	33	+	0	3	1	0	2		13	14
chr6	111726672	111737675	circ_426	21	+	1	0	0	0	5		11	4
chr13	113460526	113465040	circ_427	11	+	0	0	0	0	7		2	2
chr13	100845207	100925600	circ_428	3	+	0	0	0	0	0		3	0
chr12	102173929	102174399	circ_429	15	-	0	0	0	0	3		2	10
chr3	34000796	34212412	circ_430	4	+	0	0	0	0	0		0	4
chr9	22046749	22056386	circ_431	65	+	7	2	0	0	17		39	0
chr15	38757469	38773660	circ_432	5	+	0	0	2	0	0		3	0
chr12	518533	527802	circ_433	9	-	0	1	0	0	1		7	0
chr2	24223143	24223667	circ_434	3	+	0	0	0	0	0		3	0
chr21	38459546	38466390	circ_435	7	+	0	4	0	0	0		3	0
chr17	57842331	57866268	circ_436	3	-	0	0	0	0	0		0	3
chr5	81576778	81606026	circ_437	4	+	1	0	0	0	0		3	0
chr16	81390389	81391536	circ_438	8	+	0	1	0	0	0		0	7
chr5	141004774	141007524	circ_439	3	-	0	3	0	0	0		0	0
chr13	77817193	77818086	circ_440	4	-	0	0	0	0	1		1	2
chr1	47753222	47765824	circ_441	4	+	0	0	0	2	2		0	0
chr2	232879544	232894790	circ_442	58	+	1	3	0	1	6		35	12
chr3	127980970	128023873	circ_443	4	-	0	1	0	0	1		2	0
chr6	138794442	138808920	circ_444	4	-	0	0	0	0	0		4	0
chr5	118576113	118580271	circ_445	58	+	0	2	0	1	4		28	23
chr5	37024686	37027514	circ_446	9	-	0	0	0	0	3		2	4
chr7	158438210	158451100	circ_447	6	-	0	0	0	0	0		0	6
chr1	235993525	235996967	circ_448	8	-	1	0	0	0	0		7	0
chr5	89968362	89992963	circ_449	8	+	0	0	0	0	0		0	8
chr18	9732034	9732388	circ_450	4	+	1	1	0	0	0		2	0
chrX	46736939	46739228	circ_451	10	-	0	0	0	0	0		7	3
chr18	32650158	32682123	circ_452	9	+	0	0	0	0	0		4	5
chr20	30292207	30292305	circ_453	9	-	0	0	0	0	0		0	9
chr7	2020087	2259091	circ_454	4	-	0	0	0	0	0		0	4
chr9	93975091	93983274	circ_455	9	-	0	0	0	0	0		0	9
chr2	214174782	214182080	circ_456	4	-	0	0	0	0	2		2	0
chr13	21619823	21620369	circ_457	25	-	1	4	0	0	9		11	0
chr10	94653105	94679807	circ_458	23	-	0	6	0	0	1		14	2
chr2	178199120	178213203	circ_459	6	-	0	0	0	0	0		0	6
chr8	42821615	42823357	circ_460	3	+	0	0	0	0	1		0	2
chr1	246490502	246644611	circ_461	4	+	0	2	0	0	2		0	0
chr2	226512120	226516251	circ_462	8	+	0	0	0	0	0		8	0
chr2	47134948	47138012	circ_463	7	-	0	0	0	0	0		7	0
chr2	44161328	44177739	circ_464	4	+	0	0	0	1	0		3	0
chr13	20567202	20568059	circ_465	18	-	1	2	0	0	2		8	5
chr6	13652890	13659064	circ_466	17	-	1	0	0	0	1		0	15
chr14	76642965	76662315	circ_467	75	+	0	1	0	0	3		7	64
chr9	101599253	101611540	circ_468	14	+	0	0	0	0	0		0	14
chr2	141739728	141751704	circ_469	4	+	0	3	0	0	1		0	0
chr1	93677657	93682303	circ_470	6	+	0	2	0	0	4		0	0
chr1	201832575	201840455	circ_471	4	+	0	0	0	0	0		0	4
chr14	93792581	93792716	circ_472	7	+	0	0	0	0	0		0	7
chr4	89052212	89053787	circ_473	3	-	0	2	0	0	0		1	0
chr8	99538969	99539145	circ_474	5	+	0	0	0	0	1		4	0
chr7	16737672	16744294	circ_475	12	+	1	0	2	0	4		5	0
chr3	25775362	25820179	circ_476	13	-	0	0	0	2	0		0	11
chr18	8624935	8633325	circ_477	5	-	0	0	2	0	0		3	0
chr16	2293046	2314761	circ_478	9	-	0	0	0	0	0		0	9
chr19	41797494	41797597	circ_479	4	-	0	3	1	0	0		0	0
chr10	102114183	102114389	circ_480	33	+	1	0	0	6	4		8	14
chr1	233766253	233767234	circ_481	3	-	0	0	0	0	0		3	0
chr1	36379442	36384024	circ_482	8	+	0	0	0	0	0		0	8
chr20	34501170	34519366	circ_483	6	-	0	0	0	0	0		6	0
chr7	44465498	44467302	circ_484	75	+	1	3	6	3	12		12	38
chr10	21906040	21940697	circ_485	4	+	1	0	0	0	0		3	0
chr12	27867712	27877119	circ_486	285	-	7	17	0	5	34		133	89
chr2	242438671	242438829	circ_487	8	-	0	0	0	0	0		0	8
chr1	78041752	78050340	circ_488	4	-	1	1	0	0	0		2	0
chr5	60368951	60394859	circ_489	4	-	0	2	2	0	0		0	0
chr3	121158838	121192334	circ_490	7	+	0	0	0	0	0		4	3
chr9	91041296	91077664	circ_491	6	+	0	0	0	0	0		6	0
chr17	8159841	8160281	circ_492	7	+	0	2	0	0	0		0	5
chr18	12358668	12371690	circ_493	15	-	0	0	1	1	0		6	7
chr3	138244331	138256189	circ_494	18	+	1	4	1	3	3		4	2
chr2	227729319	227732034	circ_495	49	-	1	0	1	0	5		0	42
chr1	16119331	16123438	circ_496	4	-	0	0	0	0	1		3	0
chr8	9605533	9610136	circ_497	3	+	0	0	0	0	1		2	0
chr6	11000319	11011042	circ_498	5	+	0	0	0	0	0		0	5
chr11	125499126	125503246	circ_499	11	+	0	0	0	0	0		0	11
chr13	20222561	20242671	circ_500	4	-	0	0	0	0	0		4	0
chr9	33941646	33956144	circ_501	8	-	0	0	0	0	0		8	0
chr2	165548730	165561615	circ_502	3	+	2	1	0	0	0		0	0
chr3	133966173	133966379	circ_503	3	+	0	0	0	0	0		3	0
chr12	39154648	39242464	circ_504	3	-	1	0	0	0	0		2	0
chr16	85298083	85298664	circ_505	31	+	0	0	6	0	0		0	25
chr19	34925772	34936026	circ_506	4	-	0	1	1	0	2		0	0
chr17	4904479	4904696	circ_507	7	+	0	0	0	0	0		0	7
chr16	4872875	4882913	circ_508	12	+	1	0	0	0	1		5	5
chr8	102894926	102899455	circ_509	15	-	0	0	0	0	0		0	15
chr3	66312474	66313803	circ_510	14	+	0	0	0	1	0		6	7
chr10	75576780	75583842	circ_511	13	+	0	0	0	1	1		0	11
chr2	242159884	242160726	circ_512	5	+	0	0	0	0	0		0	5
chr11	128910822	129034322	circ_513	11	-	1	2	0	0	0		8	0
chr10	51123962	51364771	circ_514	44	-	2	7	0	1	0		18	16
chr16	53878066	53913899	circ_515	3	+	0	0	0	0	0		3	0
chr19	14031372	14031735	circ_516	3	+	0	0	0	0	0		3	0
chr18	1251822	1276078	circ_517	4	+	0	0	0	0	0		0	4
chr4	7795407	7811490	circ_518	4	+	1	1	0	0	1		1	0
chr1	115275224	115275437	circ_519	18	-	0	0	0	0	0		0	18
chr12	19653030	19665399	circ_520	13	+	0	0	0	0	1		12	0
chr12	30802070	30806026	circ_521	4	-	0	1	0	0	0		3	0
chr8	141696730	141716304	circ_522	11	+	1	0	0	0	1		2	7
chr16	1421254	1421325	circ_523	3	+	0	0	0	0	0		0	3
chr9	110062421	110074018	circ_524	132	-	7	5	4	8	28		65	15
chr1	183083665	183084772	circ_525	12	+	0	0	0	0	6		6	0
chr12	49883247	49908396	circ_526	7	+	0	0	0	0	0		0	7
chr8	141675015	141684503	circ_527	38	-	0	2	0	0	5		11	20
chr10	121285543	121286936	circ_528	13	+	0	0	3	2	2		2	4
chr17	37700501	37712666	circ_529	3	+	0	0	0	0	1		2	0
chr12	88898935	88939642	circ_530	29	-	2	3	0	0	2		22	0
chr10	128768965	128780237	circ_531	10	+	0	2	0	0	1		7	0
chrX	130889625	130918067	circ_532	3	-	0	0	0	0	0		3	0
chr22	28288116	28310335	circ_533	13	-	0	1	0	0	1		5	6
chr10	69935079	69948883	circ_534	7	+	0	2	0	0	5		0	0
chr15	88025567	88045037	circ_535	4	-	0	0	0	4	0		0	0
chr1	100508628	100546215	circ_536	3	-	0	0	2	0	1		0	0
chr2	69565029	69573131	circ_537	16	-	0	1	0	1	4		7	3
chr22	19035952	19044675	circ_538	9	-	0	0	0	1	0		0	8
chr7	16640514	16650388	circ_539	4	-	0	0	0	0	0		0	4
chr11	62652648	62653080	circ_540	14	+	0	0	0	0	2		6	6
chr4	129042980	129083472	circ_541	5	+	0	0	1	1	0		0	3
chr2	54101475	54102892	circ_542	3	-	1	0	0	0	0		2	0
chr18	33785039	33800180	circ_543	3	-	0	1	0	0	0		2	0
chr7	102517913	102524759	circ_544	48	-	1	0	0	0	2		1	44
chr17	37646809	37657692	circ_545	27	+	1	1	5	1	0		15	4
chr8	61712946	61720831	circ_546	11	-	3	2	0	0	0		3	3
chr2	141762903	141819842	circ_547	3	+	0	2	0	0	1		0	0
chr9	140648622	140652463	circ_548	71	+	0	0	3	8	1		5	54
chr1	12382592	12389975	circ_549	6	-	0	0	0	2	0		3	1
chr19	803560	805569	circ_550	3	-	0	0	0	0	0		0	3
chr7	128220052	128249633	circ_551	6	+	0	0	2	0	1		0	3
chr22	20397112	20398694	circ_552	66	-	0	3	1	6	0		0	56
chr11	65210534	65211530	circ_553	11	-	0	2	0	0	2		1	6
chr1	182836095	182845398	circ_554	7	-	0	0	0	0	0		0	7
chr3	128020512	128022275	circ_555	4	+	0	0	0	0	0		0	4
chr3	189455528	189456563	circ_556	6	+	0	0	0	0	0		0	6
chr17	65887959	65890281	circ_557	23	+	0	0	0	1	2		1	19
chr16	8009310	8162496	circ_558	6	-	0	0	0	0	0		0	6
chr10	116702403	116710908	circ_559	3	-	0	3	0	0	0		0	0
chr8	28692808	28695293	circ_560	42	-	0	1	0	0	1		5	35
chr1	156286956	156304709	circ_561	5	-	1	0	0	0	2		2	0
chr12	56383730	56385237	circ_562	3	+	0	0	0	0	0		3	0
chr5	180487922	180488028	circ_563	5	-	0	0	0	5	0		0	0
chr10	52086964	52104105	circ_564	20	-	1	0	0	0	3		11	5
chr1	155209406	155209868	circ_565	5	+	0	1	0	1	2		0	1
chr12	52369048	52370359	circ_566	3	+	0	0	0	0	0		3	0
chr6	160205697	160206528	circ_567	11	+	0	0	0	0	1		1	9
chr6	17665469	17669777	circ_568	114	+	3	3	1	3	14		10	80
chr5	77385216	77512061	circ_569	15	+	0	2	2	1	0		4	6
chr5	37115061	37125511	circ_570	8	-	0	1	0	0	1		6	0
chr6	126717762	126717974	circ_571	8	+	0	0	0	0	0		8	0
chr1	224599128	224601037	circ_572	15	-	0	1	0	0	0		5	9
chr12	112102010	112103591	circ_573	5	-	0	0	4	0	0		0	1
chr19	46324641	46357765	circ_574	5	-	0	0	0	0	0		0	5
chr7	66262360	66264401	circ_575	7	+	0	0	0	0	0		0	7
chr1	235850248	235860572	circ_576	8	-	0	2	0	0	2		4	0
chr17	43163875	43164020	circ_577	15	+	0	1	0	0	0		3	11
chr7	65915057	66041919	circ_578	17	-	0	0	0	0	4		5	8
chr13	79951513	79953042	circ_579	4	+	0	0	0	1	1		2	0
chr8	37974167	37976881	circ_580	8	+	0	0	0	1	0		0	7
chr16	9009110	9011013	circ_581	78	+	0	17	5	5	8		30	13
chr9	127446879	127447265	circ_582	50	-	4	2	3	3	6		4	28
chr6	81053380	81053529	circ_583	3	+	0	0	0	0	0		3	0
chr11	3726429	3727857	circ_584	54	-	0	1	2	4	6		8	33
chr12	110832905	110833025	circ_585	5	+	0	0	0	0	0		5	0
chr6	15487537	15487773	circ_586	4	+	0	0	0	4	0		0	0
chr10	75830427	75849956	circ_587	4	-	0	1	0	0	0		0	3
chr1	146747016	146757164	circ_588	22	-	2	1	3	0	1		6	9
chr1	146726524	146731572	circ_589	3	-	0	0	0	0	2		0	1
chr10	69695909	69833443	circ_590	3	-	1	2	0	0	0		0	0
chr19	5616142	5616497	circ_591	9	+	0	0	0	2	0		7	0
chr18	13666477	13672221	circ_592	12	-	0	0	0	3	1		1	7
chr3	15988290	16007303	circ_593	3	-	0	0	0	0	0		3	0
chr7	32582752	32599076	circ_594	9	-	0	1	2	0	0		6	0
chr11	34169089	34171100	circ_595	5	-	0	0	0	0	0		5	0
chr20	10513606	10541468	circ_596	6	-	0	0	0	0	0		0	6
chr2	10799297	10810426	circ_597	6	+	0	0	0	0	0		0	6
chr1	160318788	160319460	circ_598	3	+	0	0	0	0	0		3	0
chr9	710803	713464	circ_599	11	+	0	2	0	0	1		8	0
chr15	49033797	49034297	circ_600	17	+	0	0	0	0	0		0	17
chr16	16823898	16831650	circ_601	11	+	0	0	0	1	0		0	10
chr8	91029430	91033284	circ_602	3	+	0	2	0	1	0		0	0
chr6	43538238	43541338	circ_603	9	-	0	0	0	0	0		0	9
chr8	48751708	48765345	circ_604	14	+	0	0	0	0	0		0	14
chr2	225360548	225400358	circ_605	5	-	0	0	0	0	0		5	0
chr9	130101923	130104613	circ_606	14	+	0	0	0	0	3		7	4
chr4	54245391	54280889	circ_607	10	+	0	0	0	0	1		0	9
chr9	135172273	135187243	circ_608	26	+	0	0	1	0	2		6	17
chr6	35836786	35840505	circ_609	6	-	0	2	2	0	1		1	0
chr16	89961490	89965280	circ_610	4	+	0	0	0	0	0		0	4
chr16	18018113	18035995	circ_611	9	-	0	0	0	0	0		0	9
chrX	135076944	135082810	circ_612	6	+	0	0	0	0	0		0	6
chr1	183909714	183933154	circ_613	6	+	0	0	0	0	0		0	6
chr12	123799919	123800207	circ_614	18	-	0	0	0	0	1		3	14
chr7	129815351	129821559	circ_615	4	+	0	0	0	0	1		3	0
chr16	90102040	90102287	circ_616	6	-	0	0	0	0	0		0	6
chr15	99355281	99355493	circ_617	6	+	0	0	0	0	1		5	0
chr1	241761047	241767881	circ_618	6	-	0	0	0	0	0		6	0
chr3	197894546	197896743	circ_619	5	+	0	0	0	2	0		0	3
chr3	42166911	42167106	circ_620	3	+	0	0	0	0	0		0	3
chr4	152080391	152100549	circ_621	7	-	1	1	0	0	0		5	0
chr2	61708319	61717911	circ_622	6	+	0	1	0	0	0		1	4
chr4	7880642	7880710	circ_623	4	-	0	4	0	0	0		0	0
chr7	156785637	156786875	circ_624	6	+	0	0	2	0	1		0	3
chr6	151247257	151259881	circ_625	3	+	0	0	0	1	2		0	0
chr15	50751196	50751359	circ_626	12	+	0	1	0	0	0		3	8
chr3	33738346	33742692	circ_627	14	+	0	0	2	0	1		0	11
chr4	85630061	85630500	circ_628	8	-	0	0	0	0	1		3	4
chr17	40880842	40882936	circ_629	4	+	0	0	1	0	2		1	0
chr7	43679047	43687233	circ_630	6	-	0	0	0	0	0		6	0
chr4	26667954	26750148	circ_631	8	+	0	0	1	0	0		0	7
chr18	47317839	47329223	circ_632	4	+	0	0	0	0	0		4	0
chr2	197755551	197763093	circ_633	7	-	0	1	0	0	1		5	0
chr14	56083234	56094746	circ_634	3	+	0	0	0	0	0		3	0
chr6	28201808	28212001	circ_635	3	+	0	0	0	0	0		3	0
chr15	65847224	65856680	circ_636	9	+	0	0	0	0	0		0	9
chr5	70081264	70087133	circ_637	11	+	1	3	0	0	4		1	2
chr15	42040834	42042813	circ_638	13	+	0	3	0	0	0		4	6
chr17	11958205	11984847	circ_639	133	-	3	4	0	2	22		68	34
chr2	44153084	44209504	circ_640	8	+	0	0	0	0	0		0	8
chr11	47192976	47193884	circ_641	3	+	0	0	0	2	1		0	0
chr22	29115382	29121355	circ_642	6	-	2	3	0	0	0		1	0
chr12	116440807	116460406	circ_643	6	-	0	0	0	0	0		0	6
chr7	77522924	77539726	circ_644	6	+	0	2	0	0	0		0	4
chr2	36623756	36623930	circ_645	24	+	3	7	0	0	3		11	0
chr19	10610070	10610756	circ_646	39	+	0	1	0	0	5		13	20
chr2	86676929	86684194	circ_647	3	-	0	0	3	0	0		0	0
chr2	32108454	32168452	circ_648	4	-	0	0	0	0	0		4	0
chr5	137891171	137891382	circ_649	5	+	0	0	5	0	0		0	0
chr13	24429172	24433051	circ_650	4	+	0	0	0	0	0		0	4
chrX	67494579	67518938	circ_651	24	-	1	1	0	2	7		13	0
chr7	145539583	145589180	circ_652	6	+	0	0	0	0	0		0	6
chr9	74586420	74588325	circ_653	3	-	1	0	0	0	0		2	0
chr4	151836759	151850217	circ_654	3	-	0	0	3	0	0		0	0
chr6	29989443	30003760	circ_655	16	-	0	1	0	2	0		7	6
chr10	116590610	116596005	circ_656	8	-	1	1	0	0	2		2	2
chr5	176370335	176385155	circ_657	285	-	10	14	8	10	60		96	87
chr10	1038428	1046953	circ_658	3	+	0	0	0	0	1		2	0
chr22	51214199	51216409	circ_659	5	-	0	0	0	0	0		0	5
chr6	83590548	83591219	circ_660	6	+	0	0	0	0	0		6	0
chr18	11999052	12009986	circ_661	3	-	0	0	0	0	0		3	0
chr15	52073240	52075025	circ_662	9	+	0	0	0	1	0		0	8
chr9	115964810	115968858	circ_663	8	-	0	0	1	0	0		1	6
chr16	4702678	4707364	circ_664	3	-	0	0	0	0	0		2	1
chr3	37055922	37070423	circ_665	4	-	0	0	0	0	0		0	4
chr8	95902361	95902778	circ_666	4	-	0	0	0	0	0		0	4
chr11	16824518	16824842	circ_667	7	+	0	0	0	0	0		0	7
chr12	48849363	48853332	circ_668	4	+	0	1	0	0	0		3	0
chr16	67644726	67655494	circ_669	10	+	0	0	0	0	0		6	4
chr6	160449984	160450687	circ_670	5	+	0	0	0	0	0		0	5
chr11	134162025	134163103	circ_671	4	+	0	0	0	0	0		0	4
chr1	220310150	220312481	circ_672	12	+	1	0	0	0	3		8	0
chr1	1756835	1770677	circ_673	41	-	0	1	1	4	1		25	9
chr11	68315534	68343511	circ_674	3	+	0	0	0	0	0		0	3
chr16	30312542	30359020	circ_675	3	+	0	0	0	0	0		3	0
chr1	201970503	201970895	circ_676	21	+	1	0	0	0	1		7	12
chr2	44184523	44201039	circ_677	3	-	0	0	3	0	0		0	0
chr11	33163212	33163532	circ_678	7	+	0	2	4	0	0		0	1
chr21	45053152	45064273	circ_679	4	-	0	0	0	0	0		4	0
chr6	42650792	42652609	circ_680	8	-	0	1	0	0	0		6	1
chr5	134678949	134705832	circ_681	5	-	0	0	0	0	1		4	0
chr12	19615443	19641341	circ_682	4	-	0	0	0	4	0		0	0
chr15	44136098	44149361	circ_683	3	+	0	0	0	0	0		3	0
chr15	43103885	43122276	circ_684	3	+	0	0	0	0	0		3	0
chr15	101149911	101170247	circ_685	5	-	0	2	0	0	1		2	0
chr1	228333211	228336157	circ_686	4	+	0	0	0	0	0		0	4
chr3	38420736	38438650	circ_687	3	-	0	0	0	0	0		3	0
chr17	56081011	56082402	circ_688	33	-	0	0	2	4	0		6	21
chr2	225360548	225422573	circ_689	3	+	0	0	0	0	0		3	0
chr3	23996027	24009514	circ_690	4	+	0	1	0	0	0		3	0
chr11	4045102	4052665	circ_691	3	+	0	0	0	0	0		3	0
chr22	46132847	46202902	circ_692	12	-	0	0	0	1	2		6	3
chr15	49517401	49612002	circ_693	3	-	0	0	0	0	0		0	3
chr9	134525515	134526336	circ_694	16	+	0	0	1	2	4		5	4
chr11	5367002	5526857	circ_695	5	+	0	0	2	0	0		0	3
chr7	6054776	6054983	circ_696	17	+	0	0	0	0	2		15	0
chr1	62160368	62162206	circ_697	20	+	1	0	0	0	2		4	13
chrX	128725032	128725116	circ_698	3	-	0	3	0	0	0		0	0
chr19	21301903	21302120	circ_699	5	-	0	0	0	0	0		0	5
chr1	246784730	246797889	circ_700	23	-	2	0	0	2	2		0	17
chr10	96211314	96234540	circ_701	8	-	0	0	0	1	0		3	4
chr16	16199853	16199988	circ_702	3	-	0	0	0	0	0		0	3
chr19	33116779	33117733	circ_703	28	+	0	0	0	1	1		10	16
chr7	138189034	138200104	circ_704	11	+	0	0	0	1	1		6	3
chr16	1549231	1555602	circ_705	6	+	0	1	0	0	0		0	5
chr15	72848192	72864506	circ_706	12	+	0	0	0	0	0		3	9
chr1	93070863	93101893	circ_707	16	-	2	0	0	1	5		8	0
chr15	44149143	44153584	circ_708	3	+	0	2	0	0	1		0	0
chr18	747919	751646	circ_709	6	+	0	0	0	0	0		0	6
chr9	86189824	86201283	circ_710	5	-	0	0	0	0	1		0	4
chr11	5367002	5368140	circ_711	22	-	0	0	0	7	1		0	14
chr7	139083344	139097326	circ_712	3	+	0	0	0	0	0		3	0
chr8	128152988	128161917	circ_713	133	-	4	11	0	0	44		74	0
chr7	6465618	6470238	circ_714	3	-	0	0	0	1	2		0	0
chr8	101271334	101282241	circ_715	13	-	1	0	0	5	0		7	0
chr16	70597778	70599427	circ_716	4	-	1	0	0	0	1		2	0
chr6	128385902	128388937	circ_717	25	-	0	1	0	0	5		19	0
chr19	50491628	50512642	circ_718	4	+	0	0	0	4	0		0	0
chr11	216669	233118	circ_719	5	-	0	0	0	0	0		0	5
chr7	140034228	140037149	circ_720	36	-	0	2	1	0	0		5	28
chr3	32805946	32820352	circ_721	5	+	0	0	0	0	2		3	0
chr5	68590619	68609870	circ_722	5	+	0	0	3	0	0		2	0
chr9	102677459	102677644	circ_723	4	-	0	0	0	0	0		4	0
chr17	45740454	45748198	circ_724	3	+	0	1	0	1	1		0	0
chr15	48888479	48892431	circ_725	10	-	1	2	0	0	3		4	0
chr7	55221744	55221825	circ_726	10	-	0	8	0	0	0		2	0
chr11	4128664	4133292	circ_727	6	+	1	0	0	0	1		4	0
chr8	77898422	77900574	circ_728	3	-	0	0	0	0	0		3	0
chr11	9304917	9321248	circ_729	8	-	2	0	3	0	0		3	0
chr7	95904404	95906650	circ_730	4	+	0	0	0	0	0		0	4
chr8	48878746	48880045	circ_731	8	+	0	0	2	1	0		0	5
chrX	3735585	3747433	circ_732	49	+	1	4	0	2	1		14	27
chr10	124151818	124172561	circ_733	8	-	2	1	0	0	4		1	0
chr18	9583114	9595236	circ_734	14	-	0	0	0	0	0		0	14
chr2	71645731	71660413	circ_735	3	-	0	0	0	0	0		3	0
chr1	45242411	45244391	circ_736	3	+	0	0	0	0	0		3	0
chr17	48828107	48828723	circ_737	5	+	0	0	0	0	0		0	5
chr12	31595708	31604966	circ_738	4	-	0	4	0	0	0		0	0
chr12	122371950	122372236	circ_739	4	-	0	0	0	0	0		4	0
chr21	26865754	26870192	circ_740	7	-	0	0	0	0	0		0	7
chr1	65811293	65831879	circ_741	10	+	0	0	2	1	0		0	7
chr18	12351083	12353157	circ_742	4	-	0	0	0	0	0		0	4
chr3	38287565	38291509	circ_743	10	+	0	0	0	0	0		0	10
chr19	11606764	11609154	circ_744	8	-	0	0	0	0	1		7	0
chr10	99148008	99148381	circ_745	31	-	1	1	0	0	4		16	9
chr4	48621644	48621767	circ_746	4	-	0	0	1	0	0		3	0
chr12	27149674	27152581	circ_747	15	-	1	1	0	0	3		10	0
chr2	76143102	76143917	circ_748	7	+	0	0	0	0	0		0	7
chr20	57094559	57098862	circ_749	7	+	0	0	0	0	1		3	3
chr2	32409341	32434630	circ_750	4	+	0	0	0	0	1		3	0
chr12	120138549	120146123	circ_751	13	-	0	0	0	0	0		3	10
chr21	38792600	38794954	circ_752	21	+	0	1	0	0	3		12	5
chr5	179134132	179135381	circ_753	4	+	0	0	0	0	3		1	0
chr14	103363597	103369766	circ_754	3	-	0	0	0	0	0		0	3
chr20	57485406	57485456	circ_755	6	-	0	3	0	3	0		0	0
chr2	96580022	96583675	circ_756	4	-	0	0	0	4	0		0	0
chr6	168271062	168291709	circ_757	5	+	0	0	1	0	0		4	0
chr10	76360136	76371229	circ_758	3	+	0	3	0	0	0		0	0
chr16	4872875	4873908	circ_759	5	-	0	0	0	0	2		3	0
chr2	68364430	68374699	circ_760	4	-	1	2	0	1	0		0	0
chr15	60890646	60893256	circ_761	5	+	0	0	0	0	0		5	0
chr14	78036726	78043258	circ_762	8	+	0	0	0	0	1		6	1
chr11	20429456	20473754	circ_763	3	-	0	3	0	0	0		0	0
chr13	41808025	41835051	circ_764	4	-	0	0	0	0	0		4	0
chr5	43122140	43123412	circ_765	46	+	2	0	2	0	4		13	25
chr3	194341646	194342571	circ_766	3	+	0	0	0	0	0		0	3
chr3	126340584	126366139	circ_767	7	-	0	0	0	0	1		6	0
chr2	85598208	85604597	circ_768	10	+	0	0	0	0	1		4	5
chr7	158464205	158464358	circ_769	4	-	0	0	0	0	0		0	4
chr2	38397693	38414220	circ_770	3	+	1	0	0	0	1		1	0
chr1	46099767	46124814	circ_771	3	+	0	0	0	0	3		0	0
chr3	136117590	136152501	circ_772	8	+	0	0	0	0	1		0	7
chr4	39747371	39757359	circ_773	4	-	0	0	0	0	0		4	0
chr6	64114410	64114506	circ_774	3	-	0	0	0	0	0		3	0
chr8	117669453	117671219	circ_775	25	-	0	0	0	0	1		0	24
chr17	18202872	18210280	circ_776	4	+	0	0	0	0	0		0	4
chr10	70958127	70962799	circ_777	17	-	0	2	0	1	2		4	8
chr2	74086380	74087278	circ_778	19	-	0	0	0	0	2		7	10
chr4	76584026	76587233	circ_779	32	-	1	0	0	0	3		17	11
chr13	113832487	113838766	circ_780	3	+	0	0	0	0	0		0	3
chr8	141828375	141840625	circ_781	32	+	1	0	0	0	12		18	1
chr7	152517387	152522207	circ_782	4	+	0	0	0	0	0		0	4
chr5	37243114	37247847	circ_783	25	-	1	0	0	0	8		16	0
chr20	17923753	17934761	circ_784	6	-	0	2	1	0	0		3	0
chr2	29135455	29137074	circ_785	35	+	1	3	0	0	8		13	10
chr19	12783660	12784130	circ_786	107	+	1	2	2	0	16		42	44
chr12	24985656	24989530	circ_787	51	-	0	0	2	2	0		0	47
chr13	95829960	95840796	circ_788	14	+	0	2	0	0	0		4	8
chr8	97692670	97694320	circ_789	7	-	0	0	0	0	0		0	7
chr15	50916362	50967763	circ_790	8	+	0	0	0	0	0		0	8
chrX	14814281	14815420	circ_791	13	-	0	0	0	2	2		8	1
chr17	38151440	38151548	circ_792	6	+	0	0	0	1	0		5	0
chr6	137015277	137026271	circ_793	6	+	0	0	0	0	2		4	0
chr1	41571413	41582682	circ_794	3	-	1	1	0	0	1		0	0
chr21	45387826	45391371	circ_795	3	+	0	0	0	0	0		3	0
chr22	31979860	32007826	circ_796	3	+	0	0	0	0	0		3	0
chr22	42290823	42293165	circ_797	6	+	0	0	0	0	0		6	0
chr16	67976573	67976879	circ_798	4	-	0	0	0	2	2		0	0
chr5	37352838	37358253	circ_799	11	-	0	2	0	0	3		6	0
chr4	39918667	39924368	circ_800	8	-	0	0	0	1	1		6	0
chr10	96271339	96282210	circ_801	6	+	0	0	0	0	2		4	0
chr5	68470077	68470236	circ_802	5	+	0	0	0	0	0		5	0
chr4	103610730	103647840	circ_803	3	-	0	0	0	0	0		3	0
chr1	201816406	201828122	circ_804	21	+	0	2	0	0	0		0	19
chr4	2341179	2355800	circ_805	6	-	0	1	0	1	2		1	1
chr9	140648622	140676849	circ_806	3	-	0	0	0	0	1		1	1
chr7	139754461	139757834	circ_807	24	-	1	2	0	0	3		2	16
chr1	3653489	3662750	circ_808	15	-	0	0	0	0	0		0	15
chrX	119292920	119294309	circ_809	9	+	0	0	0	0	0		0	9
chr15	87929279	87966067	circ_810	6	-	0	0	0	0	0		0	6
chr5	59982788	59984877	circ_811	3	-	0	0	0	0	0		3	0
chr11	86782564	86807998	circ_812	4	-	0	0	0	0	1		3	0
chr8	135577229	135577664	circ_813	4	-	0	0	0	0	0		4	0
chr11	13716305	13733355	circ_814	11	-	0	0	0	0	0		0	11
chr9	26861063	26887511	circ_815	23	-	0	3	0	1	2		10	7
chr1	65830317	65831879	circ_816	472	-	6	18	11	34	50		174	179
chr7	11030329	11076315	circ_817	5	-	0	0	0	0	0		5	0
chr16	89357032	89357591	circ_818	3	+	0	0	0	1	0		1	1
chr5	95072592	95091465	circ_819	3	-	1	0	0	2	0		0	0
chr7	97784069	97800986	circ_820	5	-	0	0	0	0	1		0	4
chr5	37329291	37358253	circ_821	11	-	0	2	1	0	1		4	3
chr16	24166004	24202551	circ_822	10	-	0	0	0	0	0		0	10
chr8	33318229	33319243	circ_823	5	+	0	0	0	0	1		4	0
chr7	100732717	100732804	circ_824	3	-	0	0	1	2	0		0	0
chr16	418327	418560	circ_825	22	-	0	8	1	4	0		3	6
chr19	18572387	18576385	circ_826	3	-	0	0	0	0	1		0	2
chr14	103296670	103342862	circ_827	11	+	2	0	0	2	1		0	6
chr12	133324417	133324917	circ_828	3	+	0	2	0	1	0		0	0
chr7	26656866	26657975	circ_829	10	-	0	0	0	0	2		8	0
chr18	72589152	72601994	circ_830	36	+	2	0	0	0	2		32	0
chr7	24663284	24733467	circ_831	16	+	0	0	2	0	0		0	14
chr10	93751875	93757508	circ_832	21	+	1	3	0	1	1		3	12
chr18	46237989	46245258	circ_833	4	+	0	0	0	0	0		4	0
chr1	173803610	173810111	circ_834	3	-	0	0	0	0	0		3	0
chr1	9663728	9663842	circ_835	3	-	0	0	3	0	0		0	0
chr11	47843275	47857361	circ_836	6	+	0	0	0	0	1		5	0
chr16	53189837	53191453	circ_837	5	-	0	0	0	0	4		1	0
chr5	34941200	34945908	circ_838	12	-	0	0	0	0	0		0	12
chr6	36014694	36027124	circ_839	10	-	0	0	0	0	1		0	9
chr7	97788649	97800986	circ_840	3	+	0	0	0	0	1		0	2
chr2	85981944	85991305	circ_841	4	+	0	0	0	0	0		4	0
chr10	95123717	95129533	circ_842	3	-	0	1	0	0	1		1	0
chr14	104168410	104170593	circ_843	4	+	1	0	0	0	0		2	1
chr2	230666967	230672580	circ_844	3	+	0	1	0	0	1		1	0
chr16	19508442	19509428	circ_845	4	-	0	3	0	0	1		0	0
chr1	14665438	14675060	circ_846	12	-	0	0	0	0	0		0	12
chr11	128993340	129034322	circ_847	158	-	5	23	0	0	18		112	0
chr6	84894904	84896341	circ_848	3	+	0	0	0	0	2		1	0
chr5	145598547	145598666	circ_849	10	+	0	0	0	0	0		0	10
chr21	10985044	11029717	circ_850	5	-	0	0	0	0	0		0	5
chr7	30395343	30405911	circ_851	100	+	5	13	0	1	25		50	6
chr1	115262199	115269711	circ_852	3	-	0	0	2	0	0		1	0
chr7	128407509	128411842	circ_853	4	+	0	0	0	2	0		2	0
chr1	58903933	59004978	circ_854	9	-	0	0	0	0	0		1	8
chr18	7024378	7026105	circ_855	37	-	0	1	0	0	9		27	0
chr21	23775254	23782667	circ_856	8	+	0	0	0	0	0		0	8
chr11	18110876	18124893	circ_857	5	-	0	1	0	0	0		0	4
chr1	168012262	168037701	circ_858	22	+	0	1	0	0	0		4	17
chr9	130931330	130943078	circ_859	34	-	0	0	3	0	0		0	31
chr11	34101174	34101312	circ_860	8	+	0	0	0	0	0		8	0
chr17	18186011	18198099	circ_861	6	+	0	0	0	0	0		0	6
chr5	149740718	149743815	circ_862	7	+	0	1	0	1	1		3	1
chr5	58502615	58511794	circ_863	7	-	0	0	0	0	0		7	0
chr6	111093409	111095140	circ_864	3	-	0	0	0	0	0		3	0
chr6	158870027	158882761	circ_865	29	+	0	1	0	2	4		2	20
chr1	91852940	91853035	circ_866	5	-	1	0	0	0	4		0	0
chr3	50009491	50012825	circ_867	4	+	0	0	0	0	0		0	4
chr14	35595940	35596817	circ_868	10	-	0	0	0	0	0		7	3
chr12	45695796	45744557	circ_869	5	+	0	0	0	0	0		5	0
chr15	72300166	72338975	circ_870	6	-	0	3	0	0	0		2	1
chr6	17849607	17987375	circ_871	3	+	0	0	0	0	0		0	3
chr16	70582272	70590932	circ_872	3	+	0	0	0	0	0		3	0
chr3	128603495	128625092	circ_873	3	-	0	0	2	0	0		1	0
chr4	76580249	76588025	circ_874	7	-	0	0	0	0	0		0	7
chr7	66347879	66364324	circ_875	4	-	0	0	2	0	2		0	0
chr21	37789905	37790870	circ_876	3	+	0	0	0	1	0		2	0
chr5	70331371	70338111	circ_877	27	-	1	2	1	6	1		0	16
chr11	108590523	108594189	circ_878	4	+	0	3	0	0	0		0	1
chr9	5021962	5081861	circ_879	8	+	0	1	0	0	0		0	7
chr12	49878372	49908396	circ_880	5	+	0	0	0	0	1		4	0
chr20	33622925	33665977	circ_881	3	-	0	0	0	0	0		3	0
chr8	98827555	98837381	circ_882	19	+	1	2	0	1	0		3	12
chr19	39950531	39955689	circ_883	3	+	0	0	3	0	0		0	0
chr5	93978977	93987550	circ_884	4	+	1	0	0	0	3		0	0
chr7	158454885	158483414	circ_885	3	-	0	0	0	0	0		0	3
chr2	109964129	109964405	circ_886	4	+	1	0	0	0	0		3	0
chr12	19406873	19408099	circ_887	4	+	0	0	0	0	0		3	1
chr4	39313064	39329376	circ_888	10	-	0	0	0	0	0		0	10
chr17	40474302	40475643	circ_889	12	-	0	0	0	0	2		10	0
chr6	74432973	74446231	circ_890	75	+	3	10	0	0	16		39	7
chr9	125930467	125936121	circ_891	7	+	0	0	0	0	0		0	7
chr2	11347851	11348573	circ_892	13	-	0	0	0	0	0		0	13
chr18	48439170	48443878	circ_893	3	-	0	0	0	0	0		0	3
chr17	35687112	35687275	circ_894	5	+	1	0	0	0	0		4	0
chr18	13037235	13040955	circ_895	53	+	0	0	3	1	0		12	37
chr5	179279019	179280437	circ_896	5	+	0	1	0	0	2		2	0
chr16	30744600	30745936	circ_897	8	+	0	0	0	0	0		0	8
chr11	47809733	47823482	circ_898	3	+	0	0	0	0	0		3	0
chr8	61707544	61714152	circ_899	121	+	1	8	2	4	13		57	36
chr16	19656156	19663412	circ_900	10	+	0	0	0	0	0		0	10
chr14	73614502	73616258	circ_901	5	+	0	0	0	0	3		0	2
chr12	122716676	122717515	circ_902	7	-	0	1	0	0	1		0	5
chr16	85694751	85695371	circ_903	4	+	0	0	0	0	0		0	4
chrX	118763280	118797640	circ_904	4	+	0	0	0	0	0		4	0
chr2	138910036	138911476	circ_905	8	-	0	0	0	0	0		0	8
chr2	29124852	29152576	circ_906	3	+	1	0	0	0	0		2	0
chr10	4896306	4950612	circ_907	4	+	0	0	0	0	0		0	4
chr2	198966008	198968660	circ_908	16	+	0	0	0	2	0		0	14
chr21	23772213	23778466	circ_909	5	+	0	0	0	0	0		0	5
chr22	32084141	32100712	circ_910	7	-	0	0	0	0	0		7	0
chr4	129100560	129102439	circ_911	9	+	1	2	0	0	0		6	0
chr6	110522760	110534363	circ_912	7	+	0	0	0	0	1		6	0
chr3	101374947	101390205	circ_913	9	-	0	0	0	0	0		0	9
chr1	28834639	28836616	circ_914	6	+	0	0	0	0	0		0	6
chr6	170626457	170632347	circ_915	51	+	6	6	1	4	1		24	9
chr20	42157296	42159529	circ_916	3	-	0	0	0	0	0		3	0
chr5	179132679	179238682	circ_917	3	+	0	3	0	0	0		0	0
chr6	30688135	30690422	circ_918	6	+	0	0	0	0	0		0	6
chr11	85960512	85963282	circ_919	3	+	0	0	0	0	1		2	0
chr2	236465801	236466410	circ_920	7	+	0	1	1	0	1		1	3
chr19	19407797	19408153	circ_921	18	-	0	0	0	0	0		0	18
chr6	76368977	76388643	circ_922	7	+	1	3	0	2	1		0	0
chr1	45455351	45457580	circ_923	3	+	0	0	0	0	0		0	3
chr8	128231059	128231211	circ_924	31	-	4	22	0	0	0		5	0
chr4	170428187	170459062	circ_925	3	+	0	1	0	1	0		1	0
chr8	131124339	131193126	circ_926	6	-	0	0	0	0	0		3	3
chr22	18083857	18089864	circ_927	6	-	0	0	0	0	0		6	0
chr12	20709593	20807139	circ_928	30	-	1	17	0	0	4		8	0
chr15	41371898	41373271	circ_929	9	-	0	0	0	0	0		0	9
chr4	83765538	83770130	circ_930	5	+	0	2	0	0	1		2	0
chr6	116966876	116988370	circ_931	6	-	0	6	0	0	0		0	0
chr22	23595985	23603727	circ_932	12	+	0	1	1	0	0		0	10
chr12	49072818	49073616	circ_933	6	+	0	0	0	0	3		3	0
chr3	167319914	167322256	circ_934	9	+	0	0	0	0	0		0	9
chr2	183582667	183601113	circ_935	7	+	0	1	0	0	0		6	0
chr19	41211000	41211352	circ_936	13	-	0	1	0	0	3		5	4
chr1	160213749	160225266	circ_937	10	-	0	0	0	0	0		0	10
chr11	64089126	64089205	circ_938	7	+	0	2	1	4	0		0	0
chr11	125475523	125478184	circ_939	3	+	1	0	0	0	2		0	0
chr12	95650325	95690034	circ_940	4	+	0	0	0	0	0		4	0
chr3	183558357	183574339	circ_941	7	+	0	0	2	0	0		0	5
chr14	27574916	27603244	circ_942	5	+	0	0	0	0	0		5	0
chr2	131121744	131121983	circ_943	13	-	0	0	0	0	0		0	13
chr19	50386907	50388787	circ_944	8	-	0	0	0	0	0		0	8
chr2	114697535	114699936	circ_945	17	+	0	0	3	0	3		11	0
chr7	104308208	104309162	circ_946	9	+	0	0	2	0	0		0	7
chr5	102472435	102494277	circ_947	3	-	0	0	0	0	0		3	0
chr19	39936501	39936605	circ_948	7	+	0	0	0	0	0		0	7
chr16	16896609	16901000	circ_949	12	+	0	0	0	0	0		0	12
chr5	93964515	93999613	circ_950	6	+	1	0	0	0	0		0	5
chr15	93540186	93541851	circ_951	34	+	1	0	0	0	7		14	12
chr7	156549086	156556489	circ_952	15	+	0	0	0	0	3		4	8
chr16	21623965	21636436	circ_953	20	+	0	3	1	0	3		13	0
chr10	94215332	94216188	circ_954	9	+	0	0	0	0	0		9	0
chrX	3746546	3824273	circ_955	7	-	0	0	2	0	0		5	0
chr9	131196380	131196892	circ_956	3	+	0	0	0	0	1		1	1
chr17	1746096	1747980	circ_957	190	+	0	13	5	3	27		84	58
chr1	247320385	247323115	circ_958	20	+	0	0	5	0	1		3	11
chr3	182810196	182812393	circ_959	18	-	1	1	0	0	2		14	0
chr11	20429456	20448411	circ_960	14	-	0	3	0	0	0		1	10
chr13	31715258	31727088	circ_961	9	+	0	0	0	0	0		0	9
chr7	124467267	124469396	circ_962	3	+	0	0	0	0	1		2	0
chr4	54249939	54266006	circ_963	38	+	1	0	0	0	2		7	28
chrX	16759838	16761963	circ_964	5	-	0	0	0	0	0		2	3
chr14	39530968	39536500	circ_965	3	+	1	0	0	0	0		2	0
chr1	19419312	19423774	circ_966	3	-	0	0	0	0	0		0	3
chr18	23895192	23915195	circ_967	15	+	0	2	0	1	1		2	9
chr2	15601324	15651474	circ_968	39	-	0	2	1	7	0		2	27
chr11	47839607	47843716	circ_969	3	+	0	0	0	0	0		1	2
chr1	179870436	179876999	circ_970	16	-	0	0	0	0	1		0	15
chr2	219131245	219131310	circ_971	4	+	0	0	0	0	0		4	0
chr21	27113883	27130515	circ_972	19	+	0	0	0	0	2		13	4
chr8	37971709	37976881	circ_973	64	+	0	0	2	4	4		11	43
chr2	58311223	58311273	circ_974	11	-	0	0	0	0	0		2	9
chr19	44429476	44434152	circ_975	17	-	0	0	0	0	0		2	15
chr16	84778238	84779279	circ_976	40	+	1	0	0	4	0		0	35
chr12	39223180	39268313	circ_977	11	-	0	3	0	0	2		6	0
chr2	196604473	196605671	circ_978	4	-	1	1	0	0	0		0	2
chr1	36823839	36826941	circ_979	10	-	1	0	0	0	3		1	5
chr3	47466974	47484581	circ_980	7	+	0	0	1	0	0		0	6
chr4	6995910	7002978	circ_981	100	-	1	0	2	2	4		22	69
chr1	87538616	87558352	circ_982	16	+	1	1	0	0	2		11	1
chr18	47462621	47463767	circ_983	11	+	0	2	0	0	1		8	0
chr3	15253610	15265068	circ_984	5	+	0	0	0	0	2		2	1
chr10	74828603	74834673	circ_985	6	-	0	0	0	0	0		4	2
chr15	93540186	93545547	circ_986	8	+	0	0	0	0	1		3	4
chr16	4316452	4316636	circ_987	3	-	0	0	0	0	0		0	3
chr9	139958243	139958350	circ_988	3	+	0	0	0	3	0		0	0
chr16	75669577	75678360	circ_989	3	-	0	0	0	0	0		0	3
chr12	1138260	1138392	circ_990	5	-	0	0	0	0	0		0	5
chr1	32657911	32658332	circ_991	3	+	0	0	3	0	0		0	0
chr1	6589053	6592139	circ_992	9	-	0	1	0	0	0		0	8
chr20	3764565	3764818	circ_993	5	-	0	0	0	0	0		5	0
chr16	84182611	84183947	circ_994	3	+	0	0	0	0	0		3	0
chr16	50102690	50104201	circ_995	8	+	0	0	0	0	2		3	3
chr10	102114210	102114354	circ_996	4	+	0	2	2	0	0		0	0
chr14	27440023	27574979	circ_997	6	+	0	0	0	0	0		0	6
chr17	49278952	49280589	circ_998	16	-	4	0	2	0	2		8	0
chr11	68363564	68370960	circ_999	4	+	0	4	0	0	0		0	0
chr19	6230580	6270770	circ_1000	550	-	9	11	20	18	60		178	254
chr15	41373217	41379880	circ_1001	11	-	0	1	0	2	0		6	2
chr7	5410005	5410995	circ_1002	3	-	0	0	1	0	1		1	0
chr1	193172924	193219001	circ_1003	7	+	0	3	0	2	1		1	0
chr3	9703950	9714442	circ_1004	3	+	0	0	0	0	0		0	3
chr15	42510000	42512333	circ_1005	9	-	0	0	0	0	0		0	9
chr6	151265621	151266677	circ_1006	6	+	0	0	1	0	2		0	3
chr10	6001716	6008302	circ_1007	3	+	0	0	0	0	0		0	3
chr12	6646856	6647105	circ_1008	5	+	0	0	0	0	0		5	0
chrX	153997441	153999154	circ_1009	38	-	0	2	0	7	4		8	17
chr14	69387722	69392389	circ_1010	7	-	1	0	0	0	1		5	0
chr12	64878082	64879797	circ_1011	12	-	0	0	0	0	2		8	2
chr4	186336308	186336501	circ_1012	3	-	0	0	0	0	0		0	3
chr1	220364409	220383831	circ_1013	4	-	0	4	0	0	0		0	0
chr17	80721840	80739597	circ_1014	83	+	2	1	2	5	9		18	46
chr8	25161770	25166441	circ_1015	3	+	0	0	0	0	0		3	0
chr1	25568864	25570715	circ_1016	4	+	0	0	0	0	0		0	4
chr9	97535283	97569100	circ_1017	3	-	0	0	0	0	0		3	0
chr1	21071236	21100103	circ_1018	18	+	0	0	3	0	0		10	5
chr18	19112433	19112621	circ_1019	13	-	0	1	0	0	3		0	9
chr7	33093736	33093869	circ_1020	3	-	0	0	3	0	0		0	0
chr17	45741524	45755779	circ_1021	7	+	1	0	1	0	2		3	0
chr2	15629017	15652835	circ_1022	3	-	0	0	3	0	0		0	0
chr7	1049585	1049941	circ_1023	5	-	0	0	0	0	1		4	0
chr17	80065365	80066580	circ_1024	7	-	0	0	0	0	0		0	7
chr17	35640167	35646430	circ_1025	95	-	4	6	0	1	6		37	41
chr12	27143382	27156323	circ_1026	15	-	0	2	0	1	5		7	0
chr9	406929	418207	circ_1027	27	+	0	0	1	0	0		0	26
chr17	65156376	65175042	circ_1028	4	-	0	0	4	0	0		0	0
chr16	57798501	57798632	circ_1029	4	-	0	0	0	0	0		1	3
chr17	73808192	73808666	circ_1030	5	-	0	1	0	0	0		4	0
chr5	115653213	115653997	circ_1031	7	+	0	1	0	3	0		0	3
chr7	105305512	105305735	circ_1032	9	-	0	1	0	0	1		0	7
chr9	33935836	33948585	circ_1033	3	-	0	0	0	0	1		2	0
chr16	68090266	68100539	circ_1034	12	+	0	0	2	0	2		0	8
chr8	141745349	141762415	circ_1035	51	-	3	0	0	1	11		26	10
chr11	125513686	125526230	circ_1036	3	-	0	0	0	1	0		0	2
chr10	7285519	7290611	circ_1037	30	-	0	4	0	0	0		16	10
chr1	94921288	94933563	circ_1038	7	+	0	1	0	3	1		2	0
chr11	4123222	4150380	circ_1039	8	+	0	0	0	0	0		0	8
chr7	144069775	144074283	circ_1040	7	-	0	0	0	0	0		7	0
chr1	47130927	47157609	circ_1041	5	-	0	0	0	0	0		0	5
chr16	89886470	89887678	circ_1042	3	+	0	0	0	0	0		0	3
chr5	134113263	134154694	circ_1043	3	-	0	3	0	0	0		0	0
chr16	1866893	1873038	circ_1044	32	-	1	0	0	0	6		21	4
chr14	102378737	102384284	circ_1045	16	+	0	0	0	0	2		5	9
chr4	95496766	95507595	circ_1046	3	-	0	0	0	0	0		3	0
chr19	47584769	47593446	circ_1047	3	-	0	3	0	0	0		0	0
chr19	47856010	47865950	circ_1048	51	+	5	5	1	1	12		10	17
chr6	133100406	133118260	circ_1049	6	-	0	0	0	0	0		0	6
chr7	91746357	91761186	circ_1050	5	+	0	0	0	0	3		2	0
chr12	65720605	65722383	circ_1051	22	-	0	1	0	0	0		21	0
chr1	235564817	235577933	circ_1052	3	-	0	0	0	3	0		0	0
chr2	26587169	26609404	circ_1053	3	-	1	1	0	0	1		0	0
chrX	65057090	65067232	circ_1054	4	+	0	0	0	0	0		0	4
chr18	688518	706578	circ_1055	3	-	0	0	0	0	0		0	3
chr16	70076253	70076906	circ_1056	43	-	1	1	0	1	0		25	15
chr16	16619399	16633035	circ_1057	3	+	0	0	0	0	0		0	3
chr19	23556543	23557566	circ_1058	16	-	0	0	0	0	1		8	7
chr11	65049949	65063461	circ_1059	3	+	0	2	0	0	0		1	0
chr9	104125162	104147200	circ_1060	3	-	0	0	0	0	0		0	3
chr11	128932174	128994789	circ_1061	3	-	1	0	0	0	1		1	0
chr16	30289501	30291115	circ_1062	5	-	0	0	0	0	0		5	0
chr1	168032858	168037701	circ_1063	19	+	0	0	0	0	0		10	9
chr6	90481279	90503926	circ_1064	6	+	0	0	0	0	0		0	6
chr1	62907158	62907970	circ_1065	231	+	5	2	0	3	25		131	65
chr2	72562075	72588056	circ_1066	8	+	0	0	0	0	0		0	8
chr16	14742244	14749067	circ_1067	12	+	0	0	0	0	1		0	11
chr1	9991948	9992956	circ_1068	80	-	0	0	2	1	7		11	59
chr4	22390710	22415437	circ_1069	3	+	0	0	0	0	2		1	0
chr4	68594257	68620973	circ_1070	3	-	0	1	0	0	0		2	0
chr16	16177222	16180848	circ_1071	6	+	0	0	0	0	0		0	6
chr7	24789182	24789412	circ_1072	3	-	0	0	0	0	2		1	0
chr8	124089350	124105982	circ_1073	10	+	0	0	0	0	2		8	0
chr2	37501563	37518142	circ_1074	15	+	0	1	0	0	2		5	7
chr1	151196720	151211654	circ_1075	5	+	0	2	0	0	2		1	0
chr11	43349338	43357544	circ_1076	14	-	1	0	0	2	0		11	0
chr11	3968794	4045217	circ_1077	8	+	0	0	0	0	0		0	8
chr13	36857605	36869994	circ_1078	4	+	0	0	1	3	0		0	0
chr13	51058987	51102441	circ_1079	3	-	0	0	0	0	0		0	3
chr5	144832476	144852878	circ_1080	3	-	0	0	0	0	0		0	3
chr12	106477641	106480663	circ_1081	6	-	1	0	0	0	1		4	0
chr6	36040649	36070426	circ_1082	12	-	0	1	0	0	5		6	0
chr19	11759172	11765226	circ_1083	4	+	1	1	1	0	1		0	0
chr12	110922882	110925748	circ_1084	58	+	1	5	4	1	14		25	8
chr17	27791867	27794234	circ_1085	4	+	1	0	0	0	1		2	0
chr1	233334684	233388534	circ_1086	17	-	0	1	0	0	3		13	0
chr1	165859440	165872516	circ_1087	4	-	0	0	0	0	2		2	0
chr18	12028041	12031097	circ_1088	18	-	1	3	0	0	0		8	6
chr2	36586046	36669878	circ_1089	11	+	0	0	0	0	1		10	0
chr4	54011499	54052653	circ_1090	5	-	0	0	0	0	0		0	5
chr8	117650193	117671219	circ_1091	3	+	0	0	0	0	0		3	0
chrX	130917914	130919286	circ_1092	28	-	2	0	0	0	6		18	2
chr11	3792977	3797251	circ_1093	12	-	0	0	6	1	0		1	4
chr9	115038123	115060196	circ_1094	17	-	0	2	0	0	5		2	8
chr2	239352982	239355296	circ_1095	9	+	0	0	0	0	0		4	5
chr21	34974539	34975843	circ_1096	20	-	1	0	0	0	2		6	11
chr15	66806325	66821911	circ_1097	4	-	0	0	0	0	0		0	4
chr18	9588086	9588851	circ_1098	49	-	1	1	0	1	6		13	27
chr6	36483114	36507981	circ_1099	3	+	0	0	0	0	0		3	0
chr2	69597132	69601245	circ_1100	4	-	0	4	0	0	0		0	0
chr9	138824902	138832091	circ_1101	6	-	0	0	0	2	0		0	4
chr1	227073238	227076750	circ_1102	3	+	0	0	0	0	2		1	0
chr1	246258144	246259461	circ_1103	9	-	0	0	0	0	0		0	9
chr11	77830227	77838482	circ_1104	31	-	0	2	0	0	2		11	16
chr16	2672690	2694080	circ_1105	5	-	0	0	0	0	0		0	5
chr2	231940224	232018380	circ_1106	7	+	0	0	0	0	0		0	7
chr18	18943543	19034524	circ_1107	3	+	0	0	0	0	0		3	0
chr16	80641988	80719026	circ_1108	9	+	1	3	0	0	0		5	0
chr17	28808160	28811788	circ_1109	34	+	0	1	3	0	6		12	12
chr19	56065950	56066593	circ_1110	5	+	0	0	0	0	0		5	0
chr5	154169884	154188163	circ_1111	3	+	0	0	0	0	1		2	0
chr7	102743497	102769239	circ_1112	22	-	0	3	0	2	0		8	9
chr2	59334891	59363361	circ_1113	3	-	0	0	0	0	0		0	3
chr6	43519034	43535109	circ_1114	3	+	0	0	0	3	0		0	0
chr7	55990854	55991392	circ_1115	15	+	0	1	0	0	5		5	4
chr17	42157474	42158250	circ_1116	12	+	0	0	0	0	2		7	3
chr7	116614086	116616706	circ_1117	4	+	0	0	0	0	0		4	0
chr9	111835635	111855871	circ_1118	8	+	0	3	1	0	1		3	0
chr3	12660013	12660246	circ_1119	5	+	1	0	0	0	0		0	4
chr17	47684611	47699429	circ_1120	5	-	0	0	0	0	0		0	5
chr11	122051043	122060233	circ_1121	7	-	1	0	0	0	1		5	0
chr7	131096064	131130662	circ_1122	4	+	0	0	0	0	0		4	0
chr12	50598334	50599851	circ_1123	3	+	0	0	0	0	1		0	2
chr13	35615069	35624532	circ_1124	3	-	0	0	0	0	2		1	0
chr1	243327852	243327992	circ_1125	4	-	0	0	0	4	0		0	0
chr2	55025330	55056614	circ_1126	3	-	0	0	0	0	0		3	0
chr1	78206561	78207433	circ_1127	10	+	0	0	0	0	6		4	0
chr2	132337724	132339702	circ_1128	3	-	0	0	0	3	0		0	0
chr2	112621251	112621472	circ_1129	39	-	0	0	0	0	2		6	31
chr10	96207391	96234540	circ_1130	29	+	0	1	0	0	3		23	2
chr16	24788253	24788679	circ_1131	68	+	0	5	0	5	2		17	39
chr10	47909169	47909819	circ_1132	10	+	0	0	0	1	0		0	9
chr17	42512432	42541912	circ_1133	20	-	2	0	1	0	0		5	12
chr22	20024282	20040107	circ_1134	9	+	1	0	0	0	1		1	6
chr19	33464089	33467584	circ_1135	15	-	0	0	0	0	2		0	13
chr3	179334770	179336309	circ_1136	4	-	0	0	1	0	1		0	2
chr5	95242226	95268417	circ_1137	15	-	0	3	0	0	6		6	0
chr2	85846342	85850905	circ_1138	7	+	1	0	0	0	0		6	0
chrX	100381697	100403150	circ_1139	5	-	0	1	1	0	1		0	2
chr17	58179221	58179755	circ_1140	10	-	0	0	0	0	0		0	10
chr5	32263218	32268900	circ_1141	3	+	1	0	0	0	1		1	0
chr1	50956259	51001129	circ_1142	15	-	0	0	1	0	1		7	6
chr19	3381709	3435205	circ_1143	4	+	0	0	0	0	0		4	0
chr4	184749330	184751143	circ_1144	86	+	2	7	0	0	11		66	0
chr7	38050522	38053183	circ_1145	9	+	4	2	0	0	0		3	0
chr15	95695938	95703636	circ_1146	7	-	0	0	0	0	0		0	7
chr8	124089350	124132428	circ_1147	29	-	2	5	5	3	2		12	0
chr18	8113483	8143777	circ_1148	15	+	0	1	0	0	2		12	0
chr19	8520288	8528570	circ_1149	75	+	6	3	3	3	3		36	21
chr17	16075116	16090001	circ_1150	3	-	0	0	0	0	0		0	3
chr16	18234158	18280488	circ_1151	13	-	0	0	0	3	0		0	10
chr9	99711836	99735396	circ_1152	4	-	0	0	0	0	0		2	2
chr11	108139136	108143579	circ_1153	4	-	1	3	0	0	0		0	0
chr8	30538420	30560757	circ_1154	8	-	1	0	0	0	0		4	3
chr19	50117789	50119476	circ_1155	9	+	1	0	0	1	1		2	4
chr17	38140546	38142965	circ_1156	3	+	0	0	0	0	0		3	0
chr8	131172109	131199531	circ_1157	10	+	0	0	0	0	0		0	10
chr6	27860599	27860753	circ_1158	17	+	0	1	0	0	0		0	16
chrX	79978060	79985519	circ_1159	3	-	0	0	0	0	0		3	0
chr18	19202685	19203900	circ_1160	43	+	3	1	1	0	4		3	31
chr5	85101124	85123614	circ_1161	12	-	0	0	0	0	0		0	12
chr3	171799152	171851336	circ_1162	3	-	1	0	0	0	1		1	0
chr7	120655718	120782195	circ_1163	25	-	0	0	0	0	0		0	25
chr12	472128	485890	circ_1164	3	-	0	0	0	0	0		0	3
chr8	19562271	19572535	circ_1165	19	-	0	1	0	0	4		14	0
chr5	146017813	146030287	circ_1166	6	+	0	0	0	0	2		4	0
chr3	114412374	114436374	circ_1167	7	-	0	1	0	0	1		5	0
chr13	33306237	33320238	circ_1168	23	-	0	3	0	2	6		10	2
chr11	76629411	76637711	circ_1169	4	+	0	0	0	0	1		3	0
chr11	64536694	64544098	circ_1170	4	-	0	0	0	0	0		4	0
chr2	114202540	114218296	circ_1171	12	+	0	0	0	0	0		0	12
chr14	50788200	50789437	circ_1172	5	+	0	0	1	0	1		0	3
chr22	17621948	17630635	circ_1173	13	-	0	0	0	0	0		3	10
chr9	114904599	114929968	circ_1174	3	+	0	0	0	3	0		0	0
chr4	39843567	39846421	circ_1175	12	-	0	0	0	0	3		9	0
chr3	184654033	184675309	circ_1176	6	+	0	0	0	0	1		5	0
chr12	124922475	124941708	circ_1177	16	-	0	1	0	1	0		8	6
chr17	14005434	14012739	circ_1178	3	+	0	0	0	0	0		3	0
chr7	130668811	130738224	circ_1179	6	-	0	0	0	0	0		6	0
chr20	35433137	35434360	circ_1180	5	+	0	0	0	0	4		1	0
chr3	169831147	169846624	circ_1181	7	-	0	0	0	0	0		0	7
chr2	46803225	46803795	circ_1182	9	+	0	0	0	0	1		8	0
chr15	63829223	63855207	circ_1183	6	-	0	0	0	5	1		0	0
chr9	131365821	131367756	circ_1184	8	+	0	1	0	0	0		7	0
chr19	3546071	3551192	circ_1185	5	+	0	0	0	0	0		5	0
chr12	56676203	56676775	circ_1186	25	-	1	0	2	0	6		8	8
chr2	178305692	178310354	circ_1187	8	+	0	0	0	0	1		7	0
chr16	1774557	1779579	circ_1188	26	+	0	0	0	0	7		10	9
chr13	42385360	42407667	circ_1189	41	-	0	4	6	0	5		11	15
chr17	40481427	40481794	circ_1190	17	+	0	0	0	0	2		0	15
chr11	8933999	8941067	circ_1191	16	-	0	0	0	0	1		10	5
chr21	30932149	30934229	circ_1192	8	+	0	0	0	0	0		0	8
chr12	1289705	1299218	circ_1193	57	+	2	9	0	0	1		45	0
chr4	144445534	144451679	circ_1194	5	+	0	0	0	0	0		0	5
chr10	96253121	96260084	circ_1195	8	+	0	8	0	0	0		0	0
chr1	5964676	5965840	circ_1196	13	-	0	0	0	1	1		0	11
chr10	46120030	46122553	circ_1197	10	+	0	0	0	0	0		4	6
chr3	52771601	52771735	circ_1198	4	-	0	0	0	0	0		0	4
chr5	130775273	130775921	circ_1199	9	+	0	0	0	0	0		1	8
chr16	18553493	18554053	circ_1200	16	+	0	0	0	1	1		1	13
chr17	79841991	79842840	circ_1201	5	+	0	0	0	0	0		0	5
chr1	160281657	160282957	circ_1202	37	-	0	2	0	1	11		17	6
chr12	123825534	123830114	circ_1203	4	-	0	0	2	0	0		2	0
chr13	20635192	20641530	circ_1204	3	+	0	0	0	0	1		2	0
chr8	19249092	19260648	circ_1205	10	-	0	0	0	0	6		4	0
chr7	152508781	152522207	circ_1206	22	+	0	1	1	0	3		5	12
chr1	168073714	168074132	circ_1207	7	+	0	1	0	0	1		3	2
chr13	114285937	114291015	circ_1208	25	+	0	2	0	0	0		12	11
chr8	56963237	56963508	circ_1209	3	+	0	0	0	0	0		3	0
chr3	49323530	49323758	circ_1210	4	-	0	0	0	3	1		0	0
chr14	31852726	31852977	circ_1211	6	-	0	0	0	0	0		6	0
chr17	27093603	28030080	circ_1212	3	-	0	0	0	0	0		3	0
chr8	42919243	42940539	circ_1213	3	+	0	0	0	0	0		2	1
chr4	87967317	87968826	circ_1214	7	+	0	0	0	0	2		0	5
chr9	96277951	96278551	circ_1215	69	-	0	4	1	2	10		16	36
chr19	40842016	40842314	circ_1216	15	-	0	0	0	0	0		1	14
chr3	149290650	149318312	circ_1217	3	+	0	0	0	0	0		3	0
chr1	42730785	42744343	circ_1218	109	-	1	4	1	6	21		28	48
chr19	8533657	8539128	circ_1219	16	+	0	0	0	0	2		3	11
chr20	30904020	30904677	circ_1220	10	-	0	1	0	1	1		5	2
chr1	179087721	179089409	circ_1221	5	-	0	2	0	0	2		1	0
chr12	69229364	69230529	circ_1222	4	+	0	0	0	0	0		0	4
chr11	50264134	50280169	circ_1223	17	+	0	0	1	0	0		0	16
chr7	43647854	43659322	circ_1224	7	+	1	0	0	0	2		4	0
chr10	70140988	70143671	circ_1225	3	-	0	0	0	3	0		0	0
chr4	146080654	146092872	circ_1226	46	+	3	1	2	2	2		16	20
chr3	6736463	6766233	circ_1227	4	-	0	0	0	2	0		2	0
chr3	39129618	39133192	circ_1228	14	-	0	0	0	0	1		0	13
chr12	92380337	92381419	circ_1229	6	+	0	0	0	0	0		0	6
chr1	33478807	33480195	circ_1230	49	+	1	4	4	0	3		24	13
chr15	50250134	50288956	circ_1231	5	-	0	1	0	0	0		4	0
chr2	32822817	32836649	circ_1232	7	-	0	2	0	0	1		4	0
chr17	11984672	11999011	circ_1233	27	+	3	4	0	0	5		14	1
chr10	4872866	4950612	circ_1234	8	+	0	0	0	1	0		0	7
chr7	38247047	38268472	circ_1235	9	-	0	0	0	0	0		0	9
chr22	36872779	36872903	circ_1236	5	-	0	0	0	0	0		0	5
chr1	52246835	52248315	circ_1237	4	-	0	0	0	0	2		2	0
chr7	65592694	65599361	circ_1238	7	-	0	0	3	0	0		4	0
chr15	44791924	44796048	circ_1239	4	+	0	0	0	0	0		4	0
chr3	127801325	127806641	circ_1240	11	-	0	6	0	4	0		1	0
chr16	841160	843274	circ_1241	4	-	0	0	0	0	0		0	4
chr20	44482561	44483931	circ_1242	13	-	0	0	0	0	1		2	10
chr8	100479641	100494030	circ_1243	27	+	0	0	0	0	1		0	26
chr14	35050766	35078948	circ_1244	5	-	3	0	0	0	0		2	0
chr3	74730579	74733840	circ_1245	6	+	0	0	0	0	0		0	6
chr5	145144493	145176110	circ_1246	19	+	0	0	3	0	0		0	16
chr8	62588698	62596747	circ_1247	5	-	0	1	0	0	3		1	0
chr11	18101165	18124893	circ_1248	12	-	0	0	0	0	0		0	12
chr3	142215202	142224145	circ_1249	7	-	0	5	1	0	0		1	0
chr3	195101737	195133645	circ_1250	77	-	2	7	0	6	3		24	35
chr12	95645715	95651015	circ_1251	3	-	0	0	0	0	1		1	1
chr9	36246027	36376124	circ_1252	7	-	0	0	0	0	0		0	7
chr4	88983057	88987031	circ_1253	3	+	0	0	0	0	2		1	0
chr1	150470977	150471769	circ_1254	4	+	0	0	0	0	1		3	0
chr1	180953812	180957481	circ_1255	7	-	0	0	0	1	0		0	6
chr10	79796951	79797062	circ_1256	5	+	0	0	0	0	0		0	5
chr2	122204912	122206696	circ_1257	3	+	0	0	1	0	0		2	0
chr9	36229017	36246479	circ_1258	5	-	0	0	0	0	0		3	2
chr20	50290691	50307358	circ_1259	24	-	0	4	0	0	2		18	0
chr5	90445846	90449215	circ_1260	11	+	0	0	0	1	0		0	10
chr8	68005777	68014379	circ_1261	6	-	0	0	0	0	1		0	5
chr1	21295966	21415706	circ_1262	6	-	0	0	2	0	0		4	0
chr17	29111320	29111910	circ_1263	14	+	0	0	0	0	0		0	14
chr8	27462440	27462852	circ_1264	3	-	0	1	0	0	2		0	0
chr16	32163434	32165317	circ_1265	7	+	0	0	1	0	1		1	4
chr4	1305766	1321491	circ_1266	31	-	0	0	2	1	1		8	19
chr22	26936754	26940641	circ_1267	9	+	0	0	2	0	0		2	5
chr9	103220039	103233513	circ_1268	3	+	0	0	0	0	0		0	3
chr12	52369048	52385777	circ_1269	3	+	0	0	0	0	0		0	3
chr6	170033042	170064382	circ_1270	4	+	0	0	0	0	0		4	0
chr2	156080921	156087488	circ_1271	6	-	0	0	0	0	0		0	6
chr6	18213963	18218111	circ_1272	7	+	0	0	0	0	0		0	7
chr8	27957344	27967955	circ_1273	4	+	0	0	0	0	0		0	4
chr6	165801786	165809948	circ_1274	8	-	0	0	0	0	1		7	0
chr16	71779046	71784235	circ_1275	10	-	0	0	0	0	0		0	10
chr11	71671795	71673335	circ_1276	13	-	0	0	0	3	1		9	0
chr3	98299354	98308600	circ_1277	3	-	0	0	0	0	0		3	0
chr3	47098310	47139571	circ_1278	10	-	0	0	0	0	0		0	10
chr22	36737414	36745300	circ_1279	21	+	0	1	0	0	8		9	3
chr8	37621708	37621927	circ_1280	4	+	0	0	0	0	0		0	4
chr3	52156394	52185116	circ_1281	3	+	0	0	0	0	0		3	0
chr11	45958044	45959863	circ_1282	26	-	0	3	0	1	5		7	10
chr16	521294	539000	circ_1283	11	+	0	0	0	0	4		7	0
chr5	31493313	31515326	circ_1284	3	+	0	3	0	0	0		0	0
chr18	10704391	10718257	circ_1285	3	+	0	0	0	0	1		2	0
chr10	69726439	69752439	circ_1286	12	-	1	1	0	0	0		10	0
chr12	123028705	123031221	circ_1287	14	+	1	0	0	0	7		0	6
chr9	108110638	108123611	circ_1288	4	+	0	0	0	0	0		4	0
chr2	74394140	74399879	circ_1289	6	-	0	0	0	0	2		4	0
chr10	52103251	52350007	circ_1290	9	+	0	0	0	0	0		1	8
chr20	11923806	11979844	circ_1291	6	-	1	2	0	0	2		1	0
chr1	222897433	222898897	circ_1292	62	+	1	0	1	0	7		26	27
chr8	31004568	31015046	circ_1293	8	+	0	0	0	0	0		2	6
chr7	33677371	33680649	circ_1294	6	-	0	0	0	0	0		6	0
chr17	40344258	40345868	circ_1295	3	-	0	0	0	0	2		1	0
chr20	13550153	13561628	circ_1296	7	+	0	0	0	2	1		4	0
chr15	43290365	43294902	circ_1297	3	-	0	0	0	0	0		3	0
chr17	4092676	4100872	circ_1298	5	-	0	0	0	0	1		1	3
chr11	60899891	60906307	circ_1299	8	-	0	2	0	0	0		6	0
chr17	3969740	3976050	circ_1300	44	-	2	3	0	4	9		17	9
chr16	85100505	85112609	circ_1301	11	+	0	1	0	0	0		0	10
chr6	126450084	126452004	circ_1302	9	+	0	0	0	0	0		0	9
chr1	62479014	62483619	circ_1303	8	-	1	0	0	0	6		1	0
chr19	50283786	50285981	circ_1304	3	-	0	0	0	0	1		2	0
chr7	6621237	6623062	circ_1305	3	-	0	0	0	0	0		3	0
chr3	136183722	136196254	circ_1306	8	+	0	0	0	0	2		6	0
chr1	94107859	94140497	circ_1307	19	-	0	0	0	0	6		13	0
chr6	148054864	148105292	circ_1308	3	-	0	0	0	0	0		0	3
chr8	125516515	125535243	circ_1309	6	+	0	0	0	0	0		3	3
chr15	60780722	60806653	circ_1310	4	-	0	0	0	0	0		4	0
chr2	47224657	47226018	circ_1311	4	+	0	0	0	0	0		4	0
chr7	148483642	148489910	circ_1312	3	+	0	0	0	0	0		3	0
chr2	240061379	240085619	circ_1313	5	+	1	0	0	0	0		1	3
chr16	7926081	7944397	circ_1314	9	-	0	0	0	3	0		0	6
chr1	1190613	1192690	circ_1315	6	+	0	0	0	0	0		6	0
chr5	61689781	61690434	circ_1316	14	-	0	0	0	0	3		7	4
chr14	53331118	53331571	circ_1317	6	-	0	0	0	0	0		6	0
chr20	50329504	50346517	circ_1318	17	+	0	0	0	0	6		11	0
chr17	41215349	41226538	circ_1319	10	-	0	0	0	0	0		8	2
chr6	18148053	18149402	circ_1320	5	-	0	0	3	0	0		2	0
chr6	79752559	79773627	circ_1321	3	+	0	0	0	0	1		2	0
chr21	47685838	47697631	circ_1322	7	-	0	0	0	0	0		0	7
chr16	28187218	28192352	circ_1323	20	+	1	0	0	2	4		7	6
chr22	42618317	42618412	circ_1324	3	-	0	0	0	3	0		0	0
chr17	57430575	57430887	circ_1325	24	+	1	0	2	0	0		8	13
chr4	128715231	128719864	circ_1326	15	-	0	3	0	0	3		0	9
chr10	65140077	65140242	circ_1327	56	+	2	4	0	1	2		29	18
chr6	128625812	128643455	circ_1328	13	-	1	0	0	0	3		9	0
chr1	154223516	154224129	circ_1329	41	+	0	0	0	0	8		12	21
chr14	37736142	37754652	circ_1330	4	+	0	1	0	0	0		3	0
chr16	24166004	24166688	circ_1331	18	+	0	0	0	0	0		0	18
chr8	22332466	22333137	circ_1332	122	+	0	8	8	4	6		19	77
chr16	70590081	70590932	circ_1333	12	+	0	0	0	0	3		0	9
chr7	110764827	110855025	circ_1334	4	+	0	0	0	0	0		0	4
chr8	618597	624047	circ_1335	10	-	0	0	4	0	0		6	0
chr16	58594115	58597833	circ_1336	6	-	0	0	0	0	1		5	0
chr13	114173849	114175048	circ_1337	5	+	0	0	0	0	0		0	5
chr7	5023301	5028808	circ_1338	28	+	1	2	0	0	5		13	7
chr18	76914503	77037196	circ_1339	4	-	0	0	0	0	0		4	0
chr11	77085372	77103586	circ_1340	7	+	0	2	1	0	3		1	0
chr16	28730375	28746903	circ_1341	7	-	0	0	0	0	0		0	7
chr19	5047486	5082515	circ_1342	68	+	3	2	2	2	5		26	28
chr17	42161922	42165064	circ_1343	17	+	1	0	0	0	2		9	5
chr20	17928129	17932239	circ_1344	5	-	1	0	0	0	1		2	1
chr5	140021249	140022256	circ_1345	5	-	0	0	0	0	0		0	5
chr1	27744769	27755443	circ_1346	4	-	0	0	0	1	0		3	0
chr15	41549107	41555081	circ_1347	4	-	0	0	0	2	2		0	0
chr5	77511878	77517079	circ_1348	10	+	0	0	0	0	0		6	4
chr7	77394811	77410091	circ_1349	14	-	0	0	0	0	0		3	11
chr18	18625252	18629841	circ_1350	5	-	0	0	0	0	1		0	4
chr11	581491	605300	circ_1351	3	+	0	0	0	0	0		0	3
chr5	95099211	95124562	circ_1352	13	+	1	1	0	0	3		8	0
chr5	145176004	145205763	circ_1353	13	-	0	0	3	2	0		0	8
chr10	69726439	69785433	circ_1354	6	+	0	3	0	0	2		1	0
chr10	32132388	32150586	circ_1355	21	-	0	3	0	0	4		14	0
chr15	50931620	50955243	circ_1356	5	-	0	0	0	2	1		2	0
chr1	109425097	109446876	circ_1357	5	-	0	2	0	3	0		0	0
chr15	73879864	73884478	circ_1358	5	-	0	0	0	2	0		3	0
chr7	135255852	135309973	circ_1359	5	+	0	0	0	0	0		0	5
chr4	73985878	73991029	circ_1360	50	-	0	2	1	0	6		16	25
chr7	131071878	131073731	circ_1361	52	+	1	1	0	1	1		23	25
chr3	183454505	183479402	circ_1362	3	+	0	0	0	0	0		3	0
chr11	94924567	94926686	circ_1363	7	-	0	0	0	0	0		7	0
chr2	111430237	111430434	circ_1364	7	-	0	0	0	0	0		7	0
chr1	233489552	233498039	circ_1365	10	+	0	0	0	0	6		4	0
chr3	167422629	167443261	circ_1366	6	-	0	0	3	0	3		0	0
chr16	16800294	16831650	circ_1367	5	+	0	0	0	0	0		0	5
chr10	73956568	73973089	circ_1368	41	+	0	1	0	1	6		12	21
chr3	32750161	32776468	circ_1369	5	-	0	0	0	0	0		0	5
chr11	118514517	118520898	circ_1370	3	-	0	0	0	0	0		3	0
chr8	67726087	67734694	circ_1371	13	+	0	2	0	0	0		11	0
chr2	97250346	97297280	circ_1372	4	-	0	0	0	0	0		0	4
chr12	56679699	56680429	circ_1373	6	-	0	0	0	0	0		1	5
chr15	81440198	81456325	circ_1374	4	+	0	0	0	0	0		0	4
chr6	73357659	73358632	circ_1375	4	+	0	0	0	0	0		0	4
chr21	34901155	34903190	circ_1376	3	-	0	0	0	3	0		0	0
chr12	122837272	122839103	circ_1377	3	-	0	0	3	0	0		0	0
chr15	50330964	50366382	circ_1378	22	-	1	0	0	0	3		18	0
chr3	47755904	47814426	circ_1379	3	+	0	0	0	1	0		0	2
chr4	39739039	39776553	circ_1380	119	+	3	5	0	5	8		62	36
chr7	2303932	2317940	circ_1381	25	-	0	1	0	1	2		8	13
chr1	151395872	151414681	circ_1382	11	+	0	0	0	0	0		2	9
chr9	37302184	37305711	circ_1383	44	-	1	0	0	0	1		20	22
chr2	36704031	36706837	circ_1384	6	+	2	2	0	0	2		0	0
chr19	36584932	36590519	circ_1385	15	+	1	1	1	0	5		7	0
chr9	133352257	133355836	circ_1386	6	+	0	0	0	0	4		2	0
chr15	59942553	59942972	circ_1387	4	-	0	0	0	0	0		1	3
chr3	107380674	107451870	circ_1388	4	+	0	0	0	0	0		4	0
chr11	107916996	107923528	circ_1389	7	-	0	0	0	0	0		1	6
chr22	21837308	21842670	circ_1390	7	+	0	0	3	0	0		0	4
chr2	10937206	10937883	circ_1391	6	-	1	0	0	3	0		0	2
chr18	51686134	51690920	circ_1392	6	-	0	0	0	0	0		4	2
chr5	90129189	90129324	circ_1393	5	-	0	0	0	0	0		0	5
chrX	27177021	27204774	circ_1394	7	-	1	0	0	0	2		4	0
chr17	80962990	80992975	circ_1395	8	-	1	0	0	2	0		5	0
chr9	130279135	130294057	circ_1396	9	-	0	0	0	0	0		3	6
chr1	36823839	36828257	circ_1397	12	-	0	3	0	2	5		2	0
chr19	39964931	39965042	circ_1398	6	-	0	0	4	2	0		0	0
chr12	112528529	112530940	circ_1399	10	+	0	2	2	0	4		2	0
chr2	85848329	85858069	circ_1400	5	-	0	0	0	0	0		0	5
chr7	139741019	139757834	circ_1401	4	-	0	0	0	0	0		4	0
chr9	130106513	130107756	circ_1402	3	-	1	0	0	0	2		0	0
chr9	125920290	125936121	circ_1403	5	-	0	0	0	0	0		5	0
chr5	74973598	74998635	circ_1404	10	-	0	0	0	0	0		1	9
chr11	59408849	59415386	circ_1405	8	-	0	0	0	0	0		0	8
chr7	716865	751164	circ_1406	369	-	5	12	9	6	50		148	139
chr2	215632205	215657169	circ_1407	8	-	0	1	0	1	0		0	6
chr19	33088234	33088676	circ_1408	3	-	0	0	0	0	0		0	3
chrX	123156380	123176495	circ_1409	8	+	0	3	0	0	0		0	5
chr10	70497601	70500418	circ_1410	7	-	0	0	0	0	0		2	5
chr3	10128817	10130634	circ_1411	9	-	0	2	0	0	1		4	2
chr5	151169883	151175136	circ_1412	13	+	1	1	0	0	2		5	4
chr1	35936463	35944813	circ_1413	36	+	0	0	0	2	1		5	28
chr11	62594626	62595103	circ_1414	4	+	1	0	0	0	0		0	3
chr3	33400458	33406211	circ_1415	27	+	0	2	2	0	1		22	0
chr12	89885712	89891119	circ_1416	24	-	3	1	1	1	8		7	3
chr9	82242288	82268990	circ_1417	5	+	1	0	0	0	2		2	0
chr20	51155290	51166666	circ_1418	16	-	0	0	0	1	0		0	15
chr7	6472419	6476164	circ_1419	5	-	0	3	0	1	1		0	0
chr19	3977249	3977333	circ_1420	7	-	2	0	2	1	0		0	2
chr5	109106055	109159538	circ_1421	4	-	0	0	0	0	0		4	0
chr11	134037890	134055421	circ_1422	3	+	0	0	0	3	0		0	0
chr3	183432931	183480067	circ_1423	8	+	0	0	0	0	0		0	8
chr14	35002649	35005481	circ_1424	8	-	0	0	0	0	0		0	8
chr8	9577883	9584230	circ_1425	8	+	0	0	0	0	1		0	7
chr7	116400119	116405066	circ_1426	5	-	0	5	0	0	0		0	0
chr15	59204761	59209198	circ_1427	162	+	8	4	15	10	11		69	45
chr7	140476711	140477875	circ_1428	3	+	0	0	0	0	0		3	0
chr6	117026234	117036455	circ_1429	4	+	0	0	0	0	3		1	0
chr1	95603830	95616975	circ_1430	5	+	0	0	0	0	2		3	0
chr22	20099911	20102602	circ_1431	15	-	0	2	0	1	0		0	12
chr1	153723570	153730239	circ_1432	37	-	1	7	0	0	6		22	1
chr1	36826821	36828257	circ_1433	43	-	0	1	0	4	3		20	15
chr21	45050202	45053302	circ_1434	23	-	0	1	0	0	2		17	3
chr9	138378351	138378524	circ_1435	4	+	0	4	0	0	0		0	0
chr5	134388143	134411078	circ_1436	63	-	1	1	6	5	5		18	27
chr8	141301091	141321473	circ_1437	3	-	0	0	0	0	0		3	0
chr13	100920942	100925600	circ_1438	5	-	1	0	0	1	1		0	2
chr13	95829960	95839146	circ_1439	4	-	0	2	0	0	2		0	0
chr12	122332644	122341013	circ_1440	46	+	2	2	0	5	10		13	14
chr2	10797867	10808849	circ_1441	10	-	0	0	0	0	0		0	10
chr18	43191455	43191762	circ_1442	5	+	0	0	0	0	0		5	0
chr17	38240087	38241068	circ_1443	9	-	0	0	0	0	0		2	7
chr16	19717320	19722762	circ_1444	4	-	0	0	0	0	0		4	0
chr16	47156567	47165936	circ_1445	4	-	0	1	0	0	1		2	0
chr6	43507773	43507908	circ_1446	3	-	0	0	0	0	0		0	3
chr5	151204551	151268994	circ_1447	5	-	0	0	0	0	0		0	5
chr10	88817447	88822592	circ_1448	3	-	0	0	0	0	2		1	0
chr4	15613888	15646331	circ_1449	13	-	1	2	0	6	0		2	2
chr1	114232344	114301355	circ_1450	5	-	0	0	1	0	0		0	4
chr18	48189276	48190874	circ_1451	16	+	1	3	0	0	0		12	0
chr12	123057483	123058927	circ_1452	6	+	0	0	0	0	1		1	4
chr12	114385193	114385269	circ_1453	4	-	0	0	4	0	0		0	0
chr11	3797111	3803375	circ_1454	5	+	0	0	0	0	2		3	0
chr5	137708362	137717279	circ_1455	38	+	0	0	0	3	1		10	24
chr8	100286425	100287482	circ_1456	119	-	0	1	1	10	11		58	38
chr22	31829857	31831251	circ_1457	18	+	0	0	0	1	0		7	10
chr19	13936363	13939540	circ_1458	7	+	0	0	0	0	0		7	0
chr2	29124852	29145849	circ_1459	3	+	0	1	0	0	0		2	0
chr2	128884934	128903541	circ_1460	12	+	0	1	1	0	1		9	0
chr20	4913100	4951565	circ_1461	7	+	3	0	0	0	0		4	0
chr13	77655561	77661768	circ_1462	10	+	0	0	0	0	1		6	3
chr3	23250182	23258803	circ_1463	32	+	0	0	0	0	8		24	0
chr20	62684084	62684212	circ_1464	5	-	0	0	0	0	0		0	5
chr16	74972047	74999720	circ_1465	16	-	1	0	0	0	0		1	14
chr12	6859013	6859932	circ_1466	50	+	1	4	0	0	15		20	10
chr3	196094898	196098913	circ_1467	6	+	0	0	0	0	2		4	0
chr1	213434900	213436159	circ_1468	26	+	0	0	1	0	0		9	16
chr22	17525762	17529753	circ_1469	10	-	0	0	0	0	0		0	10
chr3	133327378	133329985	circ_1470	4	+	0	0	0	0	0		1	3
chr7	27203193	27208971	circ_1471	4	-	0	0	0	0	0		4	0
chr10	104136365	104136459	circ_1472	3	-	0	0	0	0	0		3	0
chr3	141228409	141259451	circ_1473	4	-	0	0	0	0	1		3	0
chr4	26902690	26921256	circ_1474	3	+	0	0	0	0	0		0	3
chr6	29989443	30028772	circ_1475	6	-	0	0	0	0	0		0	6
chr3	37330725	37337710	circ_1476	12	+	0	0	0	0	0		0	12
chr6	14997646	15053417	circ_1477	7	-	0	0	0	0	0		0	7
chr5	64537930	64850773	circ_1478	5	-	0	0	0	5	0		0	0
chr4	1696500	1701797	circ_1479	3	-	0	0	1	0	0		2	0
chr2	171917590	171939362	circ_1480	15	+	0	0	0	0	0		0	15
chr2	85782606	85783383	circ_1481	50	+	0	1	0	4	0		9	36
chr10	35674192	35674528	circ_1482	4	+	0	0	0	0	0		4	0
chr16	87764157	87788898	circ_1483	19	-	0	1	0	0	5		2	11
chr4	186168447	186198622	circ_1484	3	+	0	0	0	0	0		3	0
chr10	94243011	94267962	circ_1485	15	-	2	4	0	1	1		3	4
chr16	1414213	1421612	circ_1486	34	+	0	0	1	1	7		14	11
chr18	33739697	33739978	circ_1487	6	-	0	1	0	3	0		0	2
chr8	39111932	39114862	circ_1488	3	-	0	0	0	0	0		3	0
chr2	128767583	128767967	circ_1489	16	-	0	3	0	0	2		9	2
chr19	41129508	41129987	circ_1490	20	+	1	0	0	0	2		11	6
chr22	48100337	48106496	circ_1491	24	+	0	0	1	2	0		2	19
chr20	61299096	61300430	circ_1492	6	+	0	0	0	0	0		2	4
chr11	8660200	8673450	circ_1493	3	+	0	0	0	0	0		0	3
chr11	46565524	46570050	circ_1494	13	-	0	1	0	0	0		0	12
chr5	31504661	31526344	circ_1495	5	-	0	1	0	0	0		4	0
chr1	113119607	113134225	circ_1496	5	+	1	0	0	2	1		1	0
chr5	137897268	137903411	circ_1497	81	-	0	8	0	3	0		31	39
chr1	113650215	113653184	circ_1498	5	-	0	2	0	0	0		0	3
chr3	37988547	37998634	circ_1499	7	-	0	0	0	0	0		7	0
chr17	40935954	40937500	circ_1500	5	-	1	0	0	1	0		0	3
chr3	50091767	50097179	circ_1501	7	+	0	0	0	2	0		5	0
chr1	109486096	109493070	circ_1502	4	-	0	0	0	0	0		4	0
chr2	69556428	69556930	circ_1503	22	-	0	0	0	0	1		7	14
chr6	34574331	34614575	circ_1504	49	-	0	2	1	2	4		19	21
chr1	10030810	10032246	circ_1505	3	+	0	0	0	0	0		0	3
chr4	99960524	99966461	circ_1506	3	-	0	3	0	0	0		0	0
chr9	20360739	20365742	circ_1507	36	-	2	0	0	0	8		26	0
chr17	42160912	42161222	circ_1508	7	-	0	0	0	1	0		5	1
chr20	30954186	30998221	circ_1509	3	+	0	0	0	0	1		2	0
chr17	80540616	80545148	circ_1510	41	+	0	0	3	1	4		5	28
chr2	61609656	61610471	circ_1511	11	+	0	0	0	0	0		0	11
chr5	94005855	94006713	circ_1512	10	-	2	2	0	0	6		0	0
chr8	93872454	93880914	circ_1513	21	-	0	0	3	0	0		0	18
chr19	3964694	3964832	circ_1514	4	-	0	0	0	0	0		0	4
chr6	17669660	17675264	circ_1515	4	-	0	0	0	0	0		0	4
chr6	10912905	10913160	circ_1516	3	+	0	0	0	0	0		0	3
chr10	75789596	76285184	circ_1517	4	-	0	0	0	0	0		4	0
chr5	76621363	76633140	circ_1518	12	-	0	1	0	0	1		10	0
chr5	132426884	132428481	circ_1519	61	+	1	2	0	2	13		12	31
chr11	9305027	9316885	circ_1520	3	+	0	0	0	0	0		3	0
chr8	131370262	131382520	circ_1521	3	-	0	0	0	0	2		1	0
chrX	120841792	120870147	circ_1522	7	-	0	0	0	0	0		0	7
chr2	128506488	128528578	circ_1523	23	-	0	0	0	0	0		0	23
chr10	51579127	51586411	circ_1524	4	+	0	0	1	0	3		0	0
chr10	225933	243945	circ_1525	8	+	0	2	0	0	0		6	0
chr2	203378441	203383775	circ_1526	4	+	0	0	0	0	1		3	0
chr1	35879572	35881315	circ_1527	21	+	0	0	0	1	6		3	11
chr4	139952055	139964497	circ_1528	6	+	0	0	0	0	1		0	5
chr1	145682022	145687091	circ_1529	6	+	0	0	0	0	1		5	0
chr5	78915434	78919312	circ_1530	5	-	0	0	1	0	2		2	0
chr5	73128162	73144912	circ_1531	7	+	0	0	0	0	1		6	0
chr12	117365827	117383333	circ_1532	7	+	1	0	0	0	0		6	0
chr6	170072350	170089404	circ_1533	17	-	0	0	0	0	0		0	17
chr13	31797088	31803431	circ_1534	6	+	0	0	0	0	3		3	0
chr4	1219147	1222131	circ_1535	23	+	0	0	0	1	0		5	17
chr5	38991050	39003724	circ_1536	456	-	18	48	7	6	68		266	43
chr9	19276155	19305525	circ_1537	3	+	0	0	1	2	0		0	0
chr18	77693968	77695598	circ_1538	17	-	0	2	0	0	1		5	9
chr16	70154363	70176589	circ_1539	3	+	0	2	0	0	1		0	0
chr11	71201890	71202949	circ_1540	18	+	0	0	2	0	0		7	9
chr2	172330375	172333460	circ_1541	5	-	0	0	0	2	3		0	0
chr2	153535865	153549582	circ_1542	5	-	0	0	0	0	0		0	5
chr2	61505299	61512092	circ_1543	18	+	0	1	0	0	2		4	11
chr1	36367074	36367938	circ_1544	13	-	1	1	0	0	0		2	9
chr17	43552465	43559891	circ_1545	3	+	0	0	0	3	0		0	0
chr22	21827424	21842699	circ_1546	35	-	0	0	0	3	0		0	32
chr3	185332351	185341870	circ_1547	4	-	0	0	0	0	0		4	0
chr14	71880664	71979562	circ_1548	12	-	1	0	0	0	4		7	0
chr20	49232538	49236669	circ_1549	5	-	0	0	0	0	0		0	5
chr9	20874679	20933131	circ_1550	8	+	0	0	0	0	0		8	0
chr15	28458887	28460948	circ_1551	4	+	0	0	0	0	0		4	0
chr17	41886323	41888573	circ_1552	6	+	0	1	0	0	0		5	0
chr6	30595236	30608199	circ_1553	5	+	0	0	0	0	0		0	5
chr2	28350453	28352247	circ_1554	4	-	0	0	0	0	3		1	0
chr9	134090598	134107695	circ_1555	3	+	0	0	0	0	0		0	3
chr5	7870882	7875488	circ_1556	10	+	0	0	0	1	0		9	0
chr16	56466582	56468741	circ_1557	3	+	0	0	0	0	0		3	0
chr6	17783876	17788106	circ_1558	5	-	0	0	0	0	0		2	3
chr22	41527391	41537226	circ_1559	14	-	0	1	0	0	1		4	8
chr12	27872740	27877119	circ_1560	19	-	0	2	0	0	4		8	5
chr3	123649948	123650603	circ_1561	3	+	0	3	0	0	0		0	0
chr16	1509107	1515339	circ_1562	16	-	0	2	0	2	2		0	10
chr2	99985854	99988193	circ_1563	19	+	0	1	0	0	1		4	13
chr2	114202540	114214781	circ_1564	3	+	0	0	0	0	0		3	0
chr9	6475390	6482099	circ_1565	4	-	1	2	0	0	1		0	0
chr13	73467921	73505405	circ_1566	17	-	0	1	0	0	3		13	0
chr1	22027990	22056325	circ_1567	9	+	0	0	0	0	0		0	9
chr2	219374701	219374863	circ_1568	31	-	0	0	2	3	0		7	19
chr15	74911537	74921373	circ_1569	6	-	0	0	0	0	0		0	6
chr17	35936438	35945538	circ_1570	46	-	1	2	0	1	3		16	23
chr17	40858024	40882936	circ_1571	4	-	0	0	0	0	0		0	4
chr6	17665469	17669259	circ_1572	221	-	3	1	5	8	10		106	88
chr15	65114464	65114809	circ_1573	4	-	0	0	0	0	0		4	0
chr19	41774127	41787180	circ_1574	12	+	1	2	0	1	2		0	6
chr3	127913401	127965886	circ_1575	3	-	0	0	0	0	0		3	0
chr4	127383373	127386768	circ_1576	6	+	0	0	0	0	0		0	6
chr2	203748920	203760942	circ_1577	8	-	0	0	3	0	3		2	0
chr16	57088662	57089431	circ_1578	3	-	0	0	0	0	0		3	0
chr7	24663284	24690331	circ_1579	207	+	11	24	8	12	20		74	58
chr5	37125345	37154095	circ_1580	3	+	0	0	0	0	0		3	0
chrX	120870043	120895024	circ_1581	10	-	0	0	3	1	0		0	6
chr7	6029430	6038906	circ_1582	4	-	0	0	0	0	0		4	0
chr16	57206135	57207781	circ_1583	4	-	0	0	0	0	0		4	0
chr1	9627341	9640292	circ_1584	3	-	0	0	0	0	0		3	0
chr3	138452202	138478201	circ_1585	13	+	0	0	0	0	0		3	10
chr2	202208892	202216174	circ_1586	8	-	0	0	0	0	0		0	8
chr19	47646750	47673180	circ_1587	8	+	1	0	0	1	2		4	0
chr6	111067328	111106812	circ_1588	4	-	0	0	0	0	1		3	0
chr6	64389900	64395812	circ_1589	7	+	1	0	0	0	0		0	6
chr1	51702405	51737145	circ_1590	5	+	0	0	0	0	0		0	5
chr1	206141445	206145578	circ_1591	6	+	0	0	0	0	0		0	6
chr17	58531662	58538148	circ_1592	7	-	0	0	0	0	0		0	7
chrX	130829871	130928494	circ_1593	19	+	0	2	0	0	1		16	0
chr14	91247081	91252672	circ_1594	34	-	0	0	0	2	0		0	32
chr4	83769956	83778917	circ_1595	3	-	0	0	0	0	0		3	0
chr19	13064953	13066071	circ_1596	4	-	0	0	0	3	1		0	0
chr16	57250815	57261365	circ_1597	3	+	0	0	0	0	0		0	3
chr7	91669987	91682272	circ_1598	3	+	1	2	0	0	0		0	0
chr8	141561401	141595410	circ_1599	6	-	0	0	0	0	0		2	4
chr20	37161372	37187096	circ_1600	3	+	0	0	0	3	0		0	0
chr19	11224981	11225053	circ_1601	3	+	0	3	0	0	0		0	0
chr2	32523302	32532259	circ_1602	4	+	0	0	0	0	2		2	0
chr17	41199659	41215968	circ_1603	15	-	0	0	0	0	0		2	13
chr17	29528054	29546136	circ_1604	4	+	0	0	0	0	0		0	4
chr1	27268309	27269130	circ_1605	4	-	0	0	0	0	4		0	0
chr6	57046829	57049023	circ_1606	22	+	2	0	0	0	0		3	17
chr4	83748521	83750211	circ_1607	4	+	1	0	0	0	0		3	0
chr2	114210715	114228666	circ_1608	3	+	1	1	0	1	0		0	0
chr1	1735857	1770677	circ_1609	12	-	1	0	0	0	0		0	11
chr22	19050714	19055738	circ_1610	6	+	0	0	1	1	1		0	3
chr9	134305480	134308181	circ_1611	6	+	0	0	0	0	1		5	0
chr1	53351504	53352725	circ_1612	19	-	0	1	0	0	0		5	13
chr15	51250688	51260574	circ_1613	5	-	0	0	0	0	1		4	0
chr12	110760796	110765822	circ_1614	32	+	1	0	0	0	2		21	8
chr10	71136689	71139851	circ_1615	35	-	0	0	0	1	0		0	34
chr2	64109599	64109785	circ_1616	5	+	0	0	0	0	0		0	5
chr11	100687445	100730356	circ_1617	6	-	0	0	0	0	0		0	6
chr10	12123470	12129728	circ_1618	8	-	0	0	0	0	1		5	2
chr14	104139350	104139768	circ_1619	3	+	0	0	1	0	0		2	0
chr18	13103873	13116502	circ_1620	7	-	0	0	0	0	0		0	7
chr2	44187679	44209573	circ_1621	7	+	0	1	0	3	0		0	3
chr1	41724979	41767353	circ_1622	4	-	0	0	0	0	0		0	4
chr1	70646768	70654956	circ_1623	3	+	0	0	0	0	0		3	0
chr12	117402501	117448255	circ_1624	6	+	0	3	0	0	1		2	0
chr18	8624935	8639853	circ_1625	7	-	0	0	0	0	0		0	7
chr11	85712077	85726006	circ_1626	4	-	0	0	0	0	0		0	4
chr2	217329319	217332769	circ_1627	25	+	0	0	0	1	2		1	21
chr6	169982931	170064382	circ_1628	6	-	0	0	0	0	3		3	0
chr14	91386549	91393809	circ_1629	3	-	0	0	0	0	0		0	3
chr16	70502751	70505255	circ_1630	31	-	0	3	0	0	3		11	14
chr18	12963158	12984189	circ_1631	12	-	0	0	0	0	0		0	12
chr2	55894125	55895093	circ_1632	7	-	0	0	0	0	2		5	0
chr9	114919779	114923260	circ_1633	4	+	0	0	0	0	0		0	4
chr22	40948109	40948371	circ_1634	8	-	0	0	0	0	0		5	3
chr10	97402748	97413162	circ_1635	3	-	0	0	0	0	1		2	0
chr9	123533625	123555873	circ_1636	4	-	0	0	0	0	0		0	4
chr13	99896085	99970323	circ_1637	9	+	0	0	0	0	0		3	6
chr9	130884640	130886126	circ_1638	8	-	0	0	0	0	0		0	8
chr7	73649861	73661093	circ_1639	4	-	0	1	0	0	0		2	1
chr4	76691591	76695949	circ_1640	7	-	0	0	0	0	0		2	5
chr2	39982434	39995641	circ_1641	3	-	0	0	0	0	0		3	0
chr6	15367537	15374483	circ_1642	8	+	0	0	0	2	0		6	0
chr3	135337395	135338290	circ_1643	11	-	0	0	0	0	0		0	11
chr2	33007692	33042624	circ_1644	8	+	1	0	0	0	0		0	7
chr3	133529960	133530043	circ_1645	3	+	0	0	0	0	0		3	0
chr20	35663644	35668688	circ_1646	4	+	0	0	0	0	1		3	0
chr6	56989531	56999668	circ_1647	41	+	0	1	3	0	4		6	27
chr8	19442676	19590077	circ_1648	4	+	1	3	0	0	0		0	0
chr9	74817486	74834422	circ_1649	25	+	0	5	0	0	4		16	0
chr8	19459281	19610953	circ_1650	3	-	0	0	0	0	0		3	0
chr5	5466446	5473861	circ_1651	13	+	0	0	0	0	0		0	13
chr11	28080472	28084063	circ_1652	24	+	0	0	0	0	2		10	12
chr12	48272750	48276557	circ_1653	9	-	0	0	0	0	0		2	7
chr17	58040289	58040573	circ_1654	5	-	0	0	0	0	0		0	5
chr2	103274022	103281809	circ_1655	5	-	0	0	0	0	0		0	5
chr6	42992722	42993879	circ_1656	37	+	0	0	1	2	9		14	11
chr1	109952549	109957985	circ_1657	35	-	1	0	4	0	5		1	24
chr19	40805714	40823871	circ_1658	3	-	0	0	2	1	0		0	0
chr15	76209689	76226820	circ_1659	5	+	0	0	0	0	0		5	0
chr11	47840925	47843716	circ_1660	5	-	0	0	0	0	2		1	2
chr20	30742905	30746317	circ_1661	11	-	1	0	0	0	3		0	7
chr1	21327691	21415706	circ_1662	5	+	0	0	0	0	1		4	0
chr10	74310936	74326552	circ_1663	3	-	1	0	0	0	2		0	0
chr11	108594066	108594189	circ_1664	3	+	0	0	0	3	0		0	0
chr8	48192449	48353104	circ_1665	11	+	0	0	2	0	0		4	5
chr5	32255798	32263348	circ_1666	4	+	0	0	0	0	0		1	3
chr9	100840343	100840629	circ_1667	3	-	0	0	0	0	0		0	3
chr14	93760203	93761283	circ_1668	8	-	4	0	0	0	0		4	0
chr17	49247348	49247414	circ_1669	25	+	1	6	8	7	0		3	0
chr5	179318378	179321614	circ_1670	5	-	0	0	0	0	0		0	5
chr5	65479520	65504820	circ_1671	3	+	0	0	0	0	0		0	3
chr16	3729719	3739138	circ_1672	45	-	0	0	0	3	0		9	33
chr2	236617822	236715975	circ_1673	5	+	0	0	0	0	3		2	0
chr19	52817405	52819215	circ_1674	3	+	0	0	1	1	1		0	0
chr5	64520146	64522046	circ_1675	7	+	0	0	0	0	0		7	0
chr22	24491893	24530382	circ_1676	7	-	0	0	0	0	1		6	0
chr2	171853162	171854333	circ_1677	4	+	0	0	0	0	0		4	0
chr11	35226058	35227790	circ_1678	6	+	0	0	0	0	1		5	0
chr12	53421567	53421972	circ_1679	3	+	0	0	0	0	0		3	0
chr3	122998706	122999518	circ_1680	3	-	0	3	0	0	0		0	0
chr18	10532707	10533550	circ_1681	5	-	0	0	0	1	0		0	4
chr11	88033697	88045722	circ_1682	23	-	0	2	0	0	1		0	20
chr8	126015417	126019729	circ_1683	4	+	0	0	0	0	0		4	0
chr1	54867533	54870603	circ_1684	4	+	0	0	0	0	0		0	4
chr16	70390748	70406680	circ_1685	7	+	0	0	0	0	0		0	7
chr10	32197099	32211888	circ_1686	14	-	0	0	0	0	3		1	10
chr2	65540088	65659218	circ_1687	3	-	0	0	0	0	0		0	3
chr1	190195211	190250880	circ_1688	8	-	0	0	0	0	3		5	0
chr9	22043037	22101169	circ_1689	3	-	0	0	0	0	1		2	0
chr4	53492184	53497311	circ_1690	11	+	0	0	4	0	0		0	7
chr3	162996297	163055024	circ_1691	11	-	0	0	0	0	0		0	11
chr2	96858106	96861287	circ_1692	7	-	0	0	0	1	0		1	5
chr20	33961986	33971936	circ_1693	28	-	0	4	0	0	3		8	13
chr2	240024471	240037006	circ_1694	9	-	0	0	0	0	1		4	4
chr17	4186092	4200104	circ_1695	21	+	0	0	0	0	5		7	9
chr14	50292584	50298079	circ_1696	6	+	0	0	0	0	1		5	0
chr6	165989899	166018712	circ_1697	3	+	0	0	0	0	0		3	0
chr6	158322929	158327244	circ_1698	12	+	0	0	0	0	1		0	11
chr2	97531402	97531666	circ_1699	10	+	0	0	0	0	0		0	10
chr11	66974980	66999431	circ_1700	3	-	0	2	0	0	1		0	0
chr3	31774748	31789612	circ_1701	6	-	0	0	0	0	0		6	0
chr11	93463842	93466287	circ_1702	4	-	0	0	0	0	0		0	4
chr1	52289335	52293541	circ_1703	5	-	0	2	0	1	1		1	0
chr11	61912498	61912555	circ_1704	3	+	0	3	0	0	0		0	0
chr16	14738130	14749067	circ_1705	5	+	0	0	0	0	0		5	0
chr15	41001222	41023542	circ_1706	10	+	0	0	0	0	3		7	0
chr3	178957787	178968722	circ_1707	5	+	0	0	5	0	0		0	0
chr14	53385840	53386074	circ_1708	5	-	0	0	0	0	1		4	0
chr3	133302845	133306789	circ_1709	7	+	0	0	0	0	0		0	7
chr6	31616453	31617404	circ_1710	39	-	1	1	1	0	4		20	12
chr1	168000546	168000711	circ_1711	5	-	0	0	5	0	0		0	0
chr13	111335931	111340365	circ_1712	3	-	0	3	0	0	0		0	0
chr12	112513481	112516545	circ_1713	55	-	1	4	2	0	11		27	10
chr12	50821544	50822873	circ_1714	211	+	7	11	4	3	20		78	88
chr1	41448949	41450663	circ_1715	3	-	0	0	0	0	0		3	0
chr1	180945253	180962561	circ_1716	26	-	0	0	0	0	5		4	17
chr10	28196591	28233816	circ_1717	6	-	0	0	0	0	0		6	0
chr22	20383051	20398336	circ_1718	3	+	0	0	0	0	0		0	3
chr5	60768507	60768864	circ_1719	289	-	4	20	0	1	46		157	61
chr2	233708755	233708965	circ_1720	5	+	0	0	0	0	0		5	0
chr5	56526672	56527148	circ_1721	35	-	0	4	0	2	1		3	25
chr18	12999419	13001581	circ_1722	42	+	3	0	3	2	6		6	22
chr19	55521344	55521618	circ_1723	4	-	0	0	0	0	0		0	4
chr1	51871576	51871780	circ_1724	7	-	0	0	0	0	0		0	7
chr15	40920267	40943017	circ_1725	12	+	1	0	0	0	0		1	10
chr3	15631046	15637931	circ_1726	4	-	0	0	0	0	1		3	0
chr11	125448844	125450100	circ_1727	15	+	0	0	0	4	0		4	7
chr22	44322915	44336005	circ_1728	3	+	0	3	0	0	0		0	0
chr3	183013087	183013265	circ_1729	4	+	0	0	0	0	0		0	4
chr9	93607715	93637131	circ_1730	3	+	0	0	0	0	0		0	3
chr12	106464551	106466621	circ_1731	4	-	0	0	0	0	2		2	0
chr10	121336591	121339522	circ_1732	3	+	0	0	0	0	1		1	1
chr9	95393867	95398195	circ_1733	4	-	0	0	0	0	0		4	0
chr19	16204345	16204563	circ_1734	3	+	0	0	0	0	0		3	0
chr15	43724391	43724875	circ_1735	9	-	0	0	0	0	0		9	0
chr6	31657655	31657781	circ_1736	3	-	0	0	0	0	0		0	3
chr12	57059987	57066849	circ_1737	33	-	0	1	0	1	6		17	8
chr8	42294506	42317510	circ_1738	3	-	0	0	0	0	0		3	0
chr7	90001468	90007525	circ_1739	15	+	3	0	0	0	5		7	0
chr14	93730130	93762503	circ_1740	3	+	1	0	2	0	0		0	0
chr10	33218749	33224486	circ_1741	4	-	0	0	0	0	0		4	0
chr3	47703823	47717078	circ_1742	7	+	0	0	0	0	7		0	0
chr3	5233954	5249948	circ_1743	3	+	0	0	0	2	0		1	0
chr18	46081343	46082186	circ_1744	5	-	0	0	0	0	0		0	5
chr15	94821382	94858866	circ_1745	5	+	0	0	0	0	1		4	0
chr2	76172147	76176243	circ_1746	4	-	0	1	0	0	0		0	3
chr15	59510089	59519789	circ_1747	3	-	0	0	0	0	1		2	0
chr14	95606995	95608085	circ_1748	8	+	1	0	0	0	1		6	0
chr13	61013821	61036618	circ_1749	3	+	0	0	0	0	0		3	0
chrY	2260394	2276854	circ_1750	3	+	0	0	0	0	0		0	3
chr5	154169884	154183867	circ_1751	4	-	0	0	0	0	0		0	4
chr1	35822251	35827390	circ_1752	4	-	0	0	0	0	0		0	4
chr6	17421785	17426921	circ_1753	8	+	0	0	0	0	5		3	0
chr8	62566126	62596747	circ_1754	4	-	0	0	0	0	0		4	0
chr8	103341317	103357773	circ_1755	20	-	0	0	0	1	3		2	14
chr6	89554075	89601634	circ_1756	5	-	0	1	0	0	0		4	0
chr1	212220492	212220759	circ_1757	14	+	0	1	0	1	2		5	5
chr6	71442080	71483128	circ_1758	5	-	0	0	0	0	2		3	0
chr3	27436008	27493989	circ_1759	3	+	2	1	0	0	0		0	0
chr17	674783	678007	circ_1760	6	+	0	0	0	0	0		0	6
chr2	197559769	197565904	circ_1761	23	-	3	2	0	0	3		8	7
chr11	128910822	128994789	circ_1762	8	-	0	0	0	0	4		4	0
chr10	30625731	30630569	circ_1763	7	+	0	0	0	0	2		4	1
chr19	17169358	17170902	circ_1764	5	-	0	0	0	0	0		1	4
chr14	35230962	35240865	circ_1765	9	-	0	0	0	0	0		0	9
chr19	42713851	42719404	circ_1766	8	-	0	0	0	0	0		0	8
chr6	151682620	151684330	circ_1767	3	-	0	0	0	0	0		3	0
chr5	174919097	174919270	circ_1768	13	+	0	1	0	0	2		4	6
chr5	37292980	37303516	circ_1769	3	-	0	0	0	0	3		0	0
chr6	32939572	32939832	circ_1770	3	+	0	0	0	3	0		0	0
chr8	37704371	37704693	circ_1771	32	+	0	0	0	3	5		3	21
chr10	28436411	28491200	circ_1772	3	+	0	0	0	0	0		3	0
chr10	3174571	3178030	circ_1773	7	-	0	1	0	0	0		3	3
chr18	77733641	77737701	circ_1774	7	+	0	0	0	1	0		0	6
chr20	48524691	48525129	circ_1775	12	-	0	0	0	0	0		0	12
chr19	11937501	12084109	circ_1776	9	-	0	0	0	0	0		0	9
chr12	123983090	123984083	circ_1777	41	-	0	1	0	0	5		22	13
chr8	120768245	120803699	circ_1778	5	-	0	0	1	0	0		4	0
chr10	75234676	75239275	circ_1779	5	+	0	0	0	5	0		0	0
chr7	17885217	17890587	circ_1780	69	-	0	14	4	0	10		37	4
chr6	88081310	88085428	circ_1781	6	+	0	0	0	0	1		0	5
chr2	87270835	87282923	circ_1782	7	-	0	1	0	0	0		6	0
chr18	33610770	33613800	circ_1783	8	-	2	0	0	0	0		3	3
chr5	71579331	71593529	circ_1784	3	-	0	0	0	0	0		3	0
chr9	94637767	94649052	circ_1785	6	+	1	0	0	1	2		2	0
chr12	54446943	54448982	circ_1786	3	-	0	1	1	0	1		0	0
chr12	102179789	102190540	circ_1787	23	+	0	3	3	1	4		7	5
chr17	81042813	81043199	circ_1788	4	+	0	0	0	2	0		0	2
chr12	117476787	117486963	circ_1789	3	-	0	0	0	0	0		0	3
chr6	125613986	125621805	circ_1790	23	+	0	0	0	2	1		3	17
chr2	42909540	42922979	circ_1791	7	+	0	0	0	0	0		7	0
chr13	92345440	92353264	circ_1792	9	+	0	0	0	0	2		7	0
chr1	46105881	46124814	circ_1793	13	-	0	0	0	0	0		2	11
chr6	7301542	7303870	circ_1794	9	+	0	0	0	0	0		0	9
chr19	47712415	47713981	circ_1795	7	+	0	0	2	0	2		0	3
chr1	186367444	186375400	circ_1796	18	+	0	0	0	0	1		11	6
chr6	25466100	25472749	circ_1797	29	+	2	2	0	0	15		10	0
chr17	46189392	46190761	circ_1798	26	+	0	1	1	1	4		12	7
chr22	46832070	46835308	circ_1799	8	-	0	0	0	0	4		4	0
chr6	3002283	3012908	circ_1800	5	+	0	0	0	0	0		0	5
chr11	47660250	47660603	circ_1801	7	-	1	4	0	0	0		2	0
chr2	27821049	27826158	circ_1802	6	+	0	0	0	0	0		0	6
chr11	678693	688460	circ_1803	6	-	0	2	0	0	0		0	4
chr14	39648294	39648666	circ_1804	90	+	2	2	0	0	4		24	58
chr4	6865854	6873409	circ_1805	4	+	0	0	0	0	0		0	4
chr17	45247282	45249430	circ_1806	34	-	1	2	0	1	8		15	7
chr17	78237372	78247203	circ_1807	16	+	0	0	0	0	2		3	11
chr1	158650372	158650519	circ_1808	3	-	0	0	0	0	0		0	3
chr10	90661412	90682193	circ_1809	8	+	0	4	0	0	1		3	0
chr1	52531168	52531456	circ_1810	5	-	0	0	0	0	1		0	4
chr12	54688918	54689088	circ_1811	5	-	0	0	0	0	0		0	5
chr8	128129121	128215465	circ_1812	16	-	1	2	0	0	3		10	0
chr6	27776236	27782239	circ_1813	8	-	2	0	0	0	6		0	0
chr7	102453723	102495307	circ_1814	6	-	0	0	0	2	0		0	4
chr15	99796102	100211659	circ_1815	5	+	0	0	0	0	0		0	5
chr12	30864499	30906493	circ_1816	5	-	0	0	5	0	0		0	0
chr22	28254374	28292614	circ_1817	11	+	0	0	0	0	0		0	11
chr19	3203753	3207249	circ_1818	3	+	0	0	0	0	0		0	3
chr19	35752827	35753595	circ_1819	17	-	0	0	0	0	0		0	17
chr22	19363153	19373259	circ_1820	4	-	0	0	0	0	0		0	4
chr15	30933724	30938498	circ_1821	5	+	0	0	0	0	2		3	0
chr14	50300140	50301167	circ_1822	3	-	0	0	0	0	0		0	3
chr1	156294762	156304709	circ_1823	63	-	0	5	2	2	9		5	40
chr4	54631	54765	circ_1824	3	-	0	0	0	0	0		0	3
chr5	126140467	126168493	circ_1825	26	+	0	1	0	0	0		14	11
chr14	61275042	61346553	circ_1826	3	+	0	0	0	0	0		3	0
chr1	36282482	36301594	circ_1827	20	+	0	0	0	0	0		3	17
chr6	33365805	33366164	circ_1828	11	+	0	0	1	1	3		3	3
chr1	150799018	150812130	circ_1829	4	+	0	0	0	0	0		0	4
chr9	7046861	7049200	circ_1830	18	-	0	1	0	0	1		3	13
chr3	4403722	4461830	circ_1831	5	-	0	0	0	0	0		0	5
chr16	68155889	68200918	circ_1832	3	+	0	0	0	0	1		2	0
chr4	183798663	183836728	circ_1833	13	-	0	0	0	0	0		1	12
chr3	58104598	58107230	circ_1834	6	+	0	0	0	0	0		6	0
chr2	25799706	25851253	circ_1835	3	-	0	0	0	0	0		3	0
chr16	71779046	71779517	circ_1836	11	+	1	0	0	0	1		3	6
chr17	62567915	62582288	circ_1837	3	-	0	0	0	1	2		0	0
chrX	123204998	123224614	circ_1838	4	-	0	0	0	2	0		2	0
chr3	196865092	196869639	circ_1839	3	-	0	0	0	0	1		2	0
chr11	57561481	57564464	circ_1840	6	+	0	0	0	0	0		6	0
chr19	16976220	16982209	circ_1841	5	+	0	0	0	0	0		0	5
chr2	135007620	135028121	circ_1842	7	+	0	0	0	0	0		2	5
chr21	30421081	30422499	circ_1843	18	-	0	0	0	0	1		2	15
chr2	239082174	239103511	circ_1844	13	-	1	0	0	2	1		0	9
chr1	151236389	151239815	circ_1845	9	-	0	0	0	0	0		0	9
chr22	32097641	32100712	circ_1846	3	-	0	1	0	0	2		0	0
chr1	32495898	32505174	circ_1847	8	+	1	0	0	0	1		5	1
chr12	42767194	42792796	circ_1848	7	-	0	3	0	0	0		4	0
chr1	31810021	31811895	circ_1849	256	-	0	7	7	9	4		49	180
chr1	218461213	218461303	circ_1850	13	-	0	0	0	0	0		0	13
chr11	30352432	30354540	circ_1851	3	+	0	0	0	0	0		3	0
chr7	156526870	156619438	circ_1852	3	+	0	0	1	0	2		0	0
chr2	131796425	131801156	circ_1853	10	-	1	0	0	0	6		3	0
chr2	9484660	9484929	circ_1854	6	-	0	0	0	0	0		6	0
chr10	93718974	93740315	circ_1855	8	+	0	0	0	0	0		0	8
chr8	48841651	48846650	circ_1856	17	-	0	2	0	0	0		3	12
chr3	183493702	183508768	circ_1857	3	-	0	0	0	0	2		1	0
chr8	22054192	22054933	circ_1858	20	+	0	2	0	0	1		1	16
chr13	76287317	76301234	circ_1859	3	+	0	0	0	0	0		3	0
chr22	19338880	19394797	circ_1860	10	-	0	0	0	0	0		0	10
chr1	155646338	155649303	circ_1861	75	-	1	0	4	4	4		34	28
chr12	53427589	53431406	circ_1862	12	-	1	0	2	0	2		7	0
chr11	78279677	78282489	circ_1863	6	-	0	0	0	0	2		4	0
chr10	27431315	27434519	circ_1864	75	-	1	3	2	4	3		35	27
chr20	55033395	55034004	circ_1865	10	+	0	0	0	0	0		0	10
chr10	99225561	99238146	circ_1866	3	-	0	0	0	0	0		3	0
chr5	61684810	61694566	circ_1867	5	-	0	0	0	0	0		0	5
chr9	114155047	114172493	circ_1868	11	-	0	0	0	0	0		5	6
chr6	90503480	90513273	circ_1869	9	+	0	0	0	0	1		2	6
chrX	117895100	117900939	circ_1870	3	+	0	0	0	0	0		0	3
chr11	63662630	63663105	circ_1871	131	-	0	5	0	1	9		41	75
chr8	103335538	103373854	circ_1872	3	-	0	1	0	2	0		0	0
chrX	20252875	20277136	circ_1873	4	+	0	0	0	0	0		4	0
chr11	111622882	111624301	circ_1874	29	+	1	0	0	1	7		6	14
chr19	42392134	42397374	circ_1875	4	+	0	0	0	0	0		0	4
chrX	49814891	49832415	circ_1876	8	+	0	0	0	0	0		0	8
chr10	69826841	69833443	circ_1877	9	-	0	1	0	0	3		5	0
chr12	69652621	69652687	circ_1878	3	-	0	1	0	2	0		0	0
chr7	26245987	26248175	circ_1879	5	-	0	0	0	0	0		5	0
chr5	122868262	122893258	circ_1880	39	+	4	5	0	0	6		14	10
chr3	182614487	182631782	circ_1881	3	-	0	0	0	0	0		0	3
chr3	50289531	50290616	circ_1882	22	-	1	3	0	3	1		5	9
chr5	134124905	134125466	circ_1883	6	-	0	0	0	0	0		0	6
chr13	21148518	21170379	circ_1884	6	-	0	0	0	0	0		0	6
chr16	23592374	23596744	circ_1885	8	-	0	1	0	0	1		6	0
chr4	166946467	166964571	circ_1886	4	+	0	0	0	0	1		3	0
chr12	19615443	19671047	circ_1887	6	+	0	1	0	0	0		5	0
chr17	79534442	79564342	circ_1888	4	+	0	0	0	0	0		0	4
chr8	42919243	42924802	circ_1889	4	+	0	0	0	0	1		0	3
chr11	59361076	59369311	circ_1890	4	+	0	0	0	0	0		0	4
chr5	18839212	18843070	circ_1891	6	-	0	0	0	0	0		0	6
chr2	73471671	73478560	circ_1892	3	+	0	0	0	0	0		0	3
chr16	2607703	2627501	circ_1893	3	+	0	0	0	0	1		2	0
chr3	152882554	152965320	circ_1894	12	-	0	1	0	0	0		0	11
chr17	76152942	76153143	circ_1895	3	-	0	0	0	0	0		0	3
chr6	20480076	20481656	circ_1896	3	-	1	0	0	0	1		1	0
chr7	5530861	5545224	circ_1897	5	-	0	0	0	0	0		0	5
chr15	43290365	43299482	circ_1898	3	-	0	0	0	3	0		0	0
chr21	38459546	38525577	circ_1899	8	+	0	0	0	0	0		0	8
chr1	11853963	11856456	circ_1900	4	-	0	0	0	0	0		0	4
chr16	8898623	8906963	circ_1901	9	-	1	0	0	0	1		7	0
chr8	21847860	21849485	circ_1902	7	-	0	0	0	1	0		0	6
chr6	158014019	158016856	circ_1903	6	+	0	0	0	0	1		5	0
chr18	76914503	76953263	circ_1904	3	+	0	0	0	0	0		3	0
chr3	196921295	196921460	circ_1905	3	-	0	0	0	0	0		3	0
chr14	31535331	31535540	circ_1906	3	+	0	0	0	0	0		3	0
chr8	19779446	19799239	circ_1907	6	-	0	0	0	0	0		0	6
chr7	138595891	138597206	circ_1908	6	-	0	0	0	0	4		2	0
chr9	100843277	100843364	circ_1909	3	-	0	0	3	0	0		0	0
chr3	37089009	37093201	circ_1910	7	+	0	0	0	0	0		3	4
chr5	37301538	37305312	circ_1911	7	-	0	2	0	0	1		4	0
chr22	32874967	32887168	circ_1912	9	+	0	0	0	0	0		9	0
chr9	138741982	138758382	circ_1913	74	+	2	5	1	6	5		11	44
chr1	207504452	207504641	circ_1914	10	+	0	9	0	1	0		0	0
chr15	50929618	50931745	circ_1915	24	+	2	0	0	0	3		8	11
chr1	202409838	202409916	circ_1916	3	+	0	0	0	0	0		3	0
chr9	21859301	21864432	circ_1917	9	-	0	0	0	0	4		5	0
chr7	40133919	40134073	circ_1918	5	-	0	0	0	0	0		0	5
chr4	145888236	145893151	circ_1919	7	-	0	0	0	0	0		0	7
chr17	76818018	76821312	circ_1920	5	+	0	0	0	0	0		0	5
chr1	213246211	213281579	circ_1921	5	+	0	0	0	0	0		5	0
chr15	65257660	65267085	circ_1922	8	-	1	0	0	0	0		0	7
chr6	170626457	170639638	circ_1923	20	+	5	2	3	1	1		1	7
chr8	134487961	134488317	circ_1924	4	+	0	0	0	0	0		4	0
chr7	50799968	50848433	circ_1925	3	-	0	0	0	0	0		3	0
chr1	241671902	241680616	circ_1926	3	-	0	0	0	0	0		0	3
chr10	70715951	70723225	circ_1927	3	+	0	0	0	0	0		0	3
chr18	12452483	12465010	circ_1928	5	+	0	0	0	0	0		0	5
chr3	195650756	195655952	circ_1929	5	-	0	0	0	0	0		5	0
chr17	45479497	45492285	circ_1930	30	+	2	4	0	0	1		23	0
chr3	194999587	195066046	circ_1931	6	+	0	0	0	0	0		0	6
chr12	22811947	22826594	circ_1932	44	-	1	4	0	1	4		14	20
chr16	30711228	30727800	circ_1933	6	+	0	4	0	0	0		2	0
chr15	76165768	76183355	circ_1934	3	-	0	0	0	0	0		3	0
chr7	37989801	38005816	circ_1935	4	+	0	0	0	0	0		4	0
chr5	118433673	118437701	circ_1936	4	-	0	0	0	0	0		4	0
chr6	154743639	154744117	circ_1937	12	-	0	0	0	2	1		3	6
chr17	15968183	15990659	circ_1938	3	-	0	0	0	0	0		3	0
chr10	75848953	75854219	circ_1939	15	-	0	0	0	0	0		5	10
chr6	109796601	109798133	circ_1940	25	-	0	2	0	3	2		8	10
chr17	19850719	19871774	circ_1941	3	-	1	2	0	0	0		0	0
chr17	59934418	59937268	circ_1942	8	-	1	1	0	0	0		0	6
chr10	69726439	69797926	circ_1943	18	-	1	8	0	0	1		5	3
chr1	243299444	243349724	circ_1944	4	-	0	4	0	0	0		0	0
chr17	34910660	34913176	circ_1945	5	+	0	0	0	0	1		4	0
chr5	76754886	76785397	circ_1946	7	-	0	0	0	0	0		7	0
chr5	37026330	37027514	circ_1947	13	-	0	0	0	3	1		8	1
chr11	47505940	47510576	circ_1948	24	-	0	1	0	1	3		11	8
chr12	110974728	110989773	circ_1949	21	+	0	0	0	1	4		12	4
chr17	17924436	17929730	circ_1950	19	-	0	0	0	1	3		10	5
chr17	34854109	34855004	circ_1951	6	-	0	0	0	0	0		0	6
chr6	133782251	133804253	circ_1952	8	+	0	3	0	0	1		4	0
chr20	31979947	31981872	circ_1953	14	-	0	0	1	0	0		1	12
chr3	9430233	9430527	circ_1954	5	-	0	0	0	0	0		0	5
chr17	41598736	41599594	circ_1955	23	+	0	0	0	0	2		21	0
chr17	41345110	41349123	circ_1956	7	-	1	0	0	0	0		0	6
chr21	46536847	46558290	circ_1957	7	+	1	0	0	0	2		0	4
chr14	31097414	31122794	circ_1958	25	+	3	0	0	0	6		8	8
chr3	9804597	9804897	circ_1959	7	-	0	0	0	1	0		0	6
chr8	29194728	29197760	circ_1960	4	-	0	0	0	0	0		4	0
chr4	88814440	88814741	circ_1961	3	-	0	0	0	3	0		0	0
chr22	41734316	41735195	circ_1962	42	+	0	1	0	0	4		13	24
chr8	128152988	128215465	circ_1963	15	-	3	0	0	0	4		8	0
chr1	179081443	179084165	circ_1964	9	-	0	0	0	0	0		0	9
chr20	47846735	47847652	circ_1965	5	+	0	0	0	0	0		0	5
chr9	126519981	126641300	circ_1966	155	-	1	4	4	2	16		39	89
chr6	88945979	88990668	circ_1967	8	-	0	0	0	0	0		0	8
chr15	51018269	51023236	circ_1968	4	-	0	0	0	0	0		4	0
chr14	52936754	52937398	circ_1969	3	-	0	0	0	0	0		0	3
chr18	48581150	48586286	circ_1970	8	+	0	0	0	0	0		8	0
chr1	93691889	93705453	circ_1971	4	+	0	0	0	0	0		0	4
chr8	130861488	130866589	circ_1972	12	+	0	0	0	0	0		0	12
chr20	25295560	25300954	circ_1973	3	-	0	2	0	0	1		0	0
chr22	29095825	29130715	circ_1974	48	-	0	4	0	2	1		9	32
chr11	73936249	73950301	circ_1975	6	-	1	0	1	0	0		4	0
chr16	28391049	28405712	circ_1976	9	+	0	0	1	4	0		0	4
chr16	10513437	10567846	circ_1977	10	+	0	0	0	1	0		0	9
chr16	74678259	74695349	circ_1978	10	-	0	1	0	0	2		3	4
chr19	10274001	10277361	circ_1979	10	-	0	0	0	0	0		0	10
chr10	131969847	131973353	circ_1980	5	+	1	0	0	0	0		4	0
chr7	148456639	148484212	circ_1981	6	+	0	0	0	0	0		0	6
chr10	225933	288079	circ_1982	4	-	0	0	0	0	0		4	0
chr17	80141649	80146295	circ_1983	15	-	0	0	0	0	5		10	0
chr5	137497391	137497835	circ_1984	8	+	0	0	0	0	0		0	8
chr9	116791012	116798657	circ_1985	5	-	0	0	0	0	0		5	0
chr16	56419830	56443500	circ_1986	3	-	0	0	0	0	0		3	0
chr12	1863423	1882127	circ_1987	13	+	0	0	0	2	3		0	8
chr16	18234158	18247188	circ_1988	4	+	0	0	0	2	0		0	2
chr19	34922765	34957919	circ_1989	17	+	4	4	0	0	0		0	9
chr14	67014330	67017899	circ_1990	3	+	0	0	0	1	0		0	2
chr12	112371689	112376014	circ_1991	4	+	0	0	0	1	2		1	0
chr2	174228545	174232559	circ_1992	3	-	0	0	0	0	0		0	3
chr5	137342678	137356886	circ_1993	57	-	3	14	1	1	0		8	30
chr1	229622117	229623360	circ_1994	12	-	0	0	1	0	0		2	9
chr14	50923233	50930851	circ_1995	3	+	0	0	0	0	0		3	0
chr1	100843101	100856380	circ_1996	17	-	0	0	0	1	0		0	16
chr2	70033516	70039841	circ_1997	16	+	0	1	0	0	6		9	0
chr9	74810415	74828907	circ_1998	12	+	0	2	0	0	1		9	0
chr16	72402551	72429030	circ_1999	4	-	0	0	0	0	0		0	4
[truncated: 42,918 more rows]
