# Supplementary material for: Improved circRNA Identification by Combining Prediction Algorithms
Source: Front Cell Dev Biol. 2018 Mar 5;6:20. doi: 10.3389/fcell.2018.00020 (PMC5844931; doi:10.3389/fcell.2018.00020)
Supplement: Supplementary file 2 [file Presentation2.ZIP › GSE53327/find_circ.bed]

#chrom	start	end	names	total_junction	strand	total_SA	total_SD	SRR1049826_BSJ	SRR1049827_BSJ	SRR1049828_BSJ	SRR1049829_BSJ	SRR1049830_BSJ	SRR1049831_BSJ	SRR1049832_BSJ	SRR1049833_BSJ
chr1	10335485	10342591	circ_1	2	+	2	1	0	0	0	0	2	0	0	0
chr1	36208741	36209131	circ_2	2	-	35	68	0	0	0	0	0	2	0	0
chr6	167435896	167458064	circ_3	10	+	44	0	0	0	0	0	0	2	8	0
chr21	46603802	46640885	circ_4	3	+	0	0	0	0	0	0	0	3	0	0
chr22	19217360	19230459	circ_5	9	-	57	61	0	0	0	0	0	0	9	0
chr14	64879189	64891649	circ_6	2	+	37	94	0	0	0	2	0	0	0	0
chr5	64817301	64825026	circ_7	3	-	7	5	0	0	0	0	3	0	0	0
chr22	31335607	31354680	circ_8	3	-	4	23	0	0	0	0	0	0	3	0
chr1	165651343	165652347	circ_9	2	-	13	26	0	0	0	0	2	0	0	0
chr16	22328435	22337599	circ_10	8	+	27	11	0	0	0	0	0	8	0	0
chr16	354303	364683	circ_11	386	-	2140	444	6	17	3	5	56	44	94	161
chr17	40272242	40282608	circ_12	11	-	557	147	0	0	0	0	0	0	0	11
chr17	64685068	64731780	circ_13	4	+	27	44	0	0	0	0	0	0	4	0
chr22	41697717	41728231	circ_14	2	+	0	6	0	0	0	0	2	0	0	0
chr6	111650734	111678328	circ_15	4	-	0	55	0	0	0	0	0	0	0	4
chr12	104721292	104733051	circ_16	4	+	501	684	0	0	0	0	0	0	4	0
chr3	45488382	45500378	circ_17	2	+	5	4	0	0	0	0	2	0	0	0
chr11	129739388	129740156	circ_18	5	-	72	60	0	0	0	0	2	0	0	3
chr15	28357104	28358256	circ_19	4	-	0	0	0	0	0	4	0	0	0	0
chr14	21967540	21972024	circ_20	10	-	59	0	0	0	0	0	0	0	0	10
chr13	33306237	33309467	circ_21	500	+	481	161	7	33	5	9	52	54	221	119
chr12	96704829	96728643	circ_22	18	-	43	139	0	2	0	0	2	0	14	0
chr7	151980067	152055760	circ_23	4	-	8	0	0	0	0	0	4	0	0	0
chr4	83882542	83900159	circ_24	4	-	3	3	0	0	0	0	0	0	4	0
chr15	72645408	72648958	circ_25	2	-	12	10	0	0	0	0	2	0	0	0
chr2	227729319	227773594	circ_26	2	+	2	34	0	0	0	0	2	0	0	0
chr7	40027197	40027857	circ_27	275	+	290	340	7	20	0	12	10	35	79	112
chrX	117162386	117163061	circ_28	17	-	2	30	0	0	0	0	5	0	12	0
chr12	46591701	46592526	circ_29	4	-	76	354	0	0	0	0	0	0	4	0
chr15	43724391	43730614	circ_30	13	-	103	185	0	0	0	0	0	0	13	0
chr8	131370262	131374017	circ_31	1402	-	120	149	53	106	0	0	236	0	1007	0
chr20	36685933	36694658	circ_32	386	+	765	265	9	10	9	0	23	53	107	175
chr11	111909967	111915954	circ_33	3	+	505	380	0	0	3	0	0	0	0	0
chr7	120478830	120480163	circ_34	10	-	5	1	0	0	0	0	5	0	5	0
chr11	8673346	8701610	circ_35	17	-	14	24	0	0	0	0	0	0	6	11
chr12	51500307	51512555	circ_36	29	-	157	149	0	2	0	0	2	21	4	0
chr18	9195548	9221997	circ_37	57	+	314	32	4	5	0	6	0	10	16	16
chr4	54292038	54294350	circ_38	155	+	1927	320	0	2	11	7	5	32	20	78
chr17	30772778	30781637	circ_39	4	+	0	113	0	0	0	0	0	4	0	0
chr4	184932739	184934517	circ_40	2	+	5	0	0	0	0	0	0	0	2	0
chr12	70704674	70704797	circ_41	2	+	339	426	0	2	0	0	0	0	0	0
chr6	76331247	76344527	circ_42	107	+	131	125	2	0	0	5	5	11	58	26
chr12	7556130	7586290	circ_43	5	-	0	0	0	0	0	0	0	0	0	5
chr6	129921786	129939997	circ_44	2	-	300	68	0	0	0	2	0	0	0	0
chr6	35825037	35858790	circ_45	3	-	103	139	0	3	0	0	0	0	0	0
chr7	110907226	110915209	circ_46	3	-	4	1	0	0	0	0	3	0	0	0
chr1	213251037	213261404	circ_47	4	+	12	0	0	0	0	0	0	4	0	0
chr1	236744521	236751343	circ_48	16	-	51	752	0	0	0	0	0	0	0	16
chr4	103432036	103459113	circ_49	12	+	0	31	0	0	0	0	3	0	9	0
chr21	46533510	46554747	circ_50	8	+	0	117	0	0	0	0	0	0	8	0
chr10	99502850	99504672	circ_51	26	+	56	155	0	2	0	0	2	0	3	19
chr6	44102297	44108835	circ_52	4	+	21	64	0	0	0	0	0	0	4	0
chr19	40327195	40328483	circ_53	12	-	1405	317	0	0	0	0	2	0	6	4
chr10	12442014	12445410	circ_54	4	+	8	0	0	0	0	0	0	0	4	0
chr15	43008874	43011764	circ_55	8	+	22	0	0	0	0	0	0	4	4	0
chr1	184671944	184677478	circ_56	2	-	13	0	0	0	0	0	2	0	0	0
chr2	177161587	177202305	circ_57	66	+	56	0	0	13	0	0	6	14	25	8
chr17	40764092	40765091	circ_58	8	+	336	1744	0	4	0	0	0	0	4	0
chr16	70416732	70429051	circ_59	2	+	0	0	0	0	0	2	0	0	0	0
chr1	233296028	233388534	circ_60	2	-	8	24	0	0	0	0	0	0	2	0
chr2	238626404	238636578	circ_61	3	+	0	0	0	0	0	0	0	0	0	3
chr1	5964676	6046387	circ_62	40	-	14	54	0	0	0	0	0	16	0	24
chr4	7770570	7780603	circ_63	6	-	105	150	0	0	0	0	0	0	6	0
chr15	66828270	66839043	circ_64	92	+	44	118	0	0	0	7	7	11	63	4
chr9	138824902	138831605	circ_65	17	-	140	4	0	0	0	0	0	17	0	0
chr8	15588174	15605974	circ_66	5	+	3	1	0	0	0	0	5	0	0	0
chr1	98187065	98206035	circ_67	2	-	2	9	0	0	0	0	2	0	0	0
chr16	532524	546859	circ_68	20	+	0	21	0	0	0	0	0	0	20	0
chr2	191792031	191819544	circ_69	2	+	30	14	2	0	0	0	0	0	0	0
chr12	4661944	4677214	circ_70	2	+	0	2	0	0	0	0	2	0	0	0
chrX	17121840	17124175	circ_71	2	+	18	0	0	2	0	0	0	0	0	0
chr7	127527954	127569382	circ_72	8	+	885	944	0	6	0	0	2	0	0	0
chr2	232003449	232011070	circ_73	5	+	92	141	2	0	0	0	3	0	0	0
chr16	27720025	27720241	circ_74	9	+	19	5	0	0	0	0	0	0	9	0
chr6	47563596	47580272	circ_75	3	+	16	0	0	0	0	0	0	0	3	0
chr7	73657475	73661093	circ_76	37	-	480	780	0	0	0	0	0	12	0	25
chr1	145650482	145687091	circ_77	9	+	21	11	0	0	0	0	0	0	9	0
chr9	94991282	95015735	circ_78	11	-	728	386	2	0	0	0	0	0	0	9
chr3	185194002	185206804	circ_79	43	-	168	14	0	0	0	0	0	11	11	21
chr2	69597132	69601245	circ_80	4	-	152	228	0	4	0	0	0	0	0	0
chr10	70673814	70726959	circ_81	3	+	39	1161	0	0	3	0	0	0	0	0
chr16	80638191	80654832	circ_82	17	-	278	0	3	0	0	0	3	0	11	0
chr2	152279463	152292094	circ_83	6	+	263	157	0	0	0	0	2	0	0	4
chr2	42867312	42887002	circ_84	11	+	2	30	0	0	0	0	4	0	7	0
chr19	4703897	4704316	circ_85	3	-	287	126	0	0	0	0	0	0	0	3
chr18	2920274	2925366	circ_86	2	-	58	0	0	0	0	0	0	0	2	0
chr16	15789764	15790717	circ_87	4	+	3	19	0	0	0	0	0	0	4	0
chr9	131104364	131112854	circ_88	2	+	0	91	0	0	0	0	0	0	2	0
chr14	50175876	50177099	circ_89	5	+	0	0	0	0	0	0	0	0	0	5
chr13	21729831	21732264	circ_90	2	-	10	23	2	0	0	0	0	0	0	0
chr2	96954400	96964158	circ_91	2	-	237	388	0	0	2	0	0	0	0	0
chr7	98530863	98533298	circ_92	5	+	12	37	0	0	0	0	0	0	5	0
chr17	80521229	80529746	circ_93	261	+	245	545	0	8	7	12	8	38	63	125
chr1	186823417	186839648	circ_94	2	+	4	6	0	0	0	0	2	0	0	0
chrX	123156380	123164975	circ_95	12	+	46	23	0	0	0	0	5	0	7	0
chr2	24005738	24011517	circ_96	4	-	0	16	0	0	0	0	0	0	0	4
chr19	4941539	4947223	circ_97	3	+	101	0	0	0	0	0	3	0	0	0
chr16	11133610	11214623	circ_98	4	+	367	109	0	0	0	0	0	0	4	0
chr1	46733130	46736457	circ_99	2	+	5	2	0	0	0	0	2	0	0	0
chr13	73505302	73506836	circ_100	10	+	58	0	0	0	0	8	2	0	0	0
chr1	156288658	156307580	circ_101	2	-	13	3183	0	0	0	2	0	0	0	0
chr14	31771500	31777226	circ_102	4	-	13	10	0	0	0	0	4	0	0	0
chr1	212125906	212142045	circ_103	31	-	4	0	0	0	0	0	2	0	0	29
chr10	27423759	27425314	circ_104	10	-	73	80	0	0	0	0	5	0	5	0
chr17	29192721	29196664	circ_105	9	+	15	30	0	0	0	0	0	0	0	9
chr16	74957823	74985441	circ_106	7	-	101	63	0	0	0	0	0	2	5	0
chr11	65427775	65427962	circ_107	6	-	0	0	0	0	0	0	0	0	6	0
chr2	122215262	122218769	circ_108	2	-	6	4	0	0	0	0	2	0	0	0
chr15	43276094	43282318	circ_109	5	-	19	36	0	0	5	0	0	0	0	0
chr8	141840570	141900868	circ_110	87	-	786	334	2	7	5	0	13	3	57	0
chr2	48573339	48573890	circ_111	76	+	521	380	0	0	4	4	2	14	0	52
chr1	5982119	6012896	circ_112	5	-	34	0	0	0	0	5	0	0	0	0
chr9	22046749	22056386	circ_113	47	+	135	33	4	2	0	0	9	0	32	0
chr4	13338516	13383218	circ_114	2	-	9	1	0	0	0	0	2	0	0	0
chr17	638540	638915	circ_115	4	-	0	0	0	0	0	0	0	0	0	4
chr7	86792810	86811653	circ_116	5	+	68	8	0	0	0	0	0	0	0	5
chr12	122393604	122406075	circ_117	2	+	3	5	0	0	0	0	0	2	0	0
chr10	70725132	70730106	circ_118	10	+	274	523	0	0	0	0	0	0	0	10
chr4	19657115	19676645	circ_119	6	+	0	0	0	0	0	0	0	0	6	0
chr9	32966673	32986028	circ_120	9	-	97	6	0	0	0	0	0	0	9	0
chr12	114352773	114377965	circ_121	2	-	99	243	0	0	0	0	0	0	0	2
chr2	224744840	224749466	circ_122	7	-	70	13	0	0	0	0	0	0	0	7
chr6	42940620	42942776	circ_123	12	-	124	3	0	0	2	0	2	0	0	8
chr17	4186092	4200104	circ_124	39	-	22	91	0	0	0	0	4	0	11	24
chr16	28967298	28975360	circ_125	52	+	845	0	0	2	3	8	0	12	4	23
chr1	197093239	197094321	circ_126	2	-	159	159	2	0	0	0	0	0	0	0
chr15	22835915	22842183	circ_127	13	+	17	49	0	0	0	0	0	0	0	13
chr11	68115314	68125315	circ_128	18	+	3	332	0	0	0	0	2	3	13	0
chr10	11551593	11569566	circ_129	82	-	355	213	2	0	7	0	5	9	29	30
chr12	122825299	122826244	circ_130	25	-	149	243	0	2	2	0	4	0	5	12
chr15	52540896	52575089	circ_131	2	-	53	48	2	0	0	0	0	0	0	0
chr5	179136873	179143295	circ_132	61	+	10623	13016	2	8	0	8	0	5	14	24
chr11	74495477	74500744	circ_133	2	+	0	82	0	0	0	0	0	0	2	0
chr2	240274372	240275070	circ_134	9	-	0	169	0	0	0	0	4	0	5	0
chr12	40077216	40078729	circ_135	8	+	8	15	0	0	0	0	0	0	0	8
chr1	62970300	62995117	circ_136	14	-	21	2	0	0	0	0	0	14	0	0
chr19	39883103	39884277	circ_137	13	+	104	96	0	0	0	0	2	0	11	0
chr2	236503606	236504853	circ_138	4	+	2	0	0	0	0	0	0	0	4	0
chr16	71803525	71805155	circ_139	8	-	56	23	0	0	0	0	2	0	6	0
chr1	28362054	28374937	circ_140	69	-	43	301	0	0	0	0	4	12	12	41
chr8	19196115	19196260	circ_141	2	+	0	0	0	2	0	0	0	0	0	0
chr3	196742235	196743240	circ_142	5	-	0	5	0	0	0	0	0	0	0	5
chr9	110068659	110081160	circ_143	3	+	30	776	0	3	0	0	0	0	0	0
chrX	11174648	11207104	circ_144	10	-	271	343	0	0	0	0	0	3	0	7
chr14	73412591	73414123	circ_145	2	+	3	0	0	0	0	0	2	0	0	0
chr8	117767904	117768258	circ_146	4	-	0	277	0	0	0	0	0	0	0	4
chr1	41450492	41466789	circ_147	2	+	50	138	0	0	0	0	0	0	2	0
chr5	14304569	14336836	circ_148	8	+	272	69	0	0	0	0	3	0	5	0
chr16	746772	747419	circ_149	99	-	38	213	2	6	0	0	35	0	56	0
chr4	123859280	123949550	circ_150	4	+	38	19	0	0	0	0	0	0	4	0
chr9	115200710	115204050	circ_151	18	+	374	461	4	6	0	0	0	0	8	0
chr21	38850482	38868560	circ_152	2	+	99	637	0	0	0	0	0	2	0	0
chr2	43732760	43755127	circ_153	9	-	11	72	0	0	0	0	4	0	5	0
chr1	180945253	180974599	circ_154	10	-	76	5	0	0	0	0	0	7	0	3
chr20	48259004	48273239	circ_155	9	-	136	100	0	0	0	0	0	0	0	9
chr17	20149238	20200390	circ_156	16	+	110	260	0	0	0	0	3	0	13	0
chr10	102689073	102707604	circ_157	7	+	67	11	0	0	0	0	0	0	0	7
chr10	13169744	13178897	circ_158	19	+	11	0	0	0	0	0	8	0	11	0
chr8	53597958	53598716	circ_159	6	-	0	26	0	0	0	0	0	0	6	0
chr10	123596232	123683844	circ_160	12	-	19	48	0	0	0	0	3	0	9	0
chr8	28827559	28828036	circ_161	27	+	259	61	0	0	0	0	0	6	0	21
chr15	44887456	44889141	circ_162	3	-	16	29	0	0	0	0	0	3	0	0
chr15	41020908	41023542	circ_163	21	+	336	0	0	0	0	0	0	4	0	17
chr18	72378324	72378958	circ_164	4	-	0	0	0	0	0	0	0	0	4	0
chr9	131071957	131073880	circ_165	16	-	329	0	0	0	0	0	4	0	0	12
chr17	19823348	19839743	circ_166	21	-	64	31	3	0	0	0	3	0	15	0
chr2	153520651	153530220	circ_167	3	-	9	13	0	0	0	0	0	0	3	0
chr6	158982328	159052421	circ_168	13	+	0	105	0	0	0	0	0	0	0	13
chr5	78915434	78919312	circ_169	20	+	29	31	0	0	0	0	5	11	4	0
chr1	11968994	11969118	circ_170	3	+	0	0	0	0	0	3	0	0	0	0
chr15	82218013	82218366	circ_171	4	-	7	0	0	0	0	0	0	0	4	0
chr16	7929540	7944397	circ_172	13	-	78	20	0	0	0	0	0	13	0	0
chr1	12422775	12423303	circ_173	9	+	98	34	0	0	0	0	0	0	0	9
chr7	24856228	24888795	circ_174	31	-	216	224	0	0	3	0	0	0	19	9
chr1	9790462	9790763	circ_175	2	-	14	0	0	0	0	0	2	0	0	0
chr11	14793482	14840755	circ_176	2	+	3	6	0	0	0	0	0	0	2	0
chr11	68272612	68305359	circ_177	76	+	155	368	0	2	0	0	4	10	18	42
chr14	45644273	45646179	circ_178	26	+	38	21	0	4	0	0	0	6	16	0
chr4	166946467	166996155	circ_179	2	+	36	8	0	0	0	0	2	0	0	0
chr15	58284902	58306479	circ_180	185	-	4075	2513	0	0	8	4	0	46	0	127
chr21	17586576	17603435	circ_181	7	+	0	2	0	0	0	0	2	0	5	0
chr2	24777257	24816590	circ_182	13	+	1	0	0	0	0	0	0	6	7	0
chr1	162546566	162567648	circ_183	5	+	1382	410	0	0	0	5	0	0	0	0
chr9	7011697	7015929	circ_184	4	+	8	6	0	0	0	0	4	0	0	0
chr18	12951853	12963370	circ_185	5	+	18	82	0	0	0	0	0	0	5	0
chr7	100160305	100160427	circ_186	4	+	14	0	0	0	4	0	0	0	0	0
chr9	37495165	37498221	circ_187	51	+	1762	851	0	0	0	6	5	14	8	18
chr6	114270142	114289601	circ_188	4	-	0	70	0	0	0	0	0	0	0	4
chr14	104488493	104491017	circ_189	9	+	12	31	0	0	0	0	0	0	9	0
chr15	44859621	44865018	circ_190	2	-	1	1	0	0	0	0	2	0	0	0
chr13	50771156	50771575	circ_191	6	+	0	0	0	0	0	0	0	0	0	6
chr14	103296670	103342862	circ_192	10	+	18	208	2	0	0	2	0	0	0	6
chr10	70759470	70770771	circ_193	2	+	0	28	0	0	0	0	0	0	2	0
chr4	6862743	6882644	circ_194	8	+	0	0	0	0	0	0	0	0	0	8
chr17	53024621	53027487	circ_195	12	+	26	1	0	0	0	0	0	0	12	0
chr7	148514968	148516779	circ_196	12	-	156	70	0	0	0	0	0	4	8	0
chr15	76205543	76206546	circ_197	27	+	63	250	0	3	0	0	2	3	5	14
chr12	32866142	32875567	circ_198	27	+	285	368	0	6	0	0	6	0	13	2
chr19	33108494	33116872	circ_199	9	-	412	63	0	0	0	0	0	0	0	9
chr12	4634419	4645385	circ_200	2	-	3	32	0	0	0	0	0	0	2	0
chr6	160819010	160841176	circ_201	2	+	13	0	0	2	0	0	0	0	0	0
chr9	90121734	90152708	circ_202	2	+	1	1	0	0	0	2	0	0	0	0
chr7	134217755	134254281	circ_203	7	+	1	0	2	5	0	0	0	0	0	0
chr20	10025041	10026345	circ_204	7	+	28	1	0	0	0	0	0	0	7	0
chr4	23121942	23124059	circ_205	7	+	36	3	0	0	2	0	0	5	0	0
chr17	40009914	40011573	circ_206	2	-	33	0	0	0	0	2	0	0	0	0
chr17	34144719	34147441	circ_207	4	+	84	143	0	0	0	0	0	0	4	0
chrX	62875373	62898452	circ_208	26	-	36	26	0	0	0	0	0	0	26	0
chr1	155184358	155204891	circ_209	33	-	96	16	15	0	0	0	0	0	18	0
chr21	25282958	25288932	circ_210	3	+	0	0	0	0	0	0	0	3	0	0
chr12	70723202	70724249	circ_211	13	+	423	445	0	4	0	5	2	2	0	0
chr3	127801325	127806641	circ_212	14	-	0	866	0	8	2	4	0	0	0	0
chr7	25191214	25194811	circ_213	2	-	0	0	0	0	0	0	0	2	0	0
chr7	30638411	30643188	circ_214	3	+	33	38	0	0	0	0	0	3	0	0
chr4	22342642	22368953	circ_215	7	-	0	1	0	0	0	0	0	0	7	0
chr9	139784800	139794972	circ_216	6	+	0	73	0	0	0	0	0	6	0	0
chr4	76573822	76581054	circ_217	25	-	1166	629	2	0	0	2	0	5	16	0
chr3	37089009	37093201	circ_218	8	+	6	0	0	0	0	0	0	3	5	0
chr11	120347369	120348235	circ_219	62	+	5	551	0	3	0	0	16	7	25	11
chr11	85742510	85742653	circ_220	9	-	309	1255	0	0	0	0	0	0	0	9
chr15	65772559	65773953	circ_221	11	-	243	126	0	2	0	2	0	0	2	5
chr22	22312863	22314821	circ_222	7	-	409	56	0	0	0	0	0	0	0	7
chr12	113603448	113617810	circ_223	8	-	690	294	0	0	0	0	0	0	0	8
chr11	110007387	110008139	circ_224	3	+	0	37	0	0	0	0	0	0	3	0
chr11	94209471	94212877	circ_225	5	-	0	0	0	0	0	0	0	0	0	5
chr19	2790418	2799789	circ_226	2	+	86	370	0	0	2	0	0	0	0	0
chr3	93707515	93722752	circ_227	3	+	0	0	0	0	0	0	3	0	0	0
chr2	236877105	236878331	circ_228	16	+	137	0	0	0	0	0	0	6	0	10
chr11	12247717	12248678	circ_229	2	+	46	75	0	0	0	0	0	2	0	0
chr22	41527391	41527637	circ_230	6	+	66	44	0	0	0	0	0	0	6	0
chr13	46559431	46563232	circ_231	5	-	17	4	0	0	0	0	0	0	5	0
chr5	32722645	32739136	circ_232	15	+	0	155	0	0	0	0	6	0	9	0
chr9	125075505	125085091	circ_233	5	+	30	0	0	0	0	0	0	0	5	0
chrX	151908777	151923738	circ_234	73	+	100	6	7	20	6	20	3	0	8	9
chr12	133389892	133398897	circ_235	19	-	168	404	0	0	0	0	0	0	0	19
chr6	149846278	149862722	circ_236	5	-	30	13	0	0	0	0	0	0	0	5
chr7	102517913	102518897	circ_237	2	-	7	0	0	0	0	0	0	0	2	0
chr19	17311638	17312716	circ_238	2	+	9	0	0	0	0	0	2	0	0	0
chr15	94841429	94884153	circ_239	17	+	63	9	0	0	0	0	2	0	15	0
chr22	19978107	19998031	circ_240	4	-	1	151	0	0	0	0	0	0	0	4
chr14	31050069	31050322	circ_241	14	+	0	2	0	0	0	0	0	8	6	0
chr1	173921123	173921276	circ_242	3	-	9	39	0	0	0	0	0	0	3	0
chr8	97892025	97892233	circ_243	51	+	78	60	0	0	8	0	0	28	0	15
chr6	43521109	43523701	circ_244	4	-	27	79	0	0	0	0	0	0	4	0
chr2	170396560	170401345	circ_245	2	-	418	139	0	0	0	2	0	0	0	0
chr9	126345447	126414402	circ_246	3	-	80	69	0	0	0	0	0	0	3	0
chr9	127074787	127076264	circ_247	6	+	85	40	0	0	0	0	0	0	6	0
chr12	89996819	89998123	circ_248	10	-	277	218	2	0	0	0	5	0	3	0
chr5	95099211	95124562	circ_249	23	+	767	119	0	0	0	0	3	4	16	0
chr7	157015947	157024021	circ_250	15	+	123	351	0	0	0	0	0	0	0	15
chr1	33290913	33295668	circ_251	76	+	199	384	3	6	0	5	5	0	18	39
chr16	89815066	89833645	circ_252	68	-	291	183	0	4	0	0	0	6	8	50
chr12	72003959	72025667	circ_253	2	-	66	0	0	2	0	0	0	0	0	0
chrX	106882524	106890995	circ_254	7	+	135	353	0	0	0	0	0	0	7	0
chr3	172486796	172504364	circ_255	31	+	662	762	0	2	0	0	3	0	26	0
chr12	117198200	117274087	circ_256	5	+	0	43	0	0	0	0	0	5	0	0
chr1	183083665	183087281	circ_257	2	+	102	71	0	0	0	0	0	0	2	0
chr19	36579939	36580208	circ_258	21	+	136	127	2	0	0	0	0	9	10	0
chr11	85687665	85692271	circ_259	14	-	212	2089	0	0	0	0	0	2	4	8
chr2	10794606	10808849	circ_260	20	-	137	28	0	0	0	0	0	0	0	20
chr15	81440198	81456325	circ_261	10	+	52	20	0	0	0	0	0	2	0	8
chr9	72746434	72785543	circ_262	2	+	9	0	0	0	0	0	2	0	0	0
chr19	33604672	33605325	circ_263	50	+	82	50	0	0	0	6	2	6	14	22
chr1	17964382	17966797	circ_264	2	+	3	8	0	0	0	0	2	0	0	0
chr1	155691307	155695810	circ_265	67	+	691	497	0	0	0	5	9	6	13	34
chr1	226333760	226333887	circ_266	3	-	0	0	0	3	0	0	0	0	0	0
chr9	139793164	139794124	circ_267	8	+	20	140	0	0	0	0	2	0	6	0
chr2	203921149	203942560	circ_268	11	+	0	28	0	0	0	0	0	0	0	11
chr12	93258635	93273185	circ_269	3	-	0	1	0	0	0	0	0	0	3	0
chr5	122868262	122927108	circ_270	5	+	1	169	0	5	0	0	0	0	0	0
chr20	25394425	25397838	circ_271	4	+	3	67	0	0	0	0	0	4	0	0
chr15	63821212	63829355	circ_272	73	+	44	1093	3	2	0	0	3	10	39	16
chr13	49742748	49749677	circ_273	10	+	198	132	0	3	0	0	2	0	5	0
chr17	58372043	58422969	circ_274	6	-	35	24	0	0	0	0	0	0	0	6
chr10	69716175	69716733	circ_275	10	-	192	0	0	0	0	0	0	0	10	0
chr1	224492437	224492868	circ_276	11	-	73	40	0	0	0	0	0	5	6	0
chr9	33351613	33352717	circ_277	4	+	0	49	0	0	0	0	0	0	4	0
chr17	80417867	80441655	circ_278	2	+	88	124	0	2	0	0	0	0	0	0
chr6	15452236	15452406	circ_279	14	+	403	259	0	0	0	0	0	0	2	12
chr9	134067594	134077104	circ_280	2	+	358	269	0	0	2	0	0	0	0	0
chr16	10524467	10525312	circ_281	17	+	66	118	0	0	0	0	0	4	8	5
chr10	24954643	24959326	circ_282	3	-	12	0	0	0	0	0	0	0	0	3
chr16	3340301	3340553	circ_283	2	+	0	0	0	2	0	0	0	0	0	0
chr2	43969879	43973102	circ_284	20	+	10	8	0	0	0	10	0	0	0	10
chr8	68211443	68213615	circ_285	20	-	19	39	0	0	0	0	2	0	10	8
chr8	90623662	90624218	circ_286	4	-	1	0	0	0	0	0	4	0	0	0
chr10	104679223	104679364	circ_287	2	-	0	0	0	2	0	0	0	0	0	0
chr3	100432486	100455560	circ_288	2	+	15	41	0	0	0	0	0	0	2	0
chr7	40027197	40085624	circ_289	2	+	28	18	0	0	0	0	0	0	2	0
chr15	42613982	42622870	circ_290	7	+	26	15	0	0	0	0	0	0	0	7
chr3	13417003	13438988	circ_291	2	-	473	246	0	0	0	2	0	0	0	0
chr15	43438690	43447029	circ_292	4	+	2	46	0	0	0	0	0	0	4	0
chr17	41455038	41459028	circ_293	2	-	6	5	0	2	0	0	0	0	0	0
chr2	43625109	43657441	circ_294	12	-	17	18	0	0	0	0	2	0	10	0
chrX	134990247	134993491	circ_295	4	+	8	0	0	0	0	0	0	4	0	0
chrX	18917366	18918787	circ_296	2	-	0	0	0	0	0	0	2	0	0	0
chr3	142215202	142224145	circ_297	2	-	26	27	0	0	0	0	0	0	2	0
chr1	22434368	22440048	circ_298	2	+	0	0	2	0	0	0	0	0	0	0
chr14	35269429	35272194	circ_299	14	-	17	0	0	0	0	0	2	0	12	0
chrX	19371199	19377758	circ_300	4	+	514	0	0	0	0	0	0	0	4	0
chr17	4084548	4088341	circ_301	2	-	44	46	2	0	0	0	0	0	0	0
chr6	76331247	76350420	circ_302	2	+	47	2	0	2	0	0	0	0	0	0
chr20	10536878	10541468	circ_303	113	+	34	38	2	0	2	0	3	24	23	59
chr18	36738948	36741058	circ_304	3	-	0	0	0	0	0	0	0	0	3	0
chr2	15614190	15614390	circ_305	3	-	0	261	0	0	0	0	0	0	0	3
chr4	26719554	26750148	circ_306	2	+	6	13	0	0	0	0	0	0	0	2
chr9	111795586	111870850	circ_307	11	-	110	231	0	5	0	0	0	0	6	0
chr3	135820848	135825164	circ_308	4	+	3	0	0	0	0	0	0	0	4	0
chr10	21827761	21831054	circ_309	2	+	5	0	0	0	0	0	2	0	0	0
chr20	47688822	47707559	circ_310	2	+	1119	1289	0	0	0	2	0	0	0	0
chr7	114066556	114139148	circ_311	2	+	0	0	0	0	0	0	0	0	2	0
chr11	11906013	11944438	circ_312	2	+	194	302	0	0	2	0	0	0	0	0
chr17	44127898	44145033	circ_313	14	-	162	95	0	0	0	0	2	0	0	12
chr16	28157414	28181230	circ_314	45	-	549	483	4	0	0	0	6	0	4	31
chr3	171969049	171979873	circ_315	227	+	1721	16	2	16	0	4	12	9	106	78
chr1	167988782	167992285	circ_316	11	+	2	19	0	0	0	0	2	0	9	0
chr9	96233422	96261168	circ_317	361	+	1419	712	9	23	12	5	51	54	103	104
chr12	10319310	10321774	circ_318	5	-	13	15	0	0	0	0	0	0	5	0
chr4	151792496	151814301	circ_319	4	-	217	552	0	0	0	4	0	0	0	0
chr4	2339133	2355800	circ_320	4	-	0	29	0	0	0	0	0	0	4	0
chr15	58284902	58287337	circ_321	3	-	559	1013	0	0	0	3	0	0	0	0
chr17	61228630	61230233	circ_322	4	+	0	0	0	0	0	0	0	0	4	0
chr12	13061176	13062105	circ_323	3	+	48	42	0	0	0	0	3	0	0	0
chr19	4499487	4499716	circ_324	3	+	133	52	0	0	0	0	0	0	0	3
chr11	14839728	14882912	circ_325	3	+	225	49	0	3	0	0	0	0	0	0
chr2	152403942	152410539	circ_326	2	-	0	0	0	0	0	0	0	0	2	0
chr1	70694104	70705203	circ_327	27	+	88	117	0	0	0	0	0	0	0	27
chr19	49348626	49355583	circ_328	19	-	4	43	0	0	0	0	0	7	0	12
chr12	26147981	26220646	circ_329	2	+	0	144	2	0	0	0	0	0	0	0
chr5	133534776	133536765	circ_330	6	-	101	140	0	0	0	0	0	0	6	0
chr2	61717776	61761038	circ_331	2	-	274	324	2	0	0	0	0	0	0	0
chr2	236465801	236466410	circ_332	4	+	0	0	0	2	2	0	0	0	0	0
chr5	112327850	112337371	circ_333	7	+	0	45	0	0	0	0	0	0	7	0
chr2	86378419	86393767	circ_334	14	-	45	110	0	0	0	0	0	4	0	10
chr6	158317858	158348246	circ_335	2	+	281	282	0	0	2	0	0	0	0	0
chr17	30320883	30322781	circ_336	22	+	61	18	0	0	0	0	2	14	0	6
chr16	4029116	4043511	circ_337	5	-	88	92	0	0	0	0	3	0	2	0
chr7	98983324	98991742	circ_338	3	+	171	37	0	0	0	0	0	0	3	0
chr15	50875285	50884823	circ_339	19	-	22	11	0	0	0	0	0	0	3	16
chr3	47476497	47476627	circ_340	17	-	1486	436	0	0	0	0	0	0	0	17
chr2	99802639	99812219	circ_341	60	+	320	41	0	5	0	0	12	0	14	29
chr13	41890981	41905505	circ_342	2	+	0	36	0	0	0	0	0	0	2	0
chr5	68417520	68423959	circ_343	2	+	62	64	2	0	0	0	0	0	0	0
chr16	70560489	70602398	circ_344	8	+	235	241	0	0	0	0	0	0	0	8
chr10	94234597	94267962	circ_345	3	-	44	78	0	0	0	0	0	0	3	0
chr5	76700544	76709134	circ_346	2	+	12	81	0	0	0	0	0	0	2	0
chrX	100273959	100276304	circ_347	2	-	11	12	0	0	0	0	2	0	0	0
chr1	31478699	31492356	circ_348	4	-	0	23	0	0	0	0	4	0	0	0
chr1	47725960	47737913	circ_349	7	-	68	40	0	4	0	0	3	0	0	0
chr6	149718739	149719198	circ_350	3	+	3	2	0	0	0	0	0	0	3	0
chr16	81703746	81712233	circ_351	6	+	25	55	0	0	0	0	0	6	0	0
chr4	95129496	95162157	circ_352	2	+	1	3	0	0	0	0	2	0	0	0
chr3	81627075	81630426	circ_353	2	-	36	16	0	0	0	0	0	0	2	0
chr11	686857	688460	circ_354	9	-	249	189	0	0	0	0	0	0	3	6
chr13	46077378	46085989	circ_355	10	+	7	17	0	0	0	0	0	6	4	0
chr10	127482590	127482957	circ_356	8	-	22	4	0	0	0	0	0	0	0	8
chr5	16680055	16690028	circ_357	4	-	48	97	0	0	0	0	0	0	4	0
chr7	30395343	30402072	circ_358	9	+	67	140	0	0	0	0	2	0	7	0
chr11	27393161	27414065	circ_359	3	-	67	119	0	0	0	0	0	0	3	0
chr21	47697440	47700051	circ_360	6	-	94	118	0	0	0	0	0	0	6	0
chr2	37105033	37121176	circ_361	12	-	53	79	0	0	0	0	0	0	9	3
chr18	196636	199316	circ_362	138	+	277	421	4	11	4	7	31	16	28	37
chr10	69792534	69804320	circ_363	16	-	723	1149	0	4	0	0	4	0	8	0
chr7	17885217	17890587	circ_364	105	-	580	704	0	16	5	6	11	12	46	9
chr9	37304184	37305711	circ_365	19	+	55	44	0	0	0	0	2	0	0	17
chr10	73887839	73956747	circ_366	5	-	119	14	0	0	0	0	0	0	5	0
chr9	18657636	18662071	circ_367	3	+	7	2	0	0	0	0	3	0	0	0
chr19	48221765	48229481	circ_368	43	+	424	167	2	0	0	0	8	8	25	0
chr10	93699708	93726514	circ_369	6	+	28	25	0	0	0	0	0	0	6	0
chr8	100084052	100084459	circ_370	18	+	0	0	0	0	0	0	0	0	0	18
chr16	11096930	11097162	circ_371	2	+	145	45	0	2	0	0	0	0	0	0
chr8	95503805	95504137	circ_372	3	-	9	10	0	0	0	0	0	0	3	0
chr12	133357383	133360893	circ_373	28	-	132	169	0	0	0	0	9	11	8	0
chr2	85554123	85554249	circ_374	27	+	0	0	0	9	12	6	0	0	0	0
chr22	36737414	36745300	circ_375	22	-	122	8	0	0	0	0	8	0	14	0
chr1	213170496	213186760	circ_376	6	-	127	107	0	2	0	4	0	0	0	0
chr16	9012887	9024254	circ_377	20	-	117	161	0	0	0	0	0	0	8	12
chr10	121275020	121286936	circ_378	15	-	140	208	0	0	0	8	0	7	0	0
chr1	19563635	19567636	circ_379	3	-	107	151	0	0	3	0	0	0	0	0
chr22	41265002	41266143	circ_380	14	+	115	10	0	0	0	4	0	0	10	0
chr19	39207725	39208714	circ_381	2	+	644	1536	0	0	0	0	0	0	2	0
chr1	46093931	46126049	circ_382	2	-	0	0	0	2	0	0	0	0	0	0
chr16	69687138	69693802	circ_383	5	+	91	11	0	0	2	0	0	0	3	0
chr9	36651785	36665578	circ_384	2	+	0	164	0	2	0	0	0	0	0	0
chr2	32889369	32927987	circ_385	7	+	4	43	0	0	0	0	0	0	0	7
chr3	47762155	47787483	circ_386	68	-	390	187	2	0	0	0	7	8	0	51
chr7	39243833	39247219	circ_387	14	+	18	4	0	0	0	4	0	0	0	10
chr10	103900333	103900507	circ_388	4	-	0	0	0	0	0	4	0	0	0	0
chr11	8643191	8646098	circ_389	2	-	5	8	0	2	0	0	0	0	0	0
chr12	117603289	117603422	circ_390	2	-	228	496	0	2	0	0	0	0	0	0
chr9	14146687	14155892	circ_391	66	-	104	143	0	3	0	0	14	0	49	0
chr2	86313970	86314122	circ_392	4	+	0	0	0	0	0	0	0	4	0	0
chr10	134136833	134136962	circ_393	8	-	0	0	0	0	0	0	0	8	0	0
chr1	78248922	78280916	circ_394	8	+	16	38	0	0	0	0	0	0	8	0
chr20	45891031	45905539	circ_395	265	-	893	1107	5	3	9	11	7	65	5	160
chr1	244715623	244724447	circ_396	2	+	0	0	0	0	0	0	2	0	0	0
chr20	2083413	2098061	circ_397	2	+	8	43	0	0	2	0	0	0	0	0
chr15	35182415	35185974	circ_398	3	-	190	57	0	0	0	3	0	0	0	0
chr11	10323003	10323149	circ_399	6	-	0	0	0	0	0	0	6	0	0	0
chr6	117840978	117862188	circ_400	2	+	12	13	0	0	0	0	2	0	0	0
chr17	2929301	2930364	circ_401	10	+	225	167	0	0	0	0	4	0	6	0
chr18	54426095	54448887	circ_402	62	+	140	46	2	0	0	0	13	5	25	17
chr2	68717321	68753374	circ_403	19	+	0	0	0	0	0	4	0	0	0	15
chr7	100189289	100189525	circ_404	14	+	1	19	0	3	0	0	3	0	8	0
chr1	26610997	26611954	circ_405	2	-	2	0	0	0	0	0	2	0	0	0
chr1	20230759	20231480	circ_406	11	+	8	12	0	0	0	0	0	0	11	0
chr2	70486491	70488518	circ_407	12	+	115	142	2	0	0	0	2	0	8	0
chr11	85723323	85742653	circ_408	6	-	309	597	0	0	0	0	0	0	0	6
chr10	5932981	5969504	circ_409	3	+	0	170	0	0	0	3	0	0	0	0
chr11	61578222	61578547	circ_410	2	-	236	410	0	0	0	0	0	0	2	0
chr11	94219089	94224131	circ_411	4	-	17	28	0	0	0	0	0	0	0	4
chr19	18685712	18685961	circ_412	4	+	0	0	0	0	4	0	0	0	0	0
chr12	57674140	57677839	circ_413	21	-	33	65	0	0	0	0	0	5	13	3
chr3	121547316	121547819	circ_414	2	-	1	1	0	0	0	0	2	0	0	0
chr7	45143697	45143820	circ_415	2	-	0	519	0	0	2	0	0	0	0	0
chr14	73783097	73789912	circ_416	5	-	21	12	0	5	0	0	0	0	0	0
chr3	53199119	53200134	circ_417	8	+	0	0	0	0	0	0	0	8	0	0
chr14	35515710	35579848	circ_418	10	+	0	0	0	0	0	0	0	10	0	0
chr17	8051498	8052104	circ_419	2	-	9	27	0	2	0	0	0	0	0	0
chr16	47581343	47584116	circ_420	32	+	458	0	0	0	0	0	3	4	5	20
chr10	50701162	50714058	circ_421	307	-	135	148	9	20	0	0	47	0	219	12
chr12	123811972	123830114	circ_422	3	-	123	258	0	3	0	0	0	0	0	0
chr9	111835635	111870850	circ_423	6	-	15	51	0	0	0	0	0	0	6	0
chr2	101889588	101911643	circ_424	2	-	2	5	0	0	0	0	2	0	0	0
chr5	53691178	53704351	circ_425	10	+	9	2	0	0	0	0	0	0	0	10
chr1	150921597	150922001	circ_426	19	+	108	179	0	3	0	0	4	0	12	0
chr5	70813148	70828254	circ_427	2	+	49	15	2	0	0	0	0	0	0	0
chr17	48211369	48211522	circ_428	7	-	0	0	0	0	0	0	0	0	0	7
chr1	15956819	15964929	circ_429	9	+	73	228	0	0	0	0	0	9	0	0
chr11	126099119	126126747	circ_430	11	+	19	10	0	0	0	0	0	0	0	11
chr2	240834621	240852407	circ_431	4	-	7	56	0	0	0	0	0	0	0	4
chr18	21478701	21479419	circ_432	2	+	4	1	0	0	0	0	2	0	0	0
chr20	31062403	31115716	circ_433	2	-	13	86	0	0	2	0	0	0	0	0
chr1	40661303	40668286	circ_434	32	+	388	75	0	0	0	0	0	5	0	27
chr1	31742004	31764853	circ_435	19	-	1181	619	0	0	0	3	3	0	6	7
chr20	50234028	50245611	circ_436	7	-	82	27	0	0	0	0	0	0	7	0
chr12	95604546	95604669	circ_437	6	-	0	0	0	0	0	0	0	0	0	6
chr1	51210357	51230410	circ_438	2	-	0	0	0	0	0	0	0	2	0	0
chr4	166929094	166935712	circ_439	7	+	270	228	0	0	0	0	0	0	7	0
chr15	95467356	95481475	circ_440	6	+	0	0	0	0	0	0	0	6	0	0
chr9	99797007	99797975	circ_441	2	-	0	0	0	0	0	0	2	0	0	0
chr15	50940883	50955243	circ_442	88	-	514	729	2	3	10	0	18	5	29	21
chr13	49580287	49649500	circ_443	5	+	10	14	0	0	0	0	0	0	5	0
chr3	185316199	185331196	circ_444	74	+	220	187	0	8	0	0	3	4	14	45
chr1	70887248	70890099	circ_445	6	+	7	3	0	0	0	0	0	0	6	0
chr1	45219404	45228330	circ_446	11	+	347	288	0	0	0	0	0	7	4	0
chr8	61121308	61144938	circ_447	20	-	141	15	0	0	0	0	0	6	0	14
chr3	155621651	155629068	circ_448	2	+	137	211	0	0	0	0	0	2	0	0
chr22	39710871	39711373	circ_449	7	-	17	0	0	0	0	0	7	0	0	0
chr10	38120159	38127039	circ_450	7	-	5	10	0	0	0	0	0	0	0	7
chr3	137766630	137773447	circ_451	2	-	0	0	0	0	0	0	2	0	0	0
chr5	178199429	178203277	circ_452	8	-	12	28	0	0	0	0	0	4	0	4
chr4	7006570	7016284	circ_453	78	+	414	268	0	0	0	0	0	5	0	73
chr1	21933383	21933508	circ_454	4	-	0	0	0	0	0	0	0	4	0	0
chr3	122964745	122978436	circ_455	12	+	66	10	0	0	0	0	2	0	10	0
chr7	152007050	152027824	circ_456	10	-	59	49	0	0	0	0	0	0	0	10
chr3	194999587	195066046	circ_457	6	-	7	0	0	0	0	0	0	0	0	6
chr9	115038123	115060196	circ_458	32	-	334	344	0	0	0	0	6	6	6	14
chr3	136260960	136349823	circ_459	8	-	4	5	0	0	0	0	0	0	8	0
chr12	107245227	107254190	circ_460	2	+	6	0	0	0	0	0	2	0	0	0
chr5	72848603	72857113	circ_461	10	-	4	0	0	0	0	0	0	10	0	0
chr12	49398289	49406893	circ_462	3	-	2	179	0	0	0	0	0	0	3	0
chr13	79928573	79929519	circ_463	2	-	25	21	0	0	0	0	0	0	2	0
chr11	94528176	94564707	circ_464	13	+	178	245	0	0	2	0	0	0	0	11
chr14	91356830	91389540	circ_465	6	-	16	14	0	0	6	0	0	0	0	0
chr2	201790558	201802689	circ_466	6	-	0	15	0	0	0	0	0	0	6	0
chr1	213037066	213046160	circ_467	78	+	298	316	3	5	0	2	9	12	17	30
chr17	4578568	4579179	circ_468	2	-	62	67	0	0	0	0	0	0	2	0
chr10	103313560	103315026	circ_469	2	-	0	0	0	0	0	0	0	2	0	0
chr1	225140371	225161855	circ_470	177	+	112	127	4	0	20	17	0	39	5	92
chr1	114440461	114444507	circ_471	9	-	18	13	0	0	0	0	0	0	5	4
chr2	24777257	24807429	circ_472	5	+	1	15	0	0	0	0	0	5	0	0
chr14	52922041	52937398	circ_473	4	-	0	0	0	0	0	0	4	0	0	0
chr5	38523520	38530768	circ_474	649	-	437	580	22	88	0	0	114	3	422	0
chr11	34111725	34113603	circ_475	215	+	6403	8343	0	5	9	6	12	21	52	110
chr1	235621910	235634274	circ_476	2	-	133	39	0	0	0	0	0	0	2	0
chr11	74554394	74556316	circ_477	13	-	60	0	0	0	0	0	0	4	0	9
chr5	68396633	68410323	circ_478	2	+	0	23	0	0	0	0	0	0	2	0
chr5	6737622	6751310	circ_479	10	+	7	34	0	0	0	0	4	6	0	0
chr6	25482484	25500463	circ_480	5	+	14	20	0	0	0	0	0	0	5	0
chr16	88873688	88873890	circ_481	2	+	131	207	0	0	2	0	0	0	0	0
chr2	61575004	61577828	circ_482	13	-	36	48	0	0	0	0	0	5	0	8
chr15	59191667	59192730	circ_483	12	-	0	16	0	0	0	0	0	0	0	12
chr17	62518819	62530855	circ_484	4	+	53	13	0	0	0	0	0	0	4	0
chr20	34054897	34055095	circ_485	2	+	3	0	0	0	0	0	2	0	0	0
chr9	128112573	128113151	circ_486	5	+	57	89	0	0	0	0	0	5	0	0
chr6	31112661	31113079	circ_487	10	-	124	61	0	0	0	0	0	0	0	10
chr3	71404418	71408395	circ_488	8	-	43	1	0	0	0	0	2	0	6	0
chr8	26206481	26207042	circ_489	6	+	0	0	0	0	0	0	0	6	0	0
chr5	140960310	140963182	circ_490	43	-	814	357	0	0	0	9	5	12	7	10
chr10	75597225	75632841	circ_491	6	-	41	19	0	0	0	0	0	6	0	0
chr22	19808120	19808898	circ_492	107	-	1721	370	0	0	7	11	3	18	8	60
chr11	68560782	68562379	circ_493	14	-	383	409	0	2	0	0	0	0	12	0
chr21	38792600	38799703	circ_494	6	+	148	0	0	0	0	0	0	2	4	0
chr1	78430330	78435699	circ_495	8	-	113	105	0	0	0	0	0	0	0	8
chr4	151119153	151125041	circ_496	21	+	51	5	0	0	0	0	0	0	21	0
chr8	19457280	19459376	circ_497	16	-	224	2	0	3	0	0	0	0	13	0
chr16	31072930	31073601	circ_498	4	-	41	0	0	0	0	0	0	0	0	4
chr7	30638411	30644688	circ_499	8	+	33	0	0	0	0	0	0	8	0	0
chr1	39222095	39223596	circ_500	10	-	0	0	0	0	0	0	0	10	0	0
chr16	15322529	15336718	circ_501	17	-	54	12	0	0	0	0	0	4	0	13
chr2	159954148	159992809	circ_502	3	+	24	22	0	0	0	0	3	0	0	0
chr2	100050793	100081447	circ_503	24	-	2	132	0	4	4	0	0	0	0	16
chr17	66303083	66397591	circ_504	2	+	11	2	2	0	0	0	0	0	0	0
chr6	71442080	71508440	circ_505	10	+	9	11	0	0	0	0	0	0	10	0
chr2	27274290	27278121	circ_506	11	+	0	70	0	0	0	0	0	0	0	11
chr1	200549381	200561368	circ_507	16	-	208	334	0	0	10	0	0	0	0	6
chr7	72483620	72510331	circ_508	2	+	0	5	0	0	0	0	0	0	2	0
chr6	168271065	168299147	circ_509	4	+	49	376	0	0	0	0	0	0	0	4
chr11	120929053	120930794	circ_510	5	+	23	17	2	0	0	0	3	0	0	0
chr16	25139795	25145611	circ_511	10	+	8	0	0	0	0	0	0	0	10	0
chr5	132262812	132270633	circ_512	23	-	33	21	0	0	0	0	0	4	19	0
chr16	53872038	53878210	circ_513	8	+	4	120	0	0	0	0	2	0	6	0
chr22	39111911	39113005	circ_514	20	+	73	107	0	0	0	0	4	3	13	0
chr6	155095122	155099179	circ_515	422	+	318	376	3	12	22	19	0	87	45	234
chr1	161088923	161089178	circ_516	4	+	105	45	0	0	0	0	0	0	4	0
chr11	66811108	66813348	circ_517	2	+	24	32	0	0	0	0	2	0	0	0
chr16	67578201	67578733	circ_518	7	+	12	19	0	0	0	0	0	0	7	0
chr12	112525486	112530940	circ_519	9	-	13	111	0	0	0	0	0	0	0	9
chr19	33106563	33116872	circ_520	60	-	665	238	2	0	0	0	6	13	18	21
chr21	37775055	37785613	circ_521	16	+	58	46	0	0	0	0	0	0	0	16
chr5	137342678	137354835	circ_522	10	-	29	52	3	0	0	0	0	2	5	0
chr1	31819486	31821821	circ_523	12	+	156	161	0	0	0	0	0	3	0	9
chr10	28358700	28378770	circ_524	11	-	18	21	0	0	0	0	4	0	7	0
chr1	11174531	11174869	circ_525	2	-	2	0	0	0	0	0	2	0	0	0
chrX	76845303	76855289	circ_526	5	-	0	14	0	0	0	0	0	0	0	5
chr12	123270265	123276668	circ_527	15	+	14	5	0	0	0	0	7	0	8	0
chr3	125248218	125249424	circ_528	2	-	28	0	2	0	0	0	0	0	0	0
chr2	225421011	225422573	circ_529	21	-	163	35	0	4	0	0	0	5	2	10
chr15	63824845	63848947	circ_530	4	+	2	64	0	0	0	0	4	0	0	0
chr7	139059146	139086993	circ_531	2	+	4	922	0	0	0	2	0	0	0	0
chr7	135300689	135300813	circ_532	2	+	0	281	0	2	0	0	0	0	0	0
chr14	31103152	31107453	circ_533	14	+	66	171	0	0	0	0	2	0	9	3
chr10	4872841	4889491	circ_534	5	+	0	1	0	0	5	0	0	0	0	0
chr17	47869247	47874288	circ_535	2	+	6	16	0	0	0	0	2	0	0	0
chr14	81837331	81864924	circ_536	44	-	210	123	0	0	0	0	0	0	3	41
chr8	101271334	101287389	circ_537	25	-	188	0	0	7	0	0	8	0	10	0
chr14	55215532	55243258	circ_538	3	+	22	16	0	0	0	0	0	0	3	0
chr5	180668491	180669345	circ_539	58	-	18457	22621	0	4	0	3	14	8	21	8
chrX	69561648	69573657	circ_540	40	+	61	171	0	0	2	10	0	0	0	28
chr7	7273933	7283381	circ_541	8	+	11	0	0	0	0	0	0	0	0	8
chr13	113845185	113854830	circ_542	104	-	589	518	0	12	0	0	18	3	47	24
chr21	42613715	42617990	circ_543	2	+	0	199	0	0	0	0	0	0	2	0
chr1	203816311	203817535	circ_544	6	+	44	40	0	0	0	0	0	0	0	6
chr8	130365049	130401975	circ_545	7	-	52	11	0	0	0	0	0	0	0	7
chr15	91030185	91035943	circ_546	49	+	1870	744	2	3	0	0	3	13	28	0
chr3	150293435	150299533	circ_547	43	+	111	46	0	0	0	0	5	7	19	12
chr17	45747043	45754493	circ_548	2	+	411	448	0	0	0	0	0	0	2	0
chr11	14479329	14520531	circ_549	13	-	1397	0	0	4	4	0	0	0	5	0
chr4	88261641	88303514	circ_550	6	-	40	6	0	0	0	0	0	6	0	0
chr1	58971731	58993007	circ_551	4	-	309	9	0	0	0	0	2	0	2	0
chr13	41797391	41837620	circ_552	10	-	0	0	0	0	0	0	0	0	0	10
chr10	93000240	93021181	circ_553	4	+	11	24	0	0	0	0	0	0	4	0
chr15	65266939	65273363	circ_554	4	-	118	65	0	0	0	0	0	0	4	0
chr12	122720332	122724492	circ_555	19	-	343	111	0	0	0	0	0	4	4	11
chr16	89811366	89828430	circ_556	2	-	21	14	0	0	0	0	2	0	0	0
chr5	111594925	111602027	circ_557	10	-	12	16	0	0	0	0	2	0	8	0
chr12	122369651	122380881	circ_558	3	+	1	160	0	0	0	3	0	0	0	0
chr2	111881309	111881716	circ_559	4	+	8	5	0	0	0	0	0	0	4	0
chr19	28288661	28289084	circ_560	6	+	60	33	0	0	2	0	0	0	4	0
chr7	157013382	157018233	circ_561	6	+	103	362	0	0	0	0	0	0	0	6
chr5	134705095	134705832	circ_562	130	-	2596	2691	0	0	0	2	8	21	42	57
chr10	128829913	128841428	circ_563	6	+	67	131	0	0	0	0	0	0	6	0
chr10	21903759	21940697	circ_564	7	+	57	34	0	0	0	0	4	0	3	0
chr3	56705627	56707753	circ_565	10	-	14	139	0	0	0	0	5	0	5	0
chr8	42761757	42761886	circ_566	12	-	0	0	0	0	0	0	0	0	0	12
chr6	74155250	74155470	circ_567	4	-	12	47	0	0	0	0	0	0	4	0
chr1	117484336	117487714	circ_568	4	+	24	14	0	0	0	0	4	0	0	0
chr8	56854413	56860282	circ_569	21	+	30	54	0	0	0	0	0	0	3	18
chrX	24828014	24844718	circ_570	4	+	0	56	0	0	0	0	0	0	4	0
chr12	14946888	14947473	circ_571	3	+	0	0	0	0	0	0	3	0	0	0
chr1	36282482	36307351	circ_572	8	+	0	26	0	0	0	0	0	0	0	8
chr3	9796063	9796569	circ_573	2	+	0	33	0	0	0	0	0	2	0	0
chr5	159520107	159521072	circ_574	7	-	23	0	0	0	0	0	0	0	0	7
chr1	78193979	78201843	circ_575	2	-	51	76	0	0	0	0	0	0	2	0
chr2	128896290	128903541	circ_576	9	+	186	234	0	0	0	0	0	3	0	6
chr1	32800016	32800395	circ_577	2	-	0	0	0	0	0	0	0	2	0	0
chr1	12025536	12026373	circ_578	2	+	471	152	0	0	0	0	0	0	0	2
chr6	12015758	12020651	circ_579	8	+	2	4	0	0	0	0	3	0	5	0
chr8	141541952	141595410	circ_580	2	-	78	0	0	2	0	0	0	0	0	0
chr3	81691931	81720104	circ_581	9	-	240	188	2	2	0	0	0	0	5	0
chr1	29362337	29365938	circ_582	214	+	1599	1736	0	0	7	8	2	70	12	115
chr3	52682359	52715836	circ_583	4	-	2	20	0	0	0	0	0	0	0	4
chr2	61725807	61729445	circ_584	2	-	257	574	0	0	0	2	0	0	0	0
chr3	179287611	179294701	circ_585	2	+	20	2	0	0	0	0	2	0	0	0
chr10	86177526	86237420	circ_586	21	+	47	49	0	4	0	0	2	0	15	0
chr20	10430003	10438879	circ_587	8	+	0	3	0	0	0	0	4	4	0	0
chr3	6822138	6824682	circ_588	7	+	0	0	0	0	0	0	0	0	0	7
chr2	149447782	149447942	circ_589	23	+	41	33	0	0	0	0	0	13	5	5
chr12	74679639	74686139	circ_590	2	-	0	285	0	0	0	2	0	0	0	0
chr5	68487621	68492936	circ_591	2	+	1	4	0	0	0	0	2	0	0	0
chr3	137885922	137889034	circ_592	2	-	2	4	0	0	0	0	2	0	0	0
chr20	48713019	48713357	circ_593	3	-	8	0	0	0	0	0	0	0	3	0
chr18	77208781	77211126	circ_594	4	+	21	29	0	0	0	0	0	0	0	4
chr10	70246900	70276942	circ_595	14	-	3	77	0	2	0	0	0	0	6	6
chrX	18265888	18275150	circ_596	19	-	22	22	0	0	0	0	0	8	11	0
chr6	71501391	71508440	circ_597	5	+	2	26	3	0	0	0	2	0	0	0
chr7	152558911	152563402	circ_598	13	+	2	0	0	0	0	0	0	0	0	13
chr12	1889616	1893239	circ_599	4	+	215	213	0	0	0	0	0	0	0	4
chr14	75498770	75505115	circ_600	3	-	27	7	0	0	0	0	0	3	0	0
chr21	17181127	17242466	circ_601	2	+	136	36	0	0	2	0	0	0	0	0
chr10	70507130	70509442	circ_602	26	+	631	112	0	0	0	0	0	12	9	5
chr15	65890658	65899780	circ_603	2	-	2	18	0	0	0	0	0	0	2	0
chr2	191436311	191438145	circ_604	9	+	0	0	0	0	0	0	0	0	0	9
chrX	151909138	151928200	circ_605	2	+	16	0	2	0	0	0	0	0	0	0
chr21	34072147	34074357	circ_606	10	-	28	64	0	2	0	0	0	0	8	0
chr1	144903076	144994701	circ_607	2	-	543	152	0	0	0	2	0	0	0	0
chr10	128768965	128807068	circ_608	10	+	51	226	2	0	0	0	0	0	8	0
chr5	167920898	167929110	circ_609	53	+	1995	1393	0	3	14	5	2	5	0	24
chr9	74810419	74846097	circ_610	4	+	7	166	0	4	0	0	0	0	0	0
chr15	49493358	49531564	circ_611	4	+	18	61	0	0	0	0	0	0	4	0
chr9	86279944	86292876	circ_612	10	-	247	390	0	0	0	0	6	4	0	0
chr3	47846815	47852201	circ_613	3	+	54	74	0	3	0	0	0	0	0	0
chr1	21167348	21231464	circ_614	2	-	123	83	0	2	0	0	0	0	0	0
chr14	105683880	105688251	circ_615	7	-	82	35	0	0	0	0	0	5	0	2
chr16	87376482	87380856	circ_616	116	-	381	328	0	3	0	4	5	10	34	60
chr2	201790558	201791623	circ_617	4	-	6	10	0	0	0	0	4	0	0	0
chr2	216974096	216977852	circ_618	4	+	0	55	0	0	0	0	0	0	4	0
chr8	68024206	68049838	circ_619	2	+	150	11	0	0	0	0	0	2	0	0
chr17	60601596	60613698	circ_620	2	+	0	1	0	0	0	0	0	0	2	0
chr9	88655653	88667506	circ_621	3	-	0	13	0	0	0	0	3	0	0	0
chr3	9466150	9471735	circ_622	2	+	31	41	0	0	0	0	0	2	0	0
chr20	34487291	34519366	circ_623	3	+	28	92	0	0	0	0	0	0	3	0
chr10	97392715	97393406	circ_624	6	-	156	260	0	0	0	0	3	0	3	0
chr17	30207591	30214332	circ_625	8	-	58	39	0	0	0	0	0	8	0	0
chr16	75138681	75140469	circ_626	4	+	150	101	0	0	2	0	0	0	2	0
chr18	18981110	18983955	circ_627	2	+	17	4	0	0	0	0	2	0	0	0
chr21	45451971	45472357	circ_628	16	+	71	414	0	0	0	4	0	8	0	4
chr6	159004985	159010814	circ_629	259	+	542	1059	7	9	16	9	46	34	46	92
chr4	185623242	185637787	circ_630	2	-	18	0	0	0	0	0	0	0	2	0
chr1	12042026	12059065	circ_631	8	+	166	6	0	0	0	0	0	0	0	8
chr7	65892935	65904291	circ_632	4	-	13	2	0	0	0	0	0	4	0	0
chr6	111708967	111737675	circ_633	37	-	83	9	0	0	0	0	2	0	13	22
chr4	3263058	3265788	circ_634	2	+	0	0	0	0	0	0	0	0	2	0
chrX	53431943	53432323	circ_635	7	-	436	398	0	2	0	0	0	3	2	0
chr1	47753222	47765824	circ_636	4	-	104	185	0	0	0	2	2	0	0	0
chr7	838602	838840	circ_637	2	+	0	2	0	0	0	2	0	0	0	0
chr5	109091029	109110666	circ_638	10	+	198	404	2	2	0	0	3	3	0	0
chr10	12123470	12129728	circ_639	5	+	29	192	0	0	0	0	0	0	5	0
chr7	155556502	155559349	circ_640	76	+	81	199	0	0	0	0	7	10	24	35
chr11	65373231	65375919	circ_641	9	-	229	62	0	2	0	0	4	3	0	0
chr3	128060075	128060732	circ_642	15	+	60	64	0	4	0	0	0	0	0	11
chr12	133758531	133768589	circ_643	2	+	27	36	0	0	0	2	0	0	0	0
chr10	103921589	103922111	circ_644	4	+	98	0	0	0	0	0	0	0	4	0
chr19	20828489	20829211	circ_645	2	-	0	11	0	0	0	0	0	2	0	0
chrX	153759759	153760134	circ_646	4	+	0	0	0	0	0	0	0	0	4	0
chr1	243493841	243507633	circ_647	4	+	0	9	0	0	0	0	0	4	0	0
chr7	77210743	77256992	circ_648	10	+	4	5	0	0	0	0	0	0	10	0
chr1	21231375	21268823	circ_649	11	-	23	23	0	0	0	0	2	0	9	0
chr1	21094076	21107033	circ_650	2	-	64	79	0	2	0	0	0	0	0	0
chr11	33731451	33744009	circ_651	12	-	37	0	0	0	0	0	0	0	0	12
chr15	99454543	99460105	circ_652	5	+	140	95	0	0	0	0	0	0	5	0
chr7	128281256	128289036	circ_653	2	+	0	2	0	0	0	0	0	0	0	2
chr9	123533625	123538504	circ_654	32	-	205	200	0	0	0	0	2	3	0	27
chr15	77750745	77759649	circ_655	2	+	9	65	0	0	0	0	0	0	2	0
chr22	32134372	32134897	circ_656	51	-	34	166	0	0	0	9	5	5	8	24
chr21	27369674	27374847	circ_657	2	-	0	37	0	0	0	0	0	0	2	0
chr8	98725889	98731417	circ_658	9	+	51	97	0	0	0	0	2	0	7	0
chr19	59058742	59061651	circ_659	11	+	293	127	0	0	0	0	0	0	11	0
chr5	33453393	33459966	circ_660	2	+	1301	2008	0	2	0	0	0	0	0	0
chr19	21281617	21349264	circ_661	76	+	149	82	7	19	16	22	0	0	12	0
chr9	15578846	15591554	circ_662	3	+	12	6	0	0	0	0	0	0	3	0
chr2	44161892	44172556	circ_663	6	-	278	64	0	0	0	0	0	0	0	6
chr17	65147161	65186471	circ_664	2	-	51	27	0	2	0	0	0	0	0	0
chr22	19379623	19393403	circ_665	2	-	15	86	0	0	0	0	0	0	2	0
chr18	67724977	67733158	circ_666	2	-	2	3	0	0	0	0	2	0	0	0
chr18	9936982	9938338	circ_667	6	+	1576	5	0	0	0	0	0	0	2	4
chr13	77779390	77792092	circ_668	4	-	37	6	0	0	0	0	0	0	0	4
chr21	30701807	30702014	circ_669	5	+	29	6	0	0	0	0	5	0	0	0
chr16	84135225	84135712	circ_670	44	-	100	145	0	0	0	0	2	9	0	33
chr10	112723882	112760303	circ_671	2	+	0	10	0	0	0	0	2	0	0	0
chr15	65743336	65744440	circ_672	32	-	11	33	0	0	0	0	0	14	18	0
chr20	45923409	45927616	circ_673	31	-	183	615	5	0	0	0	2	0	18	6
chr12	29812812	29904805	circ_674	6	-	220	49	0	0	0	0	3	0	3	0
chr3	135868481	135871580	circ_675	25	-	285	0	0	0	2	2	0	4	0	17
chr19	47342757	47353477	circ_676	6	+	0	0	0	6	0	0	0	0	0	0
chr19	1271327	1272050	circ_677	73	+	1394	266	0	0	4	0	10	31	0	28
chr15	40231705	40235686	circ_678	3	+	12	58	0	0	0	0	0	0	3	0
chr16	70502751	70503226	circ_679	32	+	356	99	0	0	0	7	6	4	11	4
chr2	85097348	85097909	circ_680	721	-	530	1027	20	48	0	0	222	0	431	0
chr4	13338516	13339127	circ_681	6	-	4	5	0	0	0	0	0	6	0	0
chr15	93543741	93552553	circ_682	33	+	18	154	0	0	0	3	0	18	12	0
chr9	5787060	5831028	circ_683	6	-	10	0	0	0	0	0	0	6	0	0
chr10	69714351	69736012	circ_684	4	-	0	58	0	0	0	0	0	0	4	0
chr2	242680447	242690803	circ_685	2	+	129	85	0	0	0	0	0	0	0	2
chr19	49473802	49477990	circ_686	4	-	243	197	0	0	0	0	0	0	4	0
chr8	131414130	131415139	circ_687	11	-	12	103	0	0	0	0	3	0	8	0
chr11	118368650	118372572	circ_688	8	+	102	65	0	0	0	0	0	0	0	8
chr4	1900947	1920350	circ_689	14	+	0	370	0	0	0	0	0	0	0	14
chr2	80995559	81003688	circ_690	12	-	0	0	0	0	0	0	0	0	0	12
chr17	1746096	1775820	circ_691	3	+	16	42	0	0	0	0	0	0	3	0
chr5	12828013	12832243	circ_692	6	+	0	1	0	0	0	0	0	0	0	6
chr6	144808683	144832259	circ_693	2	+	22	7	0	0	0	0	0	0	2	0
chr21	43230509	43231192	circ_694	10	-	5	6	0	0	0	0	0	0	10	0
chr14	71428942	71479919	circ_695	2	+	109	60	0	2	0	0	0	0	0	0
chr2	240944626	240954277	circ_696	25	-	645	721	0	0	0	0	0	16	0	9
chr7	129266511	129270009	circ_697	16	+	0	37	0	0	0	0	0	0	0	16
chr13	114157810	114175048	circ_698	25	+	307	401	0	0	0	0	5	0	4	16
chr1	214500964	214510283	circ_699	4	+	77	0	0	0	0	0	0	0	0	4
chr9	74838035	74856214	circ_700	10	+	10	64	0	0	0	0	6	0	4	0
chr9	127446879	127447262	circ_701	6	-	0	0	0	0	0	0	0	0	6	0
chr15	43827006	43827138	circ_702	14	-	0	0	0	0	0	5	0	2	7	0
chr3	183368083	183369064	circ_703	2	+	17	21	2	0	0	0	0	0	0	0
chr1	150550996	150551318	circ_704	5	-	17	0	0	0	0	0	5	0	0	0
chr1	9800715	9801314	circ_705	34	-	477	6	0	3	0	0	10	0	21	0
chr4	170498078	170511960	circ_706	14	-	45	7	0	0	0	0	0	0	0	14
chr19	34868407	34887562	circ_707	17	+	764	1074	0	0	0	0	0	14	3	0
chr13	96638586	96651561	circ_708	7	-	7	108	0	0	0	0	2	0	5	0
chr19	19035041	19035788	circ_709	22	+	502	186	0	0	0	0	0	0	6	16
chr4	2626988	2628304	circ_710	88	+	76	104	0	0	0	0	5	12	18	53
chr14	68156928	68157138	circ_711	16	-	60	64	0	0	0	0	0	16	0	0
chr20	42087944	42088535	circ_712	6	+	0	171	0	0	0	0	0	0	6	0
chr16	28970037	28970421	circ_713	13	+	90	168	2	0	0	0	2	0	0	9
chr1	155927503	155928187	circ_714	5	-	75	141	0	0	0	0	3	0	2	0
chr8	21832180	21834032	circ_715	3	+	155	207	0	0	0	0	0	3	0	0
chr11	47444124	47444540	circ_716	9	-	2	154	0	0	0	0	3	0	6	0
chr12	101705813	101715407	circ_717	6	+	65	29	0	0	0	0	0	6	0	0
chr1	15370484	15370756	circ_718	8	+	42	0	0	0	0	0	0	0	0	8
chr1	171504566	171506612	circ_719	11	+	480	722	0	0	0	3	0	0	0	8
chr9	123121474	123135277	circ_720	5	-	0	0	0	0	0	0	0	0	5	0
chr7	810107	814799	circ_721	93	+	1029	485	0	6	6	12	6	8	34	21
chr7	150814181	150815719	circ_722	49	+	483	1291	0	2	2	0	5	4	14	22
chr7	104730455	104731761	circ_723	3	+	2	1	0	0	0	0	3	0	0	0
chr22	41842462	41842591	circ_724	7	+	0	0	0	3	4	0	0	0	0	0
chr2	24733837	24807429	circ_725	45	+	0	108	0	0	0	10	0	0	0	35
chr4	184952758	184981246	circ_726	3	+	0	0	0	3	0	0	0	0	0	0
chr12	105303432	105322472	circ_727	6	-	40	66	2	4	0	0	0	0	0	0
chr16	521294	539000	circ_728	18	+	61	43	0	0	0	0	4	0	14	0
chr6	79724798	79735881	circ_729	52	-	129	42	0	0	0	0	0	6	24	22
chr17	57274904	57275150	circ_730	113	+	147	262	0	7	0	3	11	17	30	45
chr7	142961178	142966036	circ_731	24	+	652	1	0	0	0	0	3	5	4	12
chr15	50264778	50273491	circ_732	2	-	6	4	0	0	0	0	2	0	0	0
chr1	162535801	162551249	circ_733	2	+	472	337	0	0	0	2	0	0	0	0
chr1	38338601	38345866	circ_734	2	-	129	111	0	0	0	0	0	0	0	2
chr16	4750970	4755254	circ_735	6	-	35	22	0	0	0	0	0	0	6	0
chr8	120790258	120803699	circ_736	7	-	50	98	0	0	0	0	2	0	0	5
chr13	41890981	41910892	circ_737	25	+	8	29	0	0	0	3	0	0	4	18
chr10	45953232	45959775	circ_738	22	-	148	0	0	0	0	3	0	0	7	12
chr4	4650703	4655484	circ_739	3	+	5	3	0	0	0	0	0	0	3	0
chr2	219339352	219339608	circ_740	2	-	17	15	0	0	0	2	0	0	0	0
chr20	48499723	48500188	circ_741	4	+	0	0	0	0	0	0	0	0	4	0
chr11	126136837	126137069	circ_742	3	-	0	0	0	0	0	0	3	0	0	0
chr19	46324641	46357765	circ_743	15	-	109	91	0	0	0	4	0	0	0	11
chr13	46616298	46619648	circ_744	12	-	2	2	0	0	0	0	4	0	0	8
chr19	11024552	11027453	circ_745	70	+	808	501	3	3	0	0	11	11	26	16
chr14	96807858	96813678	circ_746	58	-	101	42	2	2	0	5	14	0	22	13
chr18	2732262	2740819	circ_747	3	+	18	65	0	0	0	0	0	3	0	0
chr16	74694829	74695349	circ_748	130	-	168	604	0	4	0	0	17	10	39	60
chr19	49136700	49136912	circ_749	175	-	237	227	0	2	0	0	25	5	130	13
chr11	94554758	94563353	circ_750	2	-	0	0	0	0	0	2	0	0	0	0
chr4	129891532	129913392	circ_751	3	-	68	13	0	0	0	0	0	3	0	0
chr10	96201652	96234540	circ_752	95	+	21	136	0	6	0	3	23	7	56	0
chr1	1572769	1635783	circ_753	70	-	49	84	4	23	0	43	0	0	0	0
chr19	19675741	19681642	circ_754	2	-	0	2	0	0	0	0	0	0	2	0
chr2	216197104	216213972	circ_755	6	+	83	128	0	0	0	0	0	0	0	6
chr12	95546586	95546769	circ_756	20	-	25	1	0	0	0	0	7	5	8	0
chr11	65119153	65172539	circ_757	6	+	145	50	0	6	0	0	0	0	0	0
chr5	10381911	10417516	circ_758	2	+	96	257	0	0	2	0	0	0	0	0
chr8	48868433	48869991	circ_759	2	-	7	34	0	0	0	0	2	0	0	0
chr10	28884661	28897360	circ_760	7	+	101	46	0	0	0	0	0	0	7	0
chr13	113832487	113838766	circ_761	6	-	0	0	0	0	0	0	0	0	0	6
chr2	15651335	15698758	circ_762	6	-	82	505	0	0	0	0	0	0	0	6
chr17	33466253	33467085	circ_763	34	-	404	590	0	3	0	0	7	4	20	0
chr16	28925556	28926103	circ_764	3	-	19	22	0	0	0	0	3	0	0	0
chr12	19475243	19475601	circ_765	4	+	4	16	0	0	0	0	0	0	4	0
chr3	52952499	52962357	circ_766	21	-	41	0	0	0	0	0	5	0	13	3
chr14	68151731	68157138	circ_767	13	-	133	20	0	0	0	0	5	0	0	8
chr11	128963515	128994789	circ_768	70	-	298	37	0	0	0	0	10	0	60	0
chr2	17913007	17927218	circ_769	4	-	181	99	0	0	0	4	0	0	0	0
chr3	196541321	196547438	circ_770	5	+	10	2	0	0	0	0	5	0	0	0
chr2	219414531	219425606	circ_771	12	-	51	29	0	0	0	0	0	0	0	12
chr20	34304661	34309799	circ_772	3	-	63	35	0	0	0	0	3	0	0	0
chr3	87017739	87018273	circ_773	8	-	91	16	0	0	0	0	3	0	5	0
chr2	201741641	201752408	circ_774	13	-	4	8	0	0	0	0	4	0	9	0
chr8	117671051	117738411	circ_775	2	-	474	474	2	0	0	0	0	0	0	0
chr10	22606812	22607947	circ_776	4	+	248	198	0	0	4	0	0	0	0	0
chrX	3736482	3772968	circ_777	14	-	181	120	0	5	0	4	0	0	5	0
chr21	33705625	33713833	circ_778	2	-	346	68	0	0	0	2	0	0	0	0
chr10	5751492	5762933	circ_779	11	+	85	269	0	2	0	0	0	0	9	0
chr15	91519905	91525211	circ_780	20	-	1078	923	0	3	0	0	0	12	5	0
chr19	33390762	33392318	circ_781	5	-	11	2	0	0	0	0	0	0	5	0
chr5	65498652	65500154	circ_782	8	+	9	20	0	0	0	0	0	0	8	0
chr1	202403783	202418299	circ_783	3	+	52	5	0	0	0	0	0	0	3	0
chr2	70310638	70312756	circ_784	11	-	30	16	0	0	0	0	5	2	4	0
chr18	42281139	42375009	circ_785	4	+	2	3	0	0	0	0	0	0	4	0
chr3	169988208	169998191	circ_786	2	+	9	2	0	0	0	0	2	0	0	0
chr19	17894911	17895733	circ_787	4	+	27	16	0	0	0	0	0	4	0	0
chr3	132172442	132180049	circ_788	2	+	211	90	0	2	0	0	0	0	0	0
chr4	20482338	20512760	circ_789	2	+	18	22	0	0	0	2	0	0	0	0
chr2	32749954	32774548	circ_790	6	+	0	304	0	2	0	4	0	0	0	0
chr18	48584494	48593557	circ_791	20	+	115	86	0	0	0	0	0	0	7	13
chr8	128231054	128232650	circ_792	2	-	0	14	0	0	0	0	0	0	2	0
chr15	83240093	83240282	circ_793	50	-	118	61	0	0	0	0	0	8	0	42
chr1	45468375	45468542	circ_794	6	+	0	0	0	0	6	0	0	0	0	0
chr3	169814863	169847340	circ_795	2	-	24	0	0	0	0	0	0	2	0	0
chr22	30353024	30375041	circ_796	2	+	2	18	0	0	0	0	2	0	0	0
chr12	11273608	11276786	circ_797	62	-	7	55	0	0	2	0	10	8	18	24
chrX	46884125	46893190	circ_798	2	+	19	26	2	0	0	0	0	0	0	0
chr3	184700353	184700882	circ_799	10	+	39	37	0	0	0	0	0	0	2	8
chr7	114582329	114619836	circ_800	8	+	41	300	0	5	0	0	0	0	3	0
chr2	131829427	131846909	circ_801	9	-	0	483	0	0	0	0	0	0	0	9
chr17	1451589	1461853	circ_802	3	-	0	2	0	0	0	0	3	0	0	0
chr3	179458034	179472642	circ_803	3	+	15	2	0	0	0	0	0	0	3	0
chr10	52103251	52104105	circ_804	263	-	1328	491	5	0	15	6	7	35	30	165
chr10	112645010	112650428	circ_805	9	+	159	206	3	0	0	0	0	0	6	0
chr20	45918930	45976670	circ_806	18	-	113	82	0	0	0	0	0	5	0	13
chr14	74398205	74398815	circ_807	4	+	24	0	0	0	0	0	2	0	2	0
chr1	173933986	173934124	circ_808	2	+	0	0	2	0	0	0	0	0	0	0
chr10	120460817	120489922	circ_809	7	-	43	173	0	0	2	0	2	0	0	3
chr19	14519658	14524036	circ_810	3	-	223	0	0	0	0	0	0	3	0	0
chr2	63053221	63058293	circ_811	5	+	12	5	0	0	0	0	0	0	5	0
chr20	30742905	30746317	circ_812	3	+	2	9	0	0	0	0	3	0	0	0
chr10	32912646	32914072	circ_813	2	+	4	0	0	0	0	0	0	0	2	0
chr9	134073076	134073253	circ_814	3	-	0	0	0	0	0	0	0	0	0	3
chr22	19838757	19838902	circ_815	15	-	0	0	0	0	2	0	0	0	3	10
chr12	46622935	46623422	circ_816	10	-	676	118	0	0	0	0	0	0	10	0
chr6	1930336	1961200	circ_817	16	-	17	27	0	0	0	0	2	0	14	0
chr17	47869247	47875920	circ_818	8	+	49	100	0	0	0	0	0	0	0	8
chr12	117476787	117484643	circ_819	46	-	118	0	0	0	0	0	12	8	12	14
chr7	40102424	40127930	circ_820	9	+	101	116	0	0	0	0	0	0	6	3
chr10	5838725	5842668	circ_821	188	-	2586	2853	3	0	0	4	6	28	46	101
chr7	40117603	40118450	circ_822	3	+	6	8	0	0	0	0	3	0	0	0
chr1	236987418	237016388	circ_823	7	+	46	62	0	0	0	0	0	0	0	7
chr11	85714408	85742653	circ_824	5	-	101	616	0	0	0	0	0	5	0	0
chr1	154982080	154982264	circ_825	3	-	0	0	0	0	0	0	0	3	0	0
chr7	40823115	40833100	circ_826	10	+	0	0	0	0	0	0	0	0	0	10
chr12	46756066	46765162	circ_827	2	-	183	136	0	0	0	0	0	0	2	0
chr11	118451960	118455359	circ_828	4	+	21	134	0	0	0	0	2	2	0	0
chr7	102038066	102045130	circ_829	10	+	43	31	0	0	0	0	5	0	5	0
chr13	76423214	76432158	circ_830	2	+	84	0	2	0	0	0	0	0	0	0
chr4	2906490	2916767	circ_831	6	+	120	59	0	0	0	0	0	6	0	0
chr11	62303416	62304039	circ_832	64	-	387	481	0	0	0	0	6	4	49	5
chr3	195791179	195802231	circ_833	11	-	899	477	0	0	0	0	0	0	0	11
chr12	22796696	22838120	circ_834	7	+	8	0	0	0	0	0	0	0	7	0
chr9	97842975	97845001	circ_835	10	+	4	0	0	0	0	0	0	0	0	10
chr21	46538478	46554747	circ_836	72	+	85	320	2	4	0	0	15	15	16	20
chr3	48719009	48719149	circ_837	9	+	0	0	0	0	0	0	0	0	9	0
chr17	5250084	5264970	circ_838	6	+	12	46	0	0	0	0	0	0	6	0
chr7	139796357	139813382	circ_839	6	-	0	0	0	0	0	0	0	0	6	0
chr13	31722150	31729768	circ_840	2	+	0	0	0	0	0	0	0	2	0	0
chr1	202560955	202569047	circ_841	2	+	0	0	0	0	0	0	2	0	0	0
chr15	78762873	78764266	circ_842	56	+	70	20	0	0	0	0	8	0	20	28
chr15	68434283	68457142	circ_843	20	+	57	32	0	0	0	0	3	0	10	7
chr15	41346126	41347562	circ_844	7	-	82	151	0	0	0	0	0	0	0	7
chr17	503184	505136	circ_845	6	-	135	0	0	0	0	4	0	0	0	2
chr2	11389786	11428575	circ_846	2	-	0	6	0	0	0	0	2	0	0	0
chr4	5731033	5760007	circ_847	2	+	37	2	0	2	0	0	0	0	0	0
chr19	1116019	1119620	circ_848	6	-	85	22	0	0	0	0	0	0	6	0
chr1	12335881	12338095	circ_849	66	+	762	201	0	4	5	3	0	0	3	51
chr1	150432535	150432793	circ_850	11	+	32	25	0	0	0	0	2	0	9	0
chr15	94841429	94901841	circ_851	6	+	51	227	0	0	0	0	0	0	6	0
chr16	22314251	22330267	circ_852	4	+	16	105	0	0	0	0	0	0	4	0
chr5	311407	314711	circ_853	36	+	3275	4	0	2	0	0	13	0	21	0
chr19	2766764	2766922	circ_854	8	+	0	0	0	0	0	0	0	0	0	8
chr15	99434553	99442850	circ_855	11	+	106	149	0	0	0	0	2	0	9	0
chr2	11907888	11911805	circ_856	4	+	46	6	0	0	0	0	0	0	4	0
chr1	25773252	25785383	circ_857	4	+	55	144	0	0	4	0	0	0	0	0
chr17	62289933	62291602	circ_858	57	-	441	209	0	0	0	8	0	19	7	23
chr14	31346777	31348691	circ_859	3	+	3	55	0	0	0	0	0	3	0	0
chr21	40650668	40670508	circ_860	25	-	152	104	0	2	0	0	0	4	9	10
chr2	20490412	20497439	circ_861	2	-	11	22	0	0	0	0	2	0	0	0
chr9	72723126	72728048	circ_862	2	+	29	71	0	0	0	0	0	0	2	0
chr9	72347054	72349170	circ_863	4	-	14	32	0	0	0	0	0	0	4	0
chr9	34286614	34306439	circ_864	2	-	1	8	0	0	0	0	2	0	0	0
chr8	124369801	124373886	circ_865	2	-	25	86	0	0	0	0	0	0	2	0
chr1	173725061	173735428	circ_866	4	+	14	6	0	0	0	0	0	4	0	0
chr5	65284462	65310553	circ_867	49	+	92	4	0	0	0	0	9	0	29	11
chr8	145533140	145537717	circ_868	2	+	45	23	0	0	0	0	2	0	0	0
chr6	56564450	56569167	circ_869	19	-	10	18	0	0	0	0	0	0	19	0
chr16	89824984	89842223	circ_870	2	-	5	41	0	0	0	0	0	0	2	0
chr20	43545396	43547918	circ_871	31	+	8	29	0	0	0	0	2	0	11	18
chr4	174254650	174254820	circ_872	12	-	11	199	0	0	0	0	0	0	0	12
chr17	60106901	60112969	circ_873	46	-	189	489	0	0	0	3	4	5	23	11
chr6	136681834	136682317	circ_874	3	-	46	23	0	0	0	0	0	0	3	0
chr3	49069615	49070661	circ_875	4	-	127	332	0	2	0	0	0	0	2	0
chr13	95813442	95830345	circ_876	36	-	654	181	0	0	0	0	0	0	17	19
chr15	43242459	43258484	circ_877	88	-	188	127	2	5	0	0	13	6	23	39
chr11	126104889	126110939	circ_878	9	+	210	101	0	2	0	5	2	0	0	0
chr9	88284399	88307728	circ_879	43	-	160	48	0	5	0	0	4	0	20	14
chr11	124844991	124847496	circ_880	8	+	0	0	0	0	0	0	0	0	0	8
chr1	227381486	227441856	circ_881	9	-	161	18	0	0	0	0	0	0	0	9
chr1	109427896	109444567	circ_882	4	+	3	38	0	0	0	0	2	0	2	0
chr1	241669302	241672085	circ_883	12	-	882	221	0	0	4	0	0	0	8	0
chr4	41526425	41621457	circ_884	3	+	124	158	0	0	0	0	0	0	3	0
chr15	75335781	75341062	circ_885	8	+	17	2	0	0	0	0	0	0	0	8
chr16	2813239	2813365	circ_886	3	-	0	0	0	3	0	0	0	0	0	0
chr14	20811282	20811422	circ_887	2	-	1	70	0	0	0	0	2	0	0	0
chr1	94964157	94972198	circ_888	3	+	11	2	0	0	0	0	3	0	0	0
chr6	90380637	90383181	circ_889	10	-	105	96	0	0	0	0	0	0	5	5
chr15	44615162	44630515	circ_890	8	+	7	72	0	0	0	0	0	0	8	0
chr19	46878860	46891988	circ_891	5	+	178	494	0	0	0	0	0	0	5	0
chr1	245008548	245021019	circ_892	3	-	269	12	0	0	0	0	0	0	3	0
chr13	23927923	23945304	circ_893	9	-	48	46	0	2	0	0	0	7	0	0
chr6	25595022	25595150	circ_894	2	+	0	0	0	2	0	0	0	0	0	0
chr3	47155365	47158244	circ_895	19	-	41	80	0	0	0	0	0	6	0	13
chr11	18312988	18313566	circ_896	66	-	411	326	3	3	2	2	10	12	16	18
chr2	86335472	86346167	circ_897	3	+	2	9	0	0	0	0	3	0	0	0
chr6	76545617	76551095	circ_898	4	+	0	2	0	0	0	4	0	0	0	0
chr18	47009953	47010141	circ_899	4	-	3	3	0	0	0	0	0	0	4	0
chr6	157431605	157454341	circ_900	27	+	280	64	0	0	0	0	4	7	2	14
chr17	80136500	80136902	circ_901	3	-	6	0	0	0	0	0	3	0	0	0
chr12	106480511	106500303	circ_902	2	-	15	15	0	0	0	0	0	0	2	0
chr19	651610	652884	circ_903	2	-	19	7	0	0	0	0	2	0	0	0
chr19	35504562	35505195	circ_904	15	-	0	0	0	0	0	0	0	0	0	15
chr13	77791974	77807398	circ_905	10	-	125	42	0	0	0	0	0	0	0	10
chr22	40673080	40676147	circ_906	26	+	54	155	0	0	0	0	0	0	0	26
chr10	32115231	32150586	circ_907	5	-	22	8	0	0	0	0	0	0	5	0
chr7	91957096	91981956	circ_908	3	+	58	31	0	0	0	0	0	0	3	0
chr22	35799406	35799535	circ_909	12	+	689	1395	0	0	0	0	0	0	0	12
chr5	65073253	65081737	circ_910	22	+	244	174	0	0	2	0	4	0	9	7
chr17	1579837	1579960	circ_911	2	+	0	0	0	0	0	0	0	0	2	0
chr1	167935866	167944253	circ_912	266	+	103	250	2	12	0	0	0	64	86	102
chr4	25156619	25160729	circ_913	71	-	66	140	0	6	5	3	2	9	11	35
chr16	4765056	4774832	circ_914	4	-	50	0	0	0	0	0	0	0	4	0
chr5	76645243	76700622	circ_915	7	+	28	52	0	0	0	0	0	0	7	0
chr14	100551023	100563995	circ_916	14	+	36	21	0	0	0	0	3	0	11	0
chr10	13214375	13217681	circ_917	29	+	114	85	0	0	0	0	6	4	19	0
chr19	5654071	5657358	circ_918	4	+	91	79	0	0	0	0	0	0	4	0
chrX	149783061	149832082	circ_919	3	+	6	13	0	0	0	0	0	0	0	3
chr3	47484361	47490668	circ_920	2	-	0	312	0	2	0	0	0	0	0	0
chr1	22027990	22030111	circ_921	37	-	484	415	0	2	0	0	3	4	13	15
chr8	54957376	54965316	circ_922	6	-	7	0	0	0	0	0	2	0	0	4
chr20	32619327	32621045	circ_923	8	+	529	23	0	2	0	0	0	0	0	6
chr15	42092020	42111848	circ_924	2	+	12	3	0	0	0	0	0	0	2	0
chr7	72863871	72864019	circ_925	2	-	1844	633	0	0	0	0	0	0	0	2
chr5	95067562	95103870	circ_926	11	+	230	77	0	0	0	0	0	0	0	11
chr12	20766376	20792891	circ_927	3	+	24	55	0	0	0	0	3	0	0	0
chr14	35557156	35564390	circ_928	9	-	0	1	0	0	0	0	0	0	0	9
chr1	192997214	192998787	circ_929	23	-	52	38	0	0	0	0	3	12	0	8
chr3	49094294	49095323	circ_930	23	-	364	109	0	0	0	0	0	0	0	23
chr1	231401457	231401911	circ_931	4	+	13	35	0	0	0	0	0	4	0	0
chr1	228556422	228556595	circ_932	8	+	98	28	0	0	0	0	0	0	0	8
chr8	107691437	107726213	circ_933	4	+	0	9	0	0	0	0	0	0	4	0
chr3	47468646	47476627	circ_934	45	-	2905	2604	0	0	4	0	0	2	5	34
chr14	103597388	103598099	circ_935	11	+	111	93	0	0	0	0	0	0	0	11
chr21	17135209	17138460	circ_936	931	+	133	1248	20	25	27	24	74	151	225	385
chr5	61802067	61857084	circ_937	3	+	2	11	0	0	0	0	3	0	0	0
chr2	239090705	239103511	circ_938	110	-	50	139	0	6	7	6	5	11	33	42
chr16	21327227	21328447	circ_939	16	+	6	91	0	3	0	0	7	0	6	0
chr14	69919957	69922583	circ_940	4	+	8	16	0	0	0	0	0	4	0	0
chr12	57928838	57929299	circ_941	3	-	0	297	0	0	0	3	0	0	0	0
chrX	24190831	24197887	circ_942	684	+	320	426	11	47	7	8	30	44	362	175
chr13	91180356	91190711	circ_943	16	-	0	0	0	0	0	0	0	16	0	0
chr17	65924470	65936772	circ_944	21	+	38	43	0	0	0	0	0	5	9	7
chr11	47200961	47204315	circ_945	8	-	160	382	0	0	0	0	0	0	8	0
chr11	71946494	71946690	circ_946	2	-	0	0	0	0	0	0	0	0	2	0
chrX	102155677	102160665	circ_947	8	+	1	0	0	0	0	0	0	0	0	8
chr1	109954498	109957985	circ_948	3	-	49	14	0	0	0	0	3	0	0	0
chr17	48165726	48166440	circ_949	4	-	0	0	0	0	0	0	4	0	0	0
chr6	131276244	131277639	circ_950	53	-	86	161	4	2	0	0	0	0	17	30
chr3	121200418	121204031	circ_951	4	-	46	23	0	0	4	0	0	0	0	0
chr2	46583289	46588229	circ_952	17	+	195	564	0	3	0	0	3	0	11	0
chr6	17688626	17688849	circ_953	14	-	65	266	0	0	0	0	3	2	9	0
chr10	69773782	69832943	circ_954	3	-	151	408	0	3	0	0	0	0	0	0
chr17	526772	530556	circ_955	111	-	429	200	0	5	0	0	22	11	42	31
chr1	21212693	21226436	circ_956	3	-	20	8	0	0	0	0	0	0	3	0
chr20	31967266	31973576	circ_957	12	-	303	133	0	3	0	0	3	0	6	0
chr5	118437629	118452031	circ_958	22	+	49	12	0	0	0	0	4	0	0	18
chr1	70736538	70781249	circ_959	14	-	25	18	0	0	0	0	0	0	14	0
chr11	3988781	4045217	circ_960	25	+	220	213	0	0	0	0	0	11	0	14
chr6	71464682	71508440	circ_961	15	+	26	11	0	0	0	0	0	0	15	0
chr16	71748414	71748704	circ_962	22	-	2	24	0	0	0	0	6	0	16	0
chr11	108350027	108361894	circ_963	6	-	28	75	0	0	0	3	0	3	0	0
chr4	2743923	2749672	circ_964	6	-	65	0	0	0	0	0	0	0	0	6
chr1	109338855	109339348	circ_965	10	+	0	24	0	0	0	0	0	0	0	10
chr16	87788799	87790083	circ_966	8	-	1109	592	0	2	0	0	0	0	6	0
chr11	46786680	46786806	circ_967	8	-	98	32	0	0	0	0	0	2	6	0
chr9	517482	540667	circ_968	2	+	0	13	0	0	0	0	2	0	0	0
chr8	145830919	145839108	circ_969	2	-	0	8	0	0	0	0	0	2	0	0
chr16	70560489	70597953	circ_970	2	+	385	563	0	0	2	0	0	0	0	0
chr3	129546645	129551669	circ_971	8	-	0	1	0	0	0	0	8	0	0	0
chr19	19550153	19550293	circ_972	2	+	0	0	0	0	0	0	0	2	0	0
chr17	79863257	79866913	circ_973	2	-	344	401	0	0	0	2	0	0	0	0
chr11	1491500	1502115	circ_974	10	-	6	0	0	0	0	0	0	10	0	0
chr16	27244321	27246620	circ_975	10	-	18	40	0	0	0	0	0	0	0	10
chr20	56915629	56918855	circ_976	2	+	0	65	0	0	2	0	0	0	0	0
chr7	77394811	77407763	circ_977	14	+	120	211	2	3	0	0	2	4	3	0
chrX	67935135	67940265	circ_978	6	+	45	33	0	0	0	0	0	6	0	0
chr18	7888103	7955412	circ_979	12	+	33	47	2	0	0	0	0	0	10	0
chr12	57689181	57704246	circ_980	4	-	18	40	0	0	0	4	0	0	0	0
chr3	9796387	9796569	circ_981	8	+	65	103	0	4	0	0	0	4	0	0
chr1	237013643	237016388	circ_982	62	+	388	263	0	0	0	3	0	0	10	49
chr1	10177516	10179671	circ_983	5	+	40	37	0	0	0	0	2	0	3	0
chr10	15875628	15879317	circ_984	4	-	167	82	2	0	0	2	0	0	0	0
chr19	14288342	14294509	circ_985	13	-	7	15	0	0	0	0	2	11	0	0
chr17	80085567	80092070	circ_986	28	-	27	10	0	0	0	0	8	4	16	0
chr8	128186434	128215465	circ_987	4	-	6	540	0	0	0	0	0	0	4	0
chr5	139568648	139574237	circ_988	2	+	0	11	0	0	0	0	2	0	0	0
chr4	141446573	141456984	circ_989	8	+	44	6	0	0	0	0	0	0	0	8
chr8	30915887	30933803	circ_990	15	+	14	5	0	0	0	0	0	6	9	0
chr16	27222470	27226329	circ_991	4	+	0	0	0	0	0	0	0	0	4	0
chr8	141549418	141551457	circ_992	17	-	259	320	0	0	0	0	4	2	11	0
chr10	25226112	25231365	circ_993	53	-	49	187	0	5	0	0	7	0	41	0
chrX	44383247	44397788	circ_994	5	-	9	0	0	0	0	0	0	0	5	0
chr7	44739739	44741214	circ_995	65	+	1664	1356	0	7	0	0	8	5	22	23
chr4	10082980	10084787	circ_996	9	-	0	261	0	0	0	0	0	0	0	9
chr1	12304302	12338095	circ_997	4	+	93	29	0	4	0	0	0	0	0	0
chr13	50989224	51066897	circ_998	4	+	0	10	0	0	0	0	0	4	0	0
chr9	5720181	5732479	circ_999	3	+	29	13	0	0	0	0	0	0	3	0
chr13	46616298	46619651	circ_1000	21	-	53	50	0	0	0	4	4	7	6	0
chr6	159197439	159210403	circ_1001	6	-	145	189	0	0	0	0	2	0	4	0
chr6	151738413	151754365	circ_1002	9	-	17	48	0	0	0	0	0	9	0	0
chr19	13183860	13186558	circ_1003	5	+	39	18	0	0	0	0	0	5	0	0
chr3	155621651	155652835	circ_1004	2	+	468	0	0	2	0	0	0	0	0	0
chr14	24586125	24590726	circ_1005	5	+	21	157	0	0	0	0	0	0	0	5
chr2	120634898	120672818	circ_1006	2	+	6	3	0	0	0	0	2	0	0	0
chr20	35547766	35563592	circ_1007	10	-	41	20	0	0	0	0	0	0	0	10
chr4	44695149	44695272	circ_1008	2	+	0	0	2	0	0	0	0	0	0	0
chr1	93592758	93595005	circ_1009	4	+	6	61	0	0	4	0	0	0	0	0
chr2	44428324	44436466	circ_1010	33	+	32	257	0	4	0	0	0	6	15	8
chr1	62479014	62483619	circ_1011	8	+	1	38	2	0	0	0	4	0	2	0
chr19	19313404	19313599	circ_1012	2	-	11	0	0	0	0	0	2	0	0	0
chr2	197143251	197157474	circ_1013	14	-	29	64	0	0	0	0	3	0	11	0
chr1	233353644	233363117	circ_1014	11	-	92	15	0	0	0	0	3	0	8	0
chr7	51096224	51096362	circ_1015	2	+	0	0	0	2	0	0	0	0	0	0
chr1	176563659	176564731	circ_1016	7	+	0	0	0	0	0	0	0	0	0	7
chr9	74533340	74564534	circ_1017	2	+	0	0	0	0	0	0	0	2	0	0
chr1	155646338	155744964	circ_1018	4	-	23	195	0	0	0	0	0	0	4	0
chr15	65790201	65793117	circ_1019	8	-	78	87	0	3	0	0	0	0	5	0
chr12	112568314	112572870	circ_1020	4	+	88	32	0	0	2	0	2	0	0	0
chr19	54651141	54651313	circ_1021	7	+	0	0	0	0	0	0	0	0	0	7
chr15	64048635	64048947	circ_1022	28	-	80	284	0	0	0	0	0	0	0	28
chr11	68562271	68575106	circ_1023	2	-	15	34	0	0	0	0	2	0	0	0
chr10	28824490	28879761	circ_1024	16	+	51	189	0	0	0	0	0	4	12	0
chr1	78414839	78422385	circ_1025	2	-	920	629	0	0	0	2	0	0	0	0
chr9	139995497	140003019	circ_1026	3	-	0	0	0	0	0	0	0	0	3	0
chr22	24431891	24434909	circ_1027	26	+	115	149	0	0	2	0	11	0	13	0
chr16	46727004	46729997	circ_1028	2	+	12	2	0	0	0	0	2	0	0	0
chr22	19028570	19029472	circ_1029	7	-	235	206	0	0	3	0	0	0	4	0
chr2	179447298	179448375	circ_1030	2	+	0	0	0	0	0	0	2	0	0	0
chr22	41265002	41278181	circ_1031	3	+	48	64	0	0	0	0	0	0	3	0
chr8	71506740	71512317	circ_1032	7	-	145	92	0	0	0	0	0	0	7	0
chr9	138741982	138754454	circ_1033	36	-	52	137	0	0	0	0	9	0	9	18
chr8	67759427	67763155	circ_1034	2	+	93	66	0	2	0	0	0	0	0	0
chr1	155927702	155928114	circ_1035	2	+	0	0	0	0	0	0	2	0	0	0
chr2	12556214	12557024	circ_1036	4	+	0	0	0	0	0	0	0	4	0	0
chr1	212148507	212161345	circ_1037	9	-	119	48	0	0	0	0	0	0	0	9
chr7	44609582	44610476	circ_1038	3	-	52	0	0	0	0	0	3	0	0	0
chr4	129012155	129014186	circ_1039	2	+	24	0	0	0	0	0	0	2	0	0
chr2	240066278	240085619	circ_1040	12	-	33	70	0	0	0	0	4	0	8	0
chr14	39517855	39524500	circ_1041	23	-	143	98	0	0	0	0	3	9	4	7
chr6	43514307	43528744	circ_1042	5	-	97	63	0	0	0	0	0	0	5	0
chr5	132159006	132159695	circ_1043	4	-	0	0	0	0	0	0	0	0	4	0
chr21	42615302	42622828	circ_1044	19	+	430	354	0	0	0	0	3	0	16	0
chr19	48653019	48654596	circ_1045	14	-	158	155	0	0	0	0	2	0	12	0
chr6	35279990	35280549	circ_1046	13	+	7	46	0	0	0	0	0	7	0	6
chr2	32613817	32617218	circ_1047	9	+	223	295	0	0	0	0	5	0	0	4
chr21	37732252	37732556	circ_1048	6	+	24	10	0	0	0	0	0	0	0	6
chr4	101953423	102030235	circ_1049	4	-	60	16	0	0	0	0	0	0	4	0
chr11	74047468	74047732	circ_1050	7	-	0	0	0	0	0	0	0	0	7	0
chr12	123682793	123703046	circ_1051	8	-	87	20	0	0	0	0	0	8	0	0
chr3	8894562	8896458	circ_1052	6	-	0	3	0	0	0	0	0	6	0	0
chr6	27069811	27095180	circ_1053	6	-	3	0	0	0	0	0	0	0	6	0
chr8	144670524	144672251	circ_1054	5	-	21	1	0	0	0	0	0	5	0	0
chr5	153783663	153796943	circ_1055	2	+	22	0	0	0	0	2	0	0	0	0
chr5	37302880	37303516	circ_1056	23	-	1304	2249	0	2	0	6	5	0	4	6
chr1	155365249	155447749	circ_1057	3	-	0	20	0	0	0	3	0	0	0	0
chr14	71511849	71543136	circ_1058	4	+	0	4	0	0	0	4	0	0	0	0
chr8	135820746	135834646	circ_1059	4	-	0	0	0	0	0	0	0	0	4	0
chr7	44684925	44721447	circ_1060	2	+	106	117	0	0	0	0	2	0	0	0
chr5	180668486	180669340	circ_1061	3	-	0	0	0	0	0	0	0	0	0	3
chr6	43023282	43023934	circ_1062	2	-	7	59	0	0	0	0	0	0	2	0
chr3	11396894	11468400	circ_1063	16	+	2	138	0	4	0	0	6	0	6	0
chr4	148886174	148887990	circ_1064	17	+	29	67	0	0	0	0	7	0	10	0
chr10	104809463	104816721	circ_1065	5	+	3	25	0	0	0	0	2	0	3	0
chr7	100852133	100856224	circ_1066	18	-	153	56	0	0	0	0	0	0	0	18
chr19	9767222	9771550	circ_1067	2	-	0	1	0	0	0	0	2	0	0	0
chrX	19410119	19418781	circ_1068	6	-	7	10	0	0	0	0	0	0	6	0
chr6	119177533	119177708	circ_1069	10	-	99	107	0	0	2	0	0	0	8	0
chr4	109780807	109790302	circ_1070	18	-	0	0	2	3	0	0	4	0	9	0
chr11	85718584	85742653	circ_1071	54	-	1978	957	0	0	7	8	5	8	12	14
chr12	123265710	123276668	circ_1072	2	+	10	1	0	0	0	0	2	0	0	0
chr11	108057208	108081120	circ_1073	4	-	0	29	0	0	0	0	0	0	0	4
chr16	89598311	89599044	circ_1074	7	+	40	27	0	0	0	0	7	0	0	0
chr1	231060586	231061393	circ_1075	3	-	5	14	0	0	0	0	0	0	3	0
chr16	4519227	4519466	circ_1076	6	-	168	257	0	0	0	0	3	3	0	0
chr1	184764085	184764363	circ_1077	2	+	0	0	0	0	0	0	0	0	2	0
chr16	16138306	16165586	circ_1078	2	+	65	48	0	0	0	0	0	2	0	0
chr12	27143382	27156323	circ_1079	17	-	180	661	0	3	0	0	7	0	7	0
chr5	65367996	65372777	circ_1080	6	+	9	28	0	0	0	0	0	6	0	0
chr6	43527914	43535091	circ_1081	10	-	3	33	0	0	0	0	0	0	10	0
chr14	50130032	50133131	circ_1082	31	-	245	49	0	0	0	0	2	7	8	14
chr9	132740743	132757237	circ_1083	11	-	8	10	0	0	0	0	0	0	11	0
chr1	228267447	228267619	circ_1084	4	+	0	0	0	0	0	0	0	0	4	0
chrX	48681664	48681790	circ_1085	3	-	0	0	0	0	0	3	0	0	0	0
chr2	170871790	170897495	circ_1086	6	+	5	20	0	0	0	0	0	0	6	0
chr22	20900291	20900540	circ_1087	12	-	0	0	0	0	0	0	0	0	0	12
chr5	90012283	90025581	circ_1088	2	+	261	85	0	0	2	0	0	0	0	0
chr16	89756960	89759734	circ_1089	24	+	111	28	0	0	0	0	0	0	0	24
chr8	103341317	103357773	circ_1090	20	-	895	616	0	0	0	3	3	0	0	14
chr1	31762100	31764853	circ_1091	5	-	106	68	0	0	0	0	3	0	2	0
chr4	36230203	36231267	circ_1092	7	-	0	10	0	0	0	0	0	0	7	0
chr4	41663436	41682115	circ_1093	2	+	193	139	0	0	0	0	0	0	2	0
chrX	19701940	19725102	circ_1094	4	-	16	55	0	0	0	0	0	0	4	0
chr3	12447380	12447580	circ_1095	12	+	184	95	0	4	0	0	0	0	8	0
chr10	43293915	43294073	circ_1096	2	+	0	20	0	0	0	0	0	0	2	0
chr10	104445572	104465246	circ_1097	6	-	1	22	0	0	0	0	0	0	6	0
chr8	144372825	144375235	circ_1098	10	+	8	185	0	0	0	0	0	0	0	10
chr2	224758950	224760347	circ_1099	102	-	536	501	0	8	0	5	9	16	21	43
chr13	48827943	48835457	circ_1100	7	+	3	0	0	0	0	0	4	0	3	0
chr13	75936161	75936743	circ_1101	2	-	0	21	2	0	0	0	0	0	0	0
chr17	15906106	15930016	circ_1102	6	+	35	9	0	0	0	0	0	0	6	0
chr21	34713304	34721849	circ_1103	2	+	0	1	0	0	0	0	2	0	0	0
chr4	54249939	54256040	circ_1104	113	+	179	81	0	0	0	0	4	17	34	58
chr13	95768175	95822882	circ_1105	7	-	49	32	0	0	0	0	0	0	7	0
chr3	113118752	113125888	circ_1106	14	-	6	47	0	0	0	0	4	0	10	0
chr22	41230020	41230155	circ_1107	2	-	0	0	0	0	2	0	0	0	0	0
chr7	73100965	73101425	circ_1108	357	+	1001	2008	6	10	16	8	55	48	81	133
chr19	41916541	41929074	circ_1109	2	+	9	19	0	0	0	0	2	0	0	0
chr7	2188786	2270362	circ_1110	3	-	51	77	0	0	0	0	0	3	0	0
chr17	79652634	79668161	circ_1111	4	+	84	223	0	2	0	2	0	0	0	0
chr2	3581702	3584501	circ_1112	3	-	10	9	0	0	0	3	0	0	0	0
chr10	105767934	105778666	circ_1113	53	+	377	234	0	8	0	0	4	5	36	0
chr17	76394332	76400170	circ_1114	9	+	299	60	0	0	0	0	0	0	0	9
chr19	41924629	41925201	circ_1115	2	+	0	26	0	0	0	0	2	0	0	0
chr1	213281510	213290752	circ_1116	2	+	12	164	0	0	0	0	0	0	0	2
chr1	187296052	187298192	circ_1117	33	+	26	11	0	0	0	2	0	0	0	31
chr9	139686162	139686482	circ_1118	2	+	22	91	0	0	0	0	0	2	0	0
chr6	144858717	144860579	circ_1119	21	+	105	121	0	7	0	0	2	0	12	0
chr1	67356836	67371058	circ_1120	5	-	0	0	0	0	0	0	5	0	0	0
chr2	128917087	128939864	circ_1121	15	+	0	229	0	0	0	0	0	0	0	15
chr3	47960208	47963368	circ_1122	43	-	454	276	0	4	0	0	4	0	35	0
chr3	4535289	4536089	circ_1123	2	+	13	0	0	0	0	0	2	0	0	0
chr7	66458203	66458404	circ_1124	19	-	124	5	0	0	0	0	0	0	0	19
chr4	142147920	142149678	circ_1125	4	+	41	0	0	0	0	0	0	4	0	0
chr7	24689230	24708279	circ_1126	2	+	77	7	0	0	0	0	2	0	0	0
chr2	9083315	9114564	circ_1127	41	-	3	223	0	0	0	0	0	8	0	33
chr1	38289381	38323381	circ_1128	7	-	17	24	0	0	0	3	0	4	0	0
chr6	99998868	100010824	circ_1129	2	-	1	0	0	0	0	0	0	0	2	0
chr4	166910532	166929200	circ_1130	8	+	1	140	0	0	0	0	0	0	8	0
chr6	136698892	136742937	circ_1131	33	-	303	503	2	0	0	0	2	0	29	0
chr7	158586340	158591763	circ_1132	2	-	2	54	0	0	0	0	2	0	0	0
chr2	190315628	190320170	circ_1133	2	+	19	8	0	0	0	0	0	0	2	0
chr8	140998933	141034176	circ_1134	87	-	87	91	0	0	0	0	3	3	43	38
chr7	53832819	53848589	circ_1135	3	-	0	0	0	0	0	3	0	0	0	0
chr12	132522226	132528007	circ_1136	13	+	15	6	0	0	0	0	0	0	13	0
chr8	21827654	21861541	circ_1137	2	+	34	85	0	0	0	0	0	0	2	0
chr7	145539583	145545509	circ_1138	24	+	22	1	0	0	0	3	0	9	0	12
chr2	101898320	101905517	circ_1139	4	-	34	5	0	0	0	0	4	0	0	0
chr17	41888174	41888573	circ_1140	3	-	0	2	0	0	0	0	3	0	0	0
chr7	129841689	129842503	circ_1141	14	-	59	112	0	0	0	0	0	0	0	14
chr1	200801327	200801973	circ_1142	2	+	9	2	0	0	0	0	2	0	0	0
chr11	86157355	86159297	circ_1143	9	-	65	115	0	6	0	0	3	0	0	0
chr7	794225	803611	circ_1144	10	+	27	174	0	0	0	0	0	2	8	0
chr10	126727565	126799662	circ_1145	15	-	18	5	0	0	0	0	15	0	0	0
chr6	150147399	150174296	circ_1146	43	-	40	88	3	0	0	0	7	10	14	9
chr8	135820746	135831477	circ_1147	3	-	0	0	0	0	0	0	0	3	0	0
chr13	114173849	114175048	circ_1148	10	+	49	189	0	0	0	0	0	0	0	10
chr6	3076997	3081350	circ_1149	22	+	4	74	0	0	0	0	0	0	7	15
chr20	33591212	33613558	circ_1150	8	-	0	92	0	0	0	0	0	0	8	0
chr11	20101609	20104725	circ_1151	6	+	120	67	0	2	0	0	2	0	2	0
chr15	89647133	89647501	circ_1152	3	+	1	2	0	0	0	0	0	3	0	0
chr17	26449628	26459835	circ_1153	3	+	4	0	0	0	0	0	3	0	0	0
chr3	44970797	45000952	circ_1154	5	-	98	229	0	0	0	3	0	2	0	0
chr6	99823815	99831700	circ_1155	44	-	140	22	0	0	0	0	0	12	5	27
chr10	125119857	125121663	circ_1156	2	+	0	0	0	0	0	0	2	0	0	0
chr1	21097422	21100103	circ_1157	180	-	253	335	4	0	0	0	19	40	47	70
chr12	102179789	102190540	circ_1158	22	-	56	158	0	0	6	0	4	0	7	5
chr11	9182259	9229179	circ_1159	10	-	62	139	0	0	0	10	0	0	0	0
chr22	38689260	38710174	circ_1160	9	-	63	6	0	0	0	0	2	0	7	0
chr3	51661568	51661770	circ_1161	4	+	6	18	0	0	0	0	0	0	4	0
chr8	135521861	135533244	circ_1162	36	-	33	27	0	0	0	0	13	0	23	0
chr10	17539654	17561402	circ_1163	12	+	0	0	0	0	0	0	0	0	0	12
chr17	80045200	80045737	circ_1164	4	-	152	320	0	0	0	0	0	0	4	0
chr5	6748576	6751310	circ_1165	2	+	47	41	0	0	0	2	0	0	0	0
chr20	48252837	48273239	circ_1166	5	-	33	0	0	0	0	0	0	0	5	0
chr19	53158813	53164096	circ_1167	9	-	19	11	0	0	0	0	0	9	0	0
chr2	62103229	62107529	circ_1168	17	-	138	47	0	0	0	0	0	3	0	14
chr11	107965117	107966418	circ_1169	8	+	30	67	0	0	0	0	0	6	2	0
chr12	31613127	31648853	circ_1170	7	-	92	25	0	0	0	0	0	0	7	0
chr19	19020844	19020966	circ_1171	2	+	0	0	0	0	2	0	0	0	0	0
chr16	75669577	75675621	circ_1172	12	-	174	373	0	0	0	0	0	12	0	0
chr3	45515734	45518119	circ_1173	2	+	113	122	0	0	2	0	0	0	0	0
chr2	20130156	20153739	circ_1174	8	-	49	44	0	0	0	8	0	0	0	0
chr8	141285756	141294120	circ_1175	9	-	30	24	0	0	0	0	0	0	0	9
chr21	44840113	44840337	circ_1176	2	-	78	70	0	0	0	0	2	0	0	0
chr3	45030631	45031136	circ_1177	18	+	188	265	0	0	0	0	2	3	0	13
chr12	123262037	123290842	circ_1178	6	+	13	3	0	0	0	0	0	2	4	0
chr12	45695796	45744557	circ_1179	5	+	17	15	0	0	0	0	0	0	5	0
chr5	37351291	37358253	circ_1180	48	-	1112	409	2	5	0	0	6	0	26	9
chr12	6619444	6619698	circ_1181	10	-	0	0	0	7	0	3	0	0	0	0
chr17	45740454	45742524	circ_1182	19	+	804	1462	0	0	0	0	2	2	15	0
chr15	41988272	42032401	circ_1183	5	+	52	39	0	0	0	0	0	0	0	5
chr19	33579039	33581771	circ_1184	4	+	2	3	0	0	0	0	4	0	0	0
chr17	79244717	79258695	circ_1185	13	-	48	446	0	0	0	0	0	7	0	6
chr22	44384776	44395553	circ_1186	4	+	0	2	0	0	0	0	0	4	0	0
chr11	77336007	77336863	circ_1187	215	-	384	266	5	0	0	0	13	24	101	72
chr2	10930844	10933328	circ_1188	7	-	269	353	0	0	0	0	0	0	7	0
chr8	95897294	95897786	circ_1189	6	-	3	2	0	0	0	0	0	0	6	0
chr3	196612021	196613565	circ_1190	23	+	0	204	0	0	0	0	0	14	0	9
chr1	171496929	171506612	circ_1191	2	+	493	560	0	0	0	2	0	0	0	0
chr3	136341987	136349823	circ_1192	4	-	4	36	0	0	0	0	0	0	4	0
chrX	153996576	153997585	circ_1193	396	+	3207	2072	2	15	13	20	30	99	98	119
chr9	33953282	33956144	circ_1194	61	-	289	1036	0	0	0	9	13	2	18	19
chr5	98231929	98235409	circ_1195	6	-	333	255	0	0	0	2	0	0	4	0
chr2	29004603	29022299	circ_1196	7	+	44	0	0	0	0	0	0	0	7	0
chr8	131127873	131140336	circ_1197	2	-	91	159	0	2	0	0	0	0	0	0
chr12	42768664	42792796	circ_1198	59	+	706	366	5	4	0	0	8	0	42	0
chr19	7505074	7516152	circ_1199	4	+	2	27	0	0	0	4	0	0	0	0
chr18	12999419	13030607	circ_1200	104	+	166	389	6	4	10	8	6	16	7	47
chr19	11358741	11361762	circ_1201	3	-	8	1	0	0	0	0	0	0	3	0
chrX	133547622	133560507	circ_1202	2	+	0	0	0	2	0	0	0	0	0	0
chr4	83978078	83978561	circ_1203	43	+	97	69	0	0	0	0	5	0	13	25
chr4	3088665	3101121	circ_1204	2	+	0	18	0	0	0	0	2	0	0	0
chr2	170401230	170413807	circ_1205	247	-	1164	217	0	11	17	14	0	32	62	111
chr12	19653030	19667718	circ_1206	12	+	198	11	0	0	0	0	2	0	10	0
chr3	15614665	15616589	circ_1207	2	-	3	5	0	0	0	0	2	0	0	0
chr11	57569204	57569668	circ_1208	2	+	181	202	0	0	0	2	0	0	0	0
chr4	39915230	39929784	circ_1209	4	-	30	26	0	0	0	0	0	0	4	0
chr1	53343353	53347337	circ_1210	4	+	9	22	0	0	0	0	4	0	0	0
chr12	31586088	31600703	circ_1211	56	-	473	334	0	4	0	0	13	0	39	0
chr9	2028986	2033081	circ_1212	15	+	12	172	0	0	0	0	0	0	0	15
chr11	108137897	108158442	circ_1213	6	+	23	2	0	0	0	0	0	0	6	0
chr1	26623409	26624553	circ_1214	7	-	15	17	0	0	0	0	0	0	0	7
chr4	77887220	77895960	circ_1215	11	+	0	0	0	0	0	0	0	0	0	11
chr1	1197648	1198766	circ_1216	8	-	86	36	0	0	0	0	0	8	0	0
chr12	108918092	108942990	circ_1217	10	-	65	18	0	0	0	0	0	0	10	0
chr1	89206670	89237562	circ_1218	11	+	17	98	0	0	0	0	0	0	2	9
chr7	155499553	155504149	circ_1219	14	+	112	138	0	0	0	0	0	12	2	0
chr14	50255863	50256291	circ_1220	8	-	3	6	0	0	0	0	0	0	8	0
chr15	64791491	64792365	circ_1221	2174	+	59	278	7	45	56	96	49	436	237	1248
chr5	6737622	6753150	circ_1222	3	+	7	16	0	0	0	0	0	0	3	0
chr1	233091302	233092189	circ_1223	16	+	32	39	0	0	0	0	0	0	0	16
chr18	21757976	21759799	circ_1224	11	-	46	67	2	0	0	0	0	0	9	0
chr5	142779220	142780417	circ_1225	319	-	592	999	6	27	8	12	15	31	104	116
chr18	21148786	21153538	circ_1226	36	-	143	165	0	0	4	0	0	16	16	0
chr6	53197980	53203139	circ_1227	12	-	0	0	0	0	0	0	0	5	0	7
chr12	54792531	54793344	circ_1228	6	+	0	0	0	0	0	0	0	6	0	0
chr4	129752887	129783380	circ_1229	8	+	98	34	0	0	0	0	0	0	0	8
chr7	138739950	138745884	circ_1230	25	-	772	211	0	2	0	2	2	0	7	12
chr5	16758226	16764505	circ_1231	2	-	100	75	0	0	0	0	0	0	2	0
chr16	4504811	4505781	circ_1232	4	+	31	0	0	0	0	0	0	4	0	0
chr1	40555081	40557071	circ_1233	15	-	70	171	0	0	0	0	0	0	0	15
chr7	158698679	158715240	circ_1234	2	+	0	1	0	0	0	0	2	0	0	0
chr3	169710381	169711523	circ_1235	4	+	11	0	0	0	0	0	0	4	0	0
chr1	229586271	229600622	circ_1236	2	-	254	0	0	0	0	0	0	0	0	2
chr5	70840189	70845433	circ_1237	4	+	17	51	0	0	0	0	0	0	0	4
chr2	183050618	183129141	circ_1238	6	-	36	11	0	0	0	0	0	0	6	0
chr8	129001407	129051226	circ_1239	2	+	48	2	2	0	0	0	0	0	0	0
chr21	16386664	16415895	circ_1240	2709	-	184	228	40	154	27	60	351	265	1263	549
chr17	4076648	4083172	circ_1241	7	-	66	24	0	0	0	0	0	4	3	0
chr14	71413631	71435827	circ_1242	7	+	10	26	0	0	0	0	0	0	7	0
chr15	50168474	50226379	circ_1243	4	-	24	113	0	4	0	0	0	0	0	0
chr16	66759730	66763002	circ_1244	13	-	19	12	0	0	0	0	0	0	13	0
chr5	170626673	170648844	circ_1245	3	+	92	10	0	0	0	0	3	0	0	0
chr17	16042321	16049862	circ_1246	4	-	11	14	0	0	0	0	0	4	0	0
chr15	76566752	76578822	circ_1247	9	-	389	145	0	0	0	0	2	0	0	7
chr1	15820386	15821947	circ_1248	14	-	96	78	0	0	0	0	0	0	4	10
chr1	91852860	91852984	circ_1249	2	-	0	0	0	0	0	0	2	0	0	0
chr3	132193775	132201174	circ_1250	9	+	2	31	0	0	0	0	0	0	9	0
chr22	26317223	26346416	circ_1251	2	+	35	20	0	0	0	0	0	2	0	0
chr8	106573590	106646585	circ_1252	26	+	87	8	0	0	0	0	0	0	0	26
chr22	46829289	46832186	circ_1253	5	-	139	14	0	3	0	0	2	0	0	0
chr12	2929251	2946122	circ_1254	3	+	15	0	0	0	0	0	3	0	0	0
chr10	65357783	65359043	circ_1255	6	+	15	10	0	0	0	0	0	0	6	0
chr12	53671253	53671744	circ_1256	2	+	24	8	0	0	0	0	2	0	0	0
chr6	88331071	88346204	circ_1257	4	+	21	2	0	0	0	0	0	0	4	0
chr22	31979860	31998771	circ_1258	4	+	18	14	0	0	0	0	4	0	0	0
chr10	35302626	35320547	circ_1259	20	-	225	195	0	0	2	0	0	0	0	18
chr1	225306921	225311316	circ_1260	15	+	8	11	0	0	0	4	0	0	0	11
chr10	94452124	94455251	circ_1261	8	+	33	0	0	0	0	0	0	8	0	0
chr5	167937585	167938576	circ_1262	6	+	75	0	0	0	0	0	0	0	6	0
chr1	151655831	151666123	circ_1263	5	+	18	0	0	0	0	0	0	0	5	0
chrX	23748643	23754133	circ_1264	2	-	15	12	0	0	0	0	2	0	0	0
chr17	20922396	20924539	circ_1265	8	-	179	435	0	0	0	0	0	8	0	0
chr1	201958031	201973624	circ_1266	20	+	90	39	0	0	0	0	0	0	0	20
chr1	6867042	6913249	circ_1267	7	+	0	2	0	0	0	0	0	0	7	0
chr11	115080293	115111140	circ_1268	2	-	7	1	0	0	0	0	2	0	0	0
chr1	113229587	113232720	circ_1269	10	+	21	231	0	0	0	0	0	0	0	10
chr16	11935551	11935857	circ_1270	12	-	211	310	0	0	0	0	4	0	0	8
chr7	150761632	150768338	circ_1271	10	-	0	0	0	0	0	0	0	0	0	10
chr13	52249305	52301926	circ_1272	2	+	7	15	0	0	0	0	0	0	2	0
chr10	22002700	22024164	circ_1273	13	+	54	85	2	0	0	0	0	0	0	11
chr2	15629017	15644337	circ_1274	4	-	322	25	0	0	0	0	0	4	0	0
chr5	162939007	162943717	circ_1275	2	+	6	22	0	0	0	0	2	0	0	0
chr9	103102538	103111654	circ_1276	19	-	34	18	0	0	0	0	0	19	0	0
chr10	69902696	69918384	circ_1277	42	+	642	43	0	9	0	0	0	0	33	0
chr5	54737678	54771278	circ_1278	2	-	9	4	0	0	0	0	0	0	2	0
chr1	223998132	224009069	circ_1279	3	-	143	42	0	0	0	0	0	0	0	3
chr3	124560229	124578293	circ_1280	2	-	36	34	0	0	0	0	2	0	0	0
chr17	48462478	48462652	circ_1281	11	-	1201	382	0	0	0	0	0	11	0	0
chr2	32688261	32690232	circ_1282	18	+	174	120	0	0	0	0	0	0	8	10
chr1	61577042	61624827	circ_1283	10	+	0	0	0	0	0	0	0	0	10	0
chr2	211421442	211447433	circ_1284	52	+	119	6423	0	4	0	0	12	0	36	0
chr8	95549330	95550574	circ_1285	116	-	298	235	0	8	0	9	0	5	19	75
chr16	15967347	15978062	circ_1286	22	-	104	197	0	0	0	0	0	4	0	18
chr10	103432671	103436193	circ_1287	26	-	7	52	3	0	0	0	23	0	0	0
chr9	100315562	100331319	circ_1288	7	+	111	8	0	0	0	0	0	0	0	7
chr3	57569624	57570191	circ_1289	14	-	41	16	0	0	0	0	3	11	0	0
chr14	76198680	76211924	circ_1290	2	+	4	0	0	0	0	0	2	0	0	0
chr13	42161647	42179412	circ_1291	6	-	4	8	0	0	0	0	0	0	6	0
chr10	124172435	124177484	circ_1292	2	+	26	3	0	0	0	0	2	0	0	0
chr19	49699696	49700131	circ_1293	15	+	4	5	0	0	0	3	3	0	0	9
chr10	70738597	70741337	circ_1294	2	+	510	623	0	2	0	0	0	0	0	0
chr16	84792321	84793881	circ_1295	15	+	110	15	2	0	0	0	2	0	11	0
chr9	115961134	115965315	circ_1296	9	-	19	104	0	0	0	0	0	0	0	9
chr1	162535801	162558623	circ_1297	4	+	79	30	0	0	0	0	0	4	0	0
chr1	220752695	220777479	circ_1298	2	+	2	0	0	0	0	0	2	0	0	0
chr12	22676359	22680826	circ_1299	2	-	2	3	0	0	0	0	2	0	0	0
chr1	61696855	61696989	circ_1300	4	+	0	0	4	0	0	0	0	0	0	0
chr9	139106999	139115958	circ_1301	4	-	141	129	0	0	0	0	0	0	0	4
chr2	200233327	200298237	circ_1302	217	-	105	231	3	19	0	2	21	9	129	34
chr11	62300435	62300582	circ_1303	2	-	0	0	0	0	0	2	0	0	0	0
chr1	205130385	205132134	circ_1304	13	-	15	17	0	0	0	0	0	0	0	13
chr5	179762827	179763577	circ_1305	2	-	9	3	0	0	0	0	0	0	2	0
chr1	145594038	145601852	circ_1306	3	-	44	9	0	0	0	0	0	3	0	0
chr17	42284821	42285138	circ_1307	5	-	82	231	0	0	0	0	0	0	5	0
chrX	109263579	109266268	circ_1308	40	+	35	0	0	0	0	8	0	0	0	32
chr2	39040962	39042797	circ_1309	3	-	9	9	0	0	0	0	3	0	0	0
chr1	91739268	91742619	circ_1310	2	-	12	0	0	0	0	2	0	0	0	0
chr7	116774177	116778586	circ_1311	2	+	67	91	0	2	0	0	0	0	0	0
chr8	19682313	19684070	circ_1312	2	+	11	33	0	0	0	0	2	0	0	0
chr6	157405795	157488319	circ_1313	5	+	34	21	0	0	0	0	0	0	5	0
chr14	62187099	62188541	circ_1314	28	+	288	1424	2	4	0	0	10	8	4	0
chr3	4403659	4418073	circ_1315	2	-	7	0	0	0	0	0	0	0	2	0
chr8	104413743	104420012	circ_1316	20	-	26	60	0	0	0	0	3	0	17	0
chr1	156713443	156715165	circ_1317	9	-	1494	1383	0	0	0	0	0	0	9	0
chr1	28595693	28601526	circ_1318	3	+	2	22	0	0	0	0	0	3	0	0
chr2	74383544	74399879	circ_1319	7	-	226	0	0	0	0	4	3	0	0	0
chr10	73956568	73970589	circ_1320	14	-	172	78	0	0	0	0	0	0	4	10
chr4	6806249	6826411	circ_1321	25	+	6	196	0	3	0	0	0	0	7	15
chr11	9441957	9457913	circ_1322	3	+	495	177	0	0	3	0	0	0	0	0
chr10	97636274	97664695	circ_1323	2	-	10	2	2	0	0	0	0	0	0	0
chr8	71082436	71087094	circ_1324	6	-	13	12	0	0	0	0	0	0	6	0
chr9	101891136	101911583	circ_1325	31	+	102	0	3	0	14	0	0	0	14	0
chr20	60887943	60888066	circ_1326	10	-	45	33	0	0	0	0	0	0	0	10
chr1	40751596	40756669	circ_1327	3	+	47	21	0	0	0	0	0	0	3	0
chr4	4314767	4317697	circ_1328	23	+	7	6	0	0	0	0	0	5	0	18
chr2	132310585	132339702	circ_1329	27	+	3	19	0	0	0	2	0	6	0	19
chr6	5396865	5404934	circ_1330	31	+	15	523	0	3	0	0	0	12	8	8
chr16	299547	304680	circ_1331	2	+	10	41	0	0	0	0	2	0	0	0
chr6	82912244	82914675	circ_1332	12	-	108	51	2	0	0	0	0	0	0	10
chr8	75525087	75527374	circ_1333	7	+	1	0	0	0	0	0	0	0	7	0
chr11	61109839	61110479	circ_1334	2	-	0	0	0	0	0	0	2	0	0	0
chr16	74524898	74525113	circ_1335	4	-	84	15	0	0	0	0	0	0	4	0
chr16	47143441	47165936	circ_1336	4	-	11	0	0	0	4	0	0	0	0	0
chr1	1190613	1192690	circ_1337	10	-	242	0	0	0	0	0	0	4	6	0
chr1	29342203	29365938	circ_1338	3	+	85	390	0	0	0	0	0	0	0	3
chr1	35944566	35944813	circ_1339	38	-	130	230	0	3	0	0	10	0	25	0
chr13	21305979	21311944	circ_1340	39	-	3	12	0	0	0	0	5	9	17	8
chr7	151917607	151935911	circ_1341	102	-	89	71	0	0	0	0	0	35	25	42
chr9	135221647	135224822	circ_1342	19	-	36	85	0	0	0	0	0	4	4	11
chr2	74273404	74275538	circ_1343	5	+	8	12	0	0	0	5	0	0	0	0
chr3	25642590	25651203	circ_1344	4	-	44	11	0	0	0	0	0	0	4	0
chr15	51259820	51260574	circ_1345	2	+	0	6	0	0	0	0	2	0	0	0
chr19	19153519	19154883	circ_1346	21	+	502	1145	0	2	0	0	2	12	5	0
chrX	19086834	19100864	circ_1347	3	-	3	5	0	0	0	0	0	0	3	0
chr17	38318005	38325699	circ_1348	2	+	13	15	2	0	0	0	0	0	0	0
chr1	32502622	32503608	circ_1349	4	-	0	0	0	0	0	4	0	0	0	0
chr16	58752099	58757806	circ_1350	6	-	82	310	0	2	0	0	0	0	4	0
chr13	77695507	77714298	circ_1351	2	-	41	27	2	0	0	0	0	0	0	0
chr7	71743670	71770314	circ_1352	6	-	0	0	0	0	0	0	0	0	0	6
chr2	152273074	152276893	circ_1353	5	+	23	124	0	0	0	0	0	3	2	0
chr7	127229538	127230191	circ_1354	2	+	417	281	0	0	0	0	0	2	0	0
chr3	51575604	51624575	circ_1355	21	+	5	31	2	0	0	0	2	0	9	8
chr16	87453388	87454322	circ_1356	2	-	5	13	0	0	0	0	2	0	0	0
chr1	161093628	161094316	circ_1357	2	-	8	46	2	0	0	0	0	0	0	0
chr5	14673750	14693203	circ_1358	40	+	77	33	0	6	0	0	3	9	15	7
chr7	77267940	77268641	circ_1359	4	+	4	0	0	0	0	0	0	4	0	0
chr6	159026298	159029782	circ_1360	37	+	521	233	0	0	0	0	3	5	11	18
chr15	63824845	63866602	circ_1361	13	+	75	122	0	4	0	0	4	0	5	0
chr9	117228546	117241051	circ_1362	8	-	172	36	2	0	0	0	2	2	0	2
chr10	35772331	35805551	circ_1363	28	+	748	508	2	0	0	6	0	0	15	5
chr3	38436995	38442476	circ_1364	6	+	81	5	0	0	0	0	0	0	0	6
chr14	37754522	37838829	circ_1365	124	+	31	37	3	0	0	0	10	16	65	30
chr7	157015947	157018233	circ_1366	62	+	586	1266	4	0	0	3	17	10	16	12
chr3	47762155	47777616	circ_1367	69	-	1114	362	0	0	0	5	4	9	14	37
chr9	101507840	101518888	circ_1368	2	-	33	8	0	0	0	0	0	0	2	0
chr14	39514366	39517933	circ_1369	11	-	35	84	0	0	0	0	0	0	11	0
chr16	87773272	87774297	circ_1370	3	-	0	0	0	0	0	0	0	3	0	0
chr7	137567157	137613112	circ_1371	2	-	15	10	0	0	0	0	2	0	0	0
chr7	66038371	66041919	circ_1372	101	-	50	79	0	0	0	0	22	0	0	79
chr7	140043211	140055564	circ_1373	2	-	53	6	0	0	0	0	0	2	0	0
chr17	57814813	57842499	circ_1374	7	+	61	25	0	0	0	0	0	0	7	0
chr10	32560953	32580250	circ_1375	4	-	9	62	0	0	0	0	0	0	4	0
chr17	10595188	10596278	circ_1376	2	-	67	15	0	0	0	0	0	2	0	0
chr4	86633977	86643125	circ_1377	4	+	0	10	0	0	0	0	0	0	0	4
chr6	170626457	170632347	circ_1378	72	+	43	334	6	11	2	6	2	14	31	0
chr20	47342826	47364417	circ_1379	13	-	22	148	0	0	5	0	0	0	8	0
chr3	122998710	122999518	circ_1380	2	+	0	0	0	0	0	0	0	2	0	0
chr3	136183722	136221621	circ_1381	28	-	399	284	3	5	0	0	3	0	17	0
chr9	33956855	33963789	circ_1382	12	-	377	9	0	2	0	0	0	0	10	0
chr1	231051938	231069607	circ_1383	2	-	118	79	0	2	0	0	0	0	0	0
chr11	5463567	5476955	circ_1384	6	-	0	0	0	0	0	0	0	6	0	0
chr6	151197225	151209117	circ_1385	21	+	29	183	0	0	0	0	2	0	8	11
chr3	43607144	43621964	circ_1386	12	-	24	52	0	0	0	0	0	0	0	12
chr3	133335657	133339191	circ_1387	2	-	66	10	0	0	0	0	0	2	0	0
chr19	12969175	12969553	circ_1388	18	+	9	10	0	0	0	0	0	6	4	8
chr13	41814396	41835051	circ_1389	23	-	86	72	0	0	0	0	0	8	7	8
chr1	38047823	38048537	circ_1390	10	-	28	2	0	0	0	0	0	0	10	0
chr10	69647174	69666694	circ_1391	11	+	0	29	0	0	0	0	0	0	11	0
chr9	5745930	5747505	circ_1392	2	+	2	2	0	0	0	0	2	0	0	0
chr1	225600155	225607500	circ_1393	42	-	1036	1055	0	6	0	0	3	11	5	17
chr10	70733300	70741337	circ_1394	15	+	398	113	0	0	0	0	2	0	13	0
chr1	154207066	154218851	circ_1395	13	+	333	159	0	0	0	0	3	10	0	0
chr1	32375638	32377427	circ_1396	17	-	18	34	0	0	0	0	0	0	17	0
chr16	249060	249237	circ_1397	4	-	57	95	0	0	0	0	0	0	4	0
chr10	74468040	74520430	circ_1398	4	+	0	0	0	0	0	0	0	0	4	0
chr10	76910271	76924498	circ_1399	7	+	7	27	0	0	0	0	0	0	7	0
chr1	100960373	100964818	circ_1400	4	+	26	2	0	0	0	0	0	4	0	0
chr1	46105881	46120991	circ_1401	28	-	764	425	0	3	0	0	2	19	4	0
chr9	135145560	135145724	circ_1402	2	+	2	0	0	0	0	2	0	0	0	0
chr5	78940945	78964851	circ_1403	16	+	65	10	0	0	0	0	4	0	0	12
chr1	47834140	47842544	circ_1404	4	+	6	0	0	0	0	0	0	0	0	4
chr8	132962215	132968152	circ_1405	24	+	237	123	0	3	0	0	3	3	15	0
chr3	150289744	150290316	circ_1406	4	+	12	51	0	0	0	0	0	0	0	4
chr16	74338214	74339268	circ_1407	2	-	0	0	0	2	0	0	0	0	0	0
chr5	96432084	96437836	circ_1408	8	+	0	46	0	0	0	0	0	0	0	8
chr16	23625324	23649450	circ_1409	14	-	1	0	0	0	0	0	0	0	0	14
chr7	30876273	30880464	circ_1410	27	+	31	94	0	0	0	0	0	8	5	14
chr2	68364430	68368927	circ_1411	21	-	20	22	0	0	0	0	4	0	17	0
chr16	70602185	70605102	circ_1412	6	+	166	397	0	0	0	0	0	0	6	0
chr2	20497313	20518406	circ_1413	3	-	293	52	0	0	0	0	0	0	0	3
chr20	43108624	43118337	circ_1414	2	+	0	1	0	0	0	0	2	0	0	0
chr20	2840364	2841239	circ_1415	2	+	12	19	0	0	0	0	2	0	0	0
chr5	137904613	137906830	circ_1416	130	-	2745	3334	5	7	0	6	7	39	24	42
chr4	68514785	68527973	circ_1417	8	-	8	13	0	0	0	0	0	0	8	0
chr20	32198899	32211102	circ_1418	8	+	49	51	0	0	0	0	0	0	0	8
chr8	132952745	132982890	circ_1419	19	+	81	167	2	0	0	0	4	5	8	0
chr8	98817580	98837381	circ_1420	103	+	647	862	0	6	0	0	22	21	26	28
chr2	234296902	234313019	circ_1421	14	+	24	0	0	0	0	0	0	14	0	0
chrX	135579838	135579995	circ_1422	2	+	0	0	0	0	0	0	0	2	0	0
chr1	182850398	182853948	circ_1423	2	+	138	735	0	0	0	0	0	0	0	2
chr3	171965322	171969331	circ_1424	535	+	760	504	10	53	4	3	72	71	243	79
chr19	16665962	16677468	circ_1425	2	-	44	84	0	0	0	0	0	0	2	0
chr21	45451971	45457808	circ_1426	53	+	42	231	0	0	0	0	2	7	4	40
chr1	58996272	59000003	circ_1427	5	-	164	264	0	0	0	0	0	0	5	0
chr17	79563141	79573840	circ_1428	2	-	44	41	0	0	0	0	2	0	0	0
chr11	3752620	3756554	circ_1429	31	-	616	108	0	0	0	0	3	7	21	0
chr13	100982814	101020828	circ_1430	2	+	11	6	0	0	0	0	2	0	0	0
chr17	45403591	45422464	circ_1431	30	+	9	11	0	4	0	0	3	6	8	9
chr19	19764777	19766262	circ_1432	7	-	69	132	0	0	0	0	0	0	7	0
chr18	10797371	10807272	circ_1433	3	-	7	4	0	0	0	0	3	0	0	0
chr10	7409610	7423911	circ_1434	157	-	55	516	6	11	2	5	21	0	72	40
chr11	116655570	116658359	circ_1435	9	-	145	150	0	0	0	0	0	0	0	9
chr6	147588219	147612308	circ_1436	6	+	784	287	0	0	0	2	0	0	4	0
chr2	128927861	128930336	circ_1437	3	+	168	30	0	0	0	0	0	0	3	0
chr1	150999708	151001420	circ_1438	66	+	332	495	2	0	2	5	10	13	16	18
chr7	104925455	104937980	circ_1439	4	-	0	0	0	0	0	0	4	0	0	0
chrX	53674310	53681075	circ_1440	28	-	567	344	0	0	0	0	0	12	0	16
chr5	130987494	131013565	circ_1441	16	-	93	251	0	0	0	0	0	0	2	14
chr9	33986757	33998862	circ_1442	12	-	147	68	0	3	0	0	0	9	0	0
chr5	78692645	78697878	circ_1443	17	-	9	6	0	0	0	0	0	17	0	0
chr1	1424583	1426051	circ_1444	15	+	256	624	0	0	0	0	0	6	0	9
chr11	3735047	3735225	circ_1445	4	-	251	461	0	0	0	4	0	0	0	0
chr11	108042925	108047817	circ_1446	27	-	233	211	0	0	6	0	2	12	0	7
chr17	31087307	31107802	circ_1447	16	-	27	31	0	0	0	0	0	16	0	0
chr19	13034964	13039661	circ_1448	5	-	285	108	0	0	0	0	0	0	5	0
chr1	220363044	220364626	circ_1449	5	-	12	17	0	0	0	0	0	0	5	0
chr2	204354306	204356042	circ_1450	3	-	58	13	0	0	0	0	0	0	3	0
chr10	70729956	70731808	circ_1451	2	+	23	23	0	0	0	0	2	0	0	0
chr9	100038850	100039908	circ_1452	6	+	0	5	0	0	0	0	2	0	4	0
chr6	32088547	32089125	circ_1453	2	-	96	46	0	2	0	0	0	0	0	0
chr7	128914120	128918196	circ_1454	3	+	29	3	0	0	0	0	0	0	3	0
chr8	48874612	48877272	circ_1455	14	+	916	1297	0	0	0	0	0	0	0	14
chr8	38205014	38205733	circ_1456	5	-	4	3	0	0	0	0	0	0	5	0
chr6	135639656	135716034	circ_1457	9	-	5	8	0	0	0	0	0	0	9	0
chr1	192990226	192998787	circ_1458	23	-	214	188	0	2	0	0	0	9	12	0
chr5	6775671	6777622	circ_1459	3	+	2	0	0	0	0	0	3	0	0	0
chr16	88725057	88725736	circ_1460	14	-	4	1156	0	0	2	0	0	7	3	2
chr1	174274123	174363283	circ_1461	18	+	181	73	0	0	0	0	3	7	8	0
chr5	32397324	32400308	circ_1462	2	-	1	9	0	0	0	0	2	0	0	0
chr17	20852415	20884937	circ_1463	2	+	0	0	0	0	0	2	0	0	0	0
chr12	74932701	74933628	circ_1464	5	+	0	0	0	0	0	0	0	5	0	0
chr7	138849877	138865944	circ_1465	2	+	1	1	0	0	0	0	2	0	0	0
chr19	44159590	44160792	circ_1466	16	-	93	82	0	0	0	0	6	0	10	0
chr11	20083852	20099650	circ_1467	4	+	76	73	0	2	0	0	2	0	0	0
chr1	201816406	201828122	circ_1468	23	+	241	363	2	2	0	0	0	0	0	19
chr13	73333610	73352518	circ_1469	4	-	367	0	0	4	0	0	0	0	0	0
chr7	100481988	100482173	circ_1470	10	+	536	80	0	0	0	0	0	0	0	10
chr7	77378740	77407763	circ_1471	2	+	7	112	0	0	2	0	0	0	0	0
chr16	18234158	18240145	circ_1472	41	-	30	92	0	0	0	0	0	0	0	41
chr1	161493079	161571432	circ_1473	2	+	0	0	0	0	0	2	0	0	0	0
chr7	11026308	11101712	circ_1474	2	+	2	45	2	0	0	0	0	0	0	0
chr12	5841685	5853483	circ_1475	7	-	3	16	0	0	0	0	0	0	7	0
chr8	95839490	95840021	circ_1476	12	+	27	11	0	0	0	0	0	0	12	0
chr1	1198725	1203372	circ_1477	10	-	71	159	0	0	0	0	0	10	0	0
chr22	47274548	47287290	circ_1478	4	+	11	60	0	0	0	0	0	0	4	0
chr12	50488219	50490755	circ_1479	46	+	437	374	0	0	0	0	8	4	21	13
chr9	5688243	5720750	circ_1480	11	+	0	18	0	0	0	0	0	0	11	0
chr4	151356740	151358016	circ_1481	4	-	81	29	0	2	0	0	2	0	0	0
chr3	125295032	125301822	circ_1482	10	-	37	34	2	0	0	0	8	0	0	0
chr22	21119396	21119981	circ_1483	6	-	117	0	0	0	6	0	0	0	0	0
chr10	111667448	111674857	circ_1484	32	-	241	387	0	4	0	0	9	0	8	11
chr3	15776916	15807819	circ_1485	2	-	95	53	0	2	0	0	0	0	0	0
chr5	159476520	159478190	circ_1486	2	+	53	43	0	0	0	0	0	0	0	2
chr7	51094242	51153001	circ_1487	4	-	96	19	0	0	0	0	0	0	4	0
chr4	2341179	2355800	circ_1488	5	-	4	21	0	2	0	0	3	0	0	0
chr19	11507919	11508273	circ_1489	12	-	16	26	0	2	0	0	0	0	10	0
chr9	111835527	111855871	circ_1490	4	-	248	0	0	0	0	0	0	0	4	0
chr5	179688683	179707608	circ_1491	379	-	131	575	14	27	22	16	22	47	149	82
chr3	195791179	195800996	circ_1492	7	-	2975	477	0	0	0	0	0	0	0	7
chr10	50668418	50714058	circ_1493	15	-	70	151	0	5	0	0	0	0	10	0
chrX	44383247	44386611	circ_1494	191	-	219	0	2	6	8	0	14	36	72	53
chr17	5364258	5365866	circ_1495	147	-	382	302	0	0	0	3	28	19	50	47
chr15	23019799	23021429	circ_1496	3	-	210	41	0	0	0	0	0	0	0	3
chr6	158454486	158476060	circ_1497	5	+	53	71	0	0	0	0	0	0	0	5
chr13	42385360	42393522	circ_1498	250	-	877	192	7	3	0	3	22	17	96	102
chr12	101736223	101739472	circ_1499	5	+	128	14	0	0	0	0	0	0	0	5
chr3	27453132	27465643	circ_1500	23	-	94	117	0	9	0	0	0	4	10	0
chr1	100212849	100214557	circ_1501	2	-	0	3	0	0	0	0	2	0	0	0
chr9	111835635	111855871	circ_1502	9	-	774	432	0	4	2	0	0	0	3	0
chr17	4015902	4020460	circ_1503	13	-	38	33	0	2	0	0	3	0	8	0
chr2	120643370	120672818	circ_1504	4	+	115	34	0	4	0	0	0	0	0	0
chr3	179478899	179483636	circ_1505	8	+	10	43	2	0	0	0	0	0	6	0
chr18	6824760	6859896	circ_1506	2	+	0	0	0	0	0	0	2	0	0	0
chr18	51804141	51813781	circ_1507	2	+	0	4	2	0	0	0	0	0	0	0
chr5	40716498	40730445	circ_1508	3	-	8	0	0	0	0	0	3	0	0	0
chr5	134032815	134039622	circ_1509	14	+	31	53	0	0	0	0	7	0	5	2
chr8	141559212	141583031	circ_1510	4	-	241	193	0	0	0	0	0	0	4	0
chr11	3040368	3041562	circ_1511	2	-	84	34	0	0	0	0	0	2	0	0
chr2	227917059	227919366	circ_1512	3	+	0	0	0	3	0	0	0	0	0	0
chr1	15953163	15964929	circ_1513	33	+	385	1097	0	0	0	8	0	6	0	19
chr1	35561419	35563167	circ_1514	3	+	4	12	0	0	0	0	3	0	0	0
chr7	24663281	24708279	circ_1515	107	+	373	450	6	26	12	7	9	5	30	12
chrX	100668196	100668541	circ_1516	3	+	0	0	0	0	0	0	0	0	3	0
chr6	7226699	7232140	circ_1517	2	+	147	68	0	0	0	2	0	0	0	0
chr12	53663309	53668794	circ_1518	2	+	1	27	2	0	0	0	0	0	0	0
chr10	31644075	31676195	circ_1519	4	+	0	53	0	0	0	0	0	0	4	0
chr5	154169884	154191200	circ_1520	5	+	447	930	0	0	0	2	0	3	0	0
chr10	104896005	104899236	circ_1521	3	-	12	0	0	0	0	0	3	0	0	0
chr19	49302931	49303554	circ_1522	2	-	99	29	0	0	0	0	0	0	2	0
chr15	68434283	68439038	circ_1523	66	+	168	319	6	0	0	2	10	10	19	19
chr19	10556893	10559826	circ_1524	14	+	7	9	0	0	0	0	5	0	0	9
chr17	79660683	79660995	circ_1525	16	+	695	178	0	0	0	0	0	6	7	3
chr1	85655739	85656435	circ_1526	2	-	0	1	0	0	0	0	2	0	0	0
chr11	117052131	117053522	circ_1527	15	+	18	19	0	0	0	0	0	0	0	15
chr17	30773962	30807649	circ_1528	16	+	559	399	0	0	0	0	0	0	3	13
chr18	19345732	19371522	circ_1529	6	+	113	0	0	0	6	0	0	0	0	0
chr19	3198814	3199280	circ_1530	2	+	146	0	0	2	0	0	0	0	0	0
chr16	1682212	1691188	circ_1531	10	+	163	29	0	0	0	0	0	0	0	10
chr6	147670802	147671039	circ_1532	2	-	0	0	0	0	0	0	0	0	0	2
chr1	19644093	19644335	circ_1533	6	+	150	120	0	0	0	0	0	0	0	6
chr3	185155234	185155418	circ_1534	5	+	11	14	0	0	0	0	0	0	5	0
chr19	6213347	6214049	circ_1535	4	-	33	51	0	0	0	4	0	0	0	0
chr5	36141208	36143375	circ_1536	5	-	0	99	0	0	3	0	0	0	0	2
chr12	90049455	90071593	circ_1537	36	-	4	31	0	0	0	0	0	0	4	32
chr16	87367910	87368910	circ_1538	3	+	0	0	0	0	0	0	3	0	0	0
chr13	52511411	52532680	circ_1539	4	-	3	0	0	0	0	0	0	0	4	0
chr2	32418957	32432002	circ_1540	2	+	17	32	2	0	0	0	0	0	0	0
chr22	46594241	46594488	circ_1541	3	+	6	21	0	0	0	0	0	0	3	0
chr9	130879988	130886130	circ_1542	2	-	265	19	0	0	0	0	0	2	0	0
chr6	111632271	111634692	circ_1543	8	-	15	26	0	0	0	0	2	0	6	0
chr11	130775847	130776616	circ_1544	5	-	0	26	0	0	0	0	0	0	5	0
chr2	204276007	204291992	circ_1545	7	+	21	0	0	0	0	0	0	0	7	0
chr12	19665331	19667718	circ_1546	15	+	82	11	0	0	0	0	5	0	10	0
chr1	243433406	243449699	circ_1547	17	+	16	28	0	0	0	0	0	0	0	17
chr2	32678875	32718734	circ_1548	2	+	81	84	0	0	0	0	0	0	0	2
chr5	36953719	36972143	circ_1549	7	+	11	83	0	0	0	0	0	0	7	0
chr5	54632476	54683930	circ_1550	4	+	0	468	0	0	0	4	0	0	0	0
chr1	230390963	230401113	circ_1551	6	+	180	429	0	0	0	0	0	6	0	0
chrX	129270019	129272676	circ_1552	5	-	493	85	0	0	0	0	0	0	0	5
chr11	72418219	72425366	circ_1553	5	-	71	76	0	0	0	0	0	0	5	0
chr13	114765060	114766408	circ_1554	3	-	21	77	0	0	0	0	0	0	3	0
chr16	14674730	14721044	circ_1555	3	-	201	78	0	3	0	0	0	0	0	0
chr16	47497792	47545683	circ_1556	24	+	9	395	0	0	0	0	0	0	0	24
chr11	3723692	3724122	circ_1557	15	-	398	198	0	0	0	0	0	0	9	6
chr3	186515323	186518984	circ_1558	8	-	42	48	0	0	0	0	0	0	0	8
chr3	185307901	185331196	circ_1559	12	+	101	83	0	0	0	3	0	0	9	0
chr11	66583523	66590145	circ_1560	2	+	11	20	0	0	0	0	2	0	0	0
chr20	49218608	49219181	circ_1561	34	-	215	65	0	0	0	6	0	10	0	18
chr1	150997086	150999803	circ_1562	38	+	201	176	0	0	8	0	3	0	16	11
chr16	3724339	3740986	circ_1563	10	-	204	1434	0	0	2	0	0	0	8	0
chrX	131203505	131206903	circ_1564	14	+	103	59	0	0	0	0	0	0	0	14
chr5	70798425	70808255	circ_1565	13	+	67	0	0	0	0	0	0	0	0	13
chr7	151860632	151860768	circ_1566	2	+	0	0	0	0	2	0	0	0	0	0
chr7	111926927	111936366	circ_1567	12	+	52	39	2	0	0	0	3	0	7	0
chr4	54011499	54011749	circ_1568	123	-	612	141	0	6	3	9	5	13	25	62
chr22	41537051	41537226	circ_1569	4	+	43	38	0	0	0	0	0	0	4	0
chr16	553003	555627	circ_1570	9	+	21	113	0	0	0	0	0	0	2	7
chr12	28544236	28605587	circ_1571	2	+	74	15	0	2	0	0	0	0	0	0
chr17	59853761	59871090	circ_1572	5	-	20	87	0	3	0	0	2	0	0	0
chr18	9337190	9360069	circ_1573	2	+	2	5	0	0	0	0	2	0	0	0
chrX	16836696	16838378	circ_1574	85	+	82	374	2	9	0	0	13	11	37	13
chr3	52724607	52725087	circ_1575	2	+	64	86	0	0	0	0	0	0	2	0
chr8	131302246	131370389	circ_1576	3	-	1224	5	0	0	0	0	0	0	3	0
chr5	170640622	170692851	circ_1577	2	+	0	1	0	0	0	0	2	0	0	0
chr6	117043288	117050904	circ_1578	2	+	133	63	0	0	0	2	0	0	0	0
chr7	91726002	91726671	circ_1579	4	+	0	2	0	0	0	0	0	0	4	0
chr13	21619823	21620369	circ_1580	46	-	29	201	0	7	0	0	16	2	21	0
chr13	46559431	46594692	circ_1581	6	-	10	4	0	0	0	0	0	0	6	0
chr20	50090601	50092197	circ_1582	4	-	0	0	0	0	0	0	0	0	4	0
chr3	194180199	194182965	circ_1583	81	-	246	640	4	3	0	0	17	17	27	13
chr11	62396240	62397156	circ_1584	2	-	88	44	0	0	0	0	2	0	0	0
chr17	73996221	73999479	circ_1585	14	+	75	20	0	0	0	0	0	8	6	0
chr4	144449020	144449867	circ_1586	10	+	92	21	0	0	0	0	0	0	0	10
chr9	103082546	103111654	circ_1587	192	-	638	282	0	17	10	9	3	33	23	97
chr1	161816238	161833102	circ_1588	18	+	84	86	0	0	0	0	0	4	14	0
chr17	5353522	5365866	circ_1589	24	-	144	204	0	0	0	0	0	0	0	24
chr13	20638590	20657172	circ_1590	4	+	89	6	0	0	0	0	0	0	4	0
chr10	69748419	69773911	circ_1591	20	-	10	543	2	6	0	0	0	0	12	0
chr7	50846831	50848433	circ_1592	16	-	3	8	0	0	2	0	0	7	0	7
chr15	101968096	101972305	circ_1593	54	-	183	154	0	0	0	0	8	0	25	21
chr1	116926635	116944277	circ_1594	4	+	1270	541	0	0	0	0	0	0	0	4
chr17	48776791	48777032	circ_1595	16	+	0	0	0	0	0	0	0	0	0	16
chrX	31187559	31201021	circ_1596	50	-	169	497	0	5	0	0	9	0	36	0
chr18	216485	224179	circ_1597	2	-	43	25	2	0	0	0	0	0	0	0
chr4	140439038	140450374	circ_1598	4	-	66	59	0	0	0	0	0	0	4	0
chr3	152132729	152150709	circ_1599	66	+	2944	1819	0	0	0	3	2	14	6	41
chr3	190321916	190347287	circ_1600	11	+	219	57	0	5	0	0	0	0	6	0
chr3	15274025	15275480	circ_1601	6	+	20	27	0	0	0	0	3	3	0	0
chr1	59147456	59150923	circ_1602	15	-	42	52	0	0	0	0	0	12	0	3
chrX	135318402	135322645	circ_1603	12	-	21	8	0	0	0	0	2	0	10	0
chr19	11101825	11114073	circ_1604	2	+	280	83	0	0	0	0	0	0	0	2
chr11	32948702	32956981	circ_1605	135	+	49	671	5	5	27	11	0	11	6	70
chr19	39306100	39306321	circ_1606	2	+	0	0	0	2	0	0	0	0	0	0
chr7	133160081	133164892	circ_1607	46	+	252	245	0	0	0	0	4	0	24	18
chr11	82984835	82991303	circ_1608	2	-	23	3	0	0	0	0	0	0	0	2
chr4	110864997	110909865	circ_1609	4	+	6	7	0	0	0	0	0	4	0	0
chr6	159026298	159028375	circ_1610	2	+	274	207	0	0	0	0	0	0	0	2
chr17	1559784	1560028	circ_1611	2	-	0	0	0	0	0	0	0	0	2	0
chr12	109646969	109684253	circ_1612	2	+	0	0	0	0	0	2	0	0	0	0
chr9	14102534	14112999	circ_1613	2	+	0	0	2	0	0	0	0	0	0	0
chr2	44931421	44970835	circ_1614	4	+	6	3	0	0	0	0	0	0	4	0
chrX	85155650	85156193	circ_1615	2	-	1	3	0	0	0	0	2	0	0	0
chr10	120828957	120830597	circ_1616	8	-	288	241	0	0	0	0	0	0	0	8
chr10	51584615	51585599	circ_1617	20	+	320	420	0	0	0	0	0	0	3	17
chr7	110849879	110850992	circ_1618	7	-	3	0	0	0	0	0	0	0	0	7
chr16	4516153	4519699	circ_1619	3	-	1	36	0	0	0	0	3	0	0	0
chr20	32868832	32880260	circ_1620	2	-	0	29	0	0	0	0	0	0	0	2
chr17	43111302	43112367	circ_1621	15	-	153	19	0	0	0	0	0	0	3	12
chr2	225342916	225365204	circ_1622	2	-	48	16	0	0	0	0	0	0	2	0
chr10	94246952	94250352	circ_1623	2	-	292	203	0	2	0	0	0	0	0	0
chr8	128152988	128231211	circ_1624	4	-	37	94	0	0	0	0	0	0	4	0
chr18	77170402	77171501	circ_1625	28	+	11	3	0	0	0	0	0	4	0	24
chr7	133002037	133041327	circ_1626	16	+	166	127	0	0	0	0	6	4	6	0
chr13	30091709	30110339	circ_1627	2	-	35	22	0	0	0	0	2	0	0	0
chr4	4281173	4283624	circ_1628	2	-	2	21	0	0	0	0	0	0	2	0
chr7	17879429	17915413	circ_1629	2	-	257	56	0	2	0	0	0	0	0	0
chr9	125751575	125752492	circ_1630	44	+	110	59	0	0	0	0	14	0	25	5
chr17	62479035	62489138	circ_1631	2	-	6	3	0	0	0	0	0	2	0	0
chr10	133747961	133748510	circ_1632	8	+	0	6	0	0	0	0	0	0	0	8
chr15	49517401	49600974	circ_1633	14	+	8	6	0	0	2	0	0	0	5	7
chr6	10935290	10956475	circ_1634	20	+	10	24	0	0	0	0	0	11	0	9
chr14	73544076	73555182	circ_1635	2	+	49	0	2	0	0	0	0	0	0	0
chr1	224553580	224559125	circ_1636	55	+	88	269	0	0	0	4	14	0	7	30
chr14	53417129	53417295	circ_1637	14	-	16	34	0	0	0	0	0	0	14	0
chr2	114493353	114497683	circ_1638	4	-	0	33	0	0	0	0	0	4	0	0
chr3	195243639	195251694	circ_1639	9	-	263	0	0	3	0	0	0	0	6	0
chr8	125332326	125343033	circ_1640	28	-	20	99	0	0	0	0	4	0	17	7
chr17	38445659	38447920	circ_1641	3	+	63	91	0	0	0	0	0	0	3	0
chr9	131572157	131572288	circ_1642	6	-	0	0	0	0	0	6	0	0	0	0
chr20	43623730	43653771	circ_1643	4	+	7	20	0	0	0	0	0	0	4	0
chr10	70190192	70192267	circ_1644	15	-	12	23	0	0	0	0	0	12	3	0
chr11	71726841	71726967	circ_1645	4	-	0	0	0	0	0	4	0	0	0	0
chr1	109779426	109779995	circ_1646	4	+	0	128	0	0	0	0	0	4	0	0
chr10	119078382	119100613	circ_1647	19	-	130	19	0	0	0	0	3	3	13	0
chr9	131852130	131852358	circ_1648	4	+	0	0	0	0	0	0	0	0	4	0
chr2	122145338	122159248	circ_1649	2	-	2	104	0	0	2	0	0	0	0	0
chr10	32333814	32337479	circ_1650	14	-	44	0	0	0	0	0	0	2	12	0
chr2	136403035	136409459	circ_1651	2	-	0	0	0	0	0	0	0	2	0	0
chr17	30315338	30315516	circ_1652	143	+	226	226	0	0	2	0	4	24	12	101
chr8	100443764	100454863	circ_1653	7	+	7	22	0	0	0	0	2	5	0	0
chr18	23637552	23658124	circ_1654	10	-	421	222	0	3	0	0	0	0	0	7
chr17	1437749	1438014	circ_1655	15	-	0	0	0	0	0	0	0	0	15	0
chr7	101559394	101592250	circ_1656	22	+	189	0	0	4	0	0	4	0	14	0
chr15	93467550	93470560	circ_1657	18	+	37	91	0	0	0	0	0	10	8	0
chr12	46633461	46637097	circ_1658	252	-	1133	3304	9	21	3	2	81	5	110	21
chr1	54252830	54254869	circ_1659	153	-	412	1520	4	8	8	4	8	20	64	37
chr8	100127927	100205285	circ_1660	5	+	20	19	0	0	0	0	0	0	5	0
chr19	36583590	36585066	circ_1661	19	+	188	87	0	0	0	0	4	0	10	5
chr17	4210315	4263757	circ_1662	11	-	0	51	0	0	0	0	0	11	0	0
chr3	4403722	4461823	circ_1663	4	-	0	3	0	0	0	0	4	0	0	0
chr1	45223227	45226374	circ_1664	20	+	565	212	0	0	0	0	0	0	0	20
chr8	48839753	48852257	circ_1665	4	-	654	850	0	0	0	4	0	0	0	0
chr1	22816372	22818026	circ_1666	246	+	538	435	2	8	18	16	16	34	34	118
chr3	130405054	130405266	circ_1667	4	-	64	63	0	0	0	0	0	0	4	0
chr11	111625222	111626174	circ_1668	16	-	68	26	0	0	0	0	4	0	7	5
chr1	84383286	84399449	circ_1669	2	-	17	17	0	2	0	0	0	0	0	0
chr3	54596826	54615904	circ_1670	5	+	15	9	0	0	0	0	0	0	5	0
chr5	122881110	122888841	circ_1671	4	+	21	39	0	0	0	0	2	0	2	0
chr21	44949637	45033828	circ_1672	3	-	0	2	0	0	0	0	3	0	0	0
chr1	41471722	41478351	circ_1673	3	+	35	0	0	0	0	0	0	0	3	0
chr16	23593596	23596744	circ_1674	16	-	27	70	0	0	0	0	0	0	0	16
chr6	52141065	52141996	circ_1675	8	-	331	243	0	0	0	0	0	0	0	8
chr2	63605520	63667005	circ_1676	3	-	6	7	0	0	0	0	3	0	0	0
chr4	166935587	166946583	circ_1677	39	+	504	181	2	4	0	0	3	0	30	0
chr21	34974539	34975843	circ_1678	22	-	30	2	0	0	0	0	0	0	12	10
chr3	122842912	122843190	circ_1679	32	+	122	101	0	7	3	0	2	6	12	2
chr9	139281936	139282300	circ_1680	3	-	3	2	0	0	0	0	3	0	0	0
chr2	37327640	37328025	circ_1681	2	+	0	0	0	0	0	0	2	0	0	0
chr19	46257736	46262748	circ_1682	6	+	0	0	0	0	0	0	0	0	0	6
chr21	38792600	38794168	circ_1683	2548	+	643	728	19	56	44	90	73	397	702	1167
chr11	118638930	118651893	circ_1684	2	-	99	107	2	0	0	0	0	0	0	0
chr1	111690263	111690675	circ_1685	8	+	77	83	0	0	2	0	2	2	2	0
chr10	31606055	31606232	circ_1686	5	+	0	0	0	0	0	5	0	0	0	0
chr15	49528047	49584734	circ_1687	121	+	1029	726	0	5	10	13	18	16	17	42
chr17	58342772	58372162	circ_1688	20	-	154	9	0	0	0	0	0	0	0	20
chr1	67861087	67868100	circ_1689	9	-	1	0	0	0	5	0	4	0	0	0
chr10	72187275	72187406	circ_1690	3	-	0	0	0	0	0	0	0	0	0	3
chr11	66288740	66291353	circ_1691	10	+	17	20	0	0	0	0	4	0	6	0
chr2	32142994	32181667	circ_1692	5	-	1	10	0	0	0	0	2	3	0	0
chr3	49004557	49006088	circ_1693	25	+	127	134	0	0	0	0	0	9	7	9
chr7	895994	905704	circ_1694	8	+	27	19	0	0	0	0	0	8	0	0
chr8	71495398	71512317	circ_1695	7	-	145	18	0	0	0	0	0	0	7	0
chr1	193181194	193181607	circ_1696	10	+	0	89	0	0	0	0	0	0	0	10
chr20	60920873	60922084	circ_1697	78	-	166	82	0	3	0	0	14	8	45	8
chr1	6038329	6046387	circ_1698	50	-	14	196	0	0	0	0	0	18	7	25
chr9	133729453	133730483	circ_1699	5	+	4	607	0	0	0	0	0	0	0	5
chr5	43700220	43704502	circ_1700	2	+	13	0	0	0	0	0	2	0	0	0
chr6	42559888	42574389	circ_1701	3	+	3	10	0	0	0	0	3	0	0	0
chr11	120276826	120278532	circ_1702	151	+	46	714	0	0	4	6	0	25	48	68
chr5	102201526	102203097	circ_1703	14	+	43	34	0	0	0	0	0	0	14	0
chr15	42556287	42560230	circ_1704	2	-	6	16	0	0	0	0	2	0	0	0
chr19	45368527	45377735	circ_1705	4	+	58	290	0	0	0	0	0	0	0	4
chr4	83745707	83748785	circ_1706	26	-	166	113	0	0	0	0	0	16	10	0
chr1	223991875	223994649	circ_1707	73	-	421	645	0	0	6	4	4	16	7	36
chr3	160141212	160141628	circ_1708	3	+	33	4	0	0	0	0	0	0	3	0
chr3	143704384	143767654	circ_1709	8	+	26	1	0	2	0	0	0	0	0	6
chr9	140458885	140470619	circ_1710	6	-	38	12	0	0	0	0	0	6	0	0
chr4	154214133	154217188	circ_1711	12	+	23	35	0	0	0	0	2	0	10	0
chr8	37964538	37972518	circ_1712	6	+	581	784	0	0	6	0	0	0	0	0
chr2	15514731	15567918	circ_1713	21	-	567	1216	0	0	2	0	0	0	0	19
chr5	72182896	72184130	circ_1714	62	+	1127	384	0	6	0	0	4	7	7	38
chr11	63974822	63978316	circ_1715	9	+	699	118	0	0	0	0	0	0	0	9
chr9	95018961	95022516	circ_1716	39	-	708	417	0	0	0	0	3	20	16	0
chr20	50071084	50140649	circ_1717	14	-	0	1	0	0	0	0	0	14	0	0
chr16	81050930	81053881	circ_1718	2	+	2	25	0	0	0	0	2	0	0	0
chr3	37116514	37163182	circ_1719	16	-	8	8	0	0	0	0	0	0	0	16
chr18	67602967	67614768	circ_1720	20	-	0	0	0	0	0	0	0	0	0	20
chr4	85853422	85861841	circ_1721	15	-	0	13	0	0	0	0	0	0	0	15
chr17	41166834	41167624	circ_1722	2	-	0	0	0	2	0	0	0	0	0	0
chrX	18748298	18768070	circ_1723	3	+	17	2	0	0	0	0	0	0	3	0
chr5	56152426	56161804	circ_1724	38	+	8	16	0	0	0	0	2	7	19	10
chr3	11399891	11468400	circ_1725	53	+	156	142	0	0	5	0	6	14	15	13
chr19	960091	968503	circ_1726	7	+	262	444	0	0	0	0	0	0	0	7
chr11	62487494	62491898	circ_1727	34	-	353	551	0	0	0	4	0	2	0	28
chr15	59963381	59972507	circ_1728	21	-	43	32	0	0	0	0	0	10	11	0
chr5	70888752	70900295	circ_1729	72	+	234	502	0	4	0	0	6	15	13	34
chr10	102003454	102006692	circ_1730	11	-	157	214	0	0	0	2	3	0	6	0
chr15	43690238	43692419	circ_1731	6	+	22	60	0	0	0	0	0	0	0	6
chr3	184642649	184646321	circ_1732	8	+	31	20	0	0	0	0	0	0	8	0
chr6	25491959	25500463	circ_1733	2	+	8	3	0	0	0	0	2	0	0	0
chr2	114697535	114699936	circ_1734	20	+	46	22	0	0	0	0	3	0	17	0
chr7	103322562	103322708	circ_1735	8	-	114	162	0	0	0	0	0	0	0	8
chr14	81329100	81372425	circ_1736	14	-	13	14	0	0	0	0	3	0	0	11
chr12	107272764	107273725	circ_1737	2	+	0	0	0	0	0	0	2	0	0	0
chr1	19553806	19570201	circ_1738	3	-	271	67	0	0	0	0	0	3	0	0
chr13	76370771	76408523	circ_1739	2	+	93	138	2	0	0	0	0	0	0	0
chr1	169771761	169777070	circ_1740	2	+	104	56	0	0	0	0	0	0	0	2
chr17	76396815	76396936	circ_1741	7	+	0	77	0	0	0	0	0	0	0	7
chr9	28913789	28947912	circ_1742	7	-	6	1	2	0	0	0	5	0	0	0
chr22	36906965	36922178	circ_1743	8	-	179	0	0	0	0	0	0	0	0	8
chr4	135063402	135065381	circ_1744	2	-	0	0	0	0	0	0	2	0	0	0
chr3	45043029	45046906	circ_1745	2	+	137	262	0	0	2	0	0	0	0	0
chr17	62248459	62265775	circ_1746	570	-	382	266	2	24	13	30	18	84	68	331
chr16	23573945	23578390	circ_1747	17	+	198	153	0	0	2	0	0	0	12	3
chr1	32691771	32692131	circ_1748	46	+	1422	1511	0	0	0	0	2	3	14	27
chr4	170428187	170429482	circ_1749	17	-	7	6	0	0	0	0	0	0	0	17
chr10	99196947	99197507	circ_1750	176	-	19	919	6	5	0	0	65	0	84	16
chr3	186509513	186512566	circ_1751	2	-	6	3	0	0	0	0	2	0	0	0
chr3	48789017	48793877	circ_1752	12	-	56	0	0	0	0	0	0	0	12	0
chr17	59820373	59857762	circ_1753	3	-	8	4	0	0	0	0	3	0	0	0
chr2	233599864	233626146	circ_1754	20	+	79	21	0	0	0	0	0	0	0	20
chr15	99366453	99367471	circ_1755	2	+	2	0	0	0	0	0	2	0	0	0
chr5	31484987	31493400	circ_1756	6	-	47	48	0	0	0	0	2	4	0	0
chr12	30873744	30877385	circ_1757	7	-	25	9	0	0	0	0	0	0	7	0
chr15	89790859	89817535	circ_1758	4	+	17	97	0	0	0	0	0	4	0	0
chr16	58608512	58609033	circ_1759	25	-	923	973	0	2	0	0	7	8	8	0
chr9	101530362	101552888	circ_1760	2	-	28	67	0	0	0	0	0	2	0	0
chr17	43163875	43164020	circ_1761	28	+	1085	1818	0	2	0	0	0	6	7	13
chr9	23762003	23765097	circ_1762	14	-	11	103	2	3	0	0	9	0	0	0
chr1	246490502	246498776	circ_1763	215	-	128	101	7	17	0	0	31	0	111	49
chr3	180322012	180324200	circ_1764	4	+	7	0	0	0	0	0	0	4	0	0
chr21	26969613	26976247	circ_1765	3	-	0	7	0	0	0	0	0	0	3	0
chr20	36694204	36694658	circ_1766	115	+	1	300	0	0	4	3	3	15	14	76
chr2	30786871	30791042	circ_1767	2	+	0	132	0	0	0	2	0	0	0	0
chr12	987377	1017200	circ_1768	2	+	358	428	0	2	0	0	0	0	0	0
chr15	50490431	50491353	circ_1769	6	+	1	0	0	0	0	0	2	0	4	0
chr21	40590077	40601362	circ_1770	31	-	132	224	0	2	0	0	2	9	0	18
chr15	69502654	69553668	circ_1771	7	+	4	12	0	0	0	0	2	0	5	0
chr2	214174782	214182080	circ_1772	2	+	1	7	0	0	0	0	2	0	0	0
chr7	98606255	98606441	circ_1773	8	-	0	0	0	0	0	0	0	0	0	8
chrX	11385890	11388625	circ_1774	6	-	2	0	0	0	6	0	0	0	0	0
chr1	117626639	117629144	circ_1775	3	+	1	2	0	0	0	0	3	0	0	0
chr17	19999943	20013875	circ_1776	14	+	42	50	0	0	0	7	3	0	4	0
chr19	1270926	1272050	circ_1777	11	+	604	107	0	0	0	0	0	0	0	11
chr20	42089555	42089678	circ_1778	88	+	0	0	0	21	34	26	0	4	3	0
chr10	79761954	79764646	circ_1779	33	-	49	64	0	0	0	0	0	0	16	17
chr14	31112521	31122794	circ_1780	9	+	120	57	2	0	0	0	3	0	4	0
chr18	6971855	7037750	circ_1781	2	-	406	557	0	2	0	0	0	0	0	0
chr16	81569500	81569763	circ_1782	16	+	0	4	0	0	0	2	2	0	4	8
chr14	31778139	31778388	circ_1783	17	-	44	40	0	0	0	0	0	0	4	13
chr20	5155828	5159602	circ_1784	12	+	84	45	2	0	0	0	0	10	0	0
chrX	71681853	71710856	circ_1785	7	-	77	14	0	0	0	0	2	0	5	0
chr2	62099216	62110683	circ_1786	3	-	27	10	0	0	0	0	3	0	0	0
chr13	52992126	53000201	circ_1787	34	-	183	44	0	0	0	0	7	3	12	12
chr15	91422720	91422961	circ_1788	2	-	0	0	0	0	2	0	0	0	0	0
chr1	213341200	213405598	circ_1789	2	+	105	27	0	0	0	2	0	0	0	0
chr17	35827557	35831241	circ_1790	5	+	102	9	0	0	0	0	0	0	0	5
chrX	3528703	3528842	circ_1791	2	-	0	0	0	2	0	0	0	0	0	0
chr10	7318853	7327895	circ_1792	2	-	0	86	0	0	0	0	0	2	0	0
chr21	46548316	46558290	circ_1793	5	+	277	11	0	0	0	0	0	0	5	0
chr21	34947901	34948199	circ_1794	4	+	1	17	0	0	0	0	0	0	4	0
chr2	240927865	240929599	circ_1795	8	-	217	0	0	0	0	0	0	8	0	0
chr3	119720892	119721086	circ_1796	19	-	78	81	0	0	0	0	8	11	0	0
chr2	69474401	69474539	circ_1797	2	+	0	0	2	0	0	0	0	0	0	0
chr20	5559025	5560777	circ_1798	2	-	2	7	0	0	0	0	0	0	2	0
chr1	92251742	92263028	circ_1799	7	-	44	6	0	0	0	0	0	0	0	7
chr1	47725960	47726211	circ_1800	13	-	101	7	0	0	0	0	0	0	0	13
chr21	34918518	34918685	circ_1801	8	+	597	84	0	0	0	0	0	8	0	0
chr2	136626180	136627931	circ_1802	2	-	45	66	0	0	0	0	0	0	2	0
chr3	6004411	6005202	circ_1803	10	+	0	0	0	0	0	0	0	0	0	10
chr10	124151818	124172561	circ_1804	9	+	30	147	2	0	0	0	5	0	2	0
chr6	163876310	163878583	circ_1805	2	+	94	5	0	0	0	0	0	2	0	0
chr6	53385575	53387325	circ_1806	2	-	107	127	0	2	0	0	0	0	0	0
chr5	112336780	112337371	circ_1807	12	+	28	113	0	0	0	0	0	10	2	0
chr13	96485180	96519677	circ_1808	3	-	27	62	0	3	0	0	0	0	0	0
chr16	11118677	11154879	circ_1809	15	+	273	65	0	0	0	0	0	0	0	15
chr6	19535117	19539198	circ_1810	11	-	0	0	0	0	0	0	0	0	11	0
chr5	38510565	38530768	circ_1811	117	-	441	891	8	18	0	0	9	0	76	6
chr11	20470386	20486092	circ_1812	15	+	0	42	0	0	0	0	0	0	0	15
chr1	42693553	42776781	circ_1813	3	-	6	78	0	3	0	0	0	0	0	0
chr19	11289020	11289396	circ_1814	80	-	239	246	0	0	0	0	15	2	39	24
chr11	68125117	68133170	circ_1815	42	+	526	272	0	0	0	0	10	12	8	12
chr11	72994430	72994765	circ_1816	4	+	0	0	0	0	0	0	0	0	4	0
chr17	4788777	4789921	circ_1817	12	+	48	24	0	0	0	0	0	12	0	0
chr14	31818994	31819923	circ_1818	5	-	45	98	0	0	0	0	0	0	5	0
chr3	148781217	148789444	circ_1819	3	-	151	243	0	3	0	0	0	0	0	0
chr19	10254441	10254663	circ_1820	14	-	878	1120	0	0	0	0	0	6	6	2
chr14	76173360	76187046	circ_1821	2	+	31	20	0	2	0	0	0	0	0	0
chr6	17665469	17669259	circ_1822	211	-	84	1087	0	0	0	9	6	20	100	76
chr7	148529725	148544397	circ_1823	159	-	99	578	3	2	2	0	13	15	71	53
chr19	33108494	33113525	circ_1824	24	-	352	109	0	0	0	0	5	6	4	9
chr6	147581750	147599340	circ_1825	119	+	813	1236	0	0	4	0	6	39	8	62
chr2	32822891	32842894	circ_1826	18	+	0	0	0	0	0	0	0	0	0	18
chr17	40456359	40456670	circ_1827	24	+	469	989	0	0	0	0	0	0	0	24
chr3	185194002	185207989	circ_1828	3	-	0	0	0	3	0	0	0	0	0	0
chr1	45797837	45797982	circ_1829	2	-	85	16	0	0	0	0	0	0	2	0
chr10	128859931	128926028	circ_1830	14	+	274	50	0	2	0	0	0	0	12	0
chr2	204276007	204281804	circ_1831	4	+	22	47	0	0	0	4	0	0	0	0
chr22	21083600	21084299	circ_1832	22	-	270	281	0	0	0	0	0	0	0	22
chr3	4752008	4777038	circ_1833	4	+	18	12	0	0	0	0	4	0	0	0
chr16	70500784	70505255	circ_1834	13	+	32	31	0	0	0	0	4	0	9	0
chr10	133747961	133769311	circ_1835	6	+	0	8	0	2	0	0	0	0	0	4
chr4	119645745	119649208	circ_1836	3	+	0	0	0	0	0	0	0	0	3	0
chr10	94234597	94235751	circ_1837	5	-	12	9	0	0	0	0	5	0	0	0
chr17	74763467	74772623	circ_1838	12	+	23	211	0	4	0	2	0	0	0	6
chr8	124243539	124251384	circ_1839	163	-	195	216	0	0	0	2	4	31	35	91
chr9	33318728	33332500	circ_1840	3	+	96	7	0	0	0	3	0	0	0	0
chr1	35562917	35576048	circ_1841	3	+	19	0	0	0	0	0	0	0	3	0
chr2	9642301	9645494	circ_1842	12	-	89	13	0	0	0	0	0	0	0	12
chr2	131796425	131801156	circ_1843	12	+	33	28	0	0	0	0	9	0	3	0
chr19	45211132	45211459	circ_1844	14	+	0	0	0	0	0	0	2	0	12	0
chr11	47650504	47652639	circ_1845	36	-	32	0	0	0	0	0	0	0	0	36
chr3	124456414	124463050	circ_1846	81	+	890	1	3	5	0	3	2	0	42	26
chr9	117143339	117143726	circ_1847	2	-	2	3	0	0	0	0	2	0	0	0
chr12	133313478	133331719	circ_1848	24	-	121	507	0	0	0	4	4	0	4	12
chr15	69107085	69107271	circ_1849	15	-	0	0	0	0	0	0	0	0	0	15
chr4	140263979	140265493	circ_1850	20	+	310	544	2	3	0	0	11	0	4	0
chr11	10821978	10822194	circ_1851	62	-	14132	2447	0	4	4	0	0	12	18	24
chr8	130365049	130411930	circ_1852	16	-	41	11	0	0	0	0	0	0	0	16
chr4	13462322	13481150	circ_1853	50	-	15	29	0	0	0	0	6	14	7	23
chr16	11941524	11943529	circ_1854	2	-	0	361	0	0	0	0	0	0	2	0
chr14	55462320	55475437	circ_1855	6	-	9	62	0	0	0	0	0	0	6	0
chr17	73481508	73482507	circ_1856	4	+	13	12	0	0	0	0	4	0	0	0
chr5	134246024	134257805	circ_1857	2	+	10	1	0	0	0	0	2	0	0	0
chr7	128478411	128489022	circ_1858	3	+	0	0	0	0	0	0	0	0	0	3
chr5	80063751	80109560	circ_1859	18	+	127	35	0	0	0	0	3	0	2	13
chr21	47693301	47697631	circ_1860	18	-	310	161	0	0	0	0	0	12	6	0
chr5	65457936	65458420	circ_1861	6	+	291	100	0	0	3	0	0	0	0	3
chr20	42788257	42789047	circ_1862	11	-	19	43	0	0	0	0	3	0	8	0
chr15	76196831	76226820	circ_1863	9	+	34	0	0	0	0	0	0	9	0	0
chr7	149246283	149250107	circ_1864	4	-	36	1	2	0	0	0	0	0	2	0
chr12	12332743	12356334	circ_1865	13	-	56	102	0	0	0	3	4	0	6	0
chr11	128983446	128994789	circ_1866	2	-	100	0	0	0	0	0	2	0	0	0
chr11	47840925	47861617	circ_1867	4	-	258	722	0	4	0	0	0	0	0	0
chr1	193202122	193205486	circ_1868	123	+	493	174	3	3	0	0	28	19	36	34
chr21	30677524	30693835	circ_1869	12	+	0	172	0	0	0	0	2	0	0	10
chr7	102743041	102769239	circ_1870	5	-	0	0	0	0	0	0	0	0	0	5
chr8	141828375	141889736	circ_1871	21	-	1629	339	2	0	0	0	2	0	17	0
chr3	57881973	57894877	circ_1872	2	+	8	2	0	0	0	0	0	2	0	0
chr1	213244347	213290752	circ_1873	10	+	23	198	0	0	0	0	0	3	0	7
chr2	105984026	106002997	circ_1874	6	-	63	216	0	0	0	0	0	0	6	0
chr8	134558016	134579563	circ_1875	2	-	0	1	0	0	0	0	2	0	0	0
chr14	21930508	21931926	circ_1876	2	-	39	12	0	0	0	2	0	0	0	0
chr12	107386564	107466832	circ_1877	2	-	0	0	0	0	0	0	0	0	2	0
chr3	195605123	195615477	circ_1878	18	-	50	110	0	4	2	0	2	6	0	4
chr1	160321591	160321818	circ_1879	2	-	0	0	0	0	0	0	2	0	0	0
chr11	34093272	34098189	circ_1880	187	+	1760	2889	7	21	0	6	3	16	87	47
chr7	105099614	105135700	circ_1881	2	-	279	332	0	0	0	2	0	0	0	0
chr1	173795824	173802637	circ_1882	6	+	70	49	0	0	0	0	0	6	0	0
chr7	97984353	97991744	circ_1883	2	-	5	5	0	0	0	0	0	2	0	0
chr11	10823595	10823721	circ_1884	2	-	0	351	0	0	0	0	0	2	0	0
chr9	114873933	114875148	circ_1885	4	-	126	53	0	0	0	4	0	0	0	0
chr6	144758700	144765518	circ_1886	4	+	20	8	0	0	0	0	0	0	4	0
chr13	77745626	77754453	circ_1887	3	-	38	82	0	3	0	0	0	0	0	0
chr10	108458971	108469099	circ_1888	2	-	10	13	0	0	0	2	0	0	0	0
chr7	6472467	6476164	circ_1889	77	-	79	133	2	0	0	0	10	6	49	10
chr3	12650264	12650834	circ_1890	2	-	11	15	0	0	0	0	2	0	0	0
chr11	85711685	85711816	circ_1891	2	-	1	1448	0	0	0	2	0	0	0	0
chr13	20638590	20657916	circ_1892	6	+	32	11	0	0	0	0	0	6	0	0
chr2	185674772	185731239	circ_1893	8	+	0	0	0	0	0	0	0	0	0	8
chr16	71954641	71955356	circ_1894	20	+	0	19	0	0	0	0	0	0	20	0
chr19	41292569	41292883	circ_1895	7	+	30	8	0	0	0	0	0	0	7	0
chr7	56150970	56151582	circ_1896	4	-	0	2	0	0	0	0	0	4	0	0
chr2	241528759	241531567	circ_1897	2	+	51	44	0	0	0	0	0	2	0	0
chr3	38420736	38442476	circ_1898	2	+	44	12	0	0	0	0	0	2	0	0
chr17	42546684	42552271	circ_1899	6	-	8	3	0	0	0	0	0	0	6	0
chr16	90044085	90051064	circ_1900	2	+	2	0	0	0	0	0	0	0	2	0
chr7	1040105	1049779	circ_1901	7	-	186	161	0	0	0	0	0	0	7	0
chr2	85781265	85786198	circ_1902	14	-	86	41	0	0	0	0	0	0	0	14
chr11	111735903	111739459	circ_1903	6	-	12	10	0	0	0	0	0	6	0	0
chr11	12901254	12923660	circ_1904	6	+	35	61	0	0	0	0	2	0	0	4
chr4	42024854	42051496	circ_1905	3	+	48	18	0	0	0	0	0	0	3	0
chr16	46637655	46637831	circ_1906	2	-	0	0	0	0	0	0	0	0	2	0
chr8	128129121	128156104	circ_1907	25	-	173	3	0	5	0	0	3	0	17	0
chr1	61818121	61849037	circ_1908	2	+	12	31	0	0	0	0	0	2	0	0
chr9	129958752	129974998	circ_1909	10	+	7	5	0	0	0	0	0	0	10	0
chr16	89818545	89849510	circ_1910	4	-	187	153	0	0	0	0	0	0	0	4
chr10	98376395	98416691	circ_1911	3	-	15	0	0	0	0	0	0	0	0	3
chr18	2674013	2697120	circ_1912	2	+	30	18	0	0	0	0	0	0	2	0
chr2	61710091	61717911	circ_1913	111	-	1767	1789	10	18	0	7	8	20	27	21
chr1	78195544	78205102	circ_1914	3	-	40	56	0	0	0	0	0	0	3	0
chr12	120535990	120536144	circ_1915	6	+	0	0	0	0	0	0	0	6	0	0
chr12	122716872	122717515	circ_1916	29	-	50	0	0	0	0	0	4	0	7	18
chr11	117023156	117034608	circ_1917	403	+	614	1063	3	5	14	18	10	93	44	216
chr16	11937230	11937451	circ_1918	15	+	0	0	0	0	0	0	0	0	0	15
chr16	88945677	88949169	circ_1919	36	-	10	30	0	0	0	0	0	2	0	34
chr9	134305476	134353336	circ_1920	2	+	43	51	2	0	0	0	0	0	0	0
chr1	32697344	32700714	circ_1921	11	-	20	0	0	0	0	0	4	0	7	0
chr9	86354619	86357515	circ_1922	2	-	2	0	0	0	0	0	2	0	0	0
chr1	28071164	28081841	circ_1923	18	+	3	7	0	0	0	0	0	0	0	18
chr18	54385194	54385390	circ_1924	4	+	12	36	0	0	4	0	0	0	0	0
chr2	58350235	58373609	circ_1925	10	+	12	0	0	0	0	0	4	0	6	0
chr11	77394754	77404656	circ_1926	95	-	114	167	0	0	2	4	7	16	28	38
chr16	1633314	1636276	circ_1927	8	-	24	3	0	0	0	0	0	8	0	0
chr7	131060182	131073731	circ_1928	40	+	562	901	0	6	0	3	2	0	29	0
chr3	44986659	45000952	circ_1929	98	-	274	1066	0	0	3	3	5	16	22	49
chr15	66727364	66729230	circ_1930	203	+	1183	533	3	5	2	5	15	31	36	106
chr12	30784828	30792669	circ_1931	2	-	414	155	0	2	0	0	0	0	0	0
chr2	32660521	32750086	circ_1932	4	+	87	154	0	0	0	4	0	0	0	0
chr1	70650467	70654956	circ_1933	23	-	34	32	0	0	0	0	0	2	21	0
chr6	12129991	12136125	circ_1934	4	+	8	13	0	0	0	0	0	0	4	0
chr1	205128674	205129398	circ_1935	7	-	14	7	0	0	0	0	0	0	7	0
chr1	8525984	8601377	circ_1936	13	-	349	41	0	0	0	0	4	0	0	9
chr9	86292641	86293514	circ_1937	515	-	3953	3055	5	24	0	27	64	66	168	161
chr18	48584494	48586286	circ_1938	9	+	115	34	0	0	0	0	0	0	2	7
chr1	55186835	55203337	circ_1939	4	+	45	54	0	0	0	0	0	4	0	0
chr15	64046703	64048947	circ_1940	9	-	80	171	0	0	0	0	0	0	0	9
chr8	141810557	141900868	circ_1941	60	-	695	156	2	11	0	0	0	5	25	17
chr15	50330964	50339661	circ_1942	62	-	113	94	4	5	0	0	23	3	27	0
chr13	24438279	24460645	circ_1943	7	-	16	9	0	0	0	0	0	0	0	7
chr9	127300370	127302466	circ_1944	60	-	439	1005	0	5	0	3	5	5	35	7
chr8	12594408	12600791	circ_1945	4	-	6	3	4	0	0	0	0	0	0	0
chr7	91972337	92027649	circ_1946	8	+	99	0	0	0	0	8	0	0	0	0
chr1	204082042	204092932	circ_1947	11	+	17	46	0	0	0	0	0	0	11	0
chr6	16254792	16254966	circ_1948	5	+	42	152	0	0	0	0	0	0	0	5
chr11	3792977	3794969	circ_1949	8	-	195	421	0	0	0	0	0	5	3	0
chr10	105371337	105386959	circ_1950	4	-	193	19	0	0	0	0	0	0	4	0
chr12	50059614	50062337	circ_1951	9	-	11	5	0	0	0	0	0	0	0	9
chr2	61722589	61726048	circ_1952	15	-	0	1003	0	5	0	0	10	0	0	0
chr11	4130873	4153651	circ_1953	12	+	107	194	0	0	0	0	0	0	0	12
chr8	71060507	71069475	circ_1954	2	-	140	117	0	2	0	0	0	0	0	0
chr5	145202639	145205763	circ_1955	5	-	0	36	0	0	0	0	0	5	0	0
chr10	69692353	69773943	circ_1956	2	-	500	637	0	2	0	0	0	0	0	0
chr3	23997527	24001306	circ_1957	16	+	83	31	0	0	0	0	5	0	11	0
chr8	41547744	41548117	circ_1958	6	-	182	282	0	0	0	0	0	6	0	0
chr18	691067	691276	circ_1959	25	-	21	18	0	0	0	5	2	0	0	18
chr22	41525893	41527637	circ_1960	4	+	28	44	0	0	0	0	0	0	4	0
chr19	12812701	12812834	circ_1961	3	+	0	0	0	0	0	0	0	0	3	0
chr6	80910650	80912929	circ_1962	107	+	281	167	0	2	0	0	3	0	45	57
chr1	67702395	67705964	circ_1963	14	+	100	33	0	0	0	0	0	0	0	14
chr9	100837851	100840629	circ_1964	20	+	12	347	0	0	0	0	0	8	0	12
chr20	43138531	43140009	circ_1965	2	-	153	47	0	0	0	0	0	0	2	0
chr1	32381495	32385259	circ_1966	389	-	211	56	0	42	0	0	52	0	0	295
chr2	27706155	27707133	circ_1967	4	-	5	2	0	0	0	0	0	0	4	0
chr19	33122307	33131291	circ_1968	9	-	35	17	0	0	0	0	0	0	9	0
chr16	81703746	81705675	circ_1969	16	+	96	109	0	0	0	0	0	0	0	16
chr7	94898518	94913528	circ_1970	3	+	11	13	0	0	0	0	0	0	3	0
chr15	31200320	31206294	circ_1971	3	+	1	12	0	0	0	0	3	0	0	0
chr1	151611363	151611595	circ_1972	198	+	34	291	0	3	0	13	9	60	33	80
chr12	542339	542638	circ_1973	2	+	7	0	0	0	0	0	2	0	0	0
chr5	80785068	80822603	circ_1974	11	-	0	9	0	0	0	0	0	0	0	11
chr17	49278952	49284366	circ_1975	2	-	78	37	0	0	0	0	0	0	2	0
chr3	125032151	125050082	circ_1976	1085	-	97	551	6	66	25	28	35	114	474	337
chr22	41738532	41739580	circ_1977	232	+	2055	1661	0	8	3	7	15	39	43	117
chr5	134126159	134154694	circ_1978	7	+	42	23	0	0	0	0	0	0	0	7
chr7	2255519	2259091	circ_1979	4	-	92	53	0	0	0	0	0	0	4	0
chr18	45391429	45396935	circ_1980	79	-	2466	420	2	3	6	6	11	0	51	0
chr14	37340058	37344209	circ_1981	3	-	2	0	0	0	0	0	0	0	0	3
chr7	2296508	2297438	circ_1982	8	-	108	445	0	0	0	0	0	0	0	8
chr14	23375403	23380612	circ_1983	95	-	468	453	0	5	5	4	11	7	45	18
chr3	125216184	125216827	circ_1984	8	-	43	0	0	0	0	0	0	0	0	8
chr5	81474308	81474748	circ_1985	14	+	75	0	0	0	0	0	0	8	0	6
chr7	120739979	120782195	circ_1986	6	+	521	256	0	0	0	0	0	0	0	6
chr16	66776340	66776571	circ_1987	2	-	184	190	0	2	0	0	0	0	0	0
chr9	14120438	14150264	circ_1988	7	-	342	43	0	0	0	0	0	0	7	0
chr3	145794906	145795711	circ_1989	2	-	19	0	0	0	0	0	0	0	2	0
chr1	168153269	168169608	circ_1990	6	-	0	0	0	0	0	0	0	0	0	6
chr1	109773499	109774408	circ_1991	61	+	2522	591	0	3	0	0	0	9	29	20
chr10	79567553	79567702	circ_1992	10	-	21	39	0	0	0	0	0	0	0	10
chr20	32257180	32260228	circ_1993	4	-	3	223	0	0	0	0	0	2	2	0
chr22	20024282	20043536	circ_1994	5	+	129	437	0	0	0	0	0	0	0	5
chr9	33311103	33319125	circ_1995	27	+	138	13	0	0	0	0	0	0	0	27
chr2	175994865	176015886	circ_1996	7	-	28	24	0	0	0	0	0	7	0	0
chr2	108266531	108267483	circ_1997	23	-	0	2	0	0	0	0	4	0	15	4
chrX	16867366	16881223	circ_1998	3	-	48	7	0	0	0	0	3	0	0	0
chr1	151288048	151288985	circ_1999	156	-	1229	945	3	10	9	9	14	59	13	39
[truncated: 34,919 more rows]
