# Supplementary material for: Improved circRNA Identification by Combining Prediction Algorithms
Source: Front Cell Dev Biol. 2018 Mar 5;6:20. doi: 10.3389/fcell.2018.00020 (PMC5844931; doi:10.3389/fcell.2018.00020)
Supplement: Supplementary file 2 [file Presentation2.ZIP › GSE53327/KNIFE.bed]

#chrom	start	end	name	score	strand	SRR1049826/circReads/combinedReports/naiveunaligned_SRR1049826_1_denovo_report.txt_BSJ	SRR1049827/circReads/combinedReports/naiveunaligned_SRR1049827_1_denovo_report.txt_BSJ	SRR1049828/circReads/combinedReports/naiveunaligned_SRR1049828_1_denovo_report.txt_BSJ	SRR1049829/circReads/combinedReports/naiveunaligned_SRR1049829_1_denovo_report.txt_BSJ	SRR1049830/circReads/combinedReports/naiveunaligned_SRR1049830_1_denovo_report.txt_BSJ	SRR1049831/circReads/combinedReports/naiveunaligned_SRR1049831_1_denovo_report.txt_BSJ	SRR1049832/circReads/combinedReports/naiveunaligned_SRR1049832_1_denovo_report.txt_BSJ	SRR1049833/circReads/combinedReports/naiveunaligned_SRR1049833_1_denovo_report.txt_BSJ
chr6	26031950	26032050	circ_1	132	+	0	5	16	15	1	74	21	0
chr3	170099100	170110350	circ_2	4	+	0	0	0	4	0	0	0	0
chr20	49165000	49165200	circ_3	6	-	0	0	0	0	0	0	0	6
chr10	79643100	79643150	circ_4	4	-	0	0	0	0	0	0	0	4
chr15	87949600	88045000	circ_5	7	-	0	0	0	0	0	7	0	0
chr4	115597850	115597950	circ_6	3	-	0	0	0	3	0	0	0	0
chr1	202124500	202124550	circ_7	8	-	0	0	0	0	0	0	0	8
chr10	120802000	120803600	circ_8	10	+	0	0	0	0	0	0	0	10
chr19	55718150	55718200	circ_9	2	-	0	0	0	2	0	0	0	0
chr1	245025950	245026050	circ_10	3	-	0	0	0	3	0	0	0	0
chr7	39097550	39097650	circ_11	2	+	0	0	0	2	0	0	0	0
chr12	116668250	116675500	circ_12	29	-	0	0	0	0	29	0	0	0
chrX	99925400	99925850	circ_13	8	-	0	0	0	0	0	0	0	8
chr16	29675550	29675650	circ_14	37	-	0	0	2	13	0	3	0	19
chr1	26604400	26604450	circ_15	22	+	0	0	22	0	0	0	0	0
chr19	49993900	49993950	circ_16	93	-	0	37	0	56	0	0	0	0
chr2	160572200	160585650	circ_17	26	-	0	0	0	0	0	0	5	21
chr15	49170550	49170600	circ_18	17	-	0	0	0	0	0	2	0	15
chr2	242195050	242195550	circ_19	4	+	0	0	0	0	4	0	0	0
chr21	38792600	38794150	circ_20	217	-	0	0	0	0	13	59	145	0
chr3	196648600	196657750	circ_21	6	+	0	0	0	0	0	0	0	6
chr11	109271600	109271900	circ_22	5	-	0	0	0	0	0	0	0	5
chr19	37718450	37721350	circ_23	9	-	0	0	0	0	0	0	0	9
chr7	158449350	158451100	circ_24	5	-	0	0	0	0	0	0	0	5
chr1	27157700	27157750	circ_25	5	-	0	0	0	0	0	5	0	0
chr5	170610200	170632600	circ_26	132	+	0	0	0	0	0	0	132	0
chr14	105628850	105629000	circ_27	36	-	0	0	0	0	0	36	0	0
chr12	133297300	133297800	circ_28	22	-	0	0	0	0	0	0	0	22
chr1	247030700	247030950	circ_29	9	+	0	0	0	0	9	0	0	0
chrX	124164950	124165450	circ_30	11	-	0	0	0	0	0	0	0	11
chr10	31644100	31647250	circ_31	5	-	0	0	0	0	0	0	5	0
chr9	35657750	35657800	circ_32	80	+	0	0	80	0	0	0	0	0
chr17	56081050	56082400	circ_33	21	+	0	0	0	0	0	0	0	21
chr21	42598200	42629250	circ_34	7	+	0	0	0	0	0	0	7	0
chr11	62324350	62324400	circ_35	14	+	0	0	0	0	0	0	0	14
chr12	56361100	56361150	circ_36	6	-	0	0	0	0	0	6	0	0
chr10	58117950	58118000	circ_37	2	-	0	0	0	2	0	0	0	0
chr10	126631050	126631850	circ_38	76	-	2	0	0	3	10	19	23	19
chr18	13666500	13682100	circ_39	20	+	0	0	0	0	0	12	8	0
chrX	119681000	119688800	circ_40	93	-	0	0	0	0	0	3	0	90
chr16	3339900	3339950	circ_41	14	-	0	0	14	0	0	0	0	0
chr20	49239050	49239500	circ_42	6	+	0	0	0	0	0	0	0	6
chrX	55042250	55042450	circ_43	7	+	0	0	0	0	0	0	0	7
chr19	47111550	47111800	circ_44	7	-	0	1	0	6	0	0	0	0
chr12	6620350	6620400	circ_45	3	-	0	0	0	2	0	0	1	0
chr2	24787200	24807400	circ_46	19	-	0	0	0	0	0	0	19	0
chr20	33324500	33325200	circ_47	5	-	0	0	0	0	0	5	0	0
chr16	11981800	11982050	circ_48	5	-	0	0	0	0	0	0	0	5
chr12	110419950	110420000	circ_49	7	+	0	0	0	0	0	0	0	7
chr6	26056250	26056300	circ_50	93	-	0	0	0	0	16	0	77	0
chr8	141595250	141616000	circ_51	23	-	0	0	0	0	0	0	23	0
chr1	225270250	225311300	circ_52	6	-	0	0	0	0	0	0	0	6
chr19	1385900	1387450	circ_53	5	+	0	0	0	0	0	5	0	0
chr16	58642050	58642200	circ_54	4	+	0	0	0	0	0	4	0	0
chr4	68638850	68638900	circ_55	6	-	0	0	0	0	0	0	0	6
chr1	205585650	205593000	circ_56	137	-	0	0	0	14	6	0	16	101
chr19	58371200	58371250	circ_57	4	+	0	0	0	0	0	0	4	0
chr2	242028650	242033800	circ_58	12	-	0	0	0	0	0	0	12	0
chr7	44465500	44467300	circ_59	11	+	0	0	0	0	0	0	11	0
chr17	28754450	28754500	circ_60	14	-	0	14	0	0	0	0	0	0
chr21	46548350	46564600	circ_61	16	-	0	0	0	0	4	0	12	0
chr11	6992700	6992750	circ_62	2	-	0	0	0	2	0	0	0	0
chrX	153582800	153583000	circ_63	2	+	0	0	0	2	0	0	0	0
chr1	155451700	155451750	circ_64	4	-	0	0	4	0	0	0	0	0
chr18	60206950	60226000	circ_65	8	+	0	0	0	0	0	0	0	8
chr6	27115150	27115200	circ_66	35	-	0	0	9	0	0	17	0	9
chr1	160968100	160968150	circ_67	3	-	0	0	0	3	0	0	0	0
chr10	71075600	71075700	circ_68	6	-	0	0	1	5	0	0	0	0
chr12	132520800	132520900	circ_69	14	+	0	0	0	0	0	0	0	14
chr7	30395350	30405900	circ_70	36	+	0	0	0	0	0	0	36	0
chr17	16344950	16345100	circ_71	3	-	0	0	0	3	0	0	0	0
chr20	30115300	30115800	circ_72	4	+	0	0	0	0	0	0	4	0
chr11	65268200	65268250	circ_73	4	-	0	0	0	0	0	0	4	0
chr7	29688900	29689000	circ_74	2	+	0	0	0	2	0	0	0	0
chr7	142964750	142964800	circ_75	6	+	0	3	0	3	0	0	0	0
chr9	100811300	100813050	circ_76	4	-	0	0	0	0	0	0	0	4
chr3	185355000	185355600	circ_77	7	-	0	0	0	0	0	0	0	7
chr17	80047750	80047800	circ_78	5	-	0	0	0	0	0	0	0	5
chr19	41863000	41863050	circ_79	2	+	0	0	0	2	0	0	0	0
chr17	74731200	74732250	circ_80	16	+	0	10	0	6	0	0	0	0
chr16	89825000	89829200	circ_81	8	-	0	0	0	0	0	0	0	8
chr10	70742450	70742550	circ_82	82	-	0	19	31	21	0	8	3	0
chr18	47429100	47429150	circ_83	3	+	0	3	0	0	0	0	0	0
chr12	46633500	46648700	circ_84	22	-	0	0	0	0	22	0	0	0
chr2	203149950	203150200	circ_85	7	+	0	0	0	0	0	0	0	7
chr6	26056100	26056300	circ_86	84	-	0	0	0	10	0	42	32	0
chr7	27642800	27689250	circ_87	7	-	0	0	0	0	0	7	0	0
chr19	12827450	12828550	circ_88	10	-	0	0	0	0	0	1	0	9
chr11	124182700	124182800	circ_89	2	+	0	0	0	2	0	0	0	0
chr2	202625650	202625800	circ_90	8	-	0	0	0	0	0	0	0	8
chr8	96042000	96064450	circ_91	12	-	0	0	0	0	0	0	0	12
chr2	126927700	126932950	circ_92	13	+	0	0	0	0	0	0	0	13
chr19	51302200	51302250	circ_93	6	+	0	0	0	0	0	0	0	6
chr8	30920500	30920600	circ_94	2	-	0	0	0	2	0	0	0	0
chr12	116668250	116675500	circ_95	103	+	0	5	0	6	0	17	58	17
chr7	77378750	77387350	circ_96	5	+	0	0	0	0	0	0	0	5
chrX	69385900	69386000	circ_97	2	-	0	0	0	2	0	0	0	0
chr7	128480150	128480650	circ_98	4	+	0	0	4	0	0	0	0	0
chr19	4793000	4793050	circ_99	4	-	0	0	0	0	0	0	4	0
chr14	24551350	24551400	circ_100	2	-	0	0	0	2	0	0	0	0
chr2	30775400	30791000	circ_101	3	+	0	0	0	0	3	0	0	0
chr19	57802200	57802350	circ_102	3	-	0	0	0	3	0	0	0	0
chr4	129214100	129282150	circ_103	6	-	0	0	0	0	0	0	0	6
chr11	314100	314200	circ_104	14	-	0	3	5	6	0	0	0	0
chr2	20507750	20527100	circ_105	81	-	0	0	0	0	0	17	0	64
chr13	27661350	27661450	circ_106	3	-	0	0	0	3	0	0	0	0
chr2	44559700	44559750	circ_107	3	+	0	0	0	3	0	0	0	0
chr1	31750500	31750550	circ_108	15	-	0	0	0	0	0	0	0	15
chr1	154227700	154228200	circ_109	10	+	0	0	0	0	0	0	0	10
chr8	95835700	95837150	circ_110	5	-	0	0	0	0	0	0	0	5
chr7	151163300	151163350	circ_111	2	+	0	0	0	2	0	0	0	0
chr2	86325800	86325850	circ_112	7	-	0	0	0	0	0	0	0	7
chr14	75248600	75248700	circ_113	2	-	0	0	0	2	0	0	0	0
chr19	5681700	5681750	circ_114	2	-	0	0	0	2	0	0	0	0
chr18	75664650	75664700	circ_115	2	+	0	0	0	2	0	0	0	0
chr15	42831200	42831250	circ_116	11	+	0	3	6	2	0	0	0	0
chr16	89484700	89488700	circ_117	58	-	0	0	0	0	10	0	24	24
chr3	130802850	130802950	circ_118	6	-	0	0	0	0	0	0	0	6
chr6	27100150	27100200	circ_119	84	+	0	0	0	0	16	68	0	0
chr22	41615200	41615350	circ_120	11	-	0	0	0	0	0	0	0	11
chr7	2402300	2406050	circ_121	2	-	0	0	0	2	0	0	0	0
chr2	85272950	85273100	circ_122	7	+	0	0	0	0	0	0	0	7
chr2	136021000	136021150	circ_123	2	+	0	0	0	2	0	0	0	0
chr19	48830100	48832700	circ_124	3	-	0	0	0	3	0	0	0	0
chr17	26881450	26885550	circ_125	6	-	0	0	0	0	0	0	6	0
chr6	36862300	36870200	circ_126	6	-	0	0	0	0	0	0	6	0
chr5	38460800	38460850	circ_127	3	-	0	3	0	0	0	0	0	0
chr7	50771550	50773000	circ_128	30	-	0	0	0	0	0	13	17	0
chr9	137023550	137023600	circ_129	3	-	0	0	0	3	0	0	0	0
chrX	134167100	134167150	circ_130	14	-	0	3	0	11	0	0	0	0
chr2	109381450	109381600	circ_131	25	+	0	7	0	18	0	0	0	0
chr17	80786100	80786250	circ_132	4	+	0	0	4	0	0	0	0	0
chr12	11273650	11276750	circ_133	8	-	0	0	0	0	0	0	8	0
chr5	157232950	157233000	circ_134	5	+	0	3	2	0	0	0	0	0
chr16	57093000	57093350	circ_135	27	-	0	0	0	0	27	0	0	0
chr5	14673750	14693200	circ_136	5	+	0	0	0	0	0	0	0	5
chr11	122163000	122230650	circ_137	3	-	0	0	0	0	3	0	0	0
chr5	61696900	61697050	circ_138	5	+	0	0	5	0	0	0	0	0
chr3	195078450	195138900	circ_139	5	-	0	0	0	0	0	0	0	5
chr12	1107500	1137700	circ_140	17	+	0	0	0	0	0	0	17	0
chr2	85554450	85554500	circ_141	7	+	0	5	0	2	0	0	0	0
chr11	57466050	57467850	circ_142	11	-	0	0	0	0	0	4	0	7
chr10	71912050	71921650	circ_143	10	-	0	0	4	0	0	6	0	0
chr7	10600650	10604650	circ_144	4	-	0	0	0	0	0	4	0	0
chr19	37854200	37854250	circ_145	5	+	0	5	0	0	0	0	0	0
chr11	45880300	45880350	circ_146	12	-	1	0	2	9	0	0	0	0
chr16	68127300	68160500	circ_147	9	+	0	0	0	0	0	0	0	9
chr3	45436100	45436150	circ_148	14	-	0	0	11	0	0	2	1	0
chr4	52726750	52744000	circ_149	8	+	0	0	0	0	0	0	8	0
chr22	29683050	29683100	circ_150	6	+	0	0	0	4	0	0	2	0
chrX	130498750	130503000	circ_151	20	-	0	0	0	0	4	0	16	0
chr1	55319150	55319200	circ_152	13	+	0	0	7	4	0	0	2	0
chr16	85038300	85038400	circ_153	4	+	0	0	0	4	0	0	0	0
chrX	130883350	130919250	circ_154	5	+	0	0	0	0	5	0	0	0
chr7	50846850	50848400	circ_155	5	+	0	0	0	0	0	5	0	0
chr7	1064900	1065050	circ_156	9	+	0	0	0	0	0	0	0	9
chr17	39969650	39969700	circ_157	3	-	0	3	0	0	0	0	0	0
chr15	87949600	87966050	circ_158	7	+	0	0	0	0	0	7	0	0
chr17	42290200	42290300	circ_159	46	-	0	0	0	0	0	0	0	46
chr6	64450650	64461950	circ_160	7	+	0	2	0	0	1	0	4	0
chr1	29475300	29475350	circ_161	19	+	0	2	6	9	0	0	0	2
chr6	26104400	26104450	circ_162	62	+	0	0	0	0	0	0	6	56
chr16	30369400	30369450	circ_163	9	-	0	0	0	0	0	4	5	0
chrX	47496450	47497500	circ_164	9	+	0	0	0	0	0	0	0	9
chr13	75900450	75900500	circ_165	2	-	0	0	0	2	0	0	0	0
chr16	2106000	2108850	circ_166	17	-	0	0	0	0	8	0	9	0
chr6	151718350	151718900	circ_167	2	+	0	0	0	2	0	0	0	0
chr15	44097300	44102100	circ_168	5	-	0	0	0	0	0	0	5	0
chr14	67850050	67850100	circ_169	9	-	0	1	0	8	0	0	0	0
chr19	9273200	9273250	circ_170	60	-	0	0	28	32	0	0	0	0
chr3	51504950	51526500	circ_171	4	-	0	0	0	4	0	0	0	0
chr1	44133550	44154650	circ_172	12	-	0	0	0	0	0	0	0	12
chr9	140176300	140176550	circ_173	2	+	0	0	0	2	0	0	0	0
chr6	27115100	27115150	circ_174	6	-	0	0	0	0	0	0	6	0
chr14	71880700	71884900	circ_175	13	+	0	0	0	0	0	0	13	0
chrX	154774800	154777850	circ_176	16	-	0	0	0	0	0	0	16	0
chr6	27861250	27861350	circ_177	40	+	0	0	0	0	0	32	0	8
chr3	125726000	125726050	circ_178	3	+	0	0	0	3	0	0	0	0
chr7	1490650	1490750	circ_179	5	+	0	0	0	0	0	0	0	5
chr1	156712450	156712650	circ_180	5	+	0	0	0	0	0	5	0	0
chr14	75601150	75601250	circ_181	6	+	1	1	0	4	0	0	0	0
chr17	64492350	64510550	circ_182	5	-	0	0	0	0	5	0	0	0
chr6	26217400	26217450	circ_183	588	-	0	32	35	38	0	75	88	320
chr8	97307450	97318750	circ_184	10	+	0	0	0	0	0	0	0	10
chr17	37357600	37358500	circ_185	15	+	0	0	0	0	15	0	0	0
chr10	101499500	101515500	circ_186	5	+	0	0	0	0	0	0	5	0
chr16	67486150	67487600	circ_187	18	+	0	0	0	0	0	0	0	18
chr8	48817450	48826500	circ_188	3	+	0	0	0	3	0	0	0	0
chr6	31611900	31611950	circ_189	7	+	0	0	0	0	0	0	0	7
chr6	170627600	170627700	circ_190	3	-	0	3	0	0	0	0	0	0
chr15	72789150	72837300	circ_191	11	-	0	0	0	0	0	0	11	0
chr17	4186100	4200100	circ_192	6	+	0	0	0	0	0	0	6	0
chr12	56651200	56651600	circ_193	44	-	0	0	0	0	44	0	0	0
chr11	830750	830800	circ_194	4	-	0	0	0	0	0	4	0	0
chr3	110366000	110366050	circ_195	3	-	0	0	0	3	0	0	0	0
chr17	17287200	17287250	circ_196	31	+	0	11	2	1	0	6	11	0
chr8	37720300	37735050	circ_197	6	+	0	0	0	0	0	0	0	6
chr16	89351450	89351550	circ_198	4	+	0	0	0	0	0	0	4	0
chr2	27565800	27565900	circ_199	3	+	0	1	0	2	0	0	0	0
chr19	14678550	14678650	circ_200	4	+	0	0	0	0	0	0	0	4
chr18	9550800	9550850	circ_201	2	-	0	0	0	2	0	0	0	0
chr3	127801350	127806600	circ_202	7	+	0	7	0	0	0	0	0	0
chr8	128153000	128186600	circ_203	40	-	10	0	0	0	30	0	0	0
chr2	179441700	179449700	circ_204	4	-	0	0	0	0	0	0	0	4
chrX	153219900	153219950	circ_205	10	-	0	0	0	0	0	0	0	10
chr5	37620450	37621250	circ_206	7	-	0	0	0	0	0	0	0	7
chr5	43675650	43704500	circ_207	35	+	0	0	0	0	0	0	16	19
chr17	26970000	26970200	circ_208	3	+	0	0	0	3	0	0	0	0
chr1	31465250	31479900	circ_209	17	+	0	0	0	0	1	0	6	10
chr5	137522900	137522950	circ_210	2	-	0	0	0	2	0	0	0	0
chr5	58882200	58882800	circ_211	4	-	0	0	0	0	0	0	4	0
chr12	110974750	110983850	circ_212	26	+	0	0	0	0	0	0	26	0
chr9	130208750	130208800	circ_213	9	+	0	0	0	0	0	0	0	9
chr2	65357100	65357200	circ_214	25	-	0	6	5	8	0	5	1	0
chr9	33441900	33441950	circ_215	9	+	0	4	0	0	0	0	0	5
chr5	436300	436350	circ_216	10	-	0	0	0	0	0	0	10	0
chr13	49596900	49597000	circ_217	3	-	0	0	0	3	0	0	0	0
chr1	16057200	16058950	circ_218	9	+	0	0	0	0	0	0	0	9
chr7	135705450	135715750	circ_219	35	-	0	0	0	0	0	0	35	0
chr3	47459100	47459150	circ_220	6	+	0	0	0	0	0	0	0	6
chr20	2980000	2988050	circ_221	8	-	0	0	0	0	0	0	0	8
chr10	70723100	70725150	circ_222	25	-	0	0	5	20	0	0	0	0
chr6	30593950	30594000	circ_223	2	-	0	0	0	2	0	0	0	0
chr2	53628800	53642700	circ_224	6	+	0	0	0	0	6	0	0	0
chr7	150911000	150911050	circ_225	41	+	0	10	7	18	0	0	1	5
chr11	34097900	34104400	circ_226	13	-	0	0	0	0	0	0	0	13
chr13	46549500	46549550	circ_227	5	+	0	3	0	2	0	0	0	0
chr3	171969050	171979850	circ_228	13	-	0	0	0	0	13	0	0	0
chr12	133297300	133297750	circ_229	11	-	0	0	0	0	2	9	0	0
chrX	153760000	153760050	circ_230	12	+	0	1	1	4	0	0	0	6
chr4	99248850	99273750	circ_231	4	-	0	0	0	0	0	0	4	0
chr8	41605700	41605750	circ_232	2	+	0	0	0	2	0	0	0	0
chr9	116149300	116149400	circ_233	4	+	0	4	0	0	0	0	0	0
chr7	38782400	38782500	circ_234	2	+	0	0	0	2	0	0	0	0
chr3	18082950	18105550	circ_235	5	-	0	0	0	0	0	0	0	5
chr16	4500450	4505750	circ_236	6	-	0	0	0	0	0	0	6	0
chr1	26604400	26604450	circ_237	14	-	0	0	0	14	0	0	0	0
chr3	37417550	37417600	circ_238	5	-	0	0	0	5	0	0	0	0
chr6	155154150	155154200	circ_239	11	-	0	0	4	5	0	2	0	0
chr9	123952850	123953900	circ_240	10	-	0	0	0	0	0	0	0	10
chr19	13050000	13050400	circ_241	2	+	0	0	0	2	0	0	0	0
chr1	10228300	10231250	circ_242	5	+	0	0	0	0	0	0	0	5
chr1	1496750	1500250	circ_243	11	-	0	0	2	0	0	9	0	0
chr19	52825650	52825700	circ_244	6	-	0	0	5	1	0	0	0	0
chr20	61915150	61915250	circ_245	11	-	0	0	0	0	0	0	0	11
chr2	28193450	28193550	circ_246	12	+	0	0	0	0	0	0	0	12
chr22	19346050	19346100	circ_247	12	+	0	0	0	0	0	0	0	12
chr2	128071750	128071800	circ_248	5	+	0	0	0	5	0	0	0	0
chr4	32147700	32159700	circ_249	7	-	0	0	0	0	0	7	0	0
chr1	20235300	20235850	circ_250	4	+	0	0	0	0	0	0	4	0
chr7	74090350	74093100	circ_251	8	+	0	0	0	0	0	0	0	8
chr16	773200	773250	circ_252	2	+	0	0	0	2	0	0	0	0
chr19	37240800	37241000	circ_253	3	+	0	0	0	3	0	0	0	0
chr19	49656900	49657000	circ_254	2	-	0	0	0	2	0	0	0	0
chr2	81775750	81797500	circ_255	5	+	0	0	0	0	5	0	0	0
chr11	64851000	64851150	circ_256	18	+	0	1	7	6	0	0	4	0
chrX	130877150	130928450	circ_257	51	-	3	0	0	0	0	0	36	12
chr5	172196200	172196550	circ_258	5	+	0	0	0	0	5	0	0	0
chr1	247319750	247323150	circ_259	8	-	0	0	0	0	0	8	0	0
chr16	1550800	1550950	circ_260	3	-	0	0	0	3	0	0	0	0
chr16	90090650	90093550	circ_261	4	+	0	0	0	0	0	4	0	0
chr15	50977800	50977900	circ_262	7	-	0	0	0	0	0	0	0	7
chr17	27018000	27020750	circ_263	2	-	0	0	0	2	0	0	0	0
chr9	124917650	124920150	circ_264	2	+	0	0	0	2	0	0	0	0
chr22	20913050	20913100	circ_265	2	-	0	0	0	2	0	0	0	0
chr17	13952100	13953500	circ_266	5	+	0	0	0	0	0	0	0	5
chr4	839250	839300	circ_267	8	+	0	0	0	0	0	0	0	8
chr9	131460750	131460850	circ_268	4	+	0	0	0	0	0	4	0	0
chr2	48051400	48051500	circ_269	3	-	0	0	0	3	0	0	0	0
chrX	64749700	64754550	circ_270	6	+	0	0	0	0	0	0	0	6
chr17	30322650	30322700	circ_271	5	-	0	0	0	5	0	0	0	0
chr4	128930100	128942350	circ_272	6	+	0	0	0	0	0	0	6	0
chr9	100693100	100693150	circ_273	10	+	0	0	0	5	0	5	0	0
chr11	65350900	65351050	circ_274	10	+	0	0	0	0	0	0	0	10
chr19	18285950	18288800	circ_275	5	+	0	0	0	0	0	0	5	0
chr19	11256500	11256600	circ_276	14	+	0	0	0	0	0	0	0	14
chr8	48889900	48889950	circ_277	6	-	0	0	0	0	0	6	0	0
chr15	40955000	40955100	circ_278	4	-	0	0	0	0	0	4	0	0
chr7	127543300	127544850	circ_279	10	+	0	0	0	0	0	0	0	10
chr9	140098950	140099000	circ_280	3	-	0	0	0	3	0	0	0	0
chrX	24922300	24922350	circ_281	2	-	0	0	0	2	0	0	0	0
chr9	100693400	100693450	circ_282	7	+	0	0	3	4	0	0	0	0
chr16	18794150	18799450	circ_283	16	-	0	0	0	0	0	0	16	0
chr12	109040000	109040050	circ_284	6	+	0	3	0	3	0	0	0	0
chr7	135280950	135281400	circ_285	7	+	0	0	0	0	0	0	0	7
chr6	27860550	27860600	circ_286	6	+	0	0	0	0	0	0	6	0
chr21	47836250	47836300	circ_287	5	+	0	0	0	5	0	0	0	0
chr8	22473200	22473250	circ_288	6	+	0	6	0	0	0	0	0	0
chr16	3705000	3707850	circ_289	13	+	0	0	0	2	0	0	0	11
chr9	139937950	139938000	circ_290	4	-	0	0	0	0	0	0	4	0
chr10	18845350	18845550	circ_291	7	-	0	0	0	0	0	0	0	7
chr7	139043250	139043350	circ_292	10	+	0	0	4	6	0	0	0	0
chr9	100780600	100788700	circ_293	15	+	0	0	0	0	0	0	0	15
chr19	3060850	3060900	circ_294	4	+	0	0	0	0	0	4	0	0
chr9	94645550	94649350	circ_295	23	-	0	0	0	0	0	0	23	0
chr11	252800	252850	circ_296	2	+	0	0	0	2	0	0	0	0
chr16	29675300	29675400	circ_297	27	+	0	0	8	0	0	0	0	19
chr8	19442700	19590050	circ_298	3	+	0	3	0	0	0	0	0	0
chr12	123001900	123001950	circ_299	12	+	0	2	0	10	0	0	0	0
chr12	56386350	56386400	circ_300	3	-	0	3	0	0	0	0	0	0
chr14	91924800	91924850	circ_301	7	+	0	0	5	2	0	0	0	0
chr6	37336400	37336950	circ_302	8	+	0	0	0	0	0	0	0	8
chr15	41020950	41023500	circ_303	9	-	0	0	0	0	0	0	0	9
chr16	87864050	87864150	circ_304	4	+	0	0	0	0	0	0	4	0
chr10	52158250	52158300	circ_305	6	+	0	3	0	3	0	0	0	0
chr1	33097450	33099700	circ_306	21	-	0	0	12	0	0	0	9	0
chrX	70279200	70279250	circ_307	7	-	0	0	0	0	0	0	0	7
chr1	109642850	109642900	circ_308	17	+	5	0	4	8	0	0	0	0
chr11	773700	774000	circ_309	7	+	0	0	0	0	7	0	0	0
chr16	75327850	75339050	circ_310	5	-	0	0	0	0	0	0	5	0
chr16	75669650	75674200	circ_311	5	+	0	0	0	0	0	0	5	0
chr15	49517450	49531550	circ_312	12	+	0	0	0	0	12	0	0	0
chr12	57450950	57451150	circ_313	5	-	0	0	0	0	0	5	0	0
chr7	135926900	136013800	circ_314	8	-	0	0	0	0	0	0	8	0
chr6	27834800	27834850	circ_315	7	-	0	0	0	0	0	0	0	7
chr21	47954500	47961800	circ_316	5	+	0	0	0	0	0	0	5	0
chr19	16620000	16620750	circ_317	15	+	0	0	0	0	0	0	0	15
chr4	88265050	88265100	circ_318	5	+	0	0	0	0	0	0	0	5
chr8	142264100	142264700	circ_319	264	+	0	0	41	40	0	0	183	0
chr10	13169750	13178850	circ_320	2	-	0	0	0	0	2	0	0	0
chrX	53439850	53439900	circ_321	7	+	0	0	2	5	0	0	0	0
chr21	40566650	40566700	circ_322	7	-	0	0	0	7	0	0	0	0
chr10	31661950	31676150	circ_323	23	-	0	0	0	0	0	0	0	23
chr1	43630050	43630100	circ_324	2	+	0	0	0	2	0	0	0	0
chr7	140801300	140912500	circ_325	5	+	0	0	0	0	0	0	5	0
chr6	35586900	35614100	circ_326	8	-	0	0	0	0	0	0	8	0
chr8	144732700	144732750	circ_327	2	-	0	0	0	2	0	0	0	0
chr2	27618500	27618600	circ_328	3	-	0	0	0	3	0	0	0	0
chr17	40061100	40061750	circ_329	2	+	0	0	0	0	2	0	0	0
chr2	48603350	48603750	circ_330	8	-	0	0	0	0	0	0	0	8
chr2	159444750	159445450	circ_331	10	-	0	0	0	0	0	0	10	0
chr6	2787850	2787900	circ_332	5	+	0	0	0	0	0	5	0	0
chrX	131415150	131417050	circ_333	7	+	0	0	0	0	0	7	0	0
chr17	42795200	42795300	circ_334	3	+	0	0	0	3	0	0	0	0
chr1	1019300	1019400	circ_335	2	+	0	0	0	2	0	0	0	0
chr7	148647250	148647300	circ_336	3	-	0	0	0	3	0	0	0	0
chr19	11259000	11261400	circ_337	8	-	0	0	0	0	0	0	0	8
chr19	58290150	58291500	circ_338	32	+	0	0	0	0	0	8	0	24
chr11	6623250	6623300	circ_339	2	-	0	0	0	2	0	0	0	0
chr17	50850600	50882750	circ_340	63	-	0	3	0	0	11	0	49	0
chr2	232672600	232672650	circ_341	9	-	0	0	9	0	0	0	0	0
chr6	3377050	3377150	circ_342	9	-	0	0	0	0	0	0	0	9
chr6	26199100	26199250	circ_343	11	-	0	0	0	0	0	0	11	0
chr1	174128100	174128750	circ_344	23	-	0	0	4	19	0	0	0	0
chr1	235582750	235597550	circ_345	13	-	0	0	0	0	8	0	5	0
chr5	32126550	32126600	circ_346	19	+	0	0	0	8	0	0	0	11
chr1	109795400	109795500	circ_347	7	-	0	0	0	0	0	0	0	7
chr8	119123650	119123800	circ_348	4	+	0	0	0	0	0	0	4	0
chr2	37543400	37544300	circ_349	167	-	0	0	0	9	0	0	65	93
chr10	94274700	94318950	circ_350	23	+	0	0	0	0	0	0	0	23
chr6	163990450	163990500	circ_351	5	-	0	0	0	0	0	0	0	5
chr22	39386400	39386450	circ_352	4	+	0	0	0	0	0	0	0	4
chr4	185385350	185385400	circ_353	3	+	0	0	1	2	0	0	0	0
chr5	179143250	179146750	circ_354	16	+	0	5	0	11	0	0	0	0
chr9	33264300	33264400	circ_355	49	+	0	39	0	0	0	0	10	0
chr13	100196200	100206650	circ_356	4	-	0	0	0	0	0	0	0	4
chr18	12028050	12031050	circ_357	8	+	0	0	0	0	0	0	8	0
chrX	151804350	151809750	circ_358	3	-	0	0	0	3	0	0	0	0
chr1	227316850	227504900	circ_359	6	+	0	1	0	0	0	5	0	0
chr19	47712450	47712550	circ_360	6	+	0	5	0	1	0	0	0	0
chr6	36936600	36936700	circ_361	51	-	0	15	0	17	0	0	0	19
chr3	25641000	25646300	circ_362	13	+	0	0	0	0	0	0	0	13
chrX	153596300	153596350	circ_363	4	+	0	0	0	0	0	0	4	0
chr2	113943700	113943750	circ_364	11	-	0	0	3	6	0	2	0	0
chr18	32917300	32917450	circ_365	5	-	0	0	0	5	0	0	0	0
chr12	4598150	4598200	circ_366	3	+	0	0	0	3	0	0	0	0
chr10	102747750	102747800	circ_367	2	-	0	0	0	2	0	0	0	0
chr11	62291250	62291300	circ_368	25	+	3	15	0	7	0	0	0	0
chr19	53884750	53884900	circ_369	7	-	0	0	0	7	0	0	0	0
chr17	4445250	4445750	circ_370	58	+	1	0	0	0	57	0	0	0
chr2	177161600	177202300	circ_371	31	-	0	15	0	0	0	16	0	0
chr7	129120700	129122800	circ_372	10	-	0	0	0	0	0	0	0	10
chr16	29675650	29675700	circ_373	9	-	0	0	0	0	0	0	0	9
chr15	77649400	77657550	circ_374	7	-	0	0	0	0	0	0	0	7
chr19	58774050	58774100	circ_375	13	-	0	7	0	6	0	0	0	0
chr1	156614450	156614550	circ_376	8	+	0	0	0	0	0	0	0	8
chr7	154760150	154760200	circ_377	4	+	0	0	0	4	0	0	0	0
chr9	137706750	137707400	circ_378	7	+	0	0	0	0	7	0	0	0
chr2	15737550	15753350	circ_379	4	+	0	0	0	0	0	0	0	4
chr17	40498600	40500500	circ_380	10	+	0	0	0	0	0	0	0	10
chr16	69362700	69362750	circ_381	3	+	0	0	0	3	0	0	0	0
chr1	54262700	54269650	circ_382	4	-	0	0	0	0	0	0	4	0
chr1	198236950	198237000	circ_383	2	-	0	0	0	2	0	0	0	0
chr19	52729300	52729400	circ_384	13	+	0	9	0	4	0	0	0	0
chr9	131460750	131460900	circ_385	10	-	0	0	0	0	0	6	4	0
chr19	13889200	13889250	circ_386	8	-	0	2	3	3	0	0	0	0
chr6	33258350	33258400	circ_387	15	-	0	0	0	0	0	11	0	4
chr2	8871200	8871250	circ_388	4	+	0	0	0	4	0	0	0	0
chr2	27604600	27605050	circ_389	11	+	0	0	8	3	0	0	0	0
chr17	80047300	80047500	circ_390	10	-	0	0	0	0	10	0	0	0
chr5	80549200	80549300	circ_391	8	+	0	0	0	0	0	8	0	0
chr1	114518650	114519750	circ_392	4	+	0	0	0	0	0	0	4	0
chr19	9272000	9272050	circ_393	8	-	0	2	0	6	0	0	0	0
chr6	4061300	4063350	circ_394	6	-	0	0	0	0	0	0	0	6
chr3	9506200	9506250	circ_395	7	-	0	0	0	2	0	0	0	5
chr6	53133900	53156750	circ_396	62	-	0	0	0	0	0	0	18	44
chr12	48178350	48178400	circ_397	4	-	0	0	0	0	0	4	0	0
chr7	17920600	17922550	circ_398	2	+	0	0	0	2	0	0	0	0
chr5	149119050	149119650	circ_399	9	+	0	0	0	9	0	0	0	0
chr7	95906550	95939000	circ_400	8	-	0	0	5	3	0	0	0	0
chr10	12199800	12199850	circ_401	11	-	0	0	0	0	0	0	0	11
chr3	197592300	197602600	circ_402	31	-	0	0	0	0	0	0	31	0
chr19	13065000	13065300	circ_403	29	-	0	0	0	0	0	0	29	0
chr5	130731300	130743900	circ_404	7	+	0	0	0	0	0	5	0	2
chr16	89961500	89967150	circ_405	11	-	0	0	0	0	0	0	11	0
chr14	20811350	20811400	circ_406	88	-	88	0	0	0	0	0	0	0
chr5	10213650	10227750	circ_407	45	-	0	0	0	0	0	0	45	0
chr10	69869450	69882050	circ_408	8	+	0	0	0	0	0	0	8	0
chr18	32720650	32720950	circ_409	10	-	0	0	0	0	0	0	0	10
chr20	47888050	47888100	circ_410	8	+	0	0	0	0	0	8	0	0
chr8	128231100	128231200	circ_411	82	+	0	0	0	0	0	0	82	0
chr2	96950350	96950900	circ_412	24	-	0	0	0	0	24	0	0	0
chr1	246350050	246358750	circ_413	12	-	0	1	0	0	6	0	5	0
chrX	130877150	130928450	circ_414	11	+	0	0	0	0	0	11	0	0
chr14	55529600	55529650	circ_415	10	-	0	0	0	5	0	0	5	0
chr1	2311650	2311700	circ_416	3	+	0	3	0	0	0	0	0	0
chr8	138151100	138184200	circ_417	6	+	0	0	0	0	6	0	0	0
chr12	57499050	57502050	circ_418	7	-	0	0	0	0	0	0	0	7
chr19	21333300	21333400	circ_419	7	+	0	0	0	0	0	0	0	7
chr16	31102100	31102650	circ_420	138	-	0	8	0	0	0	0	97	33
chr10	105065350	105072450	circ_421	2	+	0	0	0	2	0	0	0	0
chr19	49424500	49424550	circ_422	4	-	0	0	0	0	0	0	4	0
chr12	57037700	57038650	circ_423	6	-	0	0	0	6	0	0	0	0
chr12	124144200	124144250	circ_424	8	-	0	0	0	0	0	0	0	8
chr8	106427150	106573700	circ_425	11	-	0	0	0	0	0	0	0	11
chr6	158447150	158447200	circ_426	9	+	0	0	0	0	0	0	0	9
chr2	109150500	109150550	circ_427	2	+	0	0	0	2	0	0	0	0
chr8	61445900	61446100	circ_428	16	+	0	0	0	0	1	0	0	15
chr2	44729850	44732850	circ_429	6	+	0	0	0	0	6	0	0	0
chr9	37126300	37165900	circ_430	10	+	0	0	0	0	0	0	0	10
chr6	44214950	44216300	circ_431	3	+	0	0	0	0	3	0	0	0
chr1	162494900	162494950	circ_432	4	-	0	0	1	3	0	0	0	0
chrX	109414650	109416650	circ_433	18	-	0	0	0	0	4	0	14	0
chr3	6712250	6712600	circ_434	13	-	0	0	0	0	0	0	0	13
chr12	116534500	116555900	circ_435	5	-	0	0	0	0	0	5	0	0
chr19	8377850	8377900	circ_436	8	+	0	0	0	0	0	8	0	0
chr5	154184850	154184900	circ_437	8	-	0	0	0	0	0	0	0	8
chr5	10213650	10224150	circ_438	146	+	0	0	0	0	0	0	146	0
chrX	16863150	16888300	circ_439	8	-	0	0	0	0	0	0	0	8
chr14	31482300	31482400	circ_440	3	-	0	0	0	3	0	0	0	0
chr11	66109250	66109300	circ_441	9	-	0	0	0	0	0	0	0	9
chr21	25273500	25274150	circ_442	2	-	0	0	0	2	0	0	0	0
chr2	78712950	78715050	circ_443	16	-	0	0	0	0	0	2	0	14
chr2	30682450	30699450	circ_444	9	+	0	0	0	0	0	0	0	9
chr9	94456650	94484850	circ_445	26	+	0	0	0	0	0	0	26	0
chr14	27675050	27676300	circ_446	6	-	0	0	0	0	0	0	6	0
chr8	93802550	93802600	circ_447	11	+	0	0	8	3	0	0	0	0
chr10	104416750	104416950	circ_448	2	+	0	0	0	2	0	0	0	0
chr15	64974700	64974750	circ_449	6	-	0	0	0	3	0	3	0	0
chr19	18095650	18095700	circ_450	4	+	0	0	4	0	0	0	0	0
chrX	53588850	53589150	circ_451	10	+	0	10	0	0	0	0	0	0
chr6	26157050	26157100	circ_452	31	-	0	0	0	5	0	0	0	26
chr9	38398150	38398200	circ_453	3	-	0	0	0	3	0	0	0	0
chr4	160107800	160131700	circ_454	10	+	0	4	0	0	0	0	6	0
chr17	74015200	74015600	circ_455	20	+	4	0	0	0	16	0	0	0
chr12	116668350	116675500	circ_456	182	+	9	12	9	0	20	25	75	32
chr2	187502400	187502450	circ_457	2	-	0	0	0	2	0	0	0	0
chr1	67447100	67447200	circ_458	2	+	0	0	0	2	0	0	0	0
chr2	177161600	177202300	circ_459	55	+	0	0	0	0	11	0	44	0
chr8	41582200	41582300	circ_460	8	-	0	0	0	0	0	0	0	8
chr8	22262250	22262300	circ_461	3	-	0	0	0	3	0	0	0	0
chr2	174223450	174232550	circ_462	8	+	0	0	0	0	0	8	0	0
chr20	47713150	47713200	circ_463	16	-	0	5	2	7	0	0	2	0
chr11	82879900	82880000	circ_464	5	+	0	0	0	5	0	0	0	0
chr1	38273850	38273900	circ_465	8	-	0	0	0	0	0	0	0	8
chr4	436250	436300	circ_466	4	+	0	0	0	4	0	0	0	0
chr15	64791500	64792350	circ_467	265	-	0	0	0	0	24	0	45	196
chr14	105628850	105628950	circ_468	16	+	0	0	0	0	0	0	16	0
chr17	3747600	3747650	circ_469	6	+	0	0	0	0	0	0	0	6
chr18	1353450	1368550	circ_470	6	+	0	0	0	0	0	0	6	0
chr3	16327850	16345050	circ_471	8	-	0	2	0	0	0	0	6	0
chr13	95659800	95659850	circ_472	3	-	0	0	0	3	0	0	0	0
chr17	35518750	35518800	circ_473	7	+	0	0	0	7	0	0	0	0
chr1	43276350	43276500	circ_474	13	+	0	0	0	0	0	0	0	13
chr7	2240100	2259050	circ_475	8	+	0	0	0	0	0	8	0	0
chr12	98921700	98925600	circ_476	5	-	0	0	0	5	0	0	0	0
chr8	56702800	56705300	circ_477	5	-	0	0	0	5	0	0	0	0
chr19	1979550	1979600	circ_478	9	-	0	4	5	0	0	0	0	0
chr14	20811350	20811450	circ_479	101	-	0	0	0	0	96	0	0	5
chr11	105317050	105329150	circ_480	7	+	0	0	0	0	0	0	0	7
chr3	52712550	52716200	circ_481	5	+	0	0	0	0	0	0	5	0
chr1	179039950	179040100	circ_482	5	-	0	0	0	0	0	0	0	5
chr5	148739500	148739600	circ_483	9	-	0	0	0	0	0	0	0	9
chr22	17280700	17288950	circ_484	13	-	0	0	0	0	0	0	0	13
chr16	21973200	21987550	circ_485	4	+	0	0	0	0	0	0	0	4
chr15	67473750	67477100	circ_486	6	+	0	0	0	0	0	0	6	0
chr10	17495800	17495850	circ_487	6	-	0	0	0	6	0	0	0	0
chr12	72255200	72255600	circ_488	4	-	0	0	0	0	0	4	0	0
chr3	124456450	124463050	circ_489	46	+	0	0	0	0	0	0	28	18
chr7	148516100	148516750	circ_490	47	+	0	0	0	0	0	17	0	30
chr19	11254500	11255500	circ_491	2	+	0	0	0	2	0	0	0	0
chr2	74435800	74441350	circ_492	8	+	0	0	0	0	0	0	0	8
chr1	206769100	206785700	circ_493	99	+	0	1	0	2	0	7	0	89
chr16	67778050	67793600	circ_494	18	+	0	0	0	0	0	0	0	18
chr3	4768850	4777000	circ_495	5	+	0	0	0	0	5	0	0	0
chr19	54621750	54621800	circ_496	4	-	0	0	0	4	0	0	0	0
chr8	23388000	23388050	circ_497	2	-	0	0	0	2	0	0	0	0
chr8	141595250	141616000	circ_498	17	+	0	0	0	0	17	0	0	0
chr16	3808100	3808850	circ_499	2	-	0	0	0	0	2	0	0	0
chr16	69370350	69370600	circ_500	4	+	0	0	0	0	0	0	0	4
chr17	40714650	40714700	circ_501	8	-	0	0	0	0	0	0	0	8
chr4	106290800	106317450	circ_502	7	+	0	0	0	0	0	0	0	7
chr7	44086150	44086200	circ_503	7	-	0	0	0	0	0	0	0	7
chr17	48459150	48459350	circ_504	6	-	0	0	0	0	0	0	6	0
chr18	658150	658300	circ_505	8	+	0	0	0	0	0	0	0	8
chr5	180663100	180663150	circ_506	2	+	0	0	0	2	0	0	0	0
chr1	36067950	36068100	circ_507	19	+	0	0	8	6	0	0	2	3
chr12	49317600	49319450	circ_508	9	-	0	0	0	0	9	0	0	0
chr11	34111800	34112100	circ_509	3	-	0	0	0	3	0	0	0	0
chr16	21987500	21987550	circ_510	2	-	0	0	0	2	0	0	0	0
chr3	197408150	197408200	circ_511	3	+	0	0	0	3	0	0	0	0
chr2	24777300	24787250	circ_512	11	+	0	0	0	0	0	11	0	0
chr1	219366450	219392050	circ_513	99	+	2	0	0	9	3	0	0	85
chr1	70710400	70710450	circ_514	10	-	0	5	0	5	0	0	0	0
chr20	3765550	3765700	circ_515	2	-	0	0	0	2	0	0	0	0
chr19	17452350	17452550	circ_516	8	+	0	0	0	0	0	0	0	8
chr3	6822150	6824650	circ_517	4	-	0	0	0	0	0	0	0	4
chr10	1123850	1124450	circ_518	2	+	0	0	0	0	2	0	0	0
chr14	50135800	50135850	circ_519	8	+	0	0	0	0	0	0	0	8
chr19	45920100	45920150	circ_520	4	+	0	0	0	0	0	0	0	4
chr15	81434700	81436150	circ_521	12	+	0	0	0	0	0	0	0	12
chr4	140037850	140060650	circ_522	15	-	0	0	0	0	0	0	15	0
chr6	26216750	26216800	circ_523	44	+	0	0	0	39	5	0	0	0
chr4	184932300	184932450	circ_524	5	+	0	0	0	0	0	0	5	0
chr11	46784600	46784650	circ_525	2	+	0	0	0	2	0	0	0	0
chr7	2266950	2267900	circ_526	9	-	0	0	0	0	0	9	0	0
chr10	21830600	21831200	circ_527	2	-	0	0	0	2	0	0	0	0
chr6	64289250	64289900	circ_528	14	+	0	0	0	0	14	0	0	0
chr19	7965200	7965250	circ_529	2	-	0	0	0	2	0	0	0	0
chr15	23051150	23051200	circ_530	5	+	0	0	0	0	0	0	0	5
chr7	808000	808050	circ_531	7	+	0	0	0	0	0	0	0	7
chr1	53730750	53730800	circ_532	7	+	0	0	0	0	0	0	0	7
chr17	66296300	66352900	circ_533	4	+	0	0	0	0	0	0	4	0
chr2	97862100	97871400	circ_534	21	+	3	0	0	0	0	0	18	0
chr19	58797100	58806900	circ_535	14	-	0	0	0	0	0	0	0	14
chr7	32910250	32910350	circ_536	5	-	0	0	0	0	0	0	5	0
chr22	47022650	47033850	circ_537	40	+	0	0	0	0	0	17	23	0
chr6	26216700	26216800	circ_538	616	+	0	14	59	46	0	270	227	0
chr16	57188250	57188350	circ_539	2	+	0	0	0	2	0	0	0	0
chr20	52192800	52192850	circ_540	11	+	0	0	0	0	0	0	0	11
chr22	25771800	25777500	circ_541	439	+	0	11	0	16	51	81	99	181
chr1	33137500	33137600	circ_542	37	-	0	0	5	5	0	13	14	0
chr21	38792600	38828600	circ_543	2	-	0	0	0	0	2	0	0	0
chr16	84218500	84218550	circ_544	3	+	0	0	0	3	0	0	0	0
chr7	2186150	2188850	circ_545	4	-	0	0	0	0	0	0	0	4
chr11	118267100	118267150	circ_546	5	-	0	0	0	5	0	0	0	0
chr17	45734350	45734400	circ_547	34	-	0	0	14	20	0	0	0	0
chr1	186287900	186289450	circ_548	2	-	0	0	0	2	0	0	0	0
chr12	7076450	7076800	circ_549	12	-	0	0	0	0	12	0	0	0
chr1	32636700	32636750	circ_550	6	+	0	0	0	0	0	0	0	6
chr12	104157200	104165100	circ_551	12	-	0	0	0	0	0	0	0	12
chr11	65270200	65270350	circ_552	7	-	2	0	0	5	0	0	0	0
chr17	37587850	37588300	circ_553	2	-	0	0	0	2	0	0	0	0
chr19	48639450	48640250	circ_554	12	-	0	0	0	0	12	0	0	0
chr1	40887050	40887100	circ_555	6	-	0	0	0	0	0	6	0	0
chr16	66976300	66976350	circ_556	5	-	0	0	0	0	0	0	0	5
chr10	129895150	129895200	circ_557	2	+	0	0	0	2	0	0	0	0
chr22	21288200	21288300	circ_558	8	+	0	0	0	0	0	0	0	8
chr4	140058800	140089150	circ_559	21	-	0	0	0	0	0	0	0	21
chr6	69416150	69416250	circ_560	4	-	0	0	0	4	0	0	0	0
chr19	6441750	6441800	circ_561	4	+	0	3	1	0	0	0	0	0
chr10	127482600	127482950	circ_562	4	-	0	0	0	0	0	0	0	4
chr11	111477450	111491100	circ_563	6	+	0	0	0	0	6	0	0	0
chr20	30897750	30897850	circ_564	4	+	0	0	0	0	0	4	0	0
chr6	26199100	26199250	circ_565	62	+	0	0	0	0	0	15	0	47
chr6	26056200	26056250	circ_566	74	-	0	0	71	0	3	0	0	0
chr1	186289450	187007400	circ_567	4	-	0	0	0	4	0	0	0	0
chr12	116674650	116675500	circ_568	101	+	0	0	0	0	16	0	42	43
chr8	97692700	97694300	circ_569	47	+	0	0	0	1	0	9	0	37
chr11	62430450	62430550	circ_570	3	-	0	0	0	3	0	0	0	0
chr16	75425300	75429100	circ_571	24	-	0	0	0	0	0	0	24	0
chr18	6699850	6706500	circ_572	41	+	0	0	0	0	0	0	0	41
chr3	124567350	124578200	circ_573	10	+	0	0	0	0	0	0	0	10
chr1	56977650	57002800	circ_574	6	+	0	0	0	0	0	0	6	0
chr22	50216600	50217950	circ_575	13	+	0	0	0	0	0	0	0	13
chr9	140137250	140137300	circ_576	4	-	0	0	1	3	0	0	0	0
chr12	49491350	49491850	circ_577	14	-	0	0	0	0	14	0	0	0
chr1	59147500	59147550	circ_578	3	+	0	0	0	3	0	0	0	0
chr20	57766050	57782100	circ_579	94	-	10	6	0	0	25	0	53	0
chr12	6879750	6879800	circ_580	32	-	0	5	0	0	0	0	0	27
chr9	131761000	131761050	circ_581	4	-	0	0	0	0	0	4	0	0
chr22	39261850	39261900	circ_582	12	+	0	0	0	0	0	1	3	8
chr7	138728550	138728650	circ_583	6	+	0	0	0	0	0	0	0	6
chr2	233564800	233568150	circ_584	5	+	0	0	0	0	0	0	0	5
chrX	100264950	100265100	circ_585	6	-	0	0	0	0	0	0	6	0
chr11	66105100	66105150	circ_586	2	+	0	0	0	2	0	0	0	0
chr14	23386950	23387300	circ_587	2	-	0	0	0	2	0	0	0	0
chr1	36823850	36828250	circ_588	6	+	0	0	0	0	0	0	6	0
chr11	1774600	1774650	circ_589	12	+	0	0	0	8	0	0	4	0
chr2	85554150	85554200	circ_590	36	-	0	10	10	10	0	6	0	0
chr17	30694850	30694900	circ_591	27	-	0	0	0	27	0	0	0	0
chr7	142964150	142964200	circ_592	5	-	0	0	0	0	0	5	0	0
chr4	185558100	185558150	circ_593	9	+	0	0	0	0	0	0	0	9
chr19	2803800	2803900	circ_594	5	+	0	0	0	0	0	0	0	5
chr10	120801900	120802000	circ_595	3	-	0	0	0	3	0	0	0	0
chr4	41668600	41668650	circ_596	10	+	0	10	0	0	0	0	0	0
chr22	20087900	20088800	circ_597	18	-	0	0	0	0	0	0	0	18
chr14	105628850	105629000	circ_598	9	+	0	0	5	0	4	0	0	0
chr22	42090250	42090300	circ_599	4	+	0	0	0	0	0	0	4	0
chr7	155556500	155559300	circ_600	15	-	0	0	0	0	0	0	0	15
chr11	43468350	43472800	circ_601	7	+	0	0	0	0	0	0	0	7
chr5	53635300	53637300	circ_602	11	-	0	0	0	0	0	0	0	11
chr1	47131000	47133750	circ_603	4	+	0	0	0	4	0	0	0	0
chr1	109867700	109869650	circ_604	9	+	0	0	0	9	0	0	0	0
chr12	46579350	46579450	circ_605	4	+	0	0	0	0	0	0	0	4
chr12	58018250	58018300	circ_606	2	+	0	0	0	2	0	0	0	0
chr16	21972650	21987550	circ_607	12	+	0	0	0	0	1	0	11	0
chr1	109486600	109492950	circ_608	7	-	0	0	0	0	0	0	0	7
chr2	44436350	44440850	circ_609	2	-	0	0	0	0	2	0	0	0
chr12	53777050	53777100	circ_610	14	-	0	0	0	9	0	5	0	0
chr10	103903800	103903850	circ_611	4	-	0	0	0	4	0	0	0	0
chr2	65559150	65659200	circ_612	90	+	0	0	0	0	0	18	0	72
chr7	24663300	24690300	circ_613	32	-	0	2	0	0	0	0	30	0
chr15	87791300	87813400	circ_614	4	-	0	0	0	0	0	4	0	0
chr2	85866450	85866500	circ_615	10	-	0	0	0	10	0	0	0	0
chr6	26056250	26056300	circ_616	36	+	0	0	0	0	0	0	0	36
chr19	5705850	5705900	circ_617	29	+	2	4	7	0	0	3	0	13
chr10	98618050	98667500	circ_618	11	-	1	0	0	0	10	0	0	0
chr22	39147400	39148500	circ_619	19	-	0	0	0	0	19	0	0	0
chr1	155260050	155260300	circ_620	13	+	0	0	0	0	0	0	0	13
chr6	155181900	155182100	circ_621	69	-	0	0	0	0	0	12	4	53
chr12	114384350	114385100	circ_622	4	-	0	0	0	0	4	0	0	0
chr16	7929550	7944350	circ_623	4	-	0	0	0	0	0	4	0	0
chr3	14239550	14256400	circ_624	8	+	0	0	0	0	0	0	0	8
chr1	46379450	46383200	circ_625	15	-	0	0	0	0	0	0	0	15
chr8	143782000	143783100	circ_626	53	-	0	36	0	0	0	0	17	0
chr20	45938450	45938900	circ_627	14	+	0	0	0	0	0	3	0	11
chr1	29068950	29069250	circ_628	4	-	0	0	0	0	0	0	4	0
chr19	46880850	46880900	circ_629	4	-	0	0	0	0	0	4	0	0
chr2	159857600	159867900	circ_630	6	+	0	0	0	0	0	0	6	0
chr22	20909250	20920800	circ_631	5	+	0	0	0	0	0	5	0	0
chr2	73215450	73228700	circ_632	12	-	0	0	0	0	0	0	0	12
chr2	74275450	74275500	circ_633	6	-	0	0	0	0	0	0	0	6
chr10	12442050	12445350	circ_634	59	+	0	0	0	0	0	0	59	0
chr12	19342600	19342650	circ_635	4	-	0	0	4	0	0	0	0	0
chr6	31864500	31864550	circ_636	14	+	0	0	8	6	0	0	0	0
chr1	220179600	220180600	circ_637	12	+	0	12	0	0	0	0	0	0
chr9	94645550	94649050	circ_638	220	-	0	3	6	2	8	28	43	130
chr8	128231100	128231150	circ_639	14	-	2	12	0	0	0	0	0	0
chr5	122868300	122893250	circ_640	7	-	0	0	0	0	0	0	7	0
chr6	31928050	31928250	circ_641	51	-	0	20	0	15	0	0	16	0
chr14	69256450	69256650	circ_642	5	+	0	0	0	0	0	0	0	5
chr7	50737450	50778650	circ_643	12	-	0	0	0	0	0	2	10	0
chr2	198265500	198265550	circ_644	4	+	0	0	0	4	0	0	0	0
chr7	99090700	99092250	circ_645	129	+	0	0	0	0	0	0	0	129
chr19	39207850	39220400	circ_646	5	-	0	0	0	0	0	0	0	5
chr16	4586000	4586650	circ_647	6	+	0	0	0	0	0	0	6	0
chr12	99058450	99058500	circ_648	3	-	0	0	0	3	0	0	0	0
chr6	31763100	31763300	circ_649	10	+	0	0	0	0	0	10	0	0
chr19	56185800	56185850	circ_650	6	-	0	0	0	6	0	0	0	0
chr6	90372550	90372650	circ_651	4	+	0	0	0	4	0	0	0	0
chr12	49040700	49040850	circ_652	4	-	0	0	0	0	0	4	0	0
chr8	117723600	117738400	circ_653	4	-	0	0	0	0	0	0	4	0
chr1	154976300	154976600	circ_654	6	+	0	0	0	0	0	6	0	0
chr19	36583650	36584950	circ_655	6	-	0	0	0	0	0	0	0	6
chr16	19717950	19722750	circ_656	10	-	0	0	0	0	0	0	10	0
chr19	3976500	3976650	circ_657	2	-	0	0	0	2	0	0	0	0
chr19	17833100	17833250	circ_658	47	+	0	0	0	6	0	10	0	31
chr5	122110850	122135450	circ_659	6	-	0	0	0	0	0	6	0	0
chr7	92426450	92426500	circ_660	2	-	0	0	0	2	0	0	0	0
chr1	63933550	63933650	circ_661	2	+	0	0	0	2	0	0	0	0
chr1	167663150	167663250	circ_662	8	-	0	0	0	0	0	8	0	0
chr11	102294400	102294650	circ_663	5	+	0	0	0	0	0	0	0	5
chr6	29591100	29591750	circ_664	8	+	0	0	0	0	0	0	0	8
chr12	49445400	49445450	circ_665	7	-	0	0	0	0	0	0	7	0
chr15	74913900	74913950	circ_666	6	-	0	0	0	0	0	6	0	0
chr2	24964850	24964900	circ_667	5	-	0	0	0	0	0	0	0	5
chr6	16266150	16266200	circ_668	33	-	0	0	11	22	0	0	0	0
chr22	19496100	19506400	circ_669	11	-	0	0	0	0	0	0	0	11
chr15	75091750	75091800	circ_670	3	+	0	0	0	3	0	0	0	0
chr17	74004450	74004550	circ_671	6	+	0	0	0	0	0	0	6	0
chr1	33477450	33477550	circ_672	4	+	0	0	0	0	0	0	0	4
chr6	34988450	34988500	circ_673	4	+	0	0	0	0	0	4	0	0
chr16	499950	500150	circ_674	6	+	0	0	0	0	0	0	0	6
chr2	158714000	158716650	circ_675	5	-	0	0	0	0	0	4	1	0
chr7	150761350	150761400	circ_676	11	-	0	0	0	2	0	0	0	9
chrX	53406900	53407000	circ_677	3	-	0	0	0	3	0	0	0	0
chr11	45924000	45924150	circ_678	7	+	0	0	0	0	0	0	0	7
chr2	232326300	232326400	circ_679	3	+	0	0	0	3	0	0	0	0
chr1	183604700	183604750	circ_680	16	+	1	0	0	0	0	0	3	12
chr5	126156700	126156750	circ_681	5	-	0	0	0	0	0	0	5	0
chr1	244614950	244615000	circ_682	2	+	0	0	0	2	0	0	0	0
chr7	156524850	156524900	circ_683	4	-	0	0	0	0	0	4	0	0
chr2	74074550	74074600	circ_684	3	-	0	0	0	3	0	0	0	0
chr6	27100150	27100200	circ_685	50	-	0	0	0	0	0	0	50	0
chr1	162751750	162751800	circ_686	11	-	0	11	0	0	0	0	0	0
chr10	17632350	17646000	circ_687	4	+	0	0	0	0	0	0	4	0
chr17	40066900	40066950	circ_688	9	+	0	0	0	0	0	9	0	0
chr21	47676800	47705250	circ_689	6	+	0	0	0	0	0	0	0	6
chr8	145618550	145618700	circ_690	6	-	0	0	0	0	0	0	0	6
chr14	55440950	55441050	circ_691	2	-	0	0	0	2	0	0	0	0
chr22	22123500	22160200	circ_692	74	+	0	0	0	0	0	14	9	51
chr2	168748350	168757250	circ_693	8	+	0	0	0	0	0	4	0	4
chr3	38058050	38058100	circ_694	2	-	0	0	0	2	0	0	0	0
chr3	133307900	133308000	circ_695	3	+	0	0	0	3	0	0	0	0
chr19	47112450	47112600	circ_696	12	-	0	0	0	0	0	0	0	12
chr3	23848800	23848850	circ_697	8	-	0	0	8	0	0	0	0	0
chr8	145150850	145150900	circ_698	5	+	0	5	0	0	0	0	0	0
chr1	247320350	247323100	circ_699	98	-	0	0	0	0	0	0	98	0
chr1	247320300	247323100	circ_700	143	+	0	0	0	0	0	0	0	143
chr12	122862050	122862150	circ_701	4	+	0	0	0	0	0	0	4	0
chr3	47629650	47651650	circ_702	7	-	0	0	0	0	0	0	0	7
chr16	17954950	17960400	circ_703	10	-	0	0	0	0	0	0	0	10
chr14	105359500	105359800	circ_704	15	-	0	0	0	0	15	0	0	0
chr9	33931300	33931400	circ_705	3	+	0	0	0	3	0	0	0	0
chr19	5696100	5705900	circ_706	8	-	0	0	0	0	0	0	0	8
chr21	45382850	45382900	circ_707	9	-	0	0	0	0	0	0	0	9
chr19	10602650	10602700	circ_708	2	+	0	0	0	2	0	0	0	0
chr9	123618450	123618500	circ_709	8	+	0	0	0	0	0	0	0	8
chr14	34394850	34400400	circ_710	50	+	0	0	0	0	5	0	18	27
chr12	58142150	58142200	circ_711	20	+	0	0	0	14	0	1	0	5
chr19	2426850	2426900	circ_712	20	-	0	0	0	11	0	0	9	0
chr1	144993900	144993950	circ_713	5	-	0	0	0	0	0	0	0	5
chr3	5234000	5236950	circ_714	7	-	0	0	0	0	0	0	0	7
chr9	100893750	100893800	circ_715	6	+	0	0	0	0	0	0	0	6
chr7	26236550	26236600	circ_716	10	+	0	0	0	10	0	0	0	0
chr17	4175000	4192550	circ_717	9	-	0	0	0	0	0	0	0	9
chr12	133780550	133780600	circ_718	4	-	0	0	2	2	0	0	0	0
chr11	18634000	18637350	circ_719	9	+	0	0	0	0	0	0	0	9
chr2	43798200	43798300	circ_720	2	+	0	0	0	2	0	0	0	0
chr6	26056200	26056300	circ_721	90	-	0	0	2	12	0	76	0	0
chr19	57802950	57803100	circ_722	2	+	0	0	0	2	0	0	0	0
chr22	20909300	20909350	circ_723	3	+	0	0	0	3	0	0	0	0
chr17	74004750	74004850	circ_724	3	-	0	3	0	0	0	0	0	0
chr11	76207300	76207350	circ_725	9	-	0	1	2	6	0	0	0	0
chr19	1273250	1273300	circ_726	3	+	0	3	0	0	0	0	0	0
chr15	87851900	87966050	circ_727	4	-	0	0	0	0	0	4	0	0
chr3	49052850	49052900	circ_728	4	-	0	0	0	4	0	0	0	0
chr11	96117450	96117500	circ_729	3	-	0	0	0	3	0	0	0	0
chr9	100693150	100693200	circ_730	19	+	0	0	8	11	0	0	0	0
chr3	194968800	194969100	circ_731	5	-	0	0	0	0	0	5	0	0
chr2	24733850	24787250	circ_732	8	-	0	0	0	0	0	0	0	8
chr5	179104250	179104300	circ_733	7	+	0	0	0	0	0	3	4	0
chrX	154003100	154003150	circ_734	8	-	0	0	0	2	0	0	0	6
chr17	43423900	43424300	circ_735	7	+	0	0	0	0	0	0	0	7
chr14	52905950	52939700	circ_736	4	+	0	0	0	4	0	0	0	0
chr17	691950	692050	circ_737	9	-	0	1	0	0	0	0	0	8
chr11	65623150	65623500	circ_738	10	-	0	0	0	0	0	1	0	9
chr9	33113450	33135350	circ_739	4	-	0	0	0	4	0	0	0	0
chr17	27911500	27911550	circ_740	7	-	0	0	0	0	0	0	0	7
chr8	131370300	131415100	circ_741	5	+	0	0	0	0	5	0	0	0
chr16	89818550	89829150	circ_742	20	+	0	0	0	0	0	0	0	20
chr3	16316850	16316950	circ_743	10	-	0	0	0	0	0	0	0	10
chr3	197592300	197602600	circ_744	117	+	0	7	0	0	6	0	0	104
chr1	20980150	20980800	circ_745	9	+	0	0	0	0	0	0	0	9
chr19	4268900	4269000	circ_746	13	-	0	0	0	0	0	0	3	10
chr17	45461100	45461150	circ_747	6	+	0	0	0	0	0	0	0	6
chr3	139088150	139092200	circ_748	6	+	0	0	0	0	0	0	6	0
chr11	65267550	65267750	circ_749	4	+	0	0	0	0	0	0	4	0
chr19	18649150	18649200	circ_750	8	+	0	0	0	0	0	0	0	8
chr19	11129650	11130300	circ_751	22	-	0	8	0	7	0	0	7	0
chr15	83262000	83263050	circ_752	9	+	0	0	0	0	0	0	0	9
chr11	65272700	65272800	circ_753	8	-	0	0	0	0	0	0	8	0
chr4	140468100	140469250	circ_754	11	+	0	0	0	0	0	0	0	11
chr21	9826000	9826050	circ_755	10	-	3	0	0	0	7	0	0	0
chr5	104579000	104582050	circ_756	29	+	0	0	0	3	0	26	0	0
chr6	68598850	68598900	circ_757	8	+	0	0	0	6	0	2	0	0
chr12	75889950	75890000	circ_758	3	-	0	0	0	3	0	0	0	0
chr8	54669150	54682250	circ_759	9	+	0	0	0	0	0	0	0	9
chr9	34125250	34126400	circ_760	2	+	0	0	0	2	0	0	0	0
chr19	47634200	47634250	circ_761	3	+	0	0	0	3	0	0	0	0
chr2	220044900	220046950	circ_762	7	-	0	0	0	0	0	0	0	7
chr3	128514250	128532300	circ_763	15	-	0	0	0	0	0	0	15	0
chr12	53430300	53430400	circ_764	2	-	0	0	0	2	0	0	0	0
chr3	184039800	184040150	circ_765	4	-	0	0	0	4	0	0	0	0
chr6	43143500	43143550	circ_766	15	-	0	0	0	2	0	0	0	13
chr8	106810950	106811000	circ_767	5	+	0	0	0	0	0	5	0	0
chr16	69745000	69745050	circ_768	4	+	0	0	0	4	0	0	0	0
chr6	42585150	42600100	circ_769	7	-	0	0	0	0	0	0	0	7
chr9	81035200	81038100	circ_770	5	+	0	0	0	0	0	0	5	0
chr1	8921250	8921350	circ_771	89	+	0	16	30	21	0	0	4	18
chr1	247318900	247323100	circ_772	132	-	45	62	25	0	0	0	0	0
chr12	19427500	19427550	circ_773	2	-	0	0	0	2	0	0	0	0
chr12	48740050	48740500	circ_774	11	+	0	6	0	0	0	0	5	0
chr16	24762050	24769650	circ_775	4	-	0	0	0	4	0	0	0	0
chr12	1812000	1815850	circ_776	4	+	0	0	0	0	0	0	4	0
chr16	19532150	19532900	circ_777	8	+	0	0	0	0	0	0	0	8
chr11	122031350	122031400	circ_778	6	-	0	0	0	0	0	0	6	0
chr7	91142550	91144700	circ_779	2	-	0	0	0	2	0	0	0	0
chr6	26056000	26056100	circ_780	49	+	0	0	0	0	0	49	0	0
chr8	128174200	128186600	circ_781	7	+	0	0	0	0	0	0	7	0
chr1	6931850	6948950	circ_782	8	-	0	0	0	0	0	0	8	0
chr19	58384950	58385000	circ_783	4	+	0	0	0	4	0	0	0	0
chr21	35931550	35932200	circ_784	10	+	0	0	0	0	0	0	0	10
chr10	33217050	33218900	circ_785	4	+	0	0	0	0	0	0	4	0
chr5	14678800	14693200	circ_786	39	+	0	0	0	0	0	8	31	0
chr19	45395950	45396000	circ_787	4	-	0	0	0	0	0	4	0	0
chr11	6962800	6977000	circ_788	48	-	0	0	0	0	0	0	48	0
chr16	7926100	8162500	circ_789	4	+	0	0	0	0	0	0	0	4
chr1	76695100	76695150	circ_790	2	-	0	0	0	2	0	0	0	0
chr5	88243650	88244000	circ_791	11	+	0	0	0	0	0	0	0	11
chr4	111090800	111107450	circ_792	6	+	0	0	6	0	0	0	0	0
chr1	8925400	8925500	circ_793	6	+	0	0	0	0	0	0	0	6
chr1	6860050	6885250	circ_794	7	-	0	0	0	0	0	0	0	7
chr6	26056000	26056050	circ_795	29	+	0	0	2	4	1	7	12	3
chr6	87967950	87968050	circ_796	2	-	0	0	0	2	0	0	0	0
chr22	19183800	19189000	circ_797	5	-	0	0	0	0	0	0	0	5
chr6	35046500	35046600	circ_798	5	+	0	0	0	0	0	0	0	5
chr17	38318100	38319050	circ_799	5	+	0	0	0	0	0	0	0	5
chr11	65267150	65267300	circ_800	40	-	1	15	11	9	0	0	0	4
chr22	22890750	22890850	circ_801	4	-	0	0	0	0	0	0	0	4
chr4	77976350	77992950	circ_802	6	+	0	0	0	0	0	6	0	0
chr11	65273000	65273200	circ_803	13	-	0	0	0	11	0	2	0	0
chr19	15369550	15369600	circ_804	6	+	0	0	0	0	0	6	0	0
chr2	118766800	118767700	circ_805	3	+	0	0	0	3	0	0	0	0
chr7	24663300	24681450	circ_806	48	-	0	0	0	0	0	0	45	3
chr22	42970700	42973950	circ_807	11	-	0	0	0	0	11	0	0	0
chr6	147523900	147523950	circ_808	22	+	0	0	0	1	0	0	0	21
chr6	26157150	26157200	circ_809	324	+	10	0	0	0	18	0	296	0
chr7	140564000	140564050	circ_810	3	-	0	0	0	3	0	0	0	0
chr6	87920200	87928400	circ_811	13	+	0	13	0	0	0	0	0	0
chr7	132738900	132739900	circ_812	23	-	0	0	0	0	3	0	3	17
chr11	118919500	118922250	circ_813	2	+	0	0	0	2	0	0	0	0
chr17	27423800	27423900	circ_814	6	+	0	0	0	0	0	0	0	6
chr1	12090100	12090150	circ_815	3	+	0	3	0	0	0	0	0	0
chr5	132161150	132161200	circ_816	5	+	0	0	0	0	0	5	0	0
chr17	34171750	34171850	circ_817	3	-	0	0	0	3	0	0	0	0
chr11	34978950	35013900	circ_818	8	-	0	0	0	0	0	0	8	0
chrX	151804350	151808250	circ_819	50	-	5	0	0	0	9	0	36	0
chr19	15355600	15355700	circ_820	9	+	0	0	0	0	0	0	0	9
chr6	126432400	126436950	circ_821	9	-	0	0	0	0	0	0	0	9
chr6	155095150	155182100	circ_822	21	-	0	0	0	7	0	0	0	14
chr3	150263850	150263900	circ_823	11	+	0	0	2	6	0	3	0	0
chr11	47594850	47594900	circ_824	4	-	0	0	0	0	0	0	4	0
chr6	111201200	111211550	circ_825	15	+	0	2	0	0	0	0	13	0
chr19	28257650	28257800	circ_826	3	+	0	0	0	3	0	0	0	0
chr11	12283050	12283350	circ_827	4	-	0	0	0	0	0	4	0	0
chr11	85375450	85375500	circ_828	9	+	0	9	0	0	0	0	0	0
chr9	94479600	94484850	circ_829	15	+	0	0	0	0	0	0	15	0
chr20	61511450	61512800	circ_830	4	+	0	0	0	0	0	0	4	0
chrX	153940550	153940650	circ_831	11	+	0	0	0	0	0	0	0	11
chr12	125282300	125282400	circ_832	2	+	0	0	0	2	0	0	0	0
chr4	74021850	74124400	circ_833	4	-	0	0	0	0	0	4	0	0
chr3	47476450	47484550	circ_834	7	+	0	0	0	0	7	0	0	0
chrX	152601050	152601250	circ_835	2	-	0	0	0	2	0	0	0	0
chr16	3819250	3828800	circ_836	4	-	0	0	0	0	0	0	4	0
chr2	166767900	166769100	circ_837	3	+	0	0	0	3	0	0	0	0
chr17	1617350	1617650	circ_838	6	+	0	0	0	0	6	0	0	0
chr1	12061500	12062550	circ_839	6	+	0	0	0	0	0	0	0	6
chr18	13666500	13682100	circ_840	3	-	0	0	0	0	3	0	0	0
chr6	26056050	26056100	circ_841	11	+	0	0	0	11	0	0	0	0
chr3	186660150	186681700	circ_842	45	+	0	0	0	0	0	4	0	41
chr6	26271400	26271450	circ_843	6	-	0	0	0	0	0	0	6	0
chr10	70742400	70742450	circ_844	63	-	0	15	22	18	0	8	0	0
chr20	30292350	30292400	circ_845	8	+	0	0	8	0	0	0	0	0
chrX	122737350	122737400	circ_846	3	+	0	0	0	3	0	0	0	0
chr6	30695750	30695850	circ_847	12	+	0	6	6	0	0	0	0	0
chr1	871150	874750	circ_848	37	+	0	0	0	0	0	0	37	0
chr21	44477100	44477150	circ_849	3	+	0	0	0	3	0	0	0	0
chr11	65268000	65268050	circ_850	32	+	0	32	0	0	0	0	0	0
chr6	27778200	27778250	circ_851	15	-	5	0	0	0	10	0	0	0
chr7	48005600	48005750	circ_852	8	-	0	0	0	0	0	0	0	8
chr8	94746400	94746550	circ_853	2	-	0	0	0	2	0	0	0	0
chr17	57771250	57771350	circ_854	29	-	0	5	6	7	0	4	0	7
chr7	16674150	16674300	circ_855	5	-	0	0	0	0	0	0	0	5
chr22	46493900	46494300	circ_856	83	-	0	0	0	0	83	0	0	0
chr3	42128600	42128850	circ_857	29	+	0	0	0	0	4	0	0	25
chr22	50643550	50643600	circ_858	12	+	0	0	0	0	0	0	12	0
chr12	49416600	49416650	circ_859	2	+	0	0	0	2	0	0	0	0
chr7	73528000	73528100	circ_860	10	-	0	0	0	0	0	0	0	10
chr22	48100350	48106450	circ_861	18	-	0	0	0	0	0	0	0	18
chr7	117825750	117828450	circ_862	106	+	0	0	0	0	0	0	106	0
chr16	792250	792500	circ_863	149	-	0	0	0	4	0	26	49	70
chr3	129599200	129599400	circ_864	4	-	0	0	0	0	4	0	0	0
chr21	34923750	34923900	circ_865	3	-	0	0	0	3	0	0	0	0
chr5	180669300	180670750	circ_866	7	-	0	0	0	7	0	0	0	0
chr9	17604600	17605400	circ_867	22	+	0	0	0	0	0	0	22	0
chr5	74832400	74832500	circ_868	2	-	0	0	0	2	0	0	0	0
chr4	151604850	151656450	circ_869	14	+	0	0	0	2	0	0	0	12
chr15	77653700	77657550	circ_870	5	-	0	0	0	0	0	0	5	0
chr10	76002500	76074450	circ_871	6	-	0	0	0	0	0	0	0	6
chr12	42778700	42792750	circ_872	4	-	0	0	0	0	0	0	4	0
chr15	83301950	83310400	circ_873	14	+	0	0	0	6	0	0	0	8
chr2	128263100	128263200	circ_874	2	-	0	0	0	2	0	0	0	0
chr19	1057400	1057950	circ_875	11	+	0	0	0	0	0	0	0	11
chr10	126799600	126811400	circ_876	149	+	0	0	12	17	0	0	0	120
chr7	10708600	10708650	circ_877	5	-	0	0	0	0	0	0	0	5
chr16	21972650	21987550	circ_878	19	-	0	0	0	0	0	19	0	0
chr8	145741700	145741750	circ_879	9	+	0	0	0	3	0	2	4	0
chr12	20704400	20704450	circ_880	69	+	0	0	11	0	0	58	0	0
chr8	145624100	145624150	circ_881	4	-	0	0	0	0	0	0	4	0
chr22	39709800	39710100	circ_882	6	-	0	0	0	0	6	0	0	0
chr19	3591150	3591200	circ_883	13	-	0	2	0	0	0	0	11	0
chr12	54679200	54679350	circ_884	8	-	0	0	0	0	0	0	0	8
chr8	128153000	128186600	circ_885	65	+	0	9	0	0	0	0	56	0
chr17	48823200	48823250	circ_886	5	-	0	1	1	3	0	0	0	0
chr20	49300300	49300350	circ_887	4	-	0	0	0	0	0	0	0	4
chr7	1528200	1528250	circ_888	3	+	0	0	0	3	0	0	0	0
chr19	37619400	37619450	circ_889	5	-	0	0	0	5	0	0	0	0
chr22	28910750	28915300	circ_890	51	+	0	1	0	0	3	0	0	47
chr21	16412700	16415850	circ_891	27	-	0	0	0	0	0	0	27	0
chr14	31078550	31078600	circ_892	13	-	0	0	0	0	0	0	0	13
chrX	21997000	22010800	circ_893	156	+	0	0	0	0	64	0	92	0
chr4	41938300	41938400	circ_894	2	+	0	0	0	2	0	0	0	0
chr20	10539900	10540000	circ_895	2	-	0	0	0	2	0	0	0	0
chrX	152482650	152482700	circ_896	3	+	0	0	0	3	0	0	0	0
chr1	6931850	6948950	circ_897	2	+	0	0	0	0	2	0	0	0
chr4	174145300	174169550	circ_898	11	-	0	0	0	0	0	5	0	6
chr22	22890800	22890850	circ_899	30	-	0	0	6	24	0	0	0	0
chr3	15052600	15052650	circ_900	2	-	0	0	0	2	0	0	0	0
chr3	195425750	195425800	circ_901	10	-	0	0	0	3	0	0	0	7
chr1	179078500	179078550	circ_902	4	+	0	4	0	0	0	0	0	0
chr17	48226700	48226750	circ_903	4	+	0	0	0	0	0	0	0	4
chr4	183532050	183532100	circ_904	4	-	0	0	0	0	0	0	4	0
chr12	111081600	111081700	circ_905	15	-	0	0	0	0	0	0	0	15
chr12	57033900	57033950	circ_906	18	+	0	3	2	13	0	0	0	0
chr5	79498750	79501150	circ_907	4	+	0	0	0	4	0	0	0	0
chr2	15736100	15736200	circ_908	3	-	0	0	0	3	0	0	0	0
chrX	65238600	65238650	circ_909	28	-	0	0	12	5	0	0	0	11
chr21	38759300	38759400	circ_910	8	+	0	0	0	0	0	0	0	8
chr1	174128100	174162800	circ_911	2	-	0	0	0	2	0	0	0	0
chr1	171509850	171509950	circ_912	6	-	0	0	0	6	0	0	0	0
chr21	30743250	30783900	circ_913	4	-	0	0	0	0	0	0	0	4
chr3	171969050	171979850	circ_914	82	+	0	0	0	0	0	0	45	37
chr15	59064200	59124100	circ_915	5	+	0	0	0	0	0	0	0	5
chr1	183502400	183513600	circ_916	4	-	0	0	0	0	0	0	4	0
chr1	179886550	179886600	circ_917	3	-	0	0	0	3	0	0	0	0
chrX	153225400	153225450	circ_918	11	+	0	0	0	0	0	0	0	11
chr17	78704400	78705900	circ_919	6	+	0	0	0	0	0	0	0	6
chr21	30826950	30832100	circ_920	13	-	0	0	0	0	0	0	0	13
chr16	68155950	68156100	circ_921	3	-	0	0	0	3	0	0	0	0
chr15	58887950	58888150	circ_922	10	+	0	0	0	0	0	0	0	10
chr19	20046100	20046150	circ_923	2	-	0	0	0	2	0	0	0	0
chr11	27389350	27389650	circ_924	5	-	0	0	0	0	0	0	0	5
chr11	62299600	62299650	circ_925	10	+	0	0	0	0	0	0	1	9
chr12	98989250	98989400	circ_926	17	+	0	0	0	0	5	12	0	0
chr1	100858550	100858600	circ_927	5	-	0	0	5	0	0	0	0	0
chr11	123986300	123987400	circ_928	8	-	0	0	0	0	0	8	0	0
chr3	172070850	172080450	circ_929	5	+	0	0	0	0	0	0	5	0
chr19	53204550	53204700	circ_930	8	+	0	0	0	0	0	0	0	8
chr2	197641250	197641300	circ_931	4	+	0	0	0	4	0	0	0	0
chr16	74511300	74511350	circ_932	3	+	0	0	0	3	0	0	0	0
chr19	12107150	12107250	circ_933	3	-	0	0	0	3	0	0	0	0
chr14	24624500	24624700	circ_934	2	-	0	0	0	2	0	0	0	0
chrX	79544450	79565700	circ_935	17	-	0	0	0	0	0	0	0	17
chr1	224574050	224575750	circ_936	4	+	0	0	0	0	0	4	0	0
chr17	43471650	43471800	circ_937	4	-	0	0	0	4	0	0	0	0
chr8	117737150	117738400	circ_938	77	-	0	0	0	0	9	0	0	68
chr7	137659150	137659200	circ_939	6	-	0	6	0	0	0	0	0	0
chr21	44260550	44260600	circ_940	5	+	0	0	0	0	0	5	0	0
chr7	103270400	103270550	circ_941	6	-	0	0	0	0	0	0	0	6
chr19	16236800	16237150	circ_942	2	+	0	0	0	2	0	0	0	0
chr3	38024100	38024200	circ_943	4	+	0	0	4	0	0	0	0	0
chr3	93692100	93692200	circ_944	2	-	0	0	0	2	0	0	0	0
chr8	144886850	144886900	circ_945	9	-	0	0	0	0	0	0	0	9
chr5	153817550	153817600	circ_946	6	-	0	0	0	6	0	0	0	0
chr5	96767450	96775300	circ_947	12	+	0	0	0	0	0	12	0	0
chr6	69646550	69665950	circ_948	4	+	0	0	0	0	0	0	0	4
chr11	64606350	64606600	circ_949	7	-	0	0	0	0	0	0	0	7
chr11	118394850	118394900	circ_950	5	-	0	0	0	5	0	0	0	0
chr12	112449850	112449950	circ_951	9	+	0	0	0	0	0	0	0	9
chr19	49968550	49968600	circ_952	5	+	0	0	0	0	0	0	0	5
chr22	50019400	50019450	circ_953	3	+	0	0	0	3	0	0	0	0
chr6	26124450	26124500	circ_954	49	+	0	0	0	0	0	0	49	0
chr19	11129650	11130300	circ_955	17	+	0	0	0	0	0	0	0	17
chr17	48218300	48218400	circ_956	10	+	0	0	0	0	0	0	0	10
chr9	98740350	98766950	circ_957	107	+	0	0	0	0	46	0	61	0
chr12	124497100	124497150	circ_958	50	-	0	12	15	17	0	5	1	0
chr1	1322650	1326200	circ_959	5	-	0	0	0	5	0	0	0	0
chr10	75331200	75336100	circ_960	33	+	0	0	0	0	0	0	0	33
chr19	3976250	3976350	circ_961	4	-	0	0	0	0	0	0	4	0
chr17	30694900	30694950	circ_962	41	-	0	0	22	16	0	0	3	0
chr14	74333150	74333500	circ_963	3	+	0	0	0	3	0	0	0	0
chr18	74527600	74527700	circ_964	4	-	0	0	0	0	0	4	0	0
chr11	108380300	108382500	circ_965	5	-	0	0	0	0	0	0	0	5
chrX	153581950	153583350	circ_966	4	-	0	0	0	0	0	4	0	0
chr11	2424150	2424200	circ_967	2	-	0	0	0	2	0	0	0	0
chr16	3016500	3016550	circ_968	8	+	0	0	0	0	0	0	0	8
chr15	79184950	79185050	circ_969	4	+	0	0	0	4	0	0	0	0
chr6	142208850	142208900	circ_970	8	-	0	0	0	0	0	8	0	0
chr12	133770050	133778750	circ_971	7	-	0	0	0	7	0	0	0	0
chr11	122929600	122929750	circ_972	21	-	0	0	0	0	21	0	0	0
chr22	29025550	29029950	circ_973	22	-	0	0	0	0	7	0	15	0
chr16	1859250	1859800	circ_974	48	-	0	0	0	0	8	0	21	19
chr6	31617350	31619450	circ_975	5	+	0	0	0	0	0	0	0	5
chr12	57037300	57037350	circ_976	39	+	5	12	7	15	0	0	0	0
chr17	45016300	45016500	circ_977	6	+	0	0	0	0	0	0	0	6
chr6	35547950	35554850	circ_978	15	-	0	0	0	15	0	0	0	0
chr14	80963850	80997200	circ_979	27	+	0	0	0	0	9	0	18	0
chr1	214819750	214819850	circ_980	3	-	0	0	0	3	0	0	0	0
chrX	70321200	70321250	circ_981	4	-	0	0	0	0	0	0	0	4
chr17	28003850	28004750	circ_982	4	-	0	0	0	0	0	0	4	0
chr8	128153000	128156100	circ_983	14	-	0	0	0	0	0	0	14	0
chr1	93191150	93202150	circ_984	19	-	0	0	0	0	0	0	14	5
chrX	48681700	48681750	circ_985	3	+	0	0	0	3	0	0	0	0
chr12	91900500	91920650	circ_986	10	-	0	0	0	0	0	0	0	10
chr19	49376950	49377100	circ_987	8	-	0	0	0	0	0	0	0	8
chr20	30253600	30253700	circ_988	9	+	0	0	0	4	0	0	0	5
chr10	71912050	71921650	circ_989	8	+	0	0	0	0	8	0	0	0
chr18	77733800	77733850	circ_990	12	+	0	9	0	3	0	0	0	0
chr12	111923100	111924600	circ_991	9	+	0	0	0	0	9	0	0	0
chr12	98989250	98989400	circ_992	13	-	0	0	0	0	0	0	0	13
chr5	58296800	58320250	circ_993	38	-	25	0	0	0	13	0	0	0
chr5	32429500	32429550	circ_994	2	+	0	0	0	2	0	0	0	0
chr5	64803900	64817350	circ_995	6	-	0	0	0	0	0	0	0	6
chr22	19488200	19488300	circ_996	6	-	0	0	0	0	0	6	0	0
chr17	40043900	40048550	circ_997	4	-	0	0	0	0	0	0	0	4
chrX	130877200	130883350	circ_998	16	+	0	6	1	0	0	1	8	0
chrX	48382200	48382250	circ_999	15	-	0	0	0	2	0	0	0	13
chr11	118392650	118393100	circ_1000	9	-	0	0	0	0	0	9	0	0
chr20	34400550	34435350	circ_1001	7	-	0	0	0	0	0	0	0	7
chr11	59560050	59560100	circ_1002	9	+	0	0	0	0	0	0	0	9
chr12	57624600	57624700	circ_1003	7	-	0	0	0	0	0	0	0	7
chr5	54001900	54001950	circ_1004	4	+	0	0	4	0	0	0	0	0
chr6	30672050	30672100	circ_1005	6	+	0	0	0	0	0	0	0	6
chr15	49517450	49584700	circ_1006	30	-	0	0	0	0	0	0	10	20
chr1	41651800	41660050	circ_1007	32	+	0	1	0	0	1	0	17	13
chr10	99196200	99197500	circ_1008	142	-	0	0	0	0	0	0	64	78
chr6	26250650	26250700	circ_1009	235	+	4	16	6	6	7	32	100	64
chr7	22665400	22672500	circ_1010	11	+	0	0	0	0	0	0	0	11
chr3	15892050	15892100	circ_1011	2	-	0	0	0	2	0	0	0	0
chr1	35653650	35654650	circ_1012	8	+	0	0	0	8	0	0	0	0
chr7	127642850	127642900	circ_1013	8	-	0	0	0	0	0	0	0	8
chr22	41166850	41175100	circ_1014	9	+	0	0	0	0	0	0	0	9
chr5	10213650	10224150	circ_1015	69	-	0	18	1	0	34	16	0	0
chr3	12701000	12701200	circ_1016	2	+	0	0	0	2	0	0	0	0
chr19	19593650	19594350	circ_1017	4	-	0	0	0	0	0	0	0	4
chr8	80903750	80904250	circ_1018	3	-	0	3	0	0	0	0	0	0
chr10	51592150	51592250	circ_1019	28	+	0	2	11	8	0	0	0	7
chr19	11256600	11256700	circ_1020	8	-	0	0	3	5	0	0	0	0
chr19	3647450	3648600	circ_1021	34	+	0	0	0	0	34	0	0	0
chr19	50057150	50057200	circ_1022	9	+	0	0	0	0	0	0	0	9
chr11	64889000	64889050	circ_1023	2	+	0	0	0	2	0	0	0	0
chr7	56063050	56063150	circ_1024	4	+	0	0	0	0	0	4	0	0
chr15	81294850	81294900	circ_1025	2	+	0	0	0	2	0	0	0	0
chr17	40714500	40714600	circ_1026	7	-	0	0	0	0	0	7	0	0
chr9	96205850	96205900	circ_1027	6	+	0	0	0	6	0	0	0	0
chr12	7354450	7354800	circ_1028	4	+	0	0	0	0	4	0	0	0
chr4	110834300	110916000	circ_1029	4	-	0	0	0	4	0	0	0	0
chr1	21071250	21107000	circ_1030	6	-	0	0	0	6	0	0	0	0
chr11	70268800	70268900	circ_1031	5	-	0	0	0	0	0	0	0	5
chr3	50326550	50326600	circ_1032	5	+	0	0	0	0	0	0	0	5
chr22	21288200	21288300	circ_1033	21	-	0	0	0	13	0	8	0	0
chr17	48217500	48217550	circ_1034	9	+	0	0	0	0	0	0	0	9
chr17	42477250	42477300	circ_1035	5	+	0	0	0	0	0	0	5	0
chr17	80441550	80441650	circ_1036	5	-	0	0	0	0	0	5	0	0
chr6	140481250	140481300	circ_1037	6	+	0	0	0	6	0	0	0	0
chr16	19514750	19528450	circ_1038	4	-	0	0	0	0	0	0	4	0
chr19	36641000	36641050	circ_1039	25	-	0	0	0	14	0	0	11	0
chr22	24468350	24468400	circ_1040	6	-	0	0	0	0	0	0	0	6
chr15	49528050	49620300	circ_1041	20	-	0	0	0	0	1	0	7	12
chr11	116727450	116727500	circ_1042	3	+	0	0	0	3	0	0	0	0
chr12	46757850	46758150	circ_1043	9	+	0	0	0	0	9	0	0	0
chr5	145843250	145843300	circ_1044	2	+	0	0	0	2	0	0	0	0
chr10	119100500	119104950	circ_1045	32	+	0	0	0	4	1	1	10	16
chrX	16607250	16607450	circ_1046	8	+	0	0	0	0	0	8	0	0
chr1	53014900	53015000	circ_1047	2	-	0	0	0	2	0	0	0	0
chr11	77692800	77692850	circ_1048	2	+	0	0	0	2	0	0	0	0
chr3	9508600	9508750	circ_1049	22	-	0	0	0	0	0	0	0	22
chr11	9522750	9522800	circ_1050	8	-	0	0	0	5	0	3	0	0
chr9	35664150	35664350	circ_1051	11	-	0	0	0	0	11	0	0	0
chr14	20811500	20811550	circ_1052	67	+	41	0	0	0	0	0	26	0
chr16	2224350	2224400	circ_1053	4	-	0	0	0	0	0	4	0	0
chr21	45217350	45217400	circ_1054	14	-	0	0	0	9	0	4	1	0
chr8	23153650	23153700	circ_1055	4	-	0	0	0	4	0	0	0	0
chr2	85577150	85577200	circ_1056	2	+	0	0	0	2	0	0	0	0
chr9	2039550	2039600	circ_1057	21	-	0	4	3	4	0	0	0	10
chr1	26228050	26228100	circ_1058	6	+	0	0	6	0	0	0	0	0
chr16	68390650	68391100	circ_1059	3	+	0	0	0	3	0	0	0	0
chr9	97845650	97845750	circ_1060	8	-	0	0	0	0	0	0	0	8
chr8	129021850	129022650	circ_1061	28	-	0	0	0	0	28	0	0	0
chr17	7215500	7215550	circ_1062	5	-	0	0	0	5	0	0	0	0
chr22	22890750	22890800	circ_1063	5	+	0	0	2	3	0	0	0	0
chr13	113859050	113859100	circ_1064	2	+	0	0	0	2	0	0	0	0
chr6	28763700	28763750	circ_1065	253	+	0	67	80	98	0	2	6	0
chr9	127446900	127447250	circ_1066	3	+	0	0	0	0	3	0	0	0
chr13	103507150	103507200	circ_1067	3	-	0	0	0	3	0	0	0	0
chr7	1590050	1590450	circ_1068	4	+	0	0	0	0	4	0	0	0
chr3	195101750	195133600	circ_1069	10	-	0	0	0	3	0	7	0	0
chr12	49053700	49054350	circ_1070	19	+	0	0	0	0	0	19	0	0
chr7	158489450	158489500	circ_1071	3	+	0	0	0	3	0	0	0	0
chr16	792250	792500	circ_1072	29	+	0	13	0	0	16	0	0	0
chr4	142253600	142253650	circ_1073	10	+	0	0	5	5	0	0	0	0
chr12	69652600	69652650	circ_1074	4	-	0	0	0	4	0	0	0	0
chr4	148827800	148834300	circ_1075	3	+	0	0	0	0	3	0	0	0
chr6	158733100	158735250	circ_1076	27	+	0	27	0	0	0	0	0	0
chr6	16266150	16266200	circ_1077	725	+	0	0	0	0	0	368	0	357
chr7	75976650	75980150	circ_1078	17	+	0	0	0	2	0	0	0	15
chr18	60948150	60948400	circ_1079	7	-	0	0	0	0	7	0	0	0
chr2	236494400	236499100	circ_1080	18	-	0	0	0	0	0	0	18	0
chr22	29610150	29610250	circ_1081	4	+	0	0	0	0	0	4	0	0
chr7	143078700	143078750	circ_1082	2	+	0	0	0	2	0	0	0	0
chr2	73118550	73118600	circ_1083	2	-	0	0	0	2	0	0	0	0
chr12	120977200	120995450	circ_1084	2	-	0	0	0	2	0	0	0	0
chr14	39644550	39645300	circ_1085	4	+	0	0	0	4	0	0	0	0
chr16	14358450	14358850	circ_1086	5	-	0	0	0	0	0	0	5	0
chr1	163314850	163314900	circ_1087	7	-	0	0	0	0	0	0	0	7
chr5	71492250	71492300	circ_1088	7	-	0	0	0	7	0	0	0	0
chr5	17275500	17275550	circ_1089	40	+	0	0	0	0	0	0	40	0
chr9	94471550	94471650	circ_1090	3	-	0	0	0	3	0	0	0	0
chr17	64491700	64492350	circ_1091	25	+	0	0	0	0	0	0	25	0
chrX	123224500	123224550	circ_1092	40	-	2	16	11	11	0	0	0	0
chr10	44139900	44139950	circ_1093	3	-	0	0	0	3	0	0	0	0
chr9	101584500	101584600	circ_1094	5	+	0	0	0	0	0	0	0	5
chr17	41150800	41152000	circ_1095	9	-	0	0	0	0	0	0	0	9
chrX	53439100	53439900	circ_1096	2	+	0	0	0	2	0	0	0	0
chr7	37988450	37989950	circ_1097	20	+	0	0	0	0	5	0	15	0
chr6	155181900	155185000	circ_1098	32	-	0	0	0	0	0	0	0	32
chr22	22182600	22182700	circ_1099	5	+	0	0	0	5	0	0	0	0
chr10	129902950	129903000	circ_1100	3	+	0	0	0	3	0	0	0	0
chr8	68015300	68028350	circ_1101	21	-	0	0	0	0	0	3	6	12
chr16	89944900	89945000	circ_1102	3	-	0	0	0	0	3	0	0	0
chr2	170493600	170493650	circ_1103	24	-	0	3	14	7	0	0	0	0
chr19	58353050	58353150	circ_1104	8	+	0	0	0	0	0	0	0	8
chr12	12672800	12707550	circ_1105	12	+	0	2	0	0	0	0	7	3
chr19	579550	581400	circ_1106	3	-	0	0	0	3	0	0	0	0
chr19	37181500	37182050	circ_1107	6	-	0	0	0	0	0	0	6	0
chr19	868650	868700	circ_1108	4	-	0	0	0	0	0	0	0	4
chr1	6289750	6600050	circ_1109	2	+	0	0	0	2	0	0	0	0
chr8	128231100	128235900	circ_1110	10	-	5	5	0	0	0	0	0	0
chr19	46328750	46328950	circ_1111	5	-	0	0	0	0	0	0	0	5
chr1	36859450	36859500	circ_1112	2	-	0	0	0	2	0	0	0	0
chr17	485700	485750	circ_1113	3	+	0	0	0	3	0	0	0	0
chr6	26156750	26156800	circ_1114	110	-	0	13	9	0	0	30	28	30
chr21	34924800	34924850	circ_1115	50	+	0	9	7	34	0	0	0	0
chrX	47072450	47072550	circ_1116	3	+	0	0	0	3	0	0	0	0
chr19	37005550	37005600	circ_1117	7	+	0	0	0	7	0	0	0	0
chr1	156713500	156713600	circ_1118	5	-	0	0	0	5	0	0	0	0
chr12	50537450	50537600	circ_1119	2	-	0	0	0	0	2	0	0	0
chr8	11687800	11687850	circ_1120	9	+	0	0	0	0	0	0	0	9
chr9	6986550	7011850	circ_1121	4	+	0	0	0	0	0	4	0	0
chr6	26199200	26199250	circ_1122	289	+	0	6	6	10	0	84	59	124
chr9	110079950	110080050	circ_1123	2	-	0	0	0	2	0	0	0	0
chr15	40682050	40682100	circ_1124	6	-	0	4	0	0	0	0	2	0
chr4	39843650	39846350	circ_1125	2	-	0	0	0	2	0	0	0	0
chr20	52198300	52198350	circ_1126	3	+	0	0	0	3	0	0	0	0
chr12	57005750	57005850	circ_1127	4	+	0	0	4	0	0	0	0	0
chr19	55603100	55603150	circ_1128	2	-	0	0	0	2	0	0	0	0
chr15	44085300	44085850	circ_1129	8	+	0	0	0	0	8	0	0	0
chr12	6957600	6957650	circ_1130	6	-	0	0	0	0	0	0	0	6
chr16	85391100	85391200	circ_1131	11	+	0	0	0	0	0	0	0	11
chr17	42089450	42089500	circ_1132	2	+	0	0	0	2	0	0	0	0
chr14	75295950	75302600	circ_1133	6	+	0	0	0	0	0	0	6	0
chr12	6709100	6709450	circ_1134	4	+	0	0	0	0	0	0	4	0
chr10	69716200	69716700	circ_1135	5	+	0	0	0	0	0	0	5	0
chr15	49517450	49531550	circ_1136	76	-	1	4	0	0	0	14	23	34
chr7	6063600	6063650	circ_1137	3	+	0	0	0	3	0	0	0	0
chr2	152362750	152364350	circ_1138	9	-	0	0	0	0	0	9	0	0
chr3	156893400	156894150	circ_1139	4	+	0	0	0	0	0	0	0	4
chr6	28871950	28891100	circ_1140	11	-	0	0	0	0	0	0	0	11
chr20	2868500	2868650	circ_1141	2	-	0	0	0	2	0	0	0	0
chr6	30679700	30679750	circ_1142	3	+	0	0	0	3	0	0	0	0
chr2	69552550	69552700	circ_1143	11	-	0	0	0	0	0	0	0	11
chr12	6601600	6602050	circ_1144	12	+	0	12	0	0	0	0	0	0
chr10	114319350	114319400	circ_1145	4	-	0	0	0	4	0	0	0	0
chr12	105110850	105110900	circ_1146	3	-	0	0	0	3	0	0	0	0
chr15	90753900	90753950	circ_1147	8	-	0	0	0	0	0	0	0	8
chr21	34924100	34924150	circ_1148	5	-	0	1	0	4	0	0	0	0
chr16	88877000	88877950	circ_1149	20	-	0	0	0	0	20	0	0	0
chr17	34864750	34867250	circ_1150	21	+	0	0	0	0	6	0	15	0
chr15	91169150	91172500	circ_1151	8	-	0	0	0	0	0	0	0	8
chr20	47895250	47895650	circ_1152	4	+	0	0	0	0	0	0	0	4
chr2	120885300	120932550	circ_1153	4	+	0	0	0	0	4	0	0	0
chr16	3833050	3833450	circ_1154	6	-	0	0	0	0	0	0	0	6
chr7	150068400	150068500	circ_1155	6	-	0	0	0	0	0	0	0	6
chr19	18048100	18048550	circ_1156	9	-	0	0	0	0	0	0	0	9
chr1	46731600	46733250	circ_1157	6	+	0	0	0	0	0	0	0	6
chr19	23956850	24238800	circ_1158	2	+	0	0	0	2	0	0	0	0
chr2	36615150	36623900	circ_1159	6	+	0	0	0	0	6	0	0	0
chr8	42846850	42847250	circ_1160	3	-	0	0	0	3	0	0	0	0
chr11	65267950	65268000	circ_1161	54	-	0	10	0	23	0	14	5	2
chr14	50117000	50122500	circ_1162	6	+	0	0	0	0	0	0	6	0
chr17	37627850	37627950	circ_1163	9	-	0	0	1	8	0	0	0	0
chr1	31528200	31532400	circ_1164	3	+	0	0	0	0	3	0	0	0
chr21	37790600	37790850	circ_1165	5	-	0	0	0	0	0	0	0	5
chr8	39472200	39472250	circ_1166	4	-	0	0	0	4	0	0	0	0
chr20	43510050	43510350	circ_1167	11	-	0	0	0	0	0	0	0	11
chr6	26056150	26056300	circ_1168	21	-	0	2	0	0	0	13	0	6
chr2	20507750	20532800	circ_1169	7	-	0	0	0	0	0	0	7	0
chr10	38407100	38407150	circ_1170	28	-	0	4	13	10	0	1	0	0
chr11	57100150	57100200	circ_1171	24	+	0	4	4	3	0	13	0	0
chr5	71519550	71519600	circ_1172	6	+	0	6	0	0	0	0	0	0
chr5	70806450	70806500	circ_1173	16	-	0	2	2	12	0	0	0	0
chr6	44081650	44084350	circ_1174	285	-	0	0	9	10	0	61	53	152
chr5	179157500	179157600	circ_1175	23	-	2	0	9	12	0	0	0	0
chr15	60734650	60737950	circ_1176	340	+	0	0	0	0	0	0	79	261
chr6	33283750	33283800	circ_1177	6	-	0	0	0	0	0	0	6	0
chr1	1172350	1172550	circ_1178	2	+	0	0	0	2	0	0	0	0
chr11	119101900	119102150	circ_1179	4	+	0	0	4	0	0	0	0	0
chr22	21982700	21982750	circ_1180	11	+	0	0	0	11	0	0	0	0
chr19	17378350	17379550	circ_1181	13	+	0	0	0	0	13	0	0	0
chr19	42775950	42778700	circ_1182	5	+	0	0	0	0	0	0	0	5
chr11	62296150	62296200	circ_1183	24	-	0	14	10	0	0	0	0	0
chr11	61170400	61170900	circ_1184	10	-	0	0	0	0	0	0	0	10
chr6	26216550	26216800	circ_1185	13	-	0	0	0	0	0	13	0	0
chr7	103003850	103006550	circ_1186	2	-	0	0	0	2	0	0	0	0
chr19	58353200	58353250	circ_1187	13	-	0	0	0	8	0	4	1	0
chr7	16734600	16736600	circ_1188	3	-	0	0	0	3	0	0	0	0
chr3	49758800	49758850	circ_1189	10	+	0	0	0	0	0	0	0	10
chr13	39628250	39628700	circ_1190	10	+	0	0	0	0	0	0	0	10
chr1	5933350	6046900	circ_1191	4	+	0	0	0	0	0	0	0	4
chr1	205589500	205589600	circ_1192	9	+	0	0	0	0	0	0	0	9
chr6	157276750	157360700	circ_1193	10	-	0	0	0	0	0	0	0	10
chr10	5952950	5953000	circ_1194	12	-	0	0	0	9	0	0	3	0
chr1	228680800	228681850	circ_1195	6	+	0	0	0	0	0	0	0	6
chr11	118919600	118919750	circ_1196	9	+	0	0	0	4	0	0	0	5
chr19	21720100	21720200	circ_1197	4	-	0	0	0	4	0	0	0	0
chr19	11276950	11277000	circ_1198	2	+	0	0	0	2	0	0	0	0
chr19	11241200	11241250	circ_1199	7	-	0	0	0	0	0	0	0	7
chr16	67576750	67576800	circ_1200	2	-	0	0	0	2	0	0	0	0
chrX	129917550	129943200	circ_1201	9	+	0	0	0	0	1	0	0	8
chr12	111923100	111924600	circ_1202	36	-	0	0	0	0	0	0	0	36
chr19	3547600	3547800	circ_1203	6	-	0	0	0	0	6	0	0	0
chr14	71867550	71884900	circ_1204	10	-	0	0	0	0	0	0	10	0
chrX	101857550	101857600	circ_1205	2	+	0	0	0	2	0	0	0	0
chr22	20760850	20760900	circ_1206	9	-	0	0	9	0	0	0	0	0
chr9	131019750	131019900	circ_1207	2	+	0	0	0	2	0	0	0	0
chr2	152520200	152520250	circ_1208	2	+	0	0	0	2	0	0	0	0
chr20	3845200	3845350	circ_1209	11	-	0	0	0	0	0	0	0	11
chr19	19303800	19304850	circ_1210	7	-	0	0	0	0	0	0	7	0
chr8	71550050	71556450	circ_1211	6	-	0	0	0	0	6	0	0	0
chr19	39111000	39111050	circ_1212	10	-	0	0	4	6	0	0	0	0
chr20	61834350	61834400	circ_1213	6	-	0	0	0	0	0	0	0	6
chr11	116633650	116633700	circ_1214	7	+	0	0	0	1	0	0	6	0
chr2	233734800	233734850	circ_1215	4	-	0	0	0	0	0	0	4	0
chr8	99718700	99735150	circ_1216	4	-	0	0	0	0	4	0	0	0
chr8	33230200	33247300	circ_1217	23	-	0	1	0	0	4	0	18	0
chr19	52376500	52376550	circ_1218	3	+	0	0	0	3	0	0	0	0
chr1	6867050	6885250	circ_1219	48	-	0	5	0	3	6	22	12	0
chr11	35246700	35248150	circ_1220	6	-	0	0	0	0	0	0	0	6
chr11	124857750	124857850	circ_1221	8	-	0	0	0	0	0	0	0	8
chr5	133292150	133292200	circ_1222	10	+	0	3	0	4	0	0	0	3
chr10	7826350	7826450	circ_1223	2	-	0	0	0	2	0	0	0	0
chr17	61914450	61914550	circ_1224	17	+	0	0	0	0	0	0	0	17
chr3	121186450	121187200	circ_1225	2	+	0	0	0	2	0	0	0	0
chr5	151306750	151327350	circ_1226	4	+	0	0	0	0	0	4	0	0
chr19	10265050	10265150	circ_1227	2	-	0	0	0	2	0	0	0	0
chr6	16266300	16266400	circ_1228	2	+	0	0	0	2	0	0	0	0
chr9	7783900	7784300	circ_1229	5	-	0	0	0	5	0	0	0	0
chr7	13656400	13658600	circ_1230	4	-	0	0	0	0	0	4	0	0
chr10	79797300	79797400	circ_1231	2	+	0	0	0	2	0	0	0	0
chr19	58353100	58353150	circ_1232	15	-	0	0	0	15	0	0	0	0
chr1	156697450	156697500	circ_1233	10	+	0	0	1	9	0	0	0	0
chr11	61117850	61118500	circ_1234	10	+	0	0	0	0	0	0	0	10
chr4	23107150	23390550	circ_1235	10	+	0	0	0	0	0	0	0	10
chr19	963650	963750	circ_1236	11	-	0	0	0	0	0	0	0	11
chr1	40332150	40332450	circ_1237	4	+	0	0	0	0	0	4	0	0
chr1	24019650	24019700	circ_1238	6	-	0	0	0	0	0	0	6	0
chr11	62430450	62430550	circ_1239	9	+	0	9	0	0	0	0	0	0
chr17	42129800	42129850	circ_1240	9	+	0	0	0	0	0	0	0	9
chr5	102537900	102538850	circ_1241	4	+	0	0	0	4	0	0	0	0
chr19	10260250	10260300	circ_1242	31	+	0	0	7	10	0	5	9	0
chr19	14677600	14677650	circ_1243	7	+	0	0	7	0	0	0	0	0
chr7	135710450	135715750	circ_1244	66	-	0	2	0	0	12	0	52	0
chr15	102211750	102211900	circ_1245	2	-	0	0	0	2	0	0	0	0
chr14	69588950	69616200	circ_1246	23	+	0	0	4	0	1	1	0	17
chr16	29818050	29818100	circ_1247	3	-	0	3	0	0	0	0	0	0
chr16	53967900	53971200	circ_1248	53	+	0	0	0	0	10	4	39	0
chr16	24581300	24581350	circ_1249	10	-	0	2	3	5	0	0	0	0
chr3	194968800	194969100	circ_1250	16	+	0	0	0	0	0	0	0	16
chr9	123625250	123625300	circ_1251	6	+	0	0	0	0	0	6	0	0
chr3	47386850	47386950	circ_1252	2	-	0	0	0	2	0	0	0	0
chr14	35438400	35441250	circ_1253	6	+	0	0	0	0	0	0	6	0
chr4	174254050	174254100	circ_1254	2	+	0	0	0	2	0	0	0	0
chr2	96919300	96919350	circ_1255	16	-	0	6	0	0	0	0	10	0
chr1	43239250	43241100	circ_1256	24	+	0	0	0	0	0	24	0	0
chr3	51430600	51430650	circ_1257	4	-	0	4	0	0	0	0	0	0
chr5	177036050	177036500	circ_1258	3	+	0	0	0	0	3	0	0	0
chr16	88804650	88804700	circ_1259	2	+	0	0	0	2	0	0	0	0
chr7	113139750	113140000	circ_1260	5	-	0	0	0	0	0	0	0	5
chr11	6514750	6514850	circ_1261	4	-	0	0	0	4	0	0	0	0
chr7	139045500	139045550	circ_1262	2	-	0	0	0	2	0	0	0	0
chr1	156713000	156713100	circ_1263	4	+	0	0	0	4	0	0	0	0
chr19	55743500	55743550	circ_1264	8	-	0	0	0	0	0	0	0	8
chr19	58353100	58353250	circ_1265	2	+	0	0	0	2	0	0	0	0
chr11	71724550	71724600	circ_1266	3	+	0	0	0	3	0	0	0	0
chr1	153723600	153723650	circ_1267	2	-	0	0	0	2	0	0	0	0
chr1	203817150	203817200	circ_1268	3	+	0	3	0	0	0	0	0	0
chr2	32626550	32640050	circ_1269	5	-	0	0	0	0	0	5	0	0
chr17	49294700	49302500	circ_1270	15	+	0	0	0	0	0	0	15	0
chr19	9775400	9775450	circ_1271	12	+	0	0	0	0	0	0	0	12
chr3	107491550	107491700	circ_1272	5	-	0	5	0	0	0	0	0	0
chr16	9015250	9015300	circ_1273	4	+	0	0	4	0	0	0	0	0
chr8	128902850	128903200	circ_1274	591	+	31	27	0	0	0	0	436	97
chr1	29474600	29481400	circ_1275	6	+	0	2	0	0	0	0	0	4
chr12	58112000	58114950	circ_1276	4	-	0	0	0	0	0	0	4	0
chrX	53223850	53224450	circ_1277	2	-	0	0	0	2	0	0	0	0
chr19	12902600	12902700	circ_1278	13	+	0	0	0	0	0	0	0	13
chr3	43122350	43122400	circ_1279	4	+	0	4	0	0	0	0	0	0
chr15	49170550	49170600	circ_1280	10	+	0	0	10	0	0	0	0	0
chr16	23691550	23692300	circ_1281	8	-	0	0	0	0	0	0	0	8
chrX	77380550	77380750	circ_1282	5	-	0	0	0	0	5	0	0	0
chr12	1018350	1018400	circ_1283	9	-	0	8	1	0	0	0	0	0
chr3	183734150	183734200	circ_1284	3	+	0	0	0	3	0	0	0	0
chr6	38029500	38120300	circ_1285	5	-	0	0	0	0	0	0	5	0
chr16	70697000	70697150	circ_1286	2	-	0	0	0	2	0	0	0	0
chr18	48701150	48701250	circ_1287	5	+	0	5	0	0	0	0	0	0
chrX	77370150	77370250	circ_1288	2	-	0	0	0	2	0	0	0	0
chr6	56405300	56406600	circ_1289	7	+	0	0	0	0	0	7	0	0
chr1	247318900	247323100	circ_1290	818	+	0	0	0	0	296	147	375	0
chr3	149563800	149613350	circ_1291	16	-	0	0	0	0	8	0	8	0
chr19	13054550	13054600	circ_1292	18	-	0	0	3	3	0	0	5	7
chr12	120213600	120260700	circ_1293	6	-	0	0	0	0	0	0	6	0
chr13	114838300	114838350	circ_1294	4	+	0	0	0	4	0	0	0	0
chr10	3124600	3125000	circ_1295	7	-	0	0	0	0	0	0	0	7
chrX	117812550	117812800	circ_1296	2	-	0	0	0	2	0	0	0	0
chr15	90119050	90168850	circ_1297	3	-	0	0	0	3	0	0	0	0
chr15	101104900	101105450	circ_1298	48	-	0	0	2	0	0	15	0	31
chr10	103557950	103558550	circ_1299	2	+	0	0	0	0	2	0	0	0
chr14	58897600	58897650	circ_1300	5	-	0	0	0	0	0	5	0	0
chr16	18061400	18067400	circ_1301	44	+	0	0	0	0	0	2	0	42
chr8	37978550	37978600	circ_1302	20	-	0	0	7	8	0	5	0	0
chr16	29675500	29675650	circ_1303	7	+	0	0	0	7	0	0	0	0
chr8	145668150	145668600	circ_1304	7	-	0	0	0	0	0	0	7	0
chr11	6962800	6977000	circ_1305	36	+	0	8	0	0	0	0	0	28
chr22	42556800	42556850	circ_1306	5	+	0	0	0	0	0	5	0	0
chr16	31102100	31102650	circ_1307	72	+	8	0	0	0	64	0	0	0
chr19	53156400	53156450	circ_1308	6	+	0	0	0	5	0	1	0	0
chr1	214828600	214837100	circ_1309	11	-	0	0	0	0	0	0	0	11
chr6	26157000	26157200	circ_1310	6	-	0	0	0	4	0	0	2	0
chr22	31829900	31831200	circ_1311	12	+	0	0	0	0	0	0	12	0
chr9	128118050	128118100	circ_1312	2	-	0	0	0	2	0	0	0	0
chr19	8550900	8551050	circ_1313	12	-	0	0	0	0	0	0	0	12
chr5	154315200	154315250	circ_1314	5	+	0	0	0	5	0	0	0	0
chr1	93745950	93746200	circ_1315	10	+	0	0	0	0	0	0	0	10
chr10	129906700	129906850	circ_1316	3	-	0	1	0	2	0	0	0	0
chr6	16266500	16266650	circ_1317	75	-	0	0	0	0	0	30	0	45
chr20	32617600	32619400	circ_1318	58	-	0	0	11	0	0	0	0	47
chr11	810000	812600	circ_1319	6	+	0	0	0	0	0	0	0	6
chr7	99952800	99953400	circ_1320	145	+	0	0	4	5	0	36	47	53
chr11	65268150	65268200	circ_1321	5	+	0	0	0	4	0	1	0	0
chr6	15246650	15410550	circ_1322	17	-	0	0	0	0	0	1	0	16
chrX	47088250	47088450	circ_1323	2	-	0	0	0	2	0	0	0	0
chr15	22840250	22848300	circ_1324	8	+	0	0	0	0	0	0	0	8
chr16	88807100	88807200	circ_1325	2	+	0	0	0	2	0	0	0	0
chr19	3620300	3620700	circ_1326	64	+	0	0	0	0	64	0	0	0
chr3	188059450	188124100	circ_1327	5	-	0	0	0	0	5	0	0	0
chr6	26157050	26157100	circ_1328	61	+	1	0	17	0	0	0	43	0
chr14	40124050	40125000	circ_1329	6	+	0	0	0	0	0	0	6	0
chr19	18557450	18557500	circ_1330	9	+	0	0	0	0	0	9	0	0
chr6	126342350	126360050	circ_1331	3	-	0	0	0	3	0	0	0	0
chr3	45053800	45054050	circ_1332	7	+	0	0	0	0	0	0	0	7
chr12	54848200	54848800	circ_1333	7	-	0	0	0	0	0	0	0	7
chr13	45902850	45903500	circ_1334	5	-	0	0	0	0	0	0	5	0
chr1	26227250	26227350	circ_1335	2	+	0	0	0	2	0	0	0	0
chr5	154198350	154199250	circ_1336	5	-	0	0	0	0	0	5	0	0
chr7	36450200	36450300	circ_1337	29	-	0	20	3	0	0	0	6	0
chr7	113925500	114299700	circ_1338	5	-	0	0	0	0	0	0	5	0
chr6	26056150	26056300	circ_1339	4	+	0	0	0	4	0	0	0	0
chr16	30095550	30095600	circ_1340	11	-	0	0	0	0	0	0	0	11
chr10	29709600	29709650	circ_1341	7	-	0	0	0	0	0	0	0	7
chr15	59296200	59323900	circ_1342	3	-	0	0	0	3	0	0	0	0
chr19	41306600	41306650	circ_1343	8	-	0	0	6	2	0	0	0	0
chr1	245020050	245020950	circ_1344	3	-	0	0	0	3	0	0	0	0
chr2	99977950	99978100	circ_1345	8	+	0	0	0	0	0	0	0	8
chr2	24787200	24816550	circ_1346	6	-	0	0	0	0	0	6	0	0
chr19	47290050	47290150	circ_1347	2	-	0	0	0	2	0	0	0	0
chr10	120797800	120797850	circ_1348	6	+	1	1	0	4	0	0	0	0
chr6	99846700	99847700	circ_1349	4	-	0	0	0	0	0	0	0	4
chr9	100693050	100693100	circ_1350	29	+	0	0	14	10	0	5	0	0
chr1	44498850	44498900	circ_1351	4	-	0	0	0	4	0	0	0	0
chr3	38294050	38294100	circ_1352	4	-	0	0	0	0	0	0	4	0
chr6	33232650	33235050	circ_1353	15	-	0	0	0	0	0	0	0	15
chr3	119634900	119812400	circ_1354	9	-	0	0	0	0	0	0	9	0
chr11	65267900	65268000	circ_1355	6	-	0	0	0	6	0	0	0	0
chr4	68586150	68594400	circ_1356	6	+	0	0	0	0	0	6	0	0
chr11	64978800	64978850	circ_1357	16	-	0	0	0	0	0	0	0	16
chr7	128035000	128035050	circ_1358	3	+	0	0	0	3	0	0	0	0
chr9	100363550	100367100	circ_1359	8	+	0	0	0	0	0	0	0	8
chr2	131888500	131888550	circ_1360	4	-	0	0	0	4	0	0	0	0
chr1	220087600	220087750	circ_1361	4	+	0	0	0	0	0	0	0	4
chr2	26022300	26029200	circ_1362	8	+	0	0	0	0	0	0	0	8
chr1	54394700	54394750	circ_1363	2	+	0	0	0	2	0	0	0	0
chr17	4875900	4875950	circ_1364	6	+	0	0	0	0	0	0	0	6
chr14	35020950	35024100	circ_1365	37	-	0	0	0	0	0	0	0	37
chr1	62160400	62162200	circ_1366	4	+	0	0	0	0	0	0	0	4
chr3	195776700	195777050	circ_1367	7	+	0	0	0	0	0	0	0	7
chr16	87865700	87865800	circ_1368	39	+	0	27	0	0	0	0	12	0
chr4	959550	959600	circ_1369	4	+	0	0	0	0	0	0	0	4
chr22	19373150	19373250	circ_1370	4	+	0	0	0	4	0	0	0	0
chr21	38792600	38798050	circ_1371	4	+	0	0	0	0	0	0	4	0
chr4	68656200	68668100	circ_1372	8	-	0	0	0	0	0	0	0	8
chr17	40277200	40277250	circ_1373	4	-	0	0	0	0	0	0	4	0
chr2	61406150	61413600	circ_1374	55	+	0	0	0	0	0	10	0	45
chr12	105385500	105389800	circ_1375	61	+	0	0	0	0	0	0	0	61
chr2	36596250	36623900	circ_1376	41	+	0	0	0	0	0	0	41	0
chr20	49131700	49131750	circ_1377	4	+	0	0	0	0	0	0	0	4
chr16	1790550	1790600	circ_1378	11	-	0	0	0	0	0	11	0	0
chr2	174230200	174232550	circ_1379	11	+	0	0	0	0	0	0	0	11
chr22	21982650	21982700	circ_1380	22	+	0	0	2	20	0	0	0	0
chr2	95847650	95847700	circ_1381	2	-	0	0	0	2	0	0	0	0
chr7	106646800	106646900	circ_1382	8	+	0	0	0	0	0	0	0	8
chr3	152017200	152018750	circ_1383	21	+	0	0	0	0	0	0	0	21
chr4	140058800	140060600	circ_1384	14	-	0	0	0	0	14	0	0	0
chr19	41810100	41810150	circ_1385	8	-	0	0	0	5	0	2	1	0
chr9	134554400	134554550	circ_1386	2	-	0	0	0	2	0	0	0	0
chr9	74477500	74489950	circ_1387	45	-	0	0	0	0	15	0	30	0
chr8	28609700	28609850	circ_1388	6	+	0	0	0	0	0	6	0	0
chr14	45587250	45599950	circ_1389	32	+	0	0	0	0	0	13	0	19
chr5	34743100	34753550	circ_1390	3	+	0	0	0	3	0	0	0	0
chr7	10601800	10601850	circ_1391	2	+	0	0	0	2	0	0	0	0
chr6	35392150	35394050	circ_1392	5	-	0	0	0	0	0	0	0	5
chr8	99758950	99761600	circ_1393	36	-	0	1	0	0	14	0	21	0
chr7	45139950	45140000	circ_1394	2	+	0	0	0	2	0	0	0	0
chr18	77463850	77463950	circ_1395	5	+	0	0	2	3	0	0	0	0
chr15	49170650	49170700	circ_1396	11	+	0	0	9	2	0	0	0	0
chr6	27778200	27778250	circ_1397	8	+	0	0	0	0	0	0	0	8
chr17	73775150	73775200	circ_1398	4	+	0	0	0	4	0	0	0	0
chr7	142964750	142966150	circ_1399	6	-	0	0	0	0	0	0	6	0
chr7	93230600	93233200	circ_1400	32	-	0	0	0	2	0	7	0	23
chr6	121576500	121655550	circ_1401	4	+	0	0	0	4	0	0	0	0
chr10	60348000	60380650	circ_1402	6	+	0	0	0	0	0	0	6	0
chr3	122853600	122853850	circ_1403	2	+	0	0	0	2	0	0	0	0
chr9	37503350	37503450	circ_1404	7	+	0	0	2	0	0	1	0	4
chr15	74948200	74948350	circ_1405	12	+	0	0	0	0	0	0	0	12
chr15	51837900	51839500	circ_1406	2	-	0	0	0	2	0	0	0	0
chr5	104579000	104582050	circ_1407	45	-	0	0	0	0	0	0	0	45
chr17	1582350	1582400	circ_1408	35	+	0	11	13	10	0	0	1	0
chr8	128231100	128239750	circ_1409	12	-	0	12	0	0	0	0	0	0
chr7	153100450	153102650	circ_1410	4	-	0	0	0	0	0	0	0	4
chr15	93467600	93467650	circ_1411	24	-	0	6	4	14	0	0	0	0
chr15	44063350	44063400	circ_1412	7	+	0	0	0	2	0	0	5	0
chr20	34091200	34091250	circ_1413	6	+	0	0	0	0	0	0	0	6
chr2	181713950	181714050	circ_1414	4	-	0	0	0	4	0	0	0	0
chr11	67084750	67084800	circ_1415	5	+	0	0	0	0	0	0	5	0
chr21	37711100	37717000	circ_1416	53	-	0	0	0	0	0	53	0	0
chr3	9739450	9739500	circ_1417	4	-	0	0	0	0	0	0	4	0
chr2	130927250	130927350	circ_1418	2	+	0	0	0	2	0	0	0	0
chr2	39705750	39705950	circ_1419	6	+	0	0	0	0	0	6	0	0
chr19	18648450	18649200	circ_1420	74	+	2	0	0	0	7	0	27	38
chr21	38792600	38802700	circ_1421	21	-	0	0	0	0	0	21	0	0
chr1	150938650	150941550	circ_1422	5	-	0	0	0	0	0	0	5	0
chr19	40947700	40947800	circ_1423	2	+	0	0	0	2	0	0	0	0
chr11	65195350	65196200	circ_1424	4	+	0	4	0	0	0	0	0	0
chr7	6691200	6691300	circ_1425	8	+	0	0	0	0	0	0	0	8
chr11	35750900	35750950	circ_1426	5	-	0	0	0	5	0	0	0	0
chr8	38827150	38827200	circ_1427	8	+	0	0	0	0	0	0	8	0
chr6	144184300	144184350	circ_1428	2	-	0	0	0	2	0	0	0	0
chr5	179260250	179260550	circ_1429	9	+	0	0	0	0	9	0	0	0
chr1	173835400	173835650	circ_1430	17	+	0	0	0	0	17	0	0	0
chr14	105628850	105628950	circ_1431	58	-	2	0	5	3	0	9	0	39
chr19	54677200	54677650	circ_1432	11	-	0	0	0	0	0	0	0	11
chr6	33394150	33394200	circ_1433	6	-	0	0	0	0	0	6	0	0
chr1	214815450	214815950	circ_1434	6	+	0	0	0	0	0	0	0	6
chr2	169684700	178977550	circ_1435	2	-	0	0	0	2	0	0	0	0
chr11	62561800	62561850	circ_1436	4	-	0	0	0	4	0	0	0	0
chr6	26251950	26252000	circ_1437	22	-	0	0	0	0	0	0	0	22
chr1	183083750	183083800	circ_1438	6	-	0	6	0	0	0	0	0	0
chrX	39915200	39915300	circ_1439	8	+	0	0	0	0	0	0	0	8
chr12	53777050	53777100	circ_1440	16	+	0	11	5	0	0	0	0	0
chr12	122519950	122520050	circ_1441	3	-	0	0	0	3	0	0	0	0
chr17	48265550	48265850	circ_1442	6	-	0	0	0	0	6	0	0	0
chr2	120443550	120443650	circ_1443	4	+	0	0	0	0	0	0	0	4
chr8	128129150	128186600	circ_1444	10	+	0	0	0	0	0	0	10	0
chr16	29822300	29822400	circ_1445	4	-	0	0	0	4	0	0	0	0
chr6	26124750	26124850	circ_1446	7	+	0	0	0	0	0	0	7	0
chr12	40876000	40878900	circ_1447	6	-	0	0	0	6	0	0	0	0
chr3	39450350	39450900	circ_1448	13	+	0	0	2	0	0	0	0	11
chr3	34090250	34090550	circ_1449	6	+	0	0	0	0	0	6	0	0
chr7	66484500	66485700	circ_1450	2	+	0	0	0	2	0	0	0	0
chr17	8383550	8383600	circ_1451	2	+	0	0	0	2	0	0	0	0
chr6	26158450	26158500	circ_1452	44	-	0	0	0	0	0	24	6	14
chr1	228362850	228362950	circ_1453	5	+	0	5	0	0	0	0	0	0
chr16	89834350	89834450	circ_1454	7	-	0	0	0	0	0	0	7	0
chr19	56165950	56166000	circ_1455	16	-	0	0	0	0	0	0	16	0
chr16	28847100	28847200	circ_1456	4	-	0	0	0	0	4	0	0	0
chr1	186292850	186292900	circ_1457	4	+	0	0	0	4	0	0	0	0
chr1	226346950	226347000	circ_1458	3	+	0	0	0	3	0	0	0	0
chr16	47581400	47622850	circ_1459	3	-	0	0	0	3	0	0	0	0
chr6	16266400	16266450	circ_1460	157	-	0	0	0	0	0	0	0	157
chr6	167343200	167343250	circ_1461	2	-	0	0	0	2	0	0	0	0
chr17	55345250	55345350	circ_1462	3	-	0	0	0	3	0	0	0	0
chr6	26157150	26157200	circ_1463	204	-	0	76	0	128	0	0	0	0
chr9	35102500	35102550	circ_1464	6	-	0	0	0	0	0	0	0	6
chr10	65164700	65169700	circ_1465	4	-	0	0	0	0	0	0	4	0
chr1	46825400	46826650	circ_1466	3	+	0	0	0	3	0	0	0	0
chr2	136403000	136409400	circ_1467	5	+	0	0	5	0	0	0	0	0
chr12	49330550	49330650	circ_1468	6	+	0	0	0	0	0	0	6	0
chr10	105177700	105178150	circ_1469	8	+	0	0	0	0	8	0	0	0
chr1	44447500	44447550	circ_1470	6	+	0	0	6	0	0	0	0	0
chr7	87465550	87489950	circ_1471	20	-	0	4	0	0	0	0	16	0
chr15	41961600	41961650	circ_1472	7	-	0	0	7	0	0	0	0	0
chr8	93872500	93877650	circ_1473	44	+	0	0	0	0	0	0	0	44
chr15	67000850	67008800	circ_1474	12	+	0	0	0	0	7	0	5	0
chr17	55559900	55560000	circ_1475	3	+	0	0	0	3	0	0	0	0
chr8	130365050	130382600	circ_1476	11	+	0	0	0	0	0	0	0	11
chr6	42993800	42996900	circ_1477	7	-	0	0	0	0	0	0	7	0
chr13	52026650	52026700	circ_1478	5	-	0	5	0	0	0	0	0	0
chr5	1814500	1816150	circ_1479	13	-	0	0	0	0	0	0	13	0
chr19	47291400	47291450	circ_1480	91	+	0	0	32	21	0	25	7	6
chr7	158557400	158557450	circ_1481	3	+	0	0	0	3	0	0	0	0
chr2	206480500	206480550	circ_1482	3	-	0	0	0	3	0	0	0	0
chr12	57005800	57005850	circ_1483	6	+	0	0	3	3	0	0	0	0
chr1	171544100	171544150	circ_1484	3	+	0	0	0	3	0	0	0	0
chr17	79990300	79990600	circ_1485	8	-	0	0	0	0	0	0	0	8
chr21	45404250	45404300	circ_1486	6	-	0	0	6	0	0	0	0	0
chr16	7903150	7903250	circ_1487	10	-	0	0	0	0	0	10	0	0
chr1	25824850	25824900	circ_1488	10	+	0	0	0	0	0	0	0	10
chr16	29870700	29870750	circ_1489	9	-	0	0	0	0	0	0	9	0
chr19	52700950	52702400	circ_1490	4	-	0	0	0	0	0	0	0	4
chrX	12817350	12840950	circ_1491	42	+	0	0	0	0	0	0	0	42
chr18	3272250	3272300	circ_1492	8	-	0	0	0	0	0	8	0	0
chr19	19574700	19574800	circ_1493	8	-	0	0	0	0	0	0	0	8
chr16	30081550	30081600	circ_1494	28	-	0	23	0	0	0	0	5	0
chrX	30269350	30269400	circ_1495	2	+	0	0	0	2	0	0	0	0
chr6	32152700	32152750	circ_1496	2	+	0	0	0	2	0	0	0	0
chr17	61151350	61176700	circ_1497	5	+	0	0	0	0	0	0	5	0
chr3	185353750	185354650	circ_1498	2	+	0	0	0	2	0	0	0	0
chr1	29475650	29475700	circ_1499	11	+	0	0	0	6	0	5	0	0
chr7	23050600	23050650	circ_1500	4	+	0	0	0	4	0	0	0	0
chr3	48310250	48310300	circ_1501	5	-	0	0	0	5	0	0	0	0
chr15	95453250	95453300	circ_1502	14	-	0	0	0	0	0	0	0	14
chr11	93463650	93463800	circ_1503	13	+	0	0	0	0	13	0	0	0
chr1	24105000	24105100	circ_1504	5	-	0	0	0	0	0	0	0	5
chr1	52384100	52385450	circ_1505	12	-	0	0	0	0	0	0	0	12
chr5	172457150	172457250	circ_1506	4	-	0	0	0	4	0	0	0	0
chr1	246899300	246899350	circ_1507	6	-	0	6	0	0	0	0	0	0
chr1	182352950	182353100	circ_1508	7	+	0	0	0	0	0	0	0	7
chrX	53440200	53440250	circ_1509	5	-	0	0	0	5	0	0	0	0
chr6	26199150	26199200	circ_1510	920	+	0	37	14	21	0	144	134	570
chr5	115783000	115783100	circ_1511	4	-	0	0	0	4	0	0	0	0
chr9	138852950	138853000	circ_1512	2	-	0	0	0	2	0	0	0	0
chr11	6623200	6623250	circ_1513	5	+	0	0	0	4	0	1	0	0
chr7	75959000	75959100	circ_1514	11	+	0	0	0	0	0	0	2	9
chr19	11759200	11761200	circ_1515	9	-	0	0	0	0	0	0	0	9
chr12	117442250	117448250	circ_1516	9	-	0	0	0	0	9	0	0	0
chr7	152341400	152341450	circ_1517	3	-	0	0	0	3	0	0	0	0
chr17	39978550	39978650	circ_1518	14	+	0	0	0	0	0	0	14	0
chr9	33441900	33441950	circ_1519	15	-	0	0	0	0	0	0	15	0
chr3	45636750	45636800	circ_1520	4	-	0	0	0	2	0	0	0	2
chr15	42521800	42521950	circ_1521	8	-	0	0	0	0	0	0	0	8
chr12	124499350	124499500	circ_1522	8	+	0	0	0	0	0	0	0	8
chr5	71521900	71521950	circ_1523	10	+	0	1	0	9	0	0	0	0
chr21	44949650	44956900	circ_1524	14	-	0	0	0	0	8	0	6	0
chr3	123235450	123236200	circ_1525	6	-	0	6	0	0	0	0	0	0
chr2	109379800	109379850	circ_1526	11	-	0	6	5	0	0	0	0	0
chr16	85708600	85708650	circ_1527	4	-	0	0	0	4	0	0	0	0
chr22	40719050	40719100	circ_1528	6	-	0	0	0	0	0	0	0	6
chr7	27669000	27672000	circ_1529	9	-	0	0	0	0	0	0	0	9
chrX	135314050	135314100	circ_1530	3	+	0	3	0	0	0	0	0	0
chr6	146056000	146056050	circ_1531	2	+	0	0	0	2	0	0	0	0
chr3	48311100	48311250	circ_1532	2	+	0	0	0	2	0	0	0	0
chr6	35586900	35648150	circ_1533	19	-	0	0	0	0	0	0	1	18
chr2	232952200	232952750	circ_1534	6	+	0	0	0	0	0	0	0	6
chrX	51639700	51639750	circ_1535	4	-	0	0	0	0	0	0	0	4
chr11	47837700	47837750	circ_1536	2	+	0	0	0	2	0	0	0	0
chr22	42300250	42300350	circ_1537	5	-	0	0	0	0	0	0	0	5
chr6	157150400	157157050	circ_1538	8	+	0	0	0	0	0	0	0	8
chr1	28733450	28733950	circ_1539	5	-	0	0	0	0	0	0	5	0
chr12	49491350	49491850	circ_1540	60	+	0	2	0	0	0	0	27	31
chr14	20811250	20811450	circ_1541	1338	+	0	0	0	38	0	254	261	785
chr17	79524350	79524500	circ_1542	9	+	0	0	0	0	0	0	0	9
chr3	141228450	141248600	circ_1543	11	+	0	0	0	0	0	0	11	0
chr17	65180750	65180850	circ_1544	2	+	0	0	0	2	0	0	0	0
chr5	114876600	114878550	circ_1545	20	+	0	0	0	0	0	0	0	20
chr1	227288700	227504900	circ_1546	3	+	0	0	0	3	0	0	0	0
chrX	48317550	48317700	circ_1547	7	-	0	0	0	0	0	2	0	5
chr1	6856900	6885250	circ_1548	2	+	0	0	0	0	2	0	0	0
chr1	17607200	17607250	circ_1549	6	-	0	0	0	0	0	0	6	0
chr11	65197250	65197800	circ_1550	10	-	0	0	0	0	0	0	0	10
chr5	87516400	87541600	circ_1551	215	+	0	3	0	10	7	41	35	119
chr1	1309650	1309700	circ_1552	3	+	0	0	0	3	0	0	0	0
chr21	34922550	34922600	circ_1553	13	-	0	0	6	6	0	1	0	0
chr22	39711600	39712700	circ_1554	7	-	0	0	0	0	7	0	0	0
chr6	26056050	26056250	circ_1555	14	-	0	0	0	0	0	0	14	0
chr22	22890300	22890350	circ_1556	4	-	0	0	0	4	0	0	0	0
chr20	34327500	34328400	circ_1557	3	+	0	0	0	0	3	0	0	0
chr6	31628000	31628100	circ_1558	10	+	0	0	0	0	0	0	0	10
chr1	23848700	23848800	circ_1559	6	+	0	0	0	0	0	6	0	0
chr12	49317600	49319450	circ_1560	12	+	0	0	0	0	0	0	12	0
chrX	109507750	109511550	circ_1561	5	-	0	0	0	0	0	0	5	0
chr11	2338300	2338350	circ_1562	5	-	0	0	0	0	0	0	0	5
chr11	6623200	6623250	circ_1563	7	-	0	0	0	0	0	0	0	7
chr15	63967100	63967150	circ_1564	50	+	0	9	14	25	0	2	0	0
chr11	16859600	16859700	circ_1565	7	+	0	0	0	0	0	7	0	0
chr5	53182350	53578150	circ_1566	8	-	0	0	0	0	0	0	0	8
chr17	30801250	30801300	circ_1567	3	-	0	0	0	3	0	0	0	0
chr2	145147200	145147250	circ_1568	5	+	0	0	0	5	0	0	0	0
chr1	179846400	179847150	circ_1569	4	-	0	0	0	0	0	0	0	4
chr16	4382250	4383500	circ_1570	67	-	0	0	0	0	67	0	0	0
chr10	101945500	101945600	circ_1571	4	-	0	4	0	0	0	0	0	0
chr5	43499200	43499250	circ_1572	4	+	0	0	0	4	0	0	0	0
chr15	91491750	91491800	circ_1573	9	-	0	0	0	0	0	5	4	0
chr1	227400850	227504900	circ_1574	36	+	0	0	0	0	0	0	0	36
chr8	28900200	28900250	circ_1575	2	-	0	0	0	2	0	0	0	0
chr13	93909650	93910450	circ_1576	3	-	0	0	0	3	0	0	0	0
chr9	134106050	134106100	circ_1577	2	-	0	0	0	2	0	0	0	0
chr17	35310200	35310250	circ_1578	13	+	0	0	0	0	0	0	0	13
chr6	26199350	26199400	circ_1579	8	+	0	0	0	0	2	0	0	6
chr11	61071400	61071450	circ_1580	5	+	0	2	0	3	0	0	0	0
chr17	80012500	80012550	circ_1581	9	+	0	0	0	8	0	0	0	1
chr22	19344800	19344900	circ_1582	6	-	0	0	0	0	0	0	0	6
chr2	73677100	73677150	circ_1583	4	-	0	0	0	4	0	0	0	0
chr17	62248500	62265750	circ_1584	231	+	0	0	0	13	0	33	31	154
chr5	132432900	132432950	circ_1585	6	+	0	0	0	6	0	0	0	0
chr7	155556550	155559300	circ_1586	10	-	0	0	0	0	3	0	0	7
chr1	154574250	154574300	circ_1587	6	+	1	0	0	5	0	0	0	0
chr5	55236050	55236100	circ_1588	19	-	0	19	0	0	0	0	0	0
chrX	39922100	39922150	circ_1589	4	+	0	0	0	0	0	4	0	0
chr7	27710100	27710900	circ_1590	4	-	0	0	0	0	0	0	4	0
chr18	21088700	21088750	circ_1591	17	-	0	0	0	0	0	0	0	17
chr19	2248100	2248150	circ_1592	8	+	0	0	0	0	0	0	8	0
chr1	113657200	113657250	circ_1593	5	-	0	0	0	2	0	0	3	0
chr2	160287600	160287650	circ_1594	3	+	0	0	0	3	0	0	0	0
chr19	19617750	19617800	circ_1595	2	-	0	0	0	2	0	0	0	0
chr4	103424550	103446700	circ_1596	4	-	0	0	0	0	0	0	4	0
chr1	206765100	206785700	circ_1597	9	-	0	0	0	0	0	9	0	0
chr11	65270500	65270550	circ_1598	4	-	0	0	0	0	0	0	4	0
chr2	190681800	190682900	circ_1599	8	-	0	0	0	0	0	0	0	8
chrX	73071900	73072100	circ_1600	8	-	0	0	1	4	0	3	0	0
chr17	1437750	1438000	circ_1601	8	+	0	0	0	0	0	0	8	0
chr1	93759650	93759900	circ_1602	7	+	0	0	0	0	0	0	0	7
chr12	57627600	57627650	circ_1603	2	+	0	0	0	2	0	0	0	0
chr1	182856300	182856350	circ_1604	3	-	0	0	1	2	0	0	0	0
chr1	45241300	45241650	circ_1605	10	-	0	0	0	0	10	0	0	0
chr8	146016750	146016850	circ_1606	8	-	0	0	0	8	0	0	0	0
chr14	69261550	69261650	circ_1607	4	+	0	0	0	0	0	4	0	0
chr5	58476450	58571200	circ_1608	16	+	0	0	0	0	3	0	13	0
chr19	49377550	49377700	circ_1609	10	-	0	0	0	0	0	0	0	10
chr6	26157200	26157250	circ_1610	116	-	0	3	0	18	0	73	12	10
chr7	103767200	103810600	circ_1611	10	+	0	0	0	0	0	0	0	10
chr5	179280200	179280400	circ_1612	4	+	0	0	0	0	0	0	4	0
chr1	45974500	45974850	circ_1613	2	-	0	0	0	2	0	0	0	0
chr11	68343050	68343150	circ_1614	16	+	0	0	0	0	0	16	0	0
chr10	120802150	120802200	circ_1615	13	+	0	0	5	8	0	0	0	0
chr6	2011500	2011550	circ_1616	3	+	0	0	0	3	0	0	0	0
chr8	128153000	128161900	circ_1617	6	+	0	0	0	0	6	0	0	0
chr12	28408550	28412350	circ_1618	10	+	0	0	0	0	10	0	0	0
chr11	77378000	77378150	circ_1619	10	+	0	0	0	0	0	0	0	10
chr5	454050	454100	circ_1620	6	-	0	0	1	5	0	0	0	0
chr22	41974400	41974500	circ_1621	4	-	0	0	0	0	0	0	0	4
chr8	42761800	42761850	circ_1622	6	-	0	0	0	0	0	0	0	6
chr10	74916100	74916150	circ_1623	26	+	0	7	10	9	0	0	0	0
chr2	24268650	24268700	circ_1624	3	-	0	0	0	3	0	0	0	0
chr6	125311450	125311700	circ_1625	10	-	0	0	0	0	0	0	0	10
chr6	17869300	17873650	circ_1626	8	-	0	0	0	0	8	0	0	0
chr6	15246650	15246750	circ_1627	3	-	0	0	0	3	0	0	0	0
chr14	21861700	21894350	circ_1628	4	+	0	0	0	0	0	4	0	0
chr2	38829650	38829750	circ_1629	25	-	0	0	5	8	0	6	0	6
chr6	26056050	26056200	circ_1630	38	-	0	0	0	0	0	0	38	0
chr11	71948850	71949050	circ_1631	3	+	0	0	0	0	3	0	0	0
chr15	83295950	83310400	circ_1632	25	-	0	0	0	0	0	25	0	0
chr1	52238300	52242550	circ_1633	4	-	0	0	0	4	0	0	0	0
chr8	82351150	82351200	circ_1634	5	-	0	0	0	5	0	0	0	0
chr7	99953000	99953150	circ_1635	6	-	0	0	0	0	0	0	0	6
chr12	53703450	53708100	circ_1636	8	+	0	0	0	1	0	0	0	7
chr21	46540750	46596550	circ_1637	6	+	0	0	0	0	0	0	6	0
chr17	49239100	49239150	circ_1638	5	-	0	0	0	5	0	0	0	0
chr16	2513350	2514950	circ_1639	6	-	0	0	0	0	0	0	0	6
chr21	34922400	34922500	circ_1640	25	-	0	2	2	14	1	6	0	0
chr6	37141550	37141600	circ_1641	5	+	0	0	0	0	0	0	0	5
chr7	91507600	91507650	circ_1642	4	+	0	0	0	4	0	0	0	0
chr5	50309200	50311350	circ_1643	6	+	0	0	0	0	0	6	0	0
chr12	113828450	113828550	circ_1644	7	+	0	0	0	0	0	0	0	7
chr9	37126350	37147400	circ_1645	27	+	0	0	0	5	0	0	0	22
chr2	184181500	184198900	circ_1646	7	+	0	0	0	0	0	7	0	0
chr22	29025550	29029600	circ_1647	5	-	0	0	0	0	5	0	0	0
chr22	38075650	38075700	circ_1648	3	-	0	3	0	0	0	0	0	0
chr17	79687300	79687350	circ_1649	2	-	0	0	0	2	0	0	0	0
chr16	148400	148450	circ_1650	10	-	0	0	0	0	0	0	10	0
chr5	55235750	55235850	circ_1651	4	-	0	0	0	0	0	0	4	0
chr5	894900	917250	circ_1652	9	-	0	0	0	0	2	0	7	0
chr10	72503500	72517700	circ_1653	3	+	0	0	0	3	0	0	0	0
chr6	16266400	16266550	circ_1654	76	-	0	0	0	0	0	0	0	76
chr6	148711300	148714900	circ_1655	5	+	0	0	0	0	0	0	5	0
chr11	85195050	85195100	circ_1656	3	+	0	0	0	0	3	0	0	0
chrX	64961450	64961500	circ_1657	3	-	0	0	0	3	0	0	0	0
chr1	202931150	202935050	circ_1658	5	+	0	0	0	0	0	0	0	5
chr18	8714150	8720450	circ_1659	28	+	0	0	0	0	0	0	28	0
chrX	47069500	47070250	circ_1660	8	-	0	0	0	0	0	0	3	5
chr10	60047350	60048150	circ_1661	6	-	0	0	0	0	0	0	6	0
chr8	128153000	128161900	circ_1662	38	-	0	5	0	0	0	0	33	0
chr7	155556500	155567300	circ_1663	29	-	0	0	0	0	0	0	0	29
chr14	31635850	31635950	circ_1664	5	+	0	0	0	0	0	0	0	5
chr3	191522500	191522600	circ_1665	11	+	0	0	0	0	0	0	0	11
chr21	46538500	46554700	circ_1666	20	+	0	0	0	0	6	0	14	0
chr2	69298250	69298300	circ_1667	11	-	0	1	0	0	0	3	7	0
chr1	207989300	207990750	circ_1668	47	-	0	0	0	0	0	0	12	35
chr19	5809650	5809850	circ_1669	4	-	0	0	0	0	0	0	4	0
chr3	49052850	49052950	circ_1670	11	-	0	11	0	0	0	0	0	0
chr14	20923450	20925350	circ_1671	10	-	0	0	0	0	0	0	0	10
chr6	26104400	26104500	circ_1672	36	+	0	0	0	0	1	12	23	0
chr2	135925600	135925750	circ_1673	3	-	0	0	0	3	0	0	0	0
chr2	69553300	69601200	circ_1674	10	+	0	10	0	0	0	0	0	0
chr7	142961650	142961700	circ_1675	6	-	0	0	0	6	0	0	0	0
chr19	6442050	6442100	circ_1676	3	-	0	0	0	3	0	0	0	0
chr1	31467950	31468050	circ_1677	12	-	0	0	0	0	0	12	0	0
chr22	21982550	21982750	circ_1678	6	+	0	0	0	0	0	0	0	6
chr10	7277550	7277600	circ_1679	2	+	0	0	0	2	0	0	0	0
chr12	93792200	93792250	circ_1680	2	+	0	0	0	2	0	0	0	0
chr17	40361450	40362250	circ_1681	5	+	0	0	0	0	0	0	0	5
chr8	102884050	102884150	circ_1682	5	+	0	0	0	0	0	5	0	0
chr6	31600150	31600250	circ_1683	5	+	0	0	0	0	0	0	5	0
chr22	29736900	29737450	circ_1684	29	-	7	0	0	0	22	0	0	0
chr1	50995350	51005400	circ_1685	2	+	0	0	0	2	0	0	0	0
chr12	102548950	102549100	circ_1686	5	-	0	0	0	0	0	0	0	5
chr16	88948700	88948750	circ_1687	9	+	0	0	0	0	0	0	0	9
chr1	202990050	202990500	circ_1688	5	-	0	0	0	0	0	0	5	0
chr4	100848900	100849750	circ_1689	7	+	0	0	0	0	0	7	0	0
chr12	62864500	62892800	circ_1690	26	-	0	0	0	0	0	0	4	22
chr1	165721800	165722450	circ_1691	8	-	0	0	0	0	0	0	0	8
chr19	4053750	4053800	circ_1692	8	+	0	0	0	0	0	0	0	8
chr9	135811600	135811700	circ_1693	3	-	0	0	0	3	0	0	0	0
chr3	15055250	15064800	circ_1694	7	+	0	0	0	0	0	0	0	7
chr19	49657250	49657350	circ_1695	5	+	0	0	0	3	0	2	0	0
chr2	70437400	70438200	circ_1696	7	+	0	0	0	0	0	0	0	7
chrX	153588700	153588850	circ_1697	15	-	0	0	0	0	0	0	0	15
chr1	111494150	111494200	circ_1698	4	+	0	0	1	3	0	0	0	0
chr22	21288200	21288250	circ_1699	33	-	0	0	16	4	0	3	2	8
chr10	75586550	75586700	circ_1700	54	+	0	9	0	0	21	0	24	0
chr7	128914150	128928850	circ_1701	6	-	0	0	0	0	0	0	0	6
chr11	5458350	5459450	circ_1702	59	-	0	0	16	19	0	0	0	24
chr22	20934800	20934850	circ_1703	7	+	0	0	0	0	0	7	0	0
chr10	120809400	120809450	circ_1704	3	+	0	1	0	2	0	0	0	0
chr19	53342800	53343300	circ_1705	7	-	0	0	0	0	0	0	0	7
chr6	31599200	31599250	circ_1706	4	+	0	0	0	4	0	0	0	0
chr7	27669000	27689200	circ_1707	22	+	0	0	0	0	0	0	0	22
chr16	19125350	19125400	circ_1708	9	-	0	4	0	0	0	0	5	0
chr21	37711100	37717000	circ_1709	249	+	0	0	0	7	0	0	48	194
chr19	58806200	58806250	circ_1710	4	+	0	0	0	3	0	1	0	0
chr4	20706300	20729000	circ_1711	8	+	0	0	0	0	0	0	0	8
chr11	59343800	59361150	circ_1712	11	+	0	0	0	0	0	0	0	11
chr19	47291400	47291500	circ_1713	36	+	0	0	16	15	0	5	0	0
chr9	114873950	114874000	circ_1714	3	-	0	0	0	3	0	0	0	0
chr5	55001400	55001450	circ_1715	3	+	0	0	0	3	0	0	0	0
chr8	48746800	48746850	circ_1716	14	-	0	0	7	0	0	0	0	7
chr8	91055000	91057150	circ_1717	8	-	0	0	0	0	0	0	0	8
chr16	29917150	29917400	circ_1718	170	-	0	0	0	0	0	0	170	0
chr5	37345750	37347000	circ_1719	4	+	0	0	0	4	0	0	0	0
chr5	140953400	140953500	circ_1720	4	+	0	2	0	2	0	0	0	0
chr19	1589850	1590450	circ_1721	9	-	0	0	0	0	0	0	0	9
chr5	176721350	176721450	circ_1722	6	+	0	0	0	0	0	0	6	0
chr3	72758000	72765750	circ_1723	6	-	0	0	0	0	0	0	0	6
chr17	34859900	34861100	circ_1724	11	-	0	0	0	0	11	0	0	0
chr6	56716200	56765400	circ_1725	7	+	0	0	0	0	0	0	7	0
chr9	36369750	36372550	circ_1726	2	+	0	0	0	2	0	0	0	0
chr20	2464300	2464400	circ_1727	2	+	0	0	0	2	0	0	0	0
chr6	27834800	27834850	circ_1728	12	+	1	3	0	0	0	8	0	0
chr16	3860650	3863100	circ_1729	5	-	0	0	0	0	0	0	0	5
chr20	60767050	60767100	circ_1730	9	-	0	0	0	0	0	0	0	9
chrX	130883350	130919250	circ_1731	20	-	0	0	0	0	0	0	20	0
chr22	22160150	22162100	circ_1732	6	-	0	0	0	0	0	0	0	6
chr6	138413350	138413400	circ_1733	9	+	0	9	0	0	0	0	0	0
chr9	35657750	35657800	circ_1734	75	-	0	0	0	75	0	0	0	0
chr8	129021850	129022650	circ_1735	35	+	0	0	0	0	0	0	35	0
chr1	197071550	197071650	circ_1736	2	+	0	0	0	2	0	0	0	0
chr5	132400700	132403200	circ_1737	7	-	0	3	0	4	0	0	0	0
chr7	66145700	66145800	circ_1738	4	+	0	0	0	0	0	0	4	0
chr4	2515550	2515600	circ_1739	6	-	0	0	4	2	0	0	0	0
chr1	19487050	19487300	circ_1740	11	+	0	0	0	0	0	0	0	11
chr21	27394250	27394300	circ_1741	3	-	0	3	0	0	0	0	0	0
chr9	108465000	108468000	circ_1742	34	-	0	0	0	0	0	0	0	34
chrX	47083100	47084100	circ_1743	9	-	0	0	0	0	0	0	0	9
chr2	238881750	238882350	circ_1744	52	-	0	0	0	0	0	4	0	48
chr16	1817800	1818000	circ_1745	6	-	0	0	0	0	0	0	0	6
chr10	45499300	45499350	circ_1746	7	-	0	0	0	7	0	0	0	0
chr7	99952800	99953400	circ_1747	14	-	0	0	0	0	14	0	0	0
chr7	155556550	155567300	circ_1748	11	-	0	0	0	0	0	0	11	0
chr11	65267150	65267250	circ_1749	2	-	0	0	0	2	0	0	0	0
chr19	40928550	40928600	circ_1750	2	+	0	0	0	2	0	0	0	0
chr10	120803600	120805400	circ_1751	7	-	0	0	0	0	0	0	0	7
chrX	117162400	117163050	circ_1752	4	+	0	0	0	0	0	0	4	0
chr21	45561300	45561400	circ_1753	5	+	0	0	0	0	0	0	5	0
chr19	28259750	28259850	circ_1754	2	+	0	0	0	2	0	0	0	0
chr9	114982450	114982550	circ_1755	4	+	0	0	0	4	0	0	0	0
chr1	28833950	28834000	circ_1756	11	-	0	0	0	11	0	0	0	0
chr22	39378400	39378450	circ_1757	2	-	0	0	0	2	0	0	0	0
chr11	122163000	122193650	circ_1758	2	+	0	0	0	0	2	0	0	0
chr7	142565500	142565600	circ_1759	9	-	0	0	0	0	0	0	0	9
chr22	50835650	50835700	circ_1760	5	-	0	0	0	0	0	0	0	5
chr1	176113150	176153800	circ_1761	5	+	0	0	0	0	0	0	5	0
chr19	47113550	47113600	circ_1762	6	-	1	0	0	5	0	0	0	0
chr15	44145700	44145800	circ_1763	6	-	0	0	0	0	0	0	0	6
chr14	71867550	71884900	circ_1764	7	+	0	0	0	0	7	0	0	0
chr17	45901750	45904450	circ_1765	7	+	0	0	0	0	0	0	0	7
chr11	46812100	46817200	circ_1766	3	+	0	0	0	3	0	0	0	0
chr11	67352000	67352200	circ_1767	11	+	0	0	6	5	0	0	0	0
chr6	35263000	35263100	circ_1768	3	+	0	3	0	0	0	0	0	0
chrX	135593850	135593950	circ_1769	6	-	0	0	0	6	0	0	0	0
chr17	79526000	79526100	circ_1770	10	-	0	0	0	0	0	0	0	10
chr22	17083100	17095050	circ_1771	4	+	0	0	0	0	0	4	0	0
chr12	53675450	53676000	circ_1772	7	-	0	0	0	0	7	0	0	0
chr3	13365400	13365450	circ_1773	11	-	0	0	0	0	0	0	0	11
chr19	6385700	6385800	circ_1774	2	-	0	0	0	2	0	0	0	0
chr8	25099750	25101250	circ_1775	28	-	0	0	0	0	3	0	25	0
chr11	124857750	124857850	circ_1776	3	+	0	0	0	3	0	0	0	0
chrX	41092950	41093000	circ_1777	4	+	0	0	0	0	0	0	4	0
chr16	103950	105500	circ_1778	81	-	0	25	14	17	0	6	6	13
chr1	161136950	161137000	circ_1779	2	+	0	0	0	2	0	0	0	0
chrX	153595150	153595200	circ_1780	15	+	0	1	0	0	0	0	0	14
chr1	245023300	245023400	circ_1781	9	+	0	0	0	0	0	0	0	9
chr6	168352800	168363150	circ_1782	7	-	0	0	0	0	0	0	0	7
chr12	70209200	70209800	circ_1783	5	+	0	0	0	0	0	5	0	0
chr1	39879450	39879500	circ_1784	3	-	0	0	0	3	0	0	0	0
chr22	29190700	29190900	circ_1785	8	+	0	0	0	0	0	0	0	8
chr18	9211600	9218000	circ_1786	2	-	0	0	0	2	0	0	0	0
chr15	99206250	99206350	circ_1787	3	+	0	3	0	0	0	0	0	0
chr7	87593950	87607700	circ_1788	26	-	0	0	0	0	0	0	26	0
chr3	127325000	127325050	circ_1789	4	+	0	0	0	4	0	0	0	0
chr6	27115150	27115250	circ_1790	487	-	0	0	96	87	0	0	0	304
chr12	44782650	44783100	circ_1791	5	+	0	0	0	0	0	0	5	0
chr2	168726250	168757250	circ_1792	184	+	0	0	0	17	0	50	0	117
chr11	1976100	1976150	circ_1793	4	-	0	0	0	4	0	0	0	0
chr6	170627550	170627650	circ_1794	2	+	0	0	0	2	0	0	0	0
chr12	6879750	6879850	circ_1795	11	-	0	0	0	0	0	0	11	0
chr3	128890050	128890100	circ_1796	8	+	0	6	0	2	0	0	0	0
chr17	41167950	41168000	circ_1797	4	+	0	4	0	0	0	0	0	0
chr22	48081950	48082950	circ_1798	18	+	0	0	0	1	13	4	0	0
chrX	109414700	109416650	circ_1799	61	-	0	0	0	0	0	6	10	45
chr19	2132850	2132900	circ_1800	17	+	0	0	0	2	0	8	0	7
chr11	65350350	65350450	circ_1801	4	-	0	0	0	0	0	0	4	0
chr16	70304200	70305800	circ_1802	11	+	0	0	0	1	0	0	0	10
chr22	39112700	39112750	circ_1803	9	+	0	0	0	0	0	9	0	0
chr8	41463400	41468450	circ_1804	2	+	0	0	0	2	0	0	0	0
chr7	30118900	30119300	circ_1805	4	+	0	0	0	0	0	0	4	0
chr6	15246650	15374450	circ_1806	9	-	0	0	0	0	0	0	0	9
chrX	151804350	151809750	circ_1807	79	+	0	3	0	0	8	7	38	23
chr14	20811300	20811400	circ_1808	908	-	0	0	0	180	0	728	0	0
chr8	17869250	17869300	circ_1809	12	-	0	0	8	4	0	0	0	0
chr5	14711300	14716900	circ_1810	6	+	0	0	0	0	0	0	6	0
chr6	30672050	30672100	circ_1811	3	-	0	0	0	3	0	0	0	0
chr7	16255700	16365400	circ_1812	8	+	0	0	0	0	0	8	0	0
chr11	65268050	65268100	circ_1813	50	-	15	0	0	20	0	10	1	4
chr19	38177900	38180700	circ_1814	2	+	0	0	0	2	0	0	0	0
chr11	62284350	62284450	circ_1815	9	+	0	0	0	0	0	0	9	0
chr20	36685950	36694650	circ_1816	4	-	0	0	0	0	0	0	4	0
chr17	42473200	42473300	circ_1817	5	+	0	0	0	5	0	0	0	0
chr9	33264300	33264400	circ_1818	2	-	0	0	0	2	0	0	0	0
chr6	16266300	16266500	circ_1819	8	+	0	0	0	0	0	0	0	8
chrX	119573700	119573750	circ_1820	5	+	0	0	0	0	0	0	5	0
chr1	29284200	29285050	circ_1821	2	+	0	0	0	2	0	0	0	0
chr7	99668900	99669050	circ_1822	5	-	0	0	0	5	0	0	0	0
chr5	53710800	53710950	circ_1823	2	-	0	0	0	2	0	0	0	0
chr16	21972250	21972350	circ_1824	4	-	0	0	4	0	0	0	0	0
chr14	30893750	30893800	circ_1825	2	-	0	0	0	2	0	0	0	0
chr5	36982300	36986400	circ_1826	18	+	0	0	0	7	0	1	1	9
chr3	143704400	143708650	circ_1827	49	+	0	0	0	0	0	0	49	0
chr5	96437500	96438750	circ_1828	29	+	0	0	0	0	0	10	0	19
chr19	16640600	16640650	circ_1829	2	+	0	0	0	2	0	0	0	0
chr2	73675750	73675850	circ_1830	2	-	0	0	0	2	0	0	0	0
chr1	35562450	35562550	circ_1831	6	+	0	0	6	0	0	0	0	0
chr17	6524150	6531600	circ_1832	9	+	0	0	0	0	0	0	0	9
chr16	19725500	19725550	circ_1833	9	+	0	0	0	5	0	0	4	0
chr8	128231100	128231200	circ_1834	365	-	66	299	0	0	0	0	0	0
chr16	67605900	67606400	circ_1835	6	-	0	0	0	0	0	0	0	6
chr12	69237600	69237650	circ_1836	7	-	0	0	0	7	0	0	0	0
chr16	30425050	30425100	circ_1837	5	-	0	0	0	0	0	0	0	5
chr6	57272500	57272600	circ_1838	4	-	0	0	4	0	0	0	0	0
chr21	9827050	9827100	circ_1839	4	+	0	0	0	0	0	0	0	4
chr3	20012050	20019850	circ_1840	9	-	0	0	0	0	0	0	0	9
chr6	35547950	35554850	circ_1841	17	+	0	0	11	0	0	0	0	6
chr15	83309450	83310400	circ_1842	81	-	0	0	0	0	0	24	0	57
chr15	64448800	64448850	circ_1843	9	+	0	0	0	0	0	0	0	9
chr17	56082400	56082450	circ_1844	2	+	0	0	0	2	0	0	0	0
chr21	43259800	43259850	circ_1845	7	-	0	0	0	0	0	7	0	0
chr2	233387300	233387450	circ_1846	11	+	0	0	0	0	0	0	11	0
chr17	48167550	48167600	circ_1847	5	-	0	0	0	0	0	0	5	0
chr10	120801600	120801700	circ_1848	6	-	0	0	0	6	0	0	0	0
chr3	52771400	52771450	circ_1849	5	+	0	1	0	0	0	4	0	0
chr22	26951300	26951400	circ_1850	6	-	0	0	0	0	0	6	0	0
chr12	101770850	101771700	circ_1851	10	+	0	0	0	0	0	0	0	10
chr8	91029450	91055000	circ_1852	4	-	0	0	0	0	0	4	0	0
chr18	6985700	6986100	circ_1853	2	-	0	0	0	0	2	0	0	0
chr7	10716450	10716500	circ_1854	3	-	0	0	0	3	0	0	0	0
chr17	30216850	30218750	circ_1855	5	-	0	0	0	0	0	0	0	5
chr1	44412900	44412950	circ_1856	2	-	0	0	0	2	0	0	0	0
chr6	47471050	47472450	circ_1857	245	+	0	0	0	0	0	21	79	145
chr12	104513450	104529300	circ_1858	7	+	0	0	0	0	0	0	7	0
chr1	26228050	26228100	circ_1859	10	-	0	0	0	10	0	0	0	0
chr11	65273000	65273150	circ_1860	4	-	0	0	0	4	0	0	0	0
chr4	83349550	83350450	circ_1861	5	+	0	0	0	5	0	0	0	0
chr2	36615150	36623900	circ_1862	33	-	0	4	0	0	0	0	29	0
chr1	117944950	117945000	circ_1863	7	-	0	0	0	0	0	0	7	0
chr12	67700050	67700250	circ_1864	13	-	0	0	0	0	0	0	0	13
chr19	47345800	47345900	circ_1865	8	+	0	0	0	0	0	0	0	8
chr10	72466050	72466100	circ_1866	5	-	0	0	0	5	0	0	0	0
chr8	37966350	37966450	circ_1867	3	-	0	0	0	3	0	0	0	0
chr1	247319750	247323100	circ_1868	703	+	0	0	0	0	0	193	43	467
chr12	120896950	120897350	circ_1869	36	-	0	0	0	0	0	17	0	19
chr7	64864650	64864700	circ_1870	12	-	0	0	0	4	0	0	0	8
chr1	2111850	2111950	circ_1871	10	-	0	0	0	0	0	0	0	10
chr22	21982700	21982750	circ_1872	4	-	0	0	0	0	0	4	0	0
chr14	103894750	103895700	circ_1873	4	+	0	0	0	0	0	0	4	0
chr19	12827700	12827800	circ_1874	5	+	0	0	0	0	0	0	5	0
chr10	73583200	73583900	circ_1875	7	+	0	0	0	0	0	7	0	0
chr10	860950	863700	circ_1876	2	-	0	0	0	2	0	0	0	0
chr1	214837050	214837250	circ_1877	8	-	0	0	0	0	0	0	0	8
chr10	103920350	103920400	circ_1878	5	-	0	3	0	2	0	0	0	0
chr7	44736550	44736600	circ_1879	7	+	0	0	0	0	0	0	0	7
chr17	47075200	47115750	circ_1880	8	-	0	0	0	0	0	0	0	8
chr7	127954950	127955000	circ_1881	5	+	0	1	0	4	0	0	0	0
chrX	48887700	48887900	circ_1882	3	+	0	0	0	3	0	0	0	0
chr1	23843350	23843400	circ_1883	9	+	0	0	0	0	0	0	0	9
chr20	57485800	57485850	circ_1884	4	+	0	4	0	0	0	0	0	0
chr10	105382250	105420850	circ_1885	68	-	0	0	0	0	14	0	54	0
chr11	6981600	6981650	circ_1886	4	-	0	0	0	4	0	0	0	0
chr4	24556550	24557950	circ_1887	5	+	0	0	0	5	0	0	0	0
chr4	54231500	54231550	circ_1888	11	+	0	0	0	0	0	0	0	11
chr7	50771550	50773000	circ_1889	8	+	0	0	0	0	8	0	0	0
chr2	97467650	97467850	circ_1890	6	+	0	0	0	0	0	6	0	0
chr11	65267950	65268050	circ_1891	29	+	0	0	0	0	0	0	0	29
chr4	142253600	142253650	circ_1892	8	-	0	0	0	0	0	8	0	0
chr17	4085550	4085600	circ_1893	2	+	0	0	0	2	0	0	0	0
chr2	113940150	113940250	circ_1894	3	+	0	0	0	3	0	0	0	0
chr14	20811250	20811350	circ_1895	178	+	0	7	0	6	0	39	87	39
chr19	44434000	44434050	circ_1896	3	+	0	0	0	3	0	0	0	0
chr10	12288150	12292450	circ_1897	4	+	0	0	0	0	0	0	4	0
chr16	18804300	18804350	circ_1898	4	+	0	4	0	0	0	0	0	0
chr3	152180700	152180750	circ_1899	3	+	0	0	0	3	0	0	0	0
chr14	39502750	39502800	circ_1900	5	+	0	0	0	0	0	0	5	0
chr15	79615050	79615100	circ_1901	22	-	0	11	0	8	0	3	0	0
chr1	203766650	203769600	circ_1902	2	+	0	0	0	2	0	0	0	0
chr6	27100350	27100400	circ_1903	86	-	0	0	0	26	0	0	60	0
chr4	2627000	2628250	circ_1904	35	+	0	0	0	0	0	0	7	28
chr21	44315300	44315400	circ_1905	2	+	0	0	0	2	0	0	0	0
chr8	142264100	142264700	circ_1906	876	-	0	30	0	0	59	167	0	620
chr16	4850050	4850100	circ_1907	6	+	0	0	0	0	0	0	0	6
chr5	52899300	52900700	circ_1908	94	-	0	0	0	0	4	34	16	40
chr19	50542800	50542850	circ_1909	8	-	0	0	0	0	0	0	0	8
chrX	131194800	131194900	circ_1910	2	-	0	0	0	2	0	0	0	0
chr5	137739650	137739850	circ_1911	3	+	0	0	0	3	0	0	0	0
chr19	18045600	18046700	circ_1912	8	+	0	0	0	0	0	0	0	8
chr2	135010700	135012200	circ_1913	69	+	0	0	0	0	0	0	26	43
chr19	59075950	59076200	circ_1914	7	+	0	0	0	0	0	0	0	7
chr20	44987050	44987150	circ_1915	12	+	0	0	0	0	0	0	0	12
chr2	159333200	159333450	circ_1916	5	-	0	0	0	0	0	0	0	5
chr1	228682000	228682050	circ_1917	6	-	0	0	0	0	0	0	6	0
chr5	14678800	14693150	circ_1918	22	+	0	0	0	0	0	5	0	17
chr19	39215100	39215150	circ_1919	21	-	0	5	0	0	0	6	10	0
chr12	54635400	54635500	circ_1920	14	-	0	0	0	14	0	0	0	0
chr3	9780750	9780850	circ_1921	3	-	0	0	0	3	0	0	0	0
chr10	73580050	73581700	circ_1922	27	+	0	0	21	0	0	6	0	0
chr2	142879650	142879700	circ_1923	7	-	0	7	0	0	0	0	0	0
chr4	10084850	10086050	circ_1924	4	-	0	0	0	0	4	0	0	0
chr11	65272700	65272850	circ_1925	102	-	3	33	0	0	0	23	43	0
chr3	44489700	44489750	circ_1926	6	+	0	0	0	0	0	6	0	0
chrX	48319700	48319750	circ_1927	7	+	0	0	0	0	0	0	0	7
chr7	72856550	72856600	circ_1928	11	+	0	0	1	0	0	0	0	10
chr10	50714000	50732200	circ_1929	5	-	0	0	5	0	0	0	0	0
chr19	11618300	11618350	circ_1930	8	-	0	8	0	0	0	0	0	0
chr3	50325750	50325800	circ_1931	5	-	0	0	0	0	0	5	0	0
chr1	247319750	247323100	circ_1932	21	-	0	21	0	0	0	0	0	0
chr6	3320850	3322100	circ_1933	3	-	0	0	0	3	0	0	0	0
chr16	1733500	1735550	circ_1934	41	-	0	0	0	0	0	0	7	34
chr12	6672850	6672900	circ_1935	7	+	0	7	0	0	0	0	0	0
chr17	55028050	55028100	circ_1936	2	-	0	0	0	2	0	0	0	0
chr6	149233500	149262550	circ_1937	7	-	0	0	0	0	0	0	7	0
chr19	58199150	58199200	circ_1938	16	-	0	0	0	8	0	0	0	8
chr3	184039550	184039600	circ_1939	2	+	0	0	0	2	0	0	0	0
chr11	94216700	94216750	circ_1940	4	-	0	0	0	0	0	4	0	0
chr14	70170500	70170550	circ_1941	9	-	0	0	0	0	0	0	0	9
chr2	97862100	97871400	circ_1942	96	-	0	4	6	15	4	4	0	63
chr4	109292050	109292100	circ_1943	3	-	0	0	0	3	0	0	0	0
chr16	67228700	67228800	circ_1944	2	+	0	0	0	2	0	0	0	0
chr16	7926100	7929750	circ_1945	12	+	0	0	0	0	0	0	0	12
chr2	231683250	231683350	circ_1946	8	+	0	0	0	0	0	0	8	0
chr9	125636000	125636150	circ_1947	4	+	0	0	0	0	0	0	4	0
chr20	31441750	31441850	circ_1948	6	+	0	0	0	0	0	0	0	6
chr5	36161800	36161850	circ_1949	5	-	0	0	5	0	0	0	0	0
chr6	16266200	16266250	circ_1950	20	-	0	0	0	0	0	0	0	20
chr11	5526300	5526400	circ_1951	2	+	0	0	0	2	0	0	0	0
chr1	156630800	156630950	circ_1952	5	+	0	0	0	5	0	0	0	0
chr19	49468650	49468700	circ_1953	16	+	0	0	0	16	0	0	0	0
chr3	3819450	3830750	circ_1954	6	-	0	0	0	0	0	0	6	0
chr12	98931250	98941400	circ_1955	14	-	0	0	0	2	0	0	0	12
chr7	35851600	35851700	circ_1956	2	+	0	0	0	2	0	0	0	0
chr5	10261050	10261600	circ_1957	33	+	0	0	0	0	33	0	0	0
chr17	76153300	76153600	circ_1958	4	-	0	0	0	4	0	0	0	0
chr9	35059200	35059600	circ_1959	9	+	0	0	9	0	0	0	0	0
chr8	30492550	30744800	circ_1960	16	-	0	16	0	0	0	0	0	0
chr1	16461100	16461500	circ_1961	3	-	0	0	0	0	3	0	0	0
chr7	10699650	10713950	circ_1962	4	+	0	0	0	4	0	0	0	0
chr12	77214850	77216300	circ_1963	3	+	0	0	0	0	3	0	0	0
chr12	69107650	69108500	circ_1964	15	-	0	0	0	0	0	0	7	8
chr11	14865400	14891150	circ_1965	14	+	0	0	0	0	0	0	0	14
chr6	26216700	26216800	circ_1966	267	-	0	0	0	0	0	0	0	267
chr16	67980150	67980200	circ_1967	3	+	0	0	0	3	0	0	0	0
chr22	37584100	37584150	circ_1968	4	+	0	0	0	0	0	0	4	0
chr7	75611650	75612800	circ_1969	4	-	0	0	0	0	4	0	0	0
chr10	32633150	32633300	circ_1970	7	-	0	0	0	0	0	0	0	7
chr17	20915900	20916100	circ_1971	3	-	0	0	0	0	3	0	0	0
chr5	140090900	140090950	circ_1972	6	+	0	0	0	0	0	6	0	0
chr12	114203700	114203800	circ_1973	7	+	0	0	0	0	0	0	0	7
chrX	100615350	100615450	circ_1974	5	+	0	0	0	0	0	0	0	5
chr7	140034450	140037100	circ_1975	6	-	0	0	0	0	0	0	6	0
chr1	186310400	186310450	circ_1976	2	-	0	0	0	2	0	0	0	0
chr10	3203250	3203350	circ_1977	4	-	0	0	0	0	0	4	0	0
chr6	20781400	20805950	circ_1978	8	-	0	0	0	0	0	0	0	8
chr12	49434750	49435000	circ_1979	4	-	0	0	0	0	0	0	4	0
chrX	130911700	130919250	circ_1980	14	-	0	0	0	0	0	0	14	0
chr2	74426550	74426600	circ_1981	2	-	0	0	0	2	0	0	0	0
chr15	101104900	101105450	circ_1982	6	+	0	0	0	0	0	0	6	0
chr10	103862150	103871250	circ_1983	13	+	0	0	0	0	0	0	0	13
chr5	40750350	40750400	circ_1984	3	+	0	3	0	0	0	0	0	0
chr2	225447000	225447800	circ_1985	8	-	0	0	0	0	0	0	0	8
chr6	16266400	16266450	circ_1986	130	+	0	0	23	0	0	107	0	0
chr8	128752750	128752850	circ_1987	4	+	0	0	0	4	0	0	0	0
chr19	56889100	56889150	circ_1988	3	-	0	0	0	3	0	0	0	0
chr7	2137350	2137400	circ_1989	4	+	0	0	0	0	0	0	0	4
chr3	194359750	194359900	circ_1990	11	+	0	0	0	0	0	0	0	11
chr14	20811400	20811500	circ_1991	23	+	0	0	0	0	0	0	0	23
chr8	146015850	146016750	circ_1992	15	+	0	0	0	15	0	0	0	0
chr21	34925000	34925800	circ_1993	5	-	0	0	0	0	0	0	0	5
chr19	53960100	53960150	circ_1994	4	+	0	0	0	4	0	0	0	0
chr7	107094800	107100200	circ_1995	7	-	0	0	0	0	0	0	2	5
chr12	27866650	27866700	circ_1996	5	-	0	0	0	0	0	5	0	0
chr7	137589350	137589450	circ_1997	8	+	0	0	0	0	0	0	0	8
chr15	89657000	89659750	circ_1998	5	+	0	0	0	0	0	0	0	5
chr16	66976600	66976650	circ_1999	9	-	0	0	0	0	0	0	9	0
[truncated: 54,999 more rows]
