# Supplementary material for: Improved circRNA Identification by Combining Prediction Algorithms
Source: Front Cell Dev Biol. 2018 Mar 5;6:20. doi: 10.3389/fcell.2018.00020 (PMC5844931; doi:10.3389/fcell.2018.00020)
Supplement: Supplementary file 2 [file Presentation2.ZIP › GSE53327/mapsplice.bed]

#chrom	start	end	name	score	strand	SRR1049826/circular_RNAs.txt_BSJ	SRR1049827/circular_RNAs.txt_BSJ	SRR1049828/circular_RNAs.txt_BSJ	SRR1049829/circular_RNAs.txt_BSJ	SRR1049830/circular_RNAs.txt_BSJ	SRR1049831/circular_RNAs.txt_BSJ	SRR1049832/circular_RNAs.txt_BSJ	NA
chr3	47703823	47719801	circ_1	6	-	0	0	0	0	6	0	0
chr9	130080341	130083057	circ_2	54	+	0	0	0	0	0	0	54
chr1	10335485	10342591	circ_3	3	+	0	0	0	0	3	0	0
chr2	36691676	36706837	circ_4	7	+	0	0	0	0	0	0	7
chr17	42231923	42232779	circ_5	218	+	3	18	6	8	33	57	93
chr11	20417348	20448411	circ_6	10	+	0	0	0	0	0	0	10
chr7	127630999	127635839	circ_7	14	+	0	0	0	0	0	14	0
chrX	16685636	16685847	circ_8	28	-	0	0	0	0	0	0	28
chr1	234593412	234608557	circ_9	12	-	0	0	0	0	0	0	12
chr6	26216520	26216820	circ_10	16	-	0	0	0	0	0	13	3
chr15	101104896	101106658	circ_11	12	-	0	0	0	0	0	12	0
chr1	114128008	114137182	circ_12	4	+	0	0	0	0	4	0	0
chr9	140100732	140110469	circ_13	25	+	0	0	0	0	0	25	0
chr11	34474636	34478364	circ_14	11	+	0	0	0	0	0	11	0
chr1	61743191	61798258	circ_15	13	+	0	0	0	0	0	0	13
chr5	64817301	64825026	circ_16	4	-	0	0	0	0	4	0	0
chr16	354303	364683	circ_17	345	-	10	25	0	7	85	60	158
chr20	47580366	47592736	circ_18	7	+	0	7	0	0	0	0	0
chr17	35640167	35641871	circ_19	79	-	0	0	0	0	12	15	52
chr18	66364462	66365268	circ_20	11	-	0	0	0	0	0	0	11
chr18	77455224	77464917	circ_21	13	+	0	0	0	0	5	0	8
chr7	6465618	6476164	circ_22	19	-	0	0	0	0	0	0	19
chr16	89164998	89169167	circ_23	231	+	0	10	10	16	31	81	83
chr2	71582848	71645769	circ_24	7	+	0	0	0	0	0	0	7
chr5	176618884	176631293	circ_25	16	+	0	0	0	0	0	0	16
chr16	15758592	15761296	circ_26	23	+	0	0	0	0	10	0	13
chr15	44085279	44085885	circ_27	12	-	0	0	0	0	12	0	0
chr13	114193074	114193822	circ_28	5	+	0	0	0	0	0	0	5
chr15	89843030	89847146	circ_29	12	+	0	0	0	0	0	0	12
chr20	31383214	31387134	circ_30	7	+	0	0	0	0	0	0	7
chr15	63824845	63829355	circ_31	98	+	5	0	0	16	5	33	39
chr4	54249939	54266006	circ_32	46	+	0	0	0	0	4	14	28
chr19	54646664	54653493	circ_33	4	+	0	0	0	0	0	0	4
chr1	8568685	8674745	circ_34	12	-	0	0	0	0	0	0	12
chr17	29192721	29196664	circ_35	3	+	0	0	0	0	3	0	0
chr13	33306237	33309467	circ_36	478	+	8	45	8	15	70	66	266
chr12	96704829	96728643	circ_37	40	-	3	3	0	0	3	0	31
chr13	77779390	77786295	circ_38	4	-	0	0	0	0	4	0	0
chr9	103261046	103279053	circ_39	60	+	0	0	0	7	0	18	35
chr4	1952798	1955251	circ_40	9	+	0	0	0	0	0	0	9
chr4	166976227	166999182	circ_41	12	+	0	0	0	0	3	0	9
chr4	47896196	47913011	circ_42	3	-	0	3	0	0	0	0	0
chr2	227729319	227773594	circ_43	4	+	0	0	0	0	4	0	0
chr7	40027197	40027857	circ_44	203	+	8	27	0	27	18	41	82
chr3	47142947	47144913	circ_45	4	-	0	0	0	0	0	4	0
chrX	117162386	117163061	circ_46	41	-	0	0	0	0	12	0	29
chrX	100290601	100293040	circ_47	3	-	3	0	0	0	0	0	0
chrX	53588716	53589205	circ_48	16	-	0	0	0	0	0	0	16
chr16	46746559	46761289	circ_49	13	-	0	0	0	0	0	0	13
chr7	158590632	158591763	circ_50	10	-	0	0	0	0	0	0	10
chr5	179018625	179020646	circ_51	10	+	0	0	0	0	0	0	10
chr11	46567153	46570050	circ_52	7	-	0	0	0	0	3	0	4
chr15	72545777	72546861	circ_53	4	-	0	0	0	0	0	0	4
chr7	135320328	135323431	circ_54	25	+	0	0	0	0	0	25	0
chr11	129034213	129037970	circ_55	20	-	0	0	0	0	0	0	20
chr8	1824736	1857636	circ_56	4	+	0	0	0	0	4	0	0
chr8	131370262	131374017	circ_57	1843	-	71	143	0	0	320	0	1309
chr14	31139461	31144271	circ_58	39	+	4	0	0	0	14	0	21
chr16	11114049	11141199	circ_59	6	+	0	0	0	0	0	0	6
chr4	57307828	57313039	circ_60	3	+	0	0	0	0	3	0	0
chr3	93714717	93722752	circ_61	345	+	6	32	9	24	37	94	143
chr20	36685933	36694658	circ_62	257	+	15	10	0	4	31	53	144
chr9	123199572	123202250	circ_63	3	-	0	0	0	0	3	0	0
chr12	123875176	123880979	circ_64	4	+	0	0	0	0	0	4	0
chr12	50821544	50848200	circ_65	3	+	0	0	0	0	3	0	0
chr9	88257741	88261333	circ_66	10	-	0	0	0	0	5	0	5
chr1	171537385	171544267	circ_67	60	+	0	0	0	0	3	21	36
chr7	120478830	120480163	circ_68	7	-	0	0	0	0	7	0	0
chr12	51500307	51512555	circ_69	6	-	0	3	0	0	3	0	0
chr18	9195548	9221997	circ_70	62	+	4	9	0	6	0	24	19
chr11	95825055	95826681	circ_71	6	-	0	0	0	0	0	0	6
chr3	56599665	56601081	circ_72	5	+	0	0	0	0	5	0	0
chr4	54292038	54294350	circ_73	115	+	0	0	16	9	12	51	27
chr6	86275049	86284096	circ_74	17	-	0	0	0	0	0	0	17
chr18	19371334	19383975	circ_75	19	+	0	0	0	0	5	0	14
chr3	176797614	176798209	circ_76	8	-	0	0	0	0	0	0	8
chr2	72945231	72968598	circ_77	86	-	0	12	0	0	16	0	58
chr4	103455001	103488292	circ_78	11	+	0	0	0	0	0	0	11
chr6	155108994	155154543	circ_79	4	+	4	0	0	0	0	0	0
chr4	184932739	184934517	circ_80	3	+	0	0	0	0	0	0	3
chr4	108565957	108581228	circ_81	4	-	0	0	0	0	0	0	4
chr5	32722645	32739136	circ_82	17	+	0	0	0	0	7	0	10
chr6	76331247	76344527	circ_83	86	+	3	0	0	5	7	0	71
chr17	39919480	39921042	circ_84	13	+	0	5	0	0	0	0	8
chr14	31637503	31641328	circ_85	3	-	0	0	0	0	3	0	0
chr22	31946239	31957378	circ_86	3	+	0	0	0	0	3	0	0
chr7	91851215	91852292	circ_87	14	-	0	0	0	0	0	8	6
chr17	76198579	76198832	circ_88	90	+	0	6	18	0	0	44	22
chr6	35825037	35858790	circ_89	5	-	0	5	0	0	0	0	0
chr10	76349039	76430027	circ_90	16	+	0	0	0	0	0	0	16
chr16	69189773	69202901	circ_91	6	+	0	0	0	0	0	0	6
chr10	121685547	121693299	circ_92	19	+	0	0	0	0	0	0	19
chr9	99525399	99537128	circ_93	4	-	0	0	0	0	4	0	0
chr4	103432036	103459113	circ_94	13	+	0	0	0	0	4	0	9
chr17	706921	708487	circ_95	25	-	0	0	0	0	11	0	14
chr5	154330380	154346797	circ_96	203	+	8	26	0	18	24	22	105
chr3	195027239	195053852	circ_97	5	-	0	0	0	0	0	0	5
chr10	99502850	99504672	circ_98	7	+	0	0	0	0	3	0	4
chr14	104422000	104431891	circ_99	3	+	0	0	0	0	3	0	0
chr8	19221582	19231171	circ_100	42	+	0	0	0	0	11	0	31
chrX	154774756	154777885	circ_101	40	-	0	0	0	0	3	10	27
chr2	39559057	39583480	circ_102	7	-	0	0	0	0	7	0	0
chr2	177161587	177202305	circ_103	173	+	0	29	0	3	28	30	83
chr17	40764092	40765091	circ_104	9	+	0	0	0	0	3	0	6
chr18	10539758	10550251	circ_105	4	+	0	0	0	0	0	0	4
chr12	124236829	124239084	circ_106	7	+	0	0	0	0	0	0	7
chr15	50741596	50751359	circ_107	54	+	3	0	0	0	16	0	35
chr5	132400671	132409818	circ_108	37	+	0	11	0	0	0	7	19
chr2	111881309	111881716	circ_109	4	+	0	0	0	0	0	0	4
chr7	140402665	140404763	circ_110	271	+	6	22	0	19	48	46	130
chr15	50209130	50226379	circ_111	41	-	7	7	0	0	7	0	20
chr3	171360629	171395484	circ_112	10	-	0	0	0	0	0	0	10
chr5	14741935	14769300	circ_113	4	-	0	0	0	0	4	0	0
chr8	15588174	15605974	circ_114	7	+	0	0	0	0	7	0	0
chr7	140801282	140912504	circ_115	18	+	0	0	0	0	0	0	18
chr16	532524	546859	circ_116	58	+	0	8	0	0	6	0	44
chr8	38105230	38109805	circ_117	7	+	3	0	0	0	4	0	0
chr14	73544076	73563808	circ_118	4	+	0	0	0	0	4	0	0
chr9	139115608	139118720	circ_119	37	-	0	0	0	0	0	37	0
chr17	45689825	45697150	circ_120	5	+	0	5	0	0	0	0	0
chr15	25599499	25605674	circ_121	20	-	0	9	0	11	0	0	0
chr11	108098321	108106561	circ_122	17	+	0	3	0	0	8	0	6
chr16	16101672	16102021	circ_123	8	+	0	0	0	0	0	0	8
chr8	141828375	141931231	circ_124	13	-	0	0	0	0	3	0	10
chr9	18622240	18639409	circ_125	20	+	0	0	0	0	0	0	20
chr14	45564423	45566208	circ_126	11	+	0	0	0	0	0	0	11
chr4	152336875	152375960	circ_127	6	+	0	0	0	0	0	0	6
chr17	37579579	37588269	circ_128	5	-	0	0	0	0	5	0	0
chr16	80638191	80667133	circ_129	17	-	0	0	0	0	0	0	17
chr2	232003449	232011070	circ_130	21	+	0	0	0	0	9	0	12
chr13	36888363	36900835	circ_131	3	-	0	0	0	0	3	0	0
chr5	36953719	36972143	circ_132	9	+	0	0	0	0	0	0	9
chr6	47563596	47580272	circ_133	4	+	0	0	0	0	0	0	4
chr7	138958042	138958820	circ_134	13	+	0	9	0	0	4	0	0
chr1	145650482	145687091	circ_135	26	+	0	0	0	0	0	0	26
chr11	93526893	93527201	circ_136	10	+	0	0	0	0	5	0	5
chr8	131092147	131104389	circ_137	41	-	0	6	0	0	3	0	32
chr6	7895338	7904956	circ_138	6	-	0	0	0	0	6	0	0
chr15	72637786	72648958	circ_139	5	-	0	0	0	0	5	0	0
chr2	135887564	135893502	circ_140	16	+	0	0	0	0	0	16	0
chr1	32096150	32101123	circ_141	5	-	0	0	0	0	5	0	0
chr7	8095062	8110761	circ_142	21	+	4	0	0	0	0	0	17
chr16	80638191	80654832	circ_143	20	-	0	0	0	0	10	0	10
chr2	70081954	70088479	circ_144	3	+	3	0	0	0	0	0	0
chr2	42867312	42887002	circ_145	21	+	0	0	0	0	5	0	16
chr14	39618704	39628754	circ_146	9	-	0	0	0	0	0	9	0
chr10	5741487	5756170	circ_147	125	+	6	14	0	28	14	18	45
chr2	236877105	236884092	circ_148	15	+	0	0	0	0	9	0	6
chr9	95040144	95043175	circ_149	10	-	0	0	0	0	0	0	10
chr6	10703637	10705077	circ_150	98	+	0	0	7	10	12	42	27
chr1	154231452	154232505	circ_151	17	+	0	4	0	0	0	13	0
chr15	93543741	93558139	circ_152	15	+	0	0	0	0	0	11	4
chr10	69909796	69918384	circ_153	5	+	0	0	0	0	0	0	5
chr16	15789764	15790717	circ_154	4	+	0	0	0	0	0	0	4
chr16	68300495	68331379	circ_155	4	+	0	0	0	0	0	0	4
chr2	159433782	159459616	circ_156	7	+	0	0	0	0	7	0	0
chr17	80992910	81006661	circ_157	13	-	0	0	0	0	6	0	7
chr20	34309661	34320057	circ_158	11	-	0	0	0	0	4	0	7
chr14	102548802	102549370	circ_159	17	-	0	0	0	0	17	0	0
chr11	82874720	82875443	circ_160	3	+	0	0	0	0	3	0	0
chr9	127074787	127089724	circ_161	3	+	0	0	0	0	3	0	0
chr15	43102811	43109295	circ_162	17	-	0	0	0	0	11	0	6
chr16	75445722	75446652	circ_163	14	-	0	0	0	0	0	14	0
chr16	69170598	69173817	circ_164	17	+	0	0	0	0	0	17	0
chr1	22827984	22828934	circ_165	8	+	0	0	0	0	0	0	8
chr18	9931806	9937063	circ_166	2364	+	143	200	27	68	759	267	900
chr15	101149911	101170247	circ_167	7	+	0	0	0	0	0	0	7
chr12	19626181	19653155	circ_168	74	+	9	7	0	0	15	7	36
chr12	102433645	102444069	circ_169	3	-	0	0	0	0	3	0	0
chr16	74678259	74683100	circ_170	6	-	0	0	0	0	0	0	6
chr3	47702783	47727660	circ_171	20	-	0	0	0	0	0	0	20
chr17	38345117	38345627	circ_172	3	+	0	0	0	0	3	0	0
chr1	204085634	204086835	circ_173	71	+	0	5	0	0	6	0	60
chrX	123156380	123164975	circ_174	6	+	0	0	0	0	6	0	0
chr5	138614015	138614818	circ_175	772	+	12	27	34	44	94	265	296
chr2	153405534	153437563	circ_176	3	+	0	0	0	0	3	0	0
chr2	55043923	55056614	circ_177	3	+	0	0	0	0	3	0	0
chr20	62654109	62657411	circ_178	42	+	0	0	0	0	10	10	22
chr2	160025760	160028783	circ_179	17	+	0	0	0	0	5	0	12
chr2	47233060	47238574	circ_180	11	+	0	0	0	0	0	0	11
chr15	78834561	78834793	circ_181	3	+	0	0	0	0	3	0	0
chr3	185307901	185331196	circ_182	18	+	0	0	0	0	0	0	18
chr7	100417178	100417918	circ_183	205	-	6	0	20	11	14	88	66
chr13	73409380	73505405	circ_184	3	+	0	0	0	0	3	0	0
chr15	85666291	85669605	circ_185	3	+	0	0	0	0	3	0	0
chr13	73505302	73506836	circ_186	4	+	0	0	0	0	4	0	0
chr5	10414544	10417516	circ_187	30	+	0	0	0	0	12	0	18
chr5	138456723	138463542	circ_188	25	-	0	0	0	0	6	0	19
chr2	32740056	32744013	circ_189	4	-	0	0	0	0	4	0	0
chr14	31771500	31777226	circ_190	5	-	0	0	0	0	5	0	0
chr4	106613132	106616825	circ_191	12	-	0	0	0	0	0	0	12
chr1	176118141	176153828	circ_192	124	-	4	6	0	0	36	0	78
chr17	38562635	38563194	circ_193	194	-	7	5	0	12	44	18	108
chr10	27423759	27425314	circ_194	13	-	0	0	0	0	7	0	6
chr20	35207143	35207369	circ_195	38	+	0	0	0	0	12	11	15
chr21	36252853	36259393	circ_196	10	-	0	0	0	0	0	10	0
chr7	4823429	4823806	circ_197	3	-	0	0	0	0	3	0	0
chr4	39301640	39304771	circ_198	14	-	0	0	0	0	5	0	9
chr7	899764	905704	circ_199	12	+	0	0	0	0	0	12	0
chr2	15514731	15542425	circ_200	4	-	0	0	0	0	4	0	0
chrX	67733168	67741339	circ_201	4	+	0	0	0	0	4	0	0
chr22	36161469	36174125	circ_202	6	-	0	0	0	0	6	0	0
chr20	47869386	47870202	circ_203	4	-	0	0	0	0	4	0	0
chr9	125832628	125839041	circ_204	6	+	0	0	0	0	6	0	0
chr3	119666114	119812440	circ_205	33	-	0	0	0	0	10	0	23
chr17	45673718	45682918	circ_206	22	+	0	0	0	0	6	0	16
chr16	2806334	2806607	circ_207	8	+	0	0	0	0	3	5	0
chr11	77451775	77458173	circ_208	15	-	0	0	0	0	8	0	7
chr18	22025356	22028147	circ_209	5	+	0	0	0	0	0	0	5
chr17	26677463	26678826	circ_210	19	-	0	0	0	0	0	11	8
chrX	62885765	62898452	circ_211	3	-	3	0	0	0	0	0	0
chr8	141840570	141900868	circ_212	230	-	5	23	13	7	34	0	148
chr16	2296095	2296987	circ_213	48	-	6	0	0	0	22	0	20
chr17	45438743	45456619	circ_214	3	+	3	0	0	0	0	0	0
chr16	69402278	69406258	circ_215	11	-	0	0	4	0	0	0	7
chr15	59548482	59564648	circ_216	18	-	0	0	0	0	13	0	5
chr3	111622812	111639266	circ_217	6	+	0	0	0	0	0	0	6
chr13	113963957	113964177	circ_218	37	+	0	0	0	0	14	0	23
chr3	183558357	183574339	circ_219	3	-	0	0	0	0	3	0	0
chr1	54670690	54671083	circ_220	5	+	0	0	0	0	5	0	0
chr1	108697604	108728576	circ_221	17	-	0	4	0	0	13	0	0
chr7	66458203	66459328	circ_222	21	-	0	0	0	0	9	0	12
chr16	27720025	27720241	circ_223	10	+	0	0	0	0	0	0	10
chr3	149589815	149619949	circ_224	3	+	0	0	0	0	3	0	0
chr11	61102091	61113418	circ_225	13	+	0	0	0	0	0	0	13
chr6	56989531	56993638	circ_226	17	+	0	0	0	0	0	13	4
chr10	89653781	89693008	circ_227	4	+	0	4	0	0	0	0	0
chr1	44785299	44804994	circ_228	27	-	0	0	0	0	4	13	10
chr7	64004084	64004810	circ_229	583	-	16	33	0	16	112	58	348
chr11	134063910	134064633	circ_230	17	-	0	0	0	0	7	10	0
chr2	110325391	110350696	circ_231	5	-	0	0	0	0	5	0	0
chr1	161748033	161753886	circ_232	25	+	0	0	0	0	18	7	0
chr6	110988636	111067404	circ_233	23	-	0	0	0	0	0	0	23
chr14	31602443	31602881	circ_234	17	-	0	0	0	0	0	0	17
chr12	110566754	110584853	circ_235	9	+	0	0	0	0	0	0	9
chr20	5939173	5952683	circ_236	3	+	0	0	0	0	3	0	0
chr17	57138392	57141766	circ_237	3	-	0	0	0	0	3	0	0
chr15	99250790	99367471	circ_238	19	+	0	0	0	0	0	0	19
chr5	148904607	148909282	circ_239	23	-	0	0	0	0	3	0	20
chr19	3651823	3664912	circ_240	3	-	0	0	0	0	0	0	3
chr17	29483000	29509683	circ_241	16	+	0	0	0	0	0	0	16
chr14	73459850	73460065	circ_242	23	-	0	4	0	0	0	8	11
chr18	54291518	54293688	circ_243	4	-	0	0	0	0	0	0	4
chr17	78614242	78617610	circ_244	46	+	3	0	0	0	14	0	29
chr9	131749996	131750289	circ_245	5	+	0	0	0	0	5	0	0
chr10	49533939	49618211	circ_246	3	+	0	0	0	0	3	0	0
chr1	97981281	98060722	circ_247	4	-	0	0	0	0	4	0	0
chr1	41578954	41608784	circ_248	61	-	5	3	0	0	23	0	30
chr17	4186092	4200104	circ_249	28	-	0	0	0	0	6	0	22
chr6	53133884	53156761	circ_250	105	-	0	0	17	10	0	60	18
chr7	101801839	101821937	circ_251	251	+	3	10	0	0	41	36	161
chr16	4750970	4755254	circ_252	10	-	0	0	0	0	0	0	10
chr3	12611569	12613872	circ_253	9	+	0	0	0	0	0	9	0
chr5	107521817	107559929	circ_254	15	-	0	0	0	0	3	0	12
chr2	114486977	114493435	circ_255	12	-	0	0	0	0	5	0	7
chr3	50144199	50145737	circ_256	8	+	0	0	0	0	5	0	3
chr11	68115314	68125315	circ_257	29	+	0	0	0	0	0	7	22
chr10	69785302	69833443	circ_258	27	-	5	0	0	0	0	0	22
chr8	141856358	141874498	circ_259	180	-	9	8	0	0	54	7	102
chr15	63824845	63855207	circ_260	272	+	18	32	11	11	34	28	138
chr9	111812562	111812972	circ_261	413	-	8	13	18	9	32	103	230
chr10	93608139	93611093	circ_262	19	+	0	0	6	0	5	0	8
chr8	26248758	26265892	circ_263	9	+	0	0	0	0	0	0	9
chr5	179136873	179143295	circ_264	38	+	0	8	0	8	0	8	14
chr10	32573625	32573978	circ_265	5	-	0	0	0	0	0	0	5
chr6	105280916	105297121	circ_266	27	-	0	0	0	0	4	12	11
chr2	240274372	240275070	circ_267	12	-	0	0	0	0	5	0	7
chrX	70601592	70644088	circ_268	3	+	3	0	0	0	0	0	0
chr3	170102320	170108252	circ_269	7	+	0	0	0	0	7	0	0
chr6	150158473	150174296	circ_270	5	-	0	0	0	0	0	0	5
chr7	155499553	155511137	circ_271	259	+	6	10	13	29	34	75	92
chr19	39883103	39884277	circ_272	15	+	0	0	0	0	0	0	15
chr18	688573	706578	circ_273	8	-	0	0	0	0	8	0	0
chr9	127688987	127701145	circ_274	4	-	0	0	0	0	0	0	4
chr8	15480588	15531345	circ_275	45	+	7	6	0	0	9	0	23
chr16	24762046	24769920	circ_276	20	+	0	0	0	0	6	0	14
chr3	67797194	67818857	circ_277	22	+	0	0	0	0	11	0	11
chr16	53281204	53281415	circ_278	3	+	0	0	0	0	3	0	0
chr6	149208121	149285699	circ_279	18	+	0	0	0	0	0	0	18
chr17	2861052	2867362	circ_280	7	+	0	0	0	0	0	0	7
chr16	68307697	68309152	circ_281	22	+	0	0	0	0	0	0	22
chr11	68115314	68133170	circ_282	51	+	0	0	0	0	0	7	44
chr10	99196947	99201016	circ_283	5	-	0	0	0	0	5	0	0
chr17	38282435	38282659	circ_284	41	+	0	12	0	0	5	11	13
chr1	28362054	28374937	circ_285	54	-	0	0	0	0	13	15	26
chr9	110068659	110081160	circ_286	12	+	0	4	0	0	0	0	8
chr21	45012105	45033828	circ_287	4	-	0	0	0	0	4	0	0
chr19	11226769	11227674	circ_288	29	+	0	0	0	0	0	25	4
chr10	31662050	31676195	circ_289	54	+	0	0	0	0	15	12	27
chr16	89379724	89383483	circ_290	40	-	0	0	13	0	6	0	21
chr2	136467002	136467801	circ_291	63	+	0	7	0	0	5	0	51
chr9	33944362	33948585	circ_292	14	-	0	0	0	0	6	0	8
chr1	19670851	19684057	circ_293	7	-	0	0	0	0	0	7	0
chr8	26439484	26441499	circ_294	14	+	0	0	0	0	0	0	14
chr5	14304569	14336836	circ_295	12	+	0	0	0	0	3	0	9
chr17	58372043	58379065	circ_296	3	-	0	0	0	0	3	0	0
chr22	22024201	22029404	circ_297	88	+	0	0	8	8	0	50	22
chr3	149613259	149639014	circ_298	78	+	0	14	0	0	12	0	52
chr1	8555122	8601377	circ_299	57	-	0	6	0	0	8	8	35
chr3	75790426	75790887	circ_300	19	-	0	0	0	0	0	0	19
chr16	746772	747419	circ_301	98	-	4	7	0	0	32	0	55
chr7	74119495	74131270	circ_302	129	+	5	6	0	0	33	15	70
chr9	115200710	115204050	circ_303	19	+	5	6	0	0	0	0	8
chr20	398169	398574	circ_304	4	+	0	0	0	0	4	0	0
chr4	77065301	77065626	circ_305	160	-	3	9	0	9	11	68	60
chr2	43732760	43755127	circ_306	11	-	0	0	0	0	4	0	7
chr14	50131343	50141145	circ_307	82	-	0	0	5	14	0	31	32
chr6	57058639	57075243	circ_308	70	-	0	7	0	0	0	55	8
chr12	42748962	42792796	circ_309	285	+	7	17	9	14	31	36	171
chr17	20149238	20200390	circ_310	6	+	0	0	0	0	6	0	0
chr10	13169744	13178897	circ_311	27	+	0	0	0	0	10	0	17
chr10	70513608	70532856	circ_312	3	+	0	0	0	3	0	0	0
chr19	37579940	37582023	circ_313	154	+	0	0	7	9	9	63	66
chr1	21377358	21415706	circ_314	354	-	11	21	5	5	61	30	221
chr15	72313258	72338975	circ_315	5	-	0	0	0	0	0	0	5
chr9	21854629	21859424	circ_316	3	+	0	0	0	0	3	0	0
chr2	72692288	72707879	circ_317	3	-	0	0	0	0	0	0	3
chr8	28827559	28828036	circ_318	9	+	0	0	0	0	0	9	0
chr17	29483000	29533389	circ_319	4	+	0	0	0	0	0	0	4
chr6	87925620	87943245	circ_320	32	+	8	8	0	0	0	0	16
chr20	34243123	34246904	circ_321	14	-	0	0	0	0	6	0	8
chr11	85961337	85963282	circ_322	22	+	3	0	0	0	0	0	19
chr6	101246588	101253946	circ_323	3	-	0	0	0	0	3	0	0
chr22	40859224	40948371	circ_324	12	-	0	0	0	0	0	0	12
chr3	179399665	179408089	circ_325	9	+	0	0	0	0	0	0	9
chr13	60348322	60385057	circ_326	5	-	0	0	0	0	5	0	0
chr17	49278952	49280589	circ_327	18	-	5	0	0	0	0	0	13
chr11	1307231	1317024	circ_328	23	-	0	0	0	0	0	23	0
chr13	45523856	45533709	circ_329	16	-	0	0	0	0	0	0	16
chr10	49609654	49618211	circ_330	74	+	0	8	0	4	21	13	28
chr17	19823348	19839743	circ_331	32	-	5	0	0	0	4	0	23
chr7	133059581	133060360	circ_332	8	+	0	0	0	0	0	0	8
chr7	97816188	97820189	circ_333	5	+	0	0	0	0	5	0	0
chr2	178096616	178098999	circ_334	90	-	0	0	7	9	11	35	28
chr14	91947919	91957146	circ_335	22	-	0	4	0	0	5	0	13
chr16	2807472	2810500	circ_336	24	+	0	0	0	0	4	0	20
chr9	74810419	74817658	circ_337	21	+	0	0	0	0	6	0	15
chr9	138773478	138774924	circ_338	2307	-	53	123	115	138	378	702	798
chr16	69820898	69833198	circ_339	14	+	0	0	0	0	5	0	9
chr5	78915434	78919312	circ_340	16	+	0	0	0	0	6	0	10
chr9	2804256	2812362	circ_341	40	-	0	3	0	15	0	6	16
chr1	52956403	52975384	circ_342	19	-	0	4	0	0	0	0	15
chr13	99890680	99896878	circ_343	66	+	0	14	0	0	11	12	29
chr2	109388156	109389502	circ_344	191	+	4	12	11	8	19	28	109
chr1	193099303	193104719	circ_345	3	+	0	0	0	0	3	0	0
chr8	56910904	56912108	circ_346	3	+	0	0	0	0	3	0	0
chrX	48895534	48898095	circ_347	34	-	0	0	0	0	4	0	30
chr3	197431412	197432046	circ_348	4	-	0	0	0	0	4	0	0
chr9	97717458	97730083	circ_349	4	+	0	0	0	0	4	0	0
chr12	116534473	116668337	circ_350	3	-	3	0	0	0	0	0	0
chr12	27143382	27156323	circ_351	26	-	0	6	0	0	11	0	9
chr20	50273476	50307358	circ_352	16	-	0	4	0	0	6	0	6
chr12	472128	475270	circ_353	3	-	0	0	0	0	3	0	0
chr21	46548316	46564616	circ_354	93	+	0	12	0	0	31	0	50
chr2	240929490	240946787	circ_355	631	-	6	31	30	66	43	281	174
chr5	14270933	14287172	circ_356	15	+	0	0	0	0	3	0	12
chrX	135076944	135081127	circ_357	3	+	0	0	0	0	0	0	3
chr9	126319848	126439068	circ_358	4	-	0	0	0	0	4	0	0
chr11	14793482	14840755	circ_359	16	+	0	3	0	0	10	0	3
chr1	93159358	93170301	circ_360	33	-	0	4	0	9	0	11	9
chr15	50911941	50926753	circ_361	3	-	0	3	0	0	0	0	0
chr2	220038867	220039830	circ_362	14	-	0	0	0	0	0	0	14
chr8	25099710	25101273	circ_363	119	+	4	7	0	0	26	0	82
chrX	107838738	107846291	circ_364	3	+	0	0	0	0	3	0	0
chr7	129350213	129351416	circ_365	14	+	0	0	0	0	0	0	14
chr1	23356961	23385660	circ_366	32	+	0	0	0	0	3	12	17
chr11	68272612	68305359	circ_367	53	+	0	0	0	0	6	19	28
chr1	118035768	118045592	circ_368	19	+	0	0	0	0	3	0	16
chr19	9001830	9006766	circ_369	420	-	11	42	0	0	79	0	288
chr2	55582714	55602019	circ_370	11	-	0	0	0	0	0	11	0
chr10	69792534	69797926	circ_371	9	-	0	0	0	0	0	0	9
chr16	4801299	4803059	circ_372	6	-	0	0	0	0	0	0	6
chr15	58284902	58306479	circ_373	66	-	0	0	10	5	0	51	0
chr5	167984427	167996003	circ_374	34	-	0	0	0	5	0	13	16
chr9	19086731	19096767	circ_375	3	-	0	0	0	0	3	0	0
chr15	41648236	41668026	circ_376	24	+	6	0	0	0	10	0	8
chr10	22207707	22218070	circ_377	37	-	0	0	0	0	5	0	32
chr8	135521861	135533244	circ_378	49	-	0	0	0	0	20	0	29
chr10	103427642	103436193	circ_379	410	-	13	30	0	13	101	23	230
chr9	7011697	7015929	circ_380	6	+	0	0	0	0	6	0	0
chr18	12951853	12963370	circ_381	30	+	0	3	0	0	4	0	23
chr10	101667751	101668903	circ_382	16	-	0	0	0	0	3	0	13
chr13	26956950	26959479	circ_383	14	+	0	0	0	0	0	0	14
chr6	170162524	170168267	circ_384	9	+	0	0	0	0	5	0	4
chr15	41339605	41341618	circ_385	8	-	0	0	0	0	3	0	5
chr21	17150222	17163983	circ_386	7	+	0	0	0	0	0	0	7
chr11	34144005	34149146	circ_387	3	+	3	0	0	0	0	0	0
chr10	126097110	126100769	circ_388	41	-	0	4	4	16	0	17	0
chr2	242092890	242109282	circ_389	3	+	0	3	0	0	0	0	0
chr12	107236366	107254190	circ_390	22	+	0	0	0	0	5	0	17
chr13	100953713	100962162	circ_391	235	+	5	9	0	0	43	19	159
chr5	176370335	176397867	circ_392	4	-	0	0	0	0	4	0	0
chr16	70601313	70603044	circ_393	11	+	0	0	0	0	0	0	11
chr1	26623409	26624553	circ_394	3	-	0	0	0	0	3	0	0
chr17	30772778	30807649	circ_395	7	+	0	0	0	7	0	0	0
chr14	104488493	104491017	circ_396	9	+	0	0	0	0	0	0	9
chr12	6787292	6797392	circ_397	4	-	0	0	0	0	4	0	0
chr3	78763546	78767033	circ_398	29	-	4	0	0	0	0	0	25
chr12	42491243	42512973	circ_399	11	-	0	6	0	0	5	0	0
chr14	103296670	103342862	circ_400	19	+	0	0	0	0	0	19	0
chr1	109425097	109472597	circ_401	7	+	0	7	0	0	0	0	0
chr2	142237964	142243704	circ_402	4	-	0	0	0	0	4	0	0
chr8	103845283	103848769	circ_403	5	-	0	0	0	0	0	0	5
chr3	196648577	196657771	circ_404	4	+	0	0	0	0	0	0	4
chr17	53024621	53027487	circ_405	23	+	0	0	0	0	0	0	23
chr7	148514968	148516779	circ_406	5	-	0	0	0	0	0	5	0
chr8	101721360	101725409	circ_407	6	-	0	0	0	0	6	0	0
chr2	236494368	236503689	circ_408	21	+	0	0	0	0	4	0	17
chr10	14970014	14977563	circ_409	27	-	0	0	8	0	4	0	15
chr12	32866142	32875567	circ_410	35	+	0	6	0	0	9	0	20
chr22	19363153	19365589	circ_411	16	-	0	0	0	0	0	16	0
chr5	139574030	139574237	circ_412	188	+	0	4	9	7	20	52	96
chr7	6210165	6210945	circ_413	3	-	0	0	0	0	0	0	3
chr14	97299803	97304154	circ_414	8	+	0	0	0	0	8	0	0
chr3	43753200	43756550	circ_415	73	+	0	3	0	7	0	47	16
chr10	105073942	105093709	circ_416	30	-	0	0	0	0	3	0	27
chr6	90461149	90472249	circ_417	89	-	5	18	10	0	9	11	36
chr6	100006372	100009557	circ_418	34	-	0	0	0	0	7	0	27
chr1	168260397	168269721	circ_419	3	+	0	0	0	3	0	0	0
chr12	104682708	104709674	circ_420	4	+	0	0	0	0	4	0	0
chr21	16383490	16415895	circ_421	3	-	0	0	0	0	3	0	0
chrX	62875373	62898452	circ_422	38	-	0	0	0	0	3	0	35
chr2	17906523	17927218	circ_423	5	-	0	0	0	0	0	5	0
chr14	71880664	71881397	circ_424	10	+	0	0	0	0	0	0	10
chr12	39064530	39096723	circ_425	32	-	0	5	0	0	4	0	23
chr9	115030328	115060196	circ_426	238	-	0	22	5	0	21	64	126
chr12	70723202	70724249	circ_427	15	+	0	7	0	5	3	0	0
chr3	127801325	127806641	circ_428	13	-	0	8	0	5	0	0	0
chr6	5431273	5445737	circ_429	41	-	3	0	0	0	4	13	21
chr21	37711074	37717007	circ_430	119	-	0	0	0	0	0	76	43
chr5	619104	655699	circ_431	22	+	3	9	0	0	5	5	0
chr1	11181302	11182183	circ_432	53	-	0	0	3	8	3	11	28
chr13	20304378	20356931	circ_433	32	-	0	0	0	0	0	32	0
chr12	112676855	112677831	circ_434	6	-	0	0	0	0	6	0	0
chr9	100409773	100413655	circ_435	3	+	0	0	0	0	3	0	0
chr16	48290520	48311390	circ_436	20	+	0	4	0	0	0	0	16
chr11	120347369	120348235	circ_437	72	+	3	3	0	0	20	17	29
chr3	10018640	10028586	circ_438	3	-	0	0	0	0	0	0	3
chr1	40872407	40875507	circ_439	3	+	0	0	0	0	0	3	0
chr7	73634073	73635064	circ_440	5	+	0	0	0	0	0	0	5
chr3	186666642	186681714	circ_441	13	+	0	0	0	0	0	13	0
chr10	104809463	104816721	circ_442	3	+	0	0	0	0	0	0	3
chr15	49421673	49431850	circ_443	9	-	0	0	0	0	0	0	9
chr8	22332466	22333137	circ_444	87	+	0	13	0	8	11	34	21
chr12	51495717	51497546	circ_445	6	-	0	0	0	0	0	0	6
chr15	67000836	67008836	circ_446	35	+	0	0	0	0	17	0	18
chr11	110007387	110008139	circ_447	14	+	0	0	0	0	5	0	9
chr9	88200377	88211364	circ_448	25	-	0	0	0	0	0	0	25
chr5	10390443	10391843	circ_449	12	+	0	0	0	0	0	0	12
chr5	176665237	176666866	circ_450	17	+	0	0	0	0	7	0	10
chr4	151719232	151738409	circ_451	418	-	14	39	0	0	74	18	273
chr3	93707515	93722752	circ_452	10	+	0	0	0	0	3	0	7
chr22	28910744	28916563	circ_453	3	-	3	0	0	0	0	0	0
chr2	236877105	236878331	circ_454	10	+	0	0	0	0	0	10	0
chr3	107429298	107451870	circ_455	64	+	0	9	0	0	6	0	49
chr7	50358643	50367353	circ_456	206	+	0	0	21	30	0	155	0
chr19	34685382	34687668	circ_457	105	+	0	0	0	0	13	32	60
chr9	33932559	33933626	circ_458	9	-	0	0	0	0	0	0	9
chr10	98988903	99025882	circ_459	3	-	0	0	0	0	0	0	3
chrX	100381697	100403150	circ_460	6	+	0	0	0	0	0	6	0
chr1	63877596	63885111	circ_461	33	+	0	7	0	0	6	0	20
chr12	1289705	1346070	circ_462	20	+	0	0	0	0	0	0	20
chr15	90408726	90414778	circ_463	4	-	0	0	0	0	4	0	0
chr21	43267198	43280481	circ_464	3	-	0	0	0	0	3	0	0
chr6	36181656	36185787	circ_465	92	+	0	0	0	0	16	11	65
chr5	36207271	36227667	circ_466	10	-	0	0	0	0	0	0	10
chr10	71136689	71139851	circ_467	17	+	0	0	0	3	0	14	0
chr5	132227855	132228810	circ_468	79	-	0	11	0	0	27	10	31
chr15	94841429	94884153	circ_469	18	+	0	0	0	0	3	0	15
chr10	24955913	25003307	circ_470	20	-	0	0	0	0	0	0	20
chr8	42924697	42927450	circ_471	217	+	0	19	7	11	13	97	70
chr20	43703658	43706602	circ_472	10	+	0	0	0	0	3	7	0
chr19	10246411	10246963	circ_473	20	-	0	0	0	0	5	0	15
chr14	31050069	31050322	circ_474	19	+	0	0	0	0	0	19	0
chr9	99154679	99160596	circ_475	46	-	0	0	0	0	10	19	17
chr17	65924470	65925603	circ_476	35	+	0	0	0	0	3	0	32
chr17	73835919	73837082	circ_477	7	-	0	0	0	0	0	7	0
chr3	157839891	157841780	circ_478	1003	+	40	61	29	46	178	251	398
chr6	20546576	20548936	circ_479	50	+	0	7	0	8	13	14	8
chr12	104413407	104415269	circ_480	18	-	0	0	0	0	0	0	18
chr1	36814370	36823872	circ_481	25	-	0	0	0	0	0	25	0
chr5	34922321	34923339	circ_482	13	+	0	0	0	0	4	0	9
chr14	52977957	53011089	circ_483	15	-	0	0	0	0	3	0	12
chr16	88958289	88968064	circ_484	4	-	0	0	0	0	0	4	0
chr10	14890607	14897942	circ_485	9	+	0	0	0	0	0	0	9
chr2	230701563	230744844	circ_486	24	-	0	0	0	0	0	4	20
chr17	42161922	42165064	circ_487	32	-	0	0	0	0	5	8	19
chr9	126345447	126414402	circ_488	3	-	0	0	0	0	0	0	3
chr6	13652890	13659064	circ_489	27	-	0	0	0	0	9	0	18
chr14	31097414	31144271	circ_490	3	+	0	3	0	0	0	0	0
chr11	111914189	111922073	circ_491	3	+	0	0	0	0	3	0	0
chr2	26321530	26332775	circ_492	32	+	0	0	0	0	9	0	23
chr18	19345732	19399607	circ_493	60	+	7	15	0	0	0	0	38
chr1	16632297	16641930	circ_494	7	-	0	0	0	0	0	7	0
chr16	702535	703318	circ_495	3	-	0	0	0	0	3	0	0
chr17	49124735	49133843	circ_496	9	-	0	0	0	0	0	9	0
chr12	89996819	89998123	circ_497	11	-	3	0	0	0	5	0	3
chr16	89818545	89828430	circ_498	9	-	0	0	0	0	4	0	5
chr16	50102690	50104201	circ_499	3	+	0	0	0	0	3	0	0
chr1	204458943	204459878	circ_500	25	-	0	0	0	0	7	0	18
chr8	22899553	22900756	circ_501	50	-	0	0	0	0	23	0	27
chr22	46782298	46785396	circ_502	11	-	0	0	0	0	7	0	4
chr9	33998784	34017187	circ_503	11	-	0	0	0	0	0	0	11
chr7	16720925	16729531	circ_504	38	+	0	0	0	0	8	8	22
chr1	33290913	33295668	circ_505	72	+	4	9	0	11	15	0	33
chr22	35567427	35577710	circ_506	26	-	0	0	3	0	0	23	0
chr9	125920290	125936121	circ_507	19	-	0	0	0	0	0	0	19
chr8	54708206	54714456	circ_508	19	-	0	0	0	0	9	6	4
chr20	56846418	56847931	circ_509	26	-	0	7	0	0	7	12	0
chr17	1479890	1481617	circ_510	10	-	0	0	0	0	0	0	10
chr6	1960100	1961200	circ_511	44	-	0	3	0	0	8	7	26
chr15	65790201	65804902	circ_512	6	-	0	0	0	0	0	0	6
chr12	96717725	96728643	circ_513	203	-	8	18	0	0	37	14	126
chr10	34739244	34806087	circ_514	10	-	0	0	0	0	0	0	10
chr15	77134074	77154874	circ_515	4	-	0	0	0	0	4	0	0
chr3	47777523	47779600	circ_516	4	-	0	0	0	0	4	0	0
chr19	36579939	36580208	circ_517	54	+	0	0	0	0	6	14	34
chr6	43023282	43024183	circ_518	380	-	11	6	6	28	93	119	117
chr11	85687665	85692271	circ_519	8	-	0	0	0	0	0	0	8
chr2	10794606	10808849	circ_520	7	-	0	0	0	0	0	7	0
chr10	101591367	101606884	circ_521	10	+	0	5	0	0	5	0	0
chr1	151214598	151215043	circ_522	24	+	0	0	0	0	7	6	11
chr15	59963381	59972507	circ_523	21	-	0	0	0	0	0	10	11
chr12	102433645	102439897	circ_524	21	-	0	0	0	0	0	0	21
chr20	43547546	43550372	circ_525	7	+	0	0	0	0	0	7	0
chr13	41207283	41219635	circ_526	22	-	0	0	0	0	4	0	18
chr8	68200189	68214701	circ_527	11	-	0	0	0	0	0	0	11
chr6	7176887	7182315	circ_528	10	+	0	0	0	0	0	0	10
chr1	168032858	168037701	circ_529	22	+	0	0	0	0	0	0	22
chr8	121426229	121444363	circ_530	21	-	0	0	0	0	6	15	0
chr16	68900981	68914533	circ_531	24	+	0	3	0	0	7	0	14
chr10	7262372	7327916	circ_532	53	-	0	8	0	0	12	0	33
chr18	12363780	12371690	circ_533	9	-	0	0	0	0	0	9	0
chr10	1046616	1053068	circ_534	8	+	0	0	0	0	8	0	0
chr3	17549965	17628049	circ_535	5	-	0	0	0	0	5	0	0
chr16	70566381	70569323	circ_536	18	+	0	0	0	0	4	7	7
chr10	91511102	91522592	circ_537	127	+	14	35	9	11	5	7	46
chr11	65271199	65271402	circ_538	30	+	0	0	0	0	0	0	30
chr16	511403	539000	circ_539	6	+	0	0	0	0	6	0	0
chr19	58372719	58373938	circ_540	3	+	0	0	0	0	3	0	0
chr7	129668741	129688984	circ_541	8	-	0	0	0	0	0	0	8
chr15	63821212	63829355	circ_542	76	+	3	3	0	0	3	19	48
chr16	85023909	85029613	circ_543	14	-	0	0	0	0	5	9	0
chr13	49742748	49749677	circ_544	45	+	0	8	0	0	3	0	34
chr11	66133406	66134035	circ_545	18	-	0	0	0	0	3	15	0
chr16	27345636	27351594	circ_546	5	+	0	0	0	0	0	0	5
chr16	89164998	89178654	circ_547	11	+	0	0	0	0	0	11	0
chr11	70221023	70222706	circ_548	3	+	0	0	0	0	3	0	0
chr7	100454489	100454798	circ_549	24	+	0	0	0	0	12	12	0
chr17	64492318	64510584	circ_550	157	+	6	8	0	4	45	32	62
chr1	202385914	202398057	circ_551	65	+	0	10	0	0	0	0	55
chr7	151188028	151195266	circ_552	44	-	0	0	0	0	3	26	15
chr10	102003454	102006692	circ_553	14	-	0	0	0	0	4	0	10
chr10	86177526	86185649	circ_554	284	+	11	29	0	0	53	56	135
chr12	70193988	70195501	circ_555	458	+	11	19	0	10	121	104	193
chr6	169982931	170013752	circ_556	8	-	0	0	0	0	0	0	8
chr1	6727768	6741097	circ_557	68	-	3	0	7	7	9	16	26
chr13	20638590	20657172	circ_558	7	+	0	3	0	0	0	0	4
chr18	13666477	13671972	circ_559	29	-	0	0	0	0	8	13	8
chr6	30627248	30628019	circ_560	3	-	0	0	0	0	3	0	0
chr10	24954643	24959326	circ_561	4	-	0	0	0	0	0	0	4
chr12	117273764	117274087	circ_562	28	+	0	0	0	0	0	0	28
chr3	73004248	73016870	circ_563	11	+	0	0	0	0	0	0	11
chr5	77316515	77335098	circ_564	4	-	0	0	0	0	4	0	0
chr5	153674375	153677639	circ_565	19	+	0	0	0	0	0	7	12
chr7	128898421	128918194	circ_566	3	-	0	0	3	0	0	0	0
chr8	68211443	68213615	circ_567	10	-	0	0	0	0	0	0	10
chr11	102033186	102076805	circ_568	10	+	0	0	0	0	0	0	10
chr6	34935015	34937943	circ_569	66	+	4	0	0	0	31	14	17
chr7	38857416	38869928	circ_570	12	-	0	0	0	0	0	0	12
chr8	93872454	93880914	circ_571	7	-	0	0	0	0	0	7	0
chr15	99250790	99442850	circ_572	18	+	0	0	0	0	0	0	18
chr19	1036128	1036561	circ_573	21	+	0	0	0	0	5	16	0
chr10	70945742	70947512	circ_574	8	+	0	0	0	0	5	0	3
chr10	35349801	35360267	circ_575	87	-	0	0	0	0	15	24	48
chr2	43625109	43657441	circ_576	10	-	0	0	0	0	0	0	10
chr10	30604891	30605139	circ_577	33	-	0	0	0	0	0	20	13
chr8	125516515	125535243	circ_578	13	-	0	0	0	0	0	0	13
chr11	47647225	47656286	circ_579	4	-	0	0	0	0	4	0	0
chr4	2626988	2641586	circ_580	11	+	0	0	0	0	5	0	6
chr6	79735659	79752720	circ_581	4	-	0	0	0	0	0	0	4
chr5	64747301	64756165	circ_582	12	-	0	0	0	0	5	0	7
chr14	23416379	23417222	circ_583	20	-	0	0	0	0	0	8	12
chr10	96259977	96282210	circ_584	6	+	0	0	0	0	0	0	6
chr14	35269429	35272194	circ_585	17	-	0	0	0	0	3	0	14
chr6	128385902	128411137	circ_586	3	-	3	0	0	0	0	0	0
chr15	78885433	78885970	circ_587	4	+	0	4	0	0	0	0	0
chr9	33948371	33948585	circ_588	329	-	5	0	23	13	32	120	136
chr10	75069915	75072401	circ_589	4	-	0	0	0	0	4	0	0
chr19	11113704	11114073	circ_590	4	+	0	0	0	0	4	0	0
chr22	39034750	39035729	circ_591	17	-	0	0	0	0	4	0	13
chr21	40549360	40553804	circ_592	7	-	0	0	0	0	4	3	0
chr20	10536878	10541468	circ_593	75	+	3	0	3	0	8	34	27
chr20	48252837	48273239	circ_594	5	-	0	0	0	0	0	0	5
chr9	71668055	71679951	circ_595	3	+	3	0	0	0	0	0	0
chr14	67346656	67391009	circ_596	14	+	0	0	0	0	0	0	14
chr19	10284546	10288043	circ_597	54	-	0	0	0	0	0	20	34
chr2	171972124	171974367	circ_598	9	-	0	0	0	0	0	9	0
chr1	28785595	28793279	circ_599	5	+	0	0	0	0	0	0	5
chr15	41352064	41362745	circ_600	3	-	0	0	0	0	3	0	0
chr12	117402501	117426674	circ_601	80	+	0	6	0	0	12	0	62
chr1	232596632	232607274	circ_602	3	-	0	0	0	0	0	0	3
chr14	103804663	103806140	circ_603	10	+	0	10	0	0	0	0	0
chr22	29438482	29440878	circ_604	4	+	0	0	0	0	4	0	0
chr5	167995650	167996003	circ_605	80	-	0	0	0	4	5	36	35
chr12	28410134	28460682	circ_606	14	+	0	0	0	0	0	0	14
chr22	40982036	40990739	circ_607	24	-	0	0	0	0	0	0	24
chr16	28157414	28181230	circ_608	11	-	5	0	0	0	6	0	0
chr1	200729966	200730226	circ_609	57	+	0	0	0	0	22	0	35
chr3	171969049	171979873	circ_610	194	+	3	25	0	0	19	15	132
chr1	167988782	167992285	circ_611	31	+	0	0	0	0	5	9	17
chr9	96233422	96261168	circ_612	354	+	14	43	24	10	65	67	131
chr12	104705067	104709674	circ_613	7	+	0	0	0	0	7	0	0
chr20	51870037	51873110	circ_614	33	+	5	0	0	0	4	0	24
chr2	45704131	45715470	circ_615	27	-	0	0	0	0	10	0	17
chr2	54125006	54128696	circ_616	10	-	0	0	0	0	0	0	10
chr10	28408579	28420620	circ_617	79	-	6	10	0	0	19	0	44
chr8	42761315	42785315	circ_618	40	+	0	0	0	0	0	19	21
chr2	225400244	225422573	circ_619	200	-	7	17	0	0	44	25	107
chr15	58284902	58287337	circ_620	12	-	0	0	0	3	0	9	0
chr8	56854413	56866543	circ_621	4	+	0	0	4	0	0	0	0
chr12	13061176	13062105	circ_622	5	+	0	0	0	0	5	0	0
chr4	41145003	41179707	circ_623	78	-	0	0	0	0	22	0	56
chr8	141710989	141712806	circ_624	48	-	0	3	0	0	13	10	22
chr2	157406119	157414094	circ_625	5	+	0	0	0	0	5	0	0
chr10	12580258	12595355	circ_626	9	+	0	0	0	0	0	0	9
chr5	24535220	24537783	circ_627	46	-	0	10	0	0	13	0	23
chr2	32396355	32400430	circ_628	26	+	0	0	0	0	0	0	26
chr3	58235604	58256791	circ_629	3	+	0	0	0	0	3	0	0
chr19	49348626	49355583	circ_630	14	-	0	0	0	0	0	10	4
chr6	155129203	155139726	circ_631	6	+	0	0	0	0	0	0	6
chr18	33740894	33747185	circ_632	6	+	0	0	0	0	0	0	6
chr20	5939173	5944005	circ_633	6	+	0	0	0	0	6	0	0
chr12	64803741	64815251	circ_634	7	+	0	7	0	0	0	0	0
chr20	13509079	13539761	circ_635	4	-	0	0	0	0	0	0	4
chr15	66828270	66839043	circ_636	107	+	0	0	0	7	9	14	77
chr3	71090478	71102924	circ_637	149	-	5	16	0	3	20	22	83
chr3	152132729	152150709	circ_638	43	+	0	0	0	4	3	28	8
chr11	20424464	20429578	circ_639	16	+	0	0	0	0	3	6	7
chrX	128674720	128722240	circ_640	14	-	0	0	0	0	0	0	14
chr2	61717776	61761038	circ_641	3	-	3	0	0	0	0	0	0
chr17	530413	534868	circ_642	7	-	0	0	0	0	0	0	7
chr8	48845579	48846650	circ_643	5	-	0	0	0	0	5	0	0
chr11	61089066	61090566	circ_644	4	-	0	0	0	0	4	0	0
chr8	18622958	18712892	circ_645	21	-	0	0	0	0	6	0	15
chr14	89305795	89327676	circ_646	4	+	0	0	0	0	4	0	0
chr3	8977554	8990254	circ_647	51	-	0	0	0	0	13	8	30
chr5	112327850	112337371	circ_648	7	+	0	0	0	0	0	0	7
chr11	77823695	77838482	circ_649	9	-	0	0	9	0	0	0	0
chr1	220310150	220311385	circ_650	6	+	0	0	0	0	6	0	0
chr19	2125619	2126392	circ_651	5	-	0	0	5	0	0	0	0
chr17	2894590	2923889	circ_652	12	+	0	0	0	0	3	0	9
chr7	92118606	92119225	circ_653	9	-	0	0	0	0	0	0	9
chr18	20572710	20576425	circ_654	5	+	0	0	0	0	5	0	0
chr2	32399131	32409407	circ_655	328	+	11	23	0	0	76	13	205
chr16	1866893	1870015	circ_656	11	-	0	0	0	0	0	0	11
chr16	4029116	4043511	circ_657	3	-	0	0	0	0	3	0	0
chr13	99127074	99134575	circ_658	12	-	0	0	0	0	4	0	8
chr22	26422410	26423656	circ_659	8	+	0	0	0	0	0	8	0
chr15	50875285	50884823	circ_660	9	-	0	0	0	0	0	0	9
chr2	128944256	128945188	circ_661	30	+	0	0	0	0	7	16	7
chr6	110448671	110481935	circ_662	24	-	4	0	0	0	5	0	15
chr14	68228082	68229536	circ_663	52	-	0	5	0	0	10	8	29
chr1	150413398	150415759	circ_664	9	+	0	0	0	0	3	0	6
chr6	155095122	155114110	circ_665	13	+	0	0	0	3	5	0	5
chr12	102301963	102313979	circ_666	8	+	3	0	0	0	5	0	0
chr18	19371334	19399607	circ_667	5	+	0	5	0	0	0	0	0
chr17	2297336	2298748	circ_668	32	-	0	0	0	0	3	11	18
chr8	141582910	141616013	circ_669	44	-	0	0	0	0	6	20	18
chr1	59147456	59150923	circ_670	13	-	0	0	0	0	0	13	0
chr8	42317413	42330172	circ_671	29	-	0	0	0	0	5	13	11
chr10	94234597	94267962	circ_672	5	-	0	0	0	0	0	0	5
chr10	35467816	35495979	circ_673	7	+	0	0	0	0	7	0	0
chr6	128505576	128563747	circ_674	12	-	0	0	0	0	0	0	12
chr8	99538969	99592017	circ_675	3	-	0	0	0	0	0	3	0
chr1	1191424	1203372	circ_676	88	-	0	0	10	14	0	49	15
chr18	53017589	53018234	circ_677	63	-	0	0	0	3	0	60	0
chr1	47725960	47737913	circ_678	9	-	0	6	0	0	3	0	0
chr1	212236225	212238371	circ_679	34	+	0	0	0	0	11	0	23
chr17	2894590	2901670	circ_680	6	+	0	0	0	0	0	0	6
chr18	74807323	74817242	circ_681	4	-	0	0	0	0	0	0	4
chr7	132738876	132739917	circ_682	63	-	0	0	4	10	12	0	37
chr4	77045801	77053872	circ_683	5	-	0	0	0	0	5	0	0
chr7	12370622	12410490	circ_684	6	-	0	0	6	0	0	0	0
chr15	67457232	67459191	circ_685	20	+	0	8	0	0	0	0	12
chr17	19812493	19835291	circ_686	3	-	0	0	0	0	3	0	0
chr10	119100490	119104960	circ_687	126	-	0	11	0	10	5	36	64
chr14	65031468	65035165	circ_688	3	+	0	0	0	0	3	0	0
chr1	215749243	215760028	circ_689	9	+	0	0	0	0	0	0	9
chr18	756556	775113	circ_690	3	-	0	0	0	0	0	3	0
chr11	12883796	12904672	circ_691	18	+	0	0	0	0	0	0	18
chr13	46077378	46085989	circ_692	4	+	0	0	0	0	4	0	0
chrX	41043250	41045895	circ_693	29	+	0	0	0	0	0	0	29
chr6	33740268	33754551	circ_694	3	-	0	0	0	0	3	0	0
chr2	201790558	201802689	circ_695	9	-	0	0	0	0	0	0	9
chr3	5215701	5216099	circ_696	32	+	5	0	0	0	10	3	14
chr8	28013458	28019595	circ_697	165	+	0	6	5	0	29	39	86
chr10	105371337	105377071	circ_698	8	-	0	0	0	0	0	0	8
chr7	101740643	101758553	circ_699	11	+	0	0	0	0	0	0	11
chr8	33229628	33247316	circ_700	3	-	0	0	0	0	0	0	3
chr2	136094740	136103205	circ_701	3	-	0	0	0	0	3	0	0
chr1	184701970	184718726	circ_702	4	-	0	0	0	0	4	0	0
chr11	102076623	102098312	circ_703	27	+	0	0	0	0	4	0	23
chr16	68909056	68914533	circ_704	10	+	0	0	0	0	0	0	10
chr8	134551879	134558169	circ_705	3	-	0	0	0	0	3	0	0
chr3	195974237	195975194	circ_706	13	-	0	0	0	0	0	0	13
chr18	196636	199316	circ_707	146	+	4	13	0	8	38	28	55
chr10	69792534	69804320	circ_708	19	-	0	0	0	0	6	0	13
chr2	10799297	10808849	circ_709	58	-	0	4	0	0	14	22	18
chr7	102517913	102518897	circ_710	11	-	0	0	0	0	0	11	0
chr7	17885217	17890587	circ_711	105	-	0	17	6	0	18	12	52
chr11	108544193	108550287	circ_712	3	+	0	0	0	0	0	3	0
chr8	117668094	117671219	circ_713	353	-	11	36	3	13	65	56	169
chr3	183515710	183516777	circ_714	22	+	0	0	0	5	0	0	17
chr9	18657636	18662071	circ_715	4	+	0	0	0	0	4	0	0
chr2	236839408	236877267	circ_716	53	+	0	0	0	0	12	5	36
chr10	35321362	35338693	circ_717	3	-	0	0	0	0	3	0	0
chr18	74561481	74593468	circ_718	72	+	0	4	0	13	7	13	35
chr17	71238382	71239142	circ_719	4	+	0	0	0	0	0	4	0
chr11	46568662	46570050	circ_720	4	-	0	0	0	0	4	0	0
chr12	6690209	6690980	circ_721	22	-	0	0	0	6	0	4	12
chr3	15137479	15138217	circ_722	6	-	0	0	0	0	6	0	0
chr2	158655938	158675071	circ_723	99	-	5	9	5	0	22	14	44
chr19	46345507	46347458	circ_724	21	-	0	0	0	0	7	0	14
chr12	51173922	51203372	circ_725	148	+	0	5	0	3	17	6	117
chr6	144086397	144086935	circ_726	34	+	0	0	0	0	0	19	15
chr19	34818325	34830897	circ_727	5	+	0	0	0	0	0	0	5
chr5	137320945	137356886	circ_728	16	-	0	6	0	0	0	0	10
chr19	8998697	9006766	circ_729	50	-	3	0	0	0	0	0	47
chr17	79058631	79060380	circ_730	3	+	0	0	0	0	3	0	0
chr18	74580640	74593468	circ_731	11	+	0	0	0	0	0	0	11
chr11	72712034	72726930	circ_732	11	-	0	0	0	0	0	0	11
chr2	32422412	32422895	circ_733	3	+	0	0	0	0	3	0	0
chr16	1675973	1691188	circ_734	65	+	5	5	7	6	6	14	22
chr19	19703314	19710174	circ_735	27	-	0	6	0	0	5	0	16
chr12	133357383	133360893	circ_736	41	-	0	0	0	0	12	19	10
chr16	72651081	72651452	circ_737	12	-	0	0	0	0	3	0	9
chr15	67523567	67529158	circ_738	43	-	4	8	0	3	7	0	21
chr11	77451775	77475734	circ_739	4	-	0	0	0	0	4	0	0
chr2	101638142	101650220	circ_740	7	-	0	0	0	0	0	0	7
chr16	9012887	9024254	circ_741	11	-	0	0	0	0	0	0	11
chr10	121275020	121286936	circ_742	19	-	0	0	0	11	0	8	0
chr12	95688047	95690034	circ_743	9	+	3	0	0	0	6	0	0
chr1	160206924	160213824	circ_744	21	-	0	0	0	0	0	3	18
chr1	9740769	9741193	circ_745	12	-	0	0	0	0	0	12	0
chr8	124089350	124113247	circ_746	23	+	3	4	0	0	5	0	11
chrX	21886584	21896810	circ_747	7	+	0	0	0	0	0	0	7
chr10	1130342	1151207	circ_748	192	+	8	13	7	11	23	23	107
chr5	79974745	80150135	circ_749	6	+	0	6	0	0	0	0	0
chr17	45247282	45259003	circ_750	5	-	0	0	0	0	5	0	0
chr3	47762155	47787483	circ_751	22	-	3	0	0	0	9	10	0
chr7	138552720	138554507	circ_752	3	-	0	0	0	0	3	0	0
chr11	68334481	68363686	circ_753	21	+	0	0	0	0	0	0	21
chr7	39243833	39247219	circ_754	6	+	0	0	0	6	0	0	0
chr3	47716964	47727660	circ_755	19	-	0	0	0	0	6	13	0
chr11	28056933	28058211	circ_756	23	-	0	0	0	0	0	23	0
chr20	33356266	33364251	circ_757	3	-	0	0	0	0	3	0	0
chr4	140037802	140060651	circ_758	36	-	0	5	0	0	7	0	24
chr3	50145502	50145737	circ_759	115	+	0	0	0	14	29	41	31
chr3	182602540	182616560	circ_760	7	+	0	0	0	0	0	7	0
chr8	37971709	37972518	circ_761	5	+	0	0	0	0	0	5	0
chr4	178272533	178274882	circ_762	17	+	0	0	0	0	3	14	0
chr3	196812450	196831876	circ_763	9	-	0	0	0	0	0	0	9
chr9	14146687	14155892	circ_764	125	-	0	12	0	0	26	0	87
chr16	30740286	30745329	circ_765	27	+	0	0	0	0	4	0	23
chr11	70222637	70224301	circ_766	15	+	0	0	0	0	0	0	15
chr12	57440335	57442127	circ_767	3	-	0	0	0	0	3	0	0
chr20	37612341	37634999	circ_768	4	+	0	0	0	0	0	0	4
chr10	120445494	120467099	circ_769	3	-	0	0	0	0	3	0	0
chr9	95018961	95050564	circ_770	6	-	0	6	0	0	0	0	0
chr1	22073559	22084276	circ_771	3	-	0	0	0	0	3	0	0
chr4	54248444	54250043	circ_772	7	+	0	0	0	0	0	0	7
chr1	54389576	54405770	circ_773	17	-	0	0	0	0	0	17	0
chr14	104411742	104422107	circ_774	3	+	0	0	0	0	3	0	0
chr21	42613745	42622828	circ_775	6	+	0	0	0	0	0	0	6
chr12	80060292	80062623	circ_776	6	-	0	0	0	0	0	0	6
chr20	45891031	45905539	circ_777	181	-	5	7	21	19	11	97	21
chr3	195800800	195803993	circ_778	4	-	0	0	0	0	4	0	0
chr2	36737125	36749456	circ_779	13	+	0	0	0	0	4	0	9
chr2	61456682	61459667	circ_780	54	-	0	0	0	0	0	24	30
chr15	44620882	44630515	circ_781	16	+	0	0	0	0	0	0	16
chr6	150157220	150174296	circ_782	75	-	8	0	0	0	20	0	47
chrX	74318776	74334669	circ_783	26	-	0	0	0	0	4	0	22
chr2	44132830	44153100	circ_784	41	-	0	7	0	0	8	0	26
chr16	67070541	67116242	circ_785	100	+	3	8	0	0	14	6	69
chr1	21167348	21191755	circ_786	5	-	0	0	0	0	0	0	5
chr3	132294615	132298402	circ_787	9	-	0	0	0	0	4	0	5
chr17	2929301	2930364	circ_788	25	+	0	0	0	0	9	0	16
chr18	54426095	54448887	circ_789	71	+	0	0	0	0	23	11	37
chr12	1289705	1313678	circ_790	9	+	0	0	0	0	0	0	9
chr1	236969443	237001899	circ_791	10	+	0	0	0	0	0	10	0
chr3	45554626	45565600	circ_792	6	+	0	0	0	0	0	0	6
chr3	56703727	56707753	circ_793	78	-	0	6	0	0	15	12	45
chr7	23433960	23435817	circ_794	30	-	0	0	0	0	0	15	15
chr19	54025109	54080107	circ_795	3	+	0	0	0	0	3	0	0
chrX	57358030	57367823	circ_796	10	+	0	0	0	0	10	0	0
chr2	165548730	165561615	circ_797	6	-	3	3	0	0	0	0	0
chr11	122162991	122193675	circ_798	10	-	0	0	0	0	4	0	6
chr6	160103505	160109274	circ_799	52	-	0	0	0	0	4	32	16
chr6	25605039	25606501	circ_800	25	+	0	0	0	0	8	0	17
chr17	73204621	73214401	circ_801	3	+	0	0	0	0	3	0	0
chr11	71693852	71701763	circ_802	14	+	0	0	0	0	0	0	14
chr1	20230759	20231480	circ_803	12	+	0	0	0	0	0	0	12
chr3	58242288	58253072	circ_804	29	+	0	0	0	0	9	0	20
chr17	79571573	79575848	circ_805	90	-	0	7	0	5	13	25	40
chr16	89291126	89292039	circ_806	98	+	0	0	15	0	8	0	75
chr18	21152037	21153538	circ_807	4	-	0	0	0	0	0	0	4
chr10	93841076	93851701	circ_808	109	-	0	7	0	0	34	5	63
chr17	18110128	18111689	circ_809	83	+	0	6	0	0	14	26	37
chr2	238881733	238882389	circ_810	53	+	0	0	0	5	0	21	27
chr11	94219089	94224131	circ_811	9	-	0	0	0	0	9	0	0
chr17	30696313	30700472	circ_812	9	-	0	0	9	0	0	0	0
chr12	57674140	57677839	circ_813	33	-	0	0	0	0	0	13	20
chr1	31465236	31501711	circ_814	6	-	0	0	6	0	0	0	0
chr4	109765674	109767375	circ_815	7	-	0	0	0	0	0	0	7
chr2	61597455	61597714	circ_816	76	-	4	4	0	0	4	12	52
chr22	40754867	40755310	circ_817	4	+	0	0	0	0	4	0	0
chr5	58764121	58828560	circ_818	15	-	0	0	0	0	0	0	15
chr9	100416079	100435063	circ_819	15	+	0	0	0	0	0	15	0
chr10	74594116	74631338	circ_820	3	+	0	0	0	0	3	0	0
chr14	39646615	39647120	circ_821	31	+	0	0	0	0	0	4	27
chr20	30370051	30385318	circ_822	11	+	3	8	0	0	0	0	0
chr19	11446122	11446459	circ_823	12	-	0	0	0	0	3	0	9
chr17	16062073	16068475	circ_824	3	-	0	0	0	0	3	0	0
chr15	51040309	51041943	circ_825	5	-	0	0	0	0	5	0	0
chr13	53007796	53009017	circ_826	45	-	0	0	0	0	4	0	41
chr4	83867410	83882629	circ_827	22	-	0	0	0	0	3	14	5
chr20	62407030	62436817	circ_828	7	-	0	0	0	0	0	0	7
chr9	17604594	17605447	circ_829	105	+	0	11	0	0	22	0	72
chr7	127013395	127017383	circ_830	84	-	3	5	10	20	0	37	9
chr2	109414883	109421464	circ_831	10	+	0	0	0	0	0	0	10
chr5	36217849	36227667	circ_832	9	-	0	0	0	0	0	0	9
chr10	50701162	50714058	circ_833	354	-	13	24	0	0	59	0	258
chr11	111477418	111491126	circ_834	70	+	0	0	0	0	23	0	47
chr20	48263501	48273239	circ_835	9	-	0	0	0	0	0	0	9
chr11	68153783	68157520	circ_836	12	+	0	0	0	0	0	0	12
chr16	72991325	72994093	circ_837	23	-	0	0	0	0	8	0	15
chr22	40948109	40983582	circ_838	4	-	0	0	0	0	0	0	4
chrX	19947902	19954016	circ_839	20	-	0	0	0	0	6	0	14
chr1	108690900	108703915	circ_840	37	-	0	0	0	0	0	0	37
chr4	183836075	183836728	circ_841	45	-	0	0	0	0	14	11	20
chr15	50935536	50955243	circ_842	43	-	0	0	0	5	13	6	19
chr1	150921597	150922001	circ_843	8	+	0	3	0	0	5	0	0
chr4	75040222	75067087	circ_844	40	+	3	0	0	3	5	0	29
chr6	136990420	137019820	circ_845	54	-	0	0	0	0	10	0	44
chr1	46054322	46056942	circ_846	6	+	0	0	0	0	0	0	6
chr13	101320832	101322823	circ_847	19	-	0	0	0	0	9	0	10
chr15	49517401	49531564	circ_848	162	+	8	5	0	0	41	42	66
chr12	57140564	57144979	circ_849	8	-	0	0	0	0	3	0	5
chr15	57458599	57490023	circ_850	13	+	0	0	0	0	0	0	13
chr19	48229068	48229481	circ_851	86	+	10	0	0	0	21	18	37
chr4	103635594	103647840	circ_852	33	-	0	0	0	0	6	0	27
chr6	16658006	16753578	circ_853	23	-	0	0	0	0	6	0	17
chr17	48796986	48814387	circ_854	3	+	0	0	0	0	0	0	3
chr7	134632258	134635265	circ_855	22	+	0	0	0	0	0	0	22
chr18	9117835	9126905	circ_856	32	+	0	0	0	0	0	32	0
chr2	44132830	44139697	circ_857	3	-	0	0	0	0	3	0	0
chr4	54249939	54257306	circ_858	7	+	0	0	0	0	0	0	7
chr2	109945679	109964405	circ_859	19	+	0	0	0	0	8	0	11
chr7	140859325	140912504	circ_860	35	+	0	0	0	0	6	0	29
chr1	51906018	51913807	circ_861	13	-	0	0	0	0	0	0	13
chr19	34818325	34821252	circ_862	4	+	0	0	0	0	4	0	0
chr20	31062403	31115716	circ_863	3	-	0	0	3	0	0	0	0
chr1	6867042	6913249	circ_864	12	+	4	0	0	0	0	0	8
chr1	40661303	40668286	circ_865	7	+	0	0	0	0	0	7	0
chr1	31742004	31764853	circ_866	21	-	0	0	0	0	3	0	18
chr5	56152426	56155742	circ_867	31	+	0	0	0	0	9	0	22
chr17	35797838	35802753	circ_868	7	+	0	0	0	0	0	0	7
chr1	154197559	154209612	circ_869	19	+	0	0	0	0	0	11	8
chr14	31813101	31844174	circ_870	19	-	0	4	0	0	0	0	15
chr20	50234028	50245611	circ_871	13	-	0	0	0	0	0	0	13
chr3	4558159	4562778	circ_872	228	+	10	29	0	0	48	5	136
chr1	235634163	235647831	circ_873	44	-	3	0	0	0	5	20	16
chr1	215747128	215753342	circ_874	24	+	4	0	0	0	4	16	0
chr19	14031369	14031735	circ_875	13	+	0	0	0	0	0	0	13
chr8	37727937	37735069	circ_876	97	-	0	6	6	7	6	42	30
chr5	58476420	58571223	circ_877	30	-	0	0	0	0	8	0	22
chr20	62500648	62505169	circ_878	11	+	0	0	0	0	3	0	8
chr15	66729083	66737045	circ_879	3	+	0	0	0	0	3	0	0
chr1	27087346	27089776	circ_880	21	+	0	0	0	3	0	0	18
chr11	68574934	68580044	circ_881	8	-	0	0	0	0	8	0	0
chr9	99797007	99797975	circ_882	3	-	0	0	0	0	3	0	0
chr12	124163735	124171582	circ_883	8	+	0	0	0	0	0	0	8
chr3	30713129	30715738	circ_884	6	+	0	0	0	0	0	0	6
chr14	31416295	31425448	circ_885	7	-	0	7	0	0	0	0	0
chr15	50940883	50955243	circ_886	73	-	3	4	0	0	31	6	29
chr5	134002512	134007576	circ_887	23	+	0	0	0	0	6	0	17
chr13	49580287	49649500	circ_888	10	+	0	0	0	0	0	0	10
chr1	176085759	176118210	circ_889	44	-	0	0	0	0	8	0	36
chr3	185316199	185331196	circ_890	53	+	0	12	0	0	0	13	28
chr12	1289705	1299218	circ_891	96	+	3	11	0	0	0	0	82
chr5	40728446	40747121	circ_892	26	-	0	0	0	0	8	0	18
chr1	70887248	70890099	circ_893	12	+	0	0	0	0	0	0	12
chr11	85707868	85714494	circ_894	536	-	7	11	40	34	75	234	135
chr13	50025688	50042096	circ_895	24	+	0	0	0	0	3	21	0
chr12	62687959	62696701	circ_896	8	+	0	0	0	0	0	0	8
chr10	128829913	128836080	circ_897	14	+	0	0	0	0	0	0	14
chr1	27056141	27059283	circ_898	80	+	0	11	0	0	0	41	28
chr18	18945987	18983955	circ_899	87	+	0	0	0	0	19	0	68
chr5	38996920	39003724	circ_900	16	-	0	0	0	0	5	0	11
chr10	49609654	49613024	circ_901	55	+	5	0	0	0	22	18	10
chr5	36166620	36177394	circ_902	13	+	0	0	0	0	0	0	13
chr19	11170428	11170863	circ_903	5	+	0	0	0	0	5	0	0
chr9	15874529	15920420	circ_904	18	+	0	0	0	0	8	0	10
chr21	34799190	34805178	circ_905	3	+	0	0	0	0	3	0	0
chr4	7006570	7016284	circ_906	8	+	0	0	0	0	0	8	0
chr3	122964745	122978436	circ_907	20	+	0	0	0	0	0	0	20
chr1	42693553	42744343	circ_908	13	-	0	0	0	0	0	0	13
chr16	11114049	11154879	circ_909	360	+	4	17	12	22	31	120	154
chr9	115038123	115060196	circ_910	9	-	0	0	0	0	9	0	0
chr15	40457253	40462882	circ_911	15	+	0	0	0	0	0	0	15
chr14	73544076	73550259	circ_912	25	+	0	0	0	0	9	0	16
chr13	95686858	95705438	circ_913	20	-	0	0	0	0	7	0	13
chr4	95494501	95507595	circ_914	54	+	0	0	0	0	4	12	38
chr5	72848603	72857113	circ_915	14	-	0	0	0	0	0	14	0
chr12	49398289	49406893	circ_916	10	-	0	0	0	0	4	0	6
chr22	41349558	41363888	circ_917	134	+	0	8	0	0	37	17	72
chr4	2701406	2702271	circ_918	18	+	0	0	0	0	0	18	0
chr7	5028693	5036429	circ_919	6	+	0	0	0	0	6	0	0
chr1	213037066	213046160	circ_920	76	+	5	6	0	3	18	15	29
chr17	4578568	4579179	circ_921	3	-	0	0	0	0	0	0	3
chr2	204354306	204362118	circ_922	4	-	0	0	0	0	4	0	0
chr7	143573081	143573715	circ_923	7	-	0	0	0	0	0	0	7
chr5	142675024	142693733	circ_924	41	-	0	0	0	0	5	0	36
chr1	225140371	225161855	circ_925	193	+	4	0	38	39	5	100	7
chr1	114440461	114444507	circ_926	7	-	0	0	0	0	0	0	7
chr2	24777257	24807429	circ_927	8	+	0	0	0	8	0	0	0
chr4	6995910	7002978	circ_928	149	+	0	0	0	8	10	82	49
chr1	47745912	47748131	circ_929	141	-	0	5	9	12	9	83	23
chr12	48477373	48495299	circ_930	11	-	0	0	0	0	4	0	7
chr18	56008269	56010335	circ_931	6	+	0	0	0	0	0	0	6
chr5	38523520	38530768	circ_932	876	-	40	120	0	0	153	6	557
chr11	34111725	34113603	circ_933	139	+	0	5	15	6	12	28	73
chr1	27267947	27268309	circ_934	128	+	3	0	0	5	17	44	59
chr16	89857810	89858955	circ_935	54	-	0	0	0	0	13	6	35
chr3	195016436	195022903	circ_936	14	-	0	0	0	0	5	0	9
chr13	75900332	75936743	circ_937	5	-	0	5	0	0	0	0	0
chr15	76914104	76975402	circ_938	7	-	0	0	0	0	3	0	4
chr6	532468	576882	circ_939	6	-	0	6	0	0	0	0	0
chr7	154751599	154754168	circ_940	3	-	0	0	0	0	3	0	0
chr1	64515362	64516388	circ_941	9	+	0	0	0	0	9	0	0
chr2	61447444	61450431	circ_942	3	-	0	0	0	0	0	0	3
chr1	23376879	23384058	circ_943	3	+	0	0	0	0	3	0	0
chr8	19589966	19610737	circ_944	43	-	0	0	0	0	0	0	43
chr20	2928627	2945848	circ_945	40	+	0	0	0	0	12	6	22
chr7	129679303	129688984	circ_946	254	-	6	20	12	25	36	69	86
chr1	63877596	63894797	circ_947	7	+	0	0	0	0	0	7	0
chr18	77170402	77171501	circ_948	6	+	0	0	0	0	0	6	0
chr10	27311486	27337908	circ_949	3	-	0	3	0	0	0	0	0
chr1	168073714	168074132	circ_950	3	-	0	0	0	0	0	0	3
chr19	3656402	3661999	circ_951	13	-	0	0	0	0	0	13	0
chr11	62348577	62349173	circ_952	9	-	0	0	0	5	4	0	0
chr19	46122317	46128076	circ_953	8	-	0	0	0	0	0	0	8
chr5	72285253	72286691	circ_954	3	+	0	0	0	0	3	0	0
chr9	111843118	111849622	circ_955	19	-	0	0	0	0	6	0	13
chr2	11389786	11427862	circ_956	3	-	0	0	0	0	3	0	0
chr1	151139409	151139890	circ_957	116	+	3	0	0	0	14	48	51
chr22	47393529	47433094	circ_958	3	+	0	0	0	0	3	0	0
chr17	35797838	35800763	circ_959	23	+	0	0	0	0	4	0	19
chr5	140960310	140963182	circ_960	49	-	0	0	0	12	7	20	10
chr20	17928129	17937681	circ_961	164	-	6	9	15	8	11	31	84
chr2	226512120	226516251	circ_962	15	+	0	0	0	0	0	0	15
chr22	19808120	19808898	circ_963	49	-	0	0	7	0	4	25	13
chrX	123189977	123191827	circ_964	8	+	0	0	0	0	5	0	3
chr21	38459546	38466390	circ_965	8	+	0	8	0	0	0	0	0
chr12	50848096	50860903	circ_966	3	+	0	0	0	0	0	0	3
chr11	68560782	68562379	circ_967	16	-	0	0	0	0	0	0	16
chr7	120906280	120911484	circ_968	14	+	0	0	0	0	0	14	0
chr15	85607600	85652361	circ_969	8	+	0	0	0	0	0	0	8
chr10	1130342	1132297	circ_970	15	+	0	0	0	0	0	15	0
chr15	65804632	65808129	circ_971	3	-	0	0	0	3	0	0	0
chr4	151119153	151125041	circ_972	24	+	0	0	0	0	0	0	24
chr20	44423983	44430097	circ_973	9	+	0	0	0	0	0	0	9
chr12	46633461	46633676	circ_974	3	-	3	0	0	0	0	0	0
chr5	179044051	179044912	circ_975	14	-	0	0	0	0	3	11	0
chr13	79896483	79911437	circ_976	5	-	0	0	0	0	0	0	5
chr5	134696186	134705832	circ_977	57	-	0	0	0	0	8	13	36
chr20	34446223	34459751	circ_978	27	+	5	0	0	0	6	0	16
chr13	95858785	95887088	circ_979	17	-	0	0	0	0	4	0	13
chr5	38991050	38996984	circ_980	114	-	4	0	0	0	17	22	71
chr17	44248220	44254638	circ_981	11	-	0	0	0	0	0	8	3
chr10	5827104	5828013	circ_982	12	-	0	0	0	0	0	0	12
chr16	69279504	69279718	circ_983	14	+	0	0	0	0	4	0	10
chr5	179132679	179134191	circ_984	42	+	0	0	0	7	9	8	18
chr19	45766370	45769539	circ_985	11	+	0	0	0	0	0	0	11
chr11	120346048	120348235	circ_986	3	+	0	0	0	0	3	0	0
chr12	80060292	80062188	circ_987	50	-	0	9	0	0	7	0	34
chr1	36367548	36367938	circ_988	5	+	0	0	0	0	0	0	5
chr3	51500818	51517852	circ_989	4	-	0	0	0	0	0	0	4
chr7	98530863	98533298	circ_990	7	+	0	0	0	0	0	0	7
chr20	34389412	34430666	circ_991	8	+	0	0	0	0	0	0	8
chr15	78836531	78839040	circ_992	16	+	0	0	0	0	3	0	13
chr2	159954148	159992809	circ_993	3	+	0	0	0	0	3	0	0
chr1	232561334	232568217	circ_994	20	-	0	0	0	0	5	0	15
chr17	80521229	80529746	circ_995	172	+	0	10	7	13	11	43	88
chr17	37034338	37054772	circ_996	11	+	0	0	0	0	0	0	11
chr5	56542126	56543042	circ_997	9	+	0	0	0	0	5	4	0
chr2	37463238	37475569	circ_998	15	+	0	0	0	0	0	0	15
chr5	112321531	112339774	circ_999	3	+	0	0	0	0	3	0	0
chr18	48444479	48466756	circ_1000	8	+	0	0	0	0	0	0	8
chr19	5071020	5082515	circ_1001	12	+	0	0	0	0	4	0	8
chr3	78987750	78999959	circ_1002	17	-	0	0	0	0	6	0	11
chr4	7770570	7780603	circ_1003	8	-	0	0	0	0	0	0	8
chr17	73808192	73809959	circ_1004	21	+	0	0	0	0	7	0	14
chr10	133747961	133761295	circ_1005	9	+	0	3	6	0	0	0	0
chr17	76694350	76705814	circ_1006	10	-	0	0	0	0	0	0	10
chr18	7013813	7037750	circ_1007	6	-	0	0	0	0	3	0	3
chr9	125751575	125752492	circ_1008	54	+	0	0	0	0	25	0	29
chr3	172016517	172028671	circ_1009	9	+	0	0	0	0	0	0	9
chr11	120929053	120930794	circ_1010	3	+	0	0	0	0	3	0	0
chr6	139262471	139269050	circ_1011	13	-	0	0	0	0	4	0	9
chr2	71575882	71577401	circ_1012	17	+	0	0	0	0	0	0	17
chr3	183435438	183446639	circ_1013	11	+	0	5	0	6	0	0	0
chr15	32909950	32910856	circ_1014	11	+	0	8	0	0	0	3	0
chr5	24593368	24611248	circ_1015	21	-	0	0	0	0	7	0	14
chr1	1805396	1811341	circ_1016	7	-	0	0	0	0	7	0	0
chr2	128631401	128631846	circ_1017	15	-	0	0	0	0	0	0	15
chr22	39111911	39113005	circ_1018	21	+	0	0	0	0	4	0	17
chr6	155095122	155099179	circ_1019	270	+	5	14	37	25	0	126	63
chr3	47779518	47787483	circ_1020	11	-	3	0	0	0	0	0	8
chr10	31644072	31647262	circ_1021	13	+	0	0	0	0	0	0	13
chrX	131518690	131526362	circ_1022	15	-	0	0	0	0	0	0	15
chr17	15928330	15930016	circ_1023	6	+	0	0	0	0	0	6	0
chr22	25771779	25777545	circ_1024	543	-	9	40	28	41	66	186	173
chr2	26486247	26500028	circ_1025	70	+	0	0	0	0	0	37	33
chr9	74810415	74817658	circ_1026	72	+	0	0	0	0	10	16	46
chr16	9009110	9024254	circ_1027	6	-	0	6	0	0	0	0	0
chr15	40301814	40311401	circ_1028	15	+	0	0	0	0	0	4	11
chr5	137342678	137354835	circ_1029	11	-	3	0	0	0	0	0	8
chr1	212480124	212506940	circ_1030	4	+	0	4	0	0	0	0	0
chr1	62166605	62189444	circ_1031	4	-	0	0	0	0	4	0	0
chr13	92345440	92417110	circ_1032	43	+	0	0	0	0	4	0	39
chr17	76388556	76400170	circ_1033	39	+	0	0	0	13	0	26	0
chr1	62905469	62907970	circ_1034	8	+	5	0	0	0	3	0	0
chr1	11174531	11174869	circ_1035	3	-	0	0	0	0	3	0	0
chr16	3735996	3740986	circ_1036	24	-	0	0	0	0	4	13	7
chr12	123270265	123276668	circ_1037	9	+	0	0	0	0	9	0	0
chr3	66293626	66313803	circ_1038	36	+	3	0	0	0	19	0	14
chr10	888871	890995	circ_1039	6	-	0	0	0	0	0	0	6
chr1	155695172	155697529	circ_1040	15	+	0	0	0	0	5	0	10
chr14	71455283	71462642	circ_1041	37	+	0	0	0	0	7	0	30
chr17	43350869	43351960	circ_1042	16	-	0	0	0	0	7	0	9
chr14	75247107	75269379	circ_1043	7	+	0	7	0	0	0	0	0
chr5	145547690	145552337	circ_1044	8	-	0	0	0	0	0	8	0
chr10	123629520	123683844	circ_1045	48	-	0	0	0	0	5	0	43
chr1	1693390	1696885	circ_1046	45	-	3	0	0	0	22	12	8
chr13	60453362	60499004	circ_1047	5	-	0	0	0	0	0	0	5
chr12	124856567	124862930	circ_1048	10	-	0	0	0	0	0	0	10
chr11	61039146	61042056	circ_1049	6	-	0	0	0	0	0	0	6
chr9	130106513	130107756	circ_1050	7	+	0	0	0	0	7	0	0
chr11	93480462	93490631	circ_1051	5	+	0	5	0	0	0	0	0
chr7	155465560	155473602	circ_1052	503	+	35	12	35	86	65	163	107
chr6	150059778	150063706	circ_1053	22	-	0	0	6	0	0	5	11
chr2	86385714	86393767	circ_1054	3	-	0	0	0	0	3	0	0
chr17	47869247	47874288	circ_1055	4	+	0	0	0	0	4	0	0
chr11	118625413	118629611	circ_1056	9	-	0	0	0	0	5	4	0
chr2	204354306	204356042	circ_1057	7	-	0	0	0	0	0	0	7
chr5	179996109	179998432	circ_1058	21	+	0	0	0	0	13	0	8
chr8	101271334	101287389	circ_1059	21	-	0	0	0	0	9	0	12
chr5	180668491	180669345	circ_1060	72	-	0	4	0	3	17	10	38
chrX	69561648	69573657	circ_1061	55	+	0	3	7	16	4	6	19
chr16	72984367	72994093	circ_1062	71	-	7	4	0	0	17	0	43
chr13	113845185	113854830	circ_1063	121	-	3	22	0	0	24	0	72
chr5	16763589	16766307	circ_1064	8	-	0	0	0	0	0	0	8
chr12	51064968	51074546	circ_1065	6	+	0	0	0	0	0	0	6
chr10	27406504	27410377	circ_1066	11	-	0	0	0	0	0	5	6
chrX	21869626	21871621	circ_1067	145	+	5	8	0	0	44	0	88
chr2	203589639	203591086	circ_1068	3	+	0	0	0	0	3	0	0
chr14	92537278	92548810	circ_1069	4	-	0	0	0	0	4	0	0
chr1	1735857	1737977	circ_1070	13	-	3	0	0	0	3	7	0
chr22	17281726	17288748	circ_1071	7	-	0	0	0	0	0	7	0
chr13	99536066	99537346	circ_1072	42	-	0	0	0	0	8	14	20
chr13	60667761	60707123	circ_1073	17	-	0	0	0	0	6	0	11
chr16	339439	364683	circ_1074	7	-	0	0	0	0	0	0	7
chr16	23091266	23093878	circ_1075	30	-	0	0	0	0	13	6	11
chr5	80071512	80088663	circ_1076	91	+	5	4	0	0	19	18	45
chr16	81009876	81031034	circ_1077	5	-	0	5	0	0	0	0	0
chr3	194947437	194963067	circ_1078	3	-	0	0	0	0	3	0	0
chr16	813276	813622	circ_1079	6	-	0	0	0	0	6	0	0
chr13	76134888	76143643	circ_1080	102	+	9	11	0	0	18	14	50
chr12	27199090	27219159	circ_1081	4	+	0	0	0	0	4	0	0
chr9	14146687	14180865	circ_1082	13	-	0	0	0	0	6	0	7
chr2	224743245	224760347	circ_1083	5	-	0	0	0	0	0	0	5
chr21	40600425	40601362	circ_1084	182	-	0	21	0	13	3	90	55
chr11	34186400	34186806	circ_1085	4	-	0	0	0	0	4	0	0
chr3	150293435	150299533	circ_1086	42	+	0	0	0	0	7	8	27
chr6	76331247	76357517	circ_1087	22	+	0	0	0	0	0	0	22
chr9	88284399	88327481	circ_1088	16	-	0	0	0	0	0	0	16
chr13	60384921	60413582	circ_1089	9	-	3	0	0	0	6	0	0
chr17	49294694	49302544	circ_1090	18	-	0	0	0	0	0	0	18
chr21	44424435	44445057	circ_1091	12	+	0	0	0	0	0	0	12
chr17	30694790	30700472	circ_1092	5	-	0	0	0	0	0	5	0
chr18	7888103	7906581	circ_1093	9	+	0	0	0	0	4	0	5
chr1	58971731	58993007	circ_1094	5	-	0	0	0	0	5	0	0
chr7	130630478	130652276	circ_1095	5	-	0	0	0	0	5	0	0
chr1	242045217	242048809	circ_1096	5	+	0	0	0	0	0	0	5
chr15	44898222	44900803	circ_1097	12	-	0	0	0	0	0	0	12
chr16	4500400	4505781	circ_1098	27	+	0	0	0	0	4	15	8
chr16	11988810	11991892	circ_1099	206	-	18	17	0	7	26	33	105
chr19	54964835	54965588	circ_1100	10	-	0	0	0	0	10	0	0
chr5	111594925	111602027	circ_1101	16	-	0	0	0	0	3	0	13
chr12	122369651	122380881	circ_1102	3	+	0	0	0	3	0	0	0
chr3	47777523	47814426	circ_1103	53	-	0	0	0	0	3	39	11
chr21	47808656	47811291	circ_1104	7	+	0	0	0	0	0	0	7
chr19	1625574	1632404	circ_1105	27	-	0	0	0	0	11	16	0
chr12	14609494	14619524	circ_1106	4	+	0	0	0	0	0	0	4
chr2	159389691	159459616	circ_1107	77	+	0	9	0	0	6	0	62
chr4	83852095	83867627	circ_1108	19	-	0	0	0	0	0	0	19
chr3	50004902	50012825	circ_1109	94	+	5	9	0	25	0	28	27
chr12	123707584	123712163	circ_1110	4	-	0	0	0	0	4	0	0
chr1	154207066	154218851	circ_1111	3	+	0	0	0	0	3	0	0
chr5	134705095	134705832	circ_1112	100	-	0	0	0	0	16	30	54
chr10	21903759	21940697	circ_1113	16	+	0	0	0	0	5	0	11
chr3	56705627	56707753	circ_1114	15	-	0	0	0	0	7	0	8
chr5	148899852	148904734	circ_1115	6	-	0	0	0	0	0	0	6
chr5	38481400	38530768	circ_1116	6	-	0	6	0	0	0	0	0
chr6	82891595	82914675	circ_1117	6	-	0	0	0	0	6	0	0
chr3	196626536	196630481	circ_1118	9	+	0	0	0	0	9	0	0
chr3	33441680	33467233	circ_1119	12	-	0	0	0	5	3	0	4
chr2	219423220	219425606	circ_1120	5	-	0	0	0	0	0	0	5
chr3	171799152	171851336	circ_1121	6	+	0	0	0	0	6	0	0
chr13	100982814	100992513	circ_1122	20	+	0	0	0	0	11	0	9
chr8	22429230	22429959	circ_1123	3	+	0	0	0	0	3	0	0
chr6	111067328	111095140	circ_1124	65	-	0	9	0	0	6	0	50
chr19	11168930	11170863	circ_1125	21	+	0	0	0	0	4	5	12
chr10	18816516	18825125	circ_1126	45	+	0	0	0	0	10	0	35
chr8	67484716	67514758	circ_1127	5	-	0	0	0	0	0	0	5
chr21	40590077	40590586	circ_1128	46	-	0	0	0	0	10	16	20
chrX	67268257	67273652	circ_1129	3	-	0	0	0	0	0	0	3
chr4	83765538	83770130	circ_1130	3	-	0	0	0	0	3	0	0
chr18	20586325	20596887	circ_1131	12	+	0	0	0	0	0	0	12
chr10	89468952	89503398	circ_1132	3	+	0	0	0	0	3	0	0
chr6	108676857	108723258	circ_1133	5	+	0	0	0	0	5	0	0
chr3	16327848	16345099	circ_1134	31	+	0	0	0	7	0	9	15
chr2	128896290	128903541	circ_1135	3	+	0	0	0	0	0	3	0
chr10	70196767	70229920	circ_1136	7	-	0	0	0	7	0	0	0
chr15	59480316	59510286	circ_1137	25	-	0	0	0	0	0	0	25
chr16	69279504	69304188	circ_1138	40	+	0	0	0	0	7	0	33
chr12	51034506	51054102	circ_1139	3	+	0	0	0	0	3	0	0
chr12	111951160	111957880	circ_1140	83	-	0	0	0	4	19	10	50
chr2	228395806	228401420	circ_1141	5	+	0	0	0	0	0	0	5
chr3	149563797	149619949	circ_1142	103	+	0	17	0	0	22	0	64
chr18	76886266	76953263	circ_1143	12	+	0	0	0	0	0	0	12
chr6	82933156	82941559	circ_1144	11	-	0	7	0	0	4	0	0
chr1	29362337	29365938	circ_1145	127	+	0	0	7	11	7	83	19
chr1	150307405	150307712	circ_1146	13	+	0	0	0	0	0	13	0
chr8	19680811	19688070	circ_1147	7	+	0	0	0	0	0	0	7
chr10	17645558	17646046	circ_1148	52	-	4	0	0	0	9	0	39
chr2	61725807	61729445	circ_1149	3	-	0	0	0	3	0	0	0
chr7	56049902	56065142	circ_1150	6	+	0	0	0	0	0	0	6
chr20	10430003	10438879	circ_1151	8	+	0	0	0	0	8	0	0
chr5	157230657	157244555	circ_1152	7	-	0	0	0	0	0	0	7
chr8	130915557	130947880	circ_1153	7	-	0	0	0	0	0	0	7
chr12	46339031	46357971	circ_1154	40	-	5	4	0	0	9	0	22
chr1	156294762	156304709	circ_1155	68	-	0	8	0	0	13	35	12
chr2	65318116	65325200	circ_1156	11	-	0	0	0	0	0	0	11
chr5	68487621	68492936	circ_1157	9	+	0	0	0	0	9	0	0
chr11	87013337	87017047	circ_1158	8	+	0	0	0	0	0	0	8
chr12	31568300	31586182	circ_1159	3	-	0	0	0	0	0	0	3
chr5	5441224	5444439	circ_1160	32	+	0	0	0	0	7	0	25
chr12	112150301	112153766	circ_1161	5	+	0	0	0	0	0	0	5
chr2	172330375	172333460	circ_1162	6	+	0	0	0	0	6	0	0
chr9	114332370	114348445	circ_1163	21	-	0	0	0	0	4	0	17
chr1	21306826	21377487	circ_1164	16	-	0	0	0	0	0	0	16
chr20	50875759	50876936	circ_1165	4	+	0	0	0	0	0	4	0
chr18	21644103	21649235	circ_1166	566	+	30	33	0	0	177	0	326
chr5	77745756	77755185	circ_1167	23	+	0	0	0	0	4	0	19
chr17	79249768	79250933	circ_1168	3	-	0	0	0	0	0	3	0
chr4	2129839	2133017	circ_1169	13	-	0	0	0	0	0	0	13
chr1	247319707	247323169	circ_1170	11	-	0	0	0	0	0	11	0
chr12	20766376	20807139	circ_1171	28	+	0	15	0	0	0	0	13
chr21	45053152	45064273	circ_1172	10	-	0	0	0	0	0	0	10
chr12	102569260	102576405	circ_1173	7	+	0	0	0	0	0	0	7
chr12	1399017	1481143	circ_1174	13	+	0	0	0	0	13	0	0
chr8	30958364	30969315	circ_1175	12	+	0	0	0	0	0	12	0
chr7	33185853	33217203	circ_1176	39	+	3	0	0	0	8	0	28
chr10	70507130	70509442	circ_1177	21	+	0	0	0	0	0	12	9
chr18	23895192	23915195	circ_1178	24	+	0	0	0	0	0	24	0
chr13	111274562	111279894	circ_1179	22	+	0	0	0	0	11	11	0
chr12	20790033	20803534	circ_1180	18	+	0	0	0	0	5	0	13
chr16	89949758	89954125	circ_1181	4	+	0	4	0	0	0	0	0
chr9	128305337	128348006	circ_1182	3	-	0	0	0	0	3	0	0
chr10	120445494	120450915	circ_1183	6	-	0	0	0	0	6	0	0
chr10	128768965	128807068	circ_1184	13	+	3	0	0	0	0	0	10
chr11	47380394	47397280	circ_1185	4	-	0	0	0	0	0	4	0
chr5	167920898	167929110	circ_1186	29	+	0	0	0	0	3	0	26
chr9	86279944	86292876	circ_1187	8	-	0	0	0	0	8	0	0
chr7	105204179	105206095	circ_1188	17	+	0	0	0	0	4	5	8
chr3	124996569	124998091	circ_1189	266	-	8	19	6	0	47	43	143
chr8	97692670	97694304	circ_1190	52	+	0	0	0	0	0	52	0
chr10	118451861	118466796	circ_1191	13	-	0	5	0	0	0	0	8
chr6	125397802	125404069	circ_1192	32	+	0	0	0	0	0	0	32
chr14	105683880	105688251	circ_1193	5	-	0	0	0	0	0	5	0
chr11	74561974	74585940	circ_1194	4	+	0	0	0	0	4	0	0
chr15	44751188	44792011	circ_1195	14	+	0	4	0	0	0	0	10
chr16	87376482	87380856	circ_1196	61	-	0	0	0	6	8	12	35
chr1	26564201	26570809	circ_1197	3	+	0	0	0	0	3	0	0
chr2	201790558	201791623	circ_1198	4	-	0	0	0	0	4	0	0
chr11	68527692	68529155	circ_1199	7	-	0	0	0	0	3	0	4
chr10	89653781	89685314	circ_1200	3	+	0	0	0	0	3	0	0
chr1	10463127	10464336	circ_1201	15	+	0	0	0	0	0	0	15
chr21	46538478	46564616	circ_1202	26	+	0	0	0	0	10	0	16
chr5	138979956	139003046	circ_1203	63	+	5	0	0	9	5	24	20
chr3	47139444	47143045	circ_1204	4	-	0	0	0	0	0	0	4
chr18	11752851	11753944	circ_1205	90	+	5	0	0	0	19	0	66
chr10	70048239	70048776	circ_1206	3	-	0	0	0	0	3	0	0
chr18	45368162	45423180	circ_1207	21	-	3	0	0	0	3	0	15
chr13	113832487	113838801	circ_1208	9	-	0	0	0	0	0	0	9
chr5	73069679	73076570	circ_1209	29	+	0	0	0	0	8	0	21
chr13	46090277	46104915	circ_1210	10	+	0	0	0	0	0	0	10
chr13	95725457	95727805	circ_1211	4	-	0	0	0	0	0	0	4
chr10	97392715	97393406	circ_1212	6	-	0	0	0	0	3	0	3
chr2	173349509	173349992	circ_1213	4	+	0	0	0	0	4	0	0
chr11	119144577	119145663	circ_1214	64	+	0	0	0	0	18	14	32
chr2	171973827	171974367	circ_1215	53	-	0	0	9	7	3	24	10
chr12	124950718	124979914	circ_1216	11	-	0	0	0	0	0	0	11
chr6	159004985	159010814	circ_1217	330	+	11	9	24	13	67	111	95
chr11	32611092	32617593	circ_1218	330	+	8	19	18	14	30	85	156
chr14	93760203	93761283	circ_1219	6	-	6	0	0	0	0	0	0
chr22	50644749	50649340	circ_1220	4	+	0	0	0	0	4	0	0
chr13	30341235	30351400	circ_1221	18	-	0	0	0	0	6	0	12
chr19	11221327	11222315	circ_1222	39	+	0	0	0	12	5	12	10
chr16	28132990	28143724	circ_1223	22	-	0	0	0	0	11	0	11
chr1	42730785	42789498	circ_1224	26	-	0	0	0	0	13	0	13
chr14	93412675	93460342	circ_1225	4	-	0	0	0	0	0	4	0
chr16	11827837	11830089	circ_1226	14	-	0	0	0	0	7	0	7
chr5	167986036	167993271	circ_1227	4	-	4	0	0	0	0	0	0
chr5	179018625	179021964	circ_1228	6	+	0	0	0	0	0	0	6
chr12	42745686	42768876	circ_1229	12	+	0	0	0	0	0	0	12
chr14	31097414	31122794	circ_1230	12	+	4	0	0	0	8	0	0
chr8	25158091	25159970	circ_1231	4	+	0	0	0	0	4	0	0
chr1	47753222	47765824	circ_1232	3	-	0	0	0	0	3	0	0
chr22	40948109	40990739	circ_1233	72	-	0	0	0	3	32	0	37
chr9	33971648	33973235	circ_1234	878	-	16	33	23	31	67	178	530
chr8	43033216	43037403	circ_1235	31	+	0	0	0	0	14	0	17
chr2	32602655	32641231	circ_1236	13	+	0	9	0	0	4	0	0
chr4	164058350	164069586	circ_1237	4	-	0	0	0	0	4	0	0
chr15	22960792	22962548	circ_1238	7	+	0	0	0	0	7	0	0
chr16	28967298	28967658	circ_1239	14	+	0	0	3	0	0	11	0
chr6	42559888	42574389	circ_1240	7	+	0	0	0	0	7	0	0
chr3	131186934	131190123	circ_1241	250	-	7	19	7	0	19	28	170
chr1	167741511	167757256	circ_1242	20	-	0	0	0	0	0	0	20
chr17	80847543	80869665	circ_1243	17	+	0	0	0	0	3	14	0
chr12	58339410	58347472	circ_1244	11	+	0	0	0	0	0	11	0
chr7	155556502	155559349	circ_1245	53	+	0	0	0	0	11	9	33
chr11	65373231	65375919	circ_1246	8	-	0	0	0	0	5	3	0
chr11	68305126	68305359	circ_1247	4	+	0	0	0	0	4	0	0
chr11	128354717	128360471	circ_1248	18	-	0	6	0	0	4	0	8
chr10	1405222	1406112	circ_1249	14	-	0	0	0	0	8	0	6
chr16	23894093	23894468	circ_1250	17	+	0	0	0	0	0	17	0
chr4	113483526	113511030	circ_1251	5	-	0	0	0	0	0	5	0
chr21	30677524	30702014	circ_1252	67	+	0	10	0	16	4	37	0
chr10	930386	949456	circ_1253	22	-	0	0	0	0	0	4	18
chr15	50168474	50193436	circ_1254	7	-	0	0	0	0	3	0	4
chr11	85718584	85737409	circ_1255	3	-	0	0	0	0	3	0	0
chr16	71799391	71803602	circ_1256	60	-	0	9	0	0	0	0	51
chr12	39154648	39242464	circ_1257	8	-	0	0	0	0	0	0	8
chr18	47563219	47581748	circ_1258	19	-	0	0	0	0	0	0	19
chr5	137277632	137278905	circ_1259	19	-	0	0	0	0	7	0	12
chr10	7285519	7290611	circ_1260	34	-	0	0	0	0	3	0	31
chr22	20094921	20096389	circ_1261	3	-	0	0	0	0	3	0	0
chr1	21306826	21415706	circ_1262	5	-	0	0	0	0	0	0	5
chr1	21231375	21268823	circ_1263	27	-	0	5	0	0	0	0	22
chr1	21094076	21107033	circ_1264	4	-	0	4	0	0	0	0	0
chr1	150429763	150432793	circ_1265	4	+	0	0	0	0	4	0	0
chr8	41905895	41907225	circ_1266	47	-	0	0	5	8	6	15	13
chr16	74942805	74943815	circ_1267	13	-	0	0	0	0	3	0	10
chr8	124382234	124383544	circ_1268	4	-	0	4	0	0	0	0	0
chr9	123533625	123538504	circ_1269	6	-	0	0	0	0	3	3	0
chr15	55916539	55919326	circ_1270	29	-	0	0	0	0	14	0	15
chr3	47127684	47139571	circ_1271	8	-	0	0	0	0	0	0	8
chr8	74600888	74650584	circ_1272	13	-	0	0	0	0	0	0	13
chr5	95099211	95124562	circ_1273	26	+	0	0	0	0	8	0	18
chr22	32134372	32134897	circ_1274	20	-	0	0	0	9	6	5	0
chr1	29481207	29481422	circ_1275	498	-	4	13	24	38	22	222	175
chr8	145979726	145980080	circ_1276	3	-	0	0	0	0	3	0	0
chr14	39543618	39561831	circ_1277	4	-	0	0	0	0	0	0	4
chr8	98725889	98731417	circ_1278	27	+	0	0	0	0	5	0	22
chr19	59058742	59061651	circ_1279	11	+	0	0	0	0	0	0	11
chr19	50000552	50001274	circ_1280	7	-	0	7	0	0	0	0	0
chr17	45734225	45736026	circ_1281	52	+	0	3	0	4	10	10	25
chr9	140458885	140459606	circ_1282	54	-	4	0	0	0	20	9	21
chr7	11030329	11151094	circ_1283	32	+	0	11	0	0	0	0	21
chr11	2972488	3000467	circ_1284	112	-	7	14	6	12	5	40	28
chr17	20149238	20156899	circ_1285	25	+	0	0	0	0	7	0	18
chr2	101874252	101881509	circ_1286	23	+	0	0	0	0	6	0	17
chr11	68560782	68564401	circ_1287	41	-	0	0	0	0	7	16	18
chr3	188476419	188478070	circ_1288	5	+	0	0	0	0	0	0	5
chr17	5235243	5235447	circ_1289	56	+	0	0	0	0	6	25	25
chr19	13051056	13051266	circ_1290	6	+	0	0	0	0	0	0	6
chr12	80226111	80239200	circ_1291	9	-	0	0	0	0	0	0	9
chr14	31813101	31817113	circ_1292	6	-	0	0	0	0	6	0	0
chr2	183799479	183800103	circ_1293	52	-	7	0	0	0	6	0	39
chr8	99718694	99735197	circ_1294	33	-	0	0	0	0	23	0	10
chr6	42992722	42993879	circ_1295	51	+	0	0	0	6	16	11	18
chr9	19356969	19360487	circ_1296	9	+	0	0	0	0	0	0	9
chr4	169835077	169837178	circ_1297	19	+	0	0	0	0	10	0	9
chr1	246711846	246720023	circ_1298	57	-	3	0	0	0	9	13	32
chr15	48888479	48937147	circ_1299	3	-	0	0	0	0	0	0	3
chr12	96414862	96418325	circ_1300	3	-	0	0	0	0	0	0	3
chr8	42218613	42218883	circ_1301	6	+	0	0	0	0	6	0	0
chr16	84135225	84135712	circ_1302	15	-	0	0	0	0	0	15	0
chr5	619104	648031	circ_1303	3	+	0	3	0	0	0	0	0
chr15	50763829	50769696	circ_1304	20	+	4	0	0	0	0	0	16
chr11	20429456	20486092	circ_1305	10	+	0	0	0	0	0	0	10
chr6	34309638	34338269	circ_1306	10	-	0	0	0	0	10	0	0
chr18	7906502	7926681	circ_1307	7	+	0	0	0	0	0	0	7
chr1	64095095	64097453	circ_1308	3	+	0	3	0	0	0	0	0
chr9	116276737	116285321	circ_1309	4	+	0	0	0	0	0	0	4
chr10	70218860	70225569	circ_1310	13	-	0	0	0	0	0	0	13
chr15	65743336	65744440	circ_1311	47	-	0	0	0	0	3	19	25
chr20	45923409	45927616	circ_1312	25	-	5	0	0	0	0	0	20
chr17	53108528	53124515	circ_1313	52	+	0	0	0	0	12	10	30
chr16	67942582	67943609	circ_1314	3	+	0	0	0	0	3	0	0
chr19	33122307	33131291	circ_1315	20	-	0	0	0	0	0	0	20
chr16	68308593	68321774	circ_1316	61	+	0	13	0	0	12	0	36
chr10	70218860	70229920	circ_1317	169	-	7	15	5	10	46	28	58
chr15	101968096	101983865	circ_1318	16	-	0	8	0	0	0	0	8
chr13	26923208	26928017	circ_1319	9	+	0	0	0	0	9	0	0
chr2	85097348	85097909	circ_1320	538	-	24	26	0	0	194	0	294
chr5	107684099	107703654	circ_1321	43	-	0	0	0	0	20	0	23
chr15	93543741	93552553	circ_1322	30	+	0	0	0	0	0	18	12
chr15	65773852	65804902	circ_1323	3	-	0	3	0	0	0	0	0
chr16	11969617	11979131	circ_1324	3	-	0	0	0	0	3	0	0
chr5	114876581	114878598	circ_1325	21	-	0	0	0	0	0	14	7
chr5	41749628	41762302	circ_1326	10	-	0	0	0	0	0	0	10
chr11	17167214	17177176	circ_1327	6	-	0	0	0	0	0	0	6
chr19	49473802	49477990	circ_1328	7	-	0	0	0	0	0	0	7
chr8	131414130	131415139	circ_1329	12	-	0	0	0	0	0	0	12
chr6	117896339	117900227	circ_1330	13	-	0	0	0	0	0	0	13
chr17	35376303	35388982	circ_1331	88	+	0	3	0	0	20	15	50
chr4	16175826	16177851	circ_1332	6	-	0	0	0	0	0	0	6
chr17	1746096	1748408	circ_1333	12	+	0	0	0	0	0	0	12
chr3	71064699	71102924	circ_1334	48	-	3	0	0	3	9	0	33
chr12	27872740	27877119	circ_1335	7	+	0	0	0	0	7	0	0
chr1	176132004	176133027	circ_1336	51	-	0	4	0	5	10	0	32
chr8	68018139	68024300	circ_1337	4	+	0	0	0	0	4	0	0
chr7	97820039	97823884	circ_1338	54	+	7	5	12	8	4	12	6
chr3	5212191	5216099	circ_1339	14	+	0	0	0	0	0	14	0
chr11	114273549	114276521	circ_1340	3	+	0	0	0	0	0	3	0
chrX	19560042	19564168	circ_1341	3	-	0	0	0	0	3	0	0
chr15	75890619	75913397	circ_1342	3	-	0	0	0	3	0	0	0
chr8	94798450	94803547	circ_1343	40	+	0	0	0	0	10	0	30
chr16	58619241	58622810	circ_1344	11	-	0	0	0	0	7	0	4
chr4	83900035	83906029	circ_1345	12	-	0	4	0	0	0	0	8
chr10	12530135	12595355	circ_1346	10	+	0	0	0	0	0	0	10
chr3	12343019	12353952	circ_1347	21	+	0	0	0	0	13	0	8
chr11	93429485	93433352	circ_1348	9	+	0	5	0	4	0	0	0
chr17	1746096	1775820	circ_1349	8	+	0	0	0	0	3	0	5
chr17	556530	565135	circ_1350	7	-	0	0	0	0	0	0	7
chr1	236966727	236969533	circ_1351	14	+	0	0	0	0	4	0	10
chr21	30428776	30442658	circ_1352	3	-	3	0	0	0	0	0	0
chr4	71697255	71698990	circ_1353	6	-	0	0	0	0	0	0	6
chr2	135848567	135851263	circ_1354	133	+	0	11	0	0	29	28	65
chr9	134305476	134322593	circ_1355	9	+	0	0	0	0	0	9	0
chr10	89685269	89693008	circ_1356	98	+	3	6	0	0	26	0	63
chr15	32935786	32936560	circ_1357	35	+	0	0	0	0	4	0	31
chr6	87925620	87955362	circ_1358	10	+	0	0	0	0	0	0	10
chr16	23453797	23457282	circ_1359	3	-	0	0	0	0	3	0	0
chr1	21071236	21107033	circ_1360	51	-	0	0	4	27	0	20	0
chrX	114863509	114883931	circ_1361	3	+	0	0	0	0	3	0	0
chr15	81271106	81274523	circ_1362	58	-	0	0	0	19	0	31	8
chr13	114157810	114175048	circ_1363	28	+	0	0	0	0	11	0	17
chr19	12821434	12822427	circ_1364	6	-	0	0	0	0	6	0	0
chr9	74838035	74856214	circ_1365	17	+	0	0	0	0	6	0	11
chr7	155457868	155471378	circ_1366	12	+	0	0	0	0	0	12	0
chr2	238933982	238944581	circ_1367	22	+	0	0	0	0	7	15	0
chr19	11230767	11238761	circ_1368	13	+	0	0	0	0	0	0	13
chr21	45387826	45398002	circ_1369	3	+	0	0	0	0	3	0	0
chr12	19422749	19440490	circ_1370	6	+	0	0	0	0	0	0	6
chr1	62262958	62274202	circ_1371	3	+	0	0	0	0	3	0	0
chr22	20918736	20922918	circ_1372	17	+	0	0	0	0	0	10	7
chr1	9800715	9801314	circ_1373	46	-	0	3	0	0	13	0	30
chr8	141595189	141616013	circ_1374	7	-	0	0	0	0	0	0	7
chr19	34868407	34887562	circ_1375	3	+	0	0	0	0	0	0	3
chr13	96638586	96651561	circ_1376	8	-	0	0	0	0	3	0	5
chr19	19035041	19035788	circ_1377	8	+	0	0	0	0	0	0	8
chr8	30553896	30560757	circ_1378	9	-	0	0	0	0	0	0	9
chr4	2626988	2628304	circ_1379	57	+	0	0	0	0	11	18	28
chr1	226016425	226019660	circ_1380	13	+	0	0	0	0	0	0	13
chr11	587258	601701	circ_1381	23	+	0	0	0	0	0	0	23
chr12	72052409	72054207	circ_1382	25	-	0	0	0	0	4	0	21
chr16	28970037	28970421	circ_1383	9	+	0	0	0	0	5	4	0
chr1	155927503	155928187	circ_1384	4	-	0	0	0	0	4	0	0
chr17	26918715	26920084	circ_1385	33	-	0	8	0	0	6	6	13
chr1	8555122	8568734	circ_1386	34	-	0	0	0	0	9	7	18
chr10	114799783	114849299	circ_1387	28	+	0	0	0	0	4	0	24
chr11	4123222	4127453	circ_1388	16	+	0	0	0	0	6	0	10
chr15	101523732	101529603	circ_1389	7	+	0	0	0	0	0	0	7
chr11	47444124	47444540	circ_1390	12	-	0	0	0	0	0	0	12
chr1	35870623	35873760	circ_1391	21	+	0	0	0	0	4	0	17
chr8	67484716	67488610	circ_1392	4	-	0	0	0	0	4	0	0
chr1	113119607	113134225	circ_1393	11	-	0	0	0	0	0	0	11
chr14	31833394	31856581	circ_1394	7	-	0	0	0	0	0	0	7
chr5	122700189	122734978	circ_1395	49	-	11	21	0	0	0	0	17
chr7	51258546	51258775	circ_1396	5	-	0	0	0	0	5	0	0
chr1	21083658	21100103	circ_1397	179	-	6	12	7	5	28	37	84
chr7	810107	814799	circ_1398	57	+	0	9	0	0	7	0	41
chr7	150814181	150815719	circ_1399	35	+	0	0	0	0	9	8	18
chr7	107389324	107398975	circ_1400	7	+	0	0	0	0	0	7	0
chr2	101910475	101911643	circ_1401	21	-	0	0	0	0	4	0	17
chr6	5368782	5369415	circ_1402	106	+	0	0	12	0	22	39	33
chr14	104433045	104436958	circ_1403	41	+	0	0	0	0	17	0	24
chr12	125587224	125603311	circ_1404	4	+	0	0	0	0	4	0	0
chr16	28967298	28975360	circ_1405	5	+	0	0	0	0	0	0	5
chr12	105303432	105322472	circ_1406	24	-	0	7	0	0	7	0	10
chr16	521294	539000	circ_1407	18	+	0	0	0	0	4	0	14
chr5	138117611	138163407	circ_1408	11	+	0	0	0	0	3	0	8
chr6	79724798	79735881	circ_1409	25	-	0	0	0	0	0	0	25
chr8	81937454	81942324	circ_1410	3	-	0	0	0	0	3	0	0
chr17	57274904	57275150	circ_1411	130	+	0	8	0	6	19	31	66
chr7	142961178	142966036	circ_1412	11	+	0	0	0	0	5	0	6
chr20	39721111	39729993	circ_1413	71	+	8	10	0	0	8	4	41
chr2	242343242	242347030	circ_1414	21	+	0	0	0	0	12	0	9
chr13	40293372	40301685	circ_1415	27	+	0	0	0	0	4	0	23
chr12	118456876	118460164	circ_1416	16	+	0	0	0	0	0	0	16
chr7	80418621	80440017	circ_1417	347	-	17	68	0	0	43	0	219
chr21	46548316	46554747	circ_1418	1586	+	26	80	15	45	277	133	1010
chr1	156290629	156304709	circ_1419	45	-	3	0	5	9	6	14	8
chr2	32703702	32704685	circ_1420	46	+	0	0	0	0	5	4	37
chr17	41247862	41276132	circ_1421	8	-	0	0	0	0	0	0	8
chr17	5302871	5314109	circ_1422	5	-	0	0	0	0	0	5	0
chr1	20216877	20234369	circ_1423	7	+	0	0	0	0	0	3	4
chr10	45953232	45959775	circ_1424	9	-	0	0	0	0	0	0	9
chr20	32354656	32358098	circ_1425	8	+	0	0	0	0	0	0	8
chr1	230379051	230401113	circ_1426	8	+	0	0	0	0	0	0	8
chrX	41003774	41010310	circ_1427	5	+	0	0	0	0	0	0	5
chr5	16761572	16762746	circ_1428	5	-	0	0	0	0	0	0	5
chr21	38480691	38505066	circ_1429	11	+	3	0	0	0	8	0	0
chr6	137015277	137026271	circ_1430	7	-	0	0	0	0	0	0	7
chr7	80427407	80435074	circ_1431	16	-	0	0	0	0	5	0	11
chr16	14738130	14743830	circ_1432	4	+	0	0	0	0	4	0	0
chr2	159850804	159857701	circ_1433	3	+	0	0	0	0	3	0	0
chr1	233482187	233490757	circ_1434	85	+	4	5	0	0	9	0	67
chr2	86348601	86353003	circ_1435	3	+	0	0	0	0	3	0	0
chr11	32610139	32611187	circ_1436	19	+	0	6	0	0	5	8	0
chr18	74561481	74563895	circ_1437	327	+	6	10	11	12	49	104	135
chr6	165792682	165957056	circ_1438	3	-	3	0	0	0	0	0	0
chr13	46616298	46619648	circ_1439	4	-	0	0	0	0	4	0	0
chr19	11024552	11027453	circ_1440	66	+	0	4	0	0	14	12	36
chr17	79027467	79031767	circ_1441	61	+	0	0	0	3	5	33	20
chr7	91924202	91948826	circ_1442	33	+	6	10	0	0	5	0	12
chr18	2732262	2740819	circ_1443	5	+	0	0	0	0	0	5	0
chr16	74694829	74695349	circ_1444	88	-	0	0	0	0	19	16	53
chr18	683245	706578	circ_1445	8	-	0	0	0	0	0	0	8
chr19	49136700	49136912	circ_1446	204	-	0	3	0	0	40	0	161
chr2	32832521	32836649	circ_1447	8	+	0	0	0	0	0	8	0
chr10	13705452	13717044	circ_1448	12	-	0	0	0	0	0	12	0
chr17	80858526	80869665	circ_1449	155	+	5	6	6	17	22	73	26
chr7	44713385	44714867	circ_1450	3	+	0	0	0	0	3	0	0
chr4	76902524	76903190	circ_1451	78	-	0	7	0	0	7	17	47
chr3	52156394	52172318	circ_1452	5	-	0	0	0	0	0	0	5
chr10	96201652	96234540	circ_1453	129	+	0	8	0	0	30	15	76
chr6	151203897	151209117	circ_1454	3	+	0	0	0	0	0	3	0
chrX	31187559	31191721	circ_1455	4	-	0	0	0	0	0	0	4
chr13	51501542	51504895	circ_1456	26	+	0	0	0	5	0	17	4
chr9	523892	540667	circ_1457	18	+	0	0	0	0	4	0	14
chr7	6621237	6623062	circ_1458	8	+	0	0	0	0	0	0	8
chr2	190670377	190682906	circ_1459	17	+	0	0	0	0	6	0	11
chr22	31864160	31867903	circ_1460	25	-	0	0	0	0	0	0	25
chr15	66599161	66601182	circ_1461	10	+	0	0	0	0	0	0	10
chr2	47273453	47279019	circ_1462	3	+	0	0	0	0	3	0	0
chr13	28748408	28752072	circ_1463	176	+	3	10	0	0	30	16	117
chr1	11896210	11897032	circ_1464	5	-	0	0	0	0	5	0	0
chr10	76910271	76928416	circ_1465	19	+	0	0	0	0	0	11	8
chr16	58749917	58750717	circ_1466	8	-	0	0	0	0	8	0	0
chr3	50144199	50147121	circ_1467	9	+	0	0	0	0	4	0	5
chr10	11551593	11569566	circ_1468	65	-	0	0	0	0	7	12	46
chr6	36467649	36475379	circ_1469	3	-	0	0	0	0	3	0	0
chr10	28884661	28897360	circ_1470	7	+	0	0	0	0	0	0	7
chr9	22046749	22097363	circ_1471	70	+	5	7	0	0	15	0	43
chr16	58614536	58615419	circ_1472	9	-	0	0	0	0	0	0	9
chr12	122825299	122826244	circ_1473	19	-	0	4	0	0	5	0	10
chrX	130883333	130928494	circ_1474	2101	-	118	413	42	105	135	267	1021
chr17	33466253	33467085	circ_1475	38	-	0	4	0	0	9	4	21
chr9	14112997	14125765	circ_1476	11	-	0	0	0	0	0	0	11
chr16	28925556	28926103	circ_1477	3	-	0	0	0	0	3	0	0
chr12	19475243	19475601	circ_1478	6	+	0	0	0	0	0	0	6
chr18	23618518	23637706	circ_1479	14	-	0	0	0	0	0	0	14
chr15	22940727	22947086	circ_1480	13	+	0	0	0	0	13	0	0
chr20	39741421	39742795	circ_1481	10	+	0	0	0	0	0	0	10
chr3	52952499	52962357	circ_1482	65	-	3	0	0	0	17	0	45
chr14	68151731	68157138	circ_1483	16	-	0	0	0	0	8	0	8
chr11	2972488	3005043	circ_1484	6	-	0	0	0	0	0	0	6
chr3	129302409	129308370	circ_1485	8	-	0	0	0	0	0	0	8
chr17	80043825	80044104	circ_1486	3	-	0	0	0	0	3	0	0
chr6	47471015	47522502	circ_1487	26	+	0	0	0	0	0	15	11
chr11	128963515	128994789	circ_1488	92	-	0	0	0	0	15	0	77
chr10	27431315	27434519	circ_1489	85	-	0	5	0	0	8	14	58
chr18	6824760	6837413	circ_1490	5	+	0	0	0	5	0	0	0
chr2	120689999	120704150	circ_1491	14	+	0	7	0	0	0	0	7
chr1	235618870	235647831	circ_1492	13	-	0	0	0	0	0	0	13
chrX	69368610	69370172	circ_1493	9	+	0	0	0	0	0	0	9
chr20	35832287	35838568	circ_1494	7	+	0	0	0	0	0	0	7
chr12	109212024	109212334	circ_1495	22	-	0	0	0	0	7	0	15
chr2	20490412	20527139	circ_1496	3	-	0	3	0	0	0	0	0
chr2	17913007	17927218	circ_1497	6	-	0	0	0	6	0	0	0
chr2	97267379	97268599	circ_1498	8	-	0	0	0	0	0	0	8
chr3	196541321	196547438	circ_1499	22	+	0	9	6	0	7	0	0
chr1	113189831	113202401	circ_1500	12	+	0	0	0	0	0	0	12
chr3	158369884	158409437	circ_1501	6	+	0	0	0	0	0	0	6
chr20	34304661	34309799	circ_1502	9	-	0	0	0	0	3	0	6
chr8	90734242	90737869	circ_1503	24	-	0	0	0	0	3	0	21
chr3	87017739	87018273	circ_1504	9	-	0	0	0	0	0	0	9
chr9	95018961	95032265	circ_1505	682	-	28	41	20	53	101	121	318
chr2	201741641	201752408	circ_1506	28	-	0	0	0	0	6	0	22
chr1	63269389	63270926	circ_1507	5	+	0	0	0	0	5	0	0
chr5	82400728	82407022	circ_1508	29	+	0	0	0	0	13	0	16
chr19	34922765	34925873	circ_1509	214	+	5	11	12	23	14	46	103
chr5	142416760	142437312	circ_1510	51	+	7	0	0	0	16	0	28
chr9	125639749	125645658	circ_1511	25	-	0	0	0	0	5	0	20
chr12	459786	463400	circ_1512	27	-	0	0	0	0	0	6	21
chr1	52293467	52299842	circ_1513	311	-	6	7	23	23	40	79	133
chr11	678693	691598	circ_1514	9	-	0	0	0	0	4	5	0
chr14	71880664	71933964	circ_1515	49	+	0	0	0	0	23	0	26
chr5	142434003	142437312	circ_1516	106	+	4	8	0	0	54	0	40
chr16	4810492	4816077	circ_1517	7	-	0	0	0	0	0	0	7
chr1	54273328	54298264	circ_1518	3	-	3	0	0	0	0	0	0
chr3	128356641	128356948	circ_1519	9	-	0	0	0	0	5	0	4
chr2	26492820	26500028	circ_1520	10	+	0	0	0	0	3	0	7
chr3	133901845	133914026	circ_1521	61	-	0	6	0	0	9	0	46
chr9	137716445	137717750	circ_1522	85	+	0	7	0	0	18	0	60
chr15	91519905	91525211	circ_1523	59	-	0	7	6	0	0	23	23
chr12	50854917	50867950	circ_1524	15	+	0	0	0	0	6	0	9
chr8	120795620	120803699	circ_1525	22	-	0	0	0	0	0	0	22
chr14	50292584	50298079	circ_1526	13	-	0	0	0	0	0	0	13
chr5	41840552	41853656	circ_1527	3	-	0	0	0	0	0	0	3
chr3	41265511	41268843	circ_1528	44	+	0	0	0	0	6	29	9
chr17	57808781	57816308	circ_1529	393	+	14	27	15	28	37	107	165
chr11	34978909	35013926	circ_1530	11	+	0	0	0	0	0	0	11
chr8	98698895	98701331	circ_1531	12	+	0	0	0	0	0	0	12
chr13	113887490	113898828	circ_1532	8	+	0	0	0	0	0	0	8
chr7	44684925	44687133	circ_1533	30	+	0	0	0	0	0	5	25
chr15	49584523	49600974	circ_1534	5	+	0	0	0	0	5	0	0
chr3	99998492	100000691	circ_1535	46	+	0	0	0	0	14	0	32
chr13	46090277	46099186	circ_1536	4	+	0	0	0	0	4	0	0
chr7	157009560	157024021	circ_1537	30	+	0	0	0	0	11	0	19
chr8	99779470	99787047	circ_1538	7	-	0	0	0	0	4	0	3
chr2	70310638	70312756	circ_1539	5	-	0	0	0	0	5	0	0
chr8	82626152	82630459	circ_1540	127	-	3	19	0	8	6	5	86
chr7	111926927	111927129	circ_1541	62	+	0	3	9	4	5	12	29
chr17	47388673	47390207	circ_1542	182	-	4	8	0	5	59	21	85
chr22	36205826	36334945	circ_1543	14	-	0	0	0	0	0	0	14
chr18	48584494	48593557	circ_1544	10	+	0	0	0	0	0	0	10
chr16	14645877	14649566	circ_1545	77	-	3	7	0	0	13	0	54
chr11	34101174	34113603	circ_1546	5	+	0	0	0	0	0	0	5
chr16	89379724	89383486	circ_1547	3	-	0	0	0	0	0	0	3
chr6	90571844	90581107	circ_1548	4	+	4	0	0	0	0	0	0
chr1	47761436	47770668	circ_1549	23	-	0	0	0	0	0	0	23
chr2	201881713	201910316	circ_1550	16	-	0	0	0	0	0	16	0
chr5	145083537	145083858	circ_1551	12	-	0	0	0	0	0	12	0
chrX	76944310	76972720	circ_1552	26	-	0	0	0	0	0	0	26
chr9	123593608	123595734	circ_1553	55	-	4	0	4	0	7	16	24
chr3	154027441	154033952	circ_1554	4	-	4	0	0	0	0	0	0
chr10	73956568	73976692	circ_1555	9	-	0	0	0	0	0	0	9
chr22	30353024	30375041	circ_1556	8	+	0	0	0	0	5	0	3
chr9	2028986	2039900	circ_1557	24	+	0	0	6	0	0	14	4
chr3	4109664	4110429	circ_1558	3	-	0	0	0	0	3	0	0
chr6	133591006	133595951	circ_1559	26	+	3	0	0	0	0	0	23
chr7	114582329	114619836	circ_1560	9	+	0	5	0	0	0	0	4
chr16	9023225	9024254	circ_1561	109	-	0	4	0	6	14	27	58
chr5	109103235	109125228	circ_1562	28	+	0	0	0	0	4	0	24
chr4	41668577	41678479	circ_1563	4	+	0	0	0	0	4	0	0
chr15	90983847	90984699	circ_1564	3	-	0	0	0	0	3	0	0
chr17	1451589	1461853	circ_1565	37	-	0	0	0	6	7	8	16
chr12	104995683	105005561	circ_1566	4	+	0	0	0	4	0	0	0
chr10	52103251	52104105	circ_1567	150	-	7	0	21	8	15	65	34
chr2	228193393	228195562	circ_1568	15	+	0	0	0	0	0	15	0
chr20	62577003	62577996	circ_1569	7	-	0	0	0	0	0	7	0
chr14	70477470	70490164	circ_1570	15	+	0	0	0	0	15	0	0
chr10	103902801	103904847	circ_1571	36	+	0	4	0	0	8	0	24
chr1	52215816	52227643	circ_1572	16	+	0	0	0	0	6	0	10
chr10	112645010	112650428	circ_1573	10	+	4	0	0	0	0	0	6
chr9	133352257	133370410	circ_1574	27	+	0	0	0	0	5	0	22
chrX	48460171	48460594	circ_1575	4	+	0	0	0	0	0	0	4
chr12	48060762	48061634	circ_1576	10	-	0	0	0	0	10	0	0
chr4	144449020	144451679	circ_1577	3	+	3	0	0	0	0	0	0
chr22	19044498	19055738	circ_1578	8	-	0	0	0	0	0	8	0
chr3	59997096	59999990	circ_1579	43	-	0	0	0	11	0	32	0
chr2	61721028	61722748	circ_1580	21	-	3	0	0	0	0	18	0
chr8	25224385	25227157	circ_1581	32	+	4	0	0	0	7	0	21
chr2	69732700	69736592	circ_1582	4	-	0	0	0	0	0	0	4
chr11	34218871	34226237	circ_1583	188	-	0	12	0	0	14	0	162
chr10	120460817	120489922	circ_1584	6	-	0	0	0	0	6	0	0
chr11	120335945	120338017	circ_1585	31	+	0	3	0	0	5	0	23
chr1	174244970	174274265	circ_1586	5	+	0	0	0	0	0	0	5
chr12	57118333	57119045	circ_1587	11	-	0	0	0	0	11	0	0
chr1	21295966	21377487	circ_1588	6	-	0	0	0	0	0	0	6
chr1	29313959	29365938	circ_1589	13	+	0	0	0	0	0	13	0
chr8	103274142	103282411	circ_1590	18	-	0	0	0	0	0	0	18
chr3	47777523	47787483	circ_1591	49	-	0	0	0	10	3	36	0
chr20	30742905	30746317	circ_1592	4	+	0	0	0	0	4	0	0
chr3	136162128	136196254	circ_1593	4	-	0	4	0	0	0	0	0
chr22	29965181	29966521	circ_1594	3	-	0	0	0	0	3	0	0
chr20	47849842	47853047	circ_1595	12	+	0	0	0	0	6	0	6
chr13	47297355	47308133	circ_1596	50	+	0	3	0	0	6	6	35
chr18	10855350	10979658	circ_1597	13	-	0	0	0	0	0	0	13
chr12	46622935	46623422	circ_1598	24	-	0	0	0	0	5	0	19
chr6	1930336	1961200	circ_1599	21	-	0	0	0	0	3	0	18
chr12	117476787	117484643	circ_1600	36	-	0	0	0	0	8	10	18
chr19	4929233	4932968	circ_1601	3	+	0	0	0	0	3	0	0
chr7	40102424	40127930	circ_1602	11	+	0	0	0	0	0	0	11
chr10	5838725	5842668	circ_1603	126	-	4	0	0	0	13	40	69
chr10	15858833	15889942	circ_1604	184	-	5	20	8	13	10	27	101
chr10	124152696	124175518	circ_1605	10	+	0	0	0	0	0	0	10
chr4	109810376	109822328	circ_1606	5	-	0	0	0	0	5	0	0
chr15	67938568	67956983	circ_1607	9	+	0	0	0	0	0	0	9
chr11	85714408	85742653	circ_1608	9	-	0	0	0	0	0	9	0
chr9	33886878	33912096	circ_1609	14	+	0	0	0	0	0	0	14
chr17	15562115	15586471	circ_1610	27	-	0	6	0	0	7	0	14
chr16	138696	143323	circ_1611	3	-	0	0	0	0	3	0	0
chr15	72292191	72338975	circ_1612	8	-	0	0	0	0	0	0	8
chr7	102038066	102045130	circ_1613	12	+	0	0	0	0	6	0	6
chr1	26584087	26584751	circ_1614	7	+	0	0	0	0	0	7	0
chr15	90982563	90986710	circ_1615	101	+	5	0	0	8	56	11	21
chr3	6605401	6613159	circ_1616	10	+	0	0	0	0	7	0	3
chr6	137015277	137019820	circ_1617	234	-	12	18	24	9	34	34	103
chr14	37754522	37892154	circ_1618	11	+	0	0	0	0	0	0	11
chr11	62303416	62304039	circ_1619	65	-	0	0	0	0	14	0	51
chr20	25282854	25290211	circ_1620	3	-	0	0	0	0	3	0	0
chr1	22173846	22175524	circ_1621	11	-	0	0	0	0	3	0	8
chr10	27447477	27448687	circ_1622	17	+	0	0	0	0	4	0	13
chr21	46538478	46554747	circ_1623	140	+	3	0	0	0	39	36	62
chr2	236877105	236957925	circ_1624	6	+	0	6	0	0	0	0	0
chr3	196863412	196869639	circ_1625	8	-	0	0	0	0	0	0	8
chr5	14297180	14336836	circ_1626	4	+	0	0	0	0	4	0	0
chr10	79739898	79741317	circ_1627	17	-	0	0	0	0	4	0	13
chr5	93386435	93410474	circ_1628	25	-	0	7	0	0	0	0	18
chr2	209165660	209167077	circ_1629	10	+	0	0	0	0	7	0	3
chr18	18945987	18964364	circ_1630	8	+	0	0	0	0	0	0	8
chr6	131939546	131941036	circ_1631	3	-	0	0	0	0	3	0	0
chr7	50771517	50823753	circ_1632	10	-	0	0	0	0	0	0	10
chr5	58284319	58289292	circ_1633	234	-	28	20	0	0	82	0	104
chr15	78762873	78764266	circ_1634	31	+	0	0	0	0	10	0	21
chr15	68434283	68457142	circ_1635	58	+	0	0	0	0	6	0	52
chr15	48902924	48905289	circ_1636	48	-	0	12	0	0	0	0	36
chr20	30803071	30804524	circ_1637	3	+	0	0	0	0	3	0	0
chr4	148827788	148834290	circ_1638	48	+	0	0	0	0	8	0	40
chr12	70149163	70150443	circ_1639	48	+	0	0	0	5	15	0	28
chr11	93465476	93466252	circ_1640	11	-	0	0	0	0	11	0	0
chr13	113170753	113200179	circ_1641	7	-	0	7	0	0	0	0	0
chr12	520912	547720	circ_1642	14	+	0	0	0	0	0	0	14
chr21	38792600	38798083	circ_1643	126	+	0	15	0	0	22	33	56
chr2	208589523	208607066	circ_1644	31	+	0	8	0	0	9	0	14
chr14	71979459	71996087	circ_1645	10	+	0	0	0	0	0	0	10
chr1	12335881	12338095	circ_1646	18	+	0	0	10	8	0	0	0
chr20	45918930	45927616	circ_1647	9	-	0	0	0	0	0	0	9
chr5	37292980	37303516	circ_1648	4	-	0	0	0	0	4	0	0
chr1	150432535	150432793	circ_1649	15	+	0	0	0	0	3	0	12
chr1	109954498	109957985	circ_1650	5	-	0	0	0	0	5	0	0
chr16	58752099	58753159	circ_1651	33	-	0	0	0	0	8	0	25
chr22	35567427	35568453	circ_1652	8	-	0	0	0	0	0	8	0
chr22	32154531	32174154	circ_1653	5	+	0	0	0	0	5	0	0
chr3	122842912	122843190	circ_1654	23	+	0	0	0	0	0	10	13
chr5	311407	314711	circ_1655	38	+	0	0	0	0	16	0	22
chr21	37429406	37431222	circ_1656	6	-	0	0	0	0	0	0	6
chr15	99434553	99442850	circ_1657	24	+	0	0	0	0	3	0	21
chr14	70477470	70480208	circ_1658	14	+	0	0	0	0	3	0	11
chr21	44949637	44956941	circ_1659	34	-	0	0	0	0	13	0	21
chr7	98654827	98655174	circ_1660	9	-	0	0	0	0	0	0	9
chr6	117010482	117026323	circ_1661	13	+	0	0	0	0	0	0	13
chrX	43542760	43552675	circ_1662	3	+	0	0	0	0	0	3	0
chr15	38591573	38617010	circ_1663	13	+	0	6	0	0	7	0	0
chr17	62289933	62291602	circ_1664	44	-	0	0	0	12	0	21	11
chr10	70411602	70412351	circ_1665	10	+	0	0	0	0	0	10	0
chr14	45700343	45706924	circ_1666	21	-	0	0	0	0	0	0	21
chr1	161293403	161298287	circ_1667	9	+	0	0	0	0	0	0	9
chr21	40650668	40670508	circ_1668	21	-	0	0	0	0	0	5	16
chr12	50821544	50855130	circ_1669	3	+	0	3	0	0	0	0	0
chrX	38182105	38182777	circ_1670	3	-	0	0	0	0	3	0	0
chr17	57814813	57816308	circ_1671	3	+	0	0	0	0	3	0	0
chr4	41145003	41147247	circ_1672	18	-	0	0	0	0	5	0	13
chr12	88898935	88912644	circ_1673	28	-	4	0	0	0	5	0	19
chr4	88026779	88029467	circ_1674	3	+	0	0	0	0	3	0	0
chr11	34110941	34112225	circ_1675	25	+	0	0	0	0	7	0	18
chr3	12558109	12560696	circ_1676	336	+	0	17	24	0	24	138	133
chr16	70601313	70604052	circ_1677	14	+	0	0	0	0	0	0	14
chr20	13509079	13568017	circ_1678	4	-	0	0	0	0	4	0	0
chr12	112371689	112381173	circ_1679	74	-	0	5	0	0	25	14	30
chr8	125520714	125528271	circ_1680	6	-	0	0	0	0	0	0	6
chr2	61258553	61259248	circ_1681	21	+	0	11	0	0	3	0	7
chr2	122514815	122516382	circ_1682	44	+	0	0	0	0	7	0	37
chr1	184675776	184681011	circ_1683	23	-	0	0	0	13	4	6	0
chr12	121220457	121248689	circ_1684	10	-	0	0	0	0	10	0	0
chr2	215657020	215661841	circ_1685	68	-	0	0	0	3	25	14	26
chr8	53596108	53599527	circ_1686	8	-	0	0	0	0	3	0	5
chr9	710803	713464	circ_1687	28	+	0	0	0	0	0	0	28
chr20	43545396	43547918	circ_1688	27	+	0	0	0	0	0	4	23
chrX	44945109	44950109	circ_1689	5	+	0	0	0	0	0	0	5
chr17	60106901	60112969	circ_1690	31	-	0	0	0	3	4	0	24
chr6	136681834	136682317	circ_1691	5	-	0	0	0	0	0	0	5
chr3	49069615	49070661	circ_1692	3	-	0	0	0	0	0	0	3
chr16	2489353	2495623	circ_1693	18	+	0	0	0	0	3	0	15
chr9	84267098	84268951	circ_1694	6	-	0	0	0	0	6	0	0
chr11	126104889	126110939	circ_1695	4	+	0	0	0	0	4	0	0
chr10	12056022	12063513	circ_1696	3	-	0	0	0	0	3	0	0
chr5	95072592	95099324	circ_1697	6	+	0	0	0	0	0	0	6
chr19	41263236	41265515	circ_1698	13	+	0	0	0	0	0	0	13
chr1	179972308	179975702	circ_1699	44	+	0	0	0	0	16	0	28
chr16	28883100	28884900	circ_1700	25	-	0	0	0	0	3	7	15
chr4	77045801	77065626	circ_1701	149	-	6	17	15	9	8	61	33
chr3	33557514	33580434	circ_1702	6	-	0	0	6	0	0	0	0
chr10	12277046	12279265	circ_1703	6	+	0	0	0	0	0	0	6
chr9	88284399	88307728	circ_1704	34	-	0	7	0	0	6	0	21
chr17	57128574	57134415	circ_1705	34	-	0	0	0	0	5	0	29
chr12	1887019	1889803	circ_1706	5	+	0	0	0	0	0	0	5
chr10	116247716	116251637	circ_1707	56	-	0	9	0	0	16	0	31
chr1	241669302	241672085	circ_1708	14	-	0	0	0	0	3	0	11
chr15	91147616	91163022	circ_1709	11	+	0	0	0	0	3	0	8
chr4	41526425	41621457	circ_1710	4	+	0	0	0	0	0	0	4
chrX	76918870	76931793	circ_1711	5	-	0	5	0	0	0	0	0
chr1	145601529	145601852	circ_1712	12	-	0	0	0	0	0	0	12
chr4	187627716	187630999	circ_1713	550	-	42	78	26	43	15	88	258
chr20	61488746	61490878	circ_1714	74	-	4	4	6	0	11	5	44
chr15	49584523	49584734	circ_1715	18	+	0	0	0	0	4	14	0
chr16	11114049	11145498	circ_1716	57	+	0	3	0	0	9	16	29
chr8	116616099	116635985	circ_1717	8	-	4	0	0	0	4	0	0
chr1	46032240	46032692	circ_1718	268	+	6	21	0	17	42	43	139
chr6	110531909	110534363	circ_1719	19	+	0	0	0	0	6	0	13
chr5	176671195	176673797	circ_1720	46	+	0	0	0	0	8	4	34
chr12	53415589	53421972	circ_1721	45	+	0	0	0	0	4	8	33
chr6	90380637	90383181	circ_1722	5	-	0	0	0	0	0	0	5
chr7	55623639	55624227	circ_1723	3	-	0	0	0	0	3	0	0
chr15	44615162	44630515	circ_1724	20	+	0	0	0	0	0	0	20
chr19	23316881	23318845	circ_1725	13	+	0	0	0	0	0	13	0
chr1	46521466	46546422	circ_1726	46	-	5	0	0	3	0	4	34
chr16	71712657	71715808	circ_1727	30	-	5	0	0	0	7	0	18
chr1	35870623	35871069	circ_1728	8	+	0	0	5	3	0	0	0
chr22	28269725	28293880	circ_1729	84	-	0	3	0	0	14	23	44
chr6	18197287	18201888	circ_1730	10	+	0	0	0	0	0	10	0
chr7	925692	927156	circ_1731	7	+	0	0	0	0	0	7	0
chr9	127064214	127089724	circ_1732	38	+	0	0	0	0	10	0	28
chr6	17669523	17675264	circ_1733	62	-	0	0	0	21	11	0	30
chr15	63845913	63848947	circ_1734	3	+	0	0	0	0	3	0	0
chr9	111812562	111819602	circ_1735	13	-	0	0	0	0	4	0	9
chr11	18312988	18313566	circ_1736	84	-	3	6	0	7	13	33	22
chr9	82319697	82324614	circ_1737	5	+	0	0	0	0	0	0	5
chr19	14590223	14591590	circ_1738	5	-	0	0	0	0	5	0	0
chr17	55478739	55480153	circ_1739	6	+	0	0	0	0	0	0	6
chr1	12016973	12018704	circ_1740	25	+	0	0	0	0	0	25	0
chr2	217054947	217057458	circ_1741	7	+	0	0	0	0	0	0	7
chr12	133083837	133084936	circ_1742	32	+	0	0	0	0	0	32	0
chr16	70287302	70287616	circ_1743	9	-	0	0	0	0	9	0	0
chr17	80136500	80136902	circ_1744	3	-	0	0	0	0	3	0	0
chr19	8002911	8006082	circ_1745	44	-	0	0	7	0	10	0	27
chr15	64495280	64508912	circ_1746	33	-	0	0	0	0	5	16	12
chr11	118360506	118363945	circ_1747	19	+	0	5	0	0	6	0	8
chr11	111907996	111910121	circ_1748	14	+	0	0	0	0	0	6	8
chr9	86293355	86301070	circ_1749	122	-	8	18	0	9	12	19	56
chr18	74561577	74593468	circ_1750	12	+	0	0	0	0	0	0	12
chr21	40641824	40642359	circ_1751	19	-	0	0	0	0	0	11	8
chr3	57902632	57908750	circ_1752	3	+	0	0	0	0	3	0	0
chr20	62319958	62320385	circ_1753	3	-	0	0	0	0	3	0	0
chr5	133534776	133541822	circ_1754	132	-	6	11	0	0	31	10	74
chr5	14270933	14304701	circ_1755	3	+	0	3	0	0	0	0	0
chr5	65073253	65081737	circ_1756	14	+	0	0	0	0	4	0	10
chr8	118830673	118849440	circ_1757	3	-	0	0	0	0	3	0	0
chr1	167935866	167944253	circ_1758	470	+	9	23	17	16	44	133	228
chr6	158317858	158331057	circ_1759	26	+	0	0	0	0	0	26	0
chr4	25156619	25160729	circ_1760	3	-	0	0	0	0	3	0	0
chr4	151509199	151520283	circ_1761	82	-	0	5	0	0	22	14	41
chr4	129214088	129404642	circ_1762	9	+	0	0	0	0	0	0	9
chr3	12641189	12645788	circ_1763	10	-	0	0	0	0	0	0	10
chr1	33478807	33480195	circ_1764	71	-	0	10	0	0	6	15	40
chr1	1737913	1756938	circ_1765	3	-	0	0	0	0	3	0	0
chr13	33222890	33253066	circ_1766	16	+	0	5	0	0	0	0	11
chr14	92608507	92609638	circ_1767	8	+	0	0	0	0	0	0	8
chr1	204082042	204086835	circ_1768	45	+	0	0	0	0	14	0	31
chr10	70506917	70507323	circ_1769	15	+	0	0	0	0	7	0	8
chr3	33644443	33705007	circ_1770	3	-	3	0	0	0	0	0	0
chr14	100551023	100563995	circ_1771	18	+	0	0	0	0	4	0	14
chr6	147581750	147588303	circ_1772	50	+	0	0	0	4	6	15	25
chr5	172458226	172458537	circ_1773	3	-	0	0	0	0	0	3	0
chrX	129917520	129943235	circ_1774	3	-	0	0	0	0	3	0	0
chr7	77200394	77212967	circ_1775	12	+	0	0	0	0	0	0	12
chr12	27149674	27156323	circ_1776	6	-	0	0	0	0	0	0	6
chr14	91444649	91467503	circ_1777	16	-	0	0	0	0	3	0	13
chr8	38646221	38678153	circ_1778	7	+	0	0	0	0	0	7	0
chr9	140611077	140611634	circ_1779	56	+	0	0	0	5	4	35	12
chr6	143792097	143795993	circ_1780	48	+	0	0	8	0	4	4	32
chr15	76168527	76175765	circ_1781	35	+	0	0	0	0	0	22	13
chr11	34978930	35013926	circ_1782	154	+	3	9	0	0	6	16	120
chr12	20766376	20792891	circ_1783	3	+	0	0	0	0	3	0	0
chr22	41265002	41278181	circ_1784	4	+	0	0	0	0	0	0	4
chr14	71571951	71572157	circ_1785	5	+	0	0	0	0	5	0	0
chr1	192997214	192998787	circ_1786	18	-	0	0	0	0	3	15	0
chr1	205767204	205767645	circ_1787	3	-	0	0	0	0	3	0	0
chr21	39947585	39956869	circ_1788	59	-	3	0	0	0	7	0	49
chr5	134696186	134724816	circ_1789	17	-	0	0	0	0	0	12	5
chr7	137569740	137570248	circ_1790	14	-	0	0	0	0	0	0	14
chr12	96412540	96413018	circ_1791	8	-	0	0	0	0	0	0	8
chr20	37128089	37137851	circ_1792	12	+	0	0	0	0	0	0	12
chr3	27478878	27490288	circ_1793	35	-	0	0	0	0	0	0	35
chr16	70301561	70302282	circ_1794	6	-	0	0	0	0	6	0	0
chr21	33750753	33756773	circ_1795	21	-	0	0	0	0	3	0	18
chr7	5680784	5681007	circ_1796	10	-	0	0	0	0	0	0	10
chr12	1553727	1555832	circ_1797	3	+	0	0	0	0	3	0	0
chr1	174668662	174671394	circ_1798	7	+	0	0	0	0	0	7	0
chr11	61079280	61079555	circ_1799	7	-	0	0	7	0	0	0	0
chr20	34389412	34446303	circ_1800	36	+	0	4	0	0	6	0	26
chr2	239090705	239103511	circ_1801	103	-	0	9	13	8	10	16	47
chr6	82933156	82935364	circ_1802	3	-	0	0	0	0	3	0	0
chr1	173933976	173941765	circ_1803	3	-	0	0	0	0	3	0	0
chr17	13936868	13937733	circ_1804	5	-	0	0	0	0	5	0	0
chr6	18256591	18258636	circ_1805	111	-	3	6	0	0	11	31	60
chr17	29496908	29533389	circ_1806	11	+	0	0	0	0	0	0	11
chr6	27094093	27095180	circ_1807	21	-	0	0	0	3	0	18	0
chr2	36749234	36764689	circ_1808	6	+	0	0	0	0	6	0	0
chr11	126275990	126283543	circ_1809	11	+	0	0	0	0	0	0	11
chr15	85619092	85652361	circ_1810	7	+	0	0	0	0	0	0	7
chr2	109405307	109411177	circ_1811	37	+	3	5	0	0	3	11	15
chr14	69919957	69922583	circ_1812	6	+	0	0	0	0	6	0	0
chr5	38991050	39003724	circ_1813	805	-	32	74	11	11	123	53	501
chr12	49888523	49893988	circ_1814	31	+	0	0	0	0	11	0	20
chr1	90309196	90312217	circ_1815	6	+	0	0	0	0	6	0	0
chr9	133327610	133333976	circ_1816	11	+	0	0	0	0	11	0	0
chrX	24190831	24197887	circ_1817	907	+	26	85	16	15	36	99	630
chr17	74283272	74286158	circ_1818	11	-	0	0	0	0	3	0	8
chr17	65924470	65936772	circ_1819	10	+	0	0	0	0	0	0	10
chr15	66777327	66779630	circ_1820	4	+	0	0	0	0	4	0	0
chr15	52561949	52575089	circ_1821	21	-	0	4	0	0	0	0	17
chr12	12397195	12397589	circ_1822	169	-	7	8	10	20	39	38	47
chr1	201826223	201828122	circ_1823	29	+	0	0	0	0	0	11	18
chr1	180366650	180382606	circ_1824	256	-	0	13	0	0	34	31	178
chr6	97615946	97634566	circ_1825	8	-	0	0	0	0	0	0	8
chr15	75215988	75219228	circ_1826	207	-	4	9	5	0	28	42	119
chrX	24859768	24906239	circ_1827	11	+	0	0	0	0	0	0	11
chr6	42571325	42574389	circ_1828	149	+	4	10	0	0	26	6	103
chr15	41361767	41366763	circ_1829	12	-	0	0	0	0	0	12	0
chr20	45920539	45923523	circ_1830	49	-	0	13	0	0	10	0	26
chr11	2972488	2981139	circ_1831	9	-	0	0	0	0	0	9	0
chr6	131276244	131277639	circ_1832	27	-	5	0	0	0	0	0	22
chr11	118422500	118423050	circ_1833	22	-	0	6	0	0	5	0	11
chr2	46583289	46588229	circ_1834	18	+	0	4	0	0	3	0	11
chr4	39903966	39927553	circ_1835	3	-	0	0	0	0	3	0	0
chr8	62531536	62559437	circ_1836	25	-	0	7	0	0	4	0	14
chr10	69773782	69832943	circ_1837	5	-	0	5	0	0	0	0	0
chr17	526772	530556	circ_1838	88	-	0	0	0	0	34	0	54
chr8	141799572	141840625	circ_1839	11	-	0	5	0	0	6	0	0
chr5	118437629	118452031	circ_1840	6	+	0	0	0	0	6	0	0
chr6	4042720	4044257	circ_1841	3	+	0	0	0	3	0	0	0
chr3	37061800	37067498	circ_1842	9	+	0	0	0	0	0	9	0
chr12	125587224	125587627	circ_1843	24	+	0	0	0	0	0	0	24
chr11	85692787	85707972	circ_1844	133	-	0	11	6	13	14	55	34
chr11	77433732	77436744	circ_1845	24	-	0	0	0	0	3	0	21
chr19	47285639	47287816	circ_1846	14	-	0	0	0	11	3	0	0
chr7	139415730	139416814	circ_1847	88	-	0	0	13	8	0	37	30
chr17	44246896	44249598	circ_1848	15	-	0	5	0	0	4	6	0
chr6	118886691	118887479	circ_1849	8	-	0	0	0	0	0	8	0
chr4	1732613	1737561	circ_1850	45	+	0	0	0	0	8	17	20
chr10	15863654	15889942	circ_1851	39	-	0	0	0	0	3	18	18
chr13	60407240	60435670	circ_1852	3	-	0	0	0	0	3	0	0
chrX	76872080	76909690	circ_1853	3	-	0	3	0	0	0	0	0
chr9	100837851	100839299	circ_1854	3	+	0	0	0	0	0	0	3
chr3	129546645	129551669	circ_1855	43	-	0	0	0	0	20	0	23
chr7	66177153	66180883	circ_1856	8	-	0	0	0	0	8	0	0
chr17	19185267	19187027	circ_1857	20	+	0	0	0	0	0	0	20
chr11	118635916	118639060	circ_1858	17	-	0	0	0	0	5	0	12
chr11	1491500	1502115	circ_1859	10	-	0	0	0	0	0	10	0
chr16	48329925	48337216	circ_1860	5	+	0	0	0	0	5	0	0
chr16	84807834	84808107	circ_1861	38	-	0	0	0	4	0	34	0
chr16	80646522	80654832	circ_1862	24	-	0	3	0	0	8	0	13
chr16	47531309	47549512	circ_1863	578	+	23	17	20	40	141	176	161
chr11	108098321	108100050	circ_1864	17	+	0	0	0	0	5	0	12
chr16	89818545	89833645	circ_1865	19	-	0	0	0	0	6	3	10
chr11	111948938	111951282	circ_1866	38	+	0	0	8	3	9	0	18
chr18	7888103	7955412	circ_1867	14	+	0	0	0	0	0	0	14
chr2	27838034	27840438	circ_1868	17	+	0	0	0	0	5	0	12
chr1	1322614	1326245	circ_1869	46	-	0	0	0	9	5	23	9
chr1	237013643	237016388	circ_1870	20	+	0	0	0	0	6	0	14
chr2	223752547	223773868	circ_1871	19	+	0	0	0	0	6	0	13
chr1	10177516	10179671	circ_1872	9	+	0	0	0	0	0	0	9
chr12	121706440	121708748	circ_1873	20	-	0	0	0	0	7	0	13
chr10	128806995	128810638	circ_1874	5	+	0	0	0	0	0	0	5
chr18	163307	180339	circ_1875	34	+	0	0	0	5	4	25	0
chr6	37897734	38050233	circ_1876	3	+	0	0	0	0	0	0	3
chr16	364542	397106	circ_1877	5	-	0	0	0	0	0	0	5
chr17	80085567	80092070	circ_1878	29	-	0	0	0	0	12	0	17
chr9	128086076	128088868	circ_1879	21	+	0	10	0	0	0	8	3
chr12	28408919	28412375	circ_1880	3	+	0	0	0	0	0	0	3
chr17	78820272	78831700	circ_1881	41	+	3	0	0	0	9	10	19
chr3	179319517	179320585	circ_1882	18	-	0	0	0	0	0	18	0
chr20	34327314	34328519	circ_1883	41	-	0	0	0	0	11	0	30
chr5	139568648	139574237	circ_1884	3	+	0	0	0	0	3	0	0
chr19	18707431	18707859	circ_1885	22	-	0	0	0	0	4	0	18
chr8	30915887	30933803	circ_1886	13	+	0	0	0	0	0	0	13
chr18	46190122	46197115	circ_1887	52	+	0	0	0	0	4	19	29
chr8	141549418	141551457	circ_1888	16	-	0	0	0	0	0	0	16
chr14	31775937	31778388	circ_1889	5	-	0	0	0	0	0	0	5
chr10	25226112	25231365	circ_1890	61	-	0	5	0	0	8	0	48
chr15	77344726	77348597	circ_1891	20	-	0	0	0	0	0	0	20
chr7	44739739	44741214	circ_1892	90	+	0	9	0	0	16	12	53
chr9	95618092	95618600	circ_1893	20	-	0	0	0	0	5	0	15
chr2	120885263	120932576	circ_1894	56	+	3	3	0	0	6	9	35
chr15	72837160	72864506	circ_1895	21	+	0	4	0	0	3	0	14
chr5	131013395	131044965	circ_1896	10	-	0	0	0	0	0	7	3
chr10	128795011	128797699	circ_1897	4	+	0	0	0	0	4	0	0
chr3	141622461	141626116	circ_1898	27	+	0	0	0	0	9	9	9
chr17	62479035	62481985	circ_1899	8	-	0	0	0	0	0	8	0
chr6	17665469	17669777	circ_1900	131	-	7	5	0	0	28	67	24
chr13	46616298	46619651	circ_1901	28	-	0	0	0	4	8	7	9
chr10	94376493	94381230	circ_1902	3	+	0	0	0	0	3	0	0
chr2	211421442	211460306	circ_1903	10	+	0	0	0	0	0	0	10
chr5	37026330	37027514	circ_1904	15	+	0	0	0	0	0	0	15
chr18	55431010	55448188	circ_1905	3	+	0	0	0	0	3	0	0
chr6	159197439	159210403	circ_1906	8	-	0	0	0	0	3	0	5
chr16	68200745	68208417	circ_1907	3	+	0	0	0	0	3	0	0
chr15	63845913	63855207	circ_1908	66	+	0	0	0	5	22	16	23
chr17	9613272	9615449	circ_1909	5	+	0	0	0	0	5	0	0
chr19	13183860	13186558	circ_1910	5	+	0	0	0	0	0	5	0
chr5	137284643	137284873	circ_1911	26	-	0	0	0	0	5	0	21
chr6	17794479	17797051	circ_1912	3	-	0	0	0	0	3	0	0
chr11	34969052	34999729	circ_1913	13	+	0	0	0	0	0	0	13
chr3	47476497	47507937	circ_1914	24	-	0	0	0	0	6	10	8
chr10	103916775	103917971	circ_1915	441	+	9	26	5	24	54	62	261
chr2	36668400	36691798	circ_1916	25	+	0	5	0	0	4	0	16
chr2	120634898	120672818	circ_1917	8	+	0	0	0	0	3	0	5
chr14	104431669	104436958	circ_1918	7	+	0	0	0	0	4	0	3
chr19	17169358	17170902	circ_1919	19	-	0	0	0	0	0	19	0
chr4	123949340	123978443	circ_1920	4	+	0	0	0	0	4	0	0
chr18	12999419	13105078	circ_1921	5	+	0	5	0	0	0	0	0
chr18	61006032	61030101	circ_1922	8	-	0	0	0	0	0	0	8
chr1	62479014	62483619	circ_1923	7	+	0	0	0	0	7	0	0
chr2	197143251	197157474	circ_1924	20	-	0	0	0	0	3	0	17
chr1	233353644	233363117	circ_1925	31	-	0	0	0	0	10	0	21
chr1	17748698	17752180	circ_1926	9	-	0	0	0	0	0	0	9
chr18	9522157	9522507	circ_1927	6	+	0	0	6	0	0	0	0
chr10	69748419	69804320	circ_1928	17	-	0	0	0	0	6	0	11
chr11	122162991	122230690	circ_1929	23	-	0	0	0	0	11	0	12
chr2	74300675	74307718	circ_1930	29	+	0	0	0	0	13	0	16
chr15	50209130	50211147	circ_1931	10	-	0	0	0	0	0	0	10
chr11	3744386	3746449	circ_1932	3	-	0	0	0	0	3	0	0
chr7	77549595	77552095	circ_1933	5	+	0	0	0	0	5	0	0
chr5	53692826	53704351	circ_1934	22	+	0	0	0	0	0	22	0
chr14	31185129	31191765	circ_1935	10	+	0	0	0	0	0	7	3
chr12	112568314	112572870	circ_1936	16	+	0	0	0	0	8	8	0
chr4	83799882	83803093	circ_1937	326	-	3	14	19	10	35	97	148
chr17	80851422	80861354	circ_1938	15	+	0	0	0	0	0	15	0
chr15	52155007	52161570	circ_1939	16	+	0	0	0	0	7	0	9
chr17	64728805	64738878	circ_1940	95	+	0	6	0	0	11	38	40
chrX	133607388	133627620	circ_1941	280	+	5	30	14	14	26	58	133
chr16	87863840	87864157	circ_1942	4	-	0	4	0	0	0	0	0
chr4	77979659	77987558	circ_1943	33	-	0	0	0	0	5	0	28
chr14	67736417	67746254	circ_1944	27	+	0	6	0	0	0	0	21
chr17	30678757	30696801	circ_1945	8	+	4	0	0	0	0	0	4
chr19	4452360	4454090	circ_1946	5	-	0	0	0	0	5	0	0
chr7	8095065	8110761	circ_1947	14	+	0	0	0	0	5	0	9
chr17	57721636	57728677	circ_1948	4	+	0	0	0	0	4	0	0
chr3	47703823	47717078	circ_1949	10	-	0	0	0	0	10	0	0
chr6	88265125	88279308	circ_1950	3	-	0	0	0	0	3	0	0
chr5	140961878	140963182	circ_1951	108	-	3	9	0	6	17	41	32
chrX	71787738	71788734	circ_1952	15	-	0	0	0	0	6	0	9
chr9	22046749	22066352	circ_1953	22	+	0	0	0	0	6	0	16
chr2	43725971	43755127	circ_1954	25	-	0	9	0	0	9	0	7
chr8	71506740	71512317	circ_1955	3	-	0	3	0	0	0	0	0
chr1	158054211	158058244	circ_1956	5	+	0	0	0	0	0	0	5
chr9	138741982	138754454	circ_1957	24	-	0	0	0	0	11	0	13
chr10	12277046	12280484	circ_1958	29	+	0	0	0	0	6	13	10
chr11	117023156	117031977	circ_1959	3	+	0	0	0	0	0	3	0
chr2	101874252	101879153	circ_1960	11	+	0	0	0	0	0	0	11
chr17	1340083	1340449	circ_1961	10	-	0	0	0	0	0	4	6
chrX	14861781	14887165	circ_1962	3	-	0	0	0	0	0	0	3
chr7	44609582	44610476	circ_1963	3	-	0	0	0	0	3	0	0
chr2	86292396	86310291	circ_1964	3	-	0	0	0	3	0	0	0
chr2	240066278	240085619	circ_1965	14	-	0	0	0	0	5	0	9
chr14	39517855	39524500	circ_1966	4	-	0	0	0	0	4	0	0
chr6	36474359	36507984	circ_1967	8	-	0	0	0	0	0	0	8
chr18	12356692	12371690	circ_1968	50	-	0	0	0	6	0	44	0
chr12	123661234	123665757	circ_1969	3	-	0	0	0	0	3	0	0
chr21	42615302	42622828	circ_1970	23	+	0	0	0	0	7	0	16
chr19	48653019	48654596	circ_1971	14	-	0	0	0	0	0	0	14
chr11	14810651	14840755	circ_1972	5	+	0	0	0	0	5	0	0
chr22	30209418	30210756	circ_1973	36	-	0	0	0	0	3	12	21
chr13	33315217	33320238	circ_1974	4	+	0	0	0	0	0	0	4
chr15	65847224	65851069	circ_1975	10	+	0	0	0	0	3	0	7
chr12	28408513	28460682	circ_1976	162	+	5	8	10	16	18	60	45
chr2	32613817	32617218	circ_1977	5	+	0	0	0	0	5	0	0
chr10	112352830	112358048	circ_1978	4	+	0	0	0	0	4	0	0
chrX	117706285	117707981	circ_1979	4	+	0	0	0	0	0	4	0
chr6	111726672	111737675	circ_1980	27	-	0	0	0	0	12	0	15
chr6	43445824	43471444	circ_1981	34	+	0	0	4	0	7	23	0
chr12	101727078	101728282	circ_1982	120	+	9	0	19	0	30	21	41
chr16	57197912	57207781	circ_1983	453	-	6	49	13	12	18	131	224
chr22	29105993	29130715	circ_1984	32	-	0	4	0	0	8	0	20
chr6	151330954	151336829	circ_1985	34	+	0	0	0	5	10	0	19
chr12	46622935	46637097	circ_1986	457	-	36	47	8	10	103	28	225
chr4	152375852	152403800	circ_1987	59	+	0	0	0	0	32	0	27
chr20	35689505	35690673	circ_1988	10	-	0	0	0	0	0	0	10
chr8	25156459	25161843	circ_1989	3	+	0	0	0	0	3	0	0
chr7	148543588	148544397	circ_1990	87	-	0	3	0	16	9	26	33
chr16	14738130	14742449	circ_1991	3	+	0	0	0	0	3	0	0
chr3	51504944	51517852	circ_1992	4	-	0	0	0	0	0	4	0
chr5	157218710	157221980	circ_1993	3	-	0	0	0	0	3	0	0
chr9	33986757	34017187	circ_1994	65	-	5	3	0	0	0	8	49
chr13	95822785	95840796	circ_1995	55	-	0	0	0	5	6	28	16
chr1	155365249	155447749	circ_1996	3	-	0	0	0	3	0	0	0
chr10	69935079	69948883	circ_1997	6	+	0	0	0	0	6	0	0
chr12	46319924	46322642	circ_1998	22	-	3	11	0	8	0	0	0
chr15	67002732	67008836	circ_1999	19	+	0	0	0	0	0	0	19
[truncated: 15,372 more rows]
