# Supplementary material for: Improved circRNA Identification by Combining Prediction Algorithms
Source: Front Cell Dev Biol. 2018 Mar 5;6:20. doi: 10.3389/fcell.2018.00020 (PMC5844931; doi:10.3389/fcell.2018.00020)
Supplement: Supplementary file 2 [file Presentation2.ZIP › GSE53327/uroborus.bed]

#chrom	start	end	name	score	strand	SRR1049826/circRNA_list.txt_BSJ	SRR1049827/circRNA_list.txt_BSJ	SRR1049828/circRNA_list.txt_BSJ	SRR1049829/circRNA_list.txt_BSJ	SRR1049830/circRNA_list.txt_BSJ	SRR1049831/circRNA_list.txt_BSJ	SRR1049832/circRNA_list.txt_BSJ	SRR1049833/circRNA_list.txt_BSJ
chr1	10335485	10342591	circ_1	2	+	0	0	0	0	2	0	0	0
chr5	176911070	176911191	circ_2	5	-	0	0	0	0	0	0	0	5
chr5	304290	354026	circ_3	2	+	0	0	0	0	1	0	1	0
chr22	31335607	31354680	circ_4	3	-	0	0	0	0	0	0	3	0
chr1	165651343	165652347	circ_5	3	-	1	0	0	0	2	0	0	0
chr16	22328435	22337599	circ_6	8	+	0	0	0	0	0	8	0	0
chr16	354303	364683	circ_7	179	-	3	7	2	1	24	18	51	73
chr17	64685068	64731780	circ_8	3	+	0	0	0	0	0	0	3	0
chr8	23056778	23060274	circ_9	4	-	0	0	0	0	0	0	4	0
chr8	21824367	21827087	circ_10	2	+	0	0	0	0	0	0	2	0
chr3	45488382	45500378	circ_11	2	+	1	0	0	0	0	0	1	0
chr11	129739388	129740156	circ_12	4	-	0	0	0	0	1	0	0	3
chr12	51497452	51504766	circ_13	2	-	0	0	0	0	0	0	2	0
chr16	75665313	75665487	circ_14	3	-	0	0	0	0	0	0	0	3
chr12	96704829	96728643	circ_15	14	-	0	1	0	0	1	0	12	0
chr2	227729319	227773594	circ_16	3	+	0	0	0	0	2	0	1	0
chr7	40027197	40027857	circ_17	204	+	3	15	1	15	7	31	52	80
chr12	46591701	46592526	circ_18	3	-	1	0	0	0	0	0	2	0
chr15	43724391	43730614	circ_19	6	-	0	0	0	0	0	2	4	0
chr8	131370262	131374017	circ_20	266	-	11	19	0	0	49	0	187	0
chr20	36685933	36694658	circ_21	81	+	3	3	0	1	6	16	15	37
chr15	90760670	90764712	circ_22	3	+	0	0	0	0	0	3	0	0
chr11	111909967	111915954	circ_23	2	+	0	0	2	0	0	0	0	0
chr16	28726139	28726249	circ_24	3	+	0	0	0	1	0	0	0	2
chr22	19217360	19230459	circ_25	9	-	0	0	0	0	0	0	9	0
chr12	51500307	51512555	circ_26	13	-	0	0	0	0	2	11	0	0
chr18	9195548	9221997	circ_27	26	+	1	1	0	2	0	4	9	9
chr4	54292038	54294350	circ_28	76	+	0	2	6	2	4	17	8	37
chr8	43047446	43047573	circ_29	3	+	0	0	0	3	0	0	0	0
chr2	242192807	242207956	circ_30	13	-	0	0	0	0	0	0	0	13
chr19	49510558	49513139	circ_31	10	+	0	0	0	0	0	0	0	10
chr6	76331247	76344527	circ_32	24	+	0	0	0	2	0	5	17	0
chr12	7556130	7586290	circ_33	2	-	0	0	0	0	0	2	0	0
chr6	35825037	35858790	circ_34	4	-	0	3	0	1	0	0	0	0
chr11	94908661	94911992	circ_35	3	-	0	0	0	0	0	0	3	0
chr1	236744521	236751343	circ_36	8	-	0	0	0	0	0	0	0	8
chr10	99502850	99504672	circ_37	23	+	0	2	0	0	2	4	3	12
chr6	44102297	44108835	circ_38	4	+	0	0	0	0	1	0	3	0
chr19	40327195	40328483	circ_39	10	-	0	1	0	0	1	3	2	3
chr7	65751497	65751696	circ_40	44	+	2	0	0	1	11	4	26	0
chr1	184671944	184677478	circ_41	10	-	0	0	0	0	1	0	0	9
chr17	40764092	40765091	circ_42	7	+	0	2	0	0	1	2	2	0
chr19	38571895	38579491	circ_43	2	+	0	0	0	0	0	0	2	0
chr1	5964676	6046387	circ_44	32	-	0	0	0	0	0	7	0	25
chr15	66828270	66839043	circ_45	68	+	0	0	0	5	5	10	48	0
chr14	96986391	96994343	circ_46	26	+	0	1	0	0	0	0	2	23
chr12	5744317	5756967	circ_47	4	-	0	2	0	0	1	0	1	0
chr16	532524	546859	circ_48	26	+	1	1	0	0	1	3	20	0
chr18	18533538	18540167	circ_49	4	-	0	0	0	0	0	4	0	0
chr2	232099936	232127111	circ_50	2	+	0	0	0	0	0	0	2	0
chr3	13393378	13417141	circ_51	8	-	0	0	0	0	0	0	8	0
chr7	127527954	127569382	circ_52	9	+	0	6	0	0	1	0	2	0
chr16	27720025	27720241	circ_53	3	+	0	0	0	1	1	0	1	0
chr7	73657475	73661093	circ_54	17	-	0	0	0	0	0	6	0	11
chr1	145650482	145687091	circ_55	3	+	0	1	0	0	0	0	2	0
chr2	15514731	15651474	circ_56	4	-	0	2	0	2	0	0	0	0
chr11	45889162	45893784	circ_57	2	+	0	0	0	0	0	0	0	2
chr10	32128564	32143134	circ_58	2	-	0	0	0	0	0	0	2	0
chr10	7327827	7423911	circ_59	5	-	0	0	0	0	0	0	5	0
chr2	152279463	152292094	circ_60	4	+	0	0	0	0	1	0	0	3
chr2	42867312	42887002	circ_61	4	+	0	0	0	0	0	0	4	0
chr14	50175876	50177099	circ_62	5	+	0	0	0	0	0	0	0	5
chr2	44170825	44176798	circ_63	7	-	0	0	0	0	0	2	0	5
chr2	36623756	36726490	circ_64	6	+	0	0	0	0	0	0	6	0
chr7	98530863	98533298	circ_65	5	+	0	0	0	0	0	3	2	0
chr10	5827814	5828013	circ_66	4	-	0	0	0	0	0	4	0	0
chr6	168271065	168299147	circ_67	35	+	1	1	1	3	0	12	0	17
chr19	42839186	42839537	circ_68	7	+	0	0	0	0	0	2	5	0
chr1	53333210	53333310	circ_69	2	+	0	0	0	0	0	2	0	0
chr11	13438704	13466728	circ_70	2	-	0	0	0	0	0	2	0	0
chr19	4941539	4947223	circ_71	5	+	0	0	0	0	3	0	2	0
chr1	865534	866469	circ_72	3	+	0	0	0	0	0	0	3	0
chr14	31771500	31777226	circ_73	2	-	0	0	0	0	2	0	0	0
chr10	27423759	27425314	circ_74	13	-	0	0	0	0	4	0	4	5
chr17	29192721	29196664	circ_75	9	+	0	0	0	0	0	0	0	9
chr16	11969617	11971437	circ_76	3	-	0	0	0	0	0	0	3	0
chr16	74957823	74985441	circ_77	7	-	0	0	0	0	1	1	5	0
chr16	2806334	2806607	circ_78	5	+	1	0	0	0	1	3	0	0
chr18	22025356	22028147	circ_79	2	+	0	0	0	0	0	0	2	0
chr3	124492536	124578293	circ_80	3	-	0	0	0	0	0	0	3	0
chr8	141840570	141900868	circ_81	23	-	0	0	0	0	2	0	21	0
chr2	48573339	48573890	circ_82	21	+	0	0	3	0	0	5	0	13
chr7	77210743	77256992	circ_83	5	+	0	0	0	0	0	0	5	0
chr17	58013575	58013902	circ_84	7	+	0	0	0	1	0	0	2	4
chr13	113864286	113883833	circ_85	2	+	0	0	0	0	0	0	2	0
chr6	34789429	34789592	circ_86	5	+	0	0	0	0	0	0	5	0
chr16	4750970	4755254	circ_87	2	-	0	0	0	0	0	0	2	0
chr15	22835915	22842183	circ_88	13	+	0	0	0	0	0	0	0	13
chr11	68115314	68125315	circ_89	19	+	1	0	0	0	2	3	11	2
chr10	11551593	11569566	circ_90	11	-	0	0	7	0	2	0	2	0
chr7	129813471	129824095	circ_91	3	-	0	0	0	0	0	0	0	3
chr5	179136873	179143295	circ_92	47	+	2	4	1	6	1	4	11	18
chr19	39883103	39884277	circ_93	7	+	0	0	0	0	2	3	2	0
chr2	136409302	136437894	circ_94	3	+	0	0	0	2	0	0	1	0
chr14	91804348	91806368	circ_95	2	-	0	1	0	0	1	0	0	0
chr16	71803525	71805155	circ_96	2	-	0	0	0	0	1	0	1	0
chr3	196742235	196743240	circ_97	6	-	1	0	0	0	0	0	0	5
chr3	196842797	196869639	circ_98	2	-	0	2	0	0	0	0	0	0
chr5	14304569	14336836	circ_99	8	+	0	0	0	0	3	0	5	0
chr11	48134298	48134535	circ_100	2	+	0	2	0	0	0	0	0	0
chr2	197105172	197172809	circ_101	2	-	1	1	0	0	0	0	0	0
chr16	746772	747419	circ_102	81	-	1	6	0	0	32	0	41	1
chr1	21925986	21929406	circ_103	4	-	0	0	0	0	1	0	0	3
chr21	38850482	38868560	circ_104	2	+	0	0	0	0	0	2	0	0
chr15	28090104	28261332	circ_105	3	-	0	0	0	0	0	0	0	3
chr20	48259004	48273239	circ_106	9	-	0	0	0	0	0	0	0	9
chr17	20149238	20200390	circ_107	3	+	0	0	0	0	1	0	2	0
chr15	25650607	25654354	circ_108	106	-	2	5	1	3	14	36	13	32
chr8	28827559	28828036	circ_109	11	+	0	0	0	0	2	2	0	7
chr19	1418202	1432689	circ_110	20	+	1	0	0	0	0	0	0	19
chr15	44887456	44889141	circ_111	2	-	0	0	0	0	0	2	0	0
chr22	50192205	50192334	circ_112	3	-	0	0	0	0	0	0	3	0
chr15	70976603	70991999	circ_113	2	-	0	1	0	0	1	0	0	0
chr21	45507579	45507809	circ_114	2	+	0	0	0	0	0	0	0	2
chr17	18769114	18785996	circ_115	5	+	0	0	0	0	0	0	0	5
chr19	35420787	35424627	circ_116	2	+	0	2	0	0	0	0	0	0
chr17	19823348	19839743	circ_117	2	-	0	0	0	0	1	0	1	0
chr6	31615367	31615603	circ_118	2	-	0	0	0	0	0	0	2	0
chr5	78915434	78919312	circ_119	2	+	0	0	0	0	2	0	0	0
chr15	67879183	67893087	circ_120	5	+	0	0	0	1	0	0	4	0
chr1	12422775	12423303	circ_121	7	+	0	0	0	0	1	0	0	6
chr7	24856228	24888795	circ_122	16	-	0	1	3	1	0	0	6	5
chr7	74812090	74813268	circ_123	3	-	0	0	0	0	0	0	3	0
chr11	68272612	68305359	circ_124	6	+	0	0	0	0	1	3	2	0
chr20	42088672	42089238	circ_125	3	+	0	0	0	0	0	0	3	0
chr14	45644273	45646179	circ_126	3	+	0	0	0	0	0	3	0	0
chr18	23845133	23866463	circ_127	5	+	0	0	0	0	0	0	0	5
chr2	171974248	171974367	circ_128	11	-	0	0	0	2	0	3	3	3
chr8	135521861	135533244	circ_129	23	-	1	0	0	0	7	0	15	0
chr1	162546566	162567648	circ_130	3	+	0	0	0	2	0	0	1	0
chr18	12951853	12963370	circ_131	10	+	1	1	0	0	0	0	5	3
chr10	101667751	101668903	circ_132	11	-	0	0	0	0	2	0	9	0
chr9	37495165	37498221	circ_133	3	+	0	0	0	3	0	0	0	0
chr1	26623409	26624553	circ_134	8	-	0	0	0	0	1	0	0	7
chr14	104488493	104491017	circ_135	5	+	0	0	0	0	0	0	5	0
chr15	44859621	44865018	circ_136	4	-	0	0	0	0	2	0	0	2
chr17	53024621	53027487	circ_137	12	+	0	0	0	0	0	0	12	0
chr7	148514968	148516779	circ_138	8	-	0	0	2	0	0	2	4	0
chr15	76205543	76206546	circ_139	13	+	0	2	2	0	1	0	5	3
chr2	44132830	44145537	circ_140	2	-	0	0	0	0	0	0	0	2
chr7	150731591	150731686	circ_141	2	+	0	0	0	0	0	0	0	2
chr17	34144719	34147441	circ_142	2	+	0	0	0	0	0	0	2	0
chr14	32902665	32903023	circ_143	2	+	0	0	0	0	0	0	2	0
chr8	103339969	103341428	circ_144	2	-	0	0	0	0	0	0	2	0
chr12	70723202	70724249	circ_145	18	+	0	4	1	5	2	2	1	3
chr7	30638411	30643188	circ_146	6	+	1	0	1	0	0	0	0	4
chr17	6493098	6511784	circ_147	7	-	0	0	0	0	0	7	0	0
chr4	76573822	76581054	circ_148	6	-	1	0	0	1	0	0	4	0
chr12	123793856	123795676	circ_149	2	-	0	0	0	0	0	0	0	2
chr12	70735886	70736087	circ_150	2	+	0	0	0	1	0	1	0	0
chr11	120347369	120348235	circ_151	13	+	0	1	0	0	2	0	6	4
chr17	10595188	10596278	circ_152	2	-	0	0	0	0	0	1	1	0
chr22	22312863	22314821	circ_153	7	-	0	0	0	0	0	0	0	7
chr11	110007387	110008139	circ_154	2	+	0	0	0	0	0	0	2	0
chr19	2790418	2799789	circ_155	2	+	0	0	2	0	0	0	0	0
chr6	21000457	21108694	circ_156	11	+	0	0	0	0	0	0	0	11
chr11	12247717	12248678	circ_157	2	+	0	0	0	0	0	2	0	0
chr17	3480419	3495677	circ_158	3	-	0	0	0	0	0	0	3	0
chr22	41527391	41527637	circ_159	3	+	0	0	0	0	0	0	3	0
chr8	38975604	39044564	circ_160	2	+	0	0	0	0	0	0	0	2
chr10	22856779	22880710	circ_161	2	-	0	0	0	0	0	2	0	0
chr15	94841429	94884153	circ_162	12	+	1	3	0	0	0	0	8	0
chr22	19978107	19998031	circ_163	2	-	0	0	0	0	0	0	0	2
chr7	51094242	51153001	circ_164	3	-	0	0	0	0	0	0	3	0
chr5	90059121	90079874	circ_165	14	+	0	0	0	0	0	0	0	14
chr5	180666486	180668639	circ_166	15	-	0	4	2	6	1	2	0	0
chr1	173921123	173921276	circ_167	3	-	0	0	0	0	0	2	0	1
chr11	10822277	10824675	circ_168	2	-	0	0	0	0	2	0	0	0
chr8	97892025	97892233	circ_169	25	+	0	0	4	0	0	12	0	9
chr12	89996819	89998123	circ_170	2	-	0	0	0	0	1	0	1	0
chr10	69726439	69804320	circ_171	5	-	0	0	0	0	1	0	4	0
chr14	96993766	96994343	circ_172	2	+	0	0	0	0	0	2	0	0
chr7	157015947	157024021	circ_173	17	+	1	0	0	0	1	0	0	15
chr1	33290913	33295668	circ_174	32	+	0	2	1	1	3	0	8	17
chr16	89815066	89833645	circ_175	5	-	0	0	0	0	0	0	5	0
chr22	18291609	18305826	circ_176	2	-	0	0	0	0	2	0	0	0
chr3	196792146	196793625	circ_177	2	-	0	0	0	0	0	2	0	0
chr3	172486796	172504364	circ_178	6	+	0	0	0	0	0	0	6	0
chr19	36579939	36580208	circ_179	10	+	2	0	0	0	0	6	0	2
chr1	47725960	47770668	circ_180	2	-	0	0	2	0	0	0	0	0
chr2	10794606	10808849	circ_181	17	-	1	0	0	1	0	3	1	11
chr19	33604672	33605325	circ_182	47	+	0	0	4	6	2	4	13	18
chr2	27604992	27610025	circ_183	5	-	0	2	0	0	0	0	0	3
chr22	19363153	19385610	circ_184	2	-	0	0	0	0	1	1	0	0
chr20	25394425	25397838	circ_185	4	+	0	0	0	0	0	2	2	0
chr11	9430032	9431633	circ_186	3	+	0	0	0	0	0	0	0	3
chr15	63821212	63829355	circ_187	21	+	0	1	0	0	2	2	13	3
chr1	59787207	60019899	circ_188	3	+	0	0	0	0	0	0	3	0
chr16	28840721	28845532	circ_189	2	+	0	0	0	0	0	0	2	0
chr19	960091	968503	circ_190	8	+	0	0	0	0	0	1	0	7
chr2	240111528	240274613	circ_191	18	-	0	0	0	0	2	0	1	15
chr15	43335412	43352312	circ_192	2	-	0	2	0	0	0	0	0	0
chr16	10524467	10525312	circ_193	4	+	0	0	1	0	0	0	0	3
chr8	68211443	68213615	circ_194	5	-	0	2	0	0	0	0	3	0
chr5	134010304	134015418	circ_195	3	+	0	0	0	0	0	2	1	0
chr4	151836759	151850217	circ_196	3	-	0	0	3	0	0	0	0	0
chr3	13417003	13438988	circ_197	3	-	0	1	0	1	0	1	0	0
chr15	43438690	43447029	circ_198	4	+	0	0	0	0	0	0	4	0
chr2	43625109	43657441	circ_199	3	-	0	0	0	0	0	0	3	0
chr2	29149333	29158473	circ_200	4	+	0	0	0	0	0	4	0	0
chr3	142215202	142224145	circ_201	3	-	0	0	1	0	0	0	2	0
chr7	74524751	74528329	circ_202	2	+	0	0	0	0	0	0	2	0
chr17	76069117	76079247	circ_203	10	+	0	0	0	0	0	0	0	10
chr17	4084548	4088341	circ_204	2	-	2	0	0	0	0	0	0	0
chr20	10536878	10541468	circ_205	61	+	1	0	1	1	1	5	6	46
chr18	22017918	22023116	circ_206	2	+	0	2	0	0	0	0	0	0
chr4	26719554	26750148	circ_207	5	+	0	0	3	0	0	0	0	2
chr15	41352064	41362745	circ_208	8	-	0	0	0	0	1	0	5	2
chr3	135820848	135825164	circ_209	4	+	0	0	0	0	0	0	4	0
chr16	28157414	28181230	circ_210	38	-	1	0	0	1	3	3	4	26
chr9	96233422	96261168	circ_211	14	+	6	0	7	1	0	0	0	0
chr1	42671432	42744343	circ_212	3	-	0	0	0	0	0	0	3	0
chr22	31837759	31843551	circ_213	4	-	0	0	0	0	1	0	2	1
chr4	2339133	2355800	circ_214	10	-	0	0	0	0	1	0	4	5
chr12	13061176	13062105	circ_215	5	+	0	0	0	0	1	0	4	0
chr12	56669779	56677641	circ_216	2	-	0	0	0	0	0	2	0	0
chr19	4499487	4499716	circ_217	2	+	0	0	0	0	0	0	0	2
chr2	152403942	152410539	circ_218	2	-	0	0	0	0	0	0	2	0
chr1	70694104	70705203	circ_219	24	+	0	0	0	1	0	2	4	17
chr19	49348626	49355583	circ_220	8	-	1	0	0	0	1	5	1	0
chr19	50916998	50917136	circ_221	2	+	2	0	0	0	0	0	0	0
chr20	5939173	5944005	circ_222	11	+	0	2	1	0	2	2	0	4
chr5	133534776	133536765	circ_223	8	-	1	0	0	0	1	0	6	0
chr15	78805425	78807449	circ_224	2	+	0	0	0	0	0	0	2	0
chr17	6524107	6538491	circ_225	5	-	0	0	0	0	0	0	1	4
chr11	68540732	68542900	circ_226	2	-	0	1	0	0	0	0	1	0
chr11	115099832	115111140	circ_227	3	-	0	0	0	0	0	0	3	0
chr2	86378419	86393767	circ_228	2	-	0	2	0	0	0	0	0	0
chr12	101794839	101796724	circ_229	4	-	0	0	0	0	0	0	0	4
chr16	4029116	4043511	circ_230	5	-	0	0	0	0	3	0	2	0
chr1	19670851	19684057	circ_231	10	-	0	0	0	0	2	2	6	0
chr7	98983324	98991742	circ_232	2	+	0	0	0	0	0	0	2	0
chr15	50875285	50884823	circ_233	8	-	1	1	0	0	0	3	3	0
chr1	98187065	98206035	circ_234	2	-	0	0	0	0	1	0	1	0
chr3	47476497	47476627	circ_235	17	-	0	0	0	0	0	0	0	17
chr2	99802639	99812219	circ_236	34	+	0	4	0	0	6	0	14	10
chr21	47910512	47917020	circ_237	3	+	0	0	0	0	1	0	2	0
chr5	68417520	68423959	circ_238	3	+	1	0	0	0	1	0	1	0
chr16	70560489	70602398	circ_239	8	+	0	0	0	0	0	0	0	8
chr10	94234597	94267962	circ_240	2	-	1	0	0	0	0	0	1	0
chr5	76700544	76709134	circ_241	2	+	0	0	0	0	0	0	2	0
chr6	108214685	108230239	circ_242	2	-	0	0	0	0	0	0	2	0
chr16	67578201	67578733	circ_243	7	+	0	0	0	0	0	0	7	0
chr1	47725960	47737913	circ_244	5	-	1	2	0	0	1	0	1	0
chr16	162620	180590	circ_245	4	-	0	0	0	0	0	0	4	0
chr6	149718739	149719198	circ_246	2	+	0	0	0	0	0	0	2	0
chr16	81703746	81712233	circ_247	6	+	0	0	0	0	0	6	0	0
chr11	70260647	70260758	circ_248	4	+	0	4	0	0	0	0	0	0
chr7	156745167	156746992	circ_249	8	+	0	0	0	0	0	0	0	8
chr3	81627075	81630426	circ_250	2	-	0	0	0	0	0	0	2	0
chr11	686857	688460	circ_251	6	-	0	2	1	0	0	0	3	0
chr5	16680055	16690028	circ_252	3	-	0	0	0	0	0	0	3	0
chr7	30395343	30402072	circ_253	2	+	0	0	0	0	2	0	0	0
chr7	128482284	128483008	circ_254	2	+	0	0	0	0	0	2	0	0
chr3	142075753	142078773	circ_255	2	-	0	0	0	0	0	0	0	2
chr21	47697440	47700051	circ_256	3	-	0	0	0	0	0	0	3	0
chr2	37105033	37121176	circ_257	5	-	0	0	0	0	0	0	4	1
chr17	76818018	76825089	circ_258	2	-	0	0	0	1	1	0	0	0
chr3	129931662	129946912	circ_259	3	+	0	0	0	0	0	3	0	0
chr7	17885217	17890587	circ_260	23	-	0	5	1	0	5	2	10	0
chr9	37304184	37305711	circ_261	2	+	2	0	0	0	0	0	0	0
chr10	73887839	73956747	circ_262	5	-	0	0	0	0	0	0	5	0
chr1	36492714	36499934	circ_263	2	+	0	0	0	0	0	0	2	0
chr19	48221765	48229481	circ_264	43	+	1	1	0	0	6	8	23	4
chr10	93699708	93726514	circ_265	7	+	0	0	0	0	1	0	6	0
chr3	37378633	37396678	circ_266	2	+	0	0	0	0	0	0	0	2
chr19	45377172	45377735	circ_267	2	+	0	2	0	0	0	0	0	0
chr8	95503805	95504137	circ_268	6	-	0	0	0	0	0	0	0	6
chr17	79058631	79060380	circ_269	13	+	0	0	0	0	0	0	0	13
chr19	47875986	47878965	circ_270	3	+	0	0	3	0	0	0	0	0
chr10	12257738	12277122	circ_271	5	+	0	0	0	0	0	0	5	0
chr22	36737414	36745300	circ_272	23	-	0	1	1	0	5	0	6	10
chr2	98408848	98430851	circ_273	4	-	0	0	0	0	0	0	0	4
chr16	9012887	9024254	circ_274	23	-	0	1	0	0	2	0	8	12
chr10	121275020	121286936	circ_275	9	-	0	0	0	5	1	3	0	0
chr1	19563635	19567636	circ_276	3	-	0	0	3	0	0	0	0	0
chr19	39207725	39208714	circ_277	2	+	0	0	0	0	0	0	2	0
chr16	69687138	69693802	circ_278	4	+	1	0	0	0	1	0	2	0
chr5	79974745	80150135	circ_279	2	+	0	2	0	0	0	0	0	0
chr3	126445920	126449473	circ_280	5	+	0	0	0	0	0	0	0	5
chr3	47762155	47787483	circ_281	15	-	1	0	0	0	0	3	0	11
chr7	39243833	39247219	circ_282	6	+	0	0	0	2	0	1	0	3
chr2	219321814	219328089	circ_283	2	-	0	2	0	0	0	0	0	0
chr1	171483674	171486953	circ_284	2	+	0	0	0	0	0	2	0	0
chr11	100933177	100996889	circ_285	9	-	0	0	0	0	0	0	0	9
chr2	44436348	44445217	circ_286	19	+	0	0	0	0	0	6	0	13
chr1	78248922	78280916	circ_287	4	+	0	0	0	0	0	0	4	0
chr20	45891031	45905539	circ_288	35	-	0	0	2	1	0	7	1	24
chr8	54891584	54923052	circ_289	2	-	0	2	0	0	0	0	0	0
chr6	117840978	117862188	circ_290	2	+	0	0	0	0	2	0	0	0
chr17	2929301	2930364	circ_291	5	+	0	0	0	0	1	0	4	0
chr18	54426095	54448887	circ_292	17	+	1	0	0	0	6	3	4	3
chr13	41892941	41905505	circ_293	2	+	0	0	0	0	2	0	0	0
chr2	68717321	68753374	circ_294	19	+	0	0	0	4	0	5	0	10
chr5	134116822	134121276	circ_295	3	+	0	3	0	0	0	0	0	0
chr8	28704263	28717080	circ_296	15	-	0	0	0	1	0	0	0	14
chr12	133150904	133158852	circ_297	2	+	0	0	2	0	0	0	0	0
chr6	24502750	24523153	circ_298	3	+	0	0	0	0	0	0	3	0
chr17	725596	727005	circ_299	6	-	0	0	0	0	0	0	6	0
chr6	30545852	30546354	circ_300	4	+	0	0	0	0	0	4	0	0
chr1	20230759	20231480	circ_301	3	+	0	0	0	0	0	0	3	0
chr19	19231573	19231975	circ_302	20	-	0	0	0	0	1	9	2	8
chr11	85723323	85742653	circ_303	4	-	0	0	0	0	0	1	0	3
chr12	57674140	57677839	circ_304	5	-	0	0	0	0	0	0	3	2
chr19	5592757	5595508	circ_305	2	-	0	0	0	0	0	0	2	0
chr15	35665721	35747021	circ_306	5	-	2	0	0	0	0	3	0	0
chr3	121547316	121547819	circ_307	2	-	0	0	0	0	2	0	0	0
chr12	29604277	29618152	circ_308	2	-	0	0	0	0	0	0	2	0
chr10	50701162	50714058	circ_309	162	-	4	9	0	0	26	0	113	10
chr17	1686653	1687755	circ_310	2	-	0	2	0	0	0	0	0	0
chr14	99924615	99925522	circ_311	7	-	0	0	0	0	0	4	3	0
chr19	3193281	3196275	circ_312	5	+	0	0	0	5	0	0	0	0
chr5	154169884	154188163	circ_313	4	+	0	0	0	4	0	0	0	0
chr21	47819503	47822397	circ_314	3	+	0	0	0	0	0	2	0	1
chr7	11080298	11101712	circ_315	4	+	0	0	0	0	0	4	0	0
chr11	126099119	126126747	circ_316	10	+	0	0	0	0	0	0	0	10
chr20	31062403	31115716	circ_317	3	-	0	0	1	0	0	0	0	2
chr17	65887959	65889841	circ_318	2	+	0	0	0	0	0	0	2	0
chr1	40661303	40668286	circ_319	10	+	0	0	0	0	0	5	0	5
chr3	38518777	38524051	circ_320	4	+	0	0	2	0	0	2	0	0
chr3	183469860	183491582	circ_321	2	+	0	0	0	0	0	0	2	0
chr20	50234028	50245611	circ_322	6	-	0	0	0	0	0	0	6	0
chr5	5466446	5473861	circ_323	13	+	0	0	0	0	0	0	0	13
chr15	67984816	68040939	circ_324	2	+	0	0	0	0	0	0	2	0
chr21	47635093	47642652	circ_325	2	-	0	0	0	0	0	2	0	0
chr15	50940883	50955243	circ_326	65	-	1	0	10	0	15	4	14	21
chr13	21148518	21179244	circ_327	5	+	0	0	5	0	0	0	0	0
chr8	61121308	61144938	circ_328	3	-	0	0	0	0	0	2	0	1
chr14	35252967	35264971	circ_329	5	-	0	0	0	0	0	0	5	0
chr2	233565294	233599948	circ_330	2	+	0	0	0	0	1	0	1	0
chr5	178199429	178203277	circ_331	5	-	0	0	0	0	0	1	0	4
chr11	77330650	77333718	circ_332	2	-	0	0	0	0	0	0	2	0
chr4	7006570	7016284	circ_333	30	+	0	0	0	0	0	4	0	26
chr1	235543333	235590554	circ_334	4	+	0	0	0	0	0	0	0	4
chr12	107245227	107254190	circ_335	3	+	0	2	0	0	1	0	0	0
chr16	57800785	57806200	circ_336	3	-	0	0	0	0	0	0	3	0
chr2	9474866	9484764	circ_337	4	+	0	0	0	0	0	4	0	0
chr12	49398289	49406893	circ_338	3	-	0	0	0	0	0	0	3	0
chr7	2405951	2411484	circ_339	4	+	0	0	0	0	1	3	0	0
chr7	72093871	72093982	circ_340	5	-	0	0	0	0	0	3	0	2
chr11	94528176	94564707	circ_341	13	+	0	0	2	0	0	0	0	11
chr1	213037066	213046160	circ_342	4	+	0	0	0	0	1	0	3	0
chr17	4578568	4579179	circ_343	4	-	0	2	0	0	0	0	2	0
chr15	50751196	50751359	circ_344	3	+	0	0	0	0	0	0	0	3
chr5	38523520	38530768	circ_345	210	-	7	26	0	0	43	1	133	0
chr11	34111725	34113603	circ_346	89	+	0	4	6	1	8	9	12	49
chr3	52730249	52730334	circ_347	2	-	0	0	2	0	0	0	0	0
chr16	4487402	4493165	circ_348	4	+	0	0	0	0	0	4	0	0
chr1	235621910	235634274	circ_349	2	-	1	0	0	0	0	0	1	0
chr3	13393378	13395607	circ_350	36	-	1	1	0	2	8	10	6	8
chr5	6737622	6751310	circ_351	2	+	0	1	0	0	0	0	1	0
chr19	40327195	40329845	circ_352	8	-	0	0	0	0	0	0	0	8
chr3	196094898	196096382	circ_353	6	-	0	0	0	0	0	0	0	6
chr5	140960310	140963182	circ_354	20	-	0	1	0	3	0	9	5	2
chr22	19808120	19808898	circ_355	81	-	0	0	4	5	2	10	7	53
chr11	68560782	68562379	circ_356	12	-	0	1	0	0	1	0	10	0
chr14	90429451	90437615	circ_357	5	+	0	0	4	1	0	0	0	0
chr1	78430330	78435699	circ_358	4	-	0	0	0	0	0	0	0	4
chr4	151119153	151125041	circ_359	5	+	0	0	0	0	0	0	5	0
chr22	46679869	46681176	circ_360	2	+	1	0	0	0	1	0	0	0
chr2	159954148	159992809	circ_361	2	+	1	0	0	0	1	0	0	0
chr5	78936673	78964851	circ_362	2	+	0	0	0	0	0	0	0	2
chr2	100050793	100081447	circ_363	18	-	0	2	0	0	0	0	0	16
chr17	80521229	80529746	circ_364	195	+	0	7	5	10	7	14	41	111
chr17	66303083	66397591	circ_365	3	+	2	0	0	0	1	0	0	0
chr20	49557401	49562460	circ_366	4	-	0	0	0	0	0	0	0	4
chr12	110819556	110819753	circ_367	6	-	0	0	0	0	0	0	0	6
chr1	200549381	200561368	circ_368	9	-	0	0	5	1	0	0	0	3
chr13	33232375	33258160	circ_369	3	+	0	0	0	0	0	0	3	0
chr5	132262812	132270633	circ_370	18	-	0	0	0	0	0	2	5	11
chr14	103988154	103988287	circ_371	2	-	2	0	0	0	0	0	0	0
chr6	155095122	155099179	circ_372	231	+	1	7	14	13	0	46	32	118
chr1	161088923	161089178	circ_373	4	+	0	0	0	0	0	0	4	0
chr3	185341785	185344181	circ_374	3	+	0	0	0	0	1	2	0	0
chr2	201784944	201800615	circ_375	3	-	0	0	0	0	0	3	0	0
chr21	37775055	37785613	circ_376	7	+	0	0	0	0	0	0	0	7
chr4	159136342	159138572	circ_377	6	+	0	0	0	3	0	0	0	3
chr1	31819486	31821821	circ_378	5	+	0	0	0	0	1	0	0	4
chr12	123270265	123276668	circ_379	12	+	0	0	0	0	7	0	5	0
chr10	131943474	131965244	circ_380	7	+	0	0	0	0	0	0	0	7
chr22	31335945	31336028	circ_381	2	-	1	0	0	0	1	0	0	0
chr5	176370335	176409624	circ_382	5	-	0	0	0	0	1	0	4	0
chr14	45715945	45716580	circ_383	2	-	0	0	0	0	2	0	0	0
chr14	55215532	55243258	circ_384	4	+	0	0	0	1	0	0	3	0
chr5	180668491	180669345	circ_385	36	-	1	4	0	3	9	5	6	8
chr13	113845185	113854830	circ_386	38	-	0	8	0	0	6	1	13	10
chr5	16763589	16766307	circ_387	4	-	0	1	0	0	0	0	3	0
chr3	45744929	45754688	circ_388	4	+	0	0	0	1	0	3	0	0
chr1	173808504	173823043	circ_389	2	+	0	0	0	0	0	2	0	0
chr2	3405547	3428434	circ_390	5	+	0	1	0	0	0	4	0	0
chr15	91030185	91035943	circ_391	26	+	1	0	0	0	2	7	16	0
chr11	43400782	43436326	circ_392	2	+	0	0	0	0	0	0	2	0
chr3	186760441	186769134	circ_393	2	+	0	0	0	0	0	0	2	0
chr3	150293435	150299533	circ_394	13	+	0	0	0	0	2	1	10	0
chr1	58971731	58993007	circ_395	5	-	0	0	0	0	1	2	2	0
chr15	65266939	65273363	circ_396	3	-	0	0	0	0	0	3	0	0
chr12	122720332	122724492	circ_397	12	-	0	0	0	0	0	0	1	11
chr5	111594925	111602027	circ_398	4	-	0	0	0	0	1	0	3	0
chr7	103363586	103474119	circ_399	7	-	0	0	0	0	0	0	0	7
chr5	134705095	134705832	circ_400	25	-	0	0	0	0	2	4	9	10
chr10	128829913	128841428	circ_401	7	+	1	0	0	0	0	0	6	0
chr10	21903759	21940697	circ_402	4	+	0	0	0	0	0	4	0	0
chr19	1625574	1627425	circ_403	3	-	0	0	0	0	0	0	0	3
chr3	56705627	56707753	circ_404	7	-	0	1	0	0	1	0	5	0
chr8	27964229	27967955	circ_405	2	+	0	0	0	0	0	2	0	0
chr1	117484336	117487714	circ_406	8	+	0	0	0	0	4	4	0	0
chr1	36282482	36307351	circ_407	8	+	0	0	0	0	0	0	0	8
chr2	114476730	114476885	circ_408	4	-	0	0	0	0	0	0	0	4
chr12	39155913	39170103	circ_409	5	-	0	0	0	0	0	0	5	0
chr1	229661682	229685181	circ_410	2	-	0	0	0	0	0	2	0	0
chr8	141810557	141813749	circ_411	6	-	0	0	0	0	2	4	0	0
chr17	45754385	45755555	circ_412	12	+	0	0	0	0	0	0	0	12
chr2	9650107	9676957	circ_413	3	-	0	0	0	0	0	0	0	3
chr1	243433406	243471479	circ_414	2	+	0	0	0	0	0	0	2	0
chr18	76886266	76953263	circ_415	3	+	1	0	0	0	1	0	1	0
chr1	29362337	29365938	circ_416	196	+	2	0	5	6	2	60	13	108
chr2	149447782	149447942	circ_417	4	+	0	0	0	0	1	3	0	0
chr1	70715634	70715730	circ_418	3	+	0	2	0	1	0	0	0	0
chr19	13050241	13050961	circ_419	4	+	0	0	0	0	0	0	2	2
chr18	77208781	77211126	circ_420	4	+	0	0	0	0	0	0	0	4
chr5	149416198	149428248	circ_421	10	+	0	0	0	0	0	0	0	10
chr2	61319598	61333797	circ_422	2	+	0	0	0	0	0	0	2	0
chr12	1889616	1893239	circ_423	4	+	0	0	0	0	0	0	0	4
chr10	70507130	70509442	circ_424	27	+	0	1	0	0	0	12	9	5
chr15	49493358	49531564	circ_425	6	+	0	2	0	0	0	0	4	0
chr3	9483276	9516840	circ_426	3	+	0	0	0	0	0	0	0	3
chr14	105683880	105688251	circ_427	7	-	0	0	0	1	0	4	0	2
chr16	87376482	87380856	circ_428	109	-	0	2	1	5	4	10	34	53
chr2	201790558	201791623	circ_429	4	-	0	0	0	0	3	0	1	0
chr15	78762873	78775776	circ_430	3	+	0	0	0	0	0	0	3	0
chr5	304290	413548	circ_431	3	+	0	0	0	0	0	0	3	0
chr15	43276094	43282318	circ_432	4	-	0	1	3	0	0	0	0	0
chr15	31202816	31210498	circ_433	4	+	0	0	0	0	0	0	4	0
chr16	75138681	75140469	circ_434	2	+	0	0	0	0	0	0	2	0
chr12	124950718	124979914	circ_435	12	-	1	0	0	0	0	0	11	0
chr6	159004985	159010814	circ_436	173	+	5	4	8	6	27	26	37	60
chr15	85619092	85620018	circ_437	6	+	0	0	0	0	0	0	0	6
chr12	122702812	122709295	circ_438	4	-	0	0	0	0	0	0	0	4
chr6	111708967	111737675	circ_439	9	-	1	1	0	0	0	1	0	6
chr3	49008027	49017929	circ_440	3	+	0	0	0	0	0	0	3	0
chr8	18490122	18513195	circ_441	2	-	0	0	0	0	2	0	0	0
chr12	7342957	7356147	circ_442	2	+	0	0	0	0	0	0	0	2
chr16	28967298	28967658	circ_443	7	+	0	0	2	0	0	1	0	4
chr11	65373231	65375919	circ_444	5	-	0	2	0	0	2	1	0	0
chr3	128060075	128060732	circ_445	4	+	0	4	0	0	0	0	0	0
chr13	50123593	50129809	circ_446	4	-	0	0	0	0	0	0	0	4
chr1	204495487	204499945	circ_447	2	+	0	0	0	0	0	0	2	0
chr11	117062969	117063974	circ_448	9	+	0	0	0	0	0	0	0	9
chr3	47468936	47484581	circ_449	2	-	0	0	2	0	0	0	0	0
chr21	47916900	47924402	circ_450	4	+	0	0	0	0	0	4	0	0
chr15	99454543	99460105	circ_451	5	+	0	0	0	0	0	0	5	0
chr6	170033042	170034621	circ_452	2	-	0	0	0	0	0	0	2	0
chr11	61102091	61113418	circ_453	10	+	0	2	3	0	0	0	5	0
chr22	32134372	32134897	circ_454	43	-	1	0	0	5	5	1	4	27
chr16	58197957	58208414	circ_455	8	-	0	0	0	0	0	0	0	8
chr8	98725889	98731417	circ_456	2	+	0	0	0	0	1	0	1	0
chr19	59058742	59061651	circ_457	13	+	0	0	0	0	0	0	6	7
chr16	24124293	24192249	circ_458	5	+	0	0	0	0	0	0	0	5
chr8	145245686	145254103	circ_459	2	+	0	0	0	0	0	0	2	0
chr18	77193578	77227582	circ_460	7	+	0	0	1	0	0	1	0	5
chr2	44161892	44172556	circ_461	6	-	0	0	0	0	0	0	0	6
chr22	19379623	19393403	circ_462	2	-	0	0	0	0	0	0	2	0
chr13	77779390	77792092	circ_463	2	-	0	0	0	0	0	0	0	2
chr1	193099303	193119512	circ_464	4	+	0	0	0	0	0	4	0	0
chr21	30701807	30702014	circ_465	9	+	0	0	0	0	1	1	0	7
chr16	84135225	84135712	circ_466	18	-	0	0	0	0	1	1	4	12
chr3	183706359	183732235	circ_467	11	-	0	0	0	0	0	0	6	5
chr15	65743336	65744440	circ_468	30	-	0	0	0	0	0	12	11	7
chr3	137953875	137956414	circ_469	6	+	0	0	0	0	0	0	0	6
chr5	162898190	162898469	circ_470	5	+	0	0	0	0	0	0	5	0
chr19	1271327	1272050	circ_471	76	+	0	2	4	1	11	30	3	25
chr15	40231705	40235686	circ_472	3	+	0	0	0	0	0	0	3	0
chr2	85097348	85097909	circ_473	333	-	9	25	0	0	91	0	208	0
chr15	93543741	93552553	circ_474	25	+	0	1	0	3	0	6	9	6
chr5	137902689	137909815	circ_475	2	-	0	0	0	0	0	0	0	2
chr20	35545124	35547922	circ_476	3	-	0	0	0	0	1	2	0	0
chr22	41999262	42000157	circ_477	2	-	0	0	0	0	0	2	0	0
chr2	219411641	219425606	circ_478	10	-	0	0	0	0	0	1	4	5
chr7	120629444	120782195	circ_479	43	+	0	0	0	0	0	4	0	39
chr16	12096847	12121301	circ_480	7	+	0	0	0	0	0	0	7	0
chr11	581491	611082	circ_481	5	+	0	0	0	0	0	0	5	0
chr8	22265822	22266009	circ_482	4	+	0	3	0	1	0	0	0	0
chr7	77256021	77261742	circ_483	2	+	0	2	0	0	0	0	0	0
chr5	149919643	149925048	circ_484	5	+	0	0	0	0	0	0	0	5
chr17	1756394	1783985	circ_485	2	+	0	0	0	0	0	0	2	0
chr6	144808683	144832259	circ_486	3	+	0	0	0	0	1	0	2	0
chr10	97369953	97371199	circ_487	2	-	0	0	0	0	0	2	0	0
chr14	71428942	71479919	circ_488	2	+	0	2	0	0	0	0	0	0
chr11	70265851	70265962	circ_489	196	+	4	68	32	32	0	8	14	38
chr13	114157810	114175048	circ_490	21	+	0	1	0	0	4	0	6	10
chr12	56720096	56720193	circ_491	2	-	0	0	0	0	0	2	0	0
chr15	43668295	43668823	circ_492	5	+	0	0	1	0	2	0	2	0
chr3	183368083	183369064	circ_493	7	+	1	0	0	0	0	0	2	4
chr20	47585683	47592736	circ_494	2	+	2	0	0	0	0	0	0	0
chr6	17421785	17426921	circ_495	5	+	0	0	0	0	2	0	3	0
chr19	34868407	34887562	circ_496	18	+	0	1	0	0	1	14	2	0
chr13	96638586	96651561	circ_497	12	-	1	1	0	0	2	0	8	0
chr19	19035041	19035788	circ_498	20	+	0	0	0	0	1	0	4	15
chr14	68156928	68157138	circ_499	14	-	0	0	0	0	0	14	0	0
chr16	28970037	28970421	circ_500	7	+	0	0	0	0	2	0	0	5
chr1	155927503	155928187	circ_501	4	-	0	0	0	0	3	0	1	0
chr8	21832180	21834032	circ_502	3	+	0	0	0	0	0	3	0	0
chr9	100919741	100919942	circ_503	4	-	0	0	2	2	0	0	0	0
chr1	12423127	12464026	circ_504	2	+	0	2	0	0	0	0	0	0
chr12	101705813	101715407	circ_505	3	+	0	0	0	0	0	3	0	0
chr1	171504566	171506612	circ_506	10	+	1	0	0	2	0	0	0	7
chr7	810107	814799	circ_507	41	+	0	5	3	8	2	3	16	4
chr7	150814181	150815719	circ_508	46	+	0	1	2	0	4	3	14	22
chr7	104730455	104731761	circ_509	4	+	0	0	0	0	0	0	4	0
chr6	79724798	79735881	circ_510	5	-	1	0	0	0	0	0	4	0
chr17	57274904	57275150	circ_511	63	+	1	3	0	3	4	11	17	24
chr5	68715197	68720463	circ_512	5	+	0	0	0	0	0	0	5	0
chr1	38338601	38345866	circ_513	5	-	0	0	0	0	0	4	0	1
chr7	120446602	120480163	circ_514	3	-	0	0	0	0	0	0	3	0
chr13	41890981	41910892	circ_515	10	+	0	0	0	0	0	0	2	8
chr12	57640586	57641981	circ_516	2	-	0	0	0	0	2	0	0	0
chr1	44075053	44079386	circ_517	2	+	0	0	0	0	0	0	2	0
chr19	46324641	46357765	circ_518	6	-	0	0	0	2	0	1	0	3
chr19	11024552	11027453	circ_519	67	+	3	3	0	0	10	10	24	17
chr14	96807858	96813678	circ_520	18	-	0	1	0	7	7	0	2	1
chr20	18505578	18507175	circ_521	2	+	0	0	0	0	0	2	0	0
chr16	74694829	74695349	circ_522	86	-	0	4	1	1	17	10	11	42
chr19	49136700	49136912	circ_523	64	-	1	0	0	0	11	0	45	7
chr14	55655659	55655898	circ_524	2	-	0	0	0	0	0	2	0	0
chr10	96201652	96234540	circ_525	32	+	0	0	1	2	8	0	21	0
chr19	19675741	19681642	circ_526	2	-	0	0	0	0	0	0	2	0
chr1	17316185	17327029	circ_527	2	-	0	0	2	0	0	0	0	0
chr5	10381911	10417516	circ_528	2	+	0	0	2	0	0	0	0	0
chr2	15651335	15698758	circ_529	6	-	0	0	0	0	0	0	0	6
chr17	33466253	33467085	circ_530	10	-	0	2	1	0	4	0	0	3
chr7	100800657	100800766	circ_531	9	+	0	0	0	0	0	0	0	9
chr16	28925556	28926103	circ_532	3	-	0	0	0	0	3	0	0	0
chr10	70737284	70738732	circ_533	5	+	0	0	5	0	0	0	0	0
chr11	128963515	128994789	circ_534	48	-	0	2	0	0	5	0	41	0
chr3	45744929	45751139	circ_535	3	+	0	0	0	0	1	0	2	0
chr6	167416680	167424381	circ_536	2	+	0	0	0	2	0	0	0	0
chr4	48572843	48575260	circ_537	4	-	0	0	0	0	0	0	0	4
chr3	196541321	196547438	circ_538	8	+	1	3	0	2	2	0	0	0
chr1	11736102	11740670	circ_539	2	-	0	0	0	0	0	2	0	0
chr20	34304661	34309799	circ_540	2	-	0	0	0	0	1	0	1	0
chr3	87017739	87018273	circ_541	3	-	0	0	0	0	0	0	3	0
chr2	201741641	201752408	circ_542	5	-	0	0	0	0	2	0	0	3
chr10	12154898	12155063	circ_543	6	+	0	0	0	0	0	0	0	6
chr10	22606812	22607947	circ_544	4	+	0	0	4	0	0	0	0	0
chr17	36522169	36522300	circ_545	4	+	0	0	0	0	0	0	4	0
chr1	78207060	78207433	circ_546	2	-	0	0	0	0	0	0	2	0
chr15	91519905	91525211	circ_547	11	-	0	2	0	0	0	9	0	0
chr8	98698895	98701331	circ_548	5	+	0	0	0	0	0	0	5	0
chr1	12405430	12476880	circ_549	2	+	0	0	0	2	0	0	0	0
chr19	17894911	17895733	circ_550	3	+	0	0	0	0	0	3	0	0
chr18	48584494	48593557	circ_551	16	+	0	0	0	0	0	0	6	10
chr12	24982756	25002883	circ_552	4	-	0	0	0	0	0	0	0	4
chr15	83240093	83240282	circ_553	12	-	0	0	0	1	0	0	0	11
chr6	43106586	43107263	circ_554	11	+	0	0	0	0	0	0	0	11
chr7	66236869	66264401	circ_555	4	+	0	0	0	0	0	1	3	0
chr22	30353024	30375041	circ_556	2	+	0	0	0	0	2	0	0	0
chr17	27825335	27861318	circ_557	5	+	0	0	0	0	0	0	0	5
chr19	1031069	1036561	circ_558	6	+	0	0	0	0	0	0	6	0
chr17	1451589	1461853	circ_559	14	-	0	0	0	0	1	0	0	13
chr3	179458034	179472642	circ_560	3	+	0	0	0	0	0	0	3	0
chr2	8930009	8930189	circ_561	2	-	0	0	2	0	0	0	0	0
chr10	52103251	52104105	circ_562	116	-	3	0	5	3	6	9	10	80
chr12	14599921	14610229	circ_563	3	+	0	0	0	0	0	0	3	0
chr2	128767842	128770728	circ_564	6	-	0	0	0	0	0	0	0	6
chr18	33606862	33611060	circ_565	3	-	0	0	0	0	0	0	3	0
chr10	120460817	120489922	circ_566	4	-	0	0	0	0	2	0	0	2
chr20	30742905	30746317	circ_567	3	+	1	0	0	0	2	0	0	0
chr12	46622935	46623422	circ_568	4	-	0	0	0	0	0	0	4	0
chr6	1930336	1961200	circ_569	14	-	0	0	0	0	2	0	12	0
chr15	76518189	76588078	circ_570	9	-	1	0	0	0	0	0	0	8
chr7	40102424	40127930	circ_571	3	+	0	0	0	0	0	0	3	0
chr10	5838725	5842668	circ_572	115	-	3	0	0	0	1	21	27	63
chr7	40117603	40118450	circ_573	3	+	0	0	0	0	3	0	0	0
chr11	118888071	118888763	circ_574	2	-	0	0	0	0	0	0	2	0
chr5	77511878	77563419	circ_575	2	-	0	0	0	0	0	0	0	2
chr11	34112075	34112225	circ_576	2	+	0	2	0	0	0	0	0	0
chr11	118451960	118455359	circ_577	3	+	0	0	0	0	1	2	0	0
chr4	2906490	2916767	circ_578	3	+	0	0	0	0	0	3	0	0
chr11	62303416	62304039	circ_579	46	-	0	2	0	0	4	3	37	0
chr3	67546221	67660020	circ_580	3	-	0	0	0	0	0	2	1	0
chr15	78762873	78764266	circ_581	40	+	0	1	0	0	5	4	12	18
chr15	68434283	68457142	circ_582	11	+	1	0	0	0	3	0	4	3
chr1	24020296	24021281	circ_583	5	+	0	0	0	0	0	0	0	5
chr1	12335881	12338095	circ_584	31	+	0	0	5	3	0	1	2	20
chr1	7833501	7838229	circ_585	2	+	0	0	0	0	0	0	2	0
chr16	22314251	22330267	circ_586	2	+	0	0	0	0	0	0	2	0
chr15	99434553	99442850	circ_587	8	+	0	1	0	0	0	0	7	0
chr1	55599742	55604391	circ_588	2	-	0	0	0	0	0	0	2	0
chr2	11907888	11911805	circ_589	2	+	0	0	0	0	0	0	2	0
chr1	41450492	41466789	circ_590	2	+	0	0	0	0	0	0	2	0
chr17	62289933	62291602	circ_591	32	-	0	0	0	3	2	13	4	10
chr14	36190893	36194359	circ_592	3	-	2	0	0	0	0	0	1	0
chr2	20490412	20497439	circ_593	7	-	0	0	0	0	2	0	0	5
chr20	21335426	21338430	circ_594	5	+	0	0	0	0	1	0	0	4
chr11	64023192	64024014	circ_595	2	+	0	0	0	0	0	0	0	2
chr1	155891165	155891419	circ_596	3	-	1	0	0	0	0	1	1	0
chr14	58934452	58937441	circ_597	3	+	0	1	0	0	0	0	2	0
chr2	122514815	122516382	circ_598	12	+	0	2	0	0	0	0	5	5
chr1	184675776	184681011	circ_599	7	-	0	0	0	0	0	0	3	4
chr8	145533140	145537717	circ_600	2	+	0	0	0	1	0	0	1	0
chr5	94839517	94853026	circ_601	3	-	0	0	0	0	0	0	0	3
chr20	43545396	43547918	circ_602	10	+	0	0	1	0	1	2	6	0
chr4	174254650	174254820	circ_603	12	-	0	0	0	0	0	0	0	12
chr17	60106901	60112969	circ_604	6	-	0	0	0	0	0	0	1	5
chr6	136681834	136682317	circ_605	3	-	0	0	0	0	0	0	3	0
chr3	49069615	49070661	circ_606	3	-	0	0	0	1	0	0	2	0
chr17	79634758	79637483	circ_607	2	+	0	0	0	0	0	0	0	2
chr11	126104889	126110939	circ_608	6	+	0	1	0	3	1	1	0	0
chr11	124844991	124847496	circ_609	4	+	0	0	0	0	0	0	0	4
chr1	109427896	109444567	circ_610	2	+	0	2	0	0	0	0	0	0
chr1	241669302	241672085	circ_611	4	-	0	2	2	0	0	0	0	0
chr4	41526425	41621457	circ_612	3	+	0	0	0	0	0	0	3	0
chr15	75335781	75341062	circ_613	9	+	0	1	0	0	0	0	0	8
chr1	201816406	201822225	circ_614	3	+	0	0	0	0	0	2	1	0
chr6	90380637	90383181	circ_615	5	-	0	0	0	1	0	1	3	0
chr19	39336492	39338074	circ_616	5	-	0	0	0	0	0	4	1	0
chr22	19348759	19398301	circ_617	3	-	0	0	0	0	0	0	0	3
chr3	47155365	47158244	circ_618	2	-	0	0	0	0	0	1	0	1
chr17	1375200	1375522	circ_619	2	-	0	1	0	0	0	0	1	0
chr19	5727278	5737216	circ_620	2	+	0	0	0	0	0	0	2	0
chr11	18312988	18313566	circ_621	18	-	0	3	2	1	6	0	6	0
chr2	86335472	86346167	circ_622	2	+	0	0	0	0	2	0	0	0
chr1	26566252	26596105	circ_623	2	+	0	0	0	0	0	2	0	0
chr6	157431605	157454341	circ_624	33	+	0	1	0	3	6	7	2	14
chr1	6378551	6393628	circ_625	2	-	0	0	0	0	0	0	2	0
chr12	106480511	106500303	circ_626	2	-	0	0	0	0	0	0	2	0
chr20	21314574	21338430	circ_627	6	+	0	0	0	0	0	0	0	6
chr19	651610	652884	circ_628	5	-	0	0	0	0	2	1	0	2
chr13	77791974	77807398	circ_629	8	-	0	0	0	0	1	0	2	5
chr14	57710882	57714430	circ_630	2	-	0	0	0	0	0	0	2	0
chr5	65073253	65081737	circ_631	7	+	0	0	0	0	0	0	0	7
chr8	118830673	118849440	circ_632	2	-	1	0	0	0	1	0	0	0
chr1	167935866	167944253	circ_633	144	+	0	4	5	6	8	27	47	47
chr4	25156619	25160729	circ_634	19	-	0	3	2	2	1	1	8	2
chr5	70343832	70344985	circ_635	3	-	0	0	0	0	1	2	0	0
chr14	100551023	100563995	circ_636	10	+	0	0	0	0	3	0	7	0
chr10	13214375	13217681	circ_637	6	+	0	0	0	1	1	0	4	0
chr7	77200394	77212967	circ_638	2	+	0	0	0	0	1	0	1	0
chr12	104705067	104705190	circ_639	4	+	0	0	0	0	0	4	0	0
chr5	95067562	95103870	circ_640	4	+	0	0	0	0	0	0	0	4
chr22	19168243	19189003	circ_641	2	-	0	0	0	0	0	0	2	0
chr1	192997214	192998787	circ_642	16	-	0	0	2	0	2	12	0	0
chr1	231401457	231401911	circ_643	3	+	0	0	0	0	0	2	0	1
chr7	102960055	102960291	circ_644	11	-	1	0	0	1	1	1	7	0
chr3	47468646	47476627	circ_645	42	-	0	0	4	0	1	2	5	30
chr4	128949629	128950008	circ_646	3	+	0	0	0	0	0	0	3	0
chr5	61802067	61857084	circ_647	2	+	0	0	0	0	2	0	0	0
chr2	239090705	239103511	circ_648	44	-	0	3	2	6	4	11	4	14
chr14	69919957	69922583	circ_649	2	+	0	0	0	0	2	0	0	0
chr7	129350213	129367205	circ_650	8	+	0	0	3	0	2	0	3	0
chr7	100281172	100281541	circ_651	4	-	0	0	0	0	0	0	4	0
chr17	65924470	65936772	circ_652	18	+	0	0	0	0	0	5	6	7
chr15	66777327	66779630	circ_653	2	+	0	0	0	0	1	0	1	0
chr7	11030329	11091407	circ_654	3	+	0	2	0	0	0	0	1	0
chr6	131276244	131277639	circ_655	37	-	3	2	0	0	0	2	15	15
chr2	46583289	46588229	circ_656	19	+	0	4	0	0	4	0	11	0
chr6	17688626	17688849	circ_657	7	-	0	0	0	0	2	2	3	0
chr10	69773782	69832943	circ_658	15	-	1	2	0	0	0	0	12	0
chr17	526772	530556	circ_659	67	-	0	5	0	1	19	11	22	9
chr20	31967266	31973576	circ_660	9	-	0	3	0	0	0	0	6	0
chr5	118437629	118452031	circ_661	7	+	0	0	0	0	0	7	0	0
chr1	70736538	70781249	circ_662	2	-	0	0	0	0	0	0	2	0
chr11	3988781	4045217	circ_663	14	+	0	0	0	0	0	0	0	14
chr6	71464682	71508440	circ_664	11	+	1	0	0	0	0	0	10	0
chr2	72371117	72371342	circ_665	2	-	0	0	0	0	0	0	2	0
chr6	144086397	144128270	circ_666	2	+	0	0	0	0	0	0	2	0
chr6	161518111	161523024	circ_667	22	+	0	0	0	0	0	0	0	22
chr2	181846744	181846963	circ_668	12	+	2	0	0	0	3	0	7	0
chr11	118635916	118639060	circ_669	7	-	0	0	0	0	1	0	6	0
chr7	77394811	77407763	circ_670	3	+	1	2	0	0	0	0	0	0
chr4	1737457	1737561	circ_671	2	+	0	0	0	0	0	2	0	0
chr1	197621364	197621445	circ_672	4	-	0	0	0	0	0	4	0	0
chr3	9796387	9796569	circ_673	6	+	0	2	0	4	0	0	0	0
chr1	243433406	243504475	circ_674	2	+	0	0	0	0	0	0	2	0
chr1	237013643	237016388	circ_675	36	+	0	0	3	2	0	0	4	27
chr1	10177516	10179671	circ_676	7	+	0	0	0	0	0	1	3	3
chr4	3088665	3162119	circ_677	3	+	0	0	0	0	0	3	0	0
chr15	43440952	43447029	circ_678	5	+	1	0	0	0	0	2	2	0
chr4	141446573	141456984	circ_679	4	+	0	0	0	0	0	0	0	4
chr2	44172470	44176798	circ_680	2	-	0	0	0	0	0	0	2	0
chr8	141549418	141551457	circ_681	18	-	0	1	0	0	4	2	10	1
chr10	25226112	25231365	circ_682	35	-	0	5	0	0	4	0	26	0
chr16	57503872	57504041	circ_683	2	+	0	0	0	0	0	0	2	0
chr7	44739739	44741214	circ_684	64	+	1	6	0	1	7	5	21	23
chr1	12304302	12338095	circ_685	4	+	0	4	0	0	0	0	0	0
chr13	46616298	46619651	circ_686	27	-	0	0	0	2	4	1	4	16
chr3	195063199	195063383	circ_687	3	-	0	0	0	0	0	0	3	0
chr15	43348541	43352312	circ_688	3	-	0	0	0	1	1	0	1	0
chr7	129736760	129762042	circ_689	8	+	0	0	0	0	0	0	0	8
chr16	69874028	69922152	circ_690	3	+	0	0	0	0	0	3	0	0
chr18	76886266	76903860	circ_691	14	+	1	1	2	0	3	0	4	3
chr2	197143251	197157474	circ_692	12	-	0	0	0	2	2	0	8	0
chr1	233353644	233363117	circ_693	3	-	0	0	0	0	1	0	2	0
chr18	9522157	9522507	circ_694	4	+	0	0	2	0	0	0	2	0
chr15	65790201	65793117	circ_695	14	-	0	1	0	0	0	0	2	11
chr12	112568314	112572870	circ_696	2	+	0	0	0	0	2	0	0	0
chr17	80422162	80430574	circ_697	3	+	0	0	0	0	0	2	1	0
chr15	64048635	64048947	circ_698	10	-	0	0	0	0	0	0	0	10
chr11	68562271	68575106	circ_699	2	-	0	0	0	0	2	0	0	0
chr10	28824490	28879761	circ_700	17	+	0	0	0	0	0	4	13	0
chr22	24431891	24434909	circ_701	30	+	1	0	0	0	8	1	13	7
chr22	19028570	19029472	circ_702	5	-	0	0	1	0	0	0	4	0
chr6	119569424	119628157	circ_703	21	-	0	0	2	0	0	0	0	19
chr19	54962466	54964835	circ_704	2	+	0	0	2	0	0	0	0	0
chr7	148514968	148524358	circ_705	4	-	0	0	0	0	0	0	4	0
chr22	18171751	18185152	circ_706	19	+	1	0	0	0	3	5	10	0
chr19	48653019	48654596	circ_707	2	-	0	0	0	0	0	0	2	0
chr2	32613817	32617218	circ_708	7	+	0	0	0	0	1	0	4	2
chr5	179132679	179147561	circ_709	6	+	0	2	0	0	0	4	0	0
chr12	123682793	123703046	circ_710	4	-	0	0	0	0	0	4	0	0
chr11	64601396	64601449	circ_711	3	-	0	0	0	0	0	3	0	0
chr1	171504566	171505417	circ_712	5	+	0	0	0	5	0	0	0	0
chr5	37302880	37303516	circ_713	3	-	0	0	0	3	0	0	0	0
chr7	98530863	98535443	circ_714	3	+	0	0	0	3	0	0	0	0
chr7	44684925	44721447	circ_715	2	+	0	0	0	0	2	0	0	0
chr8	95550487	95550574	circ_716	11	-	0	0	0	0	0	0	0	11
chr4	1209778	1222131	circ_717	4	-	0	0	0	0	0	0	0	4
chr15	91524977	91525211	circ_718	2	-	0	0	0	0	0	2	0	0
chr19	41774127	41774250	circ_719	5	+	0	0	0	0	0	0	5	0
chr6	119177533	119177708	circ_720	6	-	0	0	2	0	0	0	4	0
chr11	85718584	85742653	circ_721	10	-	0	0	1	4	1	0	1	3
chr12	123265710	123276668	circ_722	4	+	0	0	0	0	1	0	3	0
chr16	89598311	89599044	circ_723	7	+	0	0	0	0	7	0	0	0
chr22	19902736	19906527	circ_724	4	-	0	0	0	0	0	0	0	4
chr19	2427253	2427322	circ_725	3	-	0	0	0	0	0	0	3	0
chr10	72645554	72645686	circ_726	2	-	0	2	0	0	0	0	0	0
chr6	43527914	43535091	circ_727	15	-	1	0	0	1	0	3	10	0
chr14	50130032	50133131	circ_728	4	-	0	0	0	1	1	0	2	0
chr2	170871790	170897495	circ_729	5	+	0	0	0	0	0	0	5	0
chr16	70562775	70575737	circ_730	2	+	0	0	0	2	0	0	0	0
chr3	171965322	172016577	circ_731	2	+	0	1	0	0	0	0	1	0
chr8	103341317	103357773	circ_732	14	-	0	0	0	2	3	2	2	5
chr1	31762100	31764853	circ_733	4	-	0	0	0	0	2	1	1	0
chr3	12447380	12447580	circ_734	6	+	0	2	0	0	0	0	4	0
chr19	11280552	11289396	circ_735	4	-	0	0	0	0	1	0	3	0
chr2	224758950	224760347	circ_736	36	-	0	6	0	6	5	8	11	0
chr11	14793482	14840755	circ_737	4	+	0	0	0	0	0	4	0	0
chr8	141762330	141799625	circ_738	4	-	0	0	0	0	0	4	0	0
chr7	124475332	124483017	circ_739	4	-	0	0	0	0	0	0	4	0
chr13	75936161	75936743	circ_740	2	-	2	0	0	0	0	0	0	0
chr17	15906106	15930016	circ_741	2	+	0	0	0	0	0	0	2	0
chr4	54249939	54256040	circ_742	23	+	0	0	0	0	1	6	8	8
chr7	100279694	100280105	circ_743	2	-	0	0	0	0	0	0	2	0
chr13	95768175	95822882	circ_744	9	-	0	0	4	0	1	0	4	0
chr7	103322562	103341453	circ_745	9	-	0	0	0	0	0	0	0	9
chr3	113118752	113125888	circ_746	10	-	0	0	0	0	2	0	8	0
chr7	73100965	73101425	circ_747	183	+	2	5	12	5	23	38	42	56
chr1	47130927	47131036	circ_748	2	-	2	0	0	0	0	0	0	0
chr17	79652634	79668161	circ_749	4	+	0	2	0	1	0	1	0	0
chr7	151902190	151904513	circ_750	6	-	0	0	0	0	0	0	1	5
chr16	15102635	15112822	circ_751	3	+	0	0	0	1	1	0	1	0
chr10	105767934	105778666	circ_752	43	+	0	4	1	0	1	4	23	10
chr17	76394332	76400170	circ_753	2	+	0	0	0	0	2	0	0	0
chr2	242435812	242439696	circ_754	4	-	0	0	0	0	0	0	4	0
chr20	23375558	23383709	circ_755	3	-	0	0	0	0	0	0	3	0
chr4	170400553	170429482	circ_756	2	-	0	0	0	2	0	0	0	0
chr6	144858717	144860579	circ_757	9	+	0	0	0	0	1	0	8	0
chr2	128917087	128939864	circ_758	15	+	0	0	0	0	0	0	0	15
chr3	47960208	47963368	circ_759	26	-	0	1	0	0	3	3	19	0
chr1	161748033	161762117	circ_760	8	+	0	0	0	0	0	5	0	3
chr10	14974852	14977563	circ_761	2	-	0	1	0	0	0	0	0	1
chr19	42740757	42741093	circ_762	8	-	0	0	0	0	2	3	3	0
chr1	38289381	38323381	circ_763	4	-	0	1	0	1	0	2	0	0
chr21	40619626	40648139	circ_764	4	-	0	0	0	0	0	0	0	4
chr4	166910532	166929200	circ_765	4	+	0	0	0	0	0	0	4	0
chr6	136698892	136742937	circ_766	10	-	1	0	0	0	1	0	8	0
chr10	5842560	5842668	circ_767	3	-	0	0	0	3	0	0	0	0
chr1	109883345	109888500	circ_768	35	-	0	0	0	0	2	11	0	22
chr8	140998933	141034176	circ_769	66	-	1	0	0	0	2	3	31	29
chr8	141810557	141889736	circ_770	4	-	0	0	0	0	0	0	4	0
chr12	132522226	132528007	circ_771	6	+	0	0	0	0	0	0	6	0
chr14	104506532	104508524	circ_772	3	+	0	0	0	0	0	0	3	0
chr5	39002636	39002768	circ_773	2	-	0	0	0	0	0	0	2	0
chr1	154221714	154224129	circ_774	14	+	0	4	0	2	2	0	6	0
chr7	129311268	129367205	circ_775	2	+	0	0	0	0	0	0	0	2
chr16	31193833	31193985	circ_776	4	+	0	0	0	0	0	0	0	4
chr1	236734650	236746496	circ_777	4	-	0	0	0	4	0	0	0	0
chr5	32417752	32420208	circ_778	4	-	0	0	0	0	0	0	4	0
chr11	86157355	86159297	circ_779	6	-	0	6	0	0	0	0	0	0
chr7	794225	803611	circ_780	7	+	1	0	2	0	0	0	4	0
chr10	126727565	126799662	circ_781	13	-	0	3	0	0	1	0	9	0
chr10	75279554	75299351	circ_782	10	-	0	0	0	0	0	0	0	10
chr3	195015447	195053852	circ_783	3	-	0	0	0	0	0	0	3	0
chr7	24880308	24882032	circ_784	2	-	0	0	0	2	0	0	0	0
chr19	49513744	49513868	circ_785	3	+	0	1	0	2	0	0	0	0
chr2	230678585	230680024	circ_786	4	-	0	0	0	1	0	0	0	3
chr6	99823815	99831700	circ_787	22	-	0	0	0	0	0	2	4	16
chr1	47761436	47765824	circ_788	3	-	1	0	0	0	2	0	0	0
chr12	102179789	102190540	circ_789	2	-	0	0	0	0	1	0	0	1
chr11	87882842	87883123	circ_790	10	-	0	0	0	0	0	0	10	0
chr22	38689260	38710174	circ_791	11	-	1	1	0	0	2	0	7	0
chr5	6748576	6751310	circ_792	2	+	0	0	0	2	0	0	0	0
chr11	107965117	107966418	circ_793	4	+	0	0	2	2	0	0	0	0
chr18	19144163	19146167	circ_794	6	-	0	0	0	2	0	0	0	4
chr17	65887959	65972074	circ_795	2	+	1	1	0	0	0	0	0	0
chr8	144921485	144921580	circ_796	12	-	0	0	0	0	0	12	0	0
chr3	45515734	45518119	circ_797	2	+	0	0	2	0	0	0	0	0
chr7	99695763	99696338	circ_798	3	-	0	0	0	0	0	3	0	0
chr8	141285756	141294120	circ_799	10	-	0	0	1	0	0	0	0	9
chr21	44840113	44840337	circ_800	4	-	0	0	0	0	2	0	2	0
chr3	45030631	45031136	circ_801	9	+	0	0	0	0	2	1	0	6
chr12	123262037	123290842	circ_802	5	+	0	0	0	0	0	1	4	0
chr5	37351291	37358253	circ_803	3	-	0	0	0	0	1	0	2	0
chr17	45740454	45742524	circ_804	5	+	0	0	0	0	0	0	5	0
chr15	41988272	42032401	circ_805	7	+	0	0	1	0	0	1	0	5
chr19	33579039	33581771	circ_806	2	+	0	0	0	0	2	0	0	0
chr17	79244717	79258695	circ_807	13	-	0	0	0	0	3	2	0	8
chr11	77336007	77336863	circ_808	16	-	0	0	0	1	0	3	9	3
chr2	10930844	10933328	circ_809	9	-	0	0	0	0	0	0	5	4
chr16	2235111	2236825	circ_810	2	-	0	0	0	2	0	0	0	0
chr18	21095819	21096387	circ_811	5	+	0	1	0	0	0	0	4	0
chr5	98231929	98235409	circ_812	4	-	0	1	0	1	0	0	2	0
chr17	57158457	57165768	circ_813	3	-	0	0	0	0	1	0	2	0
chr12	42768664	42792796	circ_814	23	+	3	1	0	1	4	2	12	0
chr4	103723717	103731012	circ_815	2	-	0	0	0	0	0	0	2	0
chr7	1997263	2054277	circ_816	3	-	0	0	0	0	1	0	0	2
chr19	11358741	11361762	circ_817	4	-	1	0	0	0	0	0	3	0
chr13	100962086	100992513	circ_818	3	+	0	2	0	0	1	0	0	0
chr4	3088665	3101121	circ_819	2	+	0	0	0	0	0	0	2	0
chr2	170401230	170413807	circ_820	123	-	0	3	10	8	5	13	20	64
chr12	19653030	19667718	circ_821	7	+	0	0	0	0	1	0	6	0
chr12	120998528	121003332	circ_822	2	+	0	0	0	0	0	0	2	0
chr3	15614665	15616589	circ_823	2	-	1	0	0	0	1	0	0	0
chr12	31586088	31600703	circ_824	22	-	0	2	0	0	8	0	12	0
chr3	41722998	41723143	circ_825	4	-	0	0	0	0	1	3	0	0
chr12	108918092	108942990	circ_826	5	-	0	0	0	0	0	0	5	0
chr1	89206670	89237562	circ_827	10	+	1	0	0	0	0	0	0	9
chr7	155499553	155504149	circ_828	8	+	0	0	0	0	0	2	6	0
chr21	37711071	37721706	circ_829	12	+	0	0	0	0	0	0	0	12
chr19	18650180	18650269	circ_830	2	-	0	0	0	2	0	0	0	0
chr22	41903794	41913635	circ_831	3	+	0	0	0	0	1	0	0	2
chr16	4245553	4254635	circ_832	2	-	0	0	0	0	0	0	2	0
chr18	21757976	21759799	circ_833	4	-	0	0	0	0	0	0	4	0
chr5	142779220	142780417	circ_834	33	-	2	5	2	0	0	2	13	9
chr18	21148786	21153538	circ_835	19	-	0	4	2	0	0	8	5	0
chr20	32659871	32661672	circ_836	3	+	0	0	0	0	0	0	3	0
chr4	129752887	129783380	circ_837	9	+	0	1	0	0	0	0	0	8
chr5	16758226	16764505	circ_838	2	-	0	0	0	0	0	0	2	0
chr14	36094566	36104804	circ_839	2	-	0	0	0	0	0	2	0	0
chr19	34887485	34890690	circ_840	5	+	0	0	0	0	0	0	0	5
chr7	6465618	6476164	circ_841	15	-	0	0	0	0	1	0	13	1
chr19	1917692	1918989	circ_842	4	+	0	0	0	0	0	0	0	4
chr21	16386664	16415895	circ_843	349	-	8	19	0	3	77	29	127	86
chr17	4076648	4083172	circ_844	10	-	0	0	0	0	2	2	6	0
chr15	50168474	50226379	circ_845	5	-	0	5	0	0	0	0	0	0
chr8	100454628	100494030	circ_846	5	+	0	0	0	0	0	0	5	0
chr17	16042321	16049862	circ_847	2	-	0	0	0	0	0	2	0	0
chr19	41312459	41313179	circ_848	4	+	0	0	0	0	0	0	0	4
chr15	76566752	76578822	circ_849	6	-	0	0	0	0	0	5	0	1
chr1	15820386	15821947	circ_850	13	-	0	0	0	0	0	0	3	10
chr7	129736760	129767291	circ_851	2	+	0	0	0	2	0	0	0	0
chr7	138921750	138936803	circ_852	2	+	0	0	0	0	0	0	2	0
chr19	49510558	49510625	circ_853	3	+	0	0	1	0	0	2	0	0
chr22	46829289	46832186	circ_854	6	-	0	1	0	0	2	0	3	0
chr17	35591889	35620797	circ_855	3	-	0	0	0	0	0	0	3	0
chr6	88331071	88346204	circ_856	4	+	0	0	0	0	0	0	4	0
chr22	31979860	31998771	circ_857	4	+	0	1	0	0	3	0	0	0
chr19	2114746	2114820	circ_858	2	-	0	0	2	0	0	0	0	0
chr9	96277948	96278551	circ_859	5	+	1	0	2	2	0	0	0	0
chr2	70259264	70312756	circ_860	5	-	0	0	0	0	0	5	0	0
chr17	48151811	48152890	circ_861	3	+	0	3	0	0	0	0	0	0
chr1	201958031	201973624	circ_862	3	+	0	0	0	0	1	2	0	0
chr21	28302204	28327190	circ_863	5	-	0	1	0	0	0	0	4	0
chr20	44525603	44525679	circ_864	5	+	0	5	0	0	0	0	0	0
chr13	52249305	52301926	circ_865	2	+	0	1	0	0	0	0	1	0
chr10	22002700	22024164	circ_866	2	+	0	0	0	2	0	0	0	0
chr10	69902696	69918384	circ_867	13	+	0	1	0	0	1	0	11	0
chr2	191109612	191159356	circ_868	2	-	0	0	0	0	0	0	0	2
chr8	41466934	41469792	circ_869	2	+	0	0	0	0	0	0	0	2
chr22	36681910	36681999	circ_870	2	-	0	0	0	0	0	0	0	2
chr17	48462478	48462652	circ_871	2	-	0	0	0	0	0	2	0	0
chr21	10951265	10951427	circ_872	14	-	0	0	0	3	0	1	0	10
chr2	32688261	32690232	circ_873	5	+	0	0	0	0	0	0	5	0
chr12	113810453	113812812	circ_874	4	+	0	0	0	0	1	0	3	0
chr21	47954497	47961808	circ_875	5	+	0	0	0	0	0	0	5	0
chr8	95549330	95550574	circ_876	14	-	1	0	1	1	0	0	0	11
chr12	133219091	133219582	circ_877	2	-	0	0	0	0	0	0	0	2
chr2	55808702	55816092	circ_878	5	-	0	0	0	0	0	0	5	0
chr10	103432671	103436193	circ_879	34	-	1	2	3	0	11	3	14	0
chr3	57569624	57570191	circ_880	30	-	0	2	0	0	4	7	2	15
chr14	76198680	76211924	circ_881	2	+	0	0	0	0	2	0	0	0
chr13	42161647	42179412	circ_882	3	-	0	0	0	0	0	0	3	0
chr19	49699696	49700131	circ_883	15	+	0	0	0	3	3	0	0	9
chr16	84792321	84793881	circ_884	5	+	1	0	0	0	0	0	4	0
chr3	52675969	52677359	circ_885	6	-	0	1	0	0	0	0	5	0
chr16	14693760	14702980	circ_886	9	-	0	0	0	0	0	0	0	9
chr1	220276028	220284279	circ_887	2	+	0	0	0	0	0	2	0	0
chr1	220752695	220777479	circ_888	2	+	0	0	0	0	1	0	1	0
chr3	184023555	184023718	circ_889	2	+	0	0	0	0	0	2	0	0
chr15	22960792	22969362	circ_890	8	+	0	0	0	0	0	8	0	0
chr2	200233327	200298237	circ_891	70	-	2	9	0	1	7	2	41	8
chr1	205130385	205132134	circ_892	14	-	0	0	0	0	0	0	1	13
chr1	145594038	145601852	circ_893	3	-	0	0	0	0	0	3	0	0
chr15	64686144	64698658	circ_894	2	+	0	0	0	0	0	2	0	0
chr6	157405795	157488319	circ_895	8	+	0	0	0	0	0	0	8	0
chr8	104413743	104420012	circ_896	20	-	0	2	0	0	2	0	12	4
chr1	156713443	156715165	circ_897	3	-	0	0	0	0	0	0	3	0
chr1	28595693	28601526	circ_898	4	+	0	0	0	0	0	3	1	0
chr10	73956568	73970589	circ_899	7	-	0	1	0	0	0	0	3	3
chr12	133362924	133367879	circ_900	3	-	0	0	0	0	0	3	0	0
chr16	84115351	84125453	circ_901	8	-	0	0	0	0	0	0	0	8
chr12	21636309	21644650	circ_902	5	-	0	0	0	0	0	0	5	0
chr1	40751596	40756669	circ_903	3	+	0	0	0	0	0	0	3	0
chr6	74189454	74189849	circ_904	8	+	0	0	0	0	1	0	0	7
chr16	28401611	28403463	circ_905	8	-	0	0	0	0	0	8	0	0
chr16	299547	304680	circ_906	5	+	0	0	0	0	2	0	0	3
chr19	45528586	45532250	circ_907	9	+	1	0	0	0	0	0	8	0
chr6	149893420	149901859	circ_908	2	+	0	1	0	1	0	0	0	0
chr20	35288739	35294795	circ_909	4	-	0	0	2	0	0	2	0	0
chr16	74524898	74525113	circ_910	4	-	0	0	0	0	0	0	4	0
chr17	20911182	20931987	circ_911	2	-	0	0	0	2	0	0	0	0
chr20	5556058	5556624	circ_912	3	-	0	0	0	0	0	0	3	0
chr2	32858942	32897451	circ_913	2	+	0	0	0	0	0	0	2	0
chr1	29342203	29365938	circ_914	3	+	0	0	0	0	0	0	0	3
chr1	35944566	35944813	circ_915	20	-	0	2	0	0	3	0	15	0
chr21	37787592	37787687	circ_916	2	+	0	1	0	1	0	0	0	0
chr5	64931127	64931870	circ_917	2	+	0	0	0	0	0	2	0	0
chr17	74041372	74066525	circ_918	3	-	0	3	0	0	0	0	0	0
chr7	151917607	151935911	circ_919	35	-	0	0	1	1	1	8	4	20
chr17	18183849	18198099	circ_920	3	-	0	0	0	0	0	3	0	0
chr19	19153519	19154883	circ_921	14	+	0	1	0	1	2	5	5	0
chr16	2488070	2499916	circ_922	2	+	0	0	2	0	0	0	0	0
chr1	160265850	160305112	circ_923	2	-	0	0	0	0	0	0	2	0
chr2	152273074	152276893	circ_924	4	+	0	2	0	0	1	0	1	0
chr2	61729383	61729445	circ_925	2	-	0	0	0	0	0	0	2	0
chr17	28003837	28004759	circ_926	6	-	0	0	0	0	0	0	4	2
chr6	159026298	159029782	circ_927	12	+	0	0	0	0	2	1	8	1
chr15	63824845	63866602	circ_928	4	+	0	1	0	0	2	0	1	0
chr10	35772331	35805551	circ_929	9	+	0	0	0	4	0	0	5	0
chr1	202729542	202736188	circ_930	10	-	0	1	0	0	0	0	3	6
chr14	37754522	37838829	circ_931	79	+	1	1	0	0	6	7	34	30
chr7	157015947	157018233	circ_932	2	+	0	0	0	0	0	2	0	0
chr17	41348497	41352625	circ_933	2	+	0	0	0	0	0	0	2	0
chr1	115266503	115267954	circ_934	2	-	0	0	0	0	0	0	2	0
chr5	68590619	68609873	circ_935	4	-	0	0	0	0	0	0	4	0
chr16	58752099	58752592	circ_936	3	-	0	0	0	0	0	0	3	0
chr17	76798405	76834832	circ_937	6	-	0	2	0	0	0	0	4	0
chr17	7495571	7495917	circ_938	2	-	0	0	0	0	0	0	2	0
chr10	32560953	32580250	circ_939	3	-	0	2	0	0	0	0	1	0
chr6	170626457	170632347	circ_940	41	+	4	9	1	4	2	6	14	1
chr20	47342826	47364417	circ_941	16	-	0	0	5	0	1	1	6	3
chr14	71209067	71209308	circ_942	7	-	1	0	0	0	4	1	1	0
chr3	136183722	136221621	circ_943	2	-	0	2	0	0	0	0	0	0
chr19	9026190	9027575	circ_944	2	-	0	0	0	0	0	0	2	0
chr12	120995084	121001746	circ_945	2	+	0	0	0	0	0	0	2	0
chr17	20916142	20916248	circ_946	3	-	0	1	0	1	0	0	1	0
chr19	12969175	12969553	circ_947	18	+	0	0	0	0	2	6	2	8
chr13	41814396	41835051	circ_948	21	-	0	0	3	0	0	6	7	5
chr5	37341191	37341344	circ_949	2	-	0	1	0	0	1	0	0	0
chr1	38047823	38048537	circ_950	5	-	0	0	0	0	0	0	5	0
chr10	69647174	69666694	circ_951	3	+	0	0	0	0	0	0	3	0
chr1	225600155	225607500	circ_952	33	-	1	3	0	0	3	7	2	17
chr6	151198769	151226897	circ_953	3	+	0	0	0	0	0	0	0	3
chr1	154207066	154218851	circ_954	15	+	0	0	0	0	2	6	1	6
chr19	49481180	49481414	circ_955	9	-	0	0	0	0	0	0	9	0
chr16	249060	249237	circ_956	4	-	0	0	0	0	1	3	0	0
chr10	76910271	76924498	circ_957	7	+	0	0	0	0	0	0	7	0
chr12	57107320	57107467	circ_958	6	-	0	0	0	0	0	0	0	6
chr15	35230937	35236629	circ_959	9	-	0	0	0	0	0	0	0	9
chr7	156436494	156451264	circ_960	10	+	0	0	0	0	0	0	0	10
chr5	78940945	78964851	circ_961	9	+	0	0	0	0	2	0	0	7
chr18	11999052	12009986	circ_962	3	+	0	0	0	0	0	0	3	0
chr8	132962215	132968152	circ_963	10	+	0	2	0	0	2	0	6	0
chr10	71119652	71129380	circ_964	3	+	0	0	0	1	0	2	0	0
chr7	30876273	30880464	circ_965	3	+	0	0	0	0	0	3	0	0
chr5	137904613	137906830	circ_966	51	-	1	3	2	2	5	3	11	24
chr17	47388673	47395345	circ_967	3	-	1	0	0	0	0	0	0	2
chr8	132952745	132982890	circ_968	6	+	0	0	0	0	2	2	0	2
chr8	98817580	98837381	circ_969	46	+	1	3	1	1	10	7	7	16
chr6	30707934	30708368	circ_970	3	-	0	0	0	0	0	0	3	0
chr3	171965322	171969331	circ_971	411	+	9	38	3	2	48	57	183	71
chr19	16665962	16677468	circ_972	3	-	0	0	0	0	0	0	2	1
chr10	69785302	69832943	circ_973	12	-	1	0	0	0	0	0	11	0
chr14	67588972	67610166	circ_974	4	+	0	0	0	0	0	4	0	0
chr5	179132679	179133332	circ_975	2	+	0	0	0	0	2	0	0	0
chr19	1048893	1055350	circ_976	3	+	0	0	0	0	1	0	0	2
chr13	100982814	101020828	circ_977	2	+	0	0	0	0	2	0	0	0
chr17	45403591	45422464	circ_978	17	+	0	2	0	0	1	3	6	5
chr18	10797371	10807272	circ_979	2	-	0	0	0	0	2	0	0	0
chr15	90982563	90984916	circ_980	2	+	1	0	0	0	1	0	0	0
chr10	7409610	7423911	circ_981	125	-	2	11	2	4	10	1	70	25
chr11	116655570	116658359	circ_982	7	-	1	0	0	0	1	0	0	5
chr14	55457930	55467710	circ_983	6	-	1	0	0	0	0	0	5	0
chr1	150999708	151001420	circ_984	21	+	0	0	0	4	6	3	3	5
chr5	130987494	131013565	circ_985	2	-	0	0	0	0	0	0	2	0
chr16	23999828	24202551	circ_986	2	+	0	0	0	2	0	0	0	0
chr17	18195958	18210280	circ_987	4	-	0	0	0	0	0	0	4	0
chr1	1424583	1426051	circ_988	11	+	0	0	0	0	1	5	1	4
chr11	3735047	3735225	circ_989	4	-	0	0	0	4	0	0	0	0
chr11	108042925	108047817	circ_990	19	-	0	0	0	0	0	12	0	7
chr10	70729956	70731808	circ_991	8	+	0	0	0	0	1	0	0	7
chr6	32088547	32089125	circ_992	5	-	0	1	0	1	0	0	0	3
chr8	48874612	48877272	circ_993	15	+	0	0	0	0	0	0	1	14
chr6	135639656	135716034	circ_994	2	-	0	0	0	0	0	0	2	0
chr7	98997925	98998047	circ_995	5	-	1	0	0	0	0	0	4	0
chr1	174274123	174363283	circ_996	18	+	0	1	0	0	3	8	5	1
chr17	1747213	1747980	circ_997	12	+	0	0	0	0	3	3	3	3
chr15	44903037	44905734	circ_998	10	-	0	0	0	0	0	0	0	10
chr1	201816406	201828122	circ_999	3	+	1	2	0	0	0	0	0	0
chr14	55473997	55475437	circ_1000	8	-	0	0	0	0	0	3	5	0
chr7	100481988	100482173	circ_1001	7	+	0	0	0	0	0	0	0	7
chr2	32117060	32145979	circ_1002	9	-	0	1	0	0	1	1	3	3
chr5	109049220	109051965	circ_1003	85	+	2	3	0	3	11	6	40	20
chr22	50832321	50845304	circ_1004	4	+	0	0	0	0	1	3	0	0
chr5	154170204	154170270	circ_1005	2	+	0	0	0	0	0	0	2	0
chr18	76886266	77037196	circ_1006	8	+	0	0	0	0	1	0	0	7
chr8	95839490	95840021	circ_1007	6	+	0	1	0	0	0	0	5	0
chr1	54238001	54238162	circ_1008	2	-	0	0	0	0	0	2	0	0
chr11	123464789	123471256	circ_1009	5	+	0	0	0	0	0	0	5	0
chr8	109247226	109254142	circ_1010	6	-	0	0	0	0	1	1	4	0
chr4	151356740	151358016	circ_1011	4	-	0	2	0	0	1	0	1	0
chr3	125295032	125301822	circ_1012	5	-	0	0	0	0	5	0	0	0
chr10	111667448	111674857	circ_1013	5	-	0	2	0	0	3	0	0	0
chr5	159476520	159478190	circ_1014	2	+	0	0	0	0	0	0	0	2
chr2	230341855	230377652	circ_1015	5	-	0	0	0	0	0	0	5	0
chr4	2341179	2355800	circ_1016	5	-	0	1	0	0	2	2	0	0
chr19	41265335	41269580	circ_1017	6	+	0	0	0	0	0	0	0	6
chr10	1313149	1421355	circ_1018	26	-	2	0	0	0	9	0	15	0
chr3	49064392	49065349	circ_1019	7	-	0	0	0	0	0	0	0	7
chr19	8528476	8539128	circ_1020	11	+	0	0	0	0	0	0	0	11
chr2	61459586	61493302	circ_1021	2	-	0	0	0	2	0	0	0	0
chr6	158454486	158476060	circ_1022	6	+	0	0	0	0	0	0	0	6
chr13	33268359	33275575	circ_1023	2	+	0	0	0	0	0	0	2	0
chr13	42385360	42393522	circ_1024	95	-	0	1	3	0	6	9	38	38
chr17	4015902	4020460	circ_1025	16	-	1	1	0	0	3	0	10	1
chr15	93489267	93492306	circ_1026	5	+	0	5	0	0	0	0	0	0
chr17	62476405	62481985	circ_1027	8	-	0	0	1	0	0	6	1	0
chr18	67759345	67760040	circ_1028	5	-	0	0	0	0	0	0	4	1
chr16	89383340	89383483	circ_1029	4	-	0	0	0	0	0	1	1	2
chr12	109893922	109907533	circ_1030	4	-	0	0	0	0	0	4	0	0
chr5	230990	240591	circ_1031	2	+	0	0	0	1	1	0	0	0
chr19	10791894	10792005	circ_1032	5	+	0	0	0	0	0	5	0	0
chr11	3040368	3041562	circ_1033	2	-	0	0	0	0	0	2	0	0
chr19	10246411	10251004	circ_1034	10	-	0	0	0	0	0	0	0	10
chr16	16162012	16173335	circ_1035	2	+	0	0	1	0	0	0	1	0
chr1	15953163	15964929	circ_1036	18	+	0	0	0	5	0	4	0	9
chr11	34107610	34111836	circ_1037	2	+	0	0	0	0	0	0	2	0
chr1	35561419	35563167	circ_1038	2	+	0	0	0	0	2	0	0	0
chr2	211464095	211469970	circ_1039	2	+	0	2	0	0	0	0	0	0
chr5	179956274	179998432	circ_1040	8	+	0	3	0	1	0	0	4	0
chr5	154169884	154191200	circ_1041	15	+	0	0	0	1	0	1	0	13
chr2	230678948	230683228	circ_1042	4	-	0	0	0	2	0	0	2	0
chr6	151265621	151270269	circ_1043	9	+	0	0	0	2	0	0	7	0
chr19	10556893	10559826	circ_1044	5	+	0	0	0	0	4	0	1	0
chr17	79660683	79660995	circ_1045	37	+	0	0	0	1	4	5	8	19
chr6	147581750	147648412	circ_1046	5	+	0	0	0	0	0	0	0	5
chr17	30773962	30807649	circ_1047	3	+	0	0	0	0	0	0	3	0
chr7	151896363	151904513	circ_1048	2	-	0	0	0	0	0	0	0	2
chr16	1682212	1691188	circ_1049	5	+	0	0	0	0	0	0	5	0
chr1	19644093	19644335	circ_1050	5	+	0	0	0	0	0	0	0	5
chr13	52511411	52532680	circ_1051	6	-	0	0	2	0	0	0	4	0
chr2	32418957	32432002	circ_1052	4	+	1	0	0	0	0	0	0	3
chr4	140046317	140060606	circ_1053	32	-	0	2	1	0	4	2	14	9
chr11	93465169	93465299	circ_1054	2	-	2	0	0	0	0	0	0	0
chr4	10089330	10089564	circ_1055	3	-	0	0	0	0	0	3	0	0
chr2	15432660	15449371	circ_1056	2	-	0	0	0	0	0	0	2	0
chr1	230390963	230401113	circ_1057	10	+	0	3	0	0	1	6	0	0
chr19	49477469	49481414	circ_1058	3	-	0	0	0	0	0	0	3	0
chr13	114765060	114766408	circ_1059	2	-	0	0	0	0	0	0	2	0
chr16	47497792	47545683	circ_1060	8	+	0	0	0	0	0	0	0	8
chr11	3723692	3724122	circ_1061	9	-	0	0	0	0	0	0	1	8
chr11	66583523	66590145	circ_1062	4	+	0	0	0	0	2	0	2	0
chr20	49218608	49219181	circ_1063	7	-	0	0	0	0	0	0	0	7
chr16	69368423	69370615	circ_1064	6	-	0	0	0	0	0	0	6	0
chr11	63585687	63585837	circ_1065	12	+	0	0	0	0	1	4	7	0
chr16	3724339	3740986	circ_1066	11	-	0	1	1	1	0	0	7	1
chr5	95099211	95124562	circ_1067	5	+	0	0	0	0	0	0	5	0
chr22	41537051	41537226	circ_1068	2	+	0	0	0	0	0	0	2	0
chr16	553003	555627	circ_1069	8	+	0	0	0	0	0	0	1	7
chr17	59853761	59871090	circ_1070	2	-	0	1	0	0	0	0	1	0
chr18	9337190	9360069	circ_1071	2	+	0	0	0	0	2	0	0	0
chr6	117043288	117050904	circ_1072	2	+	0	0	0	2	0	0	0	0
chr22	19035952	19050791	circ_1073	4	-	0	0	0	0	0	0	4	0
chr13	21619823	21620369	circ_1074	14	-	0	3	0	0	4	1	6	0
chr11	3723692	3726586	circ_1075	3	-	0	2	0	0	1	0	0	0
chr4	144449020	144449867	circ_1076	10	+	0	0	0	0	0	0	0	10
chr11	66133406	66134035	circ_1077	11	-	0	0	0	0	1	0	2	8
chr13	20638590	20657172	circ_1078	3	+	0	0	0	0	1	0	2	0
chr6	43555008	43573056	circ_1079	8	+	0	0	0	0	0	8	0	0
chr15	101968096	101972305	circ_1080	45	-	0	1	0	0	6	2	22	14
chr3	67546221	67571058	circ_1081	5	-	0	0	1	0	1	0	3	0
chr6	147583425	147612308	circ_1082	4	+	0	0	0	0	0	0	0	4
chr17	36352421	36353765	circ_1083	2	-	0	0	0	0	2	0	0	0
chr10	101714970	101716962	circ_1084	7	-	0	2	1	0	0	0	4	0
chr13	95813442	95887088	circ_1085	4	-	0	0	0	0	0	0	4	0
chr3	152132729	152150709	circ_1086	6	+	0	0	0	0	1	1	2	2
chr2	54843343	54843435	circ_1087	4	+	0	0	4	0	0	0	0	0
chr3	15274025	15275480	circ_1088	3	+	0	0	0	0	1	2	0	0
chr3	37330725	37343823	circ_1089	2	+	0	0	0	0	0	0	0	2
chr1	59147456	59150923	circ_1090	10	-	0	0	0	0	0	9	0	1
chr16	1664640	1682366	circ_1091	2	+	0	0	0	0	0	0	2	0
chr11	32948702	32956981	circ_1092	37	+	1	0	10	9	0	6	1	10
chr16	23999828	24135302	circ_1093	3	+	0	0	0	0	0	2	0	1
chr7	133160081	133164892	circ_1094	47	+	1	0	1	0	4	0	23	18
chr16	58743320	58750717	circ_1095	2	-	0	2	0	0	0	0	0	0
chr6	159026298	159028375	circ_1096	2	+	0	0	0	0	0	0	0	2
chr10	95119589	95119735	circ_1097	3	-	1	2	0	0	0	0	0	0
chr11	47772467	47776216	circ_1098	2	-	0	0	0	0	1	1	0	0
chr10	128768965	128780237	circ_1099	4	+	0	0	0	0	1	0	3	0
chr5	142287268	142311690	circ_1100	3	+	0	0	0	0	1	0	2	0
chr20	42338602	42338702	circ_1101	5	+	1	1	0	2	0	0	1	0
chr11	93523739	93523959	circ_1102	2	+	0	2	0	0	0	0	0	0
chr10	120828957	120830597	circ_1103	7	-	0	0	0	0	1	0	0	6
chr7	138189034	138213975	circ_1104	6	+	0	0	0	2	2	0	0	2
chr11	85687665	85692271	circ_1105	6	-	0	0	0	0	0	0	2	4
chr18	77170402	77171501	circ_1106	28	+	0	0	0	0	0	1	0	27
chr7	133002037	133041327	circ_1107	20	+	0	0	0	0	5	2	6	7
chr11	77085372	77103586	circ_1108	2	-	0	0	0	0	0	0	2	0
chr17	62479035	62489138	circ_1109	4	-	0	0	0	0	0	1	0	3
chr17	18198016	18205748	circ_1110	2	-	0	0	0	2	0	0	0	0
chr16	3735996	3740986	circ_1111	23	-	0	0	0	0	1	6	0	16
chr2	206305093	206305396	circ_1112	9	+	0	0	0	0	0	0	5	4
chr10	1279635	1421355	circ_1113	19	-	0	1	0	0	2	0	16	0
chr1	114186364	114191950	circ_1114	2	+	0	0	0	0	0	0	2	0
chr17	9583547	9586275	circ_1115	2	+	0	0	0	0	0	0	2	0
chr7	107575859	107592668	circ_1116	2	-	0	0	0	0	0	0	2	0
chr1	224553580	224559125	circ_1117	13	+	0	0	0	0	7	0	1	5
chr20	32661624	32663846	circ_1118	3	+	0	0	0	0	0	0	0	3
chr14	53417129	53417295	circ_1119	14	-	0	0	0	0	0	0	14	0
chr12	112654095	112666615	circ_1120	3	-	0	1	0	1	0	0	1	0
chr17	38445659	38447920	circ_1121	4	+	1	0	0	1	0	0	2	0
chr15	83224619	83226736	circ_1122	3	-	0	0	0	0	0	2	0	1
chr10	105177548	105198565	circ_1123	2	+	0	0	0	0	0	0	2	0
chr10	119078382	119100613	circ_1124	4	-	0	0	1	0	0	1	2	0
chr4	166910532	166981340	circ_1125	2	+	0	0	0	0	0	0	2	0
chr2	171853162	171854333	circ_1126	4	-	0	0	0	0	0	0	4	0
chr6	57372287	57472441	circ_1127	7	+	0	1	0	0	2	4	0	0
chr4	154191486	154217188	circ_1128	2	+	0	0	0	0	0	0	2	0
chr1	233353776	233372726	circ_1129	2	-	0	2	0	0	0	0	0	0
chr17	30315338	30315516	circ_1130	98	+	0	0	2	0	2	19	11	64
chr6	155129203	155148374	circ_1131	2	+	1	1	0	0	0	0	0	0
chr21	43240450	43255633	circ_1132	10	-	0	0	0	0	0	0	0	10
chr8	66647028	66660038	circ_1133	2	-	0	2	0	0	0	0	0	0
chr12	46633461	46637097	circ_1134	21	-	1	4	0	0	8	0	7	1
chr1	54252830	54254869	circ_1135	35	-	2	3	1	0	4	0	19	6
chr19	36583590	36585066	circ_1136	6	+	0	0	0	0	1	0	1	4
chr12	51079615	51080465	circ_1137	5	+	0	0	0	0	0	0	0	5
chr8	126073323	126075893	circ_1138	2	-	0	0	0	0	0	0	2	0
chr1	45223227	45226374	circ_1139	5	+	0	0	0	0	0	0	0	5
chr10	70497601	70509442	circ_1140	3	+	0	0	0	0	0	2	1	0
chr20	32257180	32258598	circ_1141	14	-	0	0	0	0	0	0	2	12
chr8	48839753	48852257	circ_1142	4	-	0	0	0	4	0	0	0	0
chr1	22816372	22818026	circ_1143	21	+	0	1	0	1	1	3	15	0
chr3	130405054	130405266	circ_1144	4	-	0	0	0	0	0	0	4	0
chr11	111625222	111626174	circ_1145	11	-	0	0	0	0	2	4	5	0
chr1	84383286	84399449	circ_1146	2	-	0	2	0	0	0	0	0	0
chr2	15415607	15417225	circ_1147	14	-	0	0	0	0	0	0	0	14
chr22	19195662	19198019	circ_1148	3	-	0	2	0	0	1	0	0	0
chr13	49719913	49741439	circ_1149	3	+	0	0	0	0	0	0	3	0
chr7	77221501	77230123	circ_1150	9	+	0	0	0	0	0	0	4	5
chr6	52141065	52141996	circ_1151	11	-	0	0	0	0	2	2	0	7
chr2	44145163	44153100	circ_1152	36	-	0	0	0	0	7	5	24	0
chr4	166935587	166946583	circ_1153	28	+	2	4	0	0	1	0	21	0
chr21	34974539	34975843	circ_1154	20	-	1	0	0	0	2	3	4	10
chr7	102462486	102553662	circ_1155	9	-	0	0	0	0	0	0	0	9
chr19	46257736	46262748	circ_1156	3	+	0	0	0	0	0	0	0	3
chr17	25628813	25630661	circ_1157	4	+	0	0	0	0	1	0	3	0
chr15	49528047	49584734	circ_1158	52	+	1	1	2	1	9	12	7	19
chr11	111899238	111916694	circ_1159	5	+	0	0	0	0	0	0	5	0
chr8	17573275	17573410	circ_1160	3	-	0	0	0	0	0	0	3	0
chr17	58342772	58372162	circ_1161	4	-	0	0	0	1	0	0	0	3
chr11	66288740	66291353	circ_1162	8	+	0	0	0	0	2	1	5	0
chr3	49004557	49006088	circ_1163	11	+	0	0	0	0	0	5	6	0
chr20	33969720	33981999	circ_1164	5	-	0	2	0	0	0	2	1	0
chr7	895994	905704	circ_1165	4	+	0	0	0	0	0	4	0	0
chr6	31750306	31763027	circ_1166	5	-	0	0	0	0	0	0	0	5
chr22	19178815	19263353	circ_1167	2	-	0	2	0	0	0	0	0	0
chr3	197710813	197726213	circ_1168	2	+	0	0	0	0	0	2	0	0
chr1	193181194	193181607	circ_1169	19	+	0	0	0	0	0	0	2	17
chr20	60920873	60922084	circ_1170	46	-	0	3	0	0	8	5	22	8
chr7	21943727	21948125	circ_1171	2	-	0	0	0	0	0	0	2	0
chr1	6038329	6046387	circ_1172	44	-	0	1	0	0	0	18	7	18
chr2	29158386	29160860	circ_1173	2	+	0	0	0	0	1	0	1	0
chr11	120276826	120278532	circ_1174	123	+	0	0	0	6	0	17	37	63
chr5	102201526	102203097	circ_1175	15	+	0	0	0	0	1	0	14	0
chr19	45368527	45377735	circ_1176	4	+	0	0	0	0	0	0	0	4
chr17	58372043	58422969	circ_1177	2	-	0	0	0	0	0	0	2	0
chr4	83745707	83748785	circ_1178	19	-	0	0	0	0	0	8	4	7
chr1	223991875	223994649	circ_1179	5	-	0	0	0	1	1	0	3	0
chr4	154214133	154217188	circ_1180	2	+	0	0	0	0	2	0	0	0
chr8	37964538	37972518	circ_1181	5	+	0	0	3	0	2	0	0	0
chr6	82936908	82943972	circ_1182	2	-	0	0	0	0	0	0	0	2
chr2	15514731	15567918	circ_1183	8	-	0	0	1	0	0	3	0	4
chr5	72182896	72184130	circ_1184	3	+	0	0	0	0	2	0	1	0
chr20	50071084	50140649	circ_1185	14	-	0	0	0	0	0	14	0	0
chr4	107170077	107230146	circ_1186	3	-	0	0	0	0	0	0	3	0
chr1	224492437	224492868	circ_1187	4	-	0	0	0	0	1	0	3	0
chr5	56152426	56161804	circ_1188	22	+	0	0	0	0	0	2	17	3
chr3	11399891	11468400	circ_1189	10	+	0	0	0	0	1	5	3	1
chr11	62487494	62491898	circ_1190	9	-	0	0	0	2	0	1	0	6
chr15	59963381	59972507	circ_1191	12	-	1	0	2	0	0	1	8	0
chr5	70888752	70900295	circ_1192	50	+	0	3	1	0	4	12	4	26
chr3	32806173	32811454	circ_1193	16	+	0	0	0	1	3	11	1	0
chr2	114697535	114699936	circ_1194	17	+	0	0	0	0	2	1	14	0
chr15	63935155	63952135	circ_1195	2	-	0	2	0	0	0	0	0	0
chr5	76621363	76640756	circ_1196	3	+	0	1	0	0	1	0	1	0
chr22	24135745	24143268	circ_1197	2	+	0	0	0	0	0	0	0	2
chr14	81329100	81372425	circ_1198	11	-	0	0	0	0	0	1	1	9
chr16	4950964	4951090	circ_1199	16	-	0	0	0	0	5	0	11	0
chr17	73234732	73242877	circ_1200	2	-	0	0	0	0	0	0	0	2
chr1	1275417	1277185	circ_1201	3	-	0	0	0	0	0	3	0	0
chr1	21324093	21415706	circ_1202	2	-	0	0	0	0	0	0	2	0
chr2	136626180	136627931	circ_1203	4	-	0	2	1	0	0	0	1	0
chr16	23573945	23578390	circ_1204	8	+	0	0	0	0	1	2	3	2
chr1	32691771	32692131	circ_1205	27	+	0	3	1	0	2	1	8	12
chr4	170428187	170429482	circ_1206	11	-	0	0	0	0	0	1	1	9
chr10	99196947	99197507	circ_1207	66	-	5	0	1	1	31	2	21	5
chr5	37697756	37727147	circ_1208	8	+	0	0	0	0	1	0	1	6
chr17	59820373	59857762	circ_1209	3	-	1	0	0	0	2	0	0	0
chr2	233599864	233626146	circ_1210	6	+	0	0	0	0	1	0	0	5
chr6	119611847	119670452	circ_1211	2	-	0	0	0	1	0	0	0	1
chr16	58608512	58609033	circ_1212	7	-	0	2	0	0	3	0	1	1
chr17	43163875	43164020	circ_1213	12	+	0	0	0	0	0	0	0	12
chr1	246490502	246498776	circ_1214	24	-	0	0	0	0	7	0	7	10
chr1	151384100	151384872	circ_1215	2	-	1	0	0	0	1	0	0	0
chr1	31532050	31532424	circ_1216	69	-	0	5	0	0	2	3	6	53
chr7	92300739	92463004	circ_1217	2	-	0	0	0	0	1	0	1	0
chr14	31067688	31071337	circ_1218	8	+	0	0	0	0	0	4	4	0
chr21	40590077	40601362	circ_1219	29	-	0	1	0	1	2	9	0	16
chr1	70766446	70779473	circ_1220	2	-	0	0	0	0	0	0	2	0
chr16	30664234	30666914	circ_1221	7	+	0	0	0	0	0	0	0	7
chr1	117626639	117629144	circ_1222	5	+	0	1	0	0	0	0	0	4
chr17	19999943	20013875	circ_1223	10	+	0	0	0	6	2	0	2	0
chr1	202864649	202866088	circ_1224	2	-	0	0	0	0	0	2	0	0
chr11	61578222	61578351	circ_1225	4	-	0	0	0	0	0	0	0	4
chr10	79761954	79764646	circ_1226	18	-	0	0	0	0	0	0	9	9
chr5	170345716	170597207	circ_1227	4	+	0	0	0	0	0	0	4	0
chr14	31112521	31122794	circ_1228	6	+	0	0	0	0	1	2	3	0
chr18	6971855	7037750	circ_1229	2	-	1	0	0	0	0	0	1	0
chr17	64728805	64770185	circ_1230	9	+	0	0	1	0	1	0	0	7
chr16	46633742	46652284	circ_1231	2	-	0	0	2	0	0	0	0	0
chr16	88801282	88801461	circ_1232	2	-	0	2	0	0	0	0	0	0
chr13	52992126	53000201	circ_1233	26	-	0	0	2	0	3	3	6	12
chr1	213341200	213405598	circ_1234	5	+	0	0	0	2	0	0	0	3
chr17	35827557	35831241	circ_1235	2	+	0	0	0	0	0	2	0	0
chr3	50131152	50131308	circ_1236	6	+	0	0	0	1	0	0	0	5
chr10	120920566	120921926	circ_1237	6	-	0	0	0	0	0	2	4	0
chr3	119720892	119721086	circ_1238	22	-	0	0	0	0	5	8	6	3
chr20	5559025	5560777	circ_1239	4	-	0	0	0	0	0	0	1	3
chr1	47725960	47726211	circ_1240	4	-	0	0	0	4	0	0	0	0
chr6	53385575	53387325	circ_1241	2	-	0	1	0	0	0	0	1	0
chr5	112336780	112337371	circ_1242	5	+	0	0	0	0	0	5	0	0
chr3	195791179	195800996	circ_1243	4	-	0	0	0	0	0	0	0	4
chr16	11118677	11154879	circ_1244	20	+	0	0	0	4	0	0	0	16
chr5	38510565	38530768	circ_1245	32	-	3	4	0	0	3	0	22	0
chr1	42693553	42776781	circ_1246	8	-	0	3	0	0	0	0	5	0
chr19	11289020	11289396	circ_1247	56	-	0	0	0	0	13	0	25	18
chr16	4513660	4519466	circ_1248	3	-	0	0	0	0	0	0	3	0
chr11	68125117	68133170	circ_1249	36	+	0	2	3	0	5	13	6	7
chr17	4788777	4789921	circ_1250	14	+	0	0	0	0	0	14	0	0
chr3	148781217	148789444	circ_1251	3	-	0	3	0	0	0	0	0	0
chr19	10254441	10254663	circ_1252	15	-	1	0	0	0	0	6	6	2
chr14	76173360	76187046	circ_1253	2	+	0	1	0	0	1	0	0	0
chr6	17665469	17669259	circ_1254	5	-	0	0	0	0	0	0	3	2
chr7	148529725	148544397	circ_1255	45	-	0	1	1	0	6	8	14	15
chr6	147581750	147599340	circ_1256	56	+	0	0	2	1	4	27	5	17
chr12	50398017	50410502	circ_1257	3	-	0	0	0	0	0	0	0	3
chr17	40456359	40456670	circ_1258	12	+	0	0	0	0	0	0	0	12
chr10	135209216	135209771	circ_1259	7	+	0	0	0	0	3	0	4	0
chr10	128859931	128926028	circ_1260	5	+	0	0	0	0	0	0	5	0
chr22	21083600	21084299	circ_1261	14	-	0	0	0	0	0	0	0	14
chr16	18852886	18856973	circ_1262	54	-	1	2	2	8	6	5	27	3
chr3	112267379	112272176	circ_1263	12	-	0	0	0	0	0	0	4	8
chr20	43545396	43552897	circ_1264	4	+	1	2	0	0	1	0	0	0
chr17	74763467	74772623	circ_1265	11	+	0	4	0	1	0	0	1	5
chr8	124243539	124251384	circ_1266	11	-	0	0	0	0	1	6	2	2
chr2	9642301	9645494	circ_1267	6	-	0	0	0	0	0	0	0	6
chr2	131796425	131801156	circ_1268	7	+	1	0	0	0	6	0	0	0
chr19	45211132	45211459	circ_1269	9	+	0	0	0	0	2	0	7	0
chr11	47650504	47652639	circ_1270	2	-	1	0	0	0	1	0	0	0
chr12	133313478	133331719	circ_1271	9	-	0	0	0	3	0	0	0	6
chr4	140263979	140265493	circ_1272	4	+	1	2	0	0	1	0	0	0
chr11	10821978	10822194	circ_1273	4	-	0	0	0	0	0	0	4	0
chr5	5441224	5443357	circ_1274	3	+	0	0	0	0	0	0	3	0
chr2	105959304	105959680	circ_1275	4	+	0	0	0	0	0	0	4	0
chr4	13462322	13481150	circ_1276	11	-	1	0	0	0	1	2	0	7
chr5	173380093	173380275	circ_1277	15	+	0	0	0	0	0	5	0	10
chr15	67459116	67479847	circ_1278	3	+	0	0	0	0	0	0	0	3
chr7	44706334	44736663	circ_1279	2	+	0	0	2	0	0	0	0	0
chr16	28855550	28856801	circ_1280	3	-	0	0	0	0	0	3	0	0
chr6	91256976	91269933	circ_1281	6	-	0	0	0	0	0	6	0	0
chr13	77779390	77807398	circ_1282	5	-	0	0	0	0	0	0	5	0
chr1	176104145	176118210	circ_1283	2	-	0	0	0	0	1	0	0	1
chr5	65457936	65458420	circ_1284	3	+	0	0	0	0	2	0	0	1
chr20	42788257	42789047	circ_1285	5	-	0	0	0	0	3	0	2	0
chr22	41265002	41305239	circ_1286	2	+	0	2	0	0	0	0	0	0
chr12	102559506	102576405	circ_1287	2	+	1	0	0	0	1	0	0	0
chr12	12332743	12356334	circ_1288	2	-	0	0	0	0	0	0	2	0
chr14	36190893	36211771	circ_1289	2	-	0	0	0	0	0	0	2	0
chr1	193202122	193205486	circ_1290	18	+	0	0	0	0	5	3	0	10
chr2	32602655	32679010	circ_1291	2	+	1	1	0	0	0	0	0	0
chr8	141828375	141889736	circ_1292	14	-	2	0	0	0	2	0	10	0
chr2	105984026	106002997	circ_1293	6	-	0	0	0	0	0	0	6	0
chr13	25049609	25052414	circ_1294	4	-	0	1	0	0	0	1	1	1
chr14	21930508	21931926	circ_1295	4	-	0	0	0	1	0	2	1	0
chr5	70798425	70800578	circ_1296	5	+	0	0	0	0	0	0	5	0
chr5	54960520	54968523	circ_1297	7	-	0	0	0	0	0	0	0	7
chr6	13625884	13644961	circ_1298	8	-	0	0	1	0	0	0	0	7
chr11	34093272	34098189	circ_1299	45	+	2	6	0	0	2	0	22	13
chr18	74580640	74580819	circ_1300	3	+	0	0	0	0	0	0	0	3
chr6	36181656	36182163	circ_1301	9	+	0	0	0	0	0	9	0	0
chr15	49325161	49329966	circ_1302	5	-	0	0	0	0	0	5	0	0
chr1	173795824	173802637	circ_1303	6	+	0	0	0	0	0	6	0	0
chr6	144758700	144765518	circ_1304	2	+	0	0	0	0	0	0	2	0
chr13	77745626	77754453	circ_1305	3	-	0	3	0	0	0	0	0	0
chr16	28157414	28188653	circ_1306	3	-	0	0	0	0	0	0	3	0
chr7	72396799	72400649	circ_1307	3	+	0	0	0	0	0	0	3	0
chr7	6472467	6476164	circ_1308	34	-	0	2	0	0	3	0	25	4
chr16	14947323	14951512	circ_1309	2	+	0	0	0	2	0	0	0	0
chr16	71954641	71955356	circ_1310	34	+	0	0	0	0	0	6	15	13
chr19	41292569	41292883	circ_1311	13	+	1	0	0	0	3	0	7	2
chr2	241528759	241531567	circ_1312	3	+	0	0	1	0	0	2	0	0
chr3	38420736	38442476	circ_1313	3	+	0	0	0	1	0	2	0	0
chr20	34143803	34144880	circ_1314	3	+	0	0	0	0	0	0	3	0
chr1	118475910	118476113	circ_1315	4	+	0	0	0	0	0	0	4	0
chr5	150489313	150489407	circ_1316	5	-	0	0	0	0	0	0	5	0
chr11	12901254	12923660	circ_1317	15	+	0	1	0	0	1	0	10	3
chr5	52145198	52194213	circ_1318	2	+	1	0	0	0	0	0	1	0
chr11	108106396	108119829	circ_1319	13	+	0	0	0	0	0	0	0	13
chr4	42024854	42051496	circ_1320	3	+	0	0	0	0	0	0	3	0
chr21	17163820	17214859	circ_1321	2	+	0	0	0	0	0	2	0	0
chr14	81862237	81864924	circ_1322	3	-	0	0	0	0	0	0	3	0
chr2	240158288	240274613	circ_1323	61	-	6	0	0	1	19	2	33	0
chr2	61710091	61717911	circ_1324	2	-	1	0	0	0	1	0	0	0
chr8	109241298	109241424	circ_1325	10	-	0	0	0	0	0	0	0	10
chr12	53854798	53865591	circ_1326	2	+	0	0	0	0	0	0	2	0
chr15	57554291	57555472	circ_1327	6	+	0	0	0	0	0	0	0	6
chr16	88945677	88949169	circ_1328	34	-	0	0	0	0	0	1	0	33
chr9	134305476	134353336	circ_1329	3	+	3	0	0	0	0	0	0	0
chr2	219360482	219362880	circ_1330	3	-	0	0	0	0	0	3	0	0
chr18	54385194	54385390	circ_1331	2	+	0	0	2	0	0	0	0	0
chr2	58350235	58373609	circ_1332	2	+	0	0	0	0	2	0	0	0
chr11	77394754	77404656	circ_1333	14	-	0	0	0	0	0	3	11	0
chr1	151630710	151634746	circ_1334	6	+	0	4	2	0	0	0	0	0
chr7	131060182	131073731	circ_1335	20	+	0	0	0	2	1	0	17	0
chr3	44986659	45000952	circ_1336	93	-	0	2	1	3	5	13	20	49
chr15	66727364	66729230	circ_1337	158	+	1	4	2	4	10	23	35	79
chr1	70650467	70654956	circ_1338	12	-	0	0	2	0	1	0	5	4
chr1	205128674	205129398	circ_1339	17	-	0	0	0	0	0	0	7	10
chr1	8525984	8601377	circ_1340	4	-	0	0	0	0	1	0	0	3
chr9	86292641	86293514	circ_1341	20	-	3	0	0	17	0	0	0	0
chr1	55186835	55203337	circ_1342	6	+	0	0	0	2	0	4	0	0
chr8	141810557	141900868	circ_1343	45	-	2	11	0	0	0	5	25	2
chr10	34663801	34663930	circ_1344	9	-	0	0	0	0	0	9	0	0
chr15	50330964	50339661	circ_1345	3	-	0	0	0	0	2	0	1	0
chr4	853393	862473	circ_1346	2	-	0	0	0	0	0	0	2	0
chr18	12493070	12535600	circ_1347	2	-	0	0	0	0	1	0	1	0
chr11	3792977	3794969	circ_1348	2	-	0	0	0	0	0	1	1	0
chr10	105371337	105386959	circ_1349	4	-	0	0	0	0	0	0	4	0
chr12	50059614	50062337	circ_1350	9	-	0	0	0	0	0	0	0	9
chr11	4130873	4153651	circ_1351	12	+	0	0	0	0	0	0	0	12
chr8	71060507	71069475	circ_1352	2	-	0	2	0	0	0	0	0	0
chr20	37146426	37163850	circ_1353	2	+	0	0	0	0	0	0	2	0
chr11	63662630	63663105	circ_1354	71	+	0	5	1	0	8	3	12	42
chr5	1814452	1816167	circ_1355	72	+	0	2	0	2	10	20	20	18
chr2	27820933	27830906	circ_1356	2	+	0	0	0	0	0	0	0	2
chr10	85903750	85903862	circ_1357	2	+	0	0	0	0	0	2	0	0
chr8	145758509	145759586	circ_1358	9	-	0	0	0	0	1	0	2	6
chr6	80910650	80912929	circ_1359	87	+	0	0	0	0	2	3	35	47
chr12	99042096	99043462	circ_1360	3	+	0	0	0	0	0	3	0	0
chr9	127915811	127920661	circ_1361	2	-	0	0	0	2	0	0	0	0
chr1	67702395	67705964	circ_1362	5	+	0	0	0	0	0	0	0	5
chr8	48869730	48869991	circ_1363	30	-	0	0	0	0	0	7	0	23
chr2	242265407	242287606	circ_1364	2	+	0	0	0	0	0	2	0	0
chr14	67812484	67817407	circ_1365	4	-	0	0	0	0	0	4	0	0
chr1	32381495	32385259	circ_1366	540	-	1	47	13	18	39	70	106	246
chr2	141027810	141359208	circ_1367	3	-	0	3	0	0	0	0	0	0
chr2	27706155	27707133	circ_1368	2	-	0	0	0	0	0	0	2	0
chr16	81703746	81705675	circ_1369	7	+	0	0	0	0	0	0	0	7
chr1	27088642	27093057	circ_1370	2	+	0	0	0	2	0	0	0	0
chr1	151611363	151611595	circ_1371	135	+	0	2	0	11	7	45	17	53
chr15	34439400	34455891	circ_1372	3	-	0	0	0	0	0	3	0	0
chr3	125032151	125050082	circ_1373	242	-	0	23	8	0	11	40	102	58
chr22	41738532	41739580	circ_1374	208	+	1	8	4	7	15	42	34	97
chr5	134126159	134154694	circ_1375	5	+	0	0	0	2	0	0	0	3
chr7	2255519	2259091	circ_1376	17	-	0	0	0	0	0	4	0	13
chr2	39535083	39542529	circ_1377	3	-	0	0	0	0	0	0	3	0
chr18	45391429	45396935	circ_1378	31	-	1	1	0	1	2	0	26	0
chr19	59059660	59061227	circ_1379	3	+	0	0	0	0	0	3	0	0
chr7	2296508	2297438	circ_1380	9	-	0	0	0	0	0	2	0	7
chr14	23375403	23380612	circ_1381	42	-	0	0	5	4	9	2	11	11
chr12	56194345	56197512	circ_1382	3	-	0	0	0	0	3	0	0	0
chr7	120739979	120782195	circ_1383	6	+	0	0	0	0	0	0	0	6
chr1	213244347	213277911	circ_1384	4	+	0	0	0	0	0	0	0	4
chr17	38189308	38189459	circ_1385	4	-	0	0	0	4	0	0	0	0
chr1	27100292	27100389	circ_1386	4	+	0	0	0	0	0	4	0	0
chr14	103597388	103598099	circ_1387	12	+	0	0	0	0	0	0	0	12
chr10	79567553	79567702	circ_1388	10	-	0	0	0	0	0	0	0	10
chr20	32257180	32260228	circ_1389	4	-	0	0	0	0	0	2	2	0
chr22	20024282	20043536	circ_1390	4	+	0	3	0	0	1	0	0	0
chr7	97814362	97816310	circ_1391	5	+	0	0	0	0	0	0	3	2
chr16	46998522	47001558	circ_1392	5	-	0	0	0	0	0	0	0	5
chr2	175994865	176015886	circ_1393	2	-	0	0	0	0	0	2	0	0
chr17	80038015	80042260	circ_1394	2	-	0	0	0	0	0	2	0	0
chr17	55335630	55478832	circ_1395	2	+	0	0	0	0	0	0	2	0
chr1	151288048	151288985	circ_1396	79	-	0	5	2	4	11	31	5	21
chr11	68540732	68562379	circ_1397	4	-	0	0	0	0	0	4	0	0
chr8	19687916	19690832	circ_1398	2	+	0	1	0	0	0	1	0	0
chr3	72842066	72866535	circ_1399	4	-	0	0	0	0	4	0	0	0
chr21	38480691	38522470	circ_1400	6	+	0	0	0	0	0	0	0	6
chr20	33080305	33092208	circ_1401	2	+	0	0	0	0	0	2	0	0
chr15	94841429	94858866	circ_1402	141	+	6	5	0	0	41	0	89	0
chr1	161136889	161137024	circ_1403	3	+	0	0	3	0	0	0	0	0
chr12	64174798	64196185	circ_1404	4	+	0	0	0	0	0	4	0	0
chr12	104705067	104721449	circ_1405	4	+	0	0	0	0	0	0	4	0
chr6	105219067	105219949	circ_1406	4	-	0	0	0	0	0	0	4	0
chr21	44424435	44448984	circ_1407	8	+	0	0	0	0	0	2	6	0
chr7	127447537	127484477	circ_1408	41	+	0	4	1	1	1	15	13	6
chr5	173371969	173380275	circ_1409	19	+	0	0	0	2	4	0	4	9
chr2	191523883	191552043	circ_1410	2	+	0	0	0	0	0	0	0	2
chr10	93000240	93011197	circ_1411	2	+	1	0	0	0	1	0	0	0
chr19	19606562	19606694	circ_1412	10	+	0	0	0	1	0	3	0	6
chr10	5944982	5963532	circ_1413	2	+	0	0	0	0	0	0	2	0
chr6	108222573	108246136	circ_1414	2	-	0	0	0	0	0	0	0	2
chr8	74585341	74601048	circ_1415	125	-	0	4	0	3	7	13	77	21
chr11	811680	811814	circ_1416	3	+	0	3	0	0	0	0	0	0
chr2	61538674	61577828	circ_1417	3	-	1	1	0	0	0	0	1	0
chr20	2635059	2635221	circ_1418	2	+	0	0	2	0	0	0	0	0
chr16	88958289	88964560	circ_1419	11	-	0	0	0	0	0	0	0	11
chr4	185724473	185724700	circ_1420	4	-	0	0	0	0	0	4	0	0
chr16	14645877	14678648	circ_1421	3	-	0	1	0	0	1	0	1	0
chr22	19371142	19398301	circ_1422	20	-	0	0	0	0	0	4	2	14
chr11	71706495	71706597	circ_1423	19	+	0	1	0	0	0	3	7	8
chr2	37513319	37518142	circ_1424	4	-	0	0	0	0	0	0	4	0
chr5	170305100	170351554	circ_1425	2	+	0	0	0	0	2	0	0	0
chr7	98988515	98990499	circ_1426	3	+	0	0	0	0	0	3	0	0
chr19	10221372	10221542	circ_1427	8	+	0	0	0	0	0	0	0	8
chr4	905460	907456	circ_1428	6	-	0	0	0	0	0	1	1	4
chr9	126519981	126554909	circ_1429	4	-	0	0	0	4	0	0	0	0
chr5	68411063	68423959	circ_1430	2	+	0	0	0	0	1	0	1	0
chr17	42228328	42230145	circ_1431	3	+	0	0	0	0	0	0	0	3
chr6	18197817	18200807	circ_1432	3	+	0	0	0	0	0	3	0	0
chr1	78279418	78280916	circ_1433	2	+	0	0	0	0	2	0	0	0
chr2	32858942	32875300	circ_1434	9	+	0	0	0	0	0	0	0	9
chr17	74090494	74097944	circ_1435	7	-	0	1	0	0	2	3	1	0
chr12	123818599	123834988	circ_1436	7	-	0	0	0	0	0	0	0	7
chr1	115282312	115282511	circ_1437	9	-	0	0	0	0	0	0	0	9
chr16	31733946	31734674	circ_1438	18	+	0	1	0	0	4	3	8	2
chr4	109780811	109839372	circ_1439	4	-	0	0	0	0	0	0	4	0
chr22	21147480	21193019	circ_1440	2	-	0	0	0	2	0	0	0	0
chr2	10784445	10803170	circ_1441	14	-	0	0	0	0	0	14	0	0
chr1	5947345	6046387	circ_1442	2	-	0	0	0	0	1	1	0	0
chr6	165826988	165832265	circ_1443	2	-	2	0	0	0	0	0	0	0
chr5	1057585	1065593	circ_1444	11	-	0	1	0	0	0	4	0	6
chr3	122215283	122215417	circ_1445	3	-	0	0	0	0	0	0	3	0
chr4	56225512	56230438	circ_1446	6	+	0	0	0	0	0	1	0	5
chr6	17794479	17800344	circ_1447	10	-	0	0	0	0	1	0	0	9
chr5	37173856	37181107	circ_1448	4	-	0	0	0	0	0	0	4	0
chr4	111026652	111026784	circ_1449	3	-	0	2	0	0	0	0	0	1
chr15	41763369	41769713	circ_1450	18	+	1	1	1	0	2	0	13	0
chr4	184614741	184626223	circ_1451	7	+	0	2	0	0	0	1	4	0
chr3	155639975	155643155	circ_1452	5	+	1	0	0	0	2	0	0	2
chr6	87925620	87928449	circ_1453	181	+	7	4	2	3	48	13	76	28
chr11	102936997	102953568	circ_1454	3	-	0	0	0	0	0	0	0	3
chr22	19381864	19398301	circ_1455	17	-	0	0	0	0	0	5	1	11
chr10	875324	931702	circ_1456	7	-	0	0	0	0	0	3	2	2
chr15	91290618	91352489	circ_1457	2	+	0	2	0	0	0	0	0	0
chr8	124371460	124373886	circ_1458	8	-	1	0	0	0	4	0	3	0
chr18	662145	669173	circ_1459	3	+	0	0	0	0	0	0	3	0
chr1	28817462	28819603	circ_1460	2	+	1	0	0	0	0	0	1	0
chr12	49072818	49073616	circ_1461	3	-	0	0	0	0	0	0	3	0
chr1	24140679	24147083	circ_1462	18	-	1	2	0	0	3	1	7	4
chr2	25990451	25994409	circ_1463	8	-	0	0	0	0	0	0	0	8
chr4	39875908	39878773	circ_1464	2	-	0	0	0	0	0	0	1	1
chr7	106876894	106888944	circ_1465	3	-	0	0	0	0	0	0	0	3
chr7	44444038	44467302	circ_1466	12	-	0	0	0	0	3	0	0	9
chr3	196539089	196541439	circ_1467	29	+	0	0	0	0	2	2	3	22
chr11	120345268	120346216	circ_1468	3	+	0	3	0	0	0	0	0	0
chr3	196626536	196630481	circ_1469	6	+	1	0	0	0	1	0	0	4
chr8	141559212	141561535	circ_1470	15	-	1	2	0	1	3	0	8	0
chr4	66356094	66361261	circ_1471	29	-	2	1	0	0	7	0	19	0
chr3	27459976	27465643	circ_1472	2	-	0	0	0	0	1	0	1	0
chr7	74103457	74105443	circ_1473	21	+	0	1	1	1	1	0	13	4
chr11	64537727	64540977	circ_1474	2	-	0	0	2	0	0	0	0	0
chr2	203760787	203760942	circ_1475	8	-	0	1	0	0	0	0	1	6
chr17	35343915	35378313	circ_1476	14	+	0	0	0	0	0	0	5	9
chr14	73408452	73412735	circ_1477	18	+	0	0	0	0	0	0	0	18
chr6	160450581	160483651	circ_1478	2	+	0	0	0	0	0	2	0	0
chr17	40364001	40369482	circ_1479	12	-	0	0	0	0	0	0	3	9
chr10	70502132	70507323	circ_1480	14	+	0	0	0	0	2	0	0	12
chr22	44322814	44336005	circ_1481	2	+	0	0	0	0	0	0	2	0
chr6	71195869	71212494	circ_1482	12	+	0	0	0	0	0	6	0	6
chr22	19393308	19398301	circ_1483	3	-	0	0	0	1	0	0	0	2
chr4	3424631	3429896	circ_1484	4	+	0	0	0	0	0	0	0	4
chr1	153635690	153637812	circ_1485	3	-	0	3	0	0	0	0	0	0
chr5	130651668	130651837	circ_1486	4	+	0	0	0	0	0	4	0	0
chr1	198201682	198266370	circ_1487	4	+	0	1	0	0	1	0	2	0
chr4	71824590	71835741	circ_1488	5	+	0	1	0	0	0	0	3	1
chr8	66659886	66692038	circ_1489	3	-	0	0	0	0	0	0	3	0
chr8	42329619	42330172	circ_1490	3	-	0	0	0	0	0	3	0	0
chr17	29112936	29119590	circ_1491	18	-	1	0	0	0	1	1	5	10
chr2	85872070	85875976	circ_1492	9	+	0	0	0	0	0	1	0	8
chr2	177161587	177193113	circ_1493	5	+	0	0	0	1	1	0	3	0
chr1	213277795	213290752	circ_1494	8	+	0	4	0	0	0	0	4	0
chr2	38545676	38546161	circ_1495	8	-	0	0	0	0	1	2	5	0
chr10	128768965	128908618	circ_1496	5	+	1	1	0	0	0	0	3	0
chr8	48736418	48746957	circ_1497	7	-	0	0	0	0	0	7	0	0
chr4	2492063	2502465	circ_1498	60	+	5	0	0	2	14	2	9	28
chr15	78836531	78838106	circ_1499	2	+	0	0	0	0	1	0	1	0
chr1	24993305	24996806	circ_1500	3	+	0	0	0	0	0	2	1	0
chr6	43517225	43523701	circ_1501	15	-	0	0	0	1	2	4	4	4
chr14	71428942	71445365	circ_1502	4	+	2	2	0	0	0	0	0	0
chr19	3981944	3982050	circ_1503	3	-	0	0	0	2	0	0	1	0
chr7	103002403	103003886	circ_1504	3	+	0	0	0	0	0	3	0	0
chr16	23543977	23563625	circ_1505	2	-	0	1	0	0	1	0	0	0
chr19	14156965	14157430	circ_1506	20	+	0	0	0	0	4	2	10	4
chr14	102486229	102489217	circ_1507	14	+	2	1	0	0	4	3	4	0
chr2	187528494	187534541	circ_1508	5	+	0	0	0	0	0	0	0	5
chr1	11136898	11137708	circ_1509	5	-	0	0	0	0	0	0	0	5
chr12	123799919	123800207	circ_1510	2	-	0	0	0	0	1	1	0	0
chr19	7692128	7693184	circ_1511	14	-	0	0	0	0	1	8	3	2
chr4	47877143	47892720	circ_1512	4	-	0	0	0	1	0	0	0	3
chr13	99036983	99076904	circ_1513	4	+	0	0	0	0	0	0	4	0
chr3	47467486	47469157	circ_1514	14	-	0	0	0	3	1	0	0	10
chr7	151791274	151791607	circ_1515	2	+	0	0	0	0	0	0	0	2
chr17	40880842	40882936	circ_1516	15	-	0	0	0	0	1	0	6	8
chr5	134010304	134018172	circ_1517	3	+	0	0	0	0	0	0	3	0
chr8	141856697	141889736	circ_1518	3	-	0	0	0	0	2	0	1	0
chr19	17608063	17611685	circ_1519	3	+	0	0	0	0	0	0	3	0
chr8	25177093	25193889	circ_1520	10	+	0	0	0	0	0	0	10	0
chr20	31379406	31380576	circ_1521	167	+	3	0	0	6	9	43	7	99
chr19	10909161	10916643	circ_1522	4	+	0	0	0	0	0	0	4	0
chr1	197621364	197641286	circ_1523	16	-	0	3	0	1	1	0	11	0
chr19	46020920	46021352	circ_1524	49	+	0	3	3	2	3	4	20	14
chr11	118923348	118926283	circ_1525	4	-	0	0	0	0	0	4	0	0
chr17	45730059	45736026	circ_1526	3	+	0	0	0	0	0	3	0	0
chr1	214478529	214492326	circ_1527	2	+	1	0	0	0	1	0	0	0
chr12	69652369	69656342	circ_1528	4	+	0	0	0	0	0	4	0	0
chr17	18692665	18707579	circ_1529	5	+	0	1	0	0	0	2	0	2
chr4	107114765	107133992	circ_1530	11	-	0	0	0	0	0	5	3	3
chr17	61681893	61683800	circ_1531	4	+	0	2	0	0	0	0	2	0
chr5	151043647	151049345	circ_1532	5	-	0	0	0	0	0	0	0	5
chr12	1863423	1863680	circ_1533	42	+	0	0	0	0	4	24	6	8
chr15	28422564	28443649	circ_1534	2	-	0	0	0	0	0	2	0	0
chr22	50632004	50636615	circ_1535	2	+	1	0	0	0	1	0	0	0
chr12	56525260	56531698	circ_1536	2	+	0	0	0	0	0	2	0	0
chr20	32207322	32216241	circ_1537	2	+	0	0	0	0	2	0	0	0
chr22	29095825	29121355	circ_1538	9	-	1	0	0	2	0	0	6	0
chr10	98703869	98711953	circ_1539	21	+	0	1	0	4	5	5	5	1
chr6	42941740	42942776	circ_1540	54	-	0	0	3	2	4	14	9	22
chr4	106345352	106367659	circ_1541	13	-	3	0	0	0	2	0	8	0
chr11	27393161	27414065	circ_1542	3	-	0	0	0	0	0	0	3	0
chr22	25771779	25777544	circ_1543	467	-	2	19	14	16	62	80	122	152
chr4	3144492	3158926	circ_1544	2	+	2	0	0	0	0	0	0	0
chr17	6493098	6503778	circ_1545	10	-	2	0	1	0	2	5	0	0
chr1	1417517	1422048	circ_1546	3	+	0	0	0	0	0	0	0	3
chr17	76388556	76411108	circ_1547	8	+	0	0	2	0	0	0	0	6
chr11	59367968	59369311	circ_1548	3	-	0	0	0	0	0	3	0	0
chr19	726137	731245	circ_1549	4	+	0	0	0	0	1	0	3	0
chr14	62193423	62194373	circ_1550	20	+	0	0	0	3	0	9	0	8
chr17	18180988	18181671	circ_1551	2	-	0	2	0	0	0	0	0	0
chr4	69195719	69195837	circ_1552	2	-	0	1	0	1	0	0	0	0
chr10	61564177	61572553	circ_1553	2	-	0	0	0	0	0	0	2	0
chr19	34868407	34868491	circ_1554	4	+	0	0	0	0	2	0	2	0
chr7	6624646	6624891	circ_1555	78	+	2	3	0	10	6	22	16	19
chr9	140605418	140611634	circ_1556	6	+	0	0	6	0	0	0	0	0
chr1	190195211	190195448	circ_1557	2	-	0	2	0	0	0	0	0	0
chr1	28785595	28786803	circ_1558	2	+	2	0	0	0	0	0	0	0
chr6	74201956	74207619	circ_1559	2	+	0	0	0	0	2	0	0	0
chr22	20024282	20040107	circ_1560	15	+	1	0	0	0	1	6	1	6
chr1	179100445	179100616	circ_1561	56	-	0	0	0	2	2	0	23	29
chr19	10812625	10818056	circ_1562	3	+	0	0	0	0	1	0	2	0
chr7	124532319	124555700	circ_1563	8	-	0	0	0	0	0	0	0	8
chr20	32619327	32619410	circ_1564	7	+	0	0	0	0	0	0	0	7
chr2	170393736	170401345	circ_1565	4	-	0	0	3	1	0	0	0	0
chr4	66467358	66509145	circ_1566	4	-	0	0	0	0	3	0	1	0
chr22	30218323	30228331	circ_1567	22	-	0	0	0	0	3	9	6	4
chr18	7023162	7032175	circ_1568	2	-	0	0	0	0	2	0	0	0
chr11	62444989	62445590	circ_1569	8	-	0	0	0	0	0	0	0	8
chr4	1732613	1739429	circ_1570	6	+	0	0	0	5	1	0	0	0
chr21	45033710	45064273	circ_1571	3	-	0	1	0	0	1	0	1	0
chr16	16138306	16139870	circ_1572	3	+	0	0	0	0	0	0	3	0
chr5	39002636	39021238	circ_1573	116	-	5	0	1	3	10	16	25	56
chr6	147527106	147588303	circ_1574	6	+	0	0	0	0	0	0	0	6
chr12	14693697	14706346	circ_1575	16	-	0	0	0	0	0	0	0	16
chr22	17525762	17528316	circ_1576	47	+	0	0	0	0	5	7	25	10
chr3	138474595	138478201	circ_1577	3	-	0	0	0	0	1	1	0	1
chr10	99131829	99131923	circ_1578	10	-	0	0	0	0	0	0	0	10
chr4	79747190	79786874	circ_1579	2	+	0	1	1	0	0	0	0	0
chr12	58220128	58223379	circ_1580	2	-	2	0	0	0	0	0	0	0
chr17	27809214	27825539	circ_1581	2	+	0	0	0	0	2	0	0	0
chr11	118453893	118455359	circ_1582	14	+	0	1	0	0	0	8	5	0
chr17	7123782	7123848	circ_1583	2	+	0	2	0	0	0	0	0	0
chr12	133374925	133398897	circ_1584	3	-	0	0	0	0	0	3	0	0
chr17	30211442	30214332	circ_1585	3	-	1	0	0	0	0	0	2	0
chr1	38171112	38172736	circ_1586	4	+	0	0	0	0	0	0	4	0
chr12	88939528	88939642	circ_1587	2	-	0	1	0	0	0	0	1	0
chr5	38991050	38991177	circ_1588	5	-	0	0	0	0	1	0	4	0
chr15	99451913	99460105	circ_1589	2	+	0	0	0	0	1	0	1	0
chr9	138741982	138742307	circ_1590	3	-	0	0	3	0	0	0	0	0
chr10	27456030	27460012	circ_1591	6	+	0	2	0	0	0	0	0	4
chr12	116452913	116460406	circ_1592	2	-	0	0	0	0	0	2	0	0
chr3	169694733	169706147	circ_1593	8	+	1	0	3	1	1	2	0	0
chr15	85607600	85659350	circ_1594	3	+	0	0	0	0	0	0	0	3
chr5	176710787	176715926	circ_1595	3	+	0	0	0	0	1	0	2	0
chr16	30371047	30371162	circ_1596	2	-	0	2	0	0	0	0	0	0
chr2	61597455	61610471	circ_1597	20	-	0	2	0	0	0	3	0	15
chr12	44338012	44537427	circ_1598	2	+	0	2	0	0	0	0	0	0
chr5	125903950	125906551	circ_1599	8	-	0	1	0	0	3	0	4	0
chr2	200188525	200320819	circ_1600	5	-	0	0	0	0	0	0	0	5
chr1	35940405	35944813	circ_1601	19	-	1	0	0	0	2	0	8	8
chr1	202709801	202733273	circ_1602	2	-	0	0	0	2	0	0	0	0
chr9	138741982	138758382	circ_1603	4	-	0	0	1	3	0	0	0	0
chr11	94583278	94592880	circ_1604	9	+	0	0	0	0	0	0	2	7
chr6	31604509	31605101	circ_1605	3	+	0	0	0	0	0	0	0	3
chr18	13087529	13096306	circ_1606	2	+	0	0	0	0	0	0	2	0
chr15	77425346	77426092	circ_1607	12	-	0	1	0	0	1	2	1	7
chr18	33846711	33846816	circ_1608	5	+	0	0	0	0	0	0	5	0
chr12	7343821	7356147	circ_1609	2	+	0	0	0	2	0	0	0	0
chr1	212190227	212194554	circ_1610	5	-	0	0	0	0	2	0	3	0
chr2	178346786	178388533	circ_1611	2	+	0	0	0	0	2	0	0	0
chr5	64948327	64954328	circ_1612	4	+	0	2	0	0	0	0	0	2
chr12	118671478	118681321	circ_1613	2	-	0	0	0	0	2	0	0	0
chr2	136615466	136617012	circ_1614	8	-	0	0	0	0	0	0	0	8
chr7	99216147	99219197	circ_1615	6	+	0	0	1	0	1	0	3	1
chr4	41640948	41694401	circ_1616	4	+	0	0	0	0	0	0	4	0
chr1	114246702	114249344	circ_1617	4	-	0	0	0	2	1	0	0	1
chr1	53322669	53329829	circ_1618	4	+	0	0	0	1	0	2	0	1
chr19	9526329	9530894	circ_1619	2	-	0	0	0	0	0	0	0	2
chr6	110086215	110113867	circ_1620	3	+	0	0	0	0	0	3	0	0
chr11	57182087	57193825	circ_1621	33	-	2	5	1	0	0	4	19	2
chr18	33058245	33060527	circ_1622	34	-	0	1	0	2	0	5	12	14
chr1	200550328	200573083	circ_1623	9	-	1	0	4	0	0	0	0	4
chr16	71724421	71748704	circ_1624	5	-	0	0	0	2	0	0	0	3
chr16	74370491	74376152	circ_1625	3	-	0	0	0	0	0	0	0	3
chr5	108281830	108436220	circ_1626	3	+	0	0	0	0	1	0	2	0
chr12	51450132	51450285	circ_1627	3	+	0	0	0	0	0	0	3	0
chr14	45478115	45501579	circ_1628	2	+	0	2	0	0	0	0	0	0
chr18	13113584	13114250	circ_1629	3	+	0	0	0	3	0	0	0	0
chr5	37238958	37247847	circ_1630	2	-	0	0	0	0	2	0	0	0
chr11	113704141	113705057	circ_1631	2	-	0	0	0	0	2	0	0	0
chr8	26439484	26439573	circ_1632	2	+	0	2	0	0	0	0	0	0
chr13	42259182	42267108	circ_1633	7	-	0	0	0	7	0	0	0	0
chr1	159889063	159889166	circ_1634	2	-	0	0	0	0	0	0	2	0
chr17	25930859	25938655	circ_1635	3	+	0	0	0	0	0	3	0	0
chr16	23691404	23700997	circ_1636	2	+	0	0	0	0	0	2	0	0
chr1	3753855	3755683	circ_1637	3	-	0	0	0	0	0	3	0	0
chr19	17626981	17628659	circ_1638	39	+	1	0	1	1	4	7	10	15
chr12	46230371	46233279	circ_1639	19	+	0	1	0	0	2	1	8	7
chr2	26506984	26508439	circ_1640	2	+	0	0	0	0	0	0	2	0
chr3	197592293	197593090	circ_1641	30	+	0	2	3	1	2	2	13	7
chr19	32843734	32851524	circ_1642	5	+	2	0	0	0	0	0	3	0
chr7	130792478	130793562	circ_1643	4	-	0	0	0	0	0	0	4	0
chr12	7076333	7078740	circ_1644	4	-	0	3	0	0	0	0	1	0
chr17	41891378	41895478	circ_1645	4	-	0	0	0	0	2	0	2	0
chr6	133844193	133846253	circ_1646	2	+	0	0	0	0	0	0	2	0
chr14	65494170	65507637	circ_1647	10	+	0	0	0	0	0	0	0	10
chr12	123031961	123042236	circ_1648	4	+	0	0	0	0	0	0	0	4
chr3	3197902	3215945	circ_1649	2	-	0	0	0	0	0	0	2	0
chr1	150418701	150418877	circ_1650	2	+	0	0	0	0	1	0	0	1
chr16	8722586	8729169	circ_1651	3	+	0	0	0	0	0	0	3	0
chr12	69210591	69222711	circ_1652	2	+	1	0	0	0	0	0	1	0
chr13	114157810	114164739	circ_1653	6	+	0	0	0	0	0	0	0	6
chr3	11850990	11871338	circ_1654	2	-	0	0	0	0	0	0	2	0
chr19	39847328	39860765	circ_1655	6	+	0	1	0	0	0	0	2	3
chr5	32395264	32400308	circ_1656	4	-	0	0	0	0	0	0	4	0
chr12	124102304	124103384	circ_1657	21	+	0	0	3	0	2	5	5	6
chr1	26594973	26601562	circ_1658	6	+	0	0	0	0	0	6	0	0
chr12	72164371	72167802	circ_1659	4	+	0	0	0	0	0	0	4	0
chr5	94244955	94248681	circ_1660	4	-	0	2	0	0	0	0	2	0
chr22	28269725	28310335	circ_1661	3	-	0	0	0	0	0	0	3	0
chr17	73826108	73827429	circ_1662	6	-	0	0	0	0	0	0	3	3
chr6	30166205	30172542	circ_1663	2	-	0	0	0	0	0	0	2	0
chr1	31465236	31532424	circ_1664	7	-	0	0	0	0	0	0	0	7
chr14	24655066	24655176	circ_1665	2	-	0	0	0	0	0	0	2	0
chr5	90046367	90059286	circ_1666	7	+	0	0	0	0	0	0	0	7
chr7	6736969	6737442	circ_1667	3	-	0	0	0	0	1	0	2	0
chr18	7774146	7888375	circ_1668	2	+	0	1	0	0	0	0	1	0
chr15	67004005	67008836	circ_1669	44	+	0	9	0	2	0	5	28	0
chr8	618597	642612	circ_1670	4	-	0	2	0	0	0	0	2	0
chr1	35854510	35855699	circ_1671	10	+	1	0	1	1	0	0	6	1
chr2	55871771	55874588	circ_1672	2	-	0	0	0	0	0	2	0	0
chr1	21083658	21107033	circ_1673	26	-	0	3	0	1	0	4	1	17
chr5	134146910	134152293	circ_1674	12	+	0	0	0	0	0	0	0	12
chr20	32264910	32268222	circ_1675	2	-	0	0	0	0	0	2	0	0
chr1	224473727	224491559	circ_1676	2	-	0	0	0	2	0	0	0	0
chr17	1581811	1582175	circ_1677	3	-	0	0	0	0	0	3	0	0
chr3	128525214	128525433	circ_1678	6	+	0	0	0	0	0	0	0	6
chr15	40682036	40683755	circ_1679	3	+	0	1	0	0	0	0	2	0
chr21	40578033	40601362	circ_1680	5	-	0	0	0	0	0	5	0	0
chr7	129664102	129668869	circ_1681	2	-	0	0	0	0	1	0	1	0
chr1	246021797	246078942	circ_1682	70	-	2	0	6	0	2	18	2	40
chr12	459786	465703	circ_1683	6	-	0	0	0	2	0	0	3	1
chr8	131072824	131104389	circ_1684	3	-	0	0	0	0	0	0	3	0
chr14	23793346	23793498	circ_1685	18	+	0	0	0	0	0	12	4	2
chr2	227729319	227779067	circ_1686	21	+	2	1	0	1	2	2	1	12
chr17	40034355	40063825	circ_1687	2	-	0	0	0	0	0	1	1	0
chr1	10463127	10477566	circ_1688	4	+	0	0	0	0	0	1	1	2
chr19	4423802	4423871	circ_1689	6	+	0	0	0	0	0	0	0	6
chr14	50655214	50671127	circ_1690	2	-	0	0	0	2	0	0	0	0
chr5	14378120	14388788	circ_1691	3	+	0	0	0	0	0	0	3	0
chr11	68115314	68131411	circ_1692	19	+	0	0	0	0	0	4	3	12
chr20	50255881	50287796	circ_1693	2	-	0	2	0	0	0	0	0	0
chr2	69732700	69734710	circ_1694	5	-	0	0	0	0	0	0	0	5
chr13	43930054	43935588	circ_1695	2	-	0	0	0	0	0	0	2	0
chr17	78704359	78727985	circ_1696	4	+	0	0	0	1	2	0	1	0
chr20	47626768	47635535	circ_1697	2	+	0	2	0	0	0	0	0	0
chr2	15674666	15679480	circ_1698	30	-	0	0	0	3	1	4	0	22
chr6	158353226	158362006	circ_1699	2	+	0	0	0	0	0	2	0	0
chr8	133790037	133827134	circ_1700	2	+	0	0	0	0	0	0	2	0
chr8	17808123	17810695	circ_1701	10	+	1	0	0	0	0	0	0	9
chr1	98039315	98165103	circ_1702	2	-	0	0	0	0	0	0	2	0
chr7	17861131	17879623	circ_1703	2	-	0	0	0	0	0	0	2	0
chr15	73854236	73884478	circ_1704	3	-	0	0	0	3	0	0	0	0
chr22	19452724	19463125	circ_1705	13	-	0	0	0	0	0	1	1	11
chr2	197872529	197954756	circ_1706	2	-	0	0	0	0	0	0	2	0
chr1	175996707	176055026	circ_1707	2	-	0	0	0	0	0	2	0	0
chr12	20790033	20807139	circ_1708	2	+	0	2	0	0	0	0	0	0
chr5	137726701	137735701	circ_1709	6	+	0	0	0	0	0	6	0	0
chr2	20974569	20990158	circ_1710	10	-	0	1	1	1	1	6	0	0
chr3	196528797	196530035	circ_1711	6	+	0	0	0	0	0	0	1	5
chr13	103292619	103292726	circ_1712	4	+	0	0	0	2	2	0	0	0
chr2	32422775	32432002	circ_1713	3	+	0	1	0	0	2	0	0	0
chr5	78573732	78587122	circ_1714	2	+	0	0	0	0	0	0	2	0
chr3	185404844	185407415	circ_1715	4	-	1	0	0	0	2	0	1	0
chr22	19163933	19164206	circ_1716	4	-	0	0	0	0	0	4	0	0
chr2	236706402	236715975	circ_1717	73	+	6	1	0	0	4	12	30	20
chr11	14480077	14498561	circ_1718	2	-	0	0	0	0	0	0	0	2
chr12	111990083	111992021	circ_1719	23	-	1	2	0	0	5	5	10	0
chr21	45168875	45168961	circ_1720	32	+	0	3	0	0	1	0	16	12
chr1	58992932	59004982	circ_1721	21	-	1	4	0	0	0	0	3	13
chr4	79747190	79782622	circ_1722	2	+	0	0	0	0	0	0	2	0
chr17	12899019	12900002	circ_1723	2	-	0	0	0	0	0	0	2	0
chr3	45744929	45773643	circ_1724	5	+	0	0	0	2	0	0	0	3
chr7	5256193	5256818	circ_1725	95	+	2	0	0	1	9	5	32	46
chr12	124922475	124941708	circ_1726	7	-	0	1	0	1	0	1	4	0
chr5	134099593	134102750	circ_1727	8	+	0	0	0	0	0	0	2	6
chr22	38313713	38315185	circ_1728	2	+	1	0	0	0	0	0	1	0
chr8	56711472	56711779	circ_1729	2	+	0	0	0	0	0	0	2	0
chr4	57340219	57340557	circ_1730	8	+	0	1	0	0	1	0	1	5
chr7	4917235	4917834	circ_1731	4	-	0	0	0	0	0	0	0	4
chr4	41668577	41694401	circ_1732	8	+	1	0	0	0	1	0	6	0
chr12	109646969	109661709	circ_1733	2	+	0	0	0	0	2	0	0	0
chr8	107691437	107696587	circ_1734	19	+	0	1	0	0	3	0	10	5
chr3	42226176	42240745	circ_1735	6	+	0	0	0	0	0	0	6	0
chr5	14678789	14681716	circ_1736	15	+	0	0	0	0	2	3	5	5
chr4	166915532	166946583	circ_1737	5	+	0	0	0	0	0	0	5	0
chr17	41215890	41226538	circ_1738	2	-	0	0	0	0	1	0	1	0
chr16	1793335	1798721	circ_1739	11	+	0	0	0	0	1	0	0	10
chr1	56977647	57002784	circ_1740	10	-	0	0	0	0	1	0	9	0
chr17	26449628	26490654	circ_1741	2	+	0	0	0	0	0	0	2	0
chr15	50592985	50596330	circ_1742	31	-	1	0	1	0	6	0	10	13
chr20	33954359	33971936	circ_1743	23	-	1	0	5	0	7	1	5	4
chr4	78678015	78697546	circ_1744	6	-	0	2	0	0	1	0	1	2
chr1	117516837	117527607	circ_1745	2	+	0	0	0	0	2	0	0	0
chr11	75727858	75776832	circ_1746	4	+	0	0	0	0	0	0	4	0
chr16	30953436	30953857	circ_1747	29	+	0	0	3	1	3	2	13	7
chr1	26566252	26586293	circ_1748	43	+	0	4	3	11	0	2	7	16
chr22	41513190	41513825	circ_1749	4	+	0	0	0	0	0	4	0	0
chr1	228401141	228437941	circ_1750	15	+	0	1	2	0	0	1	9	2
chr16	16101672	16101849	circ_1751	24	+	0	0	0	0	0	6	6	12
chr7	157023773	157041274	circ_1752	4	+	0	0	0	4	0	0	0	0
chr1	27440316	27440777	circ_1753	7	-	0	0	0	2	0	3	2	0
chr22	41566409	41569788	circ_1754	2	+	0	0	0	1	0	1	0	0
chr2	230450573	230456604	circ_1755	22	-	1	0	0	0	7	0	14	0
chr1	12313778	12316560	circ_1756	12	+	0	0	0	0	0	0	0	12
chr5	61686702	61694566	circ_1757	10	-	0	0	0	0	0	0	0	10
chr17	75483505	75493448	circ_1758	5	+	0	0	0	0	0	0	0	5
chr5	167993017	167996003	circ_1759	7	-	0	0	0	0	0	0	7	0
chr1	58996272	59000003	circ_1760	4	-	0	0	0	0	0	0	4	0
chr6	101073067	101098590	circ_1761	2	-	0	0	0	0	0	2	0	0
chr19	49507533	49510625	circ_1762	5	+	0	0	0	0	2	0	1	2
chr14	102457863	102463611	circ_1763	3	+	0	0	0	0	0	0	0	3
chr17	80050330	80051647	circ_1764	2	-	0	0	0	0	2	0	0	0
chr5	130987494	131039959	circ_1765	2	-	0	2	0	0	0	0	0	0
chr19	41784981	41787180	circ_1766	31	+	0	0	2	0	1	0	0	28
chr2	44170825	44175657	circ_1767	3	-	0	0	0	2	0	0	1	0
chr21	42613745	42613874	circ_1768	3	+	1	2	0	0	0	0	0	0
chr2	234346862	234350641	circ_1769	3	+	0	0	0	0	0	0	3	0
chr11	74570202	74570328	circ_1770	5	-	0	0	0	0	0	2	3	0
chr1	155207131	155209868	circ_1771	2	-	0	0	0	0	0	0	2	0
chr7	6620185	6624891	circ_1772	5	+	0	1	0	0	1	0	3	0
chr6	135307203	135315013	circ_1773	3	-	0	0	0	0	0	0	3	0
chr17	76388556	76392466	circ_1774	2	+	0	0	0	0	0	2	0	0
chr3	128514202	128516912	circ_1775	6	+	1	0	0	0	0	1	4	0
chr12	123419818	123425542	circ_1776	8	-	0	0	0	0	2	0	6	0
chr7	158552176	158552838	circ_1777	3	-	0	0	0	0	0	0	3	0
chr3	13407445	13407591	circ_1778	5	-	0	0	0	0	0	0	0	5
chr14	103449892	103452917	circ_1779	7	-	0	0	0	1	1	0	4	1
chr1	881552	881666	circ_1780	3	-	0	2	0	0	0	1	0	0
chr16	4731550	4733933	circ_1781	7	+	0	2	1	0	1	0	2	1
chr4	110434902	110441640	circ_1782	3	+	0	0	0	0	0	3	0	0
chr15	59497598	59510286	circ_1783	6	-	0	0	0	0	1	0	5	0
chr6	34835001	34835393	circ_1784	2	+	0	1	0	0	1	0	0	0
chr1	225339706	225341528	circ_1785	7	+	0	0	0	0	0	0	0	7
chr22	45723722	45726612	circ_1786	2	+	0	0	0	0	1	0	1	0
chr15	89861771	89877144	circ_1787	6	-	0	0	0	0	0	0	6	0
chr20	30142548	30149539	circ_1788	5	+	0	0	0	2	1	0	0	2
chr3	170841384	170858298	circ_1789	2	-	0	0	0	0	0	2	0	0
chr19	18542956	18543024	circ_1790	10	+	0	2	0	0	0	2	0	6
chr11	61094250	61097546	circ_1791	13	-	0	0	2	4	0	0	3	4
chr8	130916744	130916831	circ_1792	5	-	0	0	0	0	0	0	2	3
chr19	16952578	16965072	circ_1793	3	+	0	0	3	0	0	0	0	0
chr16	29819550	29820062	circ_1794	2	+	0	0	0	0	0	0	2	0
chr22	20126716	20129053	circ_1795	2	+	0	0	0	0	0	0	1	1
chr2	242592926	242598602	circ_1796	3	+	0	3	0	0	0	0	0	0
chr17	11984672	12016677	circ_1797	2	+	0	0	0	0	2	0	0	0
chr11	86176132	86198482	circ_1798	2	-	0	0	0	0	0	0	2	0
chr1	151204723	151205179	circ_1799	2	+	0	0	0	0	2	0	0	0
chr14	71455283	71455416	circ_1800	2	+	0	0	0	0	0	0	2	0
chr15	41988272	42019604	circ_1801	2	+	1	0	0	0	1	0	0	0
chr17	30267440	30300250	circ_1802	2	+	0	0	0	0	1	0	1	0
chr3	145796902	145803060	circ_1803	4	-	1	0	0	0	0	0	3	0
chr11	77666987	77692622	circ_1804	7	-	0	0	0	0	0	0	0	7
chr19	50183128	50183182	circ_1805	2	+	0	0	0	2	0	0	0	0
chr20	44048143	44053219	circ_1806	2	+	0	0	0	0	0	2	0	0
chr14	72169097	72176381	circ_1807	4	+	0	0	0	0	0	0	4	0
chr17	40354774	40370348	circ_1808	2	-	0	0	0	0	0	0	2	0
chr4	1736999	1737561	circ_1809	3	+	0	0	0	0	0	3	0	0
chr2	224744840	224760347	circ_1810	2	-	0	0	0	0	0	0	2	0
chr1	35846859	35847359	circ_1811	14	+	3	4	0	0	0	5	2	0
chr17	33963359	33966779	circ_1812	2	+	0	0	0	0	0	0	0	2
chr16	12093153	12121301	circ_1813	3	+	0	0	0	0	2	0	1	0
chr7	72907129	72925182	circ_1814	2	-	0	0	0	0	0	2	0	0
chr11	9597434	9598810	circ_1815	2	+	0	0	0	0	1	1	0	0
chr3	52293732	52304825	circ_1816	8	-	0	0	0	0	0	0	0	8
chr2	85576506	85578985	circ_1817	5	-	0	0	0	0	0	0	0	5
chr15	28505922	28508315	circ_1818	28	-	2	1	2	0	5	2	0	16
chr16	89167069	89169167	circ_1819	4	+	1	2	0	0	1	0	0	0
chr7	135304170	135307673	circ_1820	2	+	0	0	0	0	1	0	1	0
chr1	231044457	231044766	circ_1821	5	-	0	0	0	0	2	0	3	0
chr22	29954858	29954942	circ_1822	2	-	0	0	0	0	0	0	2	0
chr14	76165530	76174050	circ_1823	2	+	0	0	0	0	0	0	0	2
chr2	183817132	183818059	circ_1824	17	-	0	0	0	2	5	0	4	6
chr4	25390121	25392637	circ_1825	4	+	0	0	0	0	0	0	0	4
chr16	89824984	89833645	circ_1826	34	-	1	1	0	4	0	3	6	19
chr8	30977758	31015046	circ_1827	3	+	0	0	0	0	0	3	0	0
chr1	212957704	212960979	circ_1828	2	-	0	0	0	0	1	0	1	0
chr3	52294400	52295495	circ_1829	7	-	0	0	0	0	0	0	3	4
chr12	133291443	133291622	circ_1830	5	+	0	5	0	0	0	0	0	0
chr5	38962586	38963143	circ_1831	7	-	0	0	0	0	0	0	0	7
chr6	165792682	165863850	circ_1832	10	-	0	1	0	0	2	0	7	0
chr1	179306971	179312078	circ_1833	2	+	1	0	0	0	0	0	1	0
chr2	7081078	7137192	circ_1834	11	+	0	0	0	0	0	0	0	11
chr7	129297182	129311383	circ_1835	21	+	0	0	0	1	2	4	8	6
chr20	60772907	60774313	circ_1836	6	+	0	0	0	0	0	0	6	0
chr12	125453079	125453514	circ_1837	13	-	1	0	0	0	3	0	0	9
chr2	109455640	109473426	circ_1838	25	+	1	1	6	4	5	0	6	2
chr12	124172597	124191620	circ_1839	6	+	0	0	0	0	0	3	3	0
chr11	108002633	108005043	circ_1840	13	+	0	0	0	1	2	1	3	6
chr11	14839728	14840755	circ_1841	3	+	0	0	0	0	2	1	0	0
chr20	34218662	34218956	circ_1842	2	-	0	0	0	0	1	0	1	0
chr2	38795340	38818790	circ_1843	3	-	0	1	0	0	1	0	1	0
chr2	37463238	37465010	circ_1844	4	+	0	0	0	0	1	0	3	0
chr14	74196342	74196688	circ_1845	6	-	0	0	0	0	1	0	0	5
chr4	42067326	42069209	circ_1846	3	+	0	0	0	0	0	0	0	3
chr20	35684548	35693876	circ_1847	18	-	0	0	1	0	0	1	0	16
chr4	2951660	2955372	circ_1848	13	-	0	0	0	0	0	3	4	6
chr7	66532271	66582605	circ_1849	2	+	0	0	0	0	0	2	0	0
chr12	120995084	120998689	circ_1850	9	+	1	1	0	0	2	0	5	0
chr15	43438690	43452992	circ_1851	2	+	1	0	0	1	0	0	0	0
chr12	123787370	123789266	circ_1852	31	-	2	0	0	0	5	6	8	10
chr17	80129576	80151706	circ_1853	4	-	0	0	0	0	0	4	0	0
chr1	179870436	179873157	circ_1854	5	+	0	0	0	0	1	0	0	4
chr5	122909086	122911657	circ_1855	10	+	0	10	0	0	0	0	0	0
chr16	11941524	11944275	circ_1856	5	-	0	0	0	0	1	0	4	0
chr1	52924007	52933939	circ_1857	6	-	0	0	0	0	0	0	6	0
chr11	9199678	9202631	circ_1858	10	-	0	3	0	0	2	4	1	0
chr1	167353093	167358998	circ_1859	4	+	0	0	0	0	1	0	3	0
chr16	80666915	80719026	circ_1860	16	-	0	6	0	0	1	0	9	0
chr17	42807272	42811531	circ_1861	13	+	0	2	0	0	0	1	10	0
chr17	49346197	49357840	circ_1862	3	+	0	0	0	0	0	0	3	0
chr12	132522226	132522641	circ_1863	2	+	0	0	0	0	0	2	0	0
chr19	4475271	4475580	circ_1864	2	+	0	0	0	0	0	0	2	0
chr17	27807385	27809306	circ_1865	6	+	0	0	0	0	0	0	3	3
chr18	21087948	21100277	circ_1866	2	+	0	0	0	2	0	0	0	0
chr11	34991685	35006275	circ_1867	89	+	1	2	1	0	14	1	42	28
chr17	74898636	74902269	circ_1868	35	+	2	2	0	0	14	0	17	0
chr15	78755263	78765723	circ_1869	13	+	0	0	0	0	0	0	2	11
chr12	111907911	111948386	circ_1870	16	-	0	0	0	0	0	0	0	16
chr21	46945730	46952062	circ_1871	9	-	0	0	0	1	0	1	6	1
chr3	47770514	47814426	circ_1872	77	-	0	2	0	7	1	8	5	54
chr7	134874095	134894507	circ_1873	3	-	0	0	0	0	0	0	3	0
chr15	50905903	50906460	circ_1874	2	-	2	0	0	0	0	0	0	0
chr8	141407718	141436740	circ_1875	2	-	0	0	0	0	2	0	0	0
chr6	168297557	168307969	circ_1876	12	+	0	0	0	0	0	0	0	12
chr5	141312823	141314151	circ_1877	4	+	0	1	0	0	0	0	3	0
chr16	8732947	8736422	circ_1878	3	+	0	0	0	0	0	0	1	2
chr11	34111725	34112225	circ_1879	81	+	0	1	0	1	5	9	6	59
chr2	20494136	20508345	circ_1880	2	-	0	0	0	0	0	0	2	0
chr4	75040222	75067087	circ_1881	33	+	1	0	0	1	1	1	16	13
chr1	33290913	33293682	circ_1882	5	+	0	0	0	1	1	0	3	0
chr7	98487957	98491504	circ_1883	5	+	0	0	0	0	1	0	4	0
chr9	128432096	128434922	circ_1884	2	-	1	0	1	0	0	0	0	0
chr1	150923840	150935195	circ_1885	14	+	0	0	1	4	0	3	5	1
chr8	101276898	101300495	circ_1886	4	-	0	0	0	0	0	4	0	0
chr7	36370590	36373770	circ_1887	3	-	1	0	0	0	0	0	2	0
chr18	20562180	20564953	circ_1888	2	+	0	0	0	0	0	2	0	0
chr11	34144005	34145947	circ_1889	9	+	0	0	0	2	1	0	6	0
chr16	72131575	72132691	circ_1890	2	+	0	2	0	0	0	0	0	0
chr15	89824400	89844673	circ_1891	6	+	0	0	0	0	0	0	0	6
chr15	86198647	86228104	circ_1892	2	+	0	2	0	0	0	0	0	0
chr2	27883850	27885148	circ_1893	9	-	0	0	0	0	0	0	0	9
chr11	85711685	85742653	circ_1894	5	-	0	2	0	1	0	0	1	1
chr3	184042665	184046778	circ_1895	3	+	0	0	0	0	0	3	0	0
chr10	101569890	101590608	circ_1896	2	+	0	2	0	0	0	0	0	0
chr2	170460151	170465268	circ_1897	5	+	0	0	1	0	0	2	2	0
chr11	13732239	13743406	circ_1898	2	+	0	0	0	0	0	0	2	0
chr4	155219002	155237139	circ_1899	6	-	0	0	0	0	0	0	0	6
chr13	45578439	45589731	circ_1900	9	+	0	0	0	0	0	0	0	9
chr1	230381808	230391090	circ_1901	4	+	0	0	0	0	1	0	3	0
chr10	124159858	124172561	circ_1902	2	+	0	0	0	0	2	0	0	0
chr10	82248972	82276079	circ_1903	11	+	0	0	0	0	0	0	0	11
chr5	37292980	37294567	circ_1904	2	-	0	0	0	0	0	1	1	0
chr1	21377358	21437876	circ_1905	70	-	0	1	1	9	6	7	23	23
chr1	15956819	15964929	circ_1906	6	+	0	0	0	0	0	6	0	0
chr1	153638138	153640133	circ_1907	2	-	2	0	0	0	0	0	0	0
chr19	11022859	11027453	circ_1908	6	+	0	0	0	0	0	0	0	6
chr6	150164118	150174296	circ_1909	7	-	1	0	0	0	1	1	4	0
chr12	122181534	122190129	circ_1910	51	+	1	2	1	2	9	11	11	14
chr8	128951753	129001537	circ_1911	12	+	0	0	0	0	1	0	11	0
chr1	51906018	51913807	circ_1912	13	-	0	0	0	0	0	0	5	8
chr4	85818063	85853516	circ_1913	31	-	1	2	2	0	1	2	13	10
chr16	81045534	81047786	circ_1914	7	+	1	1	0	0	1	0	4	0
chr14	24656290	24656356	circ_1915	2	-	0	0	2	0	0	0	0	0
chr14	64564666	64568760	circ_1916	2	+	0	0	0	0	0	0	2	0
chr16	88037900	88039871	circ_1917	17	+	0	0	0	2	7	2	2	4
chr16	46943595	46943839	circ_1918	3	+	0	0	0	2	1	0	0	0
chr3	10011402	10018734	circ_1919	2	-	0	0	0	0	0	2	0	0
chr16	11971263	11991738	circ_1920	2	-	0	1	0	1	0	0	0	0
chr6	157222509	157256710	circ_1921	10	+	0	0	0	0	3	1	6	0
chr1	165648678	165652347	circ_1922	24	-	0	4	2	0	6	6	6	0
chr20	39788245	39788793	circ_1923	15	+	0	0	0	0	0	0	1	14
chr7	44687255	44706450	circ_1924	4	+	0	0	0	0	0	0	4	0
chr13	111870025	111896641	circ_1925	20	+	1	2	1	0	4	3	6	3
chr1	31742004	31764853	circ_1926	3	-	0	0	0	1	1	0	1	0
chr11	66583523	66595835	circ_1927	21	+	0	1	0	0	9	7	4	0
chr10	22094908	22218070	circ_1928	4	-	1	0	3	0	0	0	0	0
chr10	98303832	98336586	circ_1929	5	-	0	1	0	0	0	1	3	0
chr15	50781997	50782722	circ_1930	2	+	0	0	0	0	0	0	0	2
chr7	98648979	98658330	circ_1931	12	-	0	0	0	0	0	0	0	12
chr1	154197559	154209612	circ_1932	12	+	0	0	2	1	0	5	4	0
chr2	15534350	15644337	circ_1933	4	-	0	0	0	0	0	0	0	4
chr22	40745835	40759075	circ_1934	5	+	0	0	0	0	0	0	0	5
chr12	112666450	112666615	circ_1935	4	-	0	0	0	0	0	0	0	4
chr11	74500670	74528759	circ_1936	72	+	3	7	1	0	6	4	45	6
chr14	103336521	103342862	circ_1937	78	+	1	1	1	6	7	7	11	44
chr17	80046265	80046438	circ_1938	3	-	0	0	0	0	0	1	2	0
chr3	27459976	27493989	circ_1939	3	-	0	0	0	0	1	0	2	0
chr12	133372437	133398897	circ_1940	5	-	0	0	0	0	0	1	4	0
chr3	38414145	38442476	circ_1941	4	+	0	0	0	0	0	0	0	4
chr16	1447178	1451702	circ_1942	7	-	0	1	0	0	0	0	1	5
chr16	89857810	89862426	circ_1943	15	-	2	0	0	3	2	2	0	6
chr7	4820805	4821385	circ_1944	2	+	0	2	0	0	0	0	0	0
chr12	110922882	110925748	circ_1945	2	+	0	0	0	0	1	0	1	0
chr19	33584264	33585175	circ_1946	4	+	0	0	0	0	0	0	4	0
chr7	138341192	138356862	circ_1947	2	-	0	0	0	0	1	0	1	0
chr14	50647289	50671127	circ_1948	7	-	3	0	0	0	2	0	2	0
chr17	73036186	73036258	circ_1949	2	-	0	2	0	0	0	0	0	0
chr16	4721391	4723658	circ_1950	4	+	0	0	0	0	0	0	4	0
chr12	57857447	57857874	circ_1951	2	+	0	0	2	0	0	0	0	0
chr20	33057852	33059320	circ_1952	4	+	0	0	0	1	0	0	3	0
chr15	99439985	99442850	circ_1953	2	+	0	0	0	0	0	0	0	2
chr16	14755748	14758928	circ_1954	2	+	0	2	0	0	0	0	0	0
chr7	151900018	151904513	circ_1955	2	-	0	1	0	0	0	0	0	1
chr12	123793856	123798266	circ_1956	3	-	0	0	0	0	0	2	1	0
chr10	3200231	3202522	circ_1957	18	-	0	0	0	0	2	1	15	0
chr17	66381204	66397591	circ_1958	2	+	0	0	0	0	0	0	2	0
chr11	66288740	66294278	circ_1959	13	+	0	0	0	0	0	0	4	9
chr15	40475914	40488975	circ_1960	11	+	1	0	0	0	1	0	9	0
chr22	44322814	44340675	circ_1961	2	+	0	2	0	0	0	0	0	0
chr16	11066788	11118778	circ_1962	6	+	0	0	0	0	0	0	0	6
chr12	32760890	32764217	circ_1963	11	+	1	0	0	0	4	0	6	0
chr2	201881713	201887655	circ_1964	21	-	0	0	0	3	1	1	0	16
chr12	30816422	30829521	circ_1965	2	-	0	0	0	0	0	0	2	0
chr17	5211988	5250220	circ_1966	4	+	0	0	0	0	0	0	0	4
chr1	10331559	10332364	circ_1967	2	+	0	0	0	0	0	0	2	0
chr3	124996569	125042288	circ_1968	6	-	1	0	0	0	2	0	3	0
chr22	38888060	38895504	circ_1969	4	-	0	0	0	0	0	0	0	4
chr20	33068403	33069011	circ_1970	7	+	2	1	0	0	2	0	2	0
chr7	72159676	72178756	circ_1971	22	-	2	2	1	0	1	5	5	6
chr20	34046124	34050378	circ_1972	5	+	0	0	0	0	0	0	5	0
chr17	38652238	38652772	circ_1973	5	-	0	0	0	0	1	0	4	0
chr8	141799572	141813749	circ_1974	15	-	2	1	0	0	0	1	10	1
chr2	20507738	20527144	circ_1975	33	-	0	0	1	2	1	5	7	17
chr17	78268518	78269613	circ_1976	3	+	0	0	0	0	0	0	3	0
chr20	13509079	13568017	circ_1977	2	-	0	0	0	0	2	0	0	0
chr6	37247079	37254848	circ_1978	4	+	0	0	0	0	0	0	4	0
chr15	73064123	73067438	circ_1979	11	-	2	0	0	0	7	0	2	0
chr17	54926056	54933986	circ_1980	4	+	0	0	0	0	3	0	1	0
chr2	25754341	25799873	circ_1981	2	-	0	0	0	0	0	0	2	0
chr10	33212512	33212668	circ_1982	9	-	0	0	0	0	0	0	9	0
chr4	144359151	144361040	circ_1983	3	+	0	0	0	0	0	3	0	0
chr8	27255064	27279900	circ_1984	3	+	0	0	2	0	0	1	0	0
chr15	90633710	90634876	circ_1985	7	-	0	0	0	0	0	0	0	7
chr11	64876751	64878253	circ_1986	2	+	0	0	0	0	0	0	0	2
chr12	48477373	48482743	circ_1987	3	-	0	0	0	0	0	0	0	3
chr5	179195850	179198244	circ_1988	28	+	0	5	0	0	1	7	8	7
chr8	1824736	1833873	circ_1989	33	+	5	1	3	1	4	8	5	6
chr14	81302548	81329217	circ_1990	2	-	0	0	0	0	0	0	2	0
chr12	46205200	46215270	circ_1991	8	+	0	1	0	0	1	2	0	4
chr11	95532395	95546753	circ_1992	8	+	0	0	0	0	0	0	0	8
chr17	43197691	43198739	circ_1993	71	-	3	1	4	0	23	0	34	6
chr2	42836597	42887002	circ_1994	5	+	0	0	0	0	0	0	0	5
chr7	77247796	77261742	circ_1995	3	+	0	0	0	0	0	0	0	3
chr6	53140976	53156761	circ_1996	8	-	0	0	0	0	0	0	0	8
chr17	20107645	20135144	circ_1997	5	+	0	5	0	0	0	0	0	0
chr3	133894452	133894883	circ_1998	11	-	0	0	0	0	1	0	0	10
chr16	88664585	88675459	circ_1999	29	+	0	0	0	1	4	17	0	7
[truncated: 23,763 more rows]
