# Supplementary material for: Improved circRNA Identification by Combining Prediction Algorithms
Source: Front Cell Dev Biol. 2018 Mar 5;6:20. doi: 10.3389/fcell.2018.00020 (PMC5844931; doi:10.3389/fcell.2018.00020)
Supplement: Supplementary file 2 [file Presentation2.ZIP › KNIFE.bed]

#chrom	start	end	name	score	strand	Jeck55/circReads/combinedReports/SRR444655_1__circJuncProbs.txt_circReads	Jeck74/circReads/combinedReports/SRR444974_1__circJuncProbs.txt_circReads	Jeck75/circReads/combinedReports/SRR444975_1__circJuncProbs.txt_circReads	Jeck96/circReads/combinedReports/SRR445016_1__circJuncProbs.txt_circReads
chrY	14887404	14891580	circ_1	1	+	1	0	0	0
chr1	10335485	10342591	circ_2	4	+	0	2	0	2
chr22	31335607	31354680	circ_3	1	-	0	1	0	0
chr12	123262037	123270367	circ_4	3	+	0	1	0	2
chr1	40726510	40737707	circ_5	4	+	0	3	0	1
chr5	153409048	153413937	circ_6	1	-	0	0	1	0
chr1	26127533	26139283	circ_7	1	+	0	1	0	0
chr17	41226347	41226538	circ_8	1	-	0	0	1	0
chr5	70779668	70782454	circ_9	1	+	0	1	0	0
chr5	64817301	64825026	circ_10	1	-	0	0	1	0
chr14	96986391	96994343	circ_11	19	+	1	11	1	6
chr1	179079416	179100616	circ_12	2	-	0	0	0	2
chr13	74419963	74518207	circ_13	3	-	0	1	0	2
chr3	45488382	45500378	circ_14	7	+	0	1	0	6
chr6	71442080	71562367	circ_15	1	+	0	0	1	0
chr7	2834561	2834777	circ_16	5	-	0	1	0	4
chr10	428586	454957	circ_17	1	-	0	1	0	0
chr9	129102786	129184227	circ_18	17	+	1	11	0	5
chr10	121598046	121602107	circ_19	5	-	0	4	0	1
chr18	8777830	8796460	circ_20	3	+	0	0	0	3
chr4	85625490	85638169	circ_21	1	-	0	1	0	0
chr11	108004546	108005969	circ_22	2	+	0	1	0	1
chr12	65720605	65722383	circ_23	7	+	0	0	0	7
chr4	79747190	79800045	circ_24	4	+	0	3	1	0
chr15	43724391	43730614	circ_25	22	-	0	16	0	6
chr10	90661412	90668534	circ_26	1	+	0	1	0	0
chr12	123060089	123060446	circ_27	3	+	0	0	0	3
chr8	131370262	131374017	circ_28	3365	-	21	1030	86	2228
chr20	36685933	36694658	circ_29	140	+	1	78	7	54
chr11	111909967	111915954	circ_30	3	+	0	1	0	2
chr8	29037620	29043989	circ_31	1	-	0	1	0	0
chr12	51500307	51512555	circ_32	4	-	0	1	0	3
chr18	9195548	9221997	circ_33	25	+	3	9	6	7
chr4	54292038	54294350	circ_34	252	+	1	123	4	124
chr4	103455001	103488292	circ_35	11	+	0	3	1	7
chr11	11924809	11944438	circ_36	1	+	0	1	0	0
chr6	76331247	76344527	circ_37	23	+	1	19	1	2
chr6	129921786	129939997	circ_38	1	-	0	1	0	0
chrX	19373466	19373875	circ_39	1	+	0	1	0	0
chr10	69726439	69804320	circ_40	10	-	2	4	4	0
chr3	171360629	171410232	circ_41	5	-	0	3	2	0
chr19	23937624	23938353	circ_42	4	-	0	0	0	4
chr10	99502850	99504672	circ_43	13	+	0	2	1	10
chr6	44102297	44108835	circ_44	7	+	0	5	0	2
chr7	65751497	65751696	circ_45	352	+	0	14	6	332
chr11	66985201	66986874	circ_46	7	+	0	1	0	6
chr17	40764092	40765091	circ_47	12	+	0	3	1	8
chr6	83810423	83823140	circ_48	1	+	0	1	0	0
chr12	110348867	110349040	circ_49	2	+	0	0	0	2
chr3	44816745	44828066	circ_50	4	+	0	2	0	2
chr1	233296028	233388534	circ_51	5	-	1	1	3	0
chr1	5964676	6046387	circ_52	15	-	1	9	1	4
chr8	68005777	68015370	circ_53	1	+	0	1	0	0
chr4	121739507	121742500	circ_54	1	-	0	0	1	0
chr4	7770570	7780603	circ_55	4	-	0	2	0	2
chr15	66828270	66839043	circ_56	27	+	1	10	3	13
chr2	47177501	47222338	circ_57	2	+	0	2	0	0
chr6	144779905	144784002	circ_58	3	+	0	1	0	2
chr11	125445158	125448964	circ_59	2	+	0	0	0	2
chr16	532524	546859	circ_60	23	+	0	8	1	14
chr15	89647133	89659752	circ_61	2	+	0	0	0	2
chr17	27975161	27999147	circ_62	12	-	2	7	3	0
chr2	201796061	201798697	circ_63	3	-	0	0	0	3
chr1	151402078	151403317	circ_64	2	-	0	1	0	1
chr2	232099936	232127111	circ_65	21	+	0	10	0	11
chr3	15258931	15262488	circ_66	6	+	0	6	0	0
chr16	27720025	27720241	circ_67	7	+	0	0	0	7
chr6	47563596	47580272	circ_68	2	+	0	1	1	0
chr5	77711343	77755185	circ_69	4	+	0	3	0	1
chr9	131298633	131301977	circ_70	1	+	0	1	0	0
chr10	32128564	32143134	circ_71	3	-	0	2	1	0
chr15	90631818	90631979	circ_72	1	-	0	1	0	0
chr2	42867312	42887002	circ_73	17	+	0	8	0	9
chr19	4703897	4704316	circ_74	3	-	0	3	0	0
chr2	216274285	216274837	circ_75	2	-	0	0	0	2
chr4	38930862	38933233	circ_76	1	+	0	1	0	0
chr10	69726439	69833443	circ_77	1	-	1	0	0	0
chr14	104037959	104053701	circ_78	1	+	0	0	1	0
chr14	50175876	50177099	circ_79	3	+	0	3	0	0
chr6	31112463	31113585	circ_80	2	-	0	0	0	2
chr21	38269159	38269431	circ_81	2	-	0	0	0	2
chr6	144070121	144110047	circ_82	1	+	0	0	1	0
chr4	38091552	38119813	circ_83	16	+	0	9	1	6
chr2	36623756	36726490	circ_84	9	+	0	4	0	5
chr15	59470591	59510286	circ_85	5	-	0	5	0	0
chr7	98530863	98533298	circ_86	3	+	0	1	0	2
chr17	80521229	80529746	circ_87	148	+	0	66	5	77
chr6	168271065	168299147	circ_88	4	+	0	3	1	0
chr16	69810091	69922152	circ_89	1	+	0	1	0	0
chrX	123156380	123164975	circ_90	1	+	0	1	0	0
chr2	228193393	228194499	circ_91	2	+	0	2	0	0
chr19	4941539	4947223	circ_92	13	+	0	5	1	7
chr7	66413530	66418356	circ_93	2	+	0	0	0	2
chr14	31771500	31777226	circ_94	8	-	0	6	0	2
chr2	24080284	24103625	circ_95	2	-	0	2	0	0
chr17	29192721	29196664	circ_96	6	+	0	2	0	4
chr16	74957823	74985441	circ_97	3	-	0	1	0	2
chrX	10031484	10047844	circ_98	35	+	0	25	2	8
chr1	240492375	240555862	circ_99	15	+	0	8	1	6
chr3	125170148	125179704	circ_100	1	-	1	0	0	0
chr12	96704829	96728643	circ_101	59	-	0	39	4	16
chr16	2806334	2806607	circ_102	9	+	0	1	0	8
chr18	22025356	22028147	circ_103	3	+	0	0	0	3
chr3	124492536	124578293	circ_104	2	-	0	0	0	2
chr22	24622598	24627498	circ_105	2	-	0	2	0	0
chr8	141840570	141900868	circ_106	115	-	1	63	7	44
chr5	139862164	139864833	circ_107	1	+	0	0	1	0
chr5	64483842	64492978	circ_108	28	-	0	6	1	21
chr9	85950430	86004623	circ_109	5	-	0	4	0	1
chr13	24871500	24874613	circ_110	2	+	1	1	0	0
chr2	48573339	48573890	circ_111	39	+	0	16	3	20
chr9	22046749	22056386	circ_112	36	+	0	21	6	9
chr2	70406663	70410067	circ_113	4	-	0	4	0	0
chr2	39029856	39041037	circ_114	3	-	0	2	0	1
chr11	35456059	35457683	circ_115	1	-	0	1	0	0
chr17	58013575	58013902	circ_116	22	+	0	8	0	14
chr4	129867161	129869725	circ_117	1	-	0	1	0	0
chr18	55230105	55240597	circ_118	1	-	0	1	0	0
chr19	34857249	34872424	circ_119	2	+	0	0	0	2
chr2	238419216	238436159	circ_120	3	+	0	0	0	3
chr16	71697801	71713438	circ_121	14	-	0	7	1	6
chr14	50266192	50298079	circ_122	1	-	1	0	0	0
chr2	27438188	27439488	circ_123	2	+	0	0	0	2
chr16	4750970	4755254	circ_124	7	-	0	3	0	4
chr15	22835915	22842183	circ_125	3	+	0	0	3	0
chr22	29090019	29092975	circ_126	5	-	1	3	0	1
chr10	11551593	11569566	circ_127	5	-	0	2	0	3
chr12	122825299	122826244	circ_128	21	-	2	11	5	3
chr8	25156459	25168048	circ_129	21	+	0	15	2	4
chr5	179136873	179143295	circ_130	13	+	0	3	0	10
chr16	89782869	89783230	circ_131	6	-	0	1	0	5
chr1	9795005	9797612	circ_132	1	-	0	1	0	0
chr5	123979203	123980354	circ_133	1	-	0	1	0	0
chr19	39883103	39884277	circ_134	7	+	0	1	1	5
chr2	179236852	179238754	circ_135	3	+	0	0	0	3
chr1	28362054	28374937	circ_136	29	-	0	11	1	17
chr9	110068659	110081160	circ_137	14	+	0	10	0	4
chr15	81225585	81235443	circ_138	1	+	0	1	0	0
chr20	34053567	34055380	circ_139	3	+	0	1	0	2
chr15	32925179	32926242	circ_140	2	+	0	0	0	2
chr5	14304569	14336836	circ_141	425	+	3	249	6	167
chr11	48134298	48134535	circ_142	3	+	0	1	0	2
chr1	179090729	179091002	circ_143	2	-	0	0	0	2
chr11	9456480	9459832	circ_144	5	+	0	2	0	3
chr16	746772	747419	circ_145	2	-	0	1	0	1
chr9	115200710	115204050	circ_146	2	+	0	2	0	0
chr2	43732760	43755127	circ_147	3	-	0	0	0	3
chr19	38621137	38633350	circ_148	15	+	0	10	0	5
chr8	100654038	100673719	circ_149	8	+	0	7	1	0
chr1	70736538	70781249	circ_150	10	-	0	1	9	0
chr8	28827559	28828036	circ_151	8	+	0	5	0	3
chr4	120138704	120177678	circ_152	2	+	1	1	0	0
chr2	54154530	54159897	circ_153	1	-	0	0	1	0
chr10	26789747	26792203	circ_154	13	+	0	4	1	8
chr8	54714358	54742093	circ_155	4	-	0	1	0	3
chr1	108686164	108728576	circ_156	1	-	0	1	0	0
chr19	35420787	35424627	circ_157	8	+	0	3	0	5
chr17	19823348	19839743	circ_158	24	-	0	16	0	8
chr7	18801779	18914219	circ_159	4	+	0	0	0	4
chr5	78915434	78919312	circ_160	5	+	0	5	0	0
chr2	238234202	238250804	circ_161	3	-	0	1	1	1
chr4	3317796	3388164	circ_162	1	+	0	1	0	0
chr11	102221574	102233705	circ_163	1	+	0	1	0	0
chr1	54254805	54262817	circ_164	5	-	0	1	1	3
chr7	24856228	24888795	circ_165	6	-	1	3	0	2
chr11	14793482	14840755	circ_166	3	+	0	3	0	0
chr7	135262543	135277940	circ_167	137	+	3	90	12	32
chr17	64492318	64685165	circ_168	3	+	0	2	0	1
chr11	68272612	68305359	circ_169	14	+	0	8	1	5
chr5	137721710	137761271	circ_170	2	+	0	2	0	0
chr15	58284902	58306479	circ_171	17	-	0	13	0	4
chr3	11356817	11383753	circ_172	4	+	0	2	0	2
chr2	171974248	171974367	circ_173	3	-	0	0	0	3
chr3	123426600	123427742	circ_174	85	-	0	34	1	50
chr8	135521861	135533244	circ_175	55	-	0	29	2	24
chr1	162546566	162567648	circ_176	6	+	0	1	1	4
chr9	7011697	7015929	circ_177	14	+	0	6	0	8
chrX	134679347	134683730	circ_178	1	+	0	1	0	0
chr2	29356520	29366811	circ_179	6	+	0	5	0	1
chr9	140077576	140078243	circ_180	1	-	0	1	0	0
chr16	57238415	57250947	circ_181	7	+	0	5	0	2
chr6	43538238	43541338	circ_182	2	-	0	2	0	0
chr3	183962985	183963600	circ_183	3	-	0	1	0	2
chr20	60714836	60716000	circ_184	3	-	0	1	0	2
chr3	33055547	33114205	circ_185	3	-	0	2	0	1
chr16	74922066	74943815	circ_186	1	-	0	1	0	0
chr1	26623409	26624553	circ_187	6	-	0	1	0	5
chr2	214161985	214215369	circ_188	1	+	0	0	1	0
chr8	17823507	17823982	circ_189	1	+	0	1	0	0
chr14	103296670	103342862	circ_190	5	+	0	2	2	1
chr12	32866142	32875567	circ_191	11	+	0	8	0	3
chr19	33108494	33116872	circ_192	12	-	1	6	0	5
chr9	131369882	131374525	circ_193	2	+	0	0	0	2
chr20	61572842	61575044	circ_194	1	+	0	1	0	0
chr7	134129989	134136505	circ_195	3	-	0	2	0	1
chr8	141856358	141935848	circ_196	11	-	0	5	1	5
chr10	103550652	103570071	circ_197	1	-	0	1	0	0
chr17	34144719	34147441	circ_198	8	+	0	0	0	8
chr3	11372813	11383753	circ_199	7	+	0	3	0	4
chrX	62875373	62898452	circ_200	3	-	0	1	0	2
chr5	102472435	102485017	circ_201	2	+	0	1	1	0
chr2	114508001	114513121	circ_202	1	-	0	0	0	1
chr12	70723202	70724249	circ_203	8	+	0	5	0	3
chr5	133647982	133695782	circ_204	1	-	0	0	1	0
chr2	32339706	32353548	circ_205	6	+	0	6	0	0
chr5	64824278	64850773	circ_206	2	-	0	0	2	0
chr12	108929134	108936928	circ_207	1	-	0	1	0	0
chr17	18183849	18198099	circ_208	2	-	0	1	1	0
chr1	65339052	65349158	circ_209	1	-	0	0	0	1
chr18	29470697	29493485	circ_210	2	-	0	2	0	0
chr1	242042050	242042645	circ_211	4	+	0	0	0	4
chr22	36914809	36916735	circ_212	4	-	0	1	0	3
chr11	120347369	120348235	circ_213	74	+	0	18	1	55
chr11	85742510	85742653	circ_214	2	-	0	0	0	2
chr15	65772559	65773953	circ_215	4	-	0	0	1	3
chr7	151835880	151860911	circ_216	1	-	0	0	1	0
chr7	92146589	92148392	circ_217	3	-	0	2	1	0
chrY	14872413	14883089	circ_218	5	+	0	0	0	5
chr6	121638640	121642940	circ_219	3	-	0	0	1	2
chr11	110007387	110008139	circ_220	197	+	0	85	7	105
chr19	2790418	2799789	circ_221	4	+	0	2	0	2
chr1	29016615	29030841	circ_222	3	+	0	1	0	2
chr1	226040364	226047049	circ_223	3	-	0	3	0	0
chr8	95543190	95550574	circ_224	14	-	0	8	0	6
chr11	12247717	12248678	circ_225	17	+	0	6	0	11
chr7	139097296	139102475	circ_226	5	+	0	3	0	2
chr2	190569748	190585513	circ_227	2	+	0	2	0	0
chr13	46559431	46563232	circ_228	9	-	0	2	3	4
chr17	40986531	40991029	circ_229	9	+	0	4	0	5
chr21	44424435	44441541	circ_230	3	+	0	2	1	0
chr16	19049195	19056323	circ_231	1	+	0	1	0	0
chr16	23540822	23541218	circ_232	4	-	0	0	0	4
chr2	220028954	220030144	circ_233	4	-	0	3	0	1
chr20	45852969	45856024	circ_234	2	-	0	2	0	0
chr8	144557567	144590069	circ_235	3	-	0	3	0	0
chr3	33165899	33175757	circ_236	2	+	0	2	0	0
chr21	38494116	38507814	circ_237	1	+	0	1	0	0
chr16	69703879	69704191	circ_238	1	+	0	1	0	0
chr17	1778954	1783985	circ_239	5	+	0	2	0	3
chr3	64132505	64139044	circ_240	12	-	0	7	0	5
chr5	180666486	180668639	circ_241	4	-	0	1	0	3
chr2	216177220	216184454	circ_242	4	+	0	0	1	3
chr14	102446055	102446311	circ_243	2	+	0	0	2	0
chr3	48667870	48669829	circ_244	3	-	0	1	0	2
chr10	72489049	72492115	circ_245	3	+	0	2	1	0
chr17	27975161	27977818	circ_246	13	-	0	8	3	2
chr1	117658196	117661389	circ_247	3	-	0	0	0	3
chr9	126345447	126414402	circ_248	11	-	0	4	0	7
chr9	127074787	127076264	circ_249	5	+	0	0	0	5
chr4	7008358	7026989	circ_250	2	+	0	1	0	1
chr5	95099211	95124562	circ_251	24	+	1	21	0	2
chr7	157015947	157024021	circ_252	7	+	0	5	0	2
chr1	33290913	33295668	circ_253	3	+	0	3	0	0
chr16	89815066	89833645	circ_254	6	-	0	1	0	5
chr3	172486796	172504364	circ_255	25	+	1	14	0	10
chr2	170802797	170917953	circ_256	2	+	1	1	0	0
chr1	183083665	183087281	circ_257	10	+	0	7	0	3
chr19	36579939	36580208	circ_258	83	+	0	16	1	66
chr1	17964382	17966797	circ_259	2	+	0	0	0	2
chr1	155691307	155695810	circ_260	76	+	0	34	1	41
chr22	31843411	31844218	circ_261	3	-	0	0	0	3
chr14	45642257	45658565	circ_262	1	+	1	0	0	0
chr3	185407142	185407415	circ_263	61	-	0	26	3	32
chr2	218699813	218713810	circ_264	1	-	0	1	0	0
chr20	25394425	25397838	circ_265	2	+	0	0	0	2
chr1	10425157	10431320	circ_266	1	+	0	1	0	0
chr2	55573310	55576735	circ_267	2	-	0	1	0	1
chr15	63821212	63829355	circ_268	22	+	0	9	2	11
chr13	49742748	49749677	circ_269	12	+	0	9	0	3
chr9	79875001	79898566	circ_270	1	+	0	0	1	0
chr17	58372043	58422969	circ_271	7	-	0	4	0	3
chr1	10431198	10435431	circ_272	4	+	0	2	0	2
chr13	99017648	99030172	circ_273	2	+	0	1	0	1
chr1	224492437	224492868	circ_274	7	-	0	2	1	4
chr19	960091	968503	circ_275	16	+	0	7	0	9
chr5	130769122	130778230	circ_276	1	-	0	0	1	0
chr8	1876592	1876816	circ_277	2	+	0	0	0	2
chr16	31286869	31288370	circ_278	1	+	0	1	0	0
chr2	43969879	43973102	circ_279	5	+	0	1	0	4
chr5	134010304	134015418	circ_280	11	+	0	6	1	4
chr18	9583114	9593872	circ_281	4	-	0	3	0	1
chr5	64483842	64511314	circ_282	10	-	0	5	0	5
chr3	100432486	100455560	circ_283	1	+	0	1	0	0
chr9	3879426	4286523	circ_284	1	-	0	1	0	0
chr18	12718515	12720682	circ_285	20	+	0	9	0	11
chr15	43438690	43447029	circ_286	3	+	0	1	1	1
chr22	21119104	21119981	circ_287	26	-	0	13	0	13
chr2	29149333	29158473	circ_288	5	+	0	3	0	2
chr3	142215202	142224145	circ_289	2	-	0	1	1	0
chr14	35269429	35272194	circ_290	7	-	2	4	1	0
chr17	76069117	76079247	circ_291	10	+	0	6	0	4
chr14	36064839	36128402	circ_292	3	-	0	2	0	1
chr1	160275222	160275563	circ_293	4	-	0	0	0	4
chr1	213244347	213290752	circ_294	13	+	0	8	0	5
chr20	10536878	10541468	circ_295	53	+	1	14	6	32
chr6	74490146	74497175	circ_296	1	+	0	1	0	0
chr9	3330258	3346764	circ_297	21	-	1	18	0	2
chr15	41352064	41362745	circ_298	5	-	0	1	0	4
chr3	37132957	37138151	circ_299	17	-	0	7	0	10
chr2	32716491	32728303	circ_300	1	+	0	0	1	0
chr7	18684293	18688306	circ_301	10	+	0	4	2	4
chr20	47688822	47707559	circ_302	1	+	0	1	0	0
chr3	194146070	194149646	circ_303	1	-	0	1	0	0
chr8	66635775	66651832	circ_304	2	-	0	1	1	0
chr17	44127898	44145033	circ_305	11	-	0	8	0	3
chr19	38571895	38579491	circ_306	4	+	1	1	0	2
chr18	12999419	12999587	circ_307	2	+	0	0	0	2
chr12	82780581	82796909	circ_308	6	+	1	5	0	0
chr9	96233422	96261168	circ_309	244	+	6	128	11	99
chr1	109565976	109566143	circ_310	2	-	0	0	0	2
chr22	31837759	31843551	circ_311	1	-	0	1	0	0
chr7	6182562	6185879	circ_312	2	+	0	1	0	1
chr18	21141323	21152144	circ_313	4	-	0	3	0	1
chr12	13061176	13062105	circ_314	8	+	0	1	1	6
chr3	47147486	47158244	circ_315	15	-	0	5	0	10
chr9	135782687	135786079	circ_316	1	-	0	1	0	0
chr7	44118338	44120515	circ_317	4	-	0	3	0	1
chr1	70694104	70705203	circ_318	8	+	0	5	0	3
chr19	49348626	49355583	circ_319	19	-	0	2	1	16
chr20	5939173	5944005	circ_320	26	+	0	1	2	23
chr5	133534776	133536765	circ_321	7	-	0	2	0	5
chr3	122182788	122215417	circ_322	4	-	0	3	0	1
chr17	45234595	45247408	circ_323	1	-	0	0	0	1
chr7	6470110	6472590	circ_324	2	-	0	1	0	1
chr2	61717776	61761038	circ_325	2	-	0	0	2	0
chr21	40641824	40670508	circ_326	3	-	0	3	0	0
chr6	75898077	75902071	circ_327	3	-	0	3	0	0
chr11	18420977	18427119	circ_328	2	+	0	0	0	2
chr11	111706887	111728460	circ_329	10	-	0	5	0	5
chr6	158317858	158348246	circ_330	1	+	0	1	0	0
chr12	106827496	106857398	circ_331	1	+	1	0	0	0
chr7	105644943	105660990	circ_332	1	+	0	1	0	0
chr17	30320883	30322781	circ_333	4	+	0	2	0	2
chr1	19670851	19684057	circ_334	31	-	0	16	0	15
chr15	50875285	50884823	circ_335	3	-	2	0	1	0
chr20	5538590	5539465	circ_336	3	-	0	2	0	1
chr2	99802639	99812219	circ_337	25	+	0	15	4	6
chr5	68417520	68423959	circ_338	2	+	0	2	0	0
chr19	47342721	47349399	circ_339	3	-	0	0	0	3
chr1	47725960	47737913	circ_340	9	-	1	2	2	4
chr9	91652907	91661909	circ_341	6	-	0	4	1	1
chr16	81703746	81712233	circ_342	4	+	0	3	0	1
chr22	46088875	46125470	circ_343	9	+	0	9	0	0
chr5	14286979	14304701	circ_344	25	+	0	9	0	16
chr14	65031468	65035165	circ_345	7	+	0	5	0	2
chr15	43102811	43170882	circ_346	4	-	0	4	0	0
chr3	81627075	81630426	circ_347	16	-	0	6	0	10
chr22	31661931	31664186	circ_348	10	+	0	5	0	5
chr13	46077378	46085989	circ_349	47	+	1	29	0	17
chr4	88983057	88989213	circ_350	18	+	0	12	0	6
chr10	93716981	93726514	circ_351	3	+	0	1	2	0
chr7	73790216	73791152	circ_352	5	+	0	3	0	2
chr6	24714545	24716552	circ_353	2	-	0	0	0	2
chr19	52399724	52400231	circ_354	6	-	0	1	0	5
chr2	225360548	225379489	circ_355	4	-	0	3	1	0
chr18	196636	199316	circ_356	50	+	0	27	2	21
chr17	76818018	76825089	circ_357	3	-	0	1	0	2
chr1	10186851	10190871	circ_358	1	+	0	0	0	1
chr16	16138306	16139870	circ_359	2	+	0	0	0	2
chr7	17885217	17890587	circ_360	42	-	0	25	2	15
chr19	8520288	8536311	circ_361	2	+	0	2	0	0
chr9	37304184	37305711	circ_362	7	+	1	5	0	1
chr11	94583278	94599333	circ_363	2	+	0	2	0	0
chr9	18657636	18662071	circ_364	6	+	0	1	0	5
chr19	48221765	48229481	circ_365	66	+	1	31	0	34
chr10	11973639	11990507	circ_366	1	-	0	0	1	0
chr8	142160932	142170886	circ_367	3	+	0	1	0	2
chr3	137958309	137988974	circ_368	2	+	0	2	0	0
chr16	11096930	11097162	circ_369	5	+	0	1	1	3
chr14	53185694	53187908	circ_370	3	+	0	1	0	2
chr19	38673158	38684420	circ_371	1	+	0	1	0	0
chr8	54723723	54754285	circ_372	2	-	0	0	0	2
chr1	160182899	160183055	circ_373	8	+	1	1	0	6
chr12	133357383	133360893	circ_374	31	-	0	11	1	19
chr22	36737414	36745300	circ_375	191	-	0	108	2	81
chr16	9012887	9024254	circ_376	6	-	0	3	0	3
chr10	121275020	121286936	circ_377	18	-	0	8	1	9
chr19	39207725	39208714	circ_378	5	+	0	1	0	4
chr16	69687138	69693802	circ_379	9	+	1	5	2	1
chr3	47762155	47787483	circ_380	10	-	0	9	0	1
chr18	21860805	21897364	circ_381	1	-	0	1	0	0
chr1	19497255	19501527	circ_382	1	-	0	1	0	0
chr2	197872529	197873755	circ_383	5	-	0	0	0	5
chr12	110572752	110573242	circ_384	3	+	0	0	0	3
chr9	114289547	114296633	circ_385	56	+	0	25	1	30
chr7	56140689	56146201	circ_386	4	+	1	3	0	0
chr12	88462298	88500875	circ_387	1	-	0	0	1	0
chr2	219341562	219350466	circ_388	2	-	0	2	0	0
chr11	129996594	130005610	circ_389	7	+	0	1	0	6
chr1	78248922	78280916	circ_390	11	+	1	8	1	1
chr2	36737125	36749456	circ_391	47	+	0	17	2	28
chr15	35182415	35185974	circ_392	5	-	0	1	0	4
chr3	57627379	57647278	circ_393	6	-	0	2	2	2
chr8	54891584	54923052	circ_394	2	-	1	0	1	0
chr12	54735989	54741835	circ_395	2	+	0	1	1	0
chr1	160181332	160183055	circ_396	2	+	0	2	0	0
chr17	2929301	2930364	circ_397	6	+	1	3	0	2
chr18	54426095	54448887	circ_398	162	+	3	62	4	93
chr2	68717321	68753374	circ_399	17	+	0	9	5	3
chr2	216269111	216299547	circ_400	1	-	0	1	0	0
chr13	51941940	51953708	circ_401	1	-	0	1	0	0
chr11	122774632	122775152	circ_402	11	+	0	3	0	8
chr11	17153462	17169175	circ_403	2	-	0	2	0	0
chr4	170345703	170347385	circ_404	2	-	0	0	0	2
chr8	42296967	42320608	circ_405	4	-	0	3	0	1
chr1	20230759	20231480	circ_406	4	+	0	2	0	2
chr2	63206322	63265951	circ_407	2	+	0	2	0	0
chr20	9400453	9404599	circ_408	6	+	0	2	0	4
chr11	94219089	94224131	circ_409	3	-	0	3	0	0
chr1	54502282	54509198	circ_410	6	-	0	4	0	2
chr12	57674140	57677839	circ_411	33	-	0	16	1	16
chr15	35665721	35747021	circ_412	5	-	0	3	0	2
chr15	70982792	70991999	circ_413	11	-	0	3	0	8
chr10	5998341	6002530	circ_414	3	-	0	2	0	1
chr2	55570783	55591169	circ_415	2	-	0	0	2	0
chr16	50063635	50068067	circ_416	6	+	0	1	0	5
chr16	23415014	23446039	circ_417	1	-	0	0	1	0
chr15	51040309	51041943	circ_418	3	-	0	1	0	2
chr2	121043449	121043658	circ_419	2	+	0	0	0	2
chr6	151857452	151859436	circ_420	3	+	0	2	0	1
chr10	50701162	50714058	circ_421	134	-	0	66	2	66
chr6	42036202	42044977	circ_422	1	+	0	1	0	0
chr15	39875817	39877764	circ_423	3	+	0	2	0	1
chr3	123337485	123359351	circ_424	3	-	0	3	0	0
chr17	37865570	37866734	circ_425	2	+	0	2	0	0
chr2	29041913	29045276	circ_426	1	+	0	1	0	0
chr4	146791396	146824367	circ_427	7	-	0	7	0	0
chr15	89804815	89817535	circ_428	1	+	0	0	1	0
chr3	42659061	42663008	circ_429	3	+	1	1	1	0
chr1	224868659	224922408	circ_430	89	+	1	61	1	26
chr13	95858785	95863035	circ_431	65	-	0	38	3	24
chr3	38518777	38524051	circ_432	1	+	0	1	0	0
chr3	48895939	48897060	circ_433	2	-	0	2	0	0
chr20	50234028	50245611	circ_434	8	-	0	4	0	4
chr2	101521194	101564817	circ_435	2	+	0	1	0	1
chr12	120587409	120587847	circ_436	2	-	0	1	0	1
chr6	132168915	132176163	circ_437	3	+	0	1	0	2
chr16	46617427	46618001	circ_438	2	-	0	0	0	2
chr2	161157161	161174738	circ_439	5	-	0	3	0	2
chr1	225971001	226019660	circ_440	1	+	0	1	0	0
chr3	185316199	185331196	circ_441	3	+	0	0	1	2
chr3	133894452	133907767	circ_442	10	-	1	3	1	5
chr5	172336669	172362313	circ_443	1	+	0	1	0	0
chr20	4864287	4880358	circ_444	12	-	0	7	2	3
chr1	114246702	114247419	circ_445	3	-	0	0	0	3
chr14	35252967	35264971	circ_446	3	-	0	2	0	1
chr19	52579296	52588131	circ_447	2	-	0	0	0	2
chr17	80858526	80861354	circ_448	4	+	0	0	0	4
chr19	6001825	6004309	circ_449	3	-	0	2	0	1
chr1	24989150	24996806	circ_450	4	+	0	4	0	0
chr11	61039146	61042056	circ_451	3	-	0	1	0	2
chr4	7006570	7016284	circ_452	3	+	0	2	0	1
chr3	141292785	141327539	circ_453	1	+	0	1	0	0
chr9	115038123	115060196	circ_454	16	-	0	5	0	11
chr13	21729831	21732264	circ_455	9	-	0	6	2	1
chr2	9474866	9484764	circ_456	1	+	0	1	0	0
chr5	37302880	37307534	circ_457	3	-	0	1	1	1
chr11	94528176	94564707	circ_458	11	+	0	4	0	7
chr11	9199678	9215228	circ_459	4	-	0	3	0	1
chr1	213037066	213046160	circ_460	19	+	0	8	0	11
chr15	45965804	45968508	circ_461	7	+	0	3	0	4
chr5	79965915	79974912	circ_462	2	+	0	2	0	0
chr3	182602540	182607336	circ_463	2	+	0	1	1	0
chr1	225140371	225161855	circ_464	11	+	3	1	7	0
chr1	114440461	114444507	circ_465	6	-	0	3	0	3
chr21	27326903	27462388	circ_466	1	-	0	1	0	0
chr4	113530534	113541346	circ_467	3	-	2	0	1	0
chr11	34111725	34113603	circ_468	22	+	1	13	0	8
chr1	235621910	235634274	circ_469	3	-	0	1	0	2
chr21	34614144	34617379	circ_470	1	+	0	1	0	0
chr5	68396633	68410323	circ_471	5	+	0	3	1	1
chr14	92597294	92609638	circ_472	1	+	0	1	0	0
chr1	240492375	240519208	circ_473	50	+	1	22	2	25
chr15	93540186	93545547	circ_474	14	+	1	5	8	0
chr12	91552072	91558494	circ_475	3	-	0	1	0	2
chr7	26235466	26237352	circ_476	2	-	0	1	1	0
chr2	61575004	61577828	circ_477	5	-	0	5	0	0
chr5	9119109	9202352	circ_478	1	-	0	1	0	0
chr2	160005652	160043535	circ_479	1	+	0	1	0	0
chr5	140960310	140963182	circ_480	40	-	0	23	0	17
chr10	75597225	75632841	circ_481	4	-	0	0	0	4
chr22	19808120	19808898	circ_482	12	-	0	6	0	6
chr20	34046124	34051456	circ_483	2	+	0	1	0	1
chr4	120166491	120181808	circ_484	1	+	0	1	0	0
chr4	151119153	151125041	circ_485	31	+	1	15	2	13
chr1	9667614	9671948	circ_486	1	+	0	1	0	0
chr22	24698162	24765288	circ_487	3	+	0	0	3	0
chrX	23874418	23897151	circ_488	1	-	0	0	1	0
chr19	54072557	54074984	circ_489	2	+	0	0	0	2
chr2	206265736	206418127	circ_490	2	+	0	0	0	2
chr16	2140285	2156949	circ_491	1	-	0	1	0	0
chr10	99003724	99024663	circ_492	2	-	0	0	0	2
chr11	587258	598502	circ_493	8	+	0	3	0	5
chr19	33406242	33406423	circ_494	6	-	0	0	0	6
chr6	74407122	74446231	circ_495	5	+	0	3	0	2
chrX	19724998	19854400	circ_496	3	-	0	2	0	1
chr5	176686989	176715926	circ_497	1	+	0	1	0	0
chr17	66303083	66397591	circ_498	8	+	0	8	0	0
chr14	73753817	73763993	circ_499	2	-	0	2	0	0
chr3	122825595	122843190	circ_500	6	+	0	5	0	1
chr2	101883138	101885598	circ_501	2	+	0	1	0	1
chr5	127727710	127730967	circ_502	8	-	0	5	0	3
chr12	107393328	107393860	circ_503	10	-	0	1	5	4
chr15	39874393	39874953	circ_504	4	+	0	4	0	0
chr5	132262812	132270633	circ_505	7	-	0	7	0	0
chr22	39111911	39113005	circ_506	12	+	0	7	0	5
chr5	64909924	64914082	circ_507	1	-	0	1	0	0
chr2	61715299	61720188	circ_508	1	-	0	0	1	0
chr3	52724960	52725645	circ_509	2	+	0	1	0	1
chr16	67578201	67578733	circ_510	7	+	0	2	0	5
chr5	137342678	137354835	circ_511	4	-	1	2	1	0
chr1	31819486	31821821	circ_512	39	+	0	5	0	34
chr19	17411664	17412433	circ_513	6	-	0	5	0	1
chr11	19854029	20005793	circ_514	1	+	0	1	0	0
chr12	123270265	123276668	circ_515	7	+	0	5	0	2
chr13	32903579	32907524	circ_516	1	+	0	0	1	0
chr21	47663378	47666800	circ_517	1	-	0	1	0	0
chrX	154274783	154280076	circ_518	4	+	0	1	0	3
chr3	17255698	17333493	circ_519	2	-	0	2	0	0
chr17	62542380	62547822	circ_520	1	-	0	1	0	0
chr14	31103152	31107453	circ_521	10	+	0	2	3	5
chr11	77824931	77825438	circ_522	3	-	0	0	1	2
chr1	236195700	236201553	circ_523	22	-	0	12	0	10
chr6	24709004	24716552	circ_524	4	-	1	0	0	3
chr11	118971339	118971848	circ_525	2	-	0	1	1	0
chr14	55215532	55243258	circ_526	14	+	0	13	0	1
chr5	180668491	180669345	circ_527	49	-	0	12	0	37
chrX	69561648	69573657	circ_528	87	+	1	41	5	40
chr6	17539499	17543374	circ_529	20	+	1	11	1	7
chr2	200245086	200298237	circ_530	296	-	2	138	9	147
chr5	16763589	16766307	circ_531	6	-	0	4	0	2
chr6	108645028	108668243	circ_532	9	+	1	1	1	6
chr1	150935449	150936217	circ_533	3	+	0	0	0	3
chr2	158617391	158622708	circ_534	14	-	0	7	0	7
chr14	20871535	20872043	circ_535	2	-	0	1	0	1
chr13	60667761	60707123	circ_536	4	-	0	2	0	2
chr12	101723018	101727222	circ_537	2	+	0	0	0	2
chr1	203816311	203817535	circ_538	1	+	1	0	0	0
chr8	98718853	98725997	circ_539	6	+	0	1	0	5
chr15	91030185	91035943	circ_540	38	+	0	15	4	19
chr22	38327805	38329119	circ_541	3	+	0	0	0	3
chr4	175219116	175225520	circ_542	1	+	0	1	0	0
chr3	150293435	150299533	circ_543	15	+	0	3	1	11
chr17	45747043	45754493	circ_544	5	+	0	1	0	4
chr9	37781982	37784060	circ_545	6	-	0	2	0	4
chr9	134319571	134323191	circ_546	5	+	0	2	0	3
chr3	53133396	53140885	circ_547	5	-	0	2	0	3
chr13	23985358	23985879	circ_548	12	-	0	9	0	3
chr14	89305795	89307858	circ_549	1	+	0	1	0	0
chr10	105165741	105169563	circ_550	4	+	0	2	0	2
chr15	65266939	65273363	circ_551	18	-	1	10	0	7
chr12	122720332	122724492	circ_552	8	-	0	5	0	3
chr3	37144414	37154471	circ_553	2	-	0	2	0	0
chr12	122369651	122380881	circ_554	14	+	0	9	0	5
chr8	144657155	144657515	circ_555	2	-	0	0	0	2
chr21	47808656	47811291	circ_556	9	+	0	6	0	3
chr5	94204037	94230540	circ_557	3	-	0	2	1	0
chr1	12428522	12476880	circ_558	1	+	0	1	0	0
chr3	15749430	15778740	circ_559	6	-	0	3	1	2
chr2	219346792	219360673	circ_560	1	-	0	1	0	0
chr14	31175028	31204064	circ_561	3	+	0	1	0	2
chr1	97981281	98187227	circ_562	1	-	0	0	0	1
chr17	40368031	40379703	circ_563	1	-	0	1	0	0
chr5	134705095	134705832	circ_564	45	-	0	16	1	28
chr10	128829913	128841428	circ_565	14	+	0	9	0	5
chr3	56705627	56707753	circ_566	7	-	0	4	0	3
chr5	148899852	148904734	circ_567	7	-	1	2	0	4
chr19	2199882	2214595	circ_568	2	+	0	2	0	0
chr8	56854413	56860282	circ_569	11	+	0	0	0	11
chr10	81057369	81061969	circ_570	2	+	0	0	0	2
chr10	74790028	74828741	circ_571	7	-	0	7	0	0
chr16	56423096	56423287	circ_572	1	-	0	1	0	0
chr8	141810557	141813749	circ_573	1	-	0	1	0	0
chr1	32502510	32510991	circ_574	7	+	0	1	1	5
chr7	111617186	111644186	circ_575	11	-	0	9	0	2
chr10	27423759	27425314	circ_576	15	-	0	7	1	7
chr16	15178498	15186471	circ_577	1	-	0	1	0	0
chr14	39870379	39871715	circ_578	3	-	0	0	1	2
chr8	6582390	6590171	circ_579	5	+	0	5	0	0
chr5	37350261	37352931	circ_580	1	-	0	1	0	0
chr3	81691931	81720104	circ_581	11	-	0	7	0	4
chr1	29362337	29365938	circ_582	17	+	1	10	0	6
chr16	258076	270746	circ_583	2	-	0	0	0	2
chr22	32108068	32121596	circ_584	1	-	0	0	1	0
chr2	61725807	61729445	circ_585	2	-	0	1	1	0
chr8	1824736	1830915	circ_586	5	+	0	1	0	4
chr9	5810010	5831028	circ_587	2	-	0	2	0	0
chr22	18080959	18083947	circ_588	2	-	0	2	0	0
chr9	140669560	140712590	circ_589	4	+	0	2	1	1
chr17	41354671	41355803	circ_590	3	+	0	0	0	3
chr2	61319598	61333797	circ_591	7	+	0	2	0	5
chrX	18265888	18275150	circ_592	4	-	0	2	0	2
chr10	78708899	78761338	circ_593	1	-	0	1	0	0
chr18	44435307	44444211	circ_594	2	-	0	0	0	2
chr6	71501391	71508440	circ_595	4	+	0	0	0	4
chr15	65743336	65777498	circ_596	1	-	0	0	1	0
chr17	55478739	55693445	circ_597	1	+	0	1	0	0
chr14	75498770	75505115	circ_598	2	-	0	0	0	2
chr3	52661288	52663051	circ_599	3	-	0	1	0	2
chr1	224592131	224599267	circ_600	3	-	0	0	0	3
chrX	44918250	44929602	circ_601	2	+	0	0	0	2
chr21	34072147	34074357	circ_602	4	-	0	3	0	1
chr18	67753848	67802516	circ_603	1	-	0	0	1	0
chr10	128768965	128807068	circ_604	8	+	0	4	2	2
chr15	91035776	91038067	circ_605	2	+	0	0	0	2
chr5	167920898	167929110	circ_606	3	+	0	2	1	0
chr15	49493358	49531564	circ_607	3	+	0	1	0	2
chr9	86279944	86292876	circ_608	92	-	1	53	1	37
chr9	125852036	125852664	circ_609	1	+	0	0	1	0
chr9	128112573	128118136	circ_610	9	+	0	2	1	6
chr11	68830351	68840469	circ_611	1	+	1	0	0	0
chr20	60585101	60589763	circ_612	2	-	0	2	0	0
chr2	136700947	136719068	circ_613	4	-	0	1	0	3
chr16	87376482	87380856	circ_614	28	-	0	8	0	20
chr2	201790558	201791623	circ_615	4	-	0	0	0	4
chr2	242607557	242608100	circ_616	3	+	0	2	0	1
chr2	216189963	216203630	circ_617	4	+	0	2	2	0
chr17	60601596	60613698	circ_618	60	+	0	22	1	37
chr9	88655653	88667506	circ_619	17	-	0	2	0	15
chr3	16399438	16411786	circ_620	9	-	0	2	0	7
chr15	43276094	43282318	circ_621	12	-	0	4	0	8
chr5	72374006	72378652	circ_622	8	+	0	5	0	3
chr1	31438828	31441339	circ_623	2	-	0	2	0	0
chr12	124950718	124979914	circ_624	9	-	0	9	0	0
chr10	15174815	15183556	circ_625	4	-	0	3	0	1
chr6	159004985	159010814	circ_626	203	+	2	41	14	146
chr9	74326998	74330005	circ_627	3	-	0	0	0	3
chr6	139266355	139269050	circ_628	6	-	1	3	0	2
chr6	111708967	111737675	circ_629	11	-	1	8	2	0
chr3	10276142	10280723	circ_630	10	+	0	3	0	7
chr22	31854460	31859119	circ_631	8	-	0	6	1	1
chr7	90355880	90419967	circ_632	41	+	0	15	3	23
chr2	202587765	202590177	circ_633	1	-	0	1	0	0
chr8	18490122	18513195	circ_634	13	-	0	6	0	7
chr1	47753222	47765824	circ_635	18	-	0	11	0	7
chr22	28490067	28501790	circ_636	3	-	0	0	2	1
chr6	109977958	109996959	circ_637	1	-	0	0	1	0
chr14	93117926	93125814	circ_638	3	+	0	2	0	1
chr13	111857635	111896641	circ_639	12	+	0	6	1	5
chr4	119216093	119259469	circ_640	3	-	0	2	0	1
chr5	109091029	109110666	circ_641	4	+	0	2	1	1
chr19	966571	968503	circ_642	7	+	0	4	0	3
chr15	44925702	44944464	circ_643	2	-	0	2	0	0
chr3	128060075	128060732	circ_644	3	+	0	2	0	1
chr4	113483526	113511030	circ_645	9	-	1	7	1	0
chr10	94366915	94373376	circ_646	1	+	1	0	0	0
chr1	243493841	243507633	circ_647	3	+	0	3	0	0
chr5	137846253	137848643	circ_648	1	-	1	0	0	0
chr9	126345447	126439068	circ_649	1	-	0	0	1	0
chr1	21231375	21268823	circ_650	2	-	0	1	1	0
chr1	21094076	21107033	circ_651	3	-	0	3	0	0
chr3	178916537	178948164	circ_652	2	+	0	0	2	0
chr20	45905057	45912392	circ_653	4	-	0	2	0	2
chr2	29083983	29087985	circ_654	2	-	0	0	0	2
chr9	123533625	123538504	circ_655	4	-	0	2	2	0
chr12	110729824	110765822	circ_656	1	+	0	1	0	0
chr9	125719289	125782738	circ_657	17	+	0	14	2	1
chr3	49343147	49363278	circ_658	1	-	1	0	0	0
chr17	57128574	57141766	circ_659	1	-	0	1	0	0
chr22	32134372	32134897	circ_660	47	-	0	15	1	31
chr12	56827164	56828015	circ_661	1	-	0	1	0	0
chr13	38320073	38320592	circ_662	7	-	0	2	2	3
chr8	98725889	98731417	circ_663	10	+	2	7	0	1
chr3	10119764	10123148	circ_664	1	+	0	1	0	0
chr12	78522485	78562646	circ_665	4	+	0	0	0	4
chrY	15515662	15582109	circ_666	1	-	0	1	0	0
chr3	23942298	23942540	circ_667	9	-	0	4	0	5
chr18	77193578	77227582	circ_668	3	+	0	0	0	3
chr21	30701807	30702014	circ_669	4	+	0	1	0	3
chr16	84135225	84135712	circ_670	13	-	0	7	0	6
chr1	46120214	46126897	circ_671	4	-	0	4	0	0
chr20	45923409	45927616	circ_672	5	-	0	0	0	5
chr9	7015852	7049200	circ_673	2	+	0	0	0	2
chr3	124527868	124540321	circ_674	11	-	0	9	0	2
chr5	162898190	162898469	circ_675	6	+	0	3	0	3
chr19	1271327	1272050	circ_676	134	+	0	75	3	56
chr16	70502751	70503226	circ_677	8	+	0	6	0	2
chr2	85097348	85097909	circ_678	136	-	2	50	6	78
chr12	29446232	29469945	circ_679	1	+	0	1	0	0
chr1	168260397	168262516	circ_680	1	+	0	1	0	0
chr1	67486051	67513050	circ_681	2	-	0	0	0	2
chr2	26502861	26507072	circ_682	7	+	0	3	0	4
chrX	53585615	53586021	circ_683	1	-	0	1	0	0
chr19	49473802	49477990	circ_684	2	-	0	1	0	1
chr9	132740743	132757237	circ_685	2	-	0	0	2	0
chr2	219411641	219425606	circ_686	9	-	0	6	1	2
chr1	186645598	186648570	circ_687	1	-	0	1	0	0
chr5	156918622	156926670	circ_688	2	-	0	2	0	0
chr21	16415815	16415895	circ_689	16	-	0	6	1	9
chr19	34685382	34699956	circ_690	14	+	0	5	0	9
chr8	22265822	22266009	circ_691	3	+	0	0	0	3
chr13	99036983	99047730	circ_692	1	+	0	1	0	0
chr17	1746096	1775820	circ_693	3	+	0	1	0	2
chr6	43523572	43526328	circ_694	4	-	0	0	0	4
chr13	46594583	46619651	circ_695	6	-	1	2	2	1
chr17	1756394	1783985	circ_696	3	+	0	1	1	1
chr3	119582265	119721086	circ_697	3	-	0	2	0	1
chr16	16126965	16146673	circ_698	9	+	0	5	0	4
chr7	74993901	74995707	circ_699	6	+	1	1	0	4
chr6	144808683	144832259	circ_700	29	+	0	23	2	4
chr9	114147616	114155162	circ_701	1	-	0	1	0	0
chr13	114157810	114175048	circ_702	62	+	0	26	2	34
chr19	13345734	13373647	circ_703	1	-	0	1	0	0
chr3	183368083	183369064	circ_704	5	+	1	1	0	3
chr9	103212838	103279053	circ_705	1	+	0	0	1	0
chr20	47585683	47592736	circ_706	10	+	0	6	0	4
chr6	17421785	17426921	circ_707	15	+	0	5	0	10
chr4	170498078	170511960	circ_708	5	-	0	5	0	0
chr19	19035041	19035788	circ_709	14	+	0	5	0	9
chr2	69565029	69590802	circ_710	3	-	0	2	1	0
chr2	224744840	224749466	circ_711	6	-	0	1	0	5
chr2	228195341	228212100	circ_712	2	+	0	2	0	0
chr16	28970037	28970421	circ_713	7	+	0	0	0	7
chr1	155927503	155928187	circ_714	12	-	0	0	0	12
chr18	76856475	76873354	circ_715	3	+	0	3	0	0
chr1	171504566	171506612	circ_716	1	+	0	1	0	0
chr2	128081477	128081817	circ_717	4	-	0	0	0	4
chr7	810107	814799	circ_718	90	+	1	43	1	45
chr7	150814181	150815719	circ_719	195	+	2	96	2	95
chr7	132973675	133314894	circ_720	4	+	0	2	0	2
chr12	105303432	105322472	circ_721	7	-	0	5	0	2
chr16	521294	539000	circ_722	13	+	0	7	0	6
chr6	79724798	79735881	circ_723	5	-	0	2	2	1
chr17	57274904	57275150	circ_724	174	+	0	2	10	162
chr8	141678367	141762415	circ_725	1	-	0	1	0	0
chr17	45668082	45669911	circ_726	31	+	0	12	1	18
chr1	38338601	38345866	circ_727	1	-	0	1	0	0
chr19	39912754	39912928	circ_728	2	+	0	0	0	2
chr1	65309746	65323462	circ_729	1	-	0	1	0	0
chr10	121336122	121339522	circ_730	2	-	0	2	0	0
chr1	211564957	211570173	circ_731	1	+	0	0	1	0
chr13	41890981	41910892	circ_732	13	+	3	6	4	0
chr14	23282108	23282649	circ_733	47	-	0	45	0	2
chr13	49833481	49842195	circ_734	1	+	0	0	1	0
chr10	135272990	135273308	circ_735	1	+	0	1	0	0
chr6	168291541	168299147	circ_736	2	+	0	1	0	1
chr2	219339352	219339608	circ_737	9	-	0	3	0	6
chr3	111651115	111659492	circ_738	2	+	0	2	0	0
chr12	57640586	57641981	circ_739	5	-	0	1	0	4
chr9	19350699	19361961	circ_740	2	+	0	0	0	2
chr1	54059780	54060663	circ_741	49	-	1	41	1	6
chr2	86348601	86353003	circ_742	4	+	0	1	1	2
chr19	11024552	11027453	circ_743	46	+	0	23	1	22
chr21	34787194	34793992	circ_744	18	+	0	6	0	12
chrX	9656056	9683043	circ_745	3	+	0	1	0	2
chr1	23381561	23395644	circ_746	5	+	1	3	0	1
chr14	96807858	96813678	circ_747	46	-	1	29	5	11
chr2	30682417	30791042	circ_748	9	+	0	7	0	2
chr1	243858892	244006584	circ_749	29	-	1	6	1	21
chr20	30720815	30723976	circ_750	3	+	1	1	0	1
chr14	102473344	102474674	circ_751	4	+	0	1	0	3
chr20	34435271	34446303	circ_752	9	+	1	3	0	5
chr4	129891532	129913392	circ_753	1	-	0	1	0	0
chr10	96201652	96234540	circ_754	78	+	1	37	2	38
chr15	72300166	72302788	circ_755	2	-	0	1	0	1
chr2	224856519	224863059	circ_756	7	-	0	6	0	1
chr1	36053930	36056376	circ_757	1	+	0	1	0	0
chr6	111685055	111689231	circ_758	1	-	0	0	1	0
chr15	62966025	62978995	circ_759	6	+	0	3	0	3
chr4	24572276	24572470	circ_760	3	-	0	0	0	3
chr11	111715323	111735974	circ_761	9	-	0	6	2	1
chr11	46670686	46671867	circ_762	6	+	0	0	0	6
chr17	79244717	79246427	circ_763	12	-	0	3	0	9
chr10	28884661	28897360	circ_764	1	+	0	1	0	0
chr14	102506572	102511035	circ_765	10	+	0	5	0	5
chr2	15651335	15698758	circ_766	4	-	0	4	0	0
chr1	151611363	151633338	circ_767	1	+	0	1	0	0
chr14	105692405	105707751	circ_768	14	-	0	5	1	8
chr12	19475243	19475601	circ_769	4	+	0	0	0	4
chrX	107083899	107160879	circ_770	2	+	0	2	0	0
chr3	52952499	52962357	circ_771	5	-	0	3	0	2
chr14	68151731	68157138	circ_772	76	-	1	47	1	27
chr12	96076482	96107116	circ_773	4	-	0	2	0	2
chr11	128963515	128994789	circ_774	8	-	0	5	0	3
chr3	45744929	45751139	circ_775	1	+	0	1	0	0
chr2	109463193	109473426	circ_776	10	+	0	4	0	6
chr15	50724534	50751359	circ_777	2	+	0	1	1	0
chr19	12760726	12761036	circ_778	2	-	0	2	0	0
chr8	39044427	39114862	circ_779	4	+	1	3	0	0
chr3	87017739	87018273	circ_780	171	-	3	89	0	79
chr4	53751913	53787037	circ_781	1	-	0	1	0	0
chr2	201741641	201752408	circ_782	9	-	0	7	0	2
chr8	117671051	117738411	circ_783	1	-	0	1	0	0
chr14	50611887	50625364	circ_784	6	-	0	3	0	3
chr8	39068662	39103685	circ_785	1	+	0	1	0	0
chr2	203329531	203407170	circ_786	1	+	1	0	0	0
chr17	2200536	2201349	circ_787	1	-	0	1	0	0
chr10	102750192	102750811	circ_788	2	+	0	0	0	2
chr4	38055819	38097711	circ_789	2	+	0	0	0	2
chr7	100773701	100773935	circ_790	2	+	0	0	0	2
chr2	32749954	32774548	circ_791	5	+	0	5	0	0
chr3	196089164	196089558	circ_792	11	-	0	3	1	7
chr12	24982756	25002883	circ_793	15	-	0	9	1	5
chr1	152648470	152658632	circ_794	1	+	1	0	0	0
chr7	66236869	66264401	circ_795	11	+	0	4	0	7
chr8	93088192	93093521	circ_796	8	-	0	3	0	5
chr4	7795407	7820898	circ_797	2	-	0	0	0	2
chr20	45920539	45938948	circ_798	3	-	0	3	0	0
chr22	30353024	30375041	circ_799	12	+	0	3	1	8
chr6	71185112	71212494	circ_800	3	+	0	2	1	0
chr12	78400198	78452895	circ_801	7	+	1	3	1	2
chr7	114582329	114619836	circ_802	21	+	0	12	3	6
chr5	50073902	50093067	circ_803	15	+	0	9	0	6
chr5	156908798	156917462	circ_804	1	-	0	1	0	0
chr4	88356132	88363067	circ_805	4	+	1	2	0	1
chr17	1451589	1461853	circ_806	24	-	1	8	1	14
chr2	55522732	55529208	circ_807	1	-	0	1	0	0
chr9	133352257	133370410	circ_808	7	+	0	4	0	3
chr19	36214632	36221363	circ_809	1	+	0	1	0	0
chr14	103425967	103430987	circ_810	8	-	0	3	0	5
chr2	128767842	128770728	circ_811	3	-	0	1	0	2
chrX	106082537	106093540	circ_812	3	+	0	3	0	0
chr6	129950497	129955250	circ_813	32	-	1	7	2	22
chr9	22046749	22065756	circ_814	4	+	0	1	3	0
chr14	50199421	50206900	circ_815	6	+	0	3	0	3
chr12	40696590	40697936	circ_816	2	+	0	2	0	0
chr2	232995328	233075115	circ_817	3	+	0	1	0	2
chr1	25124232	25153607	circ_818	27	+	1	10	0	16
chrX	47926259	47926449	circ_819	5	-	0	2	0	3
chr17	47869247	47875920	circ_820	3	+	0	0	1	2
chr10	5838725	5842668	circ_821	30	-	0	7	2	21
chr16	11133610	11145498	circ_822	2	+	0	0	0	2
chr7	40117603	40118450	circ_823	6	+	0	3	1	2
chr6	83728691	83732280	circ_824	1	-	0	1	0	0
chr1	89251786	89287686	circ_825	1	+	0	0	1	0
chr11	118451960	118455359	circ_826	24	+	0	20	0	4
chr16	71803525	71805155	circ_827	4	-	0	0	0	4
chr12	112583389	112586108	circ_828	3	+	0	0	0	3
chr4	2906490	2916767	circ_829	3	+	0	2	0	1
chr11	62303416	62304039	circ_830	269	-	1	82	1	185
chr4	120189422	120193189	circ_831	3	+	1	2	0	0
chr3	67546221	67660020	circ_832	12	-	0	10	0	2
chr3	66501982	66512933	circ_833	10	-	0	0	2	8
chr6	36466139	36489594	circ_834	1	-	0	0	1	0
chr2	169404105	169417832	circ_835	10	+	0	4	0	6
chr13	27679867	27680081	circ_836	4	-	0	0	0	4
chr15	78762873	78764266	circ_837	11	+	0	2	0	9
chr15	68434283	68457142	circ_838	30	+	0	19	1	10
chrX	11174648	11207104	circ_839	1	-	0	1	0	0
chr7	92300739	92404145	circ_840	2	-	0	0	1	1
chr3	11382118	11389509	circ_841	11	+	0	4	1	6
chr1	60125890	60139805	circ_842	6	+	0	1	0	5
chr1	12335881	12338095	circ_843	20	+	2	15	2	1
chr9	95018961	95027405	circ_844	1	-	0	1	0	0
chr1	39924757	39934404	circ_845	5	+	0	2	0	3
chr3	140692557	140692847	circ_846	6	+	0	4	0	2
chr11	9451220	9459832	circ_847	1	+	0	0	1	0
chr2	84658631	84676876	circ_848	4	-	0	3	0	1
chr12	53410256	53416411	circ_849	48	+	1	35	0	12
chr15	99434553	99442850	circ_850	15	+	0	6	0	9
chr1	55599742	55604391	circ_851	5	-	0	4	0	1
chr1	25773252	25785383	circ_852	6	+	0	5	1	0
chr17	62289933	62291602	circ_853	61	-	0	33	1	27
chr21	40650668	40670508	circ_854	8	-	0	4	0	4
chr12	50821544	50855130	circ_855	3	+	0	3	0	0
chr20	21335426	21338430	circ_856	5	+	0	1	0	4
chr1	243471290	243507633	circ_857	4	+	0	3	1	0
chr8	104933899	104973361	circ_858	1	+	0	1	0	0
chr2	187604954	187618776	circ_859	5	+	0	4	0	1
chr16	75646140	75646759	circ_860	5	-	0	4	0	1
chr9	34286614	34306439	circ_861	1	-	0	0	1	0
chr1	162567581	162688935	circ_862	3	+	0	0	0	3
chr17	57987922	58009083	circ_863	1	+	0	1	0	0
chr8	124369801	124373886	circ_864	2	-	0	0	0	2
chr1	173725061	173735428	circ_865	5	+	1	2	0	2
chr9	137619111	137630654	circ_866	9	+	0	8	0	1
chr8	145533140	145537717	circ_867	5	+	0	2	0	3
chr3	142238510	142243041	circ_868	2	-	0	0	0	2
chr22	29140602	29147276	circ_869	1	+	0	1	0	0
chr17	60106901	60112969	circ_870	28	-	0	18	2	8
chr17	79634758	79637483	circ_871	1	+	0	0	0	1
chr3	125282541	125301822	circ_872	2	-	0	2	0	0
chr11	126104889	126110939	circ_873	6	+	0	4	0	2
chr9	140605418	140622981	circ_874	3	+	1	2	0	0
chr2	101643844	101646238	circ_875	1	-	0	1	0	0
chr2	216256354	216259442	circ_876	3	-	0	2	0	1
chr2	45773870	45812913	circ_877	5	-	1	2	2	0
chr6	152577768	152583323	circ_878	1	-	0	1	0	0
chr17	17782940	17810845	circ_879	16	-	0	12	0	4
chr9	88284399	88307728	circ_880	5	-	0	1	0	4
chr11	124844991	124847496	circ_881	27	+	0	5	0	22
chr1	227381486	227441856	circ_882	5	-	0	4	1	0
chr1	109427896	109444567	circ_883	1	+	0	0	1	0
chr2	9484660	9499018	circ_884	12	+	0	3	0	9
chr12	66603235	66611015	circ_885	55	+	0	40	2	13
chr13	42788642	42793930	circ_886	4	+	0	2	0	2
chrX	65824262	65825068	circ_887	20	-	0	10	1	9
chr1	94964157	94972198	circ_888	21	+	0	10	2	9
chr19	13226439	13227245	circ_889	1	-	0	1	0	0
chr15	44615162	44630515	circ_890	1	+	0	0	1	0
chr3	149613259	149639014	circ_891	18	+	0	11	1	6
chr15	56132644	56132925	circ_892	3	-	0	1	0	2
chr17	57842331	57895134	circ_893	3	+	0	3	0	0
chr18	21104093	21106729	circ_894	2	+	0	1	0	1
chr13	23927923	23945304	circ_895	227	-	4	193	11	19
chr17	57728563	57733388	circ_896	8	+	0	0	0	8
chr3	47155365	47158244	circ_897	8	-	0	1	0	7
chr6	131919426	131929211	circ_898	3	-	1	2	0	0
chr11	18312988	18313566	circ_899	46	-	1	38	3	4
chr2	86335472	86346167	circ_900	3	+	0	2	0	1
chr14	102469128	102471020	circ_901	5	+	0	2	0	3
chr8	125577902	125580777	circ_902	2	-	0	2	0	0
chr6	157431605	157454341	circ_903	47	+	0	15	0	32
chr11	122931300	122931506	circ_904	2	-	0	0	0	2
chr19	651610	652884	circ_905	34	-	0	25	0	9
chr13	77791974	77807398	circ_906	9	-	0	3	4	2
chr12	53848509	53853187	circ_907	2	+	0	1	0	1
chr14	95905369	95916442	circ_908	3	-	0	2	0	1
chr6	36189944	36196833	circ_909	2	+	0	0	0	2
chr5	14270933	14304701	circ_910	17	+	1	14	0	2
chr5	65073253	65081737	circ_911	1	+	0	1	0	0
chr8	118830673	118849440	circ_912	32	-	0	23	3	6
chr1	167935866	167944253	circ_913	49	+	0	13	7	29
chr21	46702263	46703442	circ_914	2	-	0	1	0	1
chr10	71151880	71154861	circ_915	3	+	0	0	0	3
chr14	100551023	100563995	circ_916	8	+	0	6	0	2
chr10	13214375	13217681	circ_917	10	+	0	2	0	8
chr4	121675707	121732604	circ_918	48	-	2	25	11	10
chr14	51089894	51095180	circ_919	2	+	0	1	0	1
chr1	22027990	22030111	circ_920	17	-	0	9	0	8
chr7	122019421	122056218	circ_921	5	-	0	4	0	1
chr19	19042133	19042434	circ_922	1	-	0	1	0	0
chr20	60900371	60906185	circ_923	8	-	0	3	0	5
chr2	216191544	216203630	circ_924	2	+	0	2	0	0
chr1	192997214	192998787	circ_925	8	-	0	6	1	1
chr3	49094294	49095323	circ_926	13	-	1	7	1	4
chr1	64117339	64120137	circ_927	9	+	0	1	0	8
chr20	34319862	34328809	circ_928	1	-	0	0	1	0
chr11	119103157	119145663	circ_929	3	+	0	1	0	2
chr9	95477534	95480230	circ_930	1	-	0	1	0	0
chr20	46262239	46268795	circ_931	1	+	0	1	0	0
chr5	125919623	125929096	circ_932	4	-	0	0	0	4
chr7	131099403	131163436	circ_933	1	+	0	1	0	0
chr2	36749234	36764689	circ_934	16	+	1	7	1	7
chr9	99271954	99327765	circ_935	56	-	3	41	6	6
chr14	69919957	69922583	circ_936	13	+	0	3	0	10
chr3	132360815	132363740	circ_937	3	-	0	1	1	1
chr7	129350213	129367205	circ_938	3	+	0	2	0	1
chrX	24190831	24197887	circ_939	200	+	0	106	13	81
chr17	65924470	65936772	circ_940	3	+	0	3	0	0
chr15	66777327	66779630	circ_941	6	+	0	1	0	5
chr7	133059581	133314894	circ_942	1	+	0	1	0	0
chr5	170346444	170395381	circ_943	3	+	0	1	0	2
chr6	16486202	16753578	circ_944	52	-	1	29	1	21
chr2	15674666	15679480	circ_945	12	-	0	5	1	6
chr3	17226600	17279911	circ_946	3	-	0	3	0	0
chr2	46583289	46588229	circ_947	15	+	0	5	1	9
chr6	17688626	17688849	circ_948	10	-	0	1	0	9
chr7	155465560	155493638	circ_949	1	+	0	0	1	0
chr17	526772	530556	circ_950	35	-	0	17	1	17
chr20	31967266	31973576	circ_951	1	-	0	1	0	0
chr5	118437629	118452031	circ_952	3	+	0	0	1	2
chr2	43506903	43520352	circ_953	7	-	0	6	0	1
chr2	44121683	44153100	circ_954	2	-	0	1	1	0
chr14	30066696	30105700	circ_955	1	-	0	0	1	0
chr6	71464682	71508440	circ_956	4	+	0	2	0	2
chr16	71748414	71748704	circ_957	45	-	0	3	0	42
chr11	108350027	108361894	circ_958	7	-	0	7	0	0
chr10	24762156	24762989	circ_959	1	+	0	1	0	0
chr9	114147616	114206774	circ_960	1	-	0	1	0	0
chr17	40034355	40040527	circ_961	3	-	0	3	0	0
chr4	141578250	141600997	circ_962	2	-	0	1	1	0
chr3	42683992	42685495	circ_963	7	+	0	1	0	6
chr6	157488173	157495251	circ_964	5	+	0	1	0	4
chr7	29980297	29994976	circ_965	6	-	0	2	0	4
chr11	118635916	118639060	circ_966	17	-	0	8	1	8
chr16	27244321	27246620	circ_967	12	-	0	4	0	8
chr2	48059487	48066908	circ_968	4	-	0	4	0	0
chr15	74932806	74948409	circ_969	1	-	0	0	1	0
chr15	32915692	32917834	circ_970	2	+	0	0	2	0
chr18	7888103	7955412	circ_971	2	+	0	0	0	2
chr1	237013643	237016388	circ_972	13	+	0	7	0	6
chr4	39510185	39515804	circ_973	3	-	0	3	0	0
chr1	10177516	10179671	circ_974	7	+	0	3	0	4
chr10	94264550	94269919	circ_975	2	-	0	1	0	1
chr9	36356299	36376124	circ_976	1	-	0	1	0	0
chr3	129009521	129017378	circ_977	3	+	0	0	0	3
chr8	141549418	141551457	circ_978	28	-	0	14	0	14
chr10	25226112	25231365	circ_979	30	-	0	8	0	22
chrX	53421697	53423537	circ_980	1	-	0	1	0	0
chr7	44739739	44741214	circ_981	39	+	1	15	1	22
chr4	72102292	72121116	circ_982	47	+	0	12	0	35
chr17	25631805	25637200	circ_983	6	+	0	2	0	4
chr9	5720181	5732479	circ_984	1	+	0	1	0	0
chr13	46616298	46619651	circ_985	6	-	0	4	1	1
chr8	16921592	16971710	circ_986	1	+	0	1	0	0
chr2	211421442	211460306	circ_987	1	+	0	0	1	0
chr6	159197439	159210403	circ_988	7	-	0	4	0	3
chr1	36204736	36212593	circ_989	1	-	0	0	1	0
chr11	75727858	75728024	circ_990	3	+	0	0	0	3
chr17	27802687	27809306	circ_991	4	+	0	2	0	2
chr1	109878861	109888500	circ_992	2	-	0	0	2	0
chr16	29989058	29997825	circ_993	1	+	0	1	0	0
chr16	69874028	69922152	circ_994	3	+	0	3	0	0
chr2	44428324	44436466	circ_995	12	+	0	7	2	3
chr4	7840250	7870446	circ_996	1	-	0	1	0	0
chr2	197143251	197157474	circ_997	11	-	0	5	0	6
chr1	233353644	233363117	circ_998	88	-	2	34	5	47
chr18	9522157	9522507	circ_999	6	+	0	1	0	5
chr17	45669321	45679113	circ_1000	3	+	0	2	0	1
chr15	65790201	65793117	circ_1001	7	-	0	6	0	1
chr10	28824490	28879761	circ_1002	6	+	0	3	0	3
chr3	14724481	14755666	circ_1003	1	+	0	1	0	0
chr22	24431891	24434909	circ_1004	28	+	0	15	0	13
chr16	27539918	27556844	circ_1005	6	-	0	3	0	3
chr5	118451852	118456834	circ_1006	1	+	0	1	0	0
chr22	19028570	19029472	circ_1007	7	-	0	3	0	4
chr6	139487420	139488461	circ_1008	8	+	0	5	0	3
chr22	41265002	41278181	circ_1009	3	+	0	2	0	1
chr8	71506740	71512317	circ_1010	2	-	0	1	0	1
chr9	138741982	138754454	circ_1011	13	-	0	7	0	6
chr16	90027338	90028533	circ_1012	3	+	0	2	0	1
chr22	24698162	24726399	circ_1013	2	+	0	0	2	0
chr3	133327716	133331396	circ_1014	2	-	0	0	0	2
chr4	47886362	47898664	circ_1015	2	-	0	1	1	0
chr14	103173687	103180954	circ_1016	2	+	0	0	2	0
chr9	19276155	19328160	circ_1017	2	+	0	2	0	0
chr4	1838155	1843524	circ_1018	6	-	0	3	0	3
chr11	8118774	8122544	circ_1019	2	+	0	1	0	1
chr10	88822412	88836413	circ_1020	2	-	0	2	0	0
chr17	61655830	61661073	circ_1021	3	+	0	1	0	2
chrX	149761066	149787612	circ_1022	8	+	0	5	0	3
chr17	65955656	65972074	circ_1023	3	+	0	3	0	0
chr2	243056789	243064606	circ_1024	2	+	0	0	2	0
chr5	37302880	37303516	circ_1025	3	-	0	1	0	2
chr3	121178896	121187278	circ_1026	4	-	0	0	0	4
chr9	114341075	114359712	circ_1027	4	-	0	4	0	0
chr10	120797749	120802284	circ_1028	1	-	0	1	0	0
chr14	71511849	71543136	circ_1029	6	+	0	2	4	0
chr4	1209778	1222131	circ_1030	3	-	0	1	0	2
chr11	63967411	63967765	circ_1031	6	+	0	1	2	3
chr9	79954431	79966362	circ_1032	1	+	0	1	0	0
chr5	34028858	34033563	circ_1033	2	-	0	0	0	2
chr5	5191797	5222997	circ_1034	12	+	0	6	0	6
chr3	179418795	179448497	circ_1035	4	+	0	4	0	0
chr19	9767222	9771550	circ_1036	37	-	0	11	4	22
chr6	119177533	119177708	circ_1037	7	-	0	0	0	7
chr9	138719252	138754454	circ_1038	3	-	0	3	0	0
chr2	209150449	209163503	circ_1039	3	+	0	3	0	0
chr11	85718584	85742653	circ_1040	21	-	3	10	8	0
chr2	135093787	135186010	circ_1041	1	+	0	1	0	0
chr16	89598311	89599044	circ_1042	2	+	0	2	0	0
chr19	41727784	41749612	circ_1043	2	+	0	0	0	2
chr19	54963269	54963931	circ_1044	1	+	0	1	0	0
chr13	99061591	99093090	circ_1045	1	+	0	0	1	0
chr21	47531892	47532491	circ_1046	3	+	0	0	0	3
chr16	4519227	4519466	circ_1047	3	-	0	0	0	3
chr4	83778104	83796975	circ_1048	2	-	1	0	0	1
chr7	30655511	31008785	circ_1049	1	+	0	0	1	0
chr6	43527914	43535091	circ_1050	12	-	0	7	0	5
chr2	170871790	170897495	circ_1051	7	+	0	2	0	5
chr3	171965322	172016577	circ_1052	5	+	1	3	1	0
chr1	44070860	44071114	circ_1053	2	+	0	0	0	2
chr8	103341317	103357773	circ_1054	10	-	0	2	2	6
chr7	44089823	44091541	circ_1055	1	+	0	1	0	0
chr19	41850651	41854360	circ_1056	4	-	0	0	0	4
chr19	11280552	11289396	circ_1057	11	-	0	5	0	6
chr3	194157823	194171005	circ_1058	2	-	0	2	0	0
chr10	104445572	104465246	circ_1059	3	-	0	2	1	0
chr4	114452371	114473252	circ_1060	1	-	0	0	1	0
chr3	47087976	47103836	circ_1061	2	-	0	2	0	0
chr2	101670569	101676001	circ_1062	24	-	0	15	0	9
chr2	216238044	216256537	circ_1063	11	-	0	11	0	0
chr4	54249939	54256040	circ_1064	292	+	2	98	5	187
chr13	95768175	95822882	circ_1065	13	-	0	11	0	2
chr14	105179781	105179943	circ_1066	1	+	0	1	0	0
chr12	110628724	110641755	circ_1067	1	+	0	1	0	0
chr13	42481721	42486304	circ_1068	25	-	0	7	0	18
chr11	18579774	18588029	circ_1069	1	-	0	1	0	0
chr4	83787960	83793239	circ_1070	17	-	1	12	1	3
chr7	73100965	73101425	circ_1071	198	+	0	35	7	156
chr7	151902190	151904513	circ_1072	10	-	0	7	0	3
chr11	67044742	67050289	circ_1073	1	+	0	1	0	0
chr10	105767934	105778666	circ_1074	19	+	1	6	7	5
chr2	202603392	202609152	circ_1075	6	-	0	2	0	4
chr17	76394332	76400170	circ_1076	5	+	0	3	0	2
chr1	109533875	109547340	circ_1077	5	-	0	4	0	1
chr6	86235843	86253478	circ_1078	1	-	0	1	0	0
chr22	41531816	41533794	circ_1079	4	+	0	0	0	4
chr7	149541713	149547427	circ_1080	4	+	0	2	1	1
chr10	73588633	73594262	circ_1081	2	-	0	0	2	0
chr6	144858717	144860579	circ_1082	92	+	0	51	5	36
chr1	67356836	67371058	circ_1083	499	-	4	333	22	140
chr3	47960208	47963368	circ_1084	107	-	0	37	3	67
chr1	161748033	161762117	circ_1085	3	+	0	1	0	2
chr10	14974852	14977563	circ_1086	8	-	0	3	0	5
chr2	70033516	70035128	circ_1087	2	+	0	1	0	1
chr1	119584886	119619230	circ_1088	1	-	0	1	0	0
chr6	99998868	100010824	circ_1089	1	-	0	1	0	0
chr17	49075804	49079206	circ_1090	2	-	0	0	0	2
chr12	102301963	102308010	circ_1091	247	+	1	70	3	173
chr2	190315628	190320170	circ_1092	3	+	0	1	0	2
chr8	140998933	141034176	circ_1093	2	-	0	1	0	1
chr8	141810557	141889736	circ_1094	15	-	0	10	0	5
chr21	37741285	37742174	circ_1095	3	+	0	1	2	0
chr2	232079543	232100094	circ_1096	1	+	0	1	0	0
chr10	76153898	76360251	circ_1097	3	+	1	0	0	2
chr3	43602711	43607219	circ_1098	6	-	0	0	0	6
chr17	41888174	41888573	circ_1099	6	-	0	2	0	4
chr1	154221714	154224129	circ_1100	17	+	0	10	1	6
chr7	129311268	129367205	circ_1101	1	+	0	1	0	0
chr3	197701247	197748476	circ_1102	1	+	0	1	0	0
chr3	175165016	175189546	circ_1103	8	+	0	5	0	3
chr1	200801327	200801973	circ_1104	4	+	0	1	0	3
chr12	70671911	70713144	circ_1105	36	+	0	17	0	19
chr10	126727565	126799662	circ_1106	359	-	1	87	8	263
chr6	150147399	150174296	circ_1107	120	-	2	47	5	66
chr11	20101609	20104725	circ_1108	46	+	0	9	0	37
chr9	78682870	78722267	circ_1109	9	+	1	5	1	2
chr10	103699619	103735057	circ_1110	2	-	0	0	1	1
chr16	2481130	2485874	circ_1111	1	+	0	1	0	0
chr3	44970797	45000952	circ_1112	4	-	1	1	0	2
chr6	99823815	99831700	circ_1113	6	-	0	4	1	1
chr5	72185612	72189530	circ_1114	9	+	0	6	1	2
chr2	136402948	136409602	circ_1115	1	+	0	1	0	0
chr11	12246219	12270793	circ_1116	1	+	0	1	0	0
chr22	38689260	38710174	circ_1117	4	-	0	2	0	2
chr3	51661568	51661770	circ_1118	7	+	0	3	0	4
chr10	113919668	113924368	circ_1119	2	-	0	2	0	0
chr2	63182651	63206470	circ_1120	2	+	0	0	0	2
chr5	6748576	6751310	circ_1121	3	+	0	2	0	1
chr19	53158813	53164096	circ_1122	127	-	0	21	5	101
chr2	62103229	62107529	circ_1123	15	-	0	8	2	5
chr11	107965117	107966418	circ_1124	8	+	2	5	0	1
chr11	118629482	118657227	circ_1125	1	-	0	1	0	0
chr11	62484460	62484661	circ_1126	1	-	0	0	1	0
chrX	54482124	54492285	circ_1127	1	-	0	1	0	0
chr14	58771661	58811485	circ_1128	1	+	0	0	1	0
chr2	65466985	65482828	circ_1129	4	+	0	1	1	2
chr17	60629662	60642498	circ_1130	7	+	1	5	0	1
chr16	89815066	89828430	circ_1131	9	-	0	3	0	6
chr2	32743320	32744013	circ_1132	4	+	0	0	0	4
chr3	129152904	129156151	circ_1133	1	-	0	1	0	0
chr7	91755566	91756945	circ_1134	5	-	0	1	0	4
chr13	45975217	45985615	circ_1135	5	-	0	2	0	3
chr5	37351291	37358253	circ_1136	4	-	0	1	0	3
chr1	22007300	22021714	circ_1137	10	-	0	3	2	5
chr19	33579039	33581771	circ_1138	2	+	0	0	0	2
chr17	79244717	79258695	circ_1139	48	-	0	25	0	23
chr11	77336007	77336863	circ_1140	292	-	4	127	16	145
chr8	95897294	95897786	circ_1141	51	-	0	15	2	34
chr19	44237009	44249036	circ_1142	3	-	0	0	0	3
chr11	122805127	122805783	circ_1143	1	+	0	1	0	0
chr22	36708093	36714370	circ_1144	3	-	0	1	0	2
chr1	89270528	89279416	circ_1145	1	+	0	1	0	0
chr3	196612021	196613565	circ_1146	19	+	1	15	0	3
chr2	236791988	236877267	circ_1147	1	+	0	1	0	0
chr18	21095819	21096387	circ_1148	9	+	0	4	0	5
chrX	153996576	153997585	circ_1149	60	+	0	13	0	47
chr9	33953282	33956144	circ_1150	80	-	0	33	2	45
chr17	1985103	1989195	circ_1151	8	-	0	0	3	5
chr12	42768664	42792796	circ_1152	29	+	0	23	0	6
chr16	28990475	28994611	circ_1153	5	+	0	0	0	5
chr18	12999419	13030607	circ_1154	49	+	3	24	22	0
chr9	37495165	37498221	circ_1155	22	+	0	4	0	18
chr3	37038114	37048554	circ_1156	2	+	0	0	0	2
chr4	83978078	83978561	circ_1157	7	+	0	4	0	3
chr19	17273159	17286550	circ_1158	6	+	0	3	0	3
chr4	3088665	3101121	circ_1159	36	+	0	2	1	33
chr8	54669114	54684727	circ_1160	2	-	0	2	0	0
chr6	90454991	90463341	circ_1161	1	-	0	1	0	0
chr19	19105174	19119237	circ_1162	2	-	0	2	0	0
chr10	35351887	35360267	circ_1163	2	-	0	1	1	0
chr3	50289531	50290616	circ_1164	146	+	0	59	2	85
chr17	26679937	26681611	circ_1165	2	-	0	2	0	0
chr12	31586088	31600703	circ_1166	6	-	0	3	0	3
chr10	12191593	12191960	circ_1167	2	+	0	0	0	2
chr19	11230767	11240346	circ_1168	2	+	0	2	0	0
chr16	67969865	67970388	circ_1169	1	-	0	0	0	1
chr19	41782063	41798416	circ_1170	3	+	0	0	0	3
chr6	75847152	75848677	circ_1171	7	-	0	6	0	1
chr9	125719289	125839041	circ_1172	1	+	0	0	1	0
chr8	107718609	107719373	circ_1173	1	+	1	0	0	0
chr18	21757976	21759799	circ_1174	4	-	0	1	0	3
chr5	142779220	142780417	circ_1175	125	-	4	69	12	40
chr1	25666964	25679465	circ_1176	7	+	0	3	0	4
chr11	72578909	72613683	circ_1177	10	-	0	3	0	7
chr5	40769517	40777688	circ_1178	1	-	0	1	0	0
chr22	41734316	41742212	circ_1179	3	+	0	1	1	1
chr20	3578552	3584909	circ_1180	3	+	0	2	0	1
chr3	66457771	66512933	circ_1181	1	-	1	0	0	0
chr3	9487340	9489690	circ_1182	1	+	0	1	0	0
chr9	36630295	36674934	circ_1183	1	+	0	1	0	0
chr6	152599223	152631152	circ_1184	1	-	0	1	0	0
chr14	36094566	36104804	circ_1185	4	-	1	3	0	0
chr7	6465618	6476164	circ_1186	15	-	0	14	1	0
chr5	118510955	118513939	circ_1187	4	+	0	0	0	4
chr1	236341713	236347206	circ_1188	7	+	0	4	0	3
chr15	66727364	66737045	circ_1189	5	+	0	2	0	3
chr10	91518462	91522592	circ_1190	1	+	0	1	0	0
chr2	9458652	9463379	circ_1191	2	+	0	1	0	1
chr21	16386664	16415895	circ_1192	482	-	3	58	13	408
chr18	74649111	74672811	circ_1193	24	+	0	10	0	14
chr14	71413631	71435827	circ_1194	14	+	0	4	0	10
chr13	75868989	75880607	circ_1195	4	-	0	2	0	2
chr22	43203078	43231499	circ_1196	1	-	0	1	0	0
chr2	62103229	62110683	circ_1197	15	-	0	12	0	3
chr16	66759730	66763002	circ_1198	45	-	1	17	0	27
chr5	170626673	170648844	circ_1199	5	+	0	3	0	2
chr4	153249359	153259088	circ_1200	2	-	0	0	2	0
chr15	56981238	56985413	circ_1201	8	-	0	3	1	4
chr2	61468694	61520685	circ_1202	2	-	0	1	1	0
chr12	427271	427627	circ_1203	2	-	0	0	0	2
chr15	76566752	76578822	circ_1204	24	-	0	10	0	14
chr14	50649180	50671127	circ_1205	3	-	0	3	0	0
chr16	16177222	16196574	circ_1206	2	+	0	1	0	1
chr22	41175012	41195087	circ_1207	4	-	0	4	0	0
chr7	158552176	158566087	circ_1208	10	-	0	4	0	6
chrX	77270158	77271378	circ_1209	1	+	0	1	0	0
chr10	121189886	121207772	circ_1210	3	+	0	2	0	1
chr7	140494107	140534672	circ_1211	2	-	0	1	1	0
chr11	2976973	2993473	circ_1212	2	-	0	1	1	0
chr22	31979860	31998771	circ_1213	3	+	0	1	0	2
chr10	35302626	35320547	circ_1214	3	-	0	2	1	0
chr9	96277948	96278551	circ_1215	66	+	1	23	2	40
chr19	13427925	13446723	circ_1216	2	-	0	2	0	0
chr1	197552281	197742062	circ_1217	1	-	0	1	0	0
chr17	20922396	20924539	circ_1218	2	-	0	1	0	1
chr2	161143488	161157241	circ_1219	3	-	0	3	0	0
chr2	215609790	215617279	circ_1220	15	-	0	5	2	8
chr16	11935551	11935857	circ_1221	8	-	0	3	0	5
chr4	56336883	56376232	circ_1222	7	-	0	3	4	0
chr13	52249305	52301926	circ_1223	3	+	0	3	0	0
chr9	20694518	20823114	circ_1224	1	+	0	0	1	0
chr1	109869613	109888503	circ_1225	2	-	0	1	1	0
chr21	30432861	30437426	circ_1226	1	-	0	1	0	0
chr8	30464573	30472232	circ_1227	7	-	0	6	0	1
chr3	197559067	197566268	circ_1228	5	+	0	4	1	0
chr11	9834078	9838571	circ_1229	7	-	0	3	0	4
chr6	160204972	160207029	circ_1230	4	-	0	2	0	2
chr19	5016267	5082515	circ_1231	2	+	0	2	0	0
chr5	74879117	74886265	circ_1232	1	+	0	1	0	0
chr9	114341075	114355262	circ_1233	1	-	0	1	0	0
chr2	32688261	32690232	circ_1234	2	+	0	2	0	0
chr2	211421442	211447433	circ_1235	8	+	0	5	0	3
chr1	53343596	53347337	circ_1236	4	+	0	0	0	4
chr8	95549330	95550574	circ_1237	9	-	1	2	3	3
chr12	31600471	31605410	circ_1238	8	-	0	4	0	4
chr10	103432671	103436193	circ_1239	417	-	1	199	10	207
chr3	57569624	57570191	circ_1240	185	-	0	11	1	173
chr5	36122381	36124367	circ_1241	1	-	0	1	0	0
chr2	42507989	42511843	circ_1242	1	+	0	0	1	0
chr7	140055467	140064291	circ_1243	4	-	0	3	0	1
chr10	124172435	124177484	circ_1244	5	+	0	0	0	5
chr19	49699696	49700131	circ_1245	16	+	0	12	0	4
chr10	70738597	70741337	circ_1246	2	+	0	1	0	1
chr17	29170930	29187630	circ_1247	2	+	0	0	2	0
chr16	84792321	84793881	circ_1248	10	+	0	7	0	3
chr9	27009017	27011966	circ_1249	4	+	0	4	0	0
chr3	52675969	52677359	circ_1250	3	-	0	0	0	3
chr8	43013717	43027529	circ_1251	6	+	1	5	0	0
chr15	89790859	89804074	circ_1252	24	+	0	6	2	16
chr6	121600266	121642940	circ_1253	1	-	1	0	0	0
chr6	17669205	17669777	circ_1254	46	-	0	9	2	35
chr1	53440440	53446215	circ_1255	1	+	0	0	1	0
chr12	105504902	105516016	circ_1256	2	+	1	0	1	0
chr12	22676359	22680826	circ_1257	1	-	0	1	0	0
chr2	200233327	200298237	circ_1258	735	-	9	466	27	233
chr2	32602655	32614011	circ_1259	7	+	0	7	0	0
chr5	80388619	80515597	circ_1260	1	+	0	0	1	0
chr22	41660667	41670731	circ_1261	23	-	0	9	0	14
chr6	152599223	152623198	circ_1262	1	-	0	1	0	0
chr2	33477743	33505225	circ_1263	3	+	0	3	0	0
chr8	98703179	98731417	circ_1264	8	+	0	4	2	2
chr8	19682313	19684070	circ_1265	7	+	0	3	0	4
chr1	35870623	35879684	circ_1266	3	+	0	0	1	2
chr14	62187099	62188541	circ_1267	40	+	3	27	0	10
chr17	41201137	41209152	circ_1268	22	-	0	1	0	21
chr1	28595693	28601526	circ_1269	3	+	0	3	0	0
chr10	73956568	73970589	circ_1270	2	-	0	0	0	2
chr5	167919663	167927725	circ_1271	1	+	0	1	0	0
chr6	111656671	111689231	circ_1272	1	-	0	0	1	0
chr12	133362924	133367879	circ_1273	10	-	0	6	0	4
chr9	115179120	115204050	circ_1274	1	+	0	1	0	0
chr12	114352773	114386841	circ_1275	1	-	0	1	0	0
chr4	4314767	4317697	circ_1276	9	+	0	7	0	2
chr5	162890861	162891808	circ_1277	3	+	0	0	0	3
chr1	15370484	15370655	circ_1278	6	+	0	0	0	6
chr3	51624382	51664947	circ_1279	2	+	0	2	0	0
chr3	42236295	42242546	circ_1280	8	+	0	3	0	5
chr19	45528586	45532250	circ_1281	27	+	0	7	1	19
chr6	86252899	86284096	circ_1282	1	-	0	1	0	0
chr12	57037186	57039137	circ_1283	3	-	0	1	0	2
chr6	126329537	126342426	circ_1284	3	+	0	2	0	1
chr20	35288739	35294795	circ_1285	4	-	0	0	0	4
chr9	116034706	116035718	circ_1286	1	-	0	1	0	0
chr19	44001269	44002028	circ_1287	11	-	0	8	0	3
chr19	14208172	14211720	circ_1288	2	-	0	1	0	1
chr1	35944566	35944813	circ_1289	103	-	1	58	0	44
chr4	8453686	8456540	circ_1290	6	+	0	2	0	4
chr7	151917607	151935911	circ_1291	75	-	1	51	2	21
chr1	93651901	93705453	circ_1292	1	+	1	0	0	0
chr15	40289164	40295515	circ_1293	4	+	0	1	0	3
chrX	100382126	100403150	circ_1294	2	+	0	1	1	0
chr1	11181302	11182183	circ_1295	24	-	0	6	0	18
chr3	50129475	50131308	circ_1296	1	+	0	1	0	0
chr14	99958962	99969981	circ_1297	1	+	1	0	0	0
chr5	107356625	107684231	circ_1298	6	-	0	5	0	1
chr18	43702432	43704859	circ_1299	16	+	0	4	1	11
chr7	131128239	131151174	circ_1300	1	+	0	1	0	0
chr2	113243493	113258918	circ_1301	5	+	0	2	0	3
chr19	41758255	41763534	circ_1302	5	+	0	3	0	2
chr4	24854693	24878319	circ_1303	24	-	0	8	1	15
chr16	48290520	48311390	circ_1304	1	+	0	1	0	0
chr7	80418621	80458061	circ_1305	10	-	1	7	1	1
chr22	31859666	31864288	circ_1306	2	-	0	0	0	2
chr15	86182604	86207986	circ_1307	5	+	0	4	0	1
chr1	161093628	161094316	circ_1308	8	-	0	2	1	5
chr1	192997214	192998439	circ_1309	1	-	0	0	1	0
chr11	61607805	61608197	circ_1310	4	+	0	0	0	4
chr6	159026298	159029782	circ_1311	44	+	1	21	0	22
chr15	63824845	63866602	circ_1312	5	+	0	4	0	1
chr9	111662101	111674774	circ_1313	1	-	0	1	0	0
chr9	117228546	117241051	circ_1314	2	-	0	0	0	2
chr2	31483375	31484579	circ_1315	3	+	0	1	1	1
chr14	37754522	37838829	circ_1316	28	+	1	16	2	9
chr3	47762155	47777616	circ_1317	11	-	0	2	0	9
chr1	235564817	235590554	circ_1318	1	+	0	0	1	0
chr17	41348497	41352625	circ_1319	5	+	0	2	0	3
chr2	120702656	120712899	circ_1320	1	+	0	1	0	0
chr2	216908626	216923699	circ_1321	6	-	0	3	0	3
chr6	170626457	170632347	circ_1322	16	+	3	10	3	0
chr12	1225031	1299218	circ_1323	5	+	0	4	1	0
chr20	47342826	47364417	circ_1324	6	-	0	2	1	3
chr5	93294481	93300228	circ_1325	4	-	0	0	1	3
chr3	136183722	136221621	circ_1326	17	-	1	12	3	1
chr19	4688768	4705982	circ_1327	4	-	0	4	0	0
chr4	144116868	144127379	circ_1328	1	+	0	1	0	0
chr5	176761284	176765606	circ_1329	7	-	0	4	0	3
chr3	43607144	43621964	circ_1330	14	-	0	6	2	6
chr18	56646286	56648849	circ_1331	2	+	0	1	0	1
chr17	57128574	57140009	circ_1332	1	-	0	1	0	0
chr2	55433405	55449629	circ_1333	2	-	0	0	2	0
chr10	69647174	69666694	circ_1334	4	+	0	3	0	1
chr2	176856958	176860374	circ_1335	2	-	0	2	0	0
chr10	70733300	70741337	circ_1336	10	+	1	5	0	4
chr3	62258620	62267384	circ_1337	3	+	0	3	0	0
chr1	154207066	154218851	circ_1338	3	+	0	2	0	1
chr16	249060	249237	circ_1339	2	-	0	0	1	1
chr10	76910271	76924498	circ_1340	10	+	0	9	0	1
chr1	100960373	100964818	circ_1341	4	+	0	3	0	1
chr22	41173043	41190584	circ_1342	4	-	0	3	0	1
chr3	50211225	50212621	circ_1343	5	+	0	3	0	2
chr5	78940945	78964851	circ_1344	4	+	0	3	0	1
chr12	114823280	114841741	circ_1345	352	-	5	230	13	104
chr7	5015931	5028808	circ_1346	2	+	0	2	0	0
chr8	132962215	132968152	circ_1347	17	+	0	9	1	7
chr3	9476017	9476169	circ_1348	2	+	0	0	0	2
chr10	71119652	71129380	circ_1349	8	+	0	5	1	2
chrX	54177677	54186049	circ_1350	6	-	0	2	0	4
chr14	67576856	67610166	circ_1351	1	+	0	1	0	0
chr7	30876273	30880464	circ_1352	7	+	0	5	0	2
chr17	40869993	40871225	circ_1353	4	-	0	3	0	1
chr2	20497313	20518406	circ_1354	7	-	0	4	0	3
chr7	149249891	149255930	circ_1355	10	-	0	4	0	6
chr16	67915570	67915748	circ_1356	2	+	0	0	0	2
chr17	29185178	29196664	circ_1357	3	+	0	2	1	0
chr5	137904613	137906830	circ_1358	65	-	0	28	3	34
chr17	47388673	47395345	circ_1359	7	-	1	6	0	0
chr12	118533337	118533619	circ_1360	7	-	0	3	0	4
chr2	217543572	217543802	circ_1361	1	-	0	1	0	0
chr8	98817580	98837381	circ_1362	188	+	3	104	9	72
chr22	41240842	41246884	circ_1363	3	-	0	1	0	2
chr11	47833615	47843716	circ_1364	1	-	0	1	0	0
chr6	111631055	111632462	circ_1365	2	-	0	0	0	2
chr6	30707934	30708368	circ_1366	1	-	0	1	0	0
chr19	16665962	16677468	circ_1367	1	-	0	1	0	0
chr5	179132679	179133332	circ_1368	17	+	0	2	0	15
chr10	12123470	12148395	circ_1369	3	+	0	1	2	0
chr19	49473802	49474280	circ_1370	4	-	0	1	0	3
chr17	3480419	3495677	circ_1371	1	-	0	1	0	0
chr13	100982814	101020828	circ_1372	21	+	0	7	0	14
chr14	31774110	31785155	circ_1373	1	-	0	1	0	0
chr15	90982563	90984916	circ_1374	2	+	0	1	0	1
chr9	124794001	124801647	circ_1375	5	-	0	0	0	5
chr13	23927923	23930146	circ_1376	4	-	0	4	0	0
chr11	116655570	116658359	circ_1377	7	-	0	5	0	2
chr2	24181170	24194284	circ_1378	5	+	0	3	0	2
chr16	28497667	28499062	circ_1379	1	-	0	0	0	1
chr1	150999708	151001420	circ_1380	18	+	0	3	0	15
chr8	133848784	133855120	circ_1381	1	+	0	1	0	0
chr9	33986757	33998862	circ_1382	3	-	2	0	1	0
chr5	78692645	78697878	circ_1383	1	-	0	1	0	0
chr11	108042925	108047817	circ_1384	2	-	1	0	1	0
chr6	136470224	136476896	circ_1385	8	+	0	3	0	5
chr19	13034964	13039661	circ_1386	1	-	0	1	0	0
chr1	220363044	220364626	circ_1387	10	-	0	5	0	5
chr6	99936075	99958106	circ_1388	2	-	0	2	0	0
chr12	120580310	120580745	circ_1389	16	-	0	2	1	13
chr9	33060462	33073804	circ_1390	4	-	0	2	0	2
chr6	145148746	145157074	circ_1391	16	+	0	10	0	6
chr3	38232221	38278452	circ_1392	1	+	0	1	0	0
chr6	32088547	32089125	circ_1393	27	-	1	13	0	13
chr9	98660130	98678111	circ_1394	1	+	0	1	0	0
chr8	48874612	48877272	circ_1395	3	+	0	3	0	0
chr6	135639656	135716034	circ_1396	5	-	0	2	0	3
chr12	124158161	124158357	circ_1397	2	+	0	2	0	0
chr20	34501170	34505584	circ_1398	1	+	0	1	0	0
chr1	174274123	174363283	circ_1399	3	+	0	3	0	0
chr12	53917059	53931336	circ_1400	3	-	0	2	0	1
chr5	32397324	32400308	circ_1401	4	-	0	0	0	4
chr15	44903037	44905734	circ_1402	2	-	0	1	0	1
chr15	70975096	70991999	circ_1403	36	-	1	16	1	18
chr19	44159590	44160792	circ_1404	51	-	1	17	0	33
chr19	10273342	10277361	circ_1405	20	-	0	10	0	10
chr14	55473997	55475437	circ_1406	9	-	0	3	0	6
chr2	32117060	32145979	circ_1407	18	-	1	6	1	10
chr8	131072824	131138335	circ_1408	2	-	0	2	0	0
chr5	109049220	109051965	circ_1409	153	+	1	95	12	45
chr22	50832321	50845304	circ_1410	3	+	0	1	0	2
chr8	27679835	27680722	circ_1411	3	-	0	1	0	2
chr18	76886266	77037196	circ_1412	10	+	0	7	0	3
chr8	95839490	95840021	circ_1413	4	+	0	1	0	3
chr4	87622393	87680226	circ_1414	1	+	0	0	1	0
chr12	50488219	50490755	circ_1415	52	+	0	18	1	33
chr13	21955572	21961773	circ_1416	3	-	0	1	0	2
chr8	109247226	109254142	circ_1417	5	-	0	4	1	0
chr14	102457863	102461637	circ_1418	18	+	0	11	1	6
chr3	125295032	125301822	circ_1419	15	-	1	8	0	6
chr10	111667448	111674857	circ_1420	16	-	0	5	1	10
chr3	15776916	15807819	circ_1421	9	-	0	6	0	3
chr1	52747332	52769597	circ_1422	15	+	0	7	0	8
chr15	45805895	45839365	circ_1423	1	+	0	1	0	0
chr4	129752887	129767687	circ_1424	4	+	0	0	0	4
chr2	230341855	230377652	circ_1425	6	-	0	3	0	3
chr14	95910821	95916442	circ_1426	11	-	0	7	0	4
chr19	11507919	11508273	circ_1427	4	-	0	0	0	4
chr2	173426947	173429801	circ_1428	13	+	0	10	0	3
chr4	121732524	121742500	circ_1429	45	-	1	19	4	21
chr17	80721840	80851508	circ_1430	4	+	0	2	0	2
chr10	121685547	121691830	circ_1431	1	+	0	1	0	0
chr5	173036240	173040258	circ_1432	3	-	0	1	0	2
chr1	150931653	150933667	circ_1433	4	+	0	2	0	2
chr2	208439995	208442379	circ_1434	10	+	0	7	1	2
chr11	10049998	10064528	circ_1435	21	-	0	12	0	9
chr7	72159676	72209578	circ_1436	6	-	0	4	0	2
chr13	42385360	42393522	circ_1437	43	-	0	14	2	27
chr19	37314186	37316594	circ_1438	11	-	0	3	0	8
chr9	139417301	139418431	circ_1439	6	-	0	1	0	5
chr3	27453132	27465643	circ_1440	56	-	0	37	8	11
chr17	4015902	4020460	circ_1441	11	-	0	2	0	9
chr3	179478899	179483636	circ_1442	5	+	0	2	0	3
chr17	62476405	62481985	circ_1443	4	-	0	3	0	1
chr18	67759345	67760040	circ_1444	8	-	0	0	0	8
chr16	89925572	89927203	circ_1445	1	+	0	1	0	0
chr5	230990	240591	circ_1446	6	+	0	2	0	4
chr8	130859049	130883742	circ_1447	2	-	0	2	0	0
chr5	134032815	134039622	circ_1448	15	+	0	6	2	7
chr10	101476104	101483880	circ_1449	1	-	1	0	0	0
chr6	169626274	169629774	circ_1450	2	-	0	2	0	0
chr16	16162012	16173335	circ_1451	6	+	1	0	0	5
chr11	120322220	120327959	circ_1452	7	+	0	5	0	2
chr4	83772583	83796975	circ_1453	3	-	0	0	3	0
chr22	36708093	36737571	circ_1454	1	-	0	1	0	0
chr2	170470973	170471234	circ_1455	2	+	0	0	0	2
chr6	158914604	158915878	circ_1456	7	+	0	1	0	6
chr2	160585519	160602448	circ_1457	4	+	0	4	0	0
chr6	7226699	7232140	circ_1458	6	+	0	6	0	0
chr3	159583951	159609979	circ_1459	5	+	0	5	0	0
chr9	19276155	19288663	circ_1460	2	+	0	0	1	1
chr19	49302931	49303554	circ_1461	1	-	0	1	0	0
chrY	15466882	15472408	circ_1462	19	-	0	13	5	1
chr15	68434283	68439038	circ_1463	51	+	0	28	3	20
chr19	10556893	10559826	circ_1464	2	+	0	0	0	2
chr17	79660683	79660995	circ_1465	10	+	0	0	0	10
chr1	85655739	85656435	circ_1466	7	-	0	3	4	0
chr11	117052131	117053522	circ_1467	5	+	0	4	0	1
chr19	41231244	41235320	circ_1468	3	+	0	2	0	1
chr17	30773962	30807649	circ_1469	17	+	0	9	2	6
chr8	124346117	124383230	circ_1470	1	-	0	0	1	0
chr7	91957096	91991587	circ_1471	6	+	0	5	0	1
chr5	137527162	137537137	circ_1472	7	-	1	2	0	4
chr7	151896363	151904513	circ_1473	2	-	0	1	0	1
chr16	1682212	1691188	circ_1474	8	+	0	2	0	6
chr1	19644093	19644335	circ_1475	11	+	0	3	0	8
chr7	94228086	94232764	circ_1476	1	-	0	1	0	0
chr17	57808781	57851246	circ_1477	41	+	1	35	0	5
chr10	120871360	120883081	circ_1478	1	+	0	1	0	0
chr16	69783461	69786274	circ_1479	2	-	0	0	0	2
chr6	111632271	111634692	circ_1480	4	-	0	1	0	3
chr4	15626874	15632414	circ_1481	11	-	3	6	0	2
chr19	3651823	3667351	circ_1482	4	-	0	1	0	3
chr10	122637864	122649521	circ_1483	2	+	0	0	0	2
chr1	171752879	171753639	circ_1484	2	+	2	0	0	0
chr10	104243916	104245490	circ_1485	4	-	0	1	0	3
chr11	89947185	89948398	circ_1486	4	-	0	1	0	3
chr16	78142319	78143732	circ_1487	1	+	0	0	1	0
chr4	37845984	37851994	circ_1488	1	+	0	1	0	0
chr1	243433406	243449699	circ_1489	8	+	0	6	0	2
chr15	86207793	86228104	circ_1490	10	+	0	8	0	2
chr17	45668082	45682918	circ_1491	18	+	0	13	1	4
chr5	36953719	36972143	circ_1492	5	+	0	2	0	3
chr12	62918294	62919882	circ_1493	4	+	0	3	0	1
chr13	52715155	52728308	circ_1494	1	-	0	0	1	0
chr22	31952927	32007826	circ_1495	7	+	0	1	0	6
chr1	230390963	230401113	circ_1496	3	+	0	2	0	1
chr15	39874029	39876623	circ_1497	1	+	0	0	1	0
chr6	147646094	147648412	circ_1498	1	+	0	0	1	0
chr19	49477469	49481414	circ_1499	5	-	0	2	0	3
chr2	135093787	135119979	circ_1500	6	+	0	5	1	0
chr6	133767767	133789869	circ_1501	3	+	0	2	0	1
chr7	158528193	158536369	circ_1502	3	-	0	2	0	1
chr11	72418219	72425366	circ_1503	19	-	0	10	3	6
chr4	148406763	148441130	circ_1504	1	+	0	1	0	0
chrX	70617102	70621589	circ_1505	3	+	0	1	1	1
chr11	3723692	3724122	circ_1506	6	-	0	3	1	2
chr6	152831327	152847310	circ_1507	1	-	0	0	1	0
chr11	66583523	66590145	circ_1508	15	+	0	4	0	11
chr20	49218608	49219181	circ_1509	17	-	0	9	0	8
chr12	89996819	89998123	circ_1510	5	-	0	5	0	0
chr1	150997086	150999803	circ_1511	25	+	0	15	0	10
chr19	41727050	41744514	circ_1512	3	+	0	0	3	0
chr16	3724339	3740986	circ_1513	1	-	0	1	0	0
chr9	97686267	97717561	circ_1514	1	+	0	0	1	0
chr1	118439454	118463047	circ_1515	14	-	0	13	0	1
chr7	111926927	111936366	circ_1516	12	+	0	9	0	3
chr4	1895456	1936989	circ_1517	4	+	0	0	3	1
chr15	89816607	89820122	circ_1518	19	+	0	5	1	13
chr1	173834487	173834568	circ_1519	2	-	0	0	2	0
chr12	28544236	28605587	circ_1520	3	+	0	0	3	0
chrX	16836696	16838378	circ_1521	19	+	1	9	1	8
chr3	52724607	52725087	circ_1522	3	+	0	2	0	1
chr16	23635329	23641790	circ_1523	5	-	0	2	0	3
chr1	113120966	113125094	circ_1524	1	-	0	0	1	0
chr3	141678515	141772991	circ_1525	1	-	0	1	0	0
chr19	41263236	41265515	circ_1526	3	+	0	3	0	0
chr3	194180199	194182965	circ_1527	123	-	2	83	14	24
chr9	72130926	72132195	circ_1528	30	-	0	15	2	13
chr11	108002633	108005043	circ_1529	28	+	0	11	0	17
chr1	93648916	93682303	circ_1530	1	+	0	0	1	0
chr15	65883935	65892267	circ_1531	2	-	0	2	0	0
chr17	62567915	62602758	circ_1532	33	-	2	19	2	10
chr4	129042980	129083472	circ_1533	4	+	2	1	1	0
chr5	102482230	102495032	circ_1534	1	+	0	0	1	0
chr9	103082546	103111654	circ_1535	7	-	2	2	2	1
chr1	161816238	161833102	circ_1536	18	+	2	9	0	7
chr13	20638590	20657172	circ_1537	9	+	0	7	0	2
chr10	32323617	32326535	circ_1538	1	-	0	0	1	0
chr15	66774092	66777529	circ_1539	16	+	0	7	0	9
chr6	43555008	43573056	circ_1540	14	+	1	4	0	9
chr4	128998942	129012667	circ_1541	1	+	0	0	1	0
chr12	1136913	1225199	circ_1542	3	+	0	3	0	0
chr10	101714970	101716962	circ_1543	4	-	0	1	1	2
chr3	152132729	152150709	circ_1544	58	+	1	26	1	30
chr7	33014228	33020165	circ_1545	21	+	0	10	0	11
chr18	46284289	46343747	circ_1546	30	+	1	16	0	13
chr4	87671622	87672277	circ_1547	2	+	0	1	0	1
chr3	15274025	15275480	circ_1548	3	+	0	0	0	3
chr1	59147456	59150923	circ_1549	10	-	0	6	4	0
chr16	57153106	57157385	circ_1550	3	+	0	1	0	2
chr11	32948702	32956981	circ_1551	23	+	9	0	12	2
chr7	133160081	133164892	circ_1552	4	+	0	1	0	3
chr17	62582203	62594608	circ_1553	2	-	0	2	0	0
chrX	149783061	149787612	circ_1554	3	+	0	1	0	2
chr3	172479399	172501699	circ_1555	2	+	0	2	0	0
chr14	62204804	62212535	circ_1556	1	+	0	1	0	0
chr1	29010094	29018221	circ_1557	5	+	0	2	0	3
chr17	61681893	61683800	circ_1558	13	+	0	3	0	10
chr17	2568665	2577582	circ_1559	1	+	0	1	0	0
chr10	11908529	11908782	circ_1560	4	+	0	0	0	4
chrX	64743439	64752510	circ_1561	3	-	0	3	0	0
chr6	75974946	75977464	circ_1562	6	-	0	0	0	6
chr8	32453345	32474403	circ_1563	85	+	2	46	0	37
chr1	78195544	78201843	circ_1564	3	-	0	0	0	3
chr16	88737684	88738530	circ_1565	3	+	0	1	1	1
chrX	24179831	24197887	circ_1566	7	+	0	5	0	2
chr12	66597490	66620617	circ_1567	2	+	0	2	0	0
chr7	102039994	102047945	circ_1568	55	+	0	25	1	29
chr3	99998492	100009545	circ_1569	1	+	0	1	0	0
chr14	50923233	50933363	circ_1570	1	-	0	1	0	0
chr17	45656755	45677105	circ_1571	2	+	0	2	0	0
chr18	77170402	77171501	circ_1572	37	+	0	23	0	14
chr7	133002037	133041327	circ_1573	11	+	0	4	0	7
chr22	31661931	31669493	circ_1574	4	+	0	0	1	3
chr4	4281173	4283624	circ_1575	8	-	0	4	1	3
chr10	73847897	73973089	circ_1576	2	-	0	0	0	2
chr9	125751575	125752492	circ_1577	62	+	1	28	5	28
chr15	40998374	41021022	circ_1578	4	+	0	3	0	1
chr1	44280562	44323980	circ_1579	4	+	0	1	0	3
chr1	151214598	151215043	circ_1580	38	+	0	16	0	22
chr16	68961470	69056882	circ_1581	1	+	0	1	0	0
chr17	27857424	27861318	circ_1582	2	+	0	0	0	2
chr1	38297916	38323381	circ_1583	1	-	0	0	1	0
chr14	96986391	97000900	circ_1584	2	+	0	2	0	0
chr6	70447833	70459300	circ_1585	1	-	0	1	0	0
chr1	224553580	224559125	circ_1586	79	+	0	19	0	60
chr20	32661624	32663846	circ_1587	2	+	0	1	0	1
chrX	47069021	47072580	circ_1588	3	+	0	0	0	3
chr16	70016252	70020412	circ_1589	1	-	0	1	0	0
chr18	44660866	44662820	circ_1590	2	-	0	2	0	0
chr20	3542922	3546079	circ_1591	4	+	0	3	1	0
chr8	125332326	125343033	circ_1592	22	-	0	6	1	15
chr8	131136258	131138335	circ_1593	1	-	0	1	0	0
chr22	34000420	34022310	circ_1594	2	-	0	0	0	2
chr9	128083711	128094908	circ_1595	5	+	0	2	0	3
chr6	135679269	135749897	circ_1596	1	-	0	0	1	0
chr10	119078382	119100613	circ_1597	4	-	0	0	0	4
chr17	526772	613853	circ_1598	1	-	0	1	0	0
chr2	122145338	122159248	circ_1599	4	-	0	4	0	0
chr6	57372287	57472441	circ_1600	30	+	0	13	1	16
chr14	35871976	35873004	circ_1601	1	-	0	1	0	0
chr5	74706835	74722303	circ_1602	3	-	0	2	0	1
chrX	53672262	53675253	circ_1603	6	-	0	2	0	4
chr17	62574609	62577109	circ_1604	7	-	0	2	1	4
chr17	30315338	30315516	circ_1605	55	+	1	13	1	40
chr8	100443764	100454863	circ_1606	10	+	0	9	0	1
chr4	83795763	83803090	circ_1607	1	-	0	1	0	0
chr1	168032858	168037701	circ_1608	19	+	0	13	0	6
chr8	48701466	48707062	circ_1609	2	-	0	2	0	0
chr16	29871901	29872580	circ_1610	3	-	0	1	0	2
chr4	122071257	122075834	circ_1611	3	-	0	2	0	1
chr8	98698895	98712080	circ_1612	3	+	0	3	0	0
chr10	126799558	126799662	circ_1613	3	-	0	1	0	2
chr12	93219941	93246801	circ_1614	2	-	1	0	1	0
chr12	46633461	46637097	circ_1615	123	-	1	69	2	51
chr1	54252830	54254869	circ_1616	40	-	0	0	1	39
chr1	113119607	113126748	circ_1617	3	-	0	3	0	0
chr11	9917489	10014650	circ_1618	1	-	0	1	0	0
chr19	36583590	36585066	circ_1619	9	+	0	3	0	6
chr16	55519515	55525868	circ_1620	1	+	0	1	0	0
chr2	48692075	48725874	circ_1621	2	+	0	2	0	0
chr1	45223227	45226374	circ_1622	10	+	0	2	1	7
chr1	66713142	66731770	circ_1623	11	+	0	1	1	9
chr1	22816372	22818026	circ_1624	92	+	2	45	4	41
chr3	130405054	130405266	circ_1625	4	-	0	0	0	4
chr1	227235627	227268718	circ_1626	1	-	1	0	0	0
chr17	35600286	35602130	circ_1627	5	-	0	1	0	4
chr11	111625222	111626174	circ_1628	8	-	0	4	0	4
chr17	79813017	79813462	circ_1629	131	-	0	17	2	112
chr2	203921149	203942560	circ_1630	4	+	0	4	0	0
chr7	43503258	43519343	circ_1631	8	+	0	5	0	3
chr18	12999419	13037300	circ_1632	1	+	0	0	1	0
chr1	55590992	55591431	circ_1633	1	-	0	1	0	0
chr7	77221501	77230123	circ_1634	3	+	0	0	0	3
chr15	99465376	99486281	circ_1635	3	+	0	1	1	1
chr2	44145163	44153100	circ_1636	28	-	1	6	2	19
chr6	149997395	150001593	circ_1637	11	-	0	5	1	5
chr7	98507678	98508894	circ_1638	3	+	0	0	0	3
chr13	100188861	100193921	circ_1639	2	+	0	2	0	0
chr5	171544484	171583792	circ_1640	4	-	0	2	0	2
chr21	34974539	34975843	circ_1641	23	-	0	0	0	23
chr12	78334860	78415642	circ_1642	2	+	1	0	1	0
chr17	3480419	3481057	circ_1643	2	-	0	0	0	2
chr17	25628813	25630661	circ_1644	4	+	0	2	0	2
chr11	118638930	118651893	circ_1645	4	-	0	1	0	3
chr7	140055467	140055564	circ_1646	3	-	0	0	0	3
chr15	49528047	49584734	circ_1647	70	+	0	51	2	17
chr20	50329504	50342471	circ_1648	2	-	0	0	0	2
chr17	58342772	58372162	circ_1649	10	-	1	8	1	0
chr1	203786053	203798782	circ_1650	1	+	0	1	0	0
chr11	66288740	66291353	circ_1651	13	+	0	9	0	4
chr3	49004557	49006088	circ_1652	8	+	1	1	0	6
chr20	33969720	33981999	circ_1653	3	-	0	2	0	1
chr8	71495398	71512317	circ_1654	1	-	0	1	0	0
chr12	93202792	93221837	circ_1655	1	-	0	0	1	0
chr2	122120747	122125407	circ_1656	7	-	0	3	0	4
chr10	80921809	80976031	circ_1657	10	+	0	0	0	10
chr17	60106901	60140662	circ_1658	3	-	0	2	0	1
chr3	27363667	27394410	circ_1659	3	-	0	1	0	2
chr7	21943727	21948125	circ_1660	3	-	0	2	0	1
chr1	6038329	6046387	circ_1661	3	-	0	1	0	2
chr7	65592690	65599361	circ_1662	220	+	2	92	14	112
chr6	42559888	42574389	circ_1663	5	+	0	5	0	0
chr5	102201526	102203097	circ_1664	17	+	0	12	1	4
chr6	43096714	43112344	circ_1665	1	+	0	1	0	0
chr15	42556287	42560230	circ_1666	18	-	0	11	1	6
chr19	45368527	45377735	circ_1667	6	+	0	1	1	4
chr4	83745707	83748785	circ_1668	10	-	0	6	0	4
chr1	223991875	223994649	circ_1669	58	-	0	25	4	29
chr5	130840318	130883883	circ_1670	3	-	0	1	2	0
chr9	140458885	140470619	circ_1671	2	-	0	2	0	0
chr4	154214133	154217188	circ_1672	21	+	1	14	1	5
chr8	37964538	37972518	circ_1673	2	+	0	1	0	1
chr8	126067832	126075893	circ_1674	3	-	0	2	0	1
chr10	75286404	75299351	circ_1675	2	-	0	2	0	0
chr5	72182896	72184130	circ_1676	36	+	0	18	0	18
chr4	42024854	42025401	circ_1677	9	+	0	3	0	6
chr16	4700365	4715152	circ_1678	7	+	0	5	0	2
chr16	81050930	81053881	circ_1679	6	+	0	2	0	4
chr13	28748408	28835595	circ_1680	5	+	0	3	0	2
chr1	9795005	9795232	circ_1681	2	-	0	0	0	2
chr13	24380088	24384063	circ_1682	11	-	0	0	0	11
chr16	53189837	53243725	circ_1683	1	+	0	0	1	0
chr10	21959377	22002879	circ_1684	3	+	0	2	0	1
chr5	56152426	56161804	circ_1685	14	+	0	9	0	5
chr3	11399891	11468400	circ_1686	1050	+	6	555	21	468
chr15	59963381	59972507	circ_1687	14	-	0	13	1	0
chr19	1979909	1980016	circ_1688	2	+	0	1	0	1
chr5	70888752	70900295	circ_1689	56	+	1	30	0	25
chr17	62547701	62568074	circ_1690	8	-	1	5	0	2
chr5	139865173	139889766	circ_1691	2	+	0	0	2	0
chr12	53427589	53431406	circ_1692	3	+	0	1	0	2
chr6	25491959	25500463	circ_1693	2	+	0	0	0	2
chr2	114697535	114699936	circ_1694	16	+	0	9	1	6
chr10	14974852	14978592	circ_1695	1	-	0	1	0	0
chr1	151860748	151861849	circ_1696	2	-	0	2	0	0
chr1	243319522	243354796	circ_1697	1	-	0	0	1	0
chr9	114199219	114213835	circ_1698	4	-	0	1	1	2
chr9	35813441	35813546	circ_1699	1	-	0	0	1	0
chr12	11034815	11126320	circ_1700	5	-	0	1	0	4
chr8	25182879	25203127	circ_1701	4	+	1	3	0	0
chr2	86378419	86389202	circ_1702	7	-	0	1	0	6
chr1	156843424	156849949	circ_1703	1	+	0	1	0	0
chr15	81180034	81201647	circ_1704	1	+	0	1	0	0
chr10	27322153	27332496	circ_1705	1	-	0	0	1	0
chr1	65113483	65120486	circ_1706	1	+	0	1	0	0
chr11	93417129	93424941	circ_1707	1	+	0	0	1	0
chr3	47098310	47108608	circ_1708	59	-	0	38	7	14
chr2	209153452	209167077	circ_1709	2	+	0	2	0	0
chr1	155920089	155920273	circ_1710	1	-	0	1	0	0
chr12	117365827	117402659	circ_1711	61	+	0	30	5	26
chr11	35218292	35219793	circ_1712	18	+	0	2	2	14
chr10	99196947	99197507	circ_1713	41	-	1	17	0	23
chr5	37697756	37727147	circ_1714	4	+	0	1	0	3
chr18	34081894	34092506	circ_1715	5	+	0	1	0	4
chr17	59820373	59857762	circ_1716	20	-	1	11	0	8
chr2	233599864	233626146	circ_1717	23	+	1	15	0	7
chr5	31484987	31493400	circ_1718	2	-	0	1	0	1
chr12	30873744	30877385	circ_1719	14	-	0	2	0	12
chr16	58608512	58609033	circ_1720	20	-	0	3	1	16
chr3	31656596	31661322	circ_1721	2	+	0	0	0	2
chr3	41265511	41279567	circ_1722	5	+	0	1	0	4
chr6	151206769	151209117	circ_1723	4	+	0	0	1	3
chr1	246490502	246498776	circ_1724	70	-	0	28	1	41
chr1	151384100	151384872	circ_1725	10	-	0	3	1	6
chr12	105550503	105553926	circ_1726	3	+	0	2	0	1
chr21	26969613	26976247	circ_1727	8	-	0	4	1	3
chr4	170384393	170459062	circ_1728	3	-	0	0	2	1
chr7	92300739	92463004	circ_1729	3	-	0	0	0	3
chr4	47746418	47809064	circ_1730	3	-	1	2	0	0
chr14	31067688	31071337	circ_1731	28	+	0	10	0	18
chr21	40590077	40601362	circ_1732	7	-	0	5	1	1
chr16	14680174	14723531	circ_1733	1	-	0	1	0	0
chr15	81187330	81201647	circ_1734	21	+	0	17	0	4
chr15	69502654	69553668	circ_1735	10	+	0	9	0	1
chr2	29375550	29380213	circ_1736	6	+	0	3	0	3
chr2	214174782	214182080	circ_1737	11	+	0	0	2	9
chr6	144837364	144860579	circ_1738	1	+	0	0	1	0
chr17	17927937	17929730	circ_1739	3	-	0	1	0	2
chr2	11347851	11376088	circ_1740	1	-	0	0	1	0
chr1	155322496	155324421	circ_1741	3	-	0	3	0	0
chr2	135887564	135888291	circ_1742	2	+	0	0	0	2
chr11	85966263	85977258	circ_1743	2	+	0	0	0	2
chr17	78305805	78310178	circ_1744	4	+	0	1	1	2
chr14	93022095	93043822	circ_1745	57	+	1	19	0	37
chr9	118982215	118989831	circ_1746	3	+	0	3	0	0
chr22	42042899	42053036	circ_1747	3	+	0	1	0	2
chr10	79761954	79764646	circ_1748	12	-	0	1	0	11
chr11	102221574	102239279	circ_1749	14	+	0	8	0	6
chr17	25628813	25636298	circ_1750	2	+	0	0	0	2
chr17	57109256	57134415	circ_1751	1	-	0	1	0	0
chr19	15634503	15636369	circ_1752	1	+	0	1	0	0
chrX	135301556	135303122	circ_1753	3	-	0	2	0	1
chr2	62099216	62110683	circ_1754	6	-	0	6	0	0
chr16	88801282	88801461	circ_1755	2	-	0	0	0	2
chr13	52992126	53000201	circ_1756	15	-	0	3	0	12
chr2	9645294	9676957	circ_1757	1	-	0	1	0	0
chr1	213341200	213405598	circ_1758	3	+	0	2	0	1
chr17	526772	559193	circ_1759	1	-	0	1	0	0
chr19	45762246	45774966	circ_1760	1	+	0	1	0	0
chr3	50131152	50131308	circ_1761	2	+	0	0	0	2
chr1	207930358	207941168	circ_1762	1	+	0	1	0	0
chr9	95003137	95007353	circ_1763	1	-	0	1	0	0
chr15	69713985	69732416	circ_1764	1	+	1	0	0	0
chr13	111329320	111353902	circ_1765	4	-	0	0	0	4
chr3	119720892	119721086	circ_1766	42	-	0	6	3	33
chr11	117241795	117242182	circ_1767	4	+	0	3	0	1
chr17	5356899	5359502	circ_1768	5	-	0	2	0	3
chr14	74325518	74327360	circ_1769	4	+	0	0	0	4
chr1	165648678	165664634	circ_1770	8	-	1	4	0	3
chr4	88940609	88989213	circ_1771	3	+	0	3	0	0
chr6	111636469	111650941	circ_1772	1	-	0	1	0	0
chr1	35870623	35881315	circ_1773	5	+	0	3	0	2
chr10	124151818	124172561	circ_1774	4	+	0	3	0	1
chr1	211526580	211529810	circ_1775	9	+	0	3	0	6
chr12	123022885	123024301	circ_1776	6	+	0	1	1	4
chr5	112336780	112337371	circ_1777	14	+	0	4	4	6
chr17	48151811	48154811	circ_1778	1	+	0	1	0	0
chr11	77820487	77823816	circ_1779	1	-	0	1	0	0
chr9	131512894	131517938	circ_1780	6	-	0	5	0	1
chr5	38510565	38530768	circ_1781	3	-	0	2	1	0
chr17	41455038	41459028	circ_1782	5	-	0	2	0	3
chr16	56496445	56501205	circ_1783	1	+	0	1	0	0
chr19	11289020	11289396	circ_1784	187	-	0	76	2	109
chr1	120539619	120539955	circ_1785	2	-	0	0	1	1
chr1	149942990	149949511	circ_1786	2	-	0	0	0	2
chr6	20649523	21000603	circ_1787	1	+	0	1	0	0
chr5	64510620	64538033	circ_1788	3	-	0	2	0	1
chr19	10254441	10254663	circ_1789	34	-	0	4	0	30
chr14	64908771	64920579	circ_1790	6	+	0	4	0	2
chr6	17665469	17669259	circ_1791	87	-	2	28	2	55
chr2	234343025	234347025	circ_1792	14	+	0	7	0	7
chr7	148529725	148544397	circ_1793	76	-	0	31	3	42
chr19	33108494	33113525	circ_1794	20	-	1	4	0	15
chr18	13008454	13030607	circ_1795	1	+	0	0	1	0
chr6	147581750	147599340	circ_1796	18	+	1	7	0	10
chr12	50398017	50410502	circ_1797	2	-	0	1	0	1
chr1	92786155	92811471	circ_1798	2	+	0	2	0	0
chr7	77567026	77572103	circ_1799	1	+	0	1	0	0
chr6	73843143	73879577	circ_1800	7	+	0	3	1	3
chr10	135209216	135209771	circ_1801	7	+	0	0	0	7
chr10	128859931	128926028	circ_1802	59	+	1	35	2	21
chr16	18852886	18856973	circ_1803	84	-	1	48	1	34
chr5	179249957	179260782	circ_1804	14	+	0	8	1	5
chr9	3898690	4125941	circ_1805	3	-	0	2	0	1
chr17	74763467	74772623	circ_1806	25	+	0	14	0	11
chr8	124243539	124251384	circ_1807	41	-	2	22	0	17
chr3	138409841	138413749	circ_1808	1	-	0	0	1	0
chr9	33318728	33332500	circ_1809	3	+	0	1	0	2
chr1	236175220	236205592	circ_1810	3	-	0	1	0	2
chr6	111672878	111678328	circ_1811	2	-	0	2	0	0
chr19	45211132	45211459	circ_1812	45	+	1	40	0	4
chr11	47650504	47652639	circ_1813	6	-	0	0	0	6
chr9	124751473	124794135	circ_1814	1	-	0	1	0	0
chr17	45741524	45758035	circ_1815	4	+	1	3	0	0
chr9	117143339	117143726	circ_1816	6	-	0	1	0	5
chr1	54417658	54428082	circ_1817	2	+	0	1	0	1
chr4	140263979	140265493	circ_1818	7	+	0	1	4	2
chr15	79748439	79750787	circ_1819	6	+	0	6	0	0
chr2	71575882	71590321	circ_1820	2	+	0	2	0	0
chr2	105959304	105959680	circ_1821	3	+	0	2	0	1
chr4	13462322	13481150	circ_1822	10	-	0	5	1	4
chr8	42914234	42927450	circ_1823	11	+	0	6	0	5
chr5	173380093	173380275	circ_1824	1	+	0	1	0	0
chr12	2659108	2676960	circ_1825	4	+	0	1	0	3
chr18	66503985	66513658	circ_1826	1	+	0	0	1	0
chr4	185631225	185646216	circ_1827	1	-	0	1	0	0
chr21	47693301	47697631	circ_1828	13	-	0	6	0	7
chr6	91254270	91257896	circ_1829	1	-	0	1	0	0
chr1	176104145	176118210	circ_1830	6	-	0	1	1	4
chr5	65457936	65458420	circ_1831	5	+	0	1	0	4
chr20	42788257	42789047	circ_1832	13	-	0	4	0	9
chr19	1032390	1036561	circ_1833	11	+	0	4	1	6
chr1	205689628	205698749	circ_1834	3	-	0	1	2	0
chr12	12332743	12356334	circ_1835	2	-	0	2	0	0
chr1	247053267	247081679	circ_1836	1	-	0	1	0	0
chr1	193202122	193205486	circ_1837	25	+	0	5	2	18
chr2	9508553	9515073	circ_1838	1	+	0	1	0	0
chr8	141828375	141889736	circ_1839	41	-	0	26	0	15
chr22	43236949	43243638	circ_1840	9	-	0	2	0	7
chr8	120628504	120629803	circ_1841	6	-	0	3	0	3
chr3	48462073	48462365	circ_1842	2	-	0	0	0	2
chr15	85325887	85334114	circ_1843	1	+	0	1	0	0
chr2	105984026	106002997	circ_1844	8	-	0	7	0	1
chr11	61187420	61189080	circ_1845	2	-	0	0	0	2
chr11	32611092	32623368	circ_1846	2	+	0	1	0	1
chr16	74382764	74384636	circ_1847	15	-	0	3	0	12
chr13	25049609	25052414	circ_1848	4	-	0	3	1	0
chr14	21930508	21931926	circ_1849	14	-	0	3	0	11
chr7	138593736	138597206	circ_1850	2	-	0	0	1	1
chr12	124832370	124841352	circ_1851	11	-	0	8	0	3
chr11	122646926	122660016	circ_1852	18	+	0	8	0	10
chr11	34093272	34098189	circ_1853	86	+	1	67	6	12
chr19	13470419	13482593	circ_1854	5	-	0	2	0	3
chr5	61778927	61802184	circ_1855	1	+	0	1	0	0
chr2	61552509	61566816	circ_1856	1	-	0	1	0	0
chr14	102904358	102931626	circ_1857	3	+	0	0	0	3
chr13	77745626	77754453	circ_1858	2	-	0	1	0	1
chr15	66007815	66015286	circ_1859	1	-	0	1	0	0
chr11	107381612	107393281	circ_1860	2	-	0	0	0	2
chr13	45725821	45827105	circ_1861	1	+	0	1	0	0
chr1	28120043	28138779	circ_1862	8	+	1	2	0	5
chr6	108218852	108246136	circ_1863	2	-	1	0	1	0
chr7	6472467	6476164	circ_1864	133	-	1	64	4	64
chr3	12650264	12650834	circ_1865	4	-	0	2	0	2
chr7	90613462	90747523	circ_1866	2	+	0	1	0	1
chr13	20638590	20657916	circ_1867	2	+	0	1	1	0
chr13	114778617	114782827	circ_1868	3	-	0	2	0	1
chr15	75897490	75913397	circ_1869	8	-	0	5	2	1
chr3	169831147	169854453	circ_1870	1	-	0	1	0	0
chr10	82264483	82267130	circ_1871	9	+	0	0	2	7
chr17	35771355	35825645	circ_1872	1	+	0	1	0	0
chr2	241528759	241531567	circ_1873	3	+	0	3	0	0
chr13	52277731	52301926	circ_1874	5	+	0	1	0	4
chr12	19615443	19671047	circ_1875	1	+	0	1	0	0
chr1	150672587	150692014	circ_1876	1	-	0	0	1	0
chr1	36288462	36292436	circ_1877	10	+	0	4	0	6
chr17	64492318	64684554	circ_1878	1	+	0	0	1	0
chr6	17817250	17834302	circ_1879	2	-	0	2	0	0
chr15	90616302	90617522	circ_1880	4	+	1	3	0	0
chr15	90137645	90138842	circ_1881	5	+	0	2	0	3
chr3	135820848	135825164	circ_1882	8	+	0	5	0	3
chr11	123484162	123485543	circ_1883	3	+	0	0	0	3
chr11	12901254	12923660	circ_1884	8	+	0	3	1	4
chr11	108106396	108119829	circ_1885	7	+	0	7	0	0
chr16	46637450	46642301	circ_1886	1	-	0	0	1	0
chr5	80419460	80476100	circ_1887	3	+	0	0	0	3
chr5	177570942	177574884	circ_1888	1	+	0	1	0	0
chr1	240421244	240458183	circ_1889	9	+	0	5	1	3
chr16	18839352	18841691	circ_1890	5	-	0	3	0	2
chr2	240158288	240274613	circ_1891	16	-	0	4	0	12
chr2	61710091	61717911	circ_1892	100	-	2	61	9	28
chr1	78195544	78205102	circ_1893	6	-	1	2	3	0
chr3	128979175	128982842	circ_1894	4	+	0	2	0	2
chr11	117023156	117034608	circ_1895	323	+	7	187	11	118
chr15	57554291	57555472	circ_1896	3	+	0	0	0	3
chr16	57100445	57108595	circ_1897	5	+	0	2	0	3
chr6	26839902	26856976	circ_1898	3	-	0	1	0	2
chr18	21698088	21705514	circ_1899	6	+	0	2	0	4
chr2	58350235	58373609	circ_1900	5	+	0	2	0	3
chr2	152293340	152300223	circ_1901	2	+	0	2	0	0
chr11	77394754	77404656	circ_1902	125	-	2	46	2	75
chr6	144747422	144750877	circ_1903	2	+	0	1	0	1
chr20	35127990	35154409	circ_1904	15	+	0	4	1	10
chr1	151630710	151634746	circ_1905	3	+	0	3	0	0
chr7	131060182	131073731	circ_1906	5	+	0	1	4	0
chr3	44986659	45000952	circ_1907	28	-	0	8	0	20
chr10	127413886	127414407	circ_1908	3	+	0	1	0	2
chr4	79799887	79808438	circ_1909	5	+	0	0	0	5
chr15	66727364	66729230	circ_1910	93	+	0	45	2	46
chr14	76173360	76174050	circ_1911	1	+	0	1	0	0
chr22	44127578	44131873	circ_1912	2	-	0	0	0	2
chr1	70650467	70654956	circ_1913	17	-	0	6	1	10
chr12	118472790	118473129	circ_1914	5	-	0	0	0	5
chr17	38186000	38209888	circ_1915	2	-	0	2	0	0
chr1	8525984	8601377	circ_1916	3	-	0	3	0	0
chr9	86292641	86293514	circ_1917	409	-	3	193	6	207
chr18	48584494	48586286	circ_1918	37	+	0	13	0	24
chr15	60648117	60674640	circ_1919	17	-	1	5	0	11
chr16	4718265	4727573	circ_1920	4	+	0	0	0	4
chr8	141810557	141900868	circ_1921	53	-	1	39	1	12
chr15	50330964	50339661	circ_1922	3	-	0	3	0	0
chr19	50002768	50040462	circ_1923	1	+	0	0	1	0
chr13	41890981	41894960	circ_1924	13	+	0	7	2	4
chr9	127300370	127302466	circ_1925	7	-	0	1	0	6
chr18	12493070	12535600	circ_1926	2	-	0	2	0	0
chr9	140001140	140002114	circ_1927	1	+	0	0	1	0
chr11	3792977	3794969	circ_1928	16	-	0	6	1	9
chr10	105371337	105386959	circ_1929	16	-	0	7	0	9
chr1	173799797	173819617	circ_1930	1	+	0	1	0	0
chr12	50059614	50062337	circ_1931	38	-	0	10	2	26
chr2	61722589	61726048	circ_1932	21	-	2	14	1	4
chr15	86227971	86253876	circ_1933	5	+	0	3	2	0
chr8	71060507	71069475	circ_1934	1	-	0	1	0	0
chr10	69692353	69773943	circ_1935	5	-	1	3	1	0
chr3	124044826	124053342	circ_1936	3	+	0	1	0	2
chr9	5762540	5765798	circ_1937	2	+	0	1	1	0
chr1	150202905	150204264	circ_1938	67	-	0	20	5	42
chr2	27820933	27830906	circ_1939	7	+	0	6	0	1
chr10	5808456	5810347	circ_1940	3	-	0	0	0	3
chr15	22862934	22870003	circ_1941	2	+	0	2	0	0
chr3	134214137	134226128	circ_1942	8	+	0	3	0	5
chr6	25963276	25972327	circ_1943	3	+	0	0	0	3
chr1	39321379	39322754	circ_1944	2	-	0	0	0	2
chr12	99042096	99043462	circ_1945	9	+	1	7	0	1
chr9	115171186	115181238	circ_1946	1	+	0	1	0	0
chr9	127915811	127920661	circ_1947	6	-	0	3	0	3
chr1	19510304	19528309	circ_1948	1	-	0	1	0	0
chr2	242265407	242287606	circ_1949	5	+	0	1	0	4
chr20	43138531	43140009	circ_1950	2	-	0	1	1	0
chr7	6085701	6089676	circ_1951	17	-	1	7	3	6
chr2	239096771	239102972	circ_1952	3	-	0	0	0	3
chr14	67812484	67817407	circ_1953	4	-	0	3	0	1
chr17	48540516	48540913	circ_1954	1	+	0	1	0	0
chr1	32381495	32385259	circ_1955	1316	-	50	908	85	273
chr3	136162128	136221621	circ_1956	6	-	1	4	1	0
chr4	144380537	144387378	circ_1957	2	+	0	2	0	0
chr10	102296167	102305806	circ_1958	1	+	0	1	0	0
chr1	151611363	151611595	circ_1959	79	+	1	14	4	60
chr9	19296005	19316837	circ_1960	2	+	0	0	0	2
chr10	104459129	104465246	circ_1961	3	-	0	2	0	1
chr3	69058787	69074863	circ_1962	1	-	0	1	0	0
chr3	125032151	125050082	circ_1963	660	-	3	365	16	276
chr22	41738532	41739580	circ_1964	275	+	1	118	2	154
chr15	39885200	39886641	circ_1965	1	+	0	1	0	0
chr2	39535083	39542529	circ_1966	2	-	0	2	0	0
chr18	45391429	45396935	circ_1967	78	-	0	51	3	24
chr7	2296508	2297438	circ_1968	9	-	0	3	0	6
chr14	23375403	23380612	circ_1969	133	-	1	60	7	65
chr3	125216184	125216827	circ_1970	3	-	0	0	0	3
chr14	36190893	36211771	circ_1971	1	-	0	0	1	0
chr11	4132830	4133292	circ_1972	7	+	0	0	1	6
chr7	21942595	21948125	circ_1973	2	-	0	2	0	0
chr1	109773499	109774408	circ_1974	33	+	1	16	2	14
chr4	159789253	159791621	circ_1975	5	+	0	1	0	4
chr2	122488468	122493326	circ_1976	1	-	0	1	0	0
chr17	5117344	5118588	circ_1977	7	+	0	0	0	7
chr7	129662158	129679387	circ_1978	4	-	0	2	0	2
chr1	181018187	181019422	circ_1979	3	+	0	3	0	0
chr1	38446257	38450451	circ_1980	5	-	1	0	0	4
chr1	151288048	151288985	circ_1981	195	-	4	112	2	77
chr1	226055587	226065294	circ_1982	1	-	0	1	0	0
chr11	68540732	68562379	circ_1983	3	-	1	1	0	1
chr8	30546677	30550572	circ_1984	3	-	0	0	0	3
chr18	21644103	21663045	circ_1985	418	+	13	281	16	108
chr11	62620381	62620507	circ_1986	1	-	0	0	1	0
chr16	12093153	12146079	circ_1987	1	+	0	0	1	0
chr21	37635843	37642455	circ_1988	4	+	0	0	0	4
chr1	51868106	51913807	circ_1989	6	-	0	5	1	0
chr17	49048067	49067233	circ_1990	1	-	0	1	0	0
chr9	101507840	101513378	circ_1991	4	-	0	0	0	4
chr5	72183904	72185784	circ_1992	7	+	0	3	2	2
chr12	109629417	109650741	circ_1993	1	+	0	1	0	0
chr15	94841429	94858866	circ_1994	38	+	0	27	0	11
chr15	51233862	51260574	circ_1995	1	+	0	0	1	0
chr7	35903161	35913385	circ_1996	6	+	0	3	1	2
chr2	11905658	11945282	circ_1997	1	+	0	1	0	0
chr12	104705067	104721449	circ_1998	22	+	0	13	3	6
chr6	105219067	105219949	circ_1999	7	-	0	3	0	4
[truncated: 36,307 more rows]
