# Supplementary material for: Improved circRNA Identification by Combining Prediction Algorithms
Source: Front Cell Dev Biol. 2018 Mar 5;6:20. doi: 10.3389/fcell.2018.00020 (PMC5844931; doi:10.3389/fcell.2018.00020)
Supplement: Supplementary file 2 [file Presentation2.ZIP › mapsplice.bed]

#chrom	start	end	name	score	strand	SRR444655.circular_RNAs.txt_circReads	SRR444974.circular_RNAs.txt_circReads	SRR444975.circular_RNAs.txt_circReads	SRR445016.circular_RNAs.txt_circReads
chr14	68290259	68301913	circ_1	27	+	0	4	0	23
chr15	65756099	65766626	circ_2	6	-	0	3	0	3
chr4	57344545	57349436	circ_3	7	+	0	7	0	0
chr1	89206671	89226059	circ_4	5	+	0	5	0	0
chr11	103270391	103306760	circ_5	4	+	0	4	0	0
chr6	116979966	116982009	circ_6	8	-	0	0	0	8
chr7	128040149	128041170	circ_7	13	-	0	5	0	8
chr12	69090599	69096564	circ_8	4	+	0	0	0	4
chr4	183812556	183815758	circ_9	29	-	0	5	0	24
chr1	108697605	108728576	circ_10	9	-	0	9	0	0
chr3	52445045	52448603	circ_11	4	+	0	0	0	4
chr15	89811630	89820122	circ_12	3	+	0	3	0	0
chr3	186961272	186968117	circ_13	15	-	0	5	0	10
chr2	106739426	106746234	circ_14	17	-	0	4	0	13
chr7	26724355	26729981	circ_15	3	-	0	0	0	3
chr12	120138550	120142260	circ_16	4	-	0	0	0	4
chr1	10331560	10336457	circ_17	13	+	0	4	0	9
chr3	47777524	47814426	circ_18	12	-	0	7	0	5
chr11	14482732	14498561	circ_19	3	-	0	3	0	0
chr13	42352121	42407667	circ_20	8	-	0	8	0	0
chr6	57058640	57075243	circ_21	116	-	0	95	9	12
chr7	140158807	140171811	circ_22	3	-	0	3	0	0
chr1	28165210	28169841	circ_23	10	+	0	6	0	4
chr12	112641440	112657293	circ_24	3	-	0	3	0	0
chr13	23927924	23945304	circ_25	257	-	4	223	11	19
chr4	99273627	99325753	circ_26	4	+	0	4	0	0
chr16	89371614	89374137	circ_27	10	-	0	4	0	6
chr9	20448121	20456784	circ_28	56	-	0	14	5	37
chr1	58971732	59000003	circ_29	13	-	0	10	0	3
chr10	103716354	103717489	circ_30	28	-	0	10	0	18
chr1	93592789	93595005	circ_31	9	+	0	0	0	9
chr8	103339970	103357773	circ_32	7	-	0	4	0	3
chr2	26321531	26332775	circ_33	19	+	0	9	0	10
chr17	57814814	57851246	circ_34	27	+	0	22	0	5
chr20	30366616	30370193	circ_35	6	+	0	0	0	6
chr15	41361768	41372102	circ_36	11	-	0	11	0	0
chr11	20075626	20089944	circ_37	8	+	0	3	0	5
chr3	33093250	33110462	circ_38	6	-	0	0	0	6
chr12	72012112	72014095	circ_39	4	-	0	4	0	0
chr10	95069777	95072967	circ_40	4	-	0	4	0	0
chr13	113960800	113964177	circ_41	5	+	0	0	0	5
chr22	35817454	35819183	circ_42	4	-	0	4	0	0
chr8	48798505	48800266	circ_43	3	-	0	0	0	3
chr15	43748090	43762264	circ_44	7	-	0	4	3	0
chr10	15838099	15889942	circ_45	16	-	0	10	0	6
chr3	44822377	44841929	circ_46	7	+	0	0	0	7
chr6	151277131	151286173	circ_47	34	+	0	16	0	18
chr10	22171211	22209892	circ_48	6	-	0	6	0	0
chr1	155891166	155899631	circ_49	3	-	0	3	0	0
chr10	12139683	12162266	circ_50	6	+	0	6	0	0
chr10	103699620	103717489	circ_51	86	-	0	33	11	42
chr15	83819967	83832827	circ_52	65	-	0	51	6	8
chr9	35228012	35259047	circ_53	4	+	0	4	0	0
chr9	37495166	37498221	circ_54	33	+	0	8	0	25
chr11	102056749	102080295	circ_55	36	+	0	16	0	20
chr19	33135231	33137521	circ_56	8	-	0	0	0	8
chr3	57827026	57835543	circ_57	63	+	0	33	0	30
chr10	116331056	116361720	circ_58	6	-	0	6	0	0
chr15	55669147	55670574	circ_59	5	-	0	5	0	0
chr20	35826800	35838568	circ_60	7	+	0	7	0	0
chr5	132400672	132412590	circ_61	25	+	0	20	0	5
chr1	32096151	32101123	circ_62	5	-	0	5	0	0
chr1	10177517	10190871	circ_63	7	+	0	7	0	0
chr12	102173930	102190540	circ_64	4	-	0	4	0	0
chr2	17912345	17927218	circ_65	16	-	0	13	0	3
chr3	57893611	57899002	circ_66	4	+	0	4	0	0
chr2	36586047	36669878	circ_67	293	+	0	148	19	126
chr18	21946856	21957499	circ_68	12	-	0	4	0	8
chr4	7000812	7006651	circ_69	12	+	0	8	0	4
chr14	20863609	20864889	circ_70	16	-	0	8	0	8
chr15	59494525	59502799	circ_71	3	-	0	0	0	3
chr3	100034943	100038048	circ_72	9	+	0	9	0	0
chr11	89947186	89951352	circ_73	3	-	0	0	0	3
chr10	95443813	95447206	circ_74	14	-	0	14	0	0
chr12	109996901	110002981	circ_75	4	-	0	4	0	0
chr18	20945598	20953727	circ_76	5	-	0	0	0	5
chr10	31749966	31784767	circ_77	5	+	0	5	0	0
chr1	155885664	155887463	circ_78	3	-	0	0	0	3
chr12	104705068	104709674	circ_79	13	+	0	5	0	8
chr11	131988922	132016408	circ_80	4	+	0	4	0	0
chr2	208589524	208591600	circ_81	11	+	0	4	0	7
chr19	30471066	30477324	circ_82	16	+	0	12	0	4
chr21	44270151	44279832	circ_83	4	-	0	0	0	4
chr3	149260122	149290787	circ_84	7	-	0	0	0	7
chr4	83891480	83900159	circ_85	67	-	0	36	0	31
chr2	24787164	24807429	circ_86	17	+	0	0	0	17
chr14	71880665	72043304	circ_87	7	+	0	4	0	3
chr8	141549419	141551457	circ_88	31	-	0	16	0	15
chr11	35333745	35339063	circ_89	4	-	0	4	0	0
chr14	50666409	50671127	circ_90	14	-	0	5	0	9
chr12	111923075	111924628	circ_91	52	-	0	16	0	36
chr14	64905814	64908171	circ_92	41	+	0	20	0	21
chr13	21955573	21995303	circ_93	3	-	0	3	0	0
chr7	73649862	73661093	circ_94	10	-	0	0	0	10
chr1	173725062	173726298	circ_95	6	+	0	0	0	6
chr6	42224466	42225939	circ_96	3	-	0	0	0	3
chr9	4286038	4292532	circ_97	3	-	0	0	0	3
chr13	99536067	99537346	circ_98	9	-	0	0	0	9
chr18	21095820	21096387	circ_99	10	+	0	5	0	5
chr10	75204483	75214247	circ_100	3	-	0	3	0	0
chr20	32957200	32996598	circ_101	10	+	0	4	0	6
chr10	104352339	104357050	circ_102	8	+	0	3	0	5
chr3	120469370	120469847	circ_103	45	+	0	33	4	8
chr5	172507588	172539382	circ_104	3	+	0	3	0	0
chr13	22088492	22122056	circ_105	14	-	0	5	0	9
chr2	33572434	33614373	circ_106	3	+	0	3	0	0
chr3	9870644	9871079	circ_107	5	+	0	0	0	5
chr16	53859776	53860403	circ_108	6	+	0	6	0	0
chr9	140076334	140077576	circ_109	3	-	0	3	0	0
chr17	19554860	19561175	circ_110	5	+	0	5	0	0
chr17	80540617	80545148	circ_111	8	+	0	3	0	5
chr12	45814854	45816845	circ_112	15	+	0	6	0	9
chr7	105103068	105108910	circ_113	29	-	0	19	0	10
chr14	58785260	58796887	circ_114	64	+	0	37	6	21
chr15	29212400	29213952	circ_115	4	+	0	0	0	4
chr18	57133971	57139001	circ_116	23	-	0	9	0	14
chr10	88849319	88852411	circ_117	6	-	0	6	0	0
chr2	55870293	55871855	circ_118	35	-	0	15	0	20
chr1	78201741	78205102	circ_119	4	-	0	4	0	0
chr1	109538202	109554340	circ_120	3	-	0	3	0	0
chr12	50860742	50867950	circ_121	4	+	0	0	0	4
chr10	80961341	80976031	circ_122	51	+	0	14	0	37
chr12	32866143	32875567	circ_123	14	+	0	9	0	5
chr3	172499953	172504364	circ_124	21	+	0	16	0	5
chr18	54426096	54448887	circ_125	214	+	0	77	7	130
chr16	30744601	30745329	circ_126	30	+	0	12	0	18
chr5	149900430	149901329	circ_127	72	+	0	26	0	46
chr17	42929777	42932372	circ_128	9	-	0	4	0	5
chr3	196626537	196630481	circ_129	41	+	0	22	0	19
chr5	9108252	9238002	circ_130	3	-	0	3	0	0
chr7	105099615	105105861	circ_131	43	-	0	20	0	23
chr17	42225226	42226395	circ_132	8	+	0	5	0	3
chr11	32610140	32611187	circ_133	38	+	0	18	0	20
chr8	95879368	95888717	circ_134	5	+	0	5	0	0
chr15	86278223	86279365	circ_135	3	+	0	0	0	3
chr19	34922766	34929671	circ_136	83	+	0	51	0	32
chr10	89516546	89536184	circ_137	3	-	0	3	0	0
chrY	2819679	2822038	circ_138	25	+	0	10	0	15
chr3	149563798	149613347	circ_139	25	+	0	15	0	10
chr11	17895054	17899791	circ_140	3	-	0	0	0	3
chr15	57554292	57555472	circ_141	3	+	0	0	0	3
chr7	43490427	43532779	circ_142	5	+	0	5	0	0
chr1	233334685	233363117	circ_143	19	-	0	9	0	10
chr2	75348055	75350093	circ_144	3	+	0	3	0	0
chr16	57100446	57108595	circ_145	4	+	0	0	0	4
chr12	49722710	49723237	circ_146	17	+	0	5	0	12
chr17	4192525	4200109	circ_147	12	-	0	5	0	7
chr11	32611093	32617593	circ_148	44	+	0	26	5	13
chr15	43102812	43122276	circ_149	17	-	0	11	0	6
chr12	19406874	19410471	circ_150	10	+	0	4	0	6
chr1	70758071	70771973	circ_151	41	-	0	26	6	9
chr2	232081351	232104754	circ_152	37	+	0	19	0	18
chr9	140458886	140459606	circ_153	40	-	0	11	3	26
chr20	33603811	33609159	circ_154	13	-	0	7	0	6
chr8	33361266	33367450	circ_155	3	-	0	0	0	3
chr10	13633768	13634688	circ_156	3	+	0	0	0	3
chr1	100515465	100535241	circ_157	68	+	0	40	3	25
chr20	31967267	31984890	circ_158	16	-	0	10	0	6
chr3	133901846	133914026	circ_159	20	-	0	14	0	6
chr17	62574610	62602758	circ_160	31	-	0	14	0	17
chr9	101507841	101533328	circ_161	6	-	0	6	0	0
chr8	99761504	99787047	circ_162	10	-	0	6	0	4
chr6	160205698	160206528	circ_163	12	-	0	3	0	9
chr1	176104146	176118210	circ_164	7	-	0	0	0	7
chr10	1118056	1142186	circ_165	4	+	0	4	0	0
chr16	53844052	53860403	circ_166	3	+	0	0	0	3
chr17	73913813	73914350	circ_167	3	-	0	3	0	0
chr1	1735858	1737977	circ_168	385	-	0	122	7	256
chr1	145596904	145598616	circ_169	3	-	0	3	0	0
chr20	60900372	60906185	circ_170	3	-	0	3	0	0
chr12	3042584	3047451	circ_171	5	+	0	5	0	0
chr5	139819704	139828890	circ_172	154	+	0	96	5	53
chr2	214174783	214182080	circ_173	11	+	0	0	0	11
chr2	102033996	102038934	circ_174	493	-	0	185	17	291
chr16	18830824	18839490	circ_175	22	-	0	7	0	15
chr11	19840721	19864469	circ_176	3	+	0	0	0	3
chr16	69189774	69202901	circ_177	13	+	0	6	0	7
chr8	107617010	107617704	circ_178	42	+	0	11	0	31
chr12	125441237	125441681	circ_179	5	-	0	0	0	5
chr9	112957155	112960854	circ_180	29	+	0	10	0	19
chr7	99948875	99952863	circ_181	4	+	0	0	0	4
chr3	65346874	65350621	circ_182	3	-	0	3	0	0
chr9	116982071	116994146	circ_183	4	+	0	4	0	0
chr22	41660668	41670731	circ_184	39	-	0	13	0	26
chr8	131226802	131302384	circ_185	8	-	0	8	0	0
chr3	157210976	157213295	circ_186	4	-	0	0	0	4
chr3	183695305	183696439	circ_187	15	-	0	4	0	11
chr2	170780439	170789518	circ_188	3	+	0	3	0	0
chr10	101728872	101731891	circ_189	58	-	0	20	0	38
chr10	5944983	5951257	circ_190	7	+	0	3	0	4
chr16	89371614	89383483	circ_191	102	-	0	49	5	48
chr6	43514308	43523701	circ_192	4	-	0	0	0	4
chr1	54048326	54065951	circ_193	4	-	0	0	0	4
chr12	27143383	27152609	circ_194	34	-	0	12	0	22
chr6	43527915	43528744	circ_195	5	-	0	0	0	5
chr16	68900982	68914533	circ_196	31	+	0	14	0	17
chr2	37463239	37465010	circ_197	10	+	0	5	0	5
chr5	64483843	64492978	circ_198	28	-	0	5	0	23
chr3	137928659	137942575	circ_199	23	+	0	18	0	5
chr4	160159961	160164943	circ_200	10	+	0	6	0	4
chr3	9792629	9800970	circ_201	6	+	0	6	0	0
chr19	9677012	9678851	circ_202	4	-	0	4	0	0
chr9	95402992	95414921	circ_203	3	-	0	3	0	0
chr9	135153457	135156961	circ_204	12	-	0	4	0	8
chr15	41988273	41989221	circ_205	4	+	0	4	0	0
chr10	120931894	120934104	circ_206	6	-	0	0	0	6
chr1	28374894	28384605	circ_207	3	-	0	3	0	0
chr20	3845436	3846308	circ_208	5	+	0	0	0	5
chr7	29976172	30008684	circ_209	16	-	0	6	0	10
chr13	25887021	25895231	circ_210	4	+	0	4	0	0
chr7	44245984	44247091	circ_211	3	+	0	0	0	3
chr8	132952746	132982890	circ_212	37	+	0	21	0	16
chr2	37283583	37284623	circ_213	14	-	0	6	0	8
chr14	103425968	103430987	circ_214	16	-	0	5	0	11
chr20	20003100	20007563	circ_215	5	+	0	0	0	5
chr3	47742768	47770584	circ_216	3	-	0	3	0	0
chr9	33960824	34017187	circ_217	5	-	0	0	5	0
chr18	74587448	74593468	circ_218	11	+	0	6	0	5
chr5	14286980	14316852	circ_219	31	+	0	19	0	12
chr2	29149334	29158473	circ_220	8	+	0	4	0	4
chr5	94114815	94259726	circ_221	10	-	0	7	3	0
chr20	2842451	2843580	circ_222	7	+	0	4	0	3
chr22	18171752	18178976	circ_223	4	+	0	0	0	4
chr8	12948827	12960362	circ_224	3	-	0	3	0	0
chr20	3781618	3782035	circ_225	13	+	0	7	0	6
chr11	95546096	95552068	circ_226	24	+	0	13	0	11
chr10	31661947	31750166	circ_227	234	+	0	149	9	76
chr17	37579580	37588269	circ_228	4	-	0	0	0	4
chr1	29609188	29611381	circ_229	27	+	0	14	0	13
chr22	23437434	23438605	circ_230	53	+	0	34	0	19
chr6	111732683	111737675	circ_231	3	-	0	3	0	0
chr14	39746138	39764233	circ_232	6	+	0	6	0	0
chr5	138286860	138287573	circ_233	6	-	0	6	0	0
chr8	37704372	37704693	circ_234	14	-	0	4	0	10
chr1	23356962	23366927	circ_235	5	+	0	5	0	0
chr12	90013776	90029028	circ_236	3	-	0	0	3	0
chr4	83799883	83802075	circ_237	60	-	0	28	0	32
chr1	145594039	145595220	circ_238	93	-	0	34	0	59
chr21	37610899	37612253	circ_239	4	+	0	0	0	4
chr6	30548183	30550284	circ_240	9	+	0	0	0	9
chr1	41651793	41660071	circ_241	21	-	0	11	0	10
chr9	114332371	114351662	circ_242	5	-	0	5	0	0
chr10	51579128	51581378	circ_243	69	+	0	36	0	33
chr5	102601609	102612098	circ_244	11	+	0	6	0	5
chr1	24857708	24859744	circ_245	22	+	0	7	0	15
chr3	49884958	49885633	circ_246	31	-	0	8	0	23
chr3	185316200	185327138	circ_247	3	+	0	0	0	3
chr12	1038930	1039310	circ_248	13	-	0	4	0	9
chr12	121002875	121003332	circ_249	3	+	0	0	0	3
chr14	74364774	74370813	circ_250	11	+	0	0	0	11
chr2	54101476	54112912	circ_251	12	-	0	5	0	7
chr15	50905904	50920446	circ_252	4	-	0	4	0	0
chr12	20769164	20787990	circ_253	5	+	0	5	0	0
chr12	132631826	132633440	circ_254	3	+	0	3	0	0
chrY	21094629	21095361	circ_255	22	-	0	3	0	19
chr7	132973676	133314894	circ_256	3	+	0	0	0	3
chr1	78381740	78383958	circ_257	8	+	0	0	8	0
chr20	47869257	47870348	circ_258	4	-	0	0	0	4
chr18	9195549	9221997	circ_259	30	+	0	13	10	7
chr2	29375551	29390406	circ_260	20	+	0	14	0	6
chr12	125451339	125451764	circ_261	18	-	0	7	0	11
chr3	138382748	138413749	circ_262	3	-	0	0	0	3
chr1	21137231	21139732	circ_263	11	-	0	0	0	11
chr15	65471272	65472560	circ_264	5	-	0	0	0	5
chr18	8714137	8720494	circ_265	9	+	0	9	0	0
chr21	30693542	30702014	circ_266	154	+	0	100	41	13
chr3	15736246	15737752	circ_267	4	-	0	0	0	4
chr3	49736909	49738142	circ_268	23	+	0	10	5	8
chr1	156168784	156170263	circ_269	3	+	0	3	0	0
chr8	62550506	62566219	circ_270	8	-	0	8	0	0
chr2	32858943	32865477	circ_271	30	+	0	13	0	17
chr8	98703180	98718978	circ_272	3	+	0	3	0	0
chr7	32528861	32530378	circ_273	13	-	0	9	0	4
chr12	120651645	120652020	circ_274	36	-	0	0	0	36
chr7	44714010	44714867	circ_275	128	+	0	33	0	95
chr4	71816417	71841003	circ_276	12	+	0	7	0	5
chr16	81385188	81411307	circ_277	28	+	0	13	0	15
chr1	53699214	53701307	circ_278	5	-	0	5	0	0
chr19	4702191	4702614	circ_279	8	-	0	8	0	0
chr2	207988498	207989128	circ_280	9	-	0	3	0	6
chr3	122180071	122215417	circ_281	6	-	0	0	0	6
chr12	101790177	101799759	circ_282	38	-	0	26	0	12
chr19	4688769	4690969	circ_283	7	-	0	7	0	0
chr5	175716657	175751760	circ_284	4	+	0	4	0	0
chr16	84879392	84884289	circ_285	6	+	0	0	0	6
chr2	53921021	53978078	circ_286	13	-	0	13	0	0
chr11	85711686	85714494	circ_287	5	-	0	0	0	5
chrX	23748644	23754133	circ_288	8	-	0	0	0	8
chr20	31376660	31380576	circ_289	155	+	0	43	4	108
chr14	80993213	80997230	circ_290	14	-	0	0	0	14
chr11	581492	592674	circ_291	4	+	0	4	0	0
chr11	68527693	68529155	circ_292	3	-	0	3	0	0
chr16	67100585	67116242	circ_293	5	+	0	0	0	5
chr10	35805451	35842113	circ_294	13	+	0	4	0	9
chr17	56078850	56082402	circ_295	4	-	0	4	0	0
chr12	112087743	112098479	circ_296	5	-	0	5	0	0
chr2	69573036	69583689	circ_297	25	-	0	10	0	15
chr10	882343	890995	circ_298	24	-	0	13	0	11
chr4	3088670	3109150	circ_299	10	+	0	5	0	5
chr12	50392924	50400419	circ_300	6	-	0	3	0	3
chr14	61482622	61512885	circ_301	4	+	0	4	0	0
chr3	10251273	10255232	circ_302	7	+	0	3	0	4
chr1	225600156	225607500	circ_303	3	-	0	3	0	0
chrY	15466883	15481229	circ_304	13	-	0	13	0	0
chr1	171537386	171544267	circ_305	78	+	0	40	0	38
chr1	42730786	42744343	circ_306	68	-	0	29	11	28
chr7	127344893	127361454	circ_307	72	+	0	35	0	37
chr14	71443659	71455416	circ_308	3	+	0	3	0	0
chr3	43602712	43607219	circ_309	7	-	0	0	0	7
chr15	63824846	63829355	circ_310	27	+	0	13	0	14
chr9	127733649	127762269	circ_311	13	-	0	9	0	4
chr13	45976410	45980112	circ_312	5	-	0	5	0	0
chr1	20097801	20113610	circ_313	12	-	0	6	0	6
chr17	43314648	43316432	circ_314	53	+	0	13	0	40
chr17	37863243	37866734	circ_315	7	+	0	7	0	0
chr16	68321649	68325564	circ_316	11	+	0	5	0	6
chr10	128768966	128785881	circ_317	10	+	0	7	0	3
chrX	77126305	77135110	circ_318	10	-	0	7	0	3
chr6	157405796	157431695	circ_319	125	+	0	63	3	59
chr7	92881966	92905617	circ_320	3	+	0	3	0	0
chr8	22463249	22465578	circ_321	14	+	0	8	0	6
chr15	66034053	66048810	circ_322	3	-	0	3	0	0
chr2	20507739	20531698	circ_323	3	-	0	3	0	0
chr6	57072426	57075243	circ_324	13	-	0	6	0	7
chr10	135111456	135116484	circ_325	4	-	0	4	0	0
chr15	73052748	73064186	circ_326	4	-	0	0	0	4
chr15	76576098	76585041	circ_327	81	-	0	52	0	29
chr1	180366651	180399397	circ_328	12	-	0	12	0	0
chr2	197986056	197987516	circ_329	3	-	0	0	0	3
chr5	175906189	175913490	circ_330	4	-	0	0	0	4
chr10	1149542	1151207	circ_331	37	+	0	18	0	19
chr3	195780289	195803993	circ_332	4	-	0	4	0	0
chr16	23113640	23120102	circ_333	6	-	0	6	0	0
chr19	38262204	38264391	circ_334	5	-	0	0	0	5
chr5	137320946	137324004	circ_335	763	-	0	394	42	327
chr14	55625240	55629793	circ_336	3	-	0	0	0	3
chr5	126140468	126168493	circ_337	5	+	0	5	0	0
chr7	65743940	65751696	circ_338	12	+	0	0	0	12
chr2	61343114	61345251	circ_339	7	+	0	4	0	3
chr2	238296225	238296827	circ_340	25	-	0	13	0	12
chr4	108603171	108622441	circ_341	322	-	0	166	6	150
chr14	104135848	104143860	circ_342	37	+	0	20	0	17
chr13	101039023	101077985	circ_343	6	+	0	3	0	3
chr5	80419458	80422982	circ_344	19	+	0	0	0	19
chr17	26495474	26512291	circ_345	4	+	0	0	0	4
chr8	77746589	77755007	circ_346	3	+	0	0	0	3
chr10	27047991	27059274	circ_347	4	-	0	4	0	0
chr3	197710814	197723153	circ_348	3	+	0	3	0	0
chr1	27440282	27440777	circ_349	10	-	0	3	0	7
chr6	56564451	56600087	circ_350	20	-	0	7	4	9
chr17	35936439	35939530	circ_351	20	-	0	3	0	17
chr2	97519138	97520178	circ_352	9	-	0	5	0	4
chr13	21987791	21999817	circ_353	19	-	0	13	3	3
chr12	54737009	54741835	circ_354	9	+	0	4	0	5
chr5	78914470	78915906	circ_355	7	+	0	7	0	0
chr3	50150816	50151684	circ_356	39	+	0	18	0	21
chr9	91660649	91661909	circ_357	4	-	0	4	0	0
chr8	72964774	72988862	circ_358	254	+	0	146	4	104
chr1	118454616	118463047	circ_359	4	-	0	4	0	0
chr19	10254442	10257200	circ_360	5	-	0	0	0	5
chr1	243433394	243449699	circ_361	11	+	0	4	0	7
chr10	70723047	70726959	circ_362	19	+	0	12	0	7
chr9	19086732	19096767	circ_363	3	-	0	3	0	0
chr6	151265622	151266677	circ_364	6	+	0	0	0	6
chr3	196443729	196460686	circ_365	8	+	0	8	0	0
chr1	33058532	33060824	circ_366	5	+	0	5	0	0
chr7	66236870	66240380	circ_367	212	+	0	74	15	123
chr7	132989921	133002144	circ_368	5	+	0	5	0	0
chr14	71492834	71502874	circ_369	53	+	0	34	5	14
chr2	15555670	15567918	circ_370	19	-	0	14	0	5
chr21	26969614	26976247	circ_371	9	-	0	5	0	4
chr20	43135468	43141635	circ_372	11	-	0	7	0	4
chr14	81952016	81956809	circ_373	4	-	0	4	0	0
chr18	9583115	9595100	circ_374	445	-	0	306	11	128
chr9	20907149	20933131	circ_375	41	+	0	22	0	19
chr7	78531813	78629646	circ_376	4	-	0	4	0	0
chr19	33406243	33409245	circ_377	118	-	0	42	0	76
chr21	16386665	16415895	circ_378	868	-	0	120	31	717
chr8	16955967	16977910	circ_379	7	+	0	7	0	0
chr19	10262074	10267185	circ_380	13	-	0	7	0	6
chr10	120819114	120820356	circ_381	3	-	0	0	0	3
chr4	184114752	184117077	circ_382	9	+	0	0	0	9
chr10	69792535	69826974	circ_383	7	-	0	7	0	0
chr11	10500073	10503772	circ_384	12	+	0	5	0	7
chr1	176132005	176133027	circ_385	24	-	0	0	0	24
chr10	14968842	14977563	circ_386	11	-	0	5	0	6
chr6	42641529	42647570	circ_387	3	+	0	0	0	3
chr13	41826781	41835011	circ_388	3	-	0	3	0	0
chr2	46203568	46211819	circ_389	82	+	0	38	0	44
chr1	223987601	223991154	circ_390	7	-	0	0	0	7
chr12	121220458	121229360	circ_391	12	-	0	3	0	9
chr1	1756836	1779968	circ_392	4	-	0	4	0	0
chr6	13579683	13584457	circ_393	45	+	0	20	0	25
chr5	38991051	39021238	circ_394	291	-	0	138	8	145
chr15	44671888	44673174	circ_395	18	+	0	11	0	7
chr10	60347975	60380661	circ_396	24	+	0	12	7	5
chr15	60649345	60656722	circ_397	3	-	0	0	0	3
chr16	29847025	29848279	circ_398	25	+	0	11	0	14
chr17	1340084	1340449	circ_399	11	-	0	4	0	7
chr7	50823584	50848433	circ_400	10	-	0	5	0	5
chr1	90309197	90312217	circ_401	10	+	0	4	0	6
chr10	100143466	100144824	circ_402	9	-	0	6	0	3
chr2	102448183	102456456	circ_403	19	+	0	9	0	10
chr2	9460417	9475308	circ_404	8	+	0	0	0	8
chr7	27668990	27689242	circ_405	8	-	0	0	0	8
chr3	195101728	195112876	circ_406	4	-	0	0	0	4
chr20	49218609	49221311	circ_407	3	-	0	0	0	3
chr12	110566755	110570441	circ_408	18	+	0	10	0	8
chr7	891021	893255	circ_409	64	+	0	38	0	26
chr13	50280234	50285158	circ_410	5	-	0	0	0	5
chr1	43898188	43900156	circ_411	3	+	0	3	0	0
chr13	114817527	114823993	circ_412	59	-	0	30	0	29
chr5	138221901	138240130	circ_413	6	+	0	3	0	3
chr8	38205015	38205733	circ_414	34	-	0	25	6	3
chr20	33059249	33067594	circ_415	3	+	0	3	0	0
chr20	2903853	2969120	circ_416	3	+	0	3	0	0
chr14	64065474	64066691	circ_417	5	-	0	5	0	0
chr17	59962262	59981946	circ_418	6	-	0	3	0	3
chr1	35561420	35563167	circ_419	5	+	0	0	0	5
chr13	51957465	51963580	circ_420	9	-	0	6	0	3
chr20	8720991	8737825	circ_421	4	+	0	4	0	0
chr10	112711366	112724819	circ_422	9	+	0	9	0	0
chr1	225600156	225603034	circ_423	50	-	0	3	3	44
chr6	151226786	151247431	circ_424	4	+	0	0	0	4
chr11	102280952	102281532	circ_425	8	-	0	0	0	8
chr2	203834642	203842055	circ_426	7	+	0	7	0	0
chr6	45073659	45290704	circ_427	3	-	0	0	0	3
chr1	247318868	247323169	circ_428	5	-	0	5	0	0
chr7	140257943	140269538	circ_429	3	-	0	3	0	0
chr16	74670244	74671868	circ_430	115	-	0	33	4	78
chr3	15271949	15282360	circ_431	14	+	0	11	0	3
chr13	114157811	114175048	circ_432	78	+	0	34	3	41
chr17	40650942	40653322	circ_433	50	+	0	38	0	12
chr3	197585705	197593090	circ_434	14	+	0	6	0	8
chr1	118035769	118045592	circ_435	19	+	0	19	0	0
chr10	12123471	12136270	circ_436	130	+	0	70	6	54
chrX	148571845	148582568	circ_437	4	-	0	4	0	0
chr16	69189774	69197081	circ_438	3	+	0	0	0	3
chr1	146726525	146731572	circ_439	6	+	0	0	0	6
chr18	19399456	19427086	circ_440	3	+	0	3	0	0
chr9	100416080	100418367	circ_441	5	+	0	5	0	0
chr20	18513308	18523046	circ_442	6	+	0	0	0	6
chr1	33407853	33415375	circ_443	8	-	0	8	0	0
chr15	77577300	77657567	circ_444	6	-	0	0	0	6
chr16	88783648	88785981	circ_445	4	-	0	4	0	0
chr3	119719399	119721086	circ_446	19	-	0	7	0	12
chr6	42585147	42600125	circ_447	10	+	0	5	0	5
chr5	137027974	137045545	circ_448	7	-	0	7	0	0
chr12	78392117	78415642	circ_449	7	+	0	7	0	0
chr8	29195799	29197760	circ_450	34	-	0	17	0	17
chr5	146825980	146827058	circ_451	4	-	0	0	0	4
chr10	104247907	104250370	circ_452	15	-	0	7	0	8
chr19	2271384	2273159	circ_453	28	+	0	20	0	8
chr11	32608480	32610278	circ_454	4	+	0	0	0	4
chr12	122720333	122723271	circ_455	8	-	0	3	0	5
chr17	40879653	40882936	circ_456	45	-	0	20	0	25
chr7	7826419	7841374	circ_457	10	+	0	4	0	6
chr2	48059488	48066908	circ_458	5	-	0	5	0	0
chr16	1447179	1453345	circ_459	16	-	0	7	0	9
chr16	138697	143323	circ_460	16	-	0	13	0	3
chr5	67522118	67522837	circ_461	33	+	0	18	7	8
chr7	148543562	148547617	circ_462	16	-	0	3	0	13
chr1	32792540	32793278	circ_463	33	+	0	23	0	10
chr1	145487304	145492375	circ_464	13	+	0	7	0	6
chr19	13915606	13920034	circ_465	9	+	0	6	0	3
chr6	127635961	127637647	circ_466	5	-	0	0	0	5
chrX	70775804	70777522	circ_467	16	+	0	8	0	8
chr19	56024378	56026390	circ_468	3	+	0	3	0	0
chr10	12123471	12142261	circ_469	3	+	0	3	0	0
chr1	236189196	236201553	circ_470	4	-	0	4	0	0
chr3	37089010	37090508	circ_471	43	+	0	12	0	31
chr14	74138245	74156218	circ_472	3	+	0	0	3	0
chr4	38016130	38023339	circ_473	6	+	0	6	0	0
chr12	120260624	120272032	circ_474	45	-	0	14	7	24
chr1	152221371	152225986	circ_475	6	+	0	0	0	6
chr17	78199636	78201759	circ_476	8	+	0	0	0	8
chr22	43222946	43231499	circ_477	44	-	0	20	6	18
chr6	2263835	2273651	circ_478	7	+	0	7	0	0
chr8	25156460	25159970	circ_479	50	+	0	22	0	28
chr19	8520289	8528570	circ_480	24	+	0	13	4	7
chr3	66463295	66467690	circ_481	15	-	0	6	0	9
chr13	108333905	108336653	circ_482	8	-	0	4	0	4
chr7	128630015	128633968	circ_483	9	-	0	4	0	5
chr12	133237555	133242036	circ_484	3	-	0	3	0	0
chr15	80800497	80806746	circ_485	5	+	0	0	0	5
chr16	56969147	56970729	circ_486	5	+	0	0	0	5
chr19	41782064	41787180	circ_487	33	+	0	12	0	21
chr19	325635	334542	circ_488	17	-	0	9	0	8
chr3	15079507	15080734	circ_489	4	+	0	0	0	4
chr1	227327277	227335260	circ_490	67	-	0	38	7	22
chr1	46120215	46126897	circ_491	6	-	0	6	0	0
chr14	65922339	66028484	circ_492	17	+	0	13	0	4
chr12	133522207	133524856	circ_493	9	-	0	0	0	9
chr1	176012322	176015460	circ_494	21	-	0	13	0	8
chr1	2234417	2236024	circ_495	76	+	0	37	0	39
chr4	157771373	157782641	circ_496	9	-	0	0	0	9
chr2	180036847	180041265	circ_497	3	-	0	0	0	3
chr14	76638186	76647192	circ_498	66	+	0	24	0	42
chr4	120189423	120193189	circ_499	3	+	0	3	0	0
chr9	36060116	36066867	circ_500	3	+	0	0	0	3
chr5	112321532	112346504	circ_501	3	-	0	3	0	0
chr11	9135661	9138078	circ_502	4	-	0	0	0	4
chr2	203986977	203991649	circ_503	8	+	0	8	0	0
chr12	32751431	32764217	circ_504	35	+	0	35	0	0
chr6	108233920	108246136	circ_505	25	-	0	10	0	15
chr14	78036727	78045452	circ_506	15	-	0	4	0	11
chr16	88653008	88677944	circ_507	4	+	0	4	0	0
chr15	69502655	69553668	circ_508	13	+	0	13	0	0
chr1	145015860	145021167	circ_509	91	-	0	32	0	59
chr5	80390675	80422982	circ_510	3	+	0	3	0	0
chr11	102074719	102080295	circ_511	4	+	0	0	0	4
chr13	95768176	95818621	circ_512	3	-	0	3	0	0
chr11	32610140	32610681	circ_513	30	+	0	10	0	20
chr15	62299507	62306212	circ_514	3	-	0	3	0	0
chr22	43305433	43308163	circ_515	52	-	0	15	3	34
chr7	135262544	135277940	circ_516	113	+	0	70	15	28
chr12	65632282	65632594	circ_517	3	+	0	0	0	3
chr1	47840581	47840965	circ_518	17	+	0	4	0	13
chr4	40980421	40988406	circ_519	10	-	0	3	0	7
chr9	115166275	115171301	circ_520	14	+	0	8	0	6
chr21	47746291	47754682	circ_521	4	+	0	0	0	4
chr3	11399892	11421526	circ_522	772	+	0	428	19	325
chr2	10927407	10933328	circ_523	3	-	0	3	0	0
chr17	30320884	30322781	circ_524	3	+	0	0	0	3
chr4	16842858	16843457	circ_525	5	-	0	0	0	5
chr3	155545971	155560408	circ_526	19	-	0	19	0	0
chr17	42881956	42884837	circ_527	11	-	0	5	0	6
chr3	28334227	28339841	circ_528	7	+	0	7	0	0
chr3	33704937	33738425	circ_529	4	-	0	4	0	0
chr1	179304641	179310445	circ_530	11	+	0	5	0	6
chr17	38318006	38320419	circ_531	3	+	0	3	0	0
chr7	129760589	129769416	circ_532	10	+	0	4	0	6
chr2	128870658	128886753	circ_533	4	+	0	4	0	0
chr11	13466281	13466728	circ_534	10	-	0	0	0	10
chr17	7842831	7843560	circ_535	25	+	0	10	0	15
chr1	180804010	180833010	circ_536	3	+	0	3	0	0
chr19	49854558	49855211	circ_537	3	-	0	0	0	3
chr16	77850818	77896787	circ_538	11	+	0	6	0	5
chr14	31765115	31771725	circ_539	4	-	0	4	0	0
chr22	18165980	18185152	circ_540	24	+	0	13	0	11
chr2	201718626	201719809	circ_541	13	-	0	6	0	7
chr3	141259375	141278837	circ_542	23	+	0	10	0	13
chr1	89478868	89481097	circ_543	8	-	0	5	0	3
chr3	48572945	48587667	circ_544	3	-	0	0	0	3
chr7	106921745	106924177	circ_545	12	-	0	7	0	5
chr20	35668556	35675593	circ_546	33	-	0	10	0	23
chr10	75331179	75336119	circ_547	24	-	0	14	0	10
chr11	12785726	12815925	circ_548	4	+	0	0	0	4
chr20	2928628	2955887	circ_549	4	+	0	4	0	0
chr3	191074877	191078948	circ_550	112	+	0	46	8	58
chr11	94528177	94554987	circ_551	3	+	0	3	0	0
chr19	48630534	48634428	circ_552	3	-	0	3	0	0
chr16	16218646	16225792	circ_553	18	+	0	14	0	4
chr21	40596334	40604424	circ_554	6	-	0	6	0	0
chr20	49557402	49558663	circ_555	11	-	0	0	0	11
chr13	20638591	20657172	circ_556	7	+	0	7	0	0
chr3	28476601	28533664	circ_557	10	+	0	5	0	5
chr16	66761591	66763002	circ_558	90	-	0	23	0	67
chr11	72069924	72091428	circ_559	3	-	0	0	0	3
chr2	37276796	37284623	circ_560	15	-	0	9	0	6
chr2	26587170	26590088	circ_561	23	+	0	0	5	18
chr9	33956077	33973235	circ_562	27	-	0	12	0	15
chr7	98985662	98987635	circ_563	59	+	0	11	0	48
chr8	42805531	42819617	circ_564	5	+	0	0	0	5
chr11	85692172	85707972	circ_565	8	-	0	0	0	8
chr18	55912659	55919286	circ_566	13	+	0	0	0	13
chrX	3735586	3736541	circ_567	17	-	0	4	0	13
chr8	145737775	145738154	circ_568	15	-	0	3	0	12
chr5	176468127	176471534	circ_569	13	+	0	5	0	8
chr1	53351505	53358647	circ_570	28	+	0	12	0	16
chr1	86196191	86252144	circ_571	3	-	0	3	0	0
chr16	89357033	89357591	circ_572	3	-	0	0	0	3
chr8	141285757	141301177	circ_573	27	-	0	19	0	8
chr11	20075626	20099650	circ_574	10	+	0	4	0	6
chr8	71495399	71506825	circ_575	5	-	0	5	0	0
chr13	24863137	24865022	circ_576	4	+	0	4	0	0
chr20	35236118	35238133	circ_577	84	+	0	28	0	56
chr18	72589153	72601994	circ_578	22	+	0	9	0	13
chr8	145215873	145218751	circ_579	7	+	0	0	0	7
chr14	78158074	78161243	circ_580	4	-	0	4	0	0
chr11	47517495	47528449	circ_581	5	-	0	5	0	0
chr11	19848422	19854147	circ_582	9	+	0	0	0	9
chr13	61013822	61041513	circ_583	520	+	0	314	8	198
chr6	135358949	135363264	circ_584	6	-	0	6	0	0
chrX	40489866	40498380	circ_585	3	-	0	3	0	0
chr8	141856698	141900868	circ_586	24	-	0	13	0	11
chr1	65278421	65280523	circ_587	15	+	0	0	0	15
chr22	28910745	28916563	circ_588	6	-	0	0	0	6
chr19	30476130	30477324	circ_589	594	+	0	64	17	513
chr4	110618778	110619498	circ_590	6	-	0	0	0	6
chr3	47813958	47814426	circ_591	17	-	0	8	0	9
chr17	41605859	41607549	circ_592	3	-	0	3	0	0
chr6	169982932	170038756	circ_593	4	-	0	4	0	0
chr4	140058784	140060651	circ_594	85	-	0	50	0	35
chr15	41854746	41857339	circ_595	40	+	0	11	0	29
chr1	8555123	8617582	circ_596	85	-	0	49	6	30
chr7	91924203	91981956	circ_597	16	+	0	16	0	0
chr22	42289121	42290941	circ_598	18	+	0	7	0	11
chr4	83799883	83803093	circ_599	360	-	0	151	8	201
chr12	13364403	13366755	circ_600	4	+	0	0	0	4
chr1	28880152	28898412	circ_601	3	+	0	0	0	3
chr11	67946937	67947297	circ_602	7	-	0	0	0	7
chr1	233270759	233275601	circ_603	12	-	0	7	0	5
chr14	35252968	35264971	circ_604	3	-	0	3	0	0
chr10	60549022	60549693	circ_605	3	+	0	3	0	0
chr6	592469	599225	circ_606	23	-	0	13	0	10
chr8	135596075	135622898	circ_607	4	-	0	4	0	0
chr6	73713631	73751785	circ_608	18	+	0	0	0	18
chr5	64493020	64499211	circ_609	3	-	0	0	0	3
chr18	12358669	12371690	circ_610	4	-	0	0	0	4
chr13	21436856	21442840	circ_611	19	-	0	9	0	10
chr7	1049586	1049941	circ_612	7	-	0	0	0	7
chr19	58290119	58291514	circ_613	7	+	0	7	0	0
chr8	56879274	56882352	circ_614	12	+	0	0	0	12
chr10	12126539	12131254	circ_615	5	+	0	0	0	5
chr7	6178723	6185287	circ_616	8	+	0	8	0	0
chr1	109456960	109461411	circ_617	4	+	0	4	0	0
chr3	37132958	37138151	circ_618	42	-	0	15	0	27
chr1	26772807	26775280	circ_619	3	+	0	0	0	3
chr4	25253943	25270825	circ_620	3	+	0	3	0	0
chr6	110988637	110991744	circ_621	8	-	0	0	0	8
chr5	122272429	122281854	circ_622	4	+	0	0	4	0
chr3	10301821	10312699	circ_623	3	+	0	3	0	0
chr18	43519566	43532609	circ_624	4	-	0	0	0	4
chr6	73590600	73606865	circ_625	75	+	0	26	4	45
chr4	143226611	143324207	circ_626	8	-	0	4	0	4
chr16	66759731	66763002	circ_627	67	-	0	27	0	40
chr2	173451006	173457776	circ_628	7	+	0	0	0	7
chr1	233248545	233297109	circ_629	24	-	0	9	0	15
chr15	94899366	94945248	circ_630	8	+	0	8	0	0
chr2	201719339	201721708	circ_631	9	-	0	4	0	5
chr11	73936250	73950301	circ_632	11	+	0	7	0	4
chr2	191765290	191775047	circ_633	11	+	0	11	0	0
chr21	34922526	34923595	circ_634	6	+	0	3	0	3
chr17	33310021	33310571	circ_635	25	+	0	9	0	16
chr1	44303891	44323980	circ_636	8	+	0	0	0	8
chr16	67778191	67805989	circ_637	3	-	0	3	0	0
chr15	85230856	85234875	circ_638	29	-	0	11	0	18
chr2	27014999	27016761	circ_639	21	+	0	11	0	10
chr16	4721392	4723658	circ_640	9	+	0	0	0	9
chr3	73004249	73016870	circ_641	13	+	0	4	0	9
chr9	137293478	137313651	circ_642	3	+	0	3	0	0
chr5	15545964	15616181	circ_643	3	+	0	3	0	0
chr8	120850499	120859320	circ_644	3	-	0	3	0	0
chr5	175925915	175927147	circ_645	3	+	0	3	0	0
chr17	37437642	37441826	circ_646	7	-	0	0	0	7
chr8	62556504	62566219	circ_647	3	-	0	3	0	0
chr9	113767745	113773970	circ_648	171	-	0	78	8	85
chr4	114452372	114582928	circ_649	4	-	0	0	0	4
chr11	4091256	4095909	circ_650	13	+	0	9	0	4
chr11	85961338	85963282	circ_651	16	+	0	10	0	6
chr15	71272440	71276596	circ_652	16	+	0	6	0	10
chr17	61655831	61666599	circ_653	16	+	0	4	0	12
chr3	93714718	93722752	circ_654	206	+	0	107	0	99
chr12	69107645	69108533	circ_655	13	+	0	0	0	13
chr1	6007164	6012896	circ_656	24	-	0	10	0	14
chr11	34101175	34107960	circ_657	12	+	0	5	0	7
chr3	50293754	50294137	circ_658	7	+	0	7	0	0
chr10	12123471	12162266	circ_659	61	+	0	56	0	5
chr10	27821436	27822923	circ_660	23	+	0	18	0	5
chr15	91082023	91083369	circ_661	10	+	0	5	0	5
chr12	124941652	124979914	circ_662	3	-	0	3	0	0
chr2	240061380	240085619	circ_663	13	-	0	7	0	6
chr20	47688823	47689234	circ_664	6	+	0	0	0	6
chr2	112821739	112838695	circ_665	5	+	0	5	0	0
chr16	84872028	84872341	circ_666	56	+	0	21	0	35
chr19	37098454	37101644	circ_667	7	+	0	0	0	7
chr7	16298015	16348252	circ_668	4	-	0	4	0	0
chr8	141874411	141889736	circ_669	4	-	0	0	0	4
chr17	421180	421699	circ_670	24	-	0	14	0	10
chr16	47531310	47630442	circ_671	33	+	0	25	0	8
chrX	48890980	48891766	circ_672	4	-	0	0	0	4
chr9	3932360	4125941	circ_673	8	-	0	5	0	3
chr6	20649524	20781496	circ_674	5	+	0	5	0	0
chr8	48761715	48765345	circ_675	4	-	0	0	0	4
chr6	121576474	121577431	circ_676	8	-	0	0	0	8
chr17	34864736	34867294	circ_677	25	-	0	17	0	8
chr3	123649949	123667979	circ_678	8	-	0	0	8	0
chr18	9117836	9126905	circ_679	39	+	0	13	0	26
chr7	28031528	28144689	circ_680	3	-	0	0	0	3
chr12	122369652	122380881	circ_681	23	+	0	16	0	7
chr9	32480217	32481495	circ_682	5	-	0	5	0	0
chr8	67511285	67514758	circ_683	5	-	0	5	0	0
chr2	101580520	101582228	circ_684	24	+	0	5	0	19
chr14	50199422	50206900	circ_685	6	+	0	0	0	6
chr1	240492376	240519208	circ_686	62	+	0	28	3	31
chr18	61011643	61030101	circ_687	5	-	0	0	0	5
chr2	20490413	20527139	circ_688	7	-	0	7	0	0
chr2	230705538	230725247	circ_689	6	-	0	6	0	0
chr14	91110392	91124731	circ_690	9	-	0	5	0	4
chr19	19153520	19163004	circ_691	3	+	0	3	0	0
chr9	114148657	114154104	circ_692	936	-	0	484	27	425
chr16	2489354	2493801	circ_693	78	+	0	18	0	60
chr1	227149078	227153438	circ_694	33	+	0	21	0	12
chr2	224744841	224749466	circ_695	12	-	0	3	0	9
chr2	160005653	160007067	circ_696	83	+	0	28	5	50
chr1	31413998	31414970	circ_697	20	-	0	6	0	14
chr10	105777918	105778666	circ_698	10	+	0	7	0	3
chrX	69561649	69596060	circ_699	4	+	0	4	0	0
chr6	43466716	43471444	circ_700	3	+	0	0	0	3
chr5	178579143	178585880	circ_701	88	-	0	46	4	38
chr11	596923	598502	circ_702	28	+	0	15	0	13
chr11	95546096	95546753	circ_703	54	+	0	25	0	29
chr20	45912315	45919018	circ_704	9	-	0	0	0	9
chr3	125172654	125179704	circ_705	3	-	0	3	0	0
chr1	7895822	7897209	circ_706	7	+	0	0	0	7
chr19	23556544	23557566	circ_707	26	-	0	8	0	18
chr1	230798887	230807386	circ_708	19	+	0	19	0	0
chr9	116044926	116045762	circ_709	5	+	0	0	0	5
chr1	203681835	203682546	circ_710	9	+	0	3	0	6
chr2	110035995	110065945	circ_711	8	+	0	4	0	4
chr19	48229069	48229481	circ_712	220	+	0	90	5	125
chr4	121824416	121834540	circ_713	3	-	0	3	0	0
chr16	17292069	17294511	circ_714	13	-	0	7	0	6
chr7	94248070	94259153	circ_715	21	-	0	18	3	0
chr22	38641941	38644025	circ_716	194	-	0	89	6	99
chr1	51860053	51875368	circ_717	5	-	0	5	0	0
chr6	42571326	42573597	circ_718	4	+	0	0	0	4
chr12	112657190	112666615	circ_719	5	-	0	5	0	0
chr12	51064969	51069231	circ_720	5	+	0	0	0	5
chr4	39226504	39233892	circ_721	11	+	0	6	0	5
chr6	139264650	139265759	circ_722	162	-	0	83	8	71
chr5	114860208	114861314	circ_723	3	-	0	3	0	0
chr1	227381487	227387353	circ_724	7	-	0	0	0	7
chr2	233599865	233626146	circ_725	30	+	0	21	0	9
chr8	22054193	22054933	circ_726	103	+	0	48	5	50
chr2	203921150	203934070	circ_727	3	+	0	0	0	3
chr2	61710092	61717911	circ_728	108	-	0	66	9	33
chr1	40654727	40661436	circ_729	33	+	0	24	0	9
chr3	133362044	133368787	circ_730	3	-	0	0	0	3
chr10	34759013	34806087	circ_731	8	-	0	0	0	8
chr2	173423436	173429801	circ_732	11	+	0	11	0	0
chr10	60549022	60553375	circ_733	16	+	0	6	0	10
chr6	118832461	118887479	circ_734	30	-	0	18	0	12
chr12	56825255	56828015	circ_735	4	-	0	0	0	4
chr7	111926928	111936366	circ_736	9	+	0	6	0	3
chr10	116590611	116608496	circ_737	5	+	0	5	0	0
chr16	30953437	30953857	circ_738	24	+	0	6	0	18
chr1	65243306	65280523	circ_739	3	+	0	0	3	0
chr13	28771322	28794515	circ_740	119	+	0	54	3	62
chr19	10266646	10267066	circ_741	5	-	0	5	0	0
chr2	69556429	69556930	circ_742	11	-	0	4	0	7
chr14	93760204	93761283	circ_743	5	-	0	0	0	5
chr19	37314187	37316594	circ_744	8	-	0	0	0	8
chr1	21329206	21377487	circ_745	19	-	0	8	0	11
chr7	99952766	99953427	circ_746	467	+	0	110	8	349
chr1	151212431	151215043	circ_747	16	+	0	8	0	8
chr9	37495166	37495983	circ_748	19	+	0	0	0	19
chr17	35800610	35802753	circ_749	3	+	0	0	0	3
chr4	10099335	10100763	circ_750	33	-	0	16	0	17
chr17	62270919	62272455	circ_751	19	-	0	15	0	4
chr5	102432245	102433485	circ_752	16	-	0	12	0	4
chr4	48686690	48689177	circ_753	9	-	0	5	0	4
chr5	15579199	15616181	circ_754	3	+	0	3	0	0
chrX	129370188	129380979	circ_755	5	-	0	5	0	0
chr3	28304782	28339841	circ_756	5	+	0	5	0	0
chr2	85097349	85097909	circ_757	122	-	0	51	6	65
chr3	123337486	123359351	circ_758	5	-	0	5	0	0
chr10	5754357	5756170	circ_759	3	+	0	0	0	3
chr10	14572331	14580592	circ_760	7	-	0	7	0	0
chr12	3126564	3129939	circ_761	3	+	0	3	0	0
chr19	47856011	47856992	circ_762	20	+	0	11	0	9
chr5	139818046	139828890	circ_763	72	+	0	52	3	17
chr15	42579889	42603044	circ_764	11	+	0	11	0	0
chr2	44200746	44209573	circ_765	5	-	0	5	0	0
chr15	50592986	50596330	circ_766	31	-	0	15	3	13
chr10	128768966	128780237	circ_767	21	+	0	5	0	16
chr12	112143542	112147488	circ_768	5	+	0	0	0	5
chr7	17929986	17937069	circ_769	30	-	0	24	0	6
chr8	118825111	118849440	circ_770	5	-	0	5	0	0
chr8	22899554	22900756	circ_771	83	-	0	44	0	39
chr6	56465288	56474142	circ_772	6	-	0	0	6	0
chr11	68337216	68343511	circ_773	9	+	0	9	0	0
chr8	59535779	59548105	circ_774	43	-	0	17	0	26
chr15	69717621	69718796	circ_775	24	+	0	11	0	13
chr15	69502655	69514578	circ_776	6	+	0	0	0	6
chr6	16638742	16658132	circ_777	8	-	0	0	0	8
chr3	44970798	44975476	circ_778	17	-	0	8	0	9
chr13	21170289	21171258	circ_779	8	+	0	3	0	5
chr17	37646810	37649143	circ_780	44	+	0	21	0	23
chr7	106888841	106938791	circ_781	3	-	0	0	0	3
chr4	160107794	160131735	circ_782	18	+	0	0	0	18
chr2	215632206	215657169	circ_783	7	-	0	3	0	4
chr1	179081444	179086651	circ_784	8	-	0	3	0	5
chr4	52726709	52752804	circ_785	3	+	0	3	0	0
chr1	156524027	156526485	circ_786	5	-	0	0	0	5
chr11	11901724	11919240	circ_787	5	+	0	5	0	0
chrX	47315320	47315813	circ_788	3	-	0	0	0	3
chr2	224743246	224749466	circ_789	9	-	0	3	0	6
chr8	103341318	103358623	circ_790	5	-	0	5	0	0
chr16	16108348	16110478	circ_791	83	+	0	27	0	56
chr1	42693554	42776781	circ_792	12	-	0	6	0	6
chr12	66597494	66611015	circ_793	14	+	0	6	0	8
chr19	45916935	45920155	circ_794	28	-	0	9	0	19
chr4	39921939	39924368	circ_795	5	-	0	0	0	5
chr6	105192035	105233194	circ_796	21	-	0	16	0	5
chr9	88655654	88667506	circ_797	21	-	0	0	0	21
chr17	49245603	49247410	circ_798	6	+	0	0	0	6
chr1	54561958	54563975	circ_799	4	+	0	4	0	0
chr12	133768075	133768589	circ_800	39	+	0	0	0	39
chr14	61275043	61346553	circ_801	5	+	0	0	2	3
chr9	126345448	126414402	circ_802	13	-	0	4	0	9
chr17	78263458	78264527	circ_803	58	+	0	24	0	34
chr3	11399892	11518742	circ_804	110	+	0	71	0	39
chr4	1918598	1920350	circ_805	6	+	0	6	0	0
chr14	104037960	104040507	circ_806	3	+	0	3	0	0
chr11	119290185	119290831	circ_807	4	+	0	0	4	0
chr4	99405550	99408035	circ_808	4	-	0	0	0	4
chr12	93938847	93960935	circ_809	7	-	0	7	0	0
chr11	103306671	103327084	circ_810	3	+	0	0	0	3
chr7	2041700	2108973	circ_811	37	-	0	9	0	28
chr17	59134905	59161925	circ_812	3	+	0	0	0	3
chr2	30775359	30791042	circ_813	9	+	0	9	0	0
chr5	95103750	95124562	circ_814	4	+	0	4	0	0
chr22	46132848	46202902	circ_815	37	+	0	22	0	15
chr2	101666863	101676001	circ_816	190	-	0	103	3	84
chr21	44279772	44283706	circ_817	33	-	0	12	0	21
chr12	99071203	99080651	circ_818	17	+	0	11	0	6
chr3	8977555	8990254	circ_819	12	-	0	4	3	5
chr1	10471475	10473308	circ_820	10	+	0	4	0	6
chr11	68272613	68287119	circ_821	72	+	0	34	4	34
chr7	132973676	133002144	circ_822	8	+	0	8	0	0
chr2	209138308	209150657	circ_823	3	+	0	3	0	0
chr6	158454487	158464431	circ_824	5	+	0	0	0	5
chr13	26923209	26928017	circ_825	3	+	0	0	0	3
chr20	4864288	4880358	circ_826	12	-	0	8	0	4
chr19	58797083	58806947	circ_827	21	+	0	12	0	9
chr8	81937455	81942324	circ_828	55	-	0	31	0	24
chr2	27260571	27260987	circ_829	9	-	0	5	0	4
chr2	67626301	67626758	circ_830	14	+	0	0	0	14
chr14	39524347	39536500	circ_831	8	-	0	8	0	0
chr5	59982789	59983665	circ_832	14	-	0	0	0	14
chr3	186509514	186510736	circ_833	50	-	0	20	0	30
chr1	21091870	21100103	circ_834	79	-	0	36	0	43
chr14	89041037	89076147	circ_835	9	+	0	9	0	0
chr2	242541311	242542494	circ_836	57	-	0	7	0	50
chr22	24942882	24944969	circ_837	5	-	0	0	0	5
chr16	67070542	67116242	circ_838	74	+	0	38	5	31
chr1	153784207	153800824	circ_839	3	-	0	3	0	0
chr7	19094876	19106570	circ_840	3	-	0	3	0	0
chr12	1136914	1137738	circ_841	594	+	0	338	37	219
chr6	105280917	105291173	circ_842	174	-	0	26	6	142
chr10	13167946	13178897	circ_843	3	+	0	3	0	0
chr17	15974723	15976883	circ_844	3	-	0	3	0	0
chr5	38903984	38917724	circ_845	5	+	0	5	0	0
chr16	74666421	74695349	circ_846	7	-	0	0	0	7
chr3	42128596	42133052	circ_847	15	+	0	5	0	10
chr4	83791478	83803090	circ_848	8	-	0	3	0	5
chr5	96021380	96031611	circ_849	5	+	0	0	0	5
chr9	128305338	128348006	circ_850	15	-	0	6	0	9
chr8	48882358	48889426	circ_851	7	+	0	7	0	0
chr16	70560490	70563102	circ_852	5	+	0	0	0	5
chr8	90659968	90734309	circ_853	3	-	0	3	0	0
chr7	1997264	2054277	circ_854	8	-	0	0	0	8
chr7	5413686	5417655	circ_855	43	-	0	22	0	21
chr6	86277252	86284096	circ_856	3	-	0	0	0	3
chr11	46670687	46671867	circ_857	11	+	0	0	0	11
chr5	148629378	148632400	circ_858	25	+	0	7	0	18
chr5	41907838	41912285	circ_859	3	+	0	3	0	0
chr19	33113328	33117733	circ_860	3	-	0	0	0	3
chr17	62579579	62589691	circ_861	5	-	0	0	0	5
chr4	108866126	108868693	circ_862	15	-	0	12	0	3
chr16	31484762	31485776	circ_863	7	+	0	0	0	7
chr3	44822377	44828066	circ_864	7	+	0	0	0	7
chr9	115013209	115038293	circ_865	4	-	0	4	0	0
chr2	71216879	71219113	circ_866	3	-	0	0	0	3
chr2	197777606	197786910	circ_867	67	-	0	32	6	29
chr10	91474712	91484915	circ_868	3	+	0	0	3	0
chr1	78268955	78272786	circ_869	19	+	0	0	0	19
chr15	80869207	80873745	circ_870	6	+	0	0	0	6
chr1	233270759	233297109	circ_871	169	-	0	99	0	70
chr19	44160631	44162749	circ_872	15	-	0	0	0	15
chr21	40641825	40646398	circ_873	19	-	0	14	0	5
chr5	16764359	16769312	circ_874	4	-	0	0	0	4
chr12	32480395	32481489	circ_875	9	+	0	5	0	4
chr6	144743014	144750877	circ_876	14	+	0	8	0	6
chr1	193104521	193107303	circ_877	25	+	0	10	0	15
chr12	102291641	102295211	circ_878	50	+	0	7	6	37
chr4	1952799	1962878	circ_879	5	+	0	0	0	5
chr21	46538479	46554747	circ_880	9	+	0	0	0	9
chr10	103783234	103789502	circ_881	16	-	0	9	0	7
chr15	59510090	59548577	circ_882	11	-	0	11	0	0
chr8	126159323	126207514	circ_883	8	+	0	8	0	0
chr11	60899892	60906307	circ_884	51	-	0	32	0	19
chr3	48964895	48965246	circ_885	18	+	0	12	0	6
chr15	43687305	43694048	circ_886	16	+	0	11	0	5
chr22	46085592	46114373	circ_887	603	+	0	361	33	209
chr3	128507757	128516912	circ_888	8	+	0	0	0	8
chr7	130630479	130737314	circ_889	11	-	0	11	0	0
chr6	20546577	20548936	circ_890	101	+	0	34	0	67
chr21	47810585	47811291	circ_891	7	+	0	4	0	3
chr8	41466935	41470479	circ_892	3	+	0	0	0	3
chr4	57871412	57871885	circ_893	15	+	0	8	0	7
chr5	176671196	176678854	circ_894	7	+	0	0	0	7
chr21	45451972	45457808	circ_895	6	+	0	0	0	6
chr17	29527440	29541603	circ_896	19	+	0	19	0	0
chrX	41077625	41082655	circ_897	5	+	0	5	0	0
chr16	15788022	15790717	circ_898	25	+	0	10	0	15
chr19	4682879	4683201	circ_899	4	-	0	4	0	0
chr16	19627436	19651422	circ_900	3	+	0	3	0	0
chr10	69726440	69773943	circ_901	91	-	0	55	24	12
chrY	21203256	21230684	circ_902	102	-	0	44	8	50
chr6	158438236	158454712	circ_903	26	+	0	14	0	12
chr5	149918790	149919826	circ_904	21	+	0	5	0	16
chr14	53339517	53360145	circ_905	7	-	0	7	0	0
chr9	37781983	37784060	circ_906	10	-	0	0	0	10
chr10	15182986	15183556	circ_907	16	-	0	9	0	7
chr13	28794368	28795952	circ_908	7	+	0	0	0	7
chr7	90585012	90708795	circ_909	3	+	0	0	0	3
chr2	242396162	242415402	circ_910	12	+	0	8	0	4
chr16	72407729	72425114	circ_911	7	-	0	0	0	7
chr17	76817073	76825089	circ_912	3	-	0	0	0	3
chr11	18591761	18600355	circ_913	8	-	0	8	0	0
chr12	90021455	90029028	circ_914	6	-	0	6	0	0
chr1	150266319	150266694	circ_915	6	+	0	6	0	0
chr12	1748850	1756341	circ_916	3	+	0	3	0	0
chr3	171797144	171799189	circ_917	9	+	0	0	0	9
chrX	118774655	118787003	circ_918	31	-	0	15	0	16
chr20	62630398	62631112	circ_919	3	+	0	0	0	3
chr7	101842082	101845484	circ_920	3	+	0	0	0	3
chr8	21847861	21851962	circ_921	13	+	0	5	0	8
chr3	179131200	179134344	circ_922	7	-	0	3	0	4
chr9	127064215	127089724	circ_923	149	+	0	68	7	74
chr17	5364259	5365866	circ_924	114	-	0	39	13	62
chr13	108269565	108280262	circ_925	7	-	0	3	0	4
chr6	108676858	108687536	circ_926	6	+	0	0	0	6
chr16	11988811	11991892	circ_927	100	-	0	36	8	56
chr7	65592691	65610487	circ_928	27	+	0	12	0	15
chr3	52446827	52448603	circ_929	137	+	0	21	6	110
chrX	19983162	19988416	circ_930	5	-	0	0	5	0
chr12	62918295	62919882	circ_931	3	+	0	3	0	0
chr7	5028694	5036429	circ_932	13	+	0	6	0	7
chr9	111812563	111819602	circ_933	12	-	0	6	0	6
chr14	89319315	89327676	circ_934	49	+	0	8	0	41
chr18	43467716	43469905	circ_935	4	-	0	0	0	4
chr18	39573234	39584505	circ_936	5	+	0	5	0	0
chr17	1746097	1775820	circ_937	4	+	0	4	0	0
chrX	11187625	11207104	circ_938	15	-	0	15	0	0
chr20	18414296	18429713	circ_939	9	-	0	3	0	6
chr21	40608521	40610499	circ_940	5	-	0	0	0	5
chr12	51064969	51077031	circ_941	11	+	0	3	0	8
chr14	97312432	97327072	circ_942	10	+	0	10	0	0
chr18	43508835	43532609	circ_943	5	-	0	5	0	0
chr22	36737415	36745300	circ_944	140	-	0	72	3	65
chr6	143222801	143245005	circ_945	11	-	0	6	0	5
chr21	44514581	44515853	circ_946	8	-	0	4	0	4
chr22	40754868	40762502	circ_947	9	+	0	5	0	4
chr12	27786295	27788048	circ_948	10	+	0	10	0	0
chr14	73459851	73465023	circ_949	3	-	0	3	0	0
chr13	50279757	50280508	circ_950	46	-	0	22	0	24
chr7	2302865	2317940	circ_951	40	-	0	16	0	24
chr17	1686329	1690898	circ_952	3	-	0	3	0	0
chr22	41616738	41617291	circ_953	6	+	0	0	0	6
chr21	47924274	47931527	circ_954	13	-	0	3	0	10
chr9	36352739	36353328	circ_955	133	-	0	58	0	75
chr4	1696501	1701797	circ_956	4	-	0	0	0	4
chr12	118682699	118693460	circ_957	15	-	0	8	0	7
chr17	58342773	58348842	circ_958	34	-	0	19	5	10
chr22	36681398	36681703	circ_959	4	-	0	0	0	4
chrX	64921375	64936763	circ_960	3	+	0	0	0	3
chr10	124172436	124177484	circ_961	7	+	0	0	0	7
chr10	74906034	74914206	circ_962	3	-	0	3	0	0
chr3	133327379	133329985	circ_963	6	-	0	6	0	0
chr5	96314842	96322374	circ_964	6	+	0	6	0	0
chr1	1191425	1203372	circ_965	20	-	0	10	0	10
chr10	121335203	121339522	circ_966	12	-	0	4	0	8
chr10	90653604	90665417	circ_967	3	+	0	3	0	0
chr11	3704430	3716836	circ_968	4	-	0	4	0	0
chr1	113124614	113126748	circ_969	4	-	0	4	0	0
chr2	160604316	160609082	circ_970	11	+	0	11	0	0
chr2	159992705	160007067	circ_971	213	+	0	102	7	104
chr3	128984392	128985942	circ_972	47	+	0	19	0	28
chr6	47976370	47976850	circ_973	7	-	0	7	0	0
chr17	38562636	38563194	circ_974	70	-	0	12	10	48
chr3	190321917	190326970	circ_975	17	+	0	13	0	4
chr1	1192372	1203372	circ_976	22	-	0	7	0	15
chr11	17131979	17134213	circ_977	7	-	0	0	0	7
chr13	100953714	101101559	circ_978	21	+	0	18	0	3
chr14	31112522	31122794	circ_979	3	+	0	3	0	0
chr5	134032816	134039622	circ_980	13	+	0	5	0	8
chr5	133493398	133496821	circ_981	5	-	0	5	0	0
chr12	66620503	66622150	circ_982	88	+	0	27	0	61
chr13	95768176	95840796	circ_983	17	-	0	17	0	0
chr1	160281658	160302347	circ_984	5	-	0	0	0	5
chr15	41001223	41023542	circ_985	7	+	0	7	0	0
chrY	21094537	21095361	circ_986	3	-	0	0	0	3
chr11	17378198	17378548	circ_987	3	+	0	0	0	3
chr12	49227060	49228280	circ_988	9	-	0	0	0	9
chr18	29511292	29511849	circ_989	3	-	0	3	0	0
chr9	112704966	112705661	circ_990	3	+	0	3	0	0
chr3	196118684	196120490	circ_991	146	-	0	35	0	111
chr6	42902213	42903408	circ_992	66	+	0	16	0	50
chr10	114845806	114849299	circ_993	7	+	0	7	0	0
chr1	28315046	28330930	circ_994	22	-	0	13	6	3
chr8	17868746	17869336	circ_995	10	+	0	3	3	4
chr1	1693391	1696885	circ_996	7	-	0	3	0	4
chr10	99006029	99023386	circ_997	5	-	0	5	0	0
chr17	43197540	43198739	circ_998	6	-	0	0	0	6
chr7	101870647	101870949	circ_999	445	+	0	192	6	247
chr8	25230075	25232170	circ_1000	8	+	0	3	0	5
chr12	49053688	49056437	circ_1001	3	-	0	3	0	0
chr6	111281617	111283708	circ_1002	31	+	0	4	0	27
chr3	11849307	11858811	circ_1003	6	-	0	3	0	3
chr7	130737184	130773143	circ_1004	4	-	0	0	0	4
chr3	184654034	184675309	circ_1005	5	+	0	0	0	5
chr1	174244971	174274265	circ_1006	7	+	0	0	0	7
chr14	99924616	99932150	circ_1007	858	-	0	488	37	333
chr6	139262472	139265759	circ_1008	3	-	0	0	0	3
chr1	21655699	21658204	circ_1009	3	-	0	3	0	0
chr1	155927504	155928187	circ_1010	12	-	0	0	0	12
chr4	128938513	128942393	circ_1011	3	+	0	3	0	0
chr9	33944363	33956144	circ_1012	15	-	0	11	0	4
chr11	118947607	118948357	circ_1013	5	+	0	0	0	5
chr13	27183466	27187195	circ_1014	39	+	0	18	0	21
chr1	1747195	1756938	circ_1015	359	-	0	145	7	207
chr14	89013873	89016963	circ_1016	4	-	0	0	0	4
chr1	6601890	6605240	circ_1017	4	-	0	4	0	0
chr9	97207246	97209218	circ_1018	3	+	0	3	0	0
chr22	28911615	28915308	circ_1019	10	-	0	10	0	0
chr15	90760671	90764997	circ_1020	80	+	0	43	0	37
chr2	36704032	36764689	circ_1021	3	+	0	3	0	0
chr18	51804073	51813781	circ_1022	69	+	0	51	6	12
chr17	3474818	3475543	circ_1023	3	-	0	0	0	3
chr2	136092970	136103205	circ_1024	9	-	0	4	0	5
chrX	23739998	23751334	circ_1025	27	-	0	11	0	16
chr12	112568315	112572870	circ_1026	17	+	0	6	0	11
chr7	101842082	101843452	circ_1027	3	+	0	3	0	0
chr3	11396895	11468400	circ_1028	67	+	0	40	0	27
chr17	79122079	79123719	circ_1029	4	+	0	4	0	0
chr1	52238277	52248315	circ_1030	5	+	0	0	0	5
chr5	131052258	131080383	circ_1031	20	-	0	9	0	11
chr8	54974814	54978373	circ_1032	25	-	0	7	0	18
chr16	70710784	70711802	circ_1033	3	-	0	3	0	0
chr20	18574375	18608877	circ_1034	3	+	0	0	0	3
chr22	39034751	39035729	circ_1035	5	-	0	0	0	5
chr8	117668095	117671219	circ_1036	120	-	0	59	7	54
chr11	118630631	118634015	circ_1037	5	-	0	0	0	5
chr4	26667955	26690029	circ_1038	3	+	0	3	0	0
chr11	128932175	128936763	circ_1039	81	-	0	46	0	35
chr3	15252309	15253719	circ_1040	5	+	0	0	0	5
chr12	28378728	28383699	circ_1041	17	+	0	0	0	17
chr9	138719253	138754454	circ_1042	4	-	0	4	0	0
chr2	37264998	37268435	circ_1043	24	-	0	18	0	6
chr3	48810388	48831482	circ_1044	12	-	0	5	0	7
chr17	64092369	64179425	circ_1045	9	-	0	9	0	0
chr3	15055096	15057761	circ_1046	19	+	0	10	0	9
chr6	31615368	31617404	circ_1047	3	-	0	3	0	0
chr9	140611078	140638542	circ_1048	11	+	0	11	0	0
chr2	36737126	36749456	circ_1049	50	+	0	18	0	32
chr16	68059318	68072052	circ_1050	19	+	0	0	0	19
chr22	29913018	29913355	circ_1051	6	-	0	0	0	6
chr16	67973789	67974381	circ_1052	49	-	0	25	5	19
chr16	22369508	22376335	circ_1053	3	-	0	0	0	3
chr12	48490126	48495299	circ_1054	19	-	0	0	0	19
chr7	66236870	66264401	circ_1055	17	+	0	8	0	9
chr12	122332645	122341013	circ_1056	71	+	0	24	0	47
chr5	167927596	167943955	circ_1057	10	+	0	10	0	0
chr16	20810585	20812681	circ_1058	3	-	0	3	0	0
chr13	53010425	53016580	circ_1059	9	-	0	3	0	6
chr4	54280782	54294350	circ_1060	311	+	0	190	9	112
chr8	61496767	61497374	circ_1061	23	+	0	3	0	20
chr11	103182607	103194718	circ_1062	45	+	0	30	0	15
chr19	5047487	5082515	circ_1063	297	+	0	173	4	120
chr18	56598878	56606853	circ_1064	42	+	0	23	0	19
chr16	12798481	12798906	circ_1065	25	-	0	9	0	16
chr15	100138635	100142314	circ_1066	5	-	0	0	0	5
chr1	93029199	93073284	circ_1067	10	-	0	10	0	0
chr12	1740464	1755463	circ_1068	29	+	0	18	0	11
chr4	144459743	144460091	circ_1069	4	+	0	0	0	4
chr5	134705096	134705832	circ_1070	50	-	0	17	0	33
chr13	22095384	22113827	circ_1071	10	-	0	0	0	10
chr9	72260941	72264162	circ_1072	34	-	0	7	0	27
chr15	75815462	75819602	circ_1073	76	-	0	33	3	40
chr11	85692172	85693046	circ_1074	41	-	0	18	0	23
chr2	32858943	32891835	circ_1075	4	-	0	4	0	0
chr6	17539500	17541379	circ_1076	4	+	0	4	0	0
chr7	98513346	98515302	circ_1077	39	+	0	17	0	22
chr16	70294947	70302282	circ_1078	6	-	0	0	0	6
chr14	92608508	92609638	circ_1079	13	+	0	3	0	10
chr4	6925100	6969151	circ_1080	15	+	0	11	0	4
chr12	62892699	62895478	circ_1081	5	+	0	0	0	5
chr9	126219627	126220176	circ_1082	23	-	0	4	0	19
chr10	75866988	75874657	circ_1083	4	+	0	4	0	0
chr1	235643370	235659618	circ_1084	4	-	0	4	0	0
chr6	138892847	138893198	circ_1085	18	-	0	0	0	18
chr18	43698147	43700026	circ_1086	3	+	0	0	0	3
chr3	196443729	196449427	circ_1087	5	+	0	0	0	5
chr1	41204508	41223966	circ_1088	3	+	0	0	0	3
chr15	69745281	69747842	circ_1089	3	-	0	0	0	3
chr11	108586606	108594189	circ_1090	25	+	0	20	0	5
chr2	171867883	171884915	circ_1091	9	-	0	5	0	4
chr9	113734353	113783270	circ_1092	7	-	0	5	0	2
chr14	31792771	31795548	circ_1093	3	-	0	0	0	3
chr12	66603236	66611015	circ_1094	104	+	0	68	0	36
chr14	55048998	55076343	circ_1095	6	+	0	6	0	0
chr10	5950888	5951257	circ_1096	15	+	0	0	0	15
chr3	138340249	138347998	circ_1097	4	+	0	4	0	0
chr1	150621144	150636239	circ_1098	3	-	0	3	0	0
chr19	9643521	9645955	circ_1099	17	-	0	3	0	14
chr3	41746549	41795980	circ_1100	3	-	0	0	0	3
chr2	9496153	9508648	circ_1101	3	+	0	3	0	0
chr6	158850768	158882761	circ_1102	13	+	0	9	0	4
chr9	33932560	33933626	circ_1103	20	-	0	12	0	8
chr10	15863655	15889942	circ_1104	36	-	0	33	0	3
chr1	200333330	200343374	circ_1105	4	-	0	4	0	0
chr15	59494525	59510286	circ_1106	4	-	0	4	0	0
chr19	34921481	34955036	circ_1107	8	+	0	8	0	0
chr11	63960550	63962092	circ_1108	15	+	0	9	0	6
chr17	76178670	76181246	circ_1109	4	-	0	0	0	4
chr7	104678573	104681470	circ_1110	222	+	0	68	4	150
chr7	50771518	50773020	circ_1111	24	-	0	4	0	20
chr9	135163623	135164038	circ_1112	3	-	0	0	0	3
chrX	13684436	13686502	circ_1113	8	+	0	4	0	4
chr1	1496712	1500296	circ_1114	14	-	0	4	0	10
chr2	153589045	153591640	circ_1115	5	+	0	0	0	5
chr19	5039847	5047680	circ_1116	65	+	0	35	0	30
chr4	7787921	7840430	circ_1117	3	-	0	3	0	0
chr19	52719032	52719916	circ_1118	11	+	0	5	0	6
chr10	22002701	22016857	circ_1119	51	+	0	31	0	20
chr17	57270853	57275150	circ_1120	18	+	0	8	0	10
chr15	41297791	41319934	circ_1121	32	-	0	17	0	15
chr6	25482485	25488813	circ_1122	11	+	0	7	0	4
chr1	93070864	93073284	circ_1123	44	-	0	20	0	24
chr19	41754419	41754725	circ_1124	1422	+	0	458	28	936
chr3	167754624	167759262	circ_1125	97	-	0	48	4	45
chr7	156994415	157024021	circ_1126	24	+	0	15	9	0
chrX	118675291	118676557	circ_1127	8	-	0	0	0	8
chr4	20512118	20521076	circ_1128	26	+	0	10	0	16
chr2	61505300	61508377	circ_1129	70	-	0	35	6	29
chr6	30697799	30698877	circ_1130	37	-	0	16	0	21
chr2	157352556	157414094	circ_1131	5	+	0	5	0	0
chr2	39526884	39560715	circ_1132	8	-	0	5	0	3
chr17	27962986	27999147	circ_1133	5	-	0	5	0	0
chr1	59150825	59155921	circ_1134	14	-	0	8	0	6
chr7	73510952	73511519	circ_1135	56	+	0	23	0	33
chr8	37330596	37333530	circ_1136	13	-	0	5	0	8
chr13	42149876	42189220	circ_1137	3	-	0	3	0	0
chr5	157218711	157221980	circ_1138	19	-	0	9	0	10
chr16	70497072	70499079	circ_1139	13	+	0	0	0	13
chr1	12024232	12026373	circ_1140	3	+	0	3	0	0
chr2	102480283	102486877	circ_1141	6	+	0	6	0	0
chr5	170319391	170323119	circ_1142	24	+	0	5	0	19
chr11	116734384	116744352	circ_1143	41	-	0	23	0	18
chr7	92921015	92926555	circ_1144	56	+	0	31	0	25
chr6	136977445	137041727	circ_1145	7	-	0	7	0	0
chr1	44467985	44468657	circ_1146	38	-	0	16	0	22
chr8	38775060	38775588	circ_1147	12	+	0	0	0	12
chr9	131233587	131236020	circ_1148	4	+	0	0	0	4
chr2	215617171	215661841	circ_1149	114	-	0	53	22	39
chr18	29477749	29487573	circ_1150	5	-	0	0	0	5
chr9	125719290	125751750	circ_1151	4	+	0	4	0	0
chr3	67578556	67660020	circ_1152	3	-	0	3	0	0
chr2	200173483	200246543	circ_1153	6	-	0	6	0	0
chr12	48490126	48491907	circ_1154	5	-	0	0	0	5
chr3	53274267	53276258	circ_1155	25	-	0	11	0	14
chr10	127727863	127734701	circ_1156	11	-	0	0	0	11
chr13	24823615	24831547	circ_1157	4	+	0	0	0	4
chr5	37333565	37341344	circ_1158	5	-	0	5	0	0
chr10	26789748	26792203	circ_1159	16	+	0	4	0	12
chr9	140611078	140611634	circ_1160	109	+	0	44	4	61
chr8	141753329	141756959	circ_1161	3	-	0	3	0	0
chr9	123758518	123770776	circ_1162	5	-	0	5	0	0
chr14	105814830	105821514	circ_1163	25	+	0	4	0	21
chr1	67405711	67428843	circ_1164	9	+	0	6	3	0
chr17	1968367	1972225	circ_1165	3	-	0	3	0	0
chr11	77830228	77832220	circ_1166	70	-	0	35	0	35
chr20	44444180	44444552	circ_1167	153	+	0	47	0	106
chr17	12897179	12897741	circ_1168	4	-	0	0	0	4
chr16	84797692	84801964	circ_1169	3	+	0	0	0	3
chr1	186359843	186375400	circ_1170	3	+	0	0	0	3
chr6	82933785	82937019	circ_1171	4	-	0	0	0	4
chr3	9506109	9507242	circ_1172	6	+	0	0	3	3
chr10	70217238	70229920	circ_1173	4	-	0	0	0	4
chr9	97535284	97563284	circ_1174	57	+	0	36	0	21
chr2	169571511	169574488	circ_1175	3	+	0	0	0	3
chr22	43193474	43223005	circ_1176	5	-	0	5	0	0
chr1	155695173	155699157	circ_1177	5	+	0	5	0	0
chr9	115060112	115069724	circ_1178	4	-	0	4	0	0
chr2	135075100	135102635	circ_1179	3	+	0	3	0	0
chr3	125279223	125301822	circ_1180	9	-	0	9	0	0
chr11	61039167	61042056	circ_1181	6	-	0	0	0	6
chr18	76870355	76914555	circ_1182	4	+	0	0	0	4
chr10	33474556	33486637	circ_1183	4	-	0	0	0	4
chr1	65095038	65099943	circ_1184	3	+	0	3	0	0
chr13	77592735	77595996	circ_1185	10	-	0	7	0	3
chr18	33783076	33800180	circ_1186	9	+	0	9	0	0
chr1	113134147	113159517	circ_1187	3	-	0	0	0	3
chr6	5396866	5404934	circ_1188	19	+	0	4	0	15
chr12	105428078	105431980	circ_1189	8	-	0	0	0	8
chr3	182735054	182740342	circ_1190	5	-	0	0	0	5
chrX	20206615	20222221	circ_1191	8	-	0	0	0	8
chr17	78013611	78014069	circ_1192	10	+	0	4	0	6
chr5	133316420	133328709	circ_1193	3	-	0	0	0	3
chr16	30740287	30740893	circ_1194	462	+	0	249	12	201
chr17	42930664	42932372	circ_1195	3	-	0	3	0	0
chr14	73614503	73664837	circ_1196	89	+	0	60	3	26
chr10	70954944	70958953	circ_1197	4	+	0	0	0	4
chr7	80387647	80440017	circ_1198	5	-	0	5	0	0
chr7	55231426	55233130	circ_1199	31	+	0	7	0	24
chr3	179424722	179448497	circ_1200	3	+	0	3	0	0
chr4	140037803	140060651	circ_1201	27	-	0	21	0	6
chr2	101643845	101650220	circ_1202	63	-	0	37	4	22
chr11	20104553	20119291	circ_1203	3	+	0	0	0	3
chr3	66448536	66465487	circ_1204	4	-	0	0	0	4
chr7	130734297	130737314	circ_1205	3	-	0	0	0	3
chr7	100202839	100203274	circ_1206	4	+	0	0	0	4
chr7	120906281	120907356	circ_1207	17	+	0	6	0	11
chr3	87017740	87018273	circ_1208	156	-	0	81	0	75
chr9	123550047	123550556	circ_1209	3	-	0	3	0	0
chr1	109952550	109953735	circ_1210	4	-	0	0	0	4
chr21	45506683	45514114	circ_1211	6	+	0	6	0	0
chr2	58449077	58457009	circ_1212	37	-	0	8	0	29
chr4	25256687	25265471	circ_1213	15	+	0	12	0	3
chr7	16722405	16729531	circ_1214	30	+	0	9	0	21
chr12	72013095	72014095	circ_1215	7	-	0	0	0	7
chr2	54158972	54164677	circ_1216	5	-	0	5	0	0
chr1	70761813	70790640	circ_1217	4	-	0	4	0	0
chr12	62708571	62749256	circ_1218	4	+	0	4	0	0
chr2	136094741	136103205	circ_1219	5	-	0	0	0	5
chr2	61552510	61561106	circ_1220	9	-	0	3	0	6
chrX	69561649	69563832	circ_1221	14	+	0	7	0	7
chr7	129679304	129688984	circ_1222	193	-	0	63	5	125
chr1	35936464	35944813	circ_1223	43	-	0	28	0	15
chr17	79555970	79575848	circ_1224	5	-	0	5	0	0
chr8	71071740	71075089	circ_1225	147	-	0	55	6	86
chr18	29496235	29497630	circ_1226	5	-	0	5	0	0
chr3	136035783	136048826	circ_1227	8	+	0	3	0	5
chr6	345854	348841	circ_1228	5	+	0	0	0	5
chr1	36469942	36479649	circ_1229	3	+	0	3	0	0
chr5	179976931	179980471	circ_1230	166	+	0	57	6	103
chr2	36596251	36691798	circ_1231	6	+	0	4	0	2
chr6	36464488	36467767	circ_1232	5	-	0	0	0	5
chr13	114164553	114188555	circ_1233	17	+	0	6	0	11
chr9	7103685	7128236	circ_1234	3	+	0	3	0	0
chr11	6422219	6432591	circ_1235	5	-	0	0	0	5
chr10	114220283	114224416	circ_1236	10	+	0	6	0	4
chr17	41354672	41355803	circ_1237	5	+	0	0	0	5
chr10	32197100	32211888	circ_1238	16	-	0	4	0	12
chr14	35072554	35078948	circ_1239	8	-	0	8	0	0
chr2	32418958	32434630	circ_1240	3	+	0	3	0	0
chr3	51497130	51530796	circ_1241	4	-	0	0	0	4
chr22	40513059	40521866	circ_1242	15	+	0	0	0	15
chr17	57951900	57968402	circ_1243	3	-	0	3	0	0
chr17	37595418	37599881	circ_1244	4	-	0	0	0	4
chr11	20075626	20083905	circ_1245	23	+	0	7	0	16
chr4	57871412	57873168	circ_1246	3	+	0	3	0	0
chr5	64096075	64100213	circ_1247	5	+	0	5	0	0
chr12	42748963	42781337	circ_1248	18	+	0	12	0	6
chr6	43568725	43573056	circ_1249	24	+	0	9	0	15
chrX	71681854	71684581	circ_1250	14	-	0	0	0	14
chr3	48964895	49002415	circ_1251	7	+	0	4	0	3
chr5	140788835	140790187	circ_1252	7	+	0	7	0	0
chr4	148785997	148803083	circ_1253	34	+	0	27	0	7
chr1	109766604	109772198	circ_1254	12	+	0	0	0	12
chr7	6470111	6476164	circ_1255	4	-	0	0	0	4
chr4	95494502	95539342	circ_1256	15	+	0	15	0	0
chr20	2967411	2985792	circ_1257	3	+	0	0	0	3
chr3	100013931	100018175	circ_1258	14	+	0	11	0	3
chr1	22174617	22175135	circ_1259	3	-	0	0	0	3
chr9	125772633	125782738	circ_1260	8	+	0	8	0	0
chr15	42630587	42632952	circ_1261	4	+	0	4	0	0
chr13	45975218	45983209	circ_1262	3	-	0	3	0	0
chr2	109945680	109964405	circ_1263	85	+	0	57	4	24
chr10	104896006	104899236	circ_1264	8	-	0	0	0	8
chr5	14297181	14304701	circ_1265	25	+	0	5	0	20
chr12	105431881	105433584	circ_1266	5	-	0	5	0	0
chr4	77979660	77987558	circ_1267	16	-	0	0	0	16
chr19	5119129	5119863	circ_1268	4	+	0	4	0	0
chr7	154774929	154790494	circ_1269	8	-	0	0	0	8
chr3	140675369	140678382	circ_1270	7	+	0	0	0	7
chr12	123832576	123834988	circ_1271	16	-	0	0	0	16
chr17	40476729	40477079	circ_1272	13	-	0	5	0	8
chr10	930387	936769	circ_1273	26	-	0	12	0	14
chr3	48605143	48605603	circ_1274	5	-	0	5	0	0
chr11	32608558	32610278	circ_1275	10	+	0	0	0	10
chr9	5689959	5720750	circ_1276	24	+	0	6	5	13
chr1	186375215	186388209	circ_1277	11	+	0	5	0	6
chr17	74283273	74301022	circ_1278	34	-	0	14	0	20
chr14	30102075	30108110	circ_1279	4	-	0	4	0	0
chr10	102005556	102006692	circ_1280	8	-	0	3	0	5
chr16	69905707	69922152	circ_1281	8	+	0	4	0	4
chr3	33661095	33673866	circ_1282	17	-	0	11	0	6
chr14	105162327	105162827	circ_1283	8	+	0	5	0	3
chr7	65705312	65706257	circ_1284	55	+	0	44	3	8
chr11	66982811	66986874	circ_1285	3	+	0	0	0	3
chr17	35685778	35687365	circ_1286	5	-	0	0	0	5
chr1	47753223	47765824	circ_1287	35	-	0	16	0	19
chr3	61924151	61930703	circ_1288	4	+	0	0	0	4
chr13	52293334	52325551	circ_1289	6	+	0	0	0	6
chr6	25466101	25500463	circ_1290	6	+	0	6	0	0
chrY	14832522	14834120	circ_1291	8	+	0	0	0	8
chr11	3740642	3774638	circ_1292	6	-	0	6	0	0
chr1	201749549	201763705	circ_1293	5	+	0	5	0	0
chr11	117030650	117034608	circ_1294	99	+	0	52	0	47
chr11	75690822	75694557	circ_1295	4	+	0	0	0	4
chr6	86235844	86238080	circ_1296	7	-	0	0	0	7
chr19	4688769	4705982	circ_1297	4	-	0	4	0	0
chr1	45223228	45226374	circ_1298	8	+	0	3	0	5
chr9	36058824	36065621	circ_1299	15	+	0	8	0	7
chr13	52277732	52325551	circ_1300	13	+	0	7	0	6
chr17	62557618	62568074	circ_1301	102	-	0	50	3	49
chr1	233344264	233363117	circ_1302	4	-	0	0	0	4
chr6	16326625	16753578	circ_1303	3	-	0	3	0	0
chr16	71779047	71784235	circ_1304	9	-	0	9	0	0
chr16	19656208	19659204	circ_1305	34	+	0	0	4	30
chr17	28003838	28085411	circ_1306	4	-	0	4	0	0
chr7	75976613	75980151	circ_1307	6	-	0	6	0	0
chr1	36556845	36559115	circ_1308	3	+	0	0	0	3
chr1	201779074	201786413	circ_1309	13	+	0	10	0	3
chr18	76914504	76974038	circ_1310	5	+	0	5	0	0
chr18	21860806	21892070	circ_1311	4	-	0	0	0	4
chr15	68118274	68125595	circ_1312	3	+	0	0	0	3
chr6	30164293	30172542	circ_1313	3	-	0	3	0	0
chr1	160188787	160190248	circ_1314	3	-	0	3	0	0
chr16	28128639	28133083	circ_1315	3	-	0	3	0	0
chr15	90137646	90138842	circ_1316	4	+	0	0	0	4
chr18	77036105	77037196	circ_1317	3	+	0	3	0	0
chr1	224491425	224492868	circ_1318	5	-	0	0	0	5
chr1	110116359	110121983	circ_1319	4	+	0	4	0	0
chr8	95839491	95840021	circ_1320	5	+	0	0	0	5
chr12	66539621	66547228	circ_1321	22	-	0	12	0	10
chr16	53337632	53340309	circ_1322	6	+	0	0	0	6
chr2	114670749	114691963	circ_1323	11	+	0	8	0	3
chr1	151196724	151211654	circ_1324	6	+	0	3	0	3
chr9	33068822	33073804	circ_1325	9	-	0	9	0	0
chr14	91044450	91059970	circ_1326	3	-	0	0	0	3
chr13	96375496	96377506	circ_1327	268	+	0	24	16	228
chr7	139297948	139305309	circ_1328	5	-	0	5	0	0
chr14	30340955	30387494	circ_1329	5	-	0	0	0	5
chr8	141889570	141900868	circ_1330	161	-	0	72	19	70
chr2	207006665	207007555	circ_1331	7	-	0	0	0	7
chr17	4027201	4037777	circ_1332	5	-	0	0	0	5
chr1	42693554	42789498	circ_1333	5	-	0	5	0	0
chr3	71096093	71102924	circ_1334	10	-	0	4	0	6
chr2	136396309	136396692	circ_1335	3	+	0	0	0	3
chr11	47505005	47510576	circ_1336	9	-	0	3	0	6
chr1	57002627	57008275	circ_1337	5	-	0	5	0	0
chr13	111303381	111319820	circ_1338	4	-	0	0	0	4
chr9	94058303	94087686	circ_1339	11	-	0	0	0	11
chr19	48630534	48631277	circ_1340	18	-	0	10	0	8
chr12	122734418	122735646	circ_1341	4	-	0	0	0	4
chr13	20315705	20356931	circ_1342	5	-	0	0	0	5
chr12	42781258	42792796	circ_1343	3	+	0	3	0	0
chr19	19307775	19310043	circ_1344	3	+	0	3	0	0
chr5	5182157	5306841	circ_1345	19	+	0	19	0	0
chr13	61013822	61109367	circ_1346	5	+	0	0	5	0
chr11	36422547	36472885	circ_1347	4	+	0	4	0	0
chr6	32939372	32940704	circ_1348	26	+	0	21	0	5
chr11	77991647	77991947	circ_1349	5	-	0	5	0	0
chr1	51121114	51210447	circ_1350	22	-	0	14	0	8
chrX	135095117	135098917	circ_1351	38	+	0	16	0	22
chr12	57674141	57690334	circ_1352	13	-	0	6	0	7
chr2	32822818	32832710	circ_1353	11	+	0	8	0	3
chr5	79441913	79443107	circ_1354	5	-	0	0	0	5
chr14	23282109	23284660	circ_1355	17	-	0	17	0	0
chr12	85266381	85277819	circ_1356	5	-	0	5	0	0
chr1	236990129	236998987	circ_1357	3	+	0	3	0	0
chr9	80869752	80879232	circ_1358	15	+	0	0	0	15
chr6	151277131	151293194	circ_1359	50	+	0	39	0	11
chr9	132984929	132985438	circ_1360	12	+	0	0	0	12
chr9	100372628	100373981	circ_1361	17	-	0	4	0	13
chr3	172013153	172028671	circ_1362	37	+	0	22	0	15
chr10	134421419	134464009	circ_1363	9	+	0	0	0	9
chr2	105984027	106002997	circ_1364	7	-	0	7	0	0
chr3	125199091	125223588	circ_1365	3	-	0	3	0	0
chr13	61013822	61042537	circ_1366	12	+	0	6	0	6
chr5	139568649	139574237	circ_1367	8	+	0	5	0	3
chr1	64093876	64120137	circ_1368	4	+	0	4	0	0
chr3	12353879	12458653	circ_1369	3	+	0	3	0	0
chr15	74235195	74241915	circ_1370	3	+	0	3	0	0
chr8	23185895	23191136	circ_1371	3	-	0	0	0	3
chr3	136162129	136221621	circ_1372	6	-	0	6	0	0
chr4	7817745	7845077	circ_1373	5	-	0	0	0	5
chr16	4701964	4702825	circ_1374	37	+	0	10	0	27
chr8	15480589	15531345	circ_1375	23	+	0	17	0	6
chr17	57092971	57094785	circ_1376	10	-	0	6	0	4
chr4	151356741	151412187	circ_1377	4	-	0	4	0	0
chr18	72589153	72632648	circ_1378	17	+	0	4	0	13
chr4	2954002	2955372	circ_1379	4	-	0	0	0	4
chr16	15141299	15141956	circ_1380	13	-	0	0	0	13
chr21	27423316	27425664	circ_1381	35	-	0	11	0	24
chr1	78177432	78181553	circ_1382	25	-	0	19	3	3
chr10	70695762	70703013	circ_1383	10	+	0	5	0	5
chr9	130980510	130981531	circ_1384	16	+	0	10	0	6
chr22	50631456	50636615	circ_1385	4	+	0	4	0	0
chr1	205156546	205156902	circ_1386	3	-	0	3	0	0
chr19	46338336	46341873	circ_1387	4	-	0	0	0	4
chr4	128998943	129003460	circ_1388	6	+	0	6	0	0
chr1	43223454	43228146	circ_1389	3	-	0	3	0	0
chr14	31103153	31112611	circ_1390	12	+	0	8	0	4
chr3	56696413	56707753	circ_1391	4	-	0	4	0	0
chr15	41277536	41280172	circ_1392	5	-	0	0	0	5
chr10	28223939	28225809	circ_1393	8	-	0	4	0	4
chr17	80721841	80758872	circ_1394	34	+	0	14	0	20
chr20	50342358	50346517	circ_1395	111	-	0	30	5	76
chr1	63944435	63955889	circ_1396	10	-	0	0	0	10
chr15	44876012	44878048	circ_1397	5	-	0	0	0	5
chr7	50737419	50823753	circ_1398	23	-	0	14	0	9
chr10	13150962	13151288	circ_1399	17	+	0	11	0	6
chr22	42204879	42209826	circ_1400	250	+	0	121	0	129
chr1	198190129	198266370	circ_1401	5	+	0	5	0	0
chr12	112620863	112623297	circ_1402	3	-	0	3	0	0
chr15	72847612	72864506	circ_1403	5	+	0	5	0	0
chr11	57258697	57259335	circ_1404	174	-	0	59	0	115
chr10	98307652	98325183	circ_1405	6	-	0	6	0	0
chr3	50289532	50289970	circ_1406	15	+	0	6	0	9
chr3	143704385	143708674	circ_1407	14	+	0	9	0	5
chr17	78865520	78867665	circ_1408	80	+	0	40	0	40
chr15	52433337	52446273	circ_1409	5	-	0	0	0	5
chr19	2109228	2109871	circ_1410	80	-	0	38	0	42
chr12	133446205	133447369	circ_1411	4	-	0	0	0	4
chr2	61715300	61717911	circ_1412	3	-	0	0	0	3
chr4	1902353	1902978	circ_1413	26	+	0	17	0	9
chr5	137708363	137717279	circ_1414	11	+	0	11	0	0
chr8	126114256	126114729	circ_1415	5	+	0	5	0	0
chr3	52712516	52716249	circ_1416	35	-	0	15	0	20
chr11	134086830	134090620	circ_1417	7	-	0	3	0	4
chr8	141840571	141856777	circ_1418	4	-	0	0	0	4
chr4	77977402	77987558	circ_1419	20	-	0	10	0	10
chr1	220174480	220180680	circ_1420	3	-	0	3	0	0
chr12	19626182	19653155	circ_1421	57	+	0	36	0	21
chr19	5591759	5595508	circ_1422	11	-	0	8	0	3
chr7	17885218	17890587	circ_1423	54	-	0	35	0	19
chr17	37070578	37071399	circ_1424	4	+	0	0	0	4
chr20	48744512	48746227	circ_1425	7	-	0	7	0	0
chr2	232143095	232160966	circ_1426	5	+	0	0	0	5
chr7	77407655	77408131	circ_1427	30	+	0	14	0	16
chr1	183481972	183486955	circ_1428	10	+	0	3	0	7
chr19	11280553	11289396	circ_1429	13	-	0	6	0	7
chr8	54669115	54714456	circ_1430	3	-	0	3	0	0
chr2	136402949	136433056	circ_1431	4	+	0	4	0	0
chr6	20781376	20955816	circ_1432	30	+	0	15	0	15
chr17	43159012	43164020	circ_1433	70	+	0	19	0	51
chr17	62574610	62577109	circ_1434	7	-	0	0	0	7
chr19	45901263	45901597	circ_1435	38	-	0	17	0	21
chr2	148653870	148657467	circ_1436	514	+	0	332	13	169
chr4	52726709	52744020	circ_1437	13	+	0	5	0	8
chr1	153723571	153730239	circ_1438	21	+	0	13	0	8
chr17	40497577	40500535	circ_1439	37	-	0	17	0	20
chr9	37126309	37247127	circ_1440	16	+	0	16	0	0
chr10	79750812	79767624	circ_1441	4	-	0	4	0	0
chr14	73614503	73659572	circ_1442	14	+	0	10	0	4
chr17	62130140	62130731	circ_1443	76	-	0	35	0	41
chr21	40604103	40610499	circ_1444	4	-	0	0	0	4
chr11	44129233	44193292	circ_1445	19	+	0	10	0	9
chr8	104258522	104258912	circ_1446	23	-	0	14	0	9
chr10	123661906	123681926	circ_1447	16	-	0	7	0	9
chr12	51375422	51404549	circ_1448	6	-	0	6	0	0
chr8	62489331	62531578	circ_1449	18	-	0	11	0	7
chr15	75693071	75694311	circ_1450	12	-	0	4	0	8
chr2	99985855	99988193	circ_1451	25	+	0	11	0	14
chr6	24405396	24418806	circ_1452	3	+	0	0	0	3
chr17	20156818	20163607	circ_1453	12	+	0	6	0	6
chr10	518379	532470	circ_1454	60	-	0	19	0	41
chr1	114443858	114444507	circ_1455	5	-	0	0	0	5
chr11	57556509	57559145	circ_1456	3	+	0	0	0	3
chrX	117576207	117578457	circ_1457	19	+	0	10	0	9
chr1	10292308	10338186	circ_1458	4	+	0	4	0	0
chr11	47504247	47510576	circ_1459	21	-	0	11	0	10
chr11	85406171	85425550	circ_1460	3	-	0	3	0	0
chr1	8601273	8626348	circ_1461	3	-	0	3	0	0
chr12	58090058	58109753	circ_1462	4	+	0	0	0	4
chr22	36908507	36916735	circ_1463	4	-	0	0	0	4
chr1	151274320	151274774	circ_1464	11	-	0	0	0	11
chr7	27856509	27868402	circ_1465	3	-	0	0	0	3
chr9	16654417	16738483	circ_1466	14	-	0	6	0	8
chr12	123694603	123699381	circ_1467	3	-	0	0	0	3
chr1	117944808	117963271	circ_1468	192	+	50	45	87	10
chr11	61183138	61189080	circ_1469	3	-	0	3	0	0
chr18	22901972	22925311	circ_1470	11	-	0	4	0	7
chr12	19626182	19646920	circ_1471	6	+	0	0	0	6
chr7	50737419	50773020	circ_1472	31	-	0	14	0	17
chr1	231829572	231837770	circ_1473	13	+	0	9	0	4
chr17	35783609	35785431	circ_1474	4	+	0	0	0	4
chr1	45960724	45961217	circ_1475	3	-	0	3	0	0
chr17	57134236	57148308	circ_1476	8	-	0	8	0	0
chr6	57393112	57472441	circ_1477	14	+	0	0	0	14
chr3	57561275	57570191	circ_1478	36	-	0	12	0	24
chr11	47521005	47522484	circ_1479	28	-	0	7	0	21
chr3	47703824	47717078	circ_1480	8	-	0	4	0	4
chr12	53670404	53671011	circ_1481	69	+	0	16	0	53
chr6	38045816	38050233	circ_1482	43	+	0	17	0	26
chr4	88099629	88116842	circ_1483	7	-	0	7	0	0
chr6	90491118	90500120	circ_1484	15	-	0	4	0	11
chr17	4910210	4918132	circ_1485	3	+	0	3	0	0
chr2	30378716	30379658	circ_1486	3	+	0	0	0	3
chr12	116668238	116678267	circ_1487	11	-	0	8	3	0
chr5	151176788	151178874	circ_1488	46	+	0	10	0	36
chr18	19395577	19427086	circ_1489	11	+	0	4	0	7
chr5	10414545	10417516	circ_1490	6	+	0	0	0	6
chr14	75563803	75572699	circ_1491	4	-	0	4	0	0
chr12	26147970	26156383	circ_1492	22	+	0	7	0	15
chr20	42331130	42333998	circ_1493	285	+	0	113	8	164
chr17	80828100	80851508	circ_1494	29	+	0	10	0	19
chr11	117054495	117054855	circ_1495	14	+	0	0	0	14
chr16	929570	961079	circ_1496	50	-	0	35	0	15
chr17	2067054	2076153	circ_1497	7	-	0	7	0	0
chr10	69726440	69804320	circ_1498	9	-	0	4	5	0
chr9	36657238	36674934	circ_1499	5	+	0	5	0	0
chr2	32312561	32314674	circ_1500	30	+	0	12	0	18
chr12	122973933	122977336	circ_1501	14	-	0	5	0	9
chr3	195047614	195066046	circ_1502	7	-	0	7	0	0
chr5	179976931	179981880	circ_1503	6	+	0	6	0	0
chr10	34648075	34673182	circ_1504	4	-	0	4	0	0
chr5	9224786	9227079	circ_1505	54	-	0	22	5	27
chrX	71681854	71694579	circ_1506	3	-	0	3	0	0
chr2	177161588	177202305	circ_1507	56	+	0	39	0	17
chr11	102233627	102239279	circ_1508	139	+	0	47	7	85
chr12	123968727	123984083	circ_1509	3	-	0	3	0	0
chrX	62917005	62944591	circ_1510	19	-	0	5	0	14
chr7	6178723	6187523	circ_1511	3	+	0	3	0	0
chr3	48510760	48511242	circ_1512	4	-	0	4	0	0
chr2	43655239	43657441	circ_1513	94	-	0	6	0	88
chr10	99416042	99424741	circ_1514	19	+	0	12	0	7
chr12	78415527	78452895	circ_1515	6	+	0	6	0	0
chr1	114267381	114269196	circ_1516	14	-	0	7	3	4
chr1	38446258	38447483	circ_1517	14	-	0	0	0	14
chr1	241094017	241146429	circ_1518	7	-	0	7	0	0
chr1	51868107	51871780	circ_1519	13	-	0	8	0	5
chr11	18579775	18596959	circ_1520	3	-	0	3	0	0
chr13	108163409	108164333	circ_1521	11	-	0	6	0	5
chr4	129913322	129960251	circ_1522	11	-	0	7	0	4
chr19	37427648	37428144	circ_1523	7	+	0	0	0	7
chr3	132322073	132350323	circ_1524	54	-	0	43	5	6
chr21	45513944	45518415	circ_1525	26	+	0	13	0	13
chr17	62551137	62551938	circ_1526	8	-	0	8	0	0
chr9	118969735	118997916	circ_1527	116	+	0	97	6	13
chr6	64356432	64390062	circ_1528	15	+	0	9	0	6
chr17	80869634	80879453	circ_1529	3	+	0	0	0	3
chr10	119100491	119104960	circ_1530	11	-	0	0	0	11
chr11	106849345	106856857	circ_1531	100	-	0	16	0	84
chr2	242374377	242384060	circ_1532	3	+	0	3	0	0
chr16	1793336	1798721	circ_1533	4	+	0	0	0	4
chr1	51926763	51930998	circ_1534	166	-	0	25	5	136
chr9	115961135	115968858	circ_1535	35	-	0	17	0	18
chr4	1343312	1360219	circ_1536	12	+	0	6	0	6
chr12	50856365	50867950	circ_1537	25	+	0	11	0	14
chr2	43514047	43520352	circ_1538	18	-	0	11	0	7
chr5	137278564	137278905	circ_1539	166	-	0	39	0	127
chr6	135759513	135778851	circ_1540	3	-	0	3	0	0
chr19	18453669	18454225	circ_1541	9	+	0	0	0	9
chr21	38782872	38794168	circ_1542	4	+	0	0	0	4
chr13	20638591	20657916	circ_1543	3	+	0	0	3	0
chr7	29980298	29994976	circ_1544	4	-	0	0	0	4
chr4	75065511	75091111	circ_1545	14	+	0	14	0	0
chr6	163876311	163899928	circ_1546	175	+	0	80	4	91
chr1	170695361	170699489	circ_1547	57	+	0	10	3	44
chr11	68359044	68367962	circ_1548	25	+	0	12	0	13
chr1	169446393	169446995	circ_1549	7	-	0	3	0	4
chr3	185316200	185318643	circ_1550	4	+	0	4	0	0
chr4	80898775	80906017	circ_1551	41	-	0	16	0	25
chr1	57528557	57538087	circ_1552	4	-	0	0	0	4
chr12	69652779	69656342	circ_1553	9	+	0	3	0	6
chr9	36233917	36249394	circ_1554	8	-	0	5	0	3
chr1	200776504	200801973	circ_1555	11	+	0	5	0	6
chr4	39776454	39779430	circ_1556	6	+	0	0	0	6
chr15	89656963	89659752	circ_1557	23	+	0	15	0	8
chr4	77051809	77053872	circ_1558	20	-	0	9	0	11
chr1	167741512	167757256	circ_1559	10	-	0	10	0	0
chr6	149893421	149893739	circ_1560	3	+	0	0	0	3
chr1	43240408	43241150	circ_1561	5	+	0	5	0	0
chr15	81271107	81274523	circ_1562	22	-	0	16	0	6
chr11	70196029	70202360	circ_1563	12	+	0	5	0	7
chr1	161293404	161298287	circ_1564	11	+	0	0	0	11
chr7	156626447	156629579	circ_1565	4	-	0	0	0	4
chr14	92559596	92562481	circ_1566	31	-	0	5	0	26
chr9	100837852	100840629	circ_1567	22	+	0	12	0	10
chr2	32820101	32832710	circ_1568	4	+	0	4	0	0
chr11	3129001	3150399	circ_1569	3	-	0	3	0	0
chr1	85787096	85790566	circ_1570	3	-	0	3	0	0
chr1	200539039	200555355	circ_1571	3	-	0	0	0	3
chr1	26581662	26582356	circ_1572	24	+	0	11	0	13
chr4	87967318	87968746	circ_1573	445	+	0	266	30	149
chr12	95528515	95535315	circ_1574	15	-	0	6	0	9
chr1	53326403	53352725	circ_1575	5	+	0	0	0	5
chr2	203071460	203084829	circ_1576	4	-	0	4	0	0
chr9	107645320	107666052	circ_1577	5	-	0	5	0	0
chr15	52208212	52226551	circ_1578	3	+	0	0	0	3
chr5	59938639	59943360	circ_1579	14	-	0	6	0	8
chr11	18586439	18600355	circ_1580	15	-	0	10	0	5
chr14	73190341	73198642	circ_1581	7	-	0	3	0	4
chr3	101058939	101060623	circ_1582	8	-	0	5	0	3
chr6	111650735	111654570	circ_1583	7	-	0	0	0	7
chr2	191353383	191354592	circ_1584	5	+	0	0	0	5
chr1	8926338	8927309	circ_1585	3	-	0	0	0	3
chr2	120069198	120097937	circ_1586	3	-	0	3	0	0
chr3	179122978	179144030	circ_1587	6	-	0	6	0	0
chr5	127466759	127477673	circ_1588	4	+	0	4	0	0
chr4	87593518	87622954	circ_1589	5	+	0	5	0	0
chr3	44670557	44674091	circ_1590	8	+	0	0	0	8
chr4	77926754	77941823	circ_1591	11	+	0	6	0	5
chr8	17400827	17401224	circ_1592	3	+	0	0	0	3
chr3	38414146	38420833	circ_1593	4	+	0	4	0	0
chr3	10242053	10251376	circ_1594	6	+	0	0	0	6
chr3	119634891	119812440	circ_1595	8	-	0	0	0	8
chr1	44134771	44137546	circ_1596	5	+	0	5	0	0
chr5	167915607	167919852	circ_1597	16	+	0	5	0	11
chr18	74082483	74155167	circ_1598	5	-	0	5	0	0
chr9	72055912	72091059	circ_1599	3	-	0	3	0	0
chr3	41949337	41954391	circ_1600	6	-	0	0	0	6
chr19	2767134	2769089	circ_1601	3	-	0	0	0	3
chr6	86267694	86284096	circ_1602	112	-	0	84	5	23
chr4	178272534	178274882	circ_1603	6	+	0	6	0	0
chr10	70958128	70962799	circ_1604	4	+	0	4	0	0
chr19	44159591	44160792	circ_1605	56	-	0	19	0	37
chrX	24190832	24197887	circ_1606	259	+	0	137	16	106
chr6	108798068	108798495	circ_1607	17	+	0	5	0	12
chr5	141511373	141517423	circ_1608	5	+	0	0	0	5
chr17	74093877	74097944	circ_1609	7	-	0	4	0	3
chr1	21083659	21100103	circ_1610	435	-	0	216	13	206
chr3	129302410	129303405	circ_1611	7	-	0	4	0	3
chr2	9498885	9520937	circ_1612	9	+	0	6	0	3
chr6	151265622	151281551	circ_1613	7	+	0	4	0	3
chr1	94132652	94140497	circ_1614	18	-	0	8	0	10
chr10	17632345	17646046	circ_1615	16	-	0	6	0	10
chr6	3076998	3078169	circ_1616	244	+	0	124	0	120
chr19	50102529	50103195	circ_1617	20	+	0	12	0	8
chr5	122881111	122893258	circ_1618	122	+	0	65	35	22
chr2	220028955	220030144	circ_1619	6	-	0	3	0	3
chr9	131250169	131255084	circ_1620	6	+	0	6	0	0
chr19	21216262	21216990	circ_1621	164	+	0	28	6	130
chr17	2218851	2221290	circ_1622	4	+	0	0	0	4
chr22	46088876	46136418	circ_1623	22	+	0	18	0	4
chrX	41076473	41082655	circ_1624	4	+	0	4	0	0
chr1	113119608	113121998	circ_1625	3	-	0	0	0	3
chr2	135625090	135626611	circ_1626	3	-	0	3	0	0
chr1	16621278	16641930	circ_1627	6	-	0	6	0	0
chr16	4491376	4498849	circ_1628	9	+	0	5	0	4
chr2	36586047	36587210	circ_1629	3	+	0	3	0	0
chr8	108296910	108315595	circ_1630	12	-	0	5	0	7
chr4	87553975	87556524	circ_1631	23	+	0	6	0	17
chr10	71124539	71129380	circ_1632	10	+	0	4	0	6
chr17	40060982	40063825	circ_1633	10	-	0	10	0	0
chr22	45914562	45946495	circ_1634	12	+	0	9	0	3
chr17	38551701	38552717	circ_1635	37	-	0	12	0	25
chr2	69350149	69379396	circ_1636	3	+	0	0	0	3
chr5	311408	314711	circ_1637	3	+	0	0	0	3
chr17	64119383	64128881	circ_1638	10	-	0	0	0	10
chr14	45686222	45687657	circ_1639	6	-	0	6	0	0
chr15	51743842	51745838	circ_1640	3	-	0	0	0	3
chr3	130711795	130720188	circ_1641	3	+	0	0	0	3
chr8	132952746	132968152	circ_1642	18	+	0	11	0	7
chr12	102285953	102302141	circ_1643	7	+	0	7	0	0
chr19	12790271	12790736	circ_1644	4	-	0	0	0	4
chr1	46179918	46185012	circ_1645	8	-	0	4	0	4
chr2	197986056	197990761	circ_1646	3	-	0	3	0	0
chr1	36306766	36307351	circ_1647	3	+	0	3	0	0
chr7	151891094	151896544	circ_1648	9	-	0	5	0	4
chr1	67181700	67195102	circ_1649	8	+	0	8	0	0
chr13	39917991	39952663	circ_1650	8	-	0	4	0	4
chr22	46096162	46098727	circ_1651	24	+	0	13	0	11
chr17	54926057	54933986	circ_1652	37	+	0	30	0	7
chr9	123583117	123583742	circ_1653	14	-	0	3	0	11
chr15	49528048	49531564	circ_1654	715	+	0	96	23	596
chr12	129293333	129299615	circ_1655	84	-	0	51	0	33
chr10	13701323	13712528	circ_1656	9	-	0	3	0	6
chr9	140611078	140646860	circ_1657	35	+	0	19	0	16
chr11	85966264	85967554	circ_1658	13	+	0	3	0	10
chr7	30868295	30880464	circ_1659	3	+	0	0	0	3
chr5	78952781	78977884	circ_1660	14	+	0	8	0	6
chr22	38463711	38466898	circ_1661	5	+	0	0	0	5
chr9	113637186	113638002	circ_1662	10	-	0	10	0	0
chr4	52729603	52744020	circ_1663	242	+	0	122	10	110
chr10	123670421	123683844	circ_1664	20	-	0	15	0	5
chr8	43033292	43037403	circ_1665	3	+	0	0	0	3
chr18	56008270	56024484	circ_1666	8	+	0	8	0	0
chr9	91929635	91930212	circ_1667	31	+	0	16	0	15
chr17	78297685	78310178	circ_1668	4	+	0	4	0	0
chr12	26194907	26208379	circ_1669	22	+	0	5	0	17
chr17	47388674	47395345	circ_1670	6	-	0	6	0	0
chr4	148886175	148944564	circ_1671	15	+	0	9	0	6
chr14	39517856	39524500	circ_1672	11	-	0	3	0	8
chr16	68059318	68088520	circ_1673	19	+	0	9	0	10
chr15	90610342	90611827	circ_1674	84	+	0	39	6	39
chr13	28834584	28854678	circ_1675	3	+	0	3	0	0
chr8	41466935	41469792	circ_1676	5	+	0	5	0	0
chr3	37988548	38017385	circ_1677	6	+	0	0	0	6
chr14	101298849	101299420	circ_1678	10	+	0	4	0	6
chr15	86023660	86030600	circ_1679	3	+	0	3	0	0
chr6	43533397	43541338	circ_1680	15	-	0	7	0	8
chr1	40422759	40424497	circ_1681	58	+	0	18	0	40
chr5	112915283	112920176	circ_1682	5	+	0	5	0	0
chr5	149631313	149631628	circ_1683	3	-	0	0	0	3
chr10	126799559	126811437	circ_1684	112	-	0	30	6	76
chr3	47147487	47158244	circ_1685	24	-	0	8	0	16
chrX	41002544	41007828	circ_1686	4	+	0	4	0	0
chr15	92478867	92479942	circ_1687	12	+	0	4	0	8
chr2	75747320	75749613	circ_1688	5	-	0	0	0	5
chr1	247318868	247323115	circ_1689	477	-	0	96	36	345
chr15	33180373	33202736	circ_1690	14	-	0	11	0	3
chr10	70225424	70229920	circ_1691	11	-	0	11	0	0
chr7	138583701	138597206	circ_1692	10	-	0	4	0	6
chr9	4125734	4286523	circ_1693	5	-	0	5	0	0
chr12	107177775	107219598	circ_1694	8	+	0	8	0	0
chr14	31582310	31583546	circ_1695	8	-	0	8	0	0
chr7	131060183	131113904	circ_1696	33	-	0	25	0	8
chr8	90982592	90990551	circ_1697	14	-	0	14	0	0
chr1	1756836	1770677	circ_1698	39	-	0	10	0	29
chr19	49834874	49835567	circ_1699	3	-	0	0	0	3
chr15	89790860	89807838	circ_1700	4	+	0	4	0	0
chr5	98215256	98217079	circ_1701	26	-	0	12	0	14
chr14	53223269	53226472	circ_1702	4	+	0	4	0	0
chr10	71119653	71129380	circ_1703	11	+	0	7	0	4
chr9	140637823	140638542	circ_1704	12	+	0	6	0	6
chr13	113200013	113223573	circ_1705	5	-	0	0	0	5
chr1	224811115	224811767	circ_1706	4	-	0	0	0	4
chr8	62556524	62559375	circ_1707	7	-	0	0	7	0
chr1	92508380	92511217	circ_1708	4	+	0	0	0	4
chr1	94107860	94140497	circ_1709	54	-	0	26	0	28
chr8	11301540	11302317	circ_1710	24	-	0	8	0	16
chr11	85692172	85693031	circ_1711	9	-	0	0	3	6
chr4	177630123	177632804	circ_1712	14	-	0	4	0	10
chr10	124151819	124172561	circ_1713	4	+	0	4	0	0
chr16	4382216	4383520	circ_1714	598	+	0	263	14	321
chr4	20493384	20521076	circ_1715	7	+	0	7	0	0
chr7	127447538	127528065	circ_1716	20	+	0	0	0	20
chr22	31998198	31998771	circ_1717	107	+	0	28	0	79
chr8	38912000	38940240	circ_1718	7	+	0	7	0	0
chr7	158586341	158591763	circ_1719	6	-	0	0	0	6
chr4	39839476	39843676	circ_1720	23	-	0	12	0	11
chr1	44778841	44804994	circ_1721	3	-	0	0	0	3
chr12	133509621	133524856	circ_1722	5	-	0	0	0	5
chr1	44257773	44280605	circ_1723	31	+	0	15	0	16
chr7	105738136	105739728	circ_1724	17	-	0	12	0	5
chr2	159459582	159490801	circ_1725	10	-	0	10	0	0
chrX	24512859	24523415	circ_1726	4	+	0	4	0	0
chr11	76224430	76227356	circ_1727	13	+	0	9	0	4
chr13	47297356	47308133	circ_1728	112	+	0	39	0	73
chr17	47696343	47700238	circ_1729	3	-	0	0	0	3
chr11	3744387	3774638	circ_1730	4	-	0	4	0	0
chrX	118540423	118560317	circ_1731	48	+	0	24	0	24
chr11	93523740	93527201	circ_1732	23	+	0	14	3	6
chr5	176671196	176673797	circ_1733	47	+	0	5	0	42
chr15	74948074	74948409	circ_1734	53	-	0	30	0	23
chr3	175181189	175189546	circ_1735	11	+	0	3	0	8
chr10	31662051	31750166	circ_1736	9	+	0	6	0	3
chr12	109210814	109217137	circ_1737	40	-	0	21	0	19
chr15	41988273	41991357	circ_1738	112	+	0	70	14	28
chr20	9076934	9198099	circ_1739	10	+	0	4	0	6
chr1	214488105	214492326	circ_1740	17	+	0	6	0	11
chr8	143425327	143427253	circ_1741	46	-	0	16	0	30
chr3	127980971	127983624	circ_1742	347	+	0	83	10	254
chr2	26596235	26597957	circ_1743	7	+	0	0	0	7
chr16	3788560	3790550	circ_1744	7	-	0	4	0	3
chr18	21891948	21898773	circ_1745	4	-	0	0	0	4
chr6	105192035	105192485	circ_1746	14	-	0	0	0	14
chr7	137330218	137374748	circ_1747	36	-	0	16	5	15
chr10	69773783	69797926	circ_1748	16	-	0	11	0	5
chr18	33740895	33747185	circ_1749	12	+	0	6	0	6
chr7	101950004	101952188	circ_1750	13	+	0	0	0	13
chr19	10246412	10246963	circ_1751	19	-	0	10	0	9
chr19	3546072	3551192	circ_1752	3	-	0	0	0	3
chr3	10011403	10019130	circ_1753	8	-	0	4	0	4
chr17	66381205	66391334	circ_1754	3	+	0	3	0	0
chr11	111907997	111910121	circ_1755	23	+	0	23	0	0
chr13	44058145	44080362	circ_1756	3	-	0	3	0	0
chr6	83926217	83937196	circ_1757	2	-	0	0	0	2
chr2	182783482	182784173	circ_1758	4	+	0	0	0	4
chr9	113703701	113704448	circ_1759	129	-	0	64	9	56
chr1	114133106	114137182	circ_1760	5	+	0	0	0	5
chr17	39985042	39987142	circ_1761	28	-	0	8	0	20
chr6	16699767	16706446	circ_1762	12	+	0	4	0	8
chr1	54293672	54301293	circ_1763	8	-	0	3	0	5
chr1	183485009	183486955	circ_1764	3	+	0	0	0	3
chr2	26009764	26022404	circ_1765	3	-	0	0	0	3
chr18	163308	180339	circ_1766	18	+	0	6	0	12
chr6	13228048	13230425	circ_1767	50	+	0	30	0	20
chr18	46855943	46860223	circ_1768	48	-	0	28	0	20
chr4	39905660	39927553	circ_1769	3	-	0	3	0	0
chr3	51708287	51718650	circ_1770	11	+	0	8	0	3
chr2	197135917	197143386	circ_1771	15	-	0	7	0	8
chr10	27427696	27434519	circ_1772	5	-	0	5	0	0
chr12	123879594	123880979	circ_1773	8	+	0	4	0	4
chr13	95858786	95887088	circ_1774	14	-	0	8	0	6
chr10	112262479	112270354	circ_1775	20	+	0	13	0	7
chrX	133607389	133632466	circ_1776	12	+	0	12	0	0
chr7	140257943	140268613	circ_1777	3	-	0	0	0	3
chr10	15875629	15885271	circ_1778	17	-	0	17	0	0
chr1	175956079	175957548	circ_1779	3	-	0	3	0	0
chr9	13247634	13250371	circ_1780	17	-	0	0	0	17
chr17	600658	613853	circ_1781	3	-	0	0	0	3
chr5	170305101	170323119	circ_1782	96	+	0	59	3	34
chrX	147013944	147014282	circ_1783	4	+	0	0	0	4
chr20	61485368	61488990	circ_1784	11	-	0	6	0	5
chr2	102314538	102407238	circ_1785	8	+	0	0	0	8
chr12	19615444	19667718	circ_1786	4	+	0	4	0	0
chr8	42296968	42323435	circ_1787	10	-	0	5	0	5
chr8	100182267	100287482	circ_1788	5	+	0	5	0	0
chr11	77824932	77832220	circ_1789	39	-	0	28	0	11
chr5	179665332	179668155	circ_1790	42	-	0	26	0	16
chr3	123356918	123368041	circ_1791	20	-	0	14	0	6
chr6	7402836	7411684	circ_1792	3	+	0	3	0	0
chr19	16962223	16965072	circ_1793	3	+	0	0	0	3
chr2	62099217	62103369	circ_1794	4	-	0	4	0	0
chr9	6493826	6499931	circ_1795	5	+	0	0	0	5
chr15	90451512	90454051	circ_1796	30	-	0	3	0	27
chr3	37336470	37343823	circ_1797	5	+	0	5	0	0
chr3	45677642	45709848	circ_1798	5	+	0	0	0	5
chr16	87336259	87339511	circ_1799	9	-	0	9	0	0
chr16	67165189	67166814	circ_1800	7	+	0	4	0	3
chrX	152857964	152861645	circ_1801	6	-	0	6	0	0
chr6	127648147	127652175	circ_1802	6	-	0	0	0	6
chr12	88910111	88939642	circ_1803	8	-	0	8	0	0
chr17	1437393	1456443	circ_1804	3	-	0	3	0	0
chr14	91110392	91143004	circ_1805	6	-	0	0	0	6
chrX	118540423	118544325	circ_1806	32	+	0	16	0	16
chr4	169815730	169825057	circ_1807	3	+	0	0	0	3
chr2	208420352	208442379	circ_1808	4	+	0	4	0	0
chr7	154752603	154754168	circ_1809	6	-	0	0	0	6
chr6	73713631	73843364	circ_1810	5	+	0	5	0	0
chr17	5264503	5266311	circ_1811	7	+	0	4	0	3
chr1	211526581	211529810	circ_1812	15	+	0	5	0	10
chr12	117187646	117217153	circ_1813	7	+	0	7	0	0
chr6	160467530	160469575	circ_1814	60	+	0	49	0	11
chr15	77759437	77764156	circ_1815	55	+	0	23	0	32
chr16	15714308	15716980	circ_1816	3	-	0	0	0	3
chr10	81917397	81923899	circ_1817	19	-	0	11	0	8
chr15	64066893	64067848	circ_1818	34	-	0	20	0	14
chr1	225306922	225311316	circ_1819	6	+	0	0	0	6
chr2	209150450	209153542	circ_1820	84	+	0	22	6	56
chr1	89236035	89251896	circ_1821	57	+	0	33	8	16
chr2	202010101	202019130	circ_1822	21	+	0	14	0	7
chr16	19656208	19663412	circ_1823	130	+	0	60	0	70
chrX	153608728	153609080	circ_1824	4	-	0	0	0	4
chr17	18775896	18781183	circ_1825	10	+	0	0	0	10
chr6	35377991	35378994	circ_1826	4	+	0	0	0	4
chr17	18775896	18793190	circ_1827	7	+	0	0	0	7
chr3	154855891	154858081	circ_1828	14	+	0	0	0	14
chr14	58681923	58690574	circ_1829	16	+	0	12	0	4
chr11	85692172	85718626	circ_1830	8	-	0	8	0	0
chr1	33478808	33480195	circ_1831	38	-	0	15	0	23
chr5	64520147	64522046	circ_1832	36	-	0	19	0	17
chr8	28633276	28669978	circ_1833	3	-	0	3	0	0
chr6	132203485	132207864	circ_1834	7	+	0	0	0	7
chr11	581492	587464	circ_1835	9	+	0	4	0	5
chr16	4513661	4519466	circ_1836	4	-	0	4	0	0
chr6	56496009	56501450	circ_1837	5	-	0	5	0	0
chr1	155891166	155893478	circ_1838	35	-	0	11	0	24
chr10	93590680	93602148	circ_1839	11	+	0	7	0	4
chr16	68321226	68321774	circ_1840	15	+	0	0	0	15
chr14	62187100	62188541	circ_1841	49	+	0	35	0	14
chr3	50144200	50151684	circ_1842	3	+	0	3	0	0
chr11	3721840	3724122	circ_1843	3	-	0	3	0	0
chr21	17135210	17150346	circ_1844	21	+	0	6	0	15
chr20	33529516	33530809	circ_1845	11	-	0	6	0	5
chr20	37620097	37623523	circ_1846	8	+	0	0	0	8
chr12	105597481	105605095	circ_1847	42	-	0	22	0	20
chr7	150817074	150817832	circ_1848	4	+	0	4	0	0
chr3	57561275	57563114	circ_1849	28	-	0	6	0	22
chr2	238881734	238903451	circ_1850	6	+	0	0	0	6
chr18	662146	671451	circ_1851	15	+	0	7	0	8
chr3	129302410	129305562	circ_1852	3	-	0	0	0	3
chr1	41578955	41617356	circ_1853	21	-	0	14	0	7
chr1	28218574	28220908	circ_1854	7	-	0	0	0	7
chr11	73829273	73844602	circ_1855	5	-	0	5	0	0
chr16	68208277	68217269	circ_1856	4	+	0	0	0	4
chr17	39985042	39988729	circ_1857	5	-	0	5	0	0
chr15	43335413	43340689	circ_1858	3	-	0	3	0	0
chr10	106019334	106022835	circ_1859	39	+	0	15	0	24
chr9	115013209	115015068	circ_1860	86	-	0	45	0	41
chr1	36724495	36725085	circ_1861	5	+	0	0	0	5
chr12	131291527	131297576	circ_1862	7	-	0	4	0	3
chrY	15024875	15026561	circ_1863	28	+	0	17	0	11
chr2	219538348	219541001	circ_1864	6	+	0	0	0	6
chr3	121168162	121206356	circ_1865	7	-	0	7	0	0
chr18	13008467	13017303	circ_1866	6	+	0	0	0	6
chr19	11280553	11287493	circ_1867	9	-	0	6	0	3
chr12	100985514	101012365	circ_1868	15	+	0	10	0	5
chr5	65367997	65371058	circ_1869	3	+	0	0	0	3
chr15	75215989	75221573	circ_1870	70	-	0	26	0	44
chr9	129148841	129184227	circ_1871	3	+	0	3	0	0
chr7	36450123	36450775	circ_1872	28	+	0	15	0	13
chr15	65743337	65744440	circ_1873	9	-	0	0	0	9
chrX	14868627	14877456	circ_1874	32	-	0	26	3	3
chr16	67068482	67070658	circ_1875	3	+	0	0	0	3
chr12	112613540	112617201	circ_1876	5	-	0	5	0	0
chr8	141615623	141616013	circ_1877	8	-	0	0	0	8
chr5	141004775	141009692	circ_1878	22	-	0	15	0	7
chr10	13233299	13234568	circ_1879	37	+	0	9	0	28
chr11	103173822	103182762	circ_1880	12	+	0	6	0	6
chr7	22999875	23018067	circ_1881	4	-	0	0	0	4
chr12	69042479	69044248	circ_1882	3	+	0	0	0	3
chr17	40120086	40120758	circ_1883	3	+	0	0	0	3
chr1	154229822	154230588	circ_1884	3	+	0	0	0	3
chr4	148827789	148876525	circ_1885	30	+	0	18	0	12
chr15	30052094	30065560	circ_1886	3	-	0	0	3	0
chr9	127300371	127302466	circ_1887	5	-	0	0	0	5
chr5	115653214	115653997	circ_1888	25	+	0	0	0	25
chr1	5964677	5969273	circ_1889	10	-	0	10	0	0
chr5	118264232	118280344	circ_1890	19	-	0	10	0	9
chr22	41536144	41537226	circ_1891	25	+	0	10	0	15
chr11	8728632	8734282	circ_1892	44	-	0	26	0	18
chr13	60582678	60584803	circ_1893	3	-	0	3	0	0
chr1	227203781	227223308	circ_1894	3	-	0	3	0	0
chr17	54921380	54925426	circ_1895	5	+	0	5	0	0
chr15	86225389	86228104	circ_1896	7	+	0	0	0	7
chr12	93244887	93246801	circ_1897	4	-	0	0	4	0
chr1	51048290	51061888	circ_1898	11	-	0	6	0	5
chr12	111990084	111993723	circ_1899	430	-	0	304	32	94
chr4	52714371	52765544	circ_1900	4	+	0	4	0	0
chr10	909683	931700	circ_1901	164	-	0	76	7	81
chr15	28389019	28408431	circ_1902	3	-	0	0	0	3
chr1	150997087	151001420	circ_1903	5	+	0	0	0	5
chr17	79244718	79250933	circ_1904	11	-	0	5	0	6
chr7	91924203	91974380	circ_1905	3	+	0	3	0	0
chr2	106739426	106782539	circ_1906	6	-	0	6	0	0
chr14	55451441	55467710	circ_1907	8	-	0	8	0	0
chr6	35554811	35588051	circ_1908	6	-	0	0	0	6
chr7	43679048	43695752	circ_1909	24	-	0	15	0	9
chr12	45725078	45751207	circ_1910	36	+	0	15	4	17
chr4	103635595	103647840	circ_1911	138	-	0	88	0	50
chr12	51447561	51450285	circ_1912	5	+	0	0	0	5
chr2	172305191	172314987	circ_1913	3	+	0	3	0	0
chr3	124746049	124748332	circ_1914	42	-	0	25	0	17
chr2	37285594	37286130	circ_1915	39	-	0	9	0	30
chr1	179955304	179966310	circ_1916	5	+	0	5	0	0
chr6	42993775	42996928	circ_1917	10	-	0	6	0	4
chr6	149893421	149903739	circ_1918	17	+	0	14	0	3
chr10	126370176	126395456	circ_1919	30	-	0	18	4	8
chr7	140244418	140259617	circ_1920	8	-	0	8	0	0
chr12	64377727	64390908	circ_1921	9	+	0	5	0	4
chr19	6697355	6697805	circ_1922	114	-	0	58	0	56
chr7	92404010	92412438	circ_1923	3	-	0	0	0	3
chr20	48263502	48264429	circ_1924	23	-	0	11	0	12
chrX	149631038	149642074	circ_1925	8	+	0	8	0	0
chr5	139815689	139844361	circ_1926	3	+	0	3	0	0
chr19	47204056	47204369	circ_1927	5	-	0	0	0	5
chr12	120998529	121001746	circ_1928	4	+	0	4	0	0
chr1	45392300	45407337	circ_1929	4	-	0	0	0	4
chr17	61864394	61869922	circ_1930	12	-	0	5	0	7
chr16	68893787	68896964	circ_1931	99	+	0	51	10	38
chr5	65307877	65310553	circ_1932	107	+	0	41	0	66
chr8	70602305	70602613	circ_1933	45	-	33	0	12	0
chr4	140297519	140307384	circ_1934	3	+	0	3	0	0
chr8	1824737	1857636	circ_1935	3	+	0	3	0	0
chr12	1192330	1213990	circ_1936	3	+	0	3	0	0
chr2	173423436	173435552	circ_1937	12	+	0	12	0	0
chr10	89685270	89693008	circ_1938	27	+	0	18	0	9
chr12	26848539	26869175	circ_1939	3	-	0	0	0	3
chr5	38991051	39003724	circ_1940	528	-	0	272	10	246
chr10	12123471	12150014	circ_1941	9	+	0	5	0	4
chr3	27478879	27493989	circ_1942	5	-	0	5	0	0
chr14	96986392	96994343	circ_1943	19	+	0	11	0	8
chr14	71485726	71502874	circ_1944	23	+	0	9	0	14
chr3	123356918	123376275	circ_1945	3	-	0	3	0	0
chr10	96267024	96269936	circ_1946	3	+	0	0	0	3
chr10	13370351	13371788	circ_1947	6	-	0	0	0	6
chr8	18656805	18712892	circ_1948	10	-	0	10	0	0
chr3	149238618	149245756	circ_1949	36	-	0	21	0	15
chr3	50091768	50097179	circ_1950	12	+	0	6	0	6
chr2	232070911	232127111	circ_1951	16	+	0	13	0	3
chr2	32716492	32718734	circ_1952	27	+	0	22	0	5
chr13	47266671	47303119	circ_1953	4	+	0	4	0	0
chr3	11348417	11350535	circ_1954	11	+	0	6	0	5
chr10	102003455	102010070	circ_1955	3	-	0	3	0	0
chr7	128991252	129019590	circ_1956	4	+	0	4	0	0
chr5	170305101	170319557	circ_1957	13	+	0	3	0	10
chr18	56585503	56587865	circ_1958	4	+	0	4	0	0
chr1	6880241	6885270	circ_1959	11	+	0	0	0	11
chr7	128482629	128483631	circ_1960	6	+	0	0	0	6
chr11	3726430	3733958	circ_1961	6	-	0	0	0	6
chr2	231940225	231951895	circ_1962	85	+	0	67	8	10
chr11	62491059	62491898	circ_1963	33	-	0	15	0	18
chr2	219374702	219399429	circ_1964	4	-	0	0	0	4
chr18	67776734	67795782	circ_1965	10	-	0	10	0	0
chr12	117273765	117274087	circ_1966	6	+	0	0	0	6
chr13	46616299	46619651	circ_1967	6	-	0	6	0	0
chr4	54306749	54310270	circ_1968	5	+	0	0	0	5
chr7	43400485	43404825	circ_1969	32	+	0	10	0	22
chr18	56182225	56196470	circ_1970	6	-	0	6	0	0
chr2	69555403	69556930	circ_1971	11	-	0	6	0	5
chrX	153296847	153298008	circ_1972	3	-	0	0	0	3
chr5	134010305	134018172	circ_1973	10	+	0	4	0	6
chr12	28515371	28544344	circ_1974	5	+	0	0	0	5
chr1	11181152	11182183	circ_1975	11	-	0	11	0	0
chr14	105911755	105920647	circ_1976	3	+	0	0	0	3
chr20	47691322	47695159	circ_1977	3	+	0	3	0	0
chr4	1729435	1737561	circ_1978	3	+	0	3	0	0
chr10	128921978	128926028	circ_1979	5	+	0	0	0	5
chr17	27778473	27809306	circ_1980	4	+	0	0	0	4
chr1	53236692	53245665	circ_1981	7	+	0	7	0	0
chr12	111855923	111858292	circ_1982	33	+	0	26	0	7
chr1	161138783	161139814	circ_1983	3	+	0	3	0	0
chr17	29483001	29497015	circ_1984	148	+	0	90	8	50
chr8	38879162	38884329	circ_1985	9	+	0	9	0	0
chr3	47476498	47507937	circ_1986	16	-	0	6	0	10
chr2	29354124	29368233	circ_1987	4	+	0	0	0	4
chr1	63944435	63974241	circ_1988	15	-	0	12	0	3
chr20	45848909	45850125	circ_1989	8	-	0	0	0	8
chr21	47148590	47175366	circ_1990	6	+	0	3	0	3
chr21	40636386	40670508	circ_1991	3	-	0	3	0	0
chr7	134632259	134635265	circ_1992	32	+	0	16	0	16
chr2	171879382	171884915	circ_1993	7	-	0	7	0	0
chr15	81162876	81201647	circ_1994	13	+	0	13	0	0
chr12	30893954	30904067	circ_1995	6	-	0	0	0	6
chr2	170462549	170463658	circ_1996	3	+	0	0	0	3
chr2	224758951	224770718	circ_1997	3	-	0	3	0	0
chr10	24922331	24924032	circ_1998	4	-	0	0	0	4
chr16	70292883	70301712	circ_1999	3	-	0	3	0	0
[truncated: 23,591 more rows]
