# Supplementary material for: Improved circRNA Identification by Combining Prediction Algorithms
Source: Front Cell Dev Biol. 2018 Mar 5;6:20. doi: 10.3389/fcell.2018.00020 (PMC5844931; doi:10.3389/fcell.2018.00020)
Supplement: Supplementary file 2 [file Presentation2.ZIP › Pre-processed/CIRCexplorer.bed]

#chrom	start	end	name	score	strand	SRR444655.output.txt_circ.txt_circReads	SRR444974.output.txt_circ.txt_circReads	SRR444975.output.txt_circ.txt_circReads	SRR445016.output.txt_circ.txt_circReads
chr1	10335485	10342591	circ_2	4	+	0	2	0	2
chr15	60674540	60682516	circ_4	3	-	0	0	0	3
chr1	40726510	40737707	circ_6	4	+	0	4	0	0
chr16	57466398	57468124	circ_10	2	-	0	0	0	2
chr13	99966350	99970323	circ_12	6	+	0	0	0	6
chr14	64879189	64891649	circ_13	5	+	0	3	0	2
chr8	15588174	15605974	circ_18	28	+	0	5	0	23
chr1	179079416	179100616	circ_19	2	-	0	0	0	2
chr13	74419963	74518207	circ_21	2	-	0	0	0	2
chr3	45488382	45500378	circ_22	6	+	0	0	0	6
chr11	129739388	129740156	circ_23	4	-	1	0	0	3
chr6	167435896	167458064	circ_24	7	+	0	4	3	0
chr7	2834561	2834777	circ_25	5	-	0	1	0	4
chr9	129102786	129184227	circ_27	17	+	1	11	0	5
chr12	96704829	96728643	circ_28	60	-	0	42	0	18
chr11	108004546	108005969	circ_32	2	+	0	1	0	1
chr2	232121298	232127111	circ_34	47	+	0	10	0	37
chr15	86198647	86207986	circ_37	7	+	0	3	0	4
chr7	24849425	24854822	circ_38	2	-	0	1	0	1
chr4	79747190	79800045	circ_39	5	+	1	3	1	0
chr15	43724391	43730614	circ_40	22	-	0	16	0	6
chr8	131370262	131374017	circ_42	3075	-	36	911	82	2046
chr20	36685933	36694658	circ_45	158	+	6	88	7	57
chrX	224026	224547	circ_46	2	-	0	0	0	2
chr11	111909967	111915954	circ_48	3	+	0	1	0	2
chr12	51500307	51512555	circ_53	4	-	0	0	0	4
chr18	9195548	9221997	circ_54	31	+	3	13	9	6
chr4	54292038	54294350	circ_55	282	+	2	139	4	137
chr4	103455001	103488292	circ_56	18	+	0	9	1	8
chr6	76331247	76344527	circ_60	27	+	3	22	2	0
chr10	69726439	69804320	circ_63	10	-	0	5	5	0
chr3	171360629	171410232	circ_64	6	-	0	4	2	0
chr19	23937624	23938353	circ_66	2	-	0	0	0	2
chr10	99502850	99504672	circ_69	18	+	0	4	1	13
chr6	44102297	44108835	circ_70	10	+	0	6	0	4
chr19	40327195	40328483	circ_72	2	-	0	1	0	1
chr7	65751497	65751696	circ_73	354	+	0	16	6	332
chr11	66985201	66986874	circ_75	8	+	0	2	0	6
chr1	184671944	184677478	circ_76	5	-	0	3	0	2
chr17	40764092	40765091	circ_77	12	+	0	4	1	7
chr7	18684293	18688306	circ_80	10	+	0	4	2	4
chr19	38571895	38579491	circ_81	4	+	1	1	0	2
chr1	5964676	6046387	circ_82	17	-	0	11	1	5
chr15	66828270	66839043	circ_85	26	+	1	9	3	13
chr2	47177501	47222338	circ_86	2	+	0	2	0	0
chr14	96986391	96994343	circ_87	10	+	0	10	0	0
chr6	144779905	144784002	circ_89	2	+	0	2	0	0
chr1	33248004	33256855	circ_90	2	-	0	0	0	2
chr10	18874877	18875022	circ_91	2	-	0	0	0	2
chr16	532524	546859	circ_92	53	+	0	19	0	34
chr15	89647133	89659752	circ_93	2	+	0	0	0	2
chr2	191792031	191819544	circ_94	2	+	0	1	0	1
chr17	35797838	35798059	circ_95	2	+	0	1	0	1
chr17	45689825	45697150	circ_96	5	+	0	3	0	2
chr11	47819330	47823482	circ_98	15	-	0	6	0	9
chr2	232099936	232127111	circ_99	31	+	0	12	0	19
chr3	15258931	15262488	circ_101	6	+	0	6	0	0
chr16	27720025	27720241	circ_102	7	+	0	0	0	7
chr6	47563596	47580272	circ_103	2	+	0	1	1	0
chr5	138264934	138266624	circ_104	3	+	0	2	0	1
chr8	25126360	25132957	circ_107	2	+	0	1	0	1
chr6	44900389	44988369	circ_111	3	-	0	2	0	1
chr1	7886539	7897209	circ_112	2	+	0	2	0	0
chr10	32128564	32143134	circ_113	3	-	0	2	1	0
chr2	42867312	42887002	circ_116	19	+	0	10	0	9
chr19	4703897	4704316	circ_117	3	-	0	3	0	0
chr2	216274285	216274837	circ_118	2	-	0	0	0	2
chr11	61118462	61120611	circ_119	3	-	0	0	0	3
chr14	50175876	50177099	circ_122	3	+	0	3	0	0
chr22	32239080	32242953	circ_123	2	+	0	0	0	2
chr3	136260960	136349823	circ_124	2	-	0	2	0	0
chr6	31112463	31113585	circ_126	2	-	0	0	0	2
chr10	78704530	78761338	circ_127	2	-	0	1	0	1
chr13	79945079	79946065	circ_128	30	-	0	15	4	11
chr4	38091552	38119813	circ_129	20	+	1	13	0	6
chr5	126154613	126158577	circ_130	2	+	0	2	0	0
chr2	36623756	36726490	circ_131	8	+	0	3	0	5
chr15	59470591	59510286	circ_132	5	-	0	5	0	0
chr7	98530863	98533298	circ_133	7	+	1	3	0	3
chr17	80521229	80529746	circ_134	161	+	0	72	5	84
chr6	168271065	168299147	circ_135	5	+	0	4	1	0
chrX	46307634	46322728	circ_136	2	+	0	0	0	2
chr19	4941539	4947223	circ_139	9	+	0	5	0	4
chr3	31710133	31712475	circ_140	2	-	0	1	0	1
chr8	28692808	28704326	circ_141	2	-	0	2	0	0
chr7	66413530	66418356	circ_142	2	+	0	0	0	2
chr14	31771500	31777226	circ_145	9	-	0	7	0	2
chr15	78305164	78310299	circ_146	2	-	0	0	0	2
chr10	78787580	78799395	circ_147	2	-	0	0	0	2
chr10	27423759	27425314	circ_148	16	-	0	7	0	9
chr17	29192721	29196664	circ_149	4	+	0	0	0	4
chr8	1876592	1876816	circ_151	2	+	0	0	0	2
chr16	74957823	74985441	circ_153	2	-	0	0	0	2
chrX	10031484	10047844	circ_155	31	+	0	19	2	10
chr1	240492375	240555862	circ_156	22	+	0	13	0	9
chr2	122215262	122218769	circ_158	5	-	0	4	0	1
chr1	171537385	171540560	circ_160	22	+	0	9	0	13
chr16	2806334	2806607	circ_161	9	+	0	1	0	8
chr18	22025356	22028147	circ_162	3	+	0	0	0	3
chr22	24622598	24627498	circ_164	2	-	0	2	0	0
chr8	141840570	141900868	circ_165	126	-	0	70	5	51
chr5	64483842	64492978	circ_167	26	-	0	5	1	20
chr9	85950430	86004623	circ_168	6	-	0	4	0	2
chr2	48573339	48573890	circ_171	42	+	3	17	3	19
chr9	22046749	22056386	circ_172	21	+	0	8	4	9
chr2	70406663	70410067	circ_173	3	-	0	3	0	0
chr2	39029856	39041037	circ_175	5	-	0	4	0	1
chr17	58013575	58013902	circ_177	38	+	0	12	0	26
chr6	142487364	142525202	circ_178	2	+	0	0	2	0
chr2	238419216	238436159	circ_180	3	+	0	0	0	3
chr16	71697801	71713438	circ_182	17	-	0	9	1	7
chr2	27438188	27439488	circ_184	2	+	0	0	0	2
chr2	183998293	184024380	circ_185	3	+	0	0	0	3
chrX	46387769	46388344	circ_186	4	-	0	1	0	3
chr7	40027197	40027857	circ_187	2	+	0	2	0	0
chr16	4750970	4755254	circ_188	7	-	0	3	0	4
chr11	68115314	68125315	circ_191	2	+	0	2	0	0
chr22	29090019	29092975	circ_192	4	-	1	3	0	0
chr10	11551593	11569566	circ_194	7	-	0	2	0	5
chr12	122825299	122826244	circ_195	26	-	4	11	8	3
chr5	179136873	179143295	circ_197	13	+	0	3	0	10
chr16	89782869	89783230	circ_198	6	-	0	1	0	5
chr15	93521463	93522513	circ_200	7	+	0	0	0	7
chr7	122019421	122047750	circ_202	3	-	0	3	0	0
chr5	112860677	112862482	circ_203	4	+	0	1	1	2
chr19	39883103	39884277	circ_204	4	+	0	2	1	1
chr15	90333690	90335793	circ_206	4	-	0	1	0	3
chr6	82933156	82937019	circ_212	4	-	1	0	0	3
chr3	196742235	196743240	circ_213	2	-	0	0	0	2
chr9	110068659	110081160	circ_214	13	+	0	9	0	4
chr8	23190913	23191136	circ_216	3	-	0	0	0	3
chr20	34053567	34055380	circ_217	4	+	0	1	0	3
chr5	14304569	14336836	circ_218	475	+	15	272	7	181
chr11	48134298	48134535	circ_219	2	+	0	0	0	2
chr1	179090729	179091002	circ_220	2	-	0	0	0	2
chr11	9456480	9459832	circ_221	4	+	0	3	0	1
chr16	746772	747419	circ_225	2	-	0	1	0	1
chr9	115200710	115204050	circ_227	3	+	0	3	0	0
chr2	43732760	43755127	circ_229	5	-	0	0	0	5
chr11	9228219	9229179	circ_231	9	-	0	0	0	9
chr14	21679968	21681276	circ_235	2	-	0	2	0	0
chr17	20149238	20200390	circ_236	2	+	0	0	0	2
chr19	38621137	38633350	circ_237	18	+	0	12	0	6
chr8	100654038	100673719	circ_238	7	+	1	5	1	0
chr10	123596232	123683844	circ_239	10	-	0	9	0	1
chr8	28827559	28828036	circ_240	8	+	0	6	0	2
chr13	21955572	21957148	circ_241	2	-	0	1	0	1
chr16	86575302	86585898	circ_242	2	-	0	2	0	0
chr10	26789747	26792203	circ_249	14	+	0	4	1	9
chr8	54714358	54742093	circ_250	4	-	0	1	0	3
chr1	108686164	108728576	circ_252	2	-	1	1	0	0
chr19	35420787	35424627	circ_253	8	+	0	3	0	5
chr17	19823348	19839743	circ_254	27	-	0	18	0	9
chr7	18801779	18914219	circ_255	4	+	0	0	0	4
chr5	78915434	78919312	circ_256	5	+	0	5	0	0
chr2	238234202	238250804	circ_257	3	-	0	1	1	1
chr5	171777366	171800819	circ_258	3	-	0	0	0	3
chr4	3317796	3388164	circ_259	4	+	0	4	0	0
chr5	34028858	34033563	circ_263	3	-	0	0	0	3
chr6	168271065	168291709	circ_265	2	+	0	0	0	2
chr1	54254805	54262817	circ_266	5	-	0	2	1	2
chr7	24856228	24888795	circ_267	6	-	1	3	0	2
chr11	14793482	14840755	circ_268	5	+	0	5	0	0
chr2	101638142	101646238	circ_269	4	-	0	4	0	0
chr1	144915444	144922638	circ_272	4	-	0	2	0	2
chr5	137721710	137761271	circ_273	3	+	0	3	0	0
chr7	120478830	120480163	circ_275	2	-	0	0	0	2
chr15	58284902	58306479	circ_279	17	-	0	13	0	4
chr3	11356817	11383753	circ_280	4	+	1	3	0	0
chr2	171974248	171974367	circ_281	3	-	0	0	0	3
chrX	31152218	31201021	circ_282	2	-	0	0	0	2
chr5	148885009	148929744	circ_283	2	-	0	2	0	0
chr3	123426600	123427742	circ_284	82	-	0	33	0	49
chr8	135521861	135533244	circ_285	58	-	0	30	0	28
chr1	162546566	162567648	circ_286	9	+	1	3	1	4
chr9	7011697	7015929	circ_287	13	+	0	5	0	8
chr18	12951853	12963370	circ_289	4	+	0	0	0	4
chr18	21087948	21106729	circ_290	3	+	0	2	0	1
chr10	101667751	101668903	circ_291	24	-	0	7	3	14
chr15	66821189	66832548	circ_293	2	+	0	1	0	1
chr16	57238415	57250947	circ_294	7	+	0	5	0	2
chr6	43538238	43541338	circ_295	2	-	0	2	0	0
chr3	183962985	183963600	circ_296	3	-	0	1	0	2
chr20	60714836	60716000	circ_297	3	-	0	1	0	2
chr3	33055547	33114205	circ_298	3	-	0	2	0	1
chr14	103296670	103342862	circ_306	3	+	0	2	1	0
chr7	148514968	148516779	circ_308	6	-	0	2	0	4
chr12	32866142	32875567	circ_310	16	+	0	11	0	5
chr1	184559872	184567595	circ_311	2	+	0	2	0	0
chr19	33108494	33116872	circ_312	21	-	0	11	0	10
chr9	131369882	131374525	circ_313	2	+	0	0	0	2
chr17	34144719	34147441	circ_320	8	+	0	0	0	8
chr3	11372813	11383753	circ_321	8	+	0	3	0	5
chrX	62875373	62898452	circ_322	3	-	0	1	0	2
chr12	70723202	70724249	circ_325	9	+	0	5	0	4
chr2	242192807	242207956	circ_329	3	-	0	0	0	3
chr5	64824278	64850773	circ_330	2	-	0	0	2	0
chr17	18183849	18198099	circ_332	2	-	0	1	1	0
chr18	29470697	29493485	circ_333	2	-	0	2	0	0
chr1	242042050	242042645	circ_334	4	+	0	0	0	4
chr22	36914809	36916735	circ_335	5	-	0	2	0	3
chr11	120347369	120348235	circ_336	86	+	0	20	3	63
chr11	85742510	85742653	circ_337	2	-	0	0	0	2
chr10	121674241	121675401	circ_338	5	+	0	3	0	2
chr22	39144717	39147378	circ_339	2	-	0	1	0	1
chr15	65772559	65773953	circ_340	6	-	0	1	1	4
chr7	92146589	92148392	circ_343	3	-	0	2	1	0
chr11	110007387	110008139	circ_345	222	+	3	96	7	116
chr19	2790418	2799789	circ_346	4	+	0	2	0	2
chr1	29016615	29030841	circ_347	3	+	0	1	0	2
chr8	95543190	95550574	circ_349	13	-	0	6	0	7
chr11	12247717	12248678	circ_350	18	+	0	7	0	11
chr8	95738558	95752018	circ_352	2	+	0	0	0	2
chr1	180772523	180794480	circ_353	2	+	0	0	0	2
chr13	46559431	46563232	circ_355	8	-	0	2	2	4
chr21	27369674	27372497	circ_356	3	-	0	2	0	1
chr2	220028954	220030144	circ_359	5	-	0	3	0	2
chr20	45852969	45856024	circ_360	2	-	0	2	0	0
chr8	144557567	144590069	circ_361	3	-	0	3	0	0
chr3	33165899	33175757	circ_362	2	+	0	2	0	0
chr17	1778954	1783985	circ_367	5	+	0	2	0	3
chr3	64132505	64139044	circ_368	11	-	0	6	0	5
chr5	180666486	180668639	circ_369	5	-	0	1	0	4
chr1	59805629	59978111	circ_370	4	+	0	0	0	4
chr9	97177439	97200810	circ_372	4	+	0	2	0	2
chr3	48667870	48669829	circ_373	2	-	0	0	0	2
chr14	75567694	75568468	circ_374	2	-	0	0	1	1
chr10	72489049	72492115	circ_375	2	+	0	2	0	0
chr17	27975161	27977818	circ_377	10	-	0	8	0	2
chr9	126345447	126414402	circ_378	11	-	0	4	0	7
chr9	127074787	127076264	circ_380	5	+	0	0	0	5
chrX	70617102	70621589	circ_381	2	+	0	0	1	1
chr12	89996819	89998123	circ_382	5	-	0	5	0	0
chr5	95099211	95124562	circ_383	28	+	5	21	0	2
chr14	96993766	96994343	circ_385	2	+	0	2	0	0
chr7	157015947	157024021	circ_386	4	+	0	4	0	0
chr1	33290913	33295668	circ_387	3	+	0	3	0	0
chr16	89815066	89833645	circ_388	7	-	0	1	0	6
chr8	81897010	81982405	circ_389	2	-	0	2	0	0
chr3	172486796	172504364	circ_391	26	+	3	13	0	10
chr1	183083665	183087281	circ_393	12	+	0	8	0	4
chr11	959436	972255	circ_394	5	+	0	5	0	0
chr19	36579939	36580208	circ_395	106	+	0	18	2	86
chr4	59322	60046	circ_396	2	+	0	0	0	2
chr11	85687665	85692271	circ_397	36	-	0	0	2	34
chr2	10794606	10808849	circ_398	2	-	0	1	0	1
chr22	40749076	40750331	circ_400	14	+	0	0	0	14
chr9	6984165	6990524	circ_402	3	+	0	0	0	3
chr19	33604672	33605325	circ_403	24	+	0	12	2	10
chr1	155691307	155695810	circ_404	32	+	0	12	0	20
chr22	31843411	31844218	circ_406	3	-	0	0	0	3
chr2	172309633	172314987	circ_409	2	+	1	1	0	0
chr2	203921149	203942560	circ_410	4	+	0	4	0	0
chr15	63821212	63829355	circ_417	24	+	1	11	2	10
chr13	49742748	49749677	circ_418	13	+	0	10	0	3
chr1	59787207	60019899	circ_419	6	+	0	5	0	1
chr1	10431198	10435431	circ_421	4	+	0	2	0	2
chr1	224492437	224492868	circ_423	7	-	0	2	1	4
chr19	960091	968503	circ_424	15	+	0	7	0	8
chr2	240111528	240274613	circ_425	2	-	0	0	0	2
chr1	22190592	22192302	circ_428	2	-	0	1	0	1
chr6	42224465	42225939	circ_429	4	-	0	2	0	2
chr2	43969879	43973102	circ_430	5	+	0	1	0	4
chr5	134010304	134015418	circ_434	13	+	0	7	1	5
chrY	1662336	1664425	circ_436	9	+	0	4	1	4
chr18	9583114	9593872	circ_437	4	-	0	3	0	1
chr5	64483842	64511314	circ_438	11	-	0	6	0	5
chr7	150820880	150839340	circ_442	2	+	0	2	0	0
chr18	12718515	12720682	circ_447	22	+	1	9	0	12
chr22	21119104	21119981	circ_449	27	-	0	14	0	13
chr2	43625109	43657441	circ_450	9	-	0	5	0	4
chr2	29149333	29158473	circ_451	6	+	0	4	0	2
chr5	127483313	127488497	circ_452	2	+	0	1	0	1
chr3	142215202	142224145	circ_453	2	-	0	1	1	0
chr14	35269429	35272194	circ_454	6	-	2	4	0	0
chr17	76069117	76079247	circ_455	11	+	0	6	0	5
chr1	213244347	213290752	circ_459	27	+	0	21	0	6
chr20	10536878	10541468	circ_460	107	+	3	37	8	59
chr20	60737807	60739302	circ_461	2	+	0	2	0	0
chr9	3330258	3346764	circ_462	23	-	1	20	0	2
chr9	111795586	111870850	circ_464	2	-	0	1	1	0
chr15	41352064	41362745	circ_465	10	-	0	1	0	9
chr3	135820848	135825164	circ_466	7	+	0	4	0	3
chr3	37132957	37138151	circ_467	31	-	0	0	0	31
chr5	145539936	145547828	circ_468	2	-	0	0	0	2
chr3	44816745	44828066	circ_469	2	+	0	0	0	2
chr20	35127990	35154409	circ_473	17	+	1	5	1	10
chr1	233296028	233388534	circ_474	2	-	1	1	0	0
chr12	82780581	82796909	circ_475	7	+	1	6	0	0
chr9	96233422	96261168	circ_477	279	+	11	143	14	111
chr1	109565976	109566143	circ_480	2	-	0	0	0	2
chr7	6182562	6185879	circ_483	3	+	0	1	0	2
chr18	21141323	21152144	circ_484	3	-	0	3	0	0
chr12	13061176	13062105	circ_485	9	+	0	2	0	7
chr3	47147486	47158244	circ_486	18	-	0	6	0	12
chr17	80972329	81006446	circ_488	2	-	0	0	0	2
chr7	44118338	44120515	circ_489	4	-	0	3	0	1
chr1	70694104	70705203	circ_490	10	+	0	6	0	4
chr20	5939173	5944005	circ_494	30	+	0	2	2	26
chr5	133534776	133536765	circ_495	7	-	0	2	0	5
chr3	122182788	122215417	circ_496	4	-	0	3	0	1
chr15	78805425	78807449	circ_497	3	+	0	2	0	1
chr7	6470110	6472590	circ_498	2	-	0	1	0	1
chr2	61717776	61761038	circ_500	2	-	0	0	2	0
chr21	40641824	40670508	circ_501	3	-	0	3	0	0
chr6	75898077	75902071	circ_502	4	-	1	3	0	0
chr11	18420977	18427119	circ_503	2	+	0	0	0	2
chr12	6672246	6673112	circ_504	2	-	0	2	0	0
chr2	86378419	86393767	circ_505	4	-	0	4	0	0
chr11	111706887	111728460	circ_506	10	-	0	5	0	5
chr18	59888269	59912109	circ_510	2	+	0	0	2	0
chr17	30320883	30322781	circ_512	4	+	0	2	0	2
chr16	4029116	4043511	circ_513	2	-	1	0	0	1
chr1	19670851	19684057	circ_514	18	-	0	0	0	18
chr19	10685092	10685705	circ_515	13	-	1	0	0	12
chr15	29212399	29213952	circ_516	2	+	0	0	0	2
chr15	50875285	50884823	circ_517	2	-	2	0	0	0
chr20	5538590	5539465	circ_519	3	-	0	2	0	1
chr2	99802639	99812219	circ_521	20	+	4	9	3	4
chr13	41890981	41905505	circ_522	10	+	0	7	2	1
chr5	68417520	68423959	circ_523	2	+	0	2	0	0
chr3	50142981	50145737	circ_526	6	+	0	4	0	2
chr1	47725960	47737913	circ_532	14	-	2	4	3	5
chr9	91652907	91661909	circ_533	6	-	0	4	1	1
chr16	162620	180590	circ_534	3	-	0	3	0	0
chr16	81703746	81712233	circ_535	3	+	0	3	0	0
chr2	203914536	203922176	circ_536	2	+	0	0	1	1
chr22	46088875	46125470	circ_537	9	+	0	9	0	0
chr8	22265822	22269719	circ_541	4	+	0	1	0	3
chr14	65031468	65035165	circ_542	8	+	0	6	0	2
chr5	109049220	109091157	circ_543	17	+	0	16	1	0
chr22	31661931	31664186	circ_544	11	+	0	6	0	5
chr3	135974697	135980907	circ_546	6	+	0	3	0	3
chr7	112101920	112102433	circ_547	3	+	0	0	0	3
chr4	88983057	88989213	circ_548	19	+	0	12	0	7
chr1	169138684	169256646	circ_549	4	-	0	4	0	0
chr7	73790216	73791152	circ_550	5	+	0	3	0	2
chr6	24714545	24716552	circ_551	2	-	0	0	0	2
chr19	52399724	52400231	circ_553	6	-	0	1	0	5
chr21	47697440	47700051	circ_554	5	-	0	1	0	4
chr1	184853766	184868442	circ_555	11	-	0	6	2	3
chr18	196636	199316	circ_556	53	+	0	30	2	21
chr17	66440633	66447038	circ_557	6	-	0	1	0	5
chr16	16138306	16139870	circ_560	4	+	0	1	0	3
chr7	17885217	17890587	circ_562	54	-	3	30	4	17
chr19	8520288	8536311	circ_563	2	+	0	2	0	0
chr9	37304184	37305711	circ_564	5	+	1	4	0	0
chr11	94583278	94599333	circ_565	2	+	0	2	0	0
chr19	48221765	48229481	circ_569	74	+	3	33	0	38
chr3	137958309	137988974	circ_571	2	+	0	2	0	0
chr3	184953077	184966305	circ_572	2	-	0	1	0	1
chr16	11096930	11097162	circ_573	6	+	0	2	1	3
chr19	45377172	45377735	circ_574	6	+	0	3	0	3
chr9	134814767	134889854	circ_575	4	-	0	1	0	3
chr6	2768924	2770595	circ_576	3	+	0	1	0	2
chr1	160182899	160183055	circ_578	39	+	2	0	0	37
chr12	133357383	133360893	circ_580	33	-	0	11	1	21
chr22	36737414	36745300	circ_582	221	-	1	125	4	91
chr1	100553694	100571459	circ_583	2	-	0	2	0	0
chr16	9012887	9024254	circ_584	7	-	0	4	0	3
chr10	121275020	121286936	circ_585	26	-	0	14	1	11
chr19	39207725	39208714	circ_587	3	+	0	0	0	3
chr16	69687138	69693802	circ_588	9	+	1	6	1	1
chr3	47762155	47787483	circ_590	11	-	0	9	0	2
chr12	110572752	110573242	circ_596	5	+	0	1	0	4
chr7	56140689	56146201	circ_598	4	+	0	4	0	0
chr11	129996594	130005610	circ_606	6	+	0	1	0	5
chr1	78248922	78280916	circ_607	11	+	1	7	1	2
chr20	45891031	45905539	circ_611	65	-	4	33	7	21
chr1	244715623	244724447	circ_612	27	+	0	22	2	3
chr2	36737125	36749456	circ_613	51	+	0	20	3	28
chr15	35182415	35185974	circ_614	5	-	0	1	0	4
chr3	57627379	57647278	circ_615	5	-	0	2	0	3
chr9	102691059	102722437	circ_616	2	+	0	2	0	0
chr8	54891584	54923052	circ_617	3	-	2	0	1	0
chr1	160181332	160183055	circ_619	2	+	0	2	0	0
chr17	2929301	2930364	circ_620	6	+	1	3	0	2
chr18	54426095	54448887	circ_621	183	+	3	68	6	106
chr14	21546335	21554025	circ_622	6	+	0	2	0	4
chr2	68717321	68753374	circ_623	20	+	1	12	7	0
chr5	59982788	59984877	circ_625	3	-	0	1	0	2
chr5	134116822	134121276	circ_626	6	+	0	3	0	3
chr20	32957199	32996598	circ_627	6	+	0	2	0	4
chr11	122774632	122775152	circ_629	12	+	0	4	0	8
chr17	725596	727005	circ_630	17	-	0	4	0	13
chr4	170345703	170347385	circ_631	2	-	0	0	0	2
chr8	42296967	42320608	circ_633	3	-	0	3	0	0
chr1	20230759	20231480	circ_635	4	+	0	2	0	2
chr2	63206322	63265951	circ_636	2	+	0	2	0	0
chr19	19231573	19231975	circ_637	2	-	0	0	0	2
chr11	85723323	85742653	circ_638	13	-	2	9	2	0
chr2	69581620	69590802	circ_639	12	-	0	5	1	6
chr20	9400453	9404599	circ_641	4	+	0	0	0	4
chr11	94219089	94224131	circ_642	3	-	0	3	0	0
chr1	54502282	54509198	circ_643	8	-	0	4	0	4
chr12	57674140	57677839	circ_644	21	-	1	11	0	9
chr15	35665721	35747021	circ_646	6	-	0	4	0	2
chr15	70982792	70991999	circ_649	14	-	0	4	0	10
chr10	5998341	6002530	circ_650	4	-	0	3	0	1
chr2	55570783	55591169	circ_652	2	-	0	0	2	0
chr16	50063635	50068067	circ_653	5	+	0	1	0	4
chr11	20122482	20136341	circ_655	3	+	0	1	0	2
chr15	51040309	51041943	circ_656	4	-	0	2	0	2
chr2	121043449	121043658	circ_658	2	+	0	0	0	2
chr6	30574244	30577732	circ_659	2	-	0	1	0	1
chr6	151857452	151859436	circ_660	2	+	0	2	0	0
chr10	50701162	50714058	circ_662	139	-	2	65	2	70
chr8	30541604	30557652	circ_667	3	-	0	0	0	3
chr3	123337485	123359351	circ_669	3	-	0	3	0	0
chr10	80878671	80976031	circ_670	17	+	0	7	1	9
chr17	37865570	37866734	circ_673	2	+	0	2	0	0
chr16	57157325	57168738	circ_675	17	+	0	6	0	11
chr4	146791396	146824367	circ_678	11	-	2	9	0	0
chr1	41578954	41651922	circ_680	3	-	0	3	0	0
chr3	42659061	42663008	circ_682	4	+	1	2	1	0
chr17	41247862	41251897	circ_683	2	-	0	0	0	2
chr1	224868659	224922408	circ_684	114	+	3	79	2	30
chr1	117658196	117661389	circ_687	3	-	0	0	0	3
chr11	3789810	3789974	circ_689	26	-	0	5	0	21
chr20	50234028	50245611	circ_692	9	-	0	5	0	4
chr1	67327829	67371058	circ_694	7	-	2	4	1	0
chr2	101521194	101564817	circ_695	2	+	0	1	0	1
chr12	120587409	120587847	circ_697	3	-	0	1	0	2
chr6	132168915	132176163	circ_699	4	+	0	2	0	2
chr2	204037451	204045235	circ_700	2	+	0	2	0	0
chr16	46617427	46618001	circ_702	2	-	0	0	0	2
chr2	161157161	161174738	circ_704	6	-	0	4	0	2
chr15	50940883	50955243	circ_705	64	-	0	13	2	49
chr14	92555073	92562481	circ_706	5	-	0	4	0	1
chr3	185316199	185331196	circ_708	3	+	0	0	1	2
chr3	133894452	133907767	circ_709	9	-	0	3	1	5
chr5	176468126	176491602	circ_711	2	+	0	0	0	2
chr6	159178242	159181777	circ_714	3	+	0	0	0	3
chr7	5254165	5257645	circ_715	2	+	0	2	0	0
chr14	35252967	35264971	circ_716	3	-	0	2	0	1
chr1	24989150	24996806	circ_722	3	+	0	3	0	0
chr4	7006570	7016284	circ_723	3	+	0	3	0	0
chr1	161761197	161772062	circ_726	2	+	0	0	0	2
chr9	115038123	115060196	circ_727	19	-	0	5	0	14
chr13	21729831	21732264	circ_728	6	-	0	6	0	0
chr12	107245227	107254190	circ_730	2	+	0	0	0	2
chr5	37302880	37307534	circ_732	3	-	0	1	1	1
chr13	52325445	52332436	circ_734	3	+	0	1	0	2
chr11	94528176	94564707	circ_735	13	+	0	4	0	9
chr1	213037066	213046160	circ_737	26	+	0	11	0	15
chr15	45965804	45968508	circ_738	8	+	0	4	0	4
chr5	79965915	79974912	circ_739	2	+	0	2	0	0
chr3	182602540	182607336	circ_740	2	+	0	1	1	0
chr1	225140371	225161855	circ_741	14	+	6	0	8	0
chr1	114440461	114444507	circ_742	3	-	0	0	0	3
chr14	52922041	52937398	circ_746	2	-	0	2	0	0
chr4	113530534	113541346	circ_747	2	-	1	0	1	0
chr11	34111725	34113603	circ_748	28	+	2	17	0	9
chr1	235621910	235634274	circ_751	4	-	0	1	0	3
chr11	74554394	74556316	circ_753	12	-	0	9	0	3
chr5	68396633	68410323	circ_754	5	+	0	3	1	1
chr1	240492375	240519208	circ_757	59	+	1	25	2	31
chr12	91552072	91558494	circ_758	3	-	0	1	0	2
chr2	61575004	61577828	circ_760	3	-	1	2	0	0
chrY	21882757	21894628	circ_762	2	-	0	0	0	2
chr9	128112573	128113151	circ_765	3	+	0	1	0	2
chr3	58104598	58112489	circ_767	3	+	0	1	0	2
chr3	196094898	196096382	circ_769	3	-	0	0	0	3
chr5	140960310	140963182	circ_771	43	-	0	25	0	18
chr10	75597225	75632841	circ_772	7	-	0	2	0	5
chr22	19808120	19808898	circ_773	13	-	0	7	0	6
chr20	34046124	34051456	circ_774	2	+	0	2	0	0
chr11	68560782	68562379	circ_775	2	-	0	0	0	2
chr5	179757699	179758553	circ_776	2	-	0	2	0	0
chr14	90429451	90437615	circ_777	7	+	0	2	0	5
chr4	151119153	151125041	circ_778	31	+	0	16	2	13
chr2	206265736	206418127	circ_784	2	+	0	0	0	2
chr11	73431890	73441868	circ_786	2	-	0	0	0	2
chr1	155726748	155730432	circ_787	7	-	1	2	0	4
chr1	78167053	78181553	circ_788	3	-	0	1	0	2
chr11	587258	598502	circ_789	7	+	0	3	0	4
chr19	33406242	33406423	circ_790	5	-	0	0	0	5
chr6	74407122	74446231	circ_792	4	+	0	2	0	2
chrX	19724998	19854400	circ_794	3	-	0	2	0	1
chr17	66303083	66397591	circ_796	10	+	0	10	0	0
chr7	135298906	135303351	circ_797	4	+	0	2	0	2
chr4	77691778	77692051	circ_800	2	+	0	2	0	0
chr17	76694350	76705814	circ_801	3	-	0	3	0	0
chr3	122825595	122843190	circ_802	6	+	0	5	0	1
chr2	101883138	101885598	circ_803	2	+	0	1	0	1
chr5	127727710	127730967	circ_804	5	-	0	5	0	0
chr12	107393328	107393860	circ_805	10	-	0	0	5	5
chr9	114204585	114206774	circ_806	2	-	0	1	0	1
chr17	33433146	33434466	circ_808	2	-	1	0	0	1
chr15	72847611	72859518	circ_809	3	+	0	3	0	0
chr5	132262812	132270633	circ_810	10	-	1	9	0	0
chr22	39111911	39113005	circ_811	14	+	0	7	0	7
chr6	155095122	155099179	circ_812	7	+	0	0	3	4
chr3	52724960	52725645	circ_813	3	+	0	1	0	2
chr16	67578201	67578733	circ_814	8	+	0	2	0	6
chr10	69902696	69925575	circ_815	2	+	0	2	0	0
chr5	137342678	137354835	circ_817	7	-	2	4	1	0
chr1	31819486	31821821	circ_818	34	+	0	5	0	29
chr19	17411664	17412433	circ_819	6	-	0	5	0	1
chr12	123270265	123276668	circ_824	7	+	0	5	0	2
chr11	66974980	66995634	circ_826	3	+	0	0	0	3
chrX	154274783	154280076	circ_830	2	+	0	0	0	2
chr3	17255698	17333493	circ_831	2	-	0	2	0	0
chr14	31103152	31107453	circ_835	19	+	1	6	3	9
chr11	77824931	77825438	circ_837	4	-	0	0	1	3
chr1	236195700	236201553	circ_838	26	-	0	15	0	11
chr6	24709004	24716552	circ_839	5	-	1	0	0	4
chr14	55215532	55243258	circ_842	14	+	0	13	0	1
chr5	180668491	180669345	circ_843	57	-	0	12	0	45
chrX	69561648	69573657	circ_844	110	+	2	53	6	49
chr6	17539499	17543374	circ_845	22	+	0	12	1	9
chr2	200245086	200298237	circ_846	305	-	7	143	11	144
chr5	16763589	16766307	circ_847	7	-	0	5	0	2
chr6	108645028	108668243	circ_849	9	+	0	1	0	8
chr6	37429745	37447031	circ_850	2	+	0	2	0	0
chr2	158617391	158622708	circ_851	18	-	0	9	0	9
chr14	20871535	20872043	circ_852	3	-	0	1	0	2
chr12	101723018	101727222	circ_854	2	+	0	0	0	2
chr15	91030185	91035943	circ_859	41	+	1	17	4	19
chr6	132791089	132793514	circ_860	13	-	0	5	0	8
chr22	38327805	38329119	circ_861	4	+	0	0	0	4
chr3	150293435	150299533	circ_864	18	+	2	3	1	12
chr2	242396161	242415402	circ_865	10	+	0	7	0	3
chr9	37781982	37784060	circ_867	6	-	0	0	0	6
chr9	134319571	134323191	circ_868	4	+	0	0	0	4
chr1	58971731	58993007	circ_869	5	-	0	0	0	5
chr3	11871187	11880788	circ_870	11	-	0	2	0	9
chr13	23985358	23985879	circ_871	10	-	0	10	0	0
chr15	65266939	65273363	circ_879	21	-	3	10	0	8
chr12	122720332	122724492	circ_880	8	-	0	5	0	3
chr17	78237372	78293112	circ_881	2	+	0	2	0	0
chr3	37144414	37154471	circ_883	2	-	0	2	0	0
chr12	122369651	122380881	circ_884	16	+	0	10	0	6
chr8	144657155	144657515	circ_885	2	-	0	0	0	2
chr3	15749430	15778740	circ_889	5	-	0	3	0	2
chr14	31175028	31204064	circ_891	6	+	0	3	0	3
chr11	77817852	77832220	circ_894	2	-	0	2	0	0
chr5	134705095	134705832	circ_895	49	-	0	18	1	30
chr10	128829913	128841428	circ_896	16	+	1	10	0	5
chr3	56705627	56707753	circ_898	8	-	0	5	0	3
chr5	148899852	148904734	circ_899	6	-	0	2	0	4
chr19	2199882	2214595	circ_901	2	+	0	2	0	0
chr8	56854413	56860282	circ_902	13	+	0	0	0	13
chr10	81057369	81061969	circ_905	2	+	0	0	0	2
chr10	74790028	74828741	circ_906	8	-	1	7	0	0
chr5	159520107	159521072	circ_909	11	-	3	5	0	3
chr19	33108494	33119755	circ_911	3	-	0	3	0	0
chr2	128896290	128903541	circ_914	2	+	0	2	0	0
chr15	37242524	37391800	circ_915	4	-	0	0	0	4
chr7	98528255	98535443	circ_916	2	+	0	2	0	0
chr2	24080284	24103625	circ_918	2	-	0	2	0	0
chr8	6582390	6590171	circ_920	6	+	0	6	0	0
chr3	81691931	81720104	circ_923	13	-	1	8	0	4
chr1	29362337	29365938	circ_924	15	+	0	9	0	6
chr16	258076	270746	circ_925	3	-	0	0	0	3
chr12	120149982	120151099	circ_927	2	-	0	0	0	2
chr2	61725807	61729445	circ_928	2	-	0	1	1	0
chr16	11969617	11971437	circ_929	2	-	0	0	0	2
chr8	1824736	1830915	circ_930	7	+	0	2	0	5
chr5	68487621	68492936	circ_932	7	+	0	2	0	5
chr9	140669560	140712590	circ_933	4	+	0	2	1	1
chr13	52293333	52301926	circ_936	42	+	0	6	0	36
chr16	84115351	84121065	circ_937	5	-	0	2	0	3
chr3	9512142	9512613	circ_938	2	+	0	1	0	1
chrX	18265888	18275150	circ_939	4	-	0	2	0	2
chr18	44435307	44444211	circ_941	2	-	0	0	0	2
chr6	71501391	71508440	circ_942	4	+	0	0	0	4
chr14	75498770	75505115	circ_944	2	-	0	0	0	2
chr3	52661288	52663051	circ_946	3	-	0	1	0	2
chr2	218745620	218771974	circ_949	2	-	0	2	0	0
chr5	122135386	122144050	circ_950	6	+	0	1	0	5
chr7	151921099	151933018	circ_951	5	-	0	1	0	4
chr9	128305337	128348006	circ_952	14	-	0	5	0	9
chr10	120445494	120450915	circ_953	7	-	0	3	0	4
chr10	128768965	128807068	circ_954	7	+	0	4	1	2
chr15	91035776	91038067	circ_955	2	+	0	0	0	2
chr5	167920898	167929110	circ_956	3	+	0	3	0	0
chr9	86279944	86292876	circ_958	103	-	2	60	0	41
chr7	105187356	105189157	circ_959	3	+	0	3	0	0
chr9	128112573	128118136	circ_960	10	+	0	2	1	7
chr20	60585101	60589763	circ_963	2	-	0	2	0	0
chr2	136700947	136719068	circ_965	3	-	0	0	0	3
chr2	201790558	201791623	circ_969	4	-	0	0	0	4
chr12	53849668	53853187	circ_970	6	+	0	0	2	4
chr2	216189963	216203630	circ_973	6	+	0	2	4	0
chr17	60601596	60613698	circ_974	17	+	0	6	1	10
chr9	88655653	88667506	circ_976	23	-	0	3	0	20
chr3	16399438	16411786	circ_977	9	-	0	2	0	7
chr15	43276094	43282318	circ_978	12	-	0	4	0	8
chr5	72374006	72378652	circ_979	10	+	0	8	0	2
chr17	30207591	30214332	circ_981	5	-	0	3	0	2
chr12	124950718	124979914	circ_982	9	-	0	9	0	0
chr10	15174815	15183556	circ_984	6	-	1	4	0	1
chr6	159004985	159010814	circ_985	277	+	2	61	16	198
chr9	74326998	74330005	circ_987	3	-	0	0	0	3
chr16	87367491	87380856	circ_988	2	-	0	1	0	1
chr6	139266355	139269050	circ_989	2	-	0	0	0	2
chr6	111708967	111737675	circ_990	14	-	4	8	2	0
chr3	10276142	10280723	circ_991	13	+	0	5	0	8
chr22	31854460	31859119	circ_992	10	-	0	8	1	1
chr7	90355880	90419967	circ_993	50	+	1	16	3	30
chrX	53431943	53432323	circ_995	3	-	0	2	0	1
chr8	18490122	18513195	circ_996	24	-	0	7	0	17
chr1	47753222	47765824	circ_997	47	-	2	24	0	21
chr22	28490067	28501790	circ_998	3	-	0	0	2	1
chr14	93117926	93125814	circ_1000	3	+	0	2	0	1
chr6	161494497	161510503	circ_1002	4	+	0	2	0	2
chr4	119216093	119259469	circ_1003	3	-	0	2	0	1
chr17	58711213	58734202	circ_1004	8	+	0	5	0	3
chr18	33747115	33751123	circ_1005	2	+	0	0	0	2
chr19	46191644	46191824	circ_1006	2	-	0	1	0	1
chr5	109091029	109110666	circ_1007	3	+	0	2	1	0
chr10	12123470	12129728	circ_1009	8	+	1	3	0	4
chr11	65373231	65375919	circ_1011	15	-	0	4	0	11
chr3	128060075	128060732	circ_1012	2	+	0	2	0	0
chr4	113483526	113511030	circ_1014	9	-	0	9	0	0
chr4	39246089	39247072	circ_1015	2	+	0	0	0	2
chr2	101521194	101549463	circ_1020	2	+	0	0	0	2
chr1	243493841	243507633	circ_1021	3	+	0	3	0	0
chr1	60324099	60336782	circ_1023	2	+	0	2	0	0
chr8	131191509	131249240	circ_1024	10	-	0	8	0	2
chr1	21231375	21268823	circ_1025	3	-	0	1	2	0
chr1	21094076	21107033	circ_1026	6	-	2	4	0	0
chr6	158509691	158514136	circ_1027	4	+	0	1	0	3
chr3	119084162	119087363	circ_1032	2	+	0	0	0	2
chr6	110959851	110988777	circ_1033	2	-	0	0	0	2
chr9	123533625	123538504	circ_1034	4	-	0	2	2	0
chr16	66839679	66839929	circ_1035	26	-	0	6	1	19
chr9	125719289	125782738	circ_1036	19	+	0	16	2	1
chr8	62557158	62566219	circ_1037	2	-	0	2	0	0
chr22	32134372	32134897	circ_1038	48	-	0	16	0	32
chr16	14748922	14758928	circ_1039	3	+	0	3	0	0
chr13	38320073	38320592	circ_1040	10	-	0	2	2	6
chr8	98725889	98731417	circ_1042	7	+	0	6	0	1
chr6	57183234	57246966	circ_1043	2	+	0	2	0	0
chr12	78522485	78562646	circ_1046	4	+	0	0	0	4
chr3	23942298	23942540	circ_1047	9	-	0	4	0	5
chr18	77193578	77227582	circ_1049	3	+	0	0	0	3
chr11	77451775	77458173	circ_1050	3	-	0	0	0	3
chr17	64492318	64738878	circ_1051	2	+	0	0	0	2
chr21	30701807	30702014	circ_1056	3	+	0	0	0	3
chr16	84135225	84135712	circ_1060	13	-	0	6	0	7
chr15	65743336	65744440	circ_1064	10	-	0	1	0	9
chr1	46120214	46126897	circ_1065	4	-	0	4	0	0
chr20	45923409	45927616	circ_1066	4	-	0	0	0	4
chr14	93727947	93730339	circ_1068	4	-	0	0	0	4
chr9	7015852	7049200	circ_1069	2	+	0	0	0	2
chr3	124527868	124540321	circ_1070	11	-	0	8	0	3
chr19	11215895	11218190	circ_1071	7	+	0	0	0	7
chr5	162898190	162898469	circ_1072	8	+	0	5	0	3
chr19	1271327	1272050	circ_1073	144	+	0	79	0	65
chr18	74625702	74632014	circ_1074	2	+	0	2	0	0
chr16	70502751	70503226	circ_1075	8	+	0	6	0	2
chr2	85097348	85097909	circ_1076	142	-	4	51	5	82
chr14	69670633	69676918	circ_1080	3	+	0	2	0	1
chr2	219411641	219425606	circ_1084	10	-	0	8	1	1
chr5	156918622	156926670	circ_1086	2	-	0	2	0	0
chr11	118368650	118372572	circ_1087	4	+	0	4	0	0
chr5	118860910	118872245	circ_1089	5	+	0	3	0	2
chr19	34685382	34699956	circ_1091	17	+	0	6	0	11
chr8	22265822	22266009	circ_1092	3	+	0	0	0	3
chr17	1746096	1775820	circ_1094	4	+	0	2	0	2
chr13	46594583	46619651	circ_1095	3	-	1	2	0	0
chr16	16126965	16146673	circ_1098	10	+	1	5	0	4
chr7	74993901	74995707	circ_1099	6	+	0	1	0	5
chr6	144808683	144832259	circ_1101	32	+	0	23	2	7
chr1	35862152	35865177	circ_1102	2	+	0	2	0	0
chr5	158204420	158223483	circ_1103	4	-	0	0	0	4
chr13	114157810	114175048	circ_1108	84	+	0	31	3	50
chr10	60549441	60580228	circ_1110	3	+	0	2	0	1
chr3	183368083	183369064	circ_1113	3	+	0	0	0	3
chr5	148386443	148392297	circ_1115	2	-	0	0	0	2
chr20	47585683	47592736	circ_1118	12	+	0	7	0	5
chr6	17421785	17426921	circ_1119	16	+	0	5	0	11
chr4	170498078	170511960	circ_1120	6	-	0	5	0	1
chr19	19035041	19035788	circ_1122	12	+	0	3	0	9
chr4	2626988	2628304	circ_1123	96	+	0	33	3	60
chr2	224744840	224749466	circ_1124	10	-	0	3	0	7
chr2	228195341	228212100	circ_1125	2	+	0	2	0	0
chr16	28970037	28970421	circ_1127	10	+	0	0	0	10
chr1	155927503	155928187	circ_1128	12	-	0	0	0	12
chr18	76856475	76873354	circ_1132	8	+	0	4	0	4
chr14	31833394	31856581	circ_1133	2	-	0	2	0	0
chr7	810107	814799	circ_1135	95	+	0	48	1	46
chr7	150814181	150815719	circ_1136	204	+	3	103	0	98
chr7	132973675	133314894	circ_1137	2	+	0	0	0	2
chr12	105303432	105322472	circ_1138	8	-	1	5	0	2
chr16	521294	539000	circ_1139	13	+	0	7	0	6
chr6	79724798	79735881	circ_1142	5	-	0	2	2	1
chr5	150843113	150847486	circ_1143	4	+	0	3	0	1
chr17	57274904	57275150	circ_1144	215	+	0	5	11	199
chr17	5356899	5359502	circ_1146	3	-	0	0	0	3
chr3	33661094	33673863	circ_1149	7	-	0	3	0	4
chr13	41890981	41910892	circ_1152	13	+	3	6	4	0
chr2	39743554	39785187	circ_1153	3	+	0	1	0	2
chr14	23282108	23282649	circ_1154	41	-	0	41	0	0
chr6	168291541	168299147	circ_1157	3	+	0	1	0	2
chr2	219339352	219339608	circ_1159	11	-	0	3	0	8
chr2	32694462	32694682	circ_1160	2	+	0	0	0	2
chr12	57640586	57641981	circ_1163	5	-	0	1	0	4
chr9	19350699	19361961	circ_1164	2	+	0	0	0	2
chr12	64038182	64057625	circ_1165	7	-	0	3	0	4
chr2	86348601	86353003	circ_1166	4	+	0	1	1	2
chr19	46324641	46357765	circ_1168	2	-	0	0	0	2
chr19	11024552	11027453	circ_1169	44	+	0	20	0	24
chr21	34787194	34793992	circ_1170	18	+	0	6	0	12
chr5	179134132	179135381	circ_1171	3	+	0	0	0	3
chr1	23381561	23395644	circ_1172	5	+	1	3	0	1
chr14	96807858	96813678	circ_1173	48	-	3	29	5	11
chr12	133353219	133359079	circ_1174	2	-	2	0	0	0
chr2	30682417	30791042	circ_1175	9	+	0	7	0	2
chr1	243858892	244006584	circ_1177	29	-	1	7	2	19
chr20	30720815	30723976	circ_1178	2	+	1	1	0	0
chr21	46591524	46605006	circ_1179	5	+	0	4	0	1
chr16	70542308	70543924	circ_1180	2	-	0	2	0	0
chr10	96201652	96234540	circ_1182	157	+	4	63	3	87
chr2	224856519	224863059	circ_1186	8	-	1	6	0	1
chr12	95546586	95546769	circ_1188	14	-	0	11	0	3
chr15	62966025	62978995	circ_1189	7	+	0	3	0	4
chr8	38682825	38688695	circ_1190	5	+	0	2	0	3
chr11	111715323	111735974	circ_1192	10	-	0	5	2	3
chr8	48868433	48869991	circ_1193	2	-	0	1	0	1
chr11	46670686	46671867	circ_1194	7	+	0	0	0	7
chr2	15651335	15698758	circ_1197	3	-	0	3	0	0
chr17	33466253	33467085	circ_1198	5	-	0	2	0	3
chr10	75147446	75157032	circ_1199	4	-	0	2	0	2
chr14	105692405	105707751	circ_1200	18	-	0	8	1	9
chr12	19475243	19475601	circ_1201	4	+	0	0	0	4
chrX	107083899	107160879	circ_1202	2	+	0	2	0	0
chr3	52952499	52962357	circ_1203	13	-	0	7	0	6
chr17	35600286	35603892	circ_1204	5	-	0	1	1	3
chr2	242681849	242695429	circ_1205	3	+	0	0	0	3
chr11	128963515	128994789	circ_1206	21	-	0	9	1	11
chr11	134126441	134127151	circ_1208	5	+	0	2	0	3
chr11	592558	598502	circ_1210	2	+	0	0	0	2
chr8	131164981	131199531	circ_1212	5	-	0	4	0	1
chr7	66648112	66660324	circ_1213	5	+	0	4	0	1
chr15	50724534	50751359	circ_1215	2	+	0	0	2	0
chr8	39044427	39114862	circ_1218	3	+	0	3	0	0
chr3	87017739	87018273	circ_1220	166	-	3	82	1	80
chr2	201741641	201752408	circ_1222	14	-	0	9	0	5
chr17	35506787	35538297	circ_1224	4	-	0	0	0	4
chr10	12154898	12155063	circ_1225	2	+	0	0	0	2
chr14	90429451	90442159	circ_1226	2	+	0	2	0	0
chr14	50611887	50625364	circ_1227	6	-	0	3	0	3
chr1	3424358	3432091	circ_1230	2	-	0	1	0	1
chr13	21013731	21063635	circ_1231	2	-	0	0	0	2
chr3	195063199	195112876	circ_1234	4	-	0	2	2	0
chr14	50292584	50298079	circ_1238	2	-	2	0	0	0
chr10	102750192	102750811	circ_1239	2	+	0	0	0	2
chr2	197084762	197085665	circ_1240	2	-	0	0	0	2
chr17	47869247	47874288	circ_1241	6	+	0	0	0	6
chr7	100773701	100773935	circ_1246	2	+	0	0	0	2
chr2	32749954	32774548	circ_1247	5	+	1	4	0	0
chr18	48584494	48593557	circ_1248	7	+	0	3	0	4
chr12	24982756	25002883	circ_1249	12	-	0	7	0	5
chr7	66236869	66264401	circ_1251	11	+	0	6	0	5
chr4	120166491	120170037	circ_1253	17	+	0	1	1	15
chr8	93088192	93093521	circ_1254	13	-	0	5	0	8
chr4	7795407	7820898	circ_1256	2	-	0	0	0	2
chr22	30353024	30375041	circ_1258	2	+	0	2	0	0
chr6	71185112	71212494	circ_1259	2	+	0	2	0	0
chr12	78400198	78452895	circ_1260	8	+	2	3	1	2
chr10	78778770	78799395	circ_1261	2	-	0	0	0	2
chr7	114582329	114619836	circ_1262	21	+	1	12	3	5
chr2	214204886	214228869	circ_1263	5	+	0	0	2	3
chr4	88356132	88363067	circ_1266	2	+	1	0	0	1
chr2	206036934	206050587	circ_1269	13	+	1	7	1	4
chr10	52103251	52104105	circ_1271	11	-	0	8	0	3
chr22	45942964	45946495	circ_1272	2	+	0	2	0	0
chr9	133352257	133370410	circ_1275	4	+	0	4	0	0
chr4	77976302	77987558	circ_1276	84	-	0	34	4	46
chr2	128767842	128770728	circ_1280	3	-	0	0	0	3
chrX	106082537	106093540	circ_1281	4	+	1	3	0	0
chr6	129950497	129955250	circ_1282	33	-	1	6	2	24
chr2	63053221	63058293	circ_1286	5	+	0	3	2	0
chr14	50199421	50206900	circ_1287	7	+	0	3	0	4
chr12	40696590	40697936	circ_1289	2	+	0	2	0	0
chr5	33648926	33662145	circ_1291	3	-	0	3	0	0
chr4	123183918	123188113	circ_1292	2	+	0	1	0	1
chr11	9191402	9229179	circ_1295	2	-	0	1	1	0
chr1	25124232	25153607	circ_1296	14	+	1	7	0	6
chr9	132841908	132853262	circ_1298	2	+	0	1	1	0
chr15	76518189	76588078	circ_1301	5	-	0	4	0	1
chr7	40102424	40127930	circ_1302	4	+	0	3	0	1
chr10	5838725	5842668	circ_1303	32	-	0	8	3	21
chr16	11133610	11145498	circ_1304	2	+	0	0	0	2
chr7	40117603	40118450	circ_1305	3	+	0	3	0	0
chr4	41682022	41684477	circ_1307	2	+	0	0	0	2
chr7	24910350	24911688	circ_1308	2	-	0	0	0	2
chr5	77511878	77563419	circ_1309	3	-	0	2	0	1
chr2	61505299	61520685	circ_1310	6	-	0	3	2	1
chr11	118451960	118455359	circ_1311	28	+	1	22	0	5
chr16	71803525	71805155	circ_1312	4	-	0	0	0	4
chr4	2906490	2916767	circ_1314	2	+	0	1	0	1
chr3	53322082	53324886	circ_1315	2	-	0	0	0	2
chr11	62303416	62304039	circ_1316	324	-	0	101	3	220
chr4	120189422	120193189	circ_1317	3	+	1	2	0	0
chr21	44270150	44274736	circ_1318	2	-	0	2	0	0
chr3	67546221	67660020	circ_1319	12	-	0	10	0	2
chr6	159058159	159058926	circ_1320	6	-	0	1	0	5
chr22	35679954	35683445	circ_1321	3	+	0	1	0	2
chr1	28362054	28374937	circ_1322	43	-	0	18	0	25
chr21	46538478	46554747	circ_1323	2	+	0	2	0	0
chr8	12956855	12960362	circ_1324	4	-	0	2	0	2
chr2	169404105	169417832	circ_1325	26	+	0	7	0	19
chr17	7484028	7484384	circ_1326	2	+	0	0	0	2
chr8	130915557	130916831	circ_1328	5	-	0	0	0	5
chr15	78762873	78764266	circ_1329	17	+	0	5	0	12
chr15	68434283	68457142	circ_1330	30	+	0	22	0	8
chr1	31740717	31754343	circ_1331	4	-	0	2	0	2
chr5	68938031	69503572	circ_1334	2	-	0	1	0	1
chr7	92300739	92404145	circ_1336	3	-	0	0	1	2
chr3	11382118	11389509	circ_1337	11	+	0	4	0	7
chr1	60125890	60139805	circ_1338	7	+	0	2	0	5
chr1	12335881	12338095	circ_1339	27	+	5	18	3	1
chr9	140707457	140710514	circ_1341	2	+	0	0	0	2
chr1	150432535	150432793	circ_1342	12	+	0	3	0	9
chr1	109954498	109957985	circ_1343	2	-	0	0	0	2
chr17	43552465	43559891	circ_1344	2	-	0	1	0	1
chr12	53410256	53416411	circ_1347	3	+	0	1	0	2
chr15	99434553	99442850	circ_1348	23	+	0	10	0	13
chr1	55599742	55604391	circ_1350	5	-	0	4	0	1
chr1	25773252	25785383	circ_1352	9	+	1	5	3	0
chr17	62289933	62291602	circ_1354	66	-	2	33	1	30
chr21	40650668	40670508	circ_1356	9	-	0	4	0	5
chr12	50821544	50855130	circ_1357	3	+	0	3	0	0
chr20	21335426	21338430	circ_1358	4	+	0	0	0	4
chr1	243471290	243507633	circ_1359	3	+	0	3	0	0
chr2	187604954	187618776	circ_1361	4	+	0	4	0	0
chr16	75646140	75646759	circ_1362	5	-	0	4	0	1
chr9	34286614	34306439	circ_1363	2	-	1	0	1	0
chr7	116738666	116759774	circ_1364	2	+	0	2	0	0
chr8	124369801	124373886	circ_1366	2	-	0	0	0	2
chr1	173725061	173735428	circ_1367	5	+	1	2	0	2
chr1	184675776	184681011	circ_1368	48	-	2	20	0	26
chr8	145533140	145537717	circ_1369	7	+	0	3	0	4
chr16	18839352	18845760	circ_1371	8	-	0	8	0	0
chr14	55625239	55629793	circ_1372	4	-	0	1	0	3
chr3	142238510	142243041	circ_1373	2	-	0	0	0	2
chr20	43545396	43547918	circ_1374	25	+	0	10	4	11
chr17	60106901	60112969	circ_1376	27	-	0	18	0	9
chr3	49069615	49070661	circ_1378	2	-	0	2	0	0
chr9	84267098	84268951	circ_1380	7	-	0	0	0	7
chr3	125282541	125301822	circ_1381	2	-	0	2	0	0
chr11	126104889	126110939	circ_1382	7	+	0	4	0	3
chr9	140605418	140622981	circ_1383	3	+	1	2	0	0
chr9	3898690	3937189	circ_1384	14	-	0	9	0	5
chr20	39867327	39868344	circ_1385	11	-	0	1	2	8
chr2	216256354	216259442	circ_1386	3	-	0	2	0	1
chr2	45773870	45812913	circ_1389	7	-	2	3	2	0
chr13	114541041	114542823	circ_1390	9	-	0	3	0	6
chr10	101938957	101945394	circ_1391	2	-	0	0	0	2
chr17	17782940	17810845	circ_1393	18	-	0	14	0	4
chr1	32557275	32557612	circ_1394	2	+	0	2	0	0
chr11	124844991	124847496	circ_1396	29	+	0	5	0	24
chr1	227381486	227441856	circ_1398	5	-	0	4	1	0
chr11	108186549	108192147	circ_1399	5	+	0	1	0	4
chr2	9484660	9499018	circ_1401	13	+	0	3	0	10
chr1	241669302	241672085	circ_1402	11	-	0	4	0	7
chr2	230638812	230642195	circ_1404	3	-	0	2	0	1
chr14	75245149	75245386	circ_1405	4	+	0	0	0	4
chr7	90585011	90613556	circ_1406	30	+	0	3	1	26
chrX	65824262	65825068	circ_1408	24	-	0	10	0	14
chr1	94964157	94972198	circ_1409	20	+	0	11	2	7
chr7	140439611	140477875	circ_1410	2	-	0	1	0	1
chr22	22024201	22029404	circ_1411	21	+	0	8	0	13
chr15	56132644	56132925	circ_1414	3	-	0	1	0	2
chr19	33116779	33119755	circ_1415	14	-	0	6	1	7
chr18	21104093	21106729	circ_1417	3	+	0	1	0	2
chr13	23927923	23945304	circ_1418	259	-	12	212	11	24
chr11	18312988	18313566	circ_1425	53	-	2	43	3	5
chr17	43347779	43351960	circ_1426	2	-	0	0	0	2
chr2	86335472	86346167	circ_1427	4	+	0	3	0	1
chr14	102469128	102471020	circ_1428	7	+	0	2	0	5
chr3	75790426	75790887	circ_1430	158	-	0	42	4	112
chr8	125577902	125580777	circ_1431	2	-	0	2	0	0
chr15	70968831	70970545	circ_1432	2	-	0	0	0	2
chr2	102460562	102460773	circ_1433	3	+	0	0	0	3
chr6	157431605	157454341	circ_1434	55	+	1	20	0	34
chr19	651610	652884	circ_1437	37	-	0	25	0	12
chr13	77791974	77807398	circ_1438	12	-	0	3	4	5
chr12	53848509	53853187	circ_1439	3	+	0	3	0	0
chr19	5616142	5616497	circ_1440	12	-	0	5	0	7
chr6	36189944	36196833	circ_1441	2	+	0	0	0	2
chr5	14270933	14304701	circ_1443	21	+	2	16	0	3
chr7	91957096	91981956	circ_1444	4	+	0	4	0	0
chr12	57906533	57906747	circ_1446	2	+	0	0	0	2
chr8	118830673	118849440	circ_1447	35	-	1	23	3	8
chr7	36438687	36455493	circ_1449	4	+	0	4	0	0
chr4	25156619	25160729	circ_1451	17	-	0	6	0	11
chr19	11151982	11152236	circ_1452	3	+	0	1	0	2
chr21	46702263	46703442	circ_1454	2	-	0	1	0	1
chr10	71151880	71154861	circ_1459	4	+	0	0	0	4
chr14	100551023	100563995	circ_1460	7	+	0	6	0	1
chr10	13214375	13217681	circ_1461	11	+	0	2	0	9
chr9	33948371	33973235	circ_1462	2	-	0	0	0	2
chr4	121675707	121732604	circ_1464	69	-	6	37	14	12
chr1	22027990	22030111	circ_1466	16	-	0	8	0	8
chr7	122019421	122056218	circ_1469	5	-	0	4	0	1
chr19	19042133	19042434	circ_1470	3	-	0	1	0	2
chr2	216191544	216203630	circ_1472	2	+	0	2	0	0
chr1	192997214	192998787	circ_1473	7	-	0	6	1	0
chr16	18805920	18810156	circ_1478	19	-	0	11	0	8
chr1	64117339	64120137	circ_1479	9	+	0	1	0	8
chr16	69293952	69294163	circ_1480	12	+	0	0	0	12
chr17	2911304	2921492	circ_1482	2	+	0	2	0	0
chr7	6026389	6027251	circ_1483	8	-	1	3	0	4
chr3	47468646	47476627	circ_1484	4	-	0	2	0	2
chr2	239090705	239103511	circ_1486	39	-	0	18	0	21
chr1	205130385	205138960	circ_1487	2	-	0	2	0	0
chr5	125919623	125929096	circ_1488	5	-	0	0	0	5
chr2	36749234	36764689	circ_1490	20	+	1	9	1	9
chr14	32142560	32142780	circ_1491	2	+	0	0	0	2
chr9	99271954	99327765	circ_1492	67	-	5	52	5	5
chr14	69919957	69922583	circ_1493	12	+	0	2	0	10
chr3	132360815	132363740	circ_1494	3	-	0	1	1	1
chr7	129350213	129367205	circ_1495	3	+	0	2	0	1
chrX	24190831	24197887	circ_1497	286	+	5	150	13	118
chr17	65924470	65936772	circ_1498	3	+	0	3	0	0
chr15	66777327	66779630	circ_1499	11	+	0	1	0	10
chr22	42042899	42043086	circ_1500	2	+	0	0	0	2
chr5	170346444	170395381	circ_1501	4	+	0	2	0	2
chr6	16486202	16753578	circ_1502	57	-	1	30	1	25
chr22	31858917	31859953	circ_1503	20	-	0	10	0	10
chr9	118969734	118989831	circ_1504	32	+	0	19	0	13
chr8	135612678	135621122	circ_1505	15	-	0	10	2	3
chr16	29934510	29934680	circ_1507	7	-	0	3	0	4
chr2	46583289	46588229	circ_1508	13	+	0	3	0	10
chr6	17688626	17688849	circ_1509	10	-	1	0	0	9
chr7	155465560	155493638	circ_1510	3	+	0	0	3	0
chr17	526772	530556	circ_1514	39	-	0	17	1	21
chrX	1404670	1409402	circ_1515	2	+	0	1	0	1
chr11	62406454	62407203	circ_1518	117	-	0	37	8	72
chr12	133433053	133438220	circ_1519	6	-	0	3	0	3
chr2	43506903	43520352	circ_1521	8	-	0	7	0	1
chr2	44121683	44153100	circ_1522	2	-	0	1	1	0
chr16	71748414	71748704	circ_1524	51	-	1	5	0	45
chr8	37704371	37706173	circ_1525	10	-	0	2	0	8
chr11	108350027	108361894	circ_1526	10	-	0	10	0	0
chr2	87105639	87106674	circ_1528	2	+	0	0	0	2
chr10	13824921	13838588	circ_1529	3	-	0	3	0	0
chr17	40034355	40040527	circ_1532	2	-	0	2	0	0
chr4	141578250	141600997	circ_1534	2	-	0	1	1	0
chr3	129546645	129551669	circ_1535	38	-	0	26	0	12
chr2	192543715	192548530	circ_1536	2	+	0	0	0	2
chr6	157488173	157495251	circ_1537	7	+	0	2	0	5
chr11	118635916	118639060	circ_1538	17	-	0	9	1	7
chr16	27244321	27246620	circ_1539	13	-	0	4	0	9
chr7	77394811	77407763	circ_1541	7	+	0	3	0	4
chr15	74932806	74948409	circ_1542	2	-	0	0	0	2
chr18	7888103	7955412	circ_1543	2	+	0	0	0	2
chr1	237013643	237016388	circ_1546	13	+	0	8	0	5
chr4	39510185	39515804	circ_1548	3	-	0	3	0	0
chr1	10177516	10179671	circ_1549	11	+	0	3	0	8
chr17	80085567	80092070	circ_1553	55	-	0	32	0	23
chr8	141549418	141551457	circ_1560	30	-	0	13	0	17
chr10	25226112	25231365	circ_1561	31	-	0	7	0	24
chr16	70051949	70065871	circ_1562	6	-	0	4	0	2
chr7	44739739	44741214	circ_1564	44	+	1	17	0	26
chr4	72102292	72121116	circ_1565	55	+	0	14	0	41
chr13	46616298	46619651	circ_1568	6	-	0	4	2	0
chr10	27462046	27470510	circ_1572	8	+	0	4	0	4
chr6	159197439	159210403	circ_1574	8	-	0	5	0	3
chr17	1576374	1577186	circ_1576	2	-	0	0	0	2
chr11	75727858	75728024	circ_1579	3	+	0	0	0	3
chr15	43348541	43352312	circ_1580	2	-	0	0	0	2
chr1	109878861	109888500	circ_1583	2	-	0	0	2	0
chr16	69874028	69922152	circ_1585	2	+	0	2	0	0
chr2	44428324	44436466	circ_1586	13	+	0	8	2	3
chr2	197143251	197157474	circ_1589	13	-	0	6	0	7
chr1	233353644	233363117	circ_1590	145	-	4	58	8	75
chrX	153595099	153596106	circ_1591	2	-	0	0	0	2
chr18	9522157	9522507	circ_1592	7	+	0	1	0	6
chr15	65790201	65793117	circ_1594	7	-	0	7	0	0
chr12	112568314	112572870	circ_1595	14	+	0	3	0	11
chr4	1341877	1349033	circ_1596	2	+	0	0	0	2
chr2	197964539	197990761	circ_1597	2	-	0	0	0	2
chr10	28824490	28879761	circ_1598	5	+	0	3	0	2
chr22	24431891	24434909	circ_1601	32	+	0	17	0	15
chr16	27539918	27556844	circ_1602	8	-	0	5	0	3
chr22	19028570	19029472	circ_1604	7	-	0	3	0	4
chr6	139487420	139488461	circ_1606	8	+	0	5	0	3
chr22	41265002	41278181	circ_1607	4	+	0	2	0	2
chr8	71506740	71512317	circ_1608	7	-	0	4	0	3
chr9	138741982	138754454	circ_1609	20	-	0	12	0	8
chr15	50781997	50785110	circ_1610	2	+	0	2	0	0
chr2	182363349	182376502	circ_1613	2	+	0	0	0	2
chr22	24698162	24726399	circ_1614	2	+	0	0	2	0
chr17	37431222	37441826	circ_1615	2	-	0	1	0	1
chr14	39517855	39524500	circ_1616	11	-	0	3	1	7
chr2	184016235	184024380	circ_1617	2	+	0	1	0	1
chr3	133327716	133331396	circ_1618	2	-	0	0	0	2
chr16	22584542	22584738	circ_1619	2	+	0	0	0	2
chr4	47886362	47898664	circ_1620	2	-	0	1	1	0
chr5	68941708	69499792	circ_1621	2	-	0	0	0	2
chr14	103173687	103180954	circ_1622	2	+	0	0	2	0
chr4	1838155	1843524	circ_1626	6	-	0	3	0	3
chr17	27802687	27805365	circ_1627	2	+	0	0	0	2
chr10	88822412	88836413	circ_1628	2	-	0	2	0	0
chr4	20619061	20619273	circ_1629	2	+	0	0	0	2
chr17	61655830	61661073	circ_1634	4	+	0	0	0	4
chrX	149761066	149787612	circ_1635	12	+	0	8	0	4
chr17	65955656	65972074	circ_1636	3	+	0	3	0	0
chr5	37302880	37303516	circ_1639	3	-	0	1	0	2
chr3	121178896	121187278	circ_1640	4	-	0	0	0	4
chr9	114341075	114359712	circ_1641	4	-	0	4	0	0
chr14	71511849	71543136	circ_1643	8	+	0	3	5	0
chr7	98530863	98535443	circ_1644	2	+	0	2	0	0
chr2	45927677	45928630	circ_1645	4	+	0	0	0	4
chr8	143425326	143436124	circ_1646	3	-	0	3	0	0
chr3	197431412	197432046	circ_1648	12	-	0	7	0	5
chr9	79954431	79966362	circ_1649	2	+	0	1	1	0
chr20	34218360	34246904	circ_1650	2	-	0	0	0	2
chr5	5191797	5222997	circ_1651	13	+	0	6	0	7
chr10	104809463	104816721	circ_1652	14	+	0	9	0	5
chr19	9767222	9771550	circ_1653	33	-	1	7	3	22
chr6	119177533	119177708	circ_1654	7	-	0	0	0	7
chr6	88227886	88231242	circ_1655	2	-	0	2	0	0
chr9	138719252	138754454	circ_1656	3	-	0	2	0	1
chr11	85718584	85742653	circ_1657	42	-	9	19	14	0
chr2	135093787	135186010	circ_1658	2	+	0	2	0	0
chr17	80426639	80442826	circ_1659	2	+	1	0	0	1
chr16	89598311	89599044	circ_1660	2	+	0	2	0	0
chr9	134308003	134323191	circ_1661	3	+	0	1	0	2
chr21	47531892	47532491	circ_1664	3	+	0	0	0	3
chr16	4519227	4519466	circ_1665	5	-	0	0	0	5
chr2	99802639	99832577	circ_1666	2	+	0	1	0	1
chr16	16138306	16165586	circ_1671	2	+	0	1	0	1
chr6	43527914	43535091	circ_1672	15	-	0	9	0	6
chr9	132740743	132757237	circ_1674	2	-	0	0	2	0
chr2	170871790	170897495	circ_1677	7	+	0	2	0	5
chr1	52959282	52962855	circ_1678	4	-	0	4	0	0
chr3	171965322	172016577	circ_1681	4	+	0	4	0	0
chr1	44070860	44071114	circ_1682	2	+	0	0	0	2
chr14	55467220	55468903	circ_1684	2	-	0	2	0	0
chr19	41850651	41854360	circ_1687	3	-	0	0	0	3
chr6	155569133	155573137	circ_1688	5	+	0	1	0	4
chrX	19701940	19725102	circ_1689	12	-	0	10	0	2
chr19	11280552	11289396	circ_1690	11	-	0	5	0	6
chr3	194157823	194171005	circ_1691	3	-	0	3	0	0
chr10	104445572	104465246	circ_1692	5	-	0	4	1	0
chr3	47087976	47103836	circ_1694	2	-	0	2	0	0
chr8	98831367	98837381	circ_1695	2	+	0	0	0	2
chr2	101670569	101676001	circ_1698	22	-	0	14	0	8
chr2	216238044	216256537	circ_1699	15	-	0	15	0	0
chr4	54249939	54256040	circ_1700	349	+	2	110	7	230
chr13	95768175	95822882	circ_1702	16	-	0	13	0	3
chr5	9119109	9197415	circ_1704	2	-	0	2	0	0
chr9	128230250	128268696	circ_1707	28	-	0	18	1	9
chr7	73100965	73101425	circ_1708	224	+	0	42	13	169
chr16	70351398	70358590	circ_1710	2	+	0	0	0	2
chr6	149900969	149901859	circ_1711	2	+	0	0	0	2
chr10	105767934	105778666	circ_1716	22	+	2	7	8	5
chr2	202603392	202609152	circ_1717	5	-	0	2	0	3
chr17	76394332	76400170	circ_1718	6	+	0	3	0	3
chr11	68272612	68305359	circ_1721	15	+	0	8	1	6
chr18	51715243	51731527	circ_1723	2	-	0	0	0	2
chr22	41531816	41533794	circ_1724	4	+	0	0	0	4
chr1	155679563	155691409	circ_1725	25	+	0	11	0	14
chr10	73588633	73594262	circ_1726	2	-	0	0	2	0
chr6	144858717	144860579	circ_1729	100	+	0	54	5	41
chr2	135878388	135911446	circ_1730	2	+	0	2	0	0
chr1	67356836	67371058	circ_1731	566	-	9	366	30	161
chr3	123456224	123512691	circ_1733	3	-	0	3	0	0
chr3	47960208	47963368	circ_1734	111	-	0	37	5	69
chr1	161748033	161762117	circ_1735	4	+	0	2	0	2
chr7	66458203	66458404	circ_1736	4	-	0	1	0	3
chr4	1729434	1737561	circ_1737	2	+	0	2	0	0
chr18	13029661	13030607	circ_1741	2	+	0	1	0	1
chr17	49075804	49079206	circ_1742	2	-	0	0	0	2
chr12	102301963	102308010	circ_1743	310	+	2	77	7	224
chr21	37775055	37781763	circ_1744	2	+	0	0	0	2
chr1	109883345	109888500	circ_1747	2	-	0	2	0	0
chr7	158586340	158591763	circ_1748	6	-	0	0	0	6
chr2	190315628	190320170	circ_1749	2	+	0	1	0	1
chr8	141810557	141889736	circ_1751	17	-	0	11	0	6
chr21	37741285	37742174	circ_1752	3	+	0	1	2	0
chr2	232079543	232100094	circ_1754	2	+	0	2	0	0
chr10	76153898	76360251	circ_1756	2	+	0	0	0	2
chr3	43602711	43607219	circ_1757	7	-	0	0	0	7
chr17	41888174	41888573	circ_1758	4	-	0	0	0	4
chr7	129841689	129842503	circ_1760	4	-	0	1	0	3
chr3	175165016	175189546	circ_1762	7	+	0	5	0	2
chr1	200801327	200801973	circ_1763	4	+	0	0	0	4
chr11	86157355	86159297	circ_1765	2	-	0	1	0	1
chr10	126727565	126799662	circ_1766	192	-	2	55	5	130
chr6	150147399	150174296	circ_1768	129	-	4	49	5	71
chr3	195015447	195053852	circ_1771	2	-	0	2	0	0
chr6	3076997	3081350	circ_1772	13	+	1	5	3	4
chr11	20101609	20104725	circ_1775	68	+	1	18	0	49
chr9	78682870	78722267	circ_1776	7	+	1	4	0	2
chr17	49238520	49245704	circ_1777	27	+	7	0	20	0
chr10	103699619	103735057	circ_1778	2	-	0	0	1	1
chr7	158456875	158457442	circ_1780	2	-	0	0	0	2
chr3	44970797	45000952	circ_1781	5	-	1	2	0	2
chr6	99823815	99831700	circ_1782	9	-	0	6	1	2
chr5	72185612	72189530	circ_1783	6	+	0	4	1	1
chr2	219394678	219399429	circ_1785	5	-	0	0	0	5
chr22	38689260	38710174	circ_1788	8	-	0	6	0	2
chr3	51661568	51661770	circ_1789	8	+	0	4	0	4
chr3	113118752	113135474	circ_1791	5	-	0	1	0	4
chr10	113919668	113924368	circ_1792	2	-	0	2	0	0
chr2	63182651	63206470	circ_1793	2	+	0	0	0	2
chr5	6748576	6751310	circ_1794	3	+	0	2	0	1
chr19	53158813	53164096	circ_1796	108	-	0	12	0	96
chr2	62103229	62107529	circ_1797	16	-	0	9	2	5
chr11	107965117	107966418	circ_1798	7	+	2	4	0	1
chr18	19144163	19146167	circ_1801	3	-	0	1	0	2
chr19	55610151	55624163	circ_1802	9	-	2	2	0	5
chr16	29367107	29376380	circ_1804	4	+	1	3	0	0
chrX	20204413	20222221	circ_1805	7	-	0	7	0	0
chr21	40581920	40590586	circ_1806	2	-	0	2	0	0
chr1	244595846	244601070	circ_1807	6	-	0	3	0	3
chr3	188202379	188327632	circ_1808	3	+	0	2	0	1
chr3	45515734	45518119	circ_1809	8	+	0	2	0	6
chr2	32743320	32744013	circ_1811	4	+	0	0	0	4
chr7	91974291	91991587	circ_1812	8	+	1	5	0	2
chr13	45975217	45985615	circ_1815	5	-	0	3	0	2
chr15	89656955	89736550	circ_1816	5	+	0	2	0	3
chr5	37351291	37358253	circ_1817	5	-	0	2	0	3
chr1	22007300	22021714	circ_1818	7	-	0	7	0	0
chr17	45740454	45742524	circ_1819	28	+	0	9	1	18
chr5	148800043	148803960	circ_1821	3	+	0	2	0	1
chr17	79244717	79258695	circ_1822	55	-	2	31	0	22
chr11	77336007	77336863	circ_1823	241	-	7	111	13	110
chr19	19153519	19153686	circ_1825	2	+	0	0	0	2
chr8	95897294	95897786	circ_1826	51	-	0	15	2	34
chr19	44237009	44249036	circ_1828	3	-	0	0	0	3
chr7	72863871	72874048	circ_1832	2	-	0	0	0	2
chr3	196612021	196613565	circ_1833	22	+	0	19	0	3
chr18	21095819	21096387	circ_1836	10	+	0	5	0	5
chrX	153996576	153997585	circ_1837	70	+	2	19	0	49
chr9	33953282	33956144	circ_1838	104	-	0	38	2	64
chr2	242092890	242109282	circ_1841	3	+	0	0	0	3
chr17	1985103	1989195	circ_1842	8	-	0	0	3	5
chr12	42768664	42792796	circ_1844	31	+	1	22	0	8
chr7	1997263	2054277	circ_1845	7	-	0	0	0	7
chr16	28990475	28994611	circ_1846	5	+	0	0	0	5
chr18	12999419	13030607	circ_1847	51	+	4	23	24	0
chr22	32179892	32188803	circ_1849	2	+	0	0	0	2
chr2	63182651	63223901	circ_1850	2	+	0	2	0	0
chr11	129979323	129980556	circ_1851	77	+	0	6	3	68
chr19	19307774	19310043	circ_1853	4	+	0	4	0	0
chr9	37495165	37498221	circ_1854	29	+	0	7	0	22
chr3	37038114	37048554	circ_1855	2	+	0	0	0	2
chr4	83978078	83978561	circ_1856	8	+	0	5	0	3
chr2	203690417	203735379	circ_1857	2	-	0	0	0	2
chr19	17273159	17286550	circ_1858	6	+	0	3	0	3
chr4	3088665	3101121	circ_1859	38	+	0	3	1	34
chr8	54669114	54684727	circ_1861	2	-	0	2	0	0
chr19	19105174	19119237	circ_1864	2	-	0	2	0	0
chr1	53343353	53347337	circ_1868	8	+	0	0	0	8
chr12	31586088	31600703	circ_1869	6	-	0	3	0	3
chr2	29135455	29140861	circ_1870	5	+	0	0	1	4
chr1	26623409	26624553	circ_1872	5	-	0	0	0	5
chr10	12191593	12191960	circ_1873	2	+	0	0	0	2
chr19	41782063	41798416	circ_1875	3	+	0	0	0	3
chr6	75847152	75848677	circ_1876	8	-	0	8	0	0
chr12	51450132	51451911	circ_1878	3	+	0	0	0	3
chr18	21757976	21759799	circ_1885	5	-	0	2	0	3
chr5	142779220	142780417	circ_1886	131	-	5	74	11	41
chr1	25666964	25679465	circ_1887	7	+	0	3	0	4
chr11	72578909	72613683	circ_1888	11	-	0	4	0	7
chr20	18523662	18529414	circ_1889	2	+	0	2	0	0
chr20	3578552	3584909	circ_1894	6	+	0	4	0	2
chr14	36094566	36104804	circ_1901	3	-	0	3	0	0
chr7	6465618	6476164	circ_1904	15	-	0	15	0	0
chr5	118510955	118513939	circ_1905	4	+	0	0	0	4
chr17	58761342	58786686	circ_1907	3	+	0	0	0	3
chr7	156976571	157018233	circ_1908	2	+	0	1	1	0
chr9	17340824	17342442	circ_1909	5	+	0	2	0	3
chr15	66727364	66737045	circ_1910	8	+	0	4	0	4
chr2	230840956	230861639	circ_1911	3	+	0	3	0	0
chr2	9458652	9463379	circ_1913	2	+	0	2	0	0
chr21	16386664	16415895	circ_1914	784	-	4	105	26	649
chr17	4076648	4083172	circ_1915	5	-	0	1	0	4
chr14	71413631	71435827	circ_1916	16	+	1	4	0	11
chr13	75868989	75880607	circ_1917	4	-	0	2	0	2
chr2	62103229	62110683	circ_1918	15	-	0	12	0	3
chr16	66759730	66763002	circ_1919	66	-	3	24	0	39
chr5	170626673	170648844	circ_1920	3	+	0	1	0	2
chr2	29383198	29390406	circ_1922	5	+	0	3	0	2
chr12	427271	427627	circ_1926	2	-	0	0	0	2
chr8	25234820	25240294	circ_1927	5	+	0	4	0	1
chr8	30541604	30550572	circ_1928	2	-	0	0	0	2
chr14	50649180	50671127	circ_1929	3	-	0	3	0	0
chr5	138652741	138654722	circ_1932	3	+	0	0	0	3
chr11	46666888	46679172	circ_1933	2	+	0	0	0	2
chr22	41175012	41195087	circ_1934	5	-	0	5	0	0
chr10	121189886	121207772	circ_1936	3	+	0	2	0	1
chr12	53671253	53671744	circ_1937	3	+	0	2	0	1
chr7	140494107	140534672	circ_1938	2	-	0	1	1	0
chr11	2976973	2993473	circ_1940	3	-	0	3	0	0
chr22	31979860	31998771	circ_1941	6	+	0	2	0	4
chr10	35302626	35320547	circ_1942	3	-	0	2	1	0
chr9	96277948	96278551	circ_1943	66	+	0	26	2	38
chr10	98988903	99025882	circ_1946	3	-	0	2	0	1
chr5	127704874	127710443	circ_1949	3	-	0	0	0	3
chrX	23748643	23754133	circ_1950	8	-	0	0	0	8
chrX	40456500	40456916	circ_1951	2	+	0	1	0	1
chr17	20922396	20924539	circ_1952	2	-	0	1	0	1
chr5	37115061	37122590	circ_1953	6	-	0	2	0	4
chr2	215609790	215617279	circ_1954	14	-	0	5	0	9
chr9	132838690	132854660	circ_1955	2	+	0	2	0	0
chr16	11935551	11935857	circ_1957	9	-	0	3	0	6
chr4	56336883	56376232	circ_1958	9	-	0	5	4	0
chr13	52249305	52301926	circ_1959	5	+	0	4	0	1
chr10	22002700	22024164	circ_1962	3	+	0	3	0	0
chr2	120003064	120005782	circ_1965	4	+	0	2	0	2
chr8	30464573	30472232	circ_1967	7	-	0	7	0	0
chr17	38251187	38253656	circ_1968	2	-	0	0	0	2
chr3	197559067	197566268	circ_1970	3	+	0	3	0	0
chr3	124560229	124578293	circ_1971	11	-	0	4	0	7
chr3	52620440	52623271	circ_1973	2	-	0	2	0	0
chr2	32688261	32690232	circ_1975	3	+	0	3	0	0
chr2	211421442	211447433	circ_1978	5	+	0	5	0	0
chr1	53343596	53347337	circ_1979	5	+	0	0	0	5
chr8	95549330	95550574	circ_1980	16	-	3	3	3	7
chr16	15967347	15978062	circ_1982	4	-	1	1	0	2
chr10	103432671	103436193	circ_1983	309	-	5	141	5	158
chr3	57569624	57570191	circ_1986	139	-	0	12	0	127
chr1	168260397	168269721	circ_1987	3	+	0	0	0	3
chr7	140055467	140064291	circ_1989	4	-	0	3	0	1
chr10	124172435	124177484	circ_1990	5	+	0	0	0	5
chr19	49699696	49700131	circ_1991	17	+	1	12	0	4
chr8	17137747	17143936	circ_1992	2	+	0	0	0	2
chr2	36704031	36764689	circ_1995	3	+	0	3	0	0
chr16	84792321	84793881	circ_1998	11	+	0	6	0	5
chrX	10058810	10084547	circ_1999	5	+	0	3	0	2
chr9	27009017	27011966	circ_2000	3	+	0	3	0	0
chr3	52675969	52677359	circ_2001	3	-	0	0	0	3
chr8	43013717	43027529	circ_2002	5	+	1	4	0	0
chr15	89790859	89804074	circ_2004	33	+	0	8	3	22
chr2	1647139	1653447	circ_2009	3	-	0	3	0	0
chr2	200233327	200298237	circ_2011	729	-	20	449	33	227
chr5	14290824	14297372	circ_2012	3	+	0	0	0	3
chr7	32588458	32591907	circ_2014	3	+	1	0	0	2
chr1	235311718	235318427	circ_2015	2	-	0	0	0	2
chr1	113201643	113209767	circ_2016	3	+	0	3	0	0
chr2	33477743	33505225	circ_2017	3	+	0	3	0	0
chr8	98703179	98731417	circ_2019	6	+	0	4	0	2
chr17	78896523	78897473	circ_2020	10	+	0	8	0	2
chr6	157405795	157488319	circ_2021	4	+	0	1	0	3
chr14	62187099	62188541	circ_2022	42	+	4	27	0	11
chr8	103299660	103300494	circ_2023	2	-	0	1	0	1
chr11	122026258	122051106	circ_2024	2	-	0	1	0	1
chr1	28595693	28601526	circ_2025	3	+	0	3	0	0
chr4	6806249	6826411	circ_2027	3	+	0	2	0	1
chr6	161469647	161471011	circ_2029	15	+	2	11	2	0
chr4	4314767	4317697	circ_2033	12	+	0	7	0	5
chr16	28401611	28403463	circ_2037	7	-	0	2	1	4
chr1	15370484	15370655	circ_2038	6	+	0	0	0	6
chr3	51624382	51664947	circ_2039	2	+	0	2	0	0
chr13	28748408	28750696	circ_2042	2	+	0	0	0	2
chr19	45528586	45532250	circ_2045	33	+	0	9	1	23
chr19	14499261	14499630	circ_2046	2	+	0	0	0	2
chr6	126329537	126342426	circ_2047	3	+	0	2	0	1
chr20	35288739	35294795	circ_2048	4	-	0	0	0	4
chr19	44001269	44002028	circ_2050	11	-	0	8	0	3
chr20	5556058	5556624	circ_2052	3	-	0	2	0	1
chr19	5700799	5708414	circ_2054	2	-	0	0	0	2
chr1	35944566	35944813	circ_2055	111	-	1	60	0	50
chr2	33482509	33505225	circ_2056	3	+	0	0	0	3
chr4	8453686	8456540	circ_2057	6	+	0	2	0	4
chr5	64931127	64931870	circ_2058	2	+	0	0	0	2
chr17	74041372	74066525	circ_2059	2	-	0	2	0	0
chr7	151917607	151935911	circ_2061	70	-	2	44	2	22
chr9	135221647	135224822	circ_2063	7	-	0	7	0	0
chr15	40289164	40295515	circ_2065	6	+	0	2	0	4
chrX	100382126	100403150	circ_2066	2	+	0	1	1	0
chr1	11181302	11182183	circ_2067	27	-	0	8	0	19
chr19	19153519	19154883	circ_2071	11	+	0	2	2	7
chr5	107356625	107684231	circ_2073	6	-	0	5	0	1
chr18	43702432	43704859	circ_2074	20	+	0	4	1	15
chr17	80721840	80724244	circ_2075	2	+	0	0	0	2
chr19	41758255	41763534	circ_2079	5	+	0	3	0	2
chr4	24854693	24878319	circ_2081	29	-	0	12	0	17
chr16	87453388	87454322	circ_2083	23	-	0	5	0	18
chr7	80418621	80458061	circ_2085	12	-	1	9	1	1
chr22	31859666	31864288	circ_2086	2	-	0	0	0	2
chr15	86182604	86207986	circ_2087	4	+	0	4	0	0
chr1	161093628	161094316	circ_2088	7	-	0	2	0	5
chr5	31493313	31511283	circ_2089	2	-	0	2	0	0
chr11	61607805	61608197	circ_2091	4	+	0	0	0	4
chr6	159026298	159029782	circ_2092	45	+	0	22	0	23
chr15	63824845	63866602	circ_2093	5	+	0	4	0	1
chr9	117228546	117241051	circ_2094	2	-	0	0	0	2
chr10	35772331	35805551	circ_2096	7	+	0	3	0	4
chr5	130857082	130883883	circ_2098	16	-	0	5	1	10
chr14	37754522	37838829	circ_2099	33	+	1	19	2	11
chr7	157015947	157018233	circ_2100	69	+	0	21	4	44
chr17	62567915	62579662	circ_2101	7	-	0	5	0	2
chr17	36622407	36623572	circ_2102	2	+	0	0	0	2
chr17	41348497	41352625	circ_2104	6	+	0	3	0	3
chr7	66038371	66041919	circ_2106	168	-	4	53	4	107
chr20	3270774	3278822	circ_2108	2	-	2	0	0	0
chr6	25509883	25529121	circ_2109	2	+	0	0	2	0
chr6	170626457	170632347	circ_2111	18	+	6	9	3	0
chr12	1225031	1299218	circ_2112	5	+	0	4	1	0
chr3	136183722	136221621	circ_2114	18	-	1	14	2	1
chr19	4688768	4705982	circ_2117	4	-	0	4	0	0
chr5	176761284	176765606	circ_2119	7	-	0	4	0	3
chr3	43607144	43621964	circ_2120	14	-	0	6	2	6
chr1	58971731	59000003	circ_2121	8	-	0	5	1	2
chr13	41814396	41835051	circ_2122	2	-	0	1	0	1
chr2	55433405	55449629	circ_2123	2	-	0	0	2	0
chr10	69647174	69666694	circ_2124	3	+	0	3	0	0
chr10	70733300	70741337	circ_2128	11	+	1	6	0	4
chr3	62258620	62267384	circ_2131	3	+	0	3	0	0
chr1	154207066	154218851	circ_2132	2	+	0	2	0	0
chr1	100960373	100964818	circ_2138	3	+	0	3	0	0
chr22	41173043	41190584	circ_2139	4	-	0	3	0	1
chr5	78940945	78964851	circ_2142	2	+	0	2	0	0
chr12	114823280	114841741	circ_2143	395	-	8	244	16	127
chr17	64728805	64734973	circ_2146	16	+	0	5	0	11
chr8	132962215	132968152	circ_2147	18	+	0	12	1	5
chr3	9476017	9476169	circ_2148	2	+	0	0	0	2
chr10	71119652	71129380	circ_2150	8	+	0	6	0	2
chrX	54177677	54186049	circ_2152	10	-	0	4	0	6
chrX	44935941	44950109	circ_2153	3	+	0	3	0	0
chr7	30876273	30880464	circ_2154	7	+	0	4	0	3
chr9	33944362	33953472	circ_2155	3	-	1	0	0	2
chr17	40869993	40871225	circ_2156	4	-	0	3	0	1
chr2	20497313	20518406	circ_2157	8	-	0	4	0	4
chr7	149249891	149255930	circ_2158	12	-	0	4	0	8
chr16	67915570	67915748	circ_2159	2	+	0	0	0	2
chr17	29185178	29196664	circ_2161	5	+	1	3	1	0
chr5	137904613	137906830	circ_2162	53	-	0	25	4	24
chr17	47388673	47395345	circ_2164	7	-	1	6	0	0
chr12	118533337	118533619	circ_2166	6	-	0	2	0	4
chr15	64448923	64454353	circ_2167	2	-	0	2	0	0
chr8	132952745	132982890	circ_2168	32	+	0	20	0	12
chr8	98817580	98837381	circ_2169	209	+	4	113	9	83
chr6	111631055	111632462	circ_2172	2	-	0	0	0	2
chr11	68548107	68560870	circ_2173	5	-	0	5	0	0
chr17	33348389	33353580	circ_2174	4	-	0	4	0	0
chr19	16665962	16677468	circ_2175	3	-	0	1	0	2
chr2	197740469	197786910	circ_2177	2	-	0	1	0	1
chr5	179132679	179133332	circ_2179	25	+	0	3	0	22
chr11	3752620	3756554	circ_2180	27	-	0	17	1	9
chr19	49473802	49474280	circ_2181	4	-	0	1	0	3
chr7	139097296	139102475	circ_2182	4	+	0	4	0	0
chr13	100982814	101020828	circ_2183	23	+	0	7	0	16
chr14	45590089	45600003	circ_2185	2	-	0	0	2	0
chr17	45403591	45422464	circ_2186	2	+	1	1	0	0
chr3	195706614	195709181	circ_2190	3	-	0	0	0	3
chr13	23927923	23930146	circ_2192	2	-	0	2	0	0
chr11	116655570	116658359	circ_2193	6	-	0	3	0	3
chr16	17352844	17451907	circ_2195	2	-	0	2	0	0
chr13	100920942	100962162	circ_2196	3	+	0	1	0	2
chr16	82891966	83065823	circ_2197	2	+	0	0	0	2
chr1	150999708	151001420	circ_2200	19	+	0	3	0	16
chrX	53674310	53681075	circ_2201	2	-	0	2	0	0
chr1	34033192	34038291	circ_2203	2	-	0	1	0	1
chr9	33986757	33998862	circ_2204	3	-	2	0	1	0
chr1	1424583	1426051	circ_2207	8	+	0	1	0	7
chr6	136470224	136476896	circ_2210	11	+	0	5	0	6
chr17	31087307	31107802	circ_2211	3	-	1	1	1	0
chr1	220363044	220364626	circ_2214	11	-	0	6	0	5
chrX	24075537	24075871	circ_2216	19	+	0	4	0	15
chr12	120580310	120580745	circ_2217	17	-	0	4	0	13
chr9	33060462	33073804	circ_2222	4	-	0	2	0	2
chr6	145148746	145157074	circ_2223	28	+	0	13	0	15
chr6	32088547	32089125	circ_2228	37	-	1	20	0	16
chr8	48874612	48877272	circ_2230	3	+	0	3	0	0
chr8	38205014	38205733	circ_2231	17	-	2	13	2	0
chr6	135639656	135716034	circ_2233	5	-	0	2	0	3
chr12	124158161	124158357	circ_2234	2	+	0	2	0	0
chr12	53917059	53931336	circ_2239	3	-	0	2	0	1
chr5	32397324	32400308	circ_2242	4	-	0	0	0	4
chr15	70975096	70991999	circ_2244	53	-	1	27	0	25
chr19	16337231	16339739	circ_2245	2	+	0	2	0	0
chr19	44159590	44160792	circ_2246	55	-	1	17	0	37
chr19	10273342	10277361	circ_2248	23	-	0	12	0	11
chr1	201816406	201828122	circ_2249	3	+	0	3	0	0
chr14	55473997	55475437	circ_2250	9	-	0	3	0	6
chr2	32117060	32145979	circ_2256	5	-	0	3	0	2
chr8	131072824	131138335	circ_2257	2	-	0	2	0	0
chr2	233671200	233671367	circ_2258	4	+	0	0	0	4
chr5	109049220	109051965	circ_2259	204	+	3	114	15	72
chr4	6998051	7002978	circ_2261	2	+	0	0	0	2
chr2	20460097	20463221	circ_2262	2	-	0	2	0	0
chr12	57674140	57690334	circ_2264	6	-	0	3	0	3
chr18	76886266	77037196	circ_2265	11	+	0	8	0	3
chr8	95839490	95840021	circ_2266	3	+	0	0	0	3
chr12	50488219	50490755	circ_2269	52	+	0	20	0	32
chr13	21955572	21961773	circ_2270	3	-	0	1	0	2
chr11	123464789	123471256	circ_2271	3	+	0	1	0	2
chr8	109247226	109254142	circ_2273	7	-	1	5	1	0
chr7	74524751	74528329	circ_2274	4	+	0	2	0	2
chr3	125295032	125301822	circ_2277	20	-	2	11	0	7
chr10	111667448	111674857	circ_2278	17	-	0	4	0	13
chr3	15776916	15807819	circ_2279	9	-	0	6	0	3
chr1	52747332	52769597	circ_2280	18	+	0	9	0	9
chr4	129752887	129767687	circ_2281	3	+	0	0	0	3
chr2	230341855	230377652	circ_2282	3	-	0	3	0	0
chr14	95910821	95916442	circ_2283	13	-	0	9	0	4
chr19	11507919	11508273	circ_2285	4	-	0	0	0	4
chr2	173426947	173429801	circ_2287	19	+	0	15	0	4
chr4	121732524	121742500	circ_2288	48	-	0	21	6	21
chr17	80721840	80851508	circ_2290	2	+	0	2	0	0
chr6	86246509	86251761	circ_2293	4	-	0	2	2	0
chr15	76152218	76165909	circ_2294	36	+	2	20	10	4
chr14	50269170	50272851	circ_2295	7	-	0	2	0	5
chr1	171514617	171514826	circ_2296	2	+	0	0	0	2
chr17	5364258	5365866	circ_2297	167	-	3	64	8	92
chr11	9069489	9074762	circ_2298	2	-	0	0	0	2
chr6	158454486	158476060	circ_2299	4	+	0	2	0	2
chr2	197105172	197118753	circ_2300	2	-	0	0	0	2
chr13	42385360	42393522	circ_2301	46	-	0	15	2	29
chr19	37314186	37316594	circ_2302	10	-	0	3	0	7
chr9	139417301	139418431	circ_2303	6	-	0	1	0	5
chr3	27453132	27465643	circ_2304	62	-	2	36	8	16
chr17	4015902	4020460	circ_2305	16	-	0	4	0	12
chr3	179478899	179483636	circ_2307	6	+	1	2	0	3
chr17	62476405	62481985	circ_2308	4	-	0	3	0	1
chr18	67759345	67760040	circ_2309	9	-	0	0	0	9
chr5	230990	240591	circ_2312	3	+	0	2	0	1
chr8	130859049	130883742	circ_2313	4	-	0	4	0	0
chr5	134032815	134039622	circ_2314	13	+	0	6	0	7
chr2	37276795	37284623	circ_2315	12	-	0	7	0	5
chr6	169626274	169629774	circ_2317	3	-	0	3	0	0
chr16	16162012	16173335	circ_2318	7	+	1	0	0	6
chr1	35561419	35563167	circ_2319	10	+	0	4	0	6
chr4	83772583	83796975	circ_2320	3	-	0	0	3	0
chr6	158914604	158915878	circ_2322	6	+	0	0	0	6
chr2	160585519	160602448	circ_2323	4	+	0	4	0	0
chr6	7226699	7232140	circ_2325	6	+	0	6	0	0
chr3	159583951	159609979	circ_2326	4	+	0	4	0	0
chr10	31644075	31676195	circ_2327	101	+	0	44	6	51
chr6	43521109	43523701	circ_2330	2	-	0	0	0	2
chrY	15466882	15472408	circ_2332	21	-	0	15	5	1
chr6	151265621	151270269	circ_2334	12	+	0	6	0	6
chr19	10556893	10559826	circ_2335	3	+	0	0	0	3
chr17	79660683	79660995	circ_2336	9	+	0	0	0	9
chr1	85655739	85656435	circ_2337	7	-	0	3	4	0
chr11	117052131	117053522	circ_2338	4	+	0	4	0	0
chr19	41231244	41235320	circ_2341	2	+	0	2	0	0
chr17	30773962	30807649	circ_2342	17	+	0	9	2	6
chr7	91957096	91991587	circ_2343	6	+	0	4	0	2
chr5	137527162	137537137	circ_2344	12	-	1	6	0	5
chr7	151896363	151904513	circ_2346	2	-	0	1	0	1
chr15	65883935	65888163	circ_2347	2	-	0	0	0	2
chr16	1682212	1691188	circ_2348	13	+	0	2	0	11
chr1	19644093	19644335	circ_2349	12	+	0	3	0	9
chr7	152497615	152522207	circ_2350	3	+	0	3	0	0
chr6	158438235	158450058	circ_2352	2	+	0	1	0	1
chr22	46594241	46594488	circ_2353	14	+	0	4	0	10
chr5	138221900	138223331	circ_2355	6	+	0	0	2	4
chr12	56825254	56828015	circ_2356	7	-	0	3	0	4
chr4	15626874	15632414	circ_2358	10	-	2	6	0	2
chr19	3651823	3667351	circ_2359	9	-	0	0	0	9
chr10	122637864	122649521	circ_2360	2	+	0	0	0	2
chr1	171752879	171753639	circ_2361	2	+	2	0	0	0
chr10	104243916	104245490	circ_2362	2	-	0	0	0	2
chr11	89947185	89948398	circ_2364	2	-	0	0	0	2
chr1	243433406	243449699	circ_2368	9	+	0	7	0	2
chr15	86207793	86228104	circ_2369	10	+	0	7	0	3
chr17	45668082	45682918	circ_2370	10	+	1	7	0	2
chr3	29910348	29977687	circ_2371	3	+	0	3	0	0
chr5	36953719	36972143	circ_2373	3	+	0	0	0	3
chr13	49765344	49772710	circ_2374	2	+	2	0	0	0
chr17	15534932	15535988	circ_2376	3	-	0	2	0	1
chr1	230390963	230401113	circ_2377	3	+	0	2	0	1
chr2	135093787	135119979	circ_2382	8	+	0	7	1	0
chr7	158528193	158536369	circ_2384	3	-	0	2	0	1
chr11	72418219	72425366	circ_2385	22	-	0	11	2	9
chr11	3723692	3724122	circ_2386	7	-	0	3	0	4
chr11	66583523	66590145	circ_2390	15	+	0	4	0	11
chr20	49218608	49219181	circ_2391	19	-	2	9	0	8
chr1	150997086	150999803	circ_2392	29	+	0	18	0	11
chr19	14512197	14515374	circ_2394	6	+	0	0	0	6
chr1	118439454	118463047	circ_2397	22	-	3	15	0	4
chr5	70798425	70808255	circ_2398	3	+	1	2	0	0
chr7	111926927	111936366	circ_2400	13	+	0	10	0	3
chr15	89816607	89820122	circ_2403	19	+	0	5	0	14
chr2	112832488	112843681	circ_2404	3	+	0	2	0	1
chr12	28544236	28605587	circ_2406	3	+	0	0	3	0
chrX	16836696	16838378	circ_2409	15	+	1	7	1	6
chr16	23635329	23641790	circ_2412	3	-	0	0	0	3
chr12	77191213	77216311	circ_2413	3	+	0	2	1	0
chr3	194180199	194182965	circ_2417	146	-	5	98	15	28
chr9	72130926	72132195	circ_2418	36	-	0	16	3	17
chr11	3723692	3726586	circ_2419	2	-	0	0	0	2
chr2	216248050	216249699	circ_2420	2	-	0	0	0	2
chr17	62557617	62582288	circ_2421	21	-	0	9	1	11
chr17	62567915	62602758	circ_2422	74	-	4	49	3	18
chr4	129042980	129083472	circ_2424	4	+	2	1	1	0
chr4	144449020	144449867	circ_2425	5	+	0	1	0	4
chr9	103082546	103111654	circ_2426	7	-	2	2	2	1
chr1	161816238	161833102	circ_2427	24	+	2	11	0	11
chr13	20638590	20657172	circ_2429	9	+	0	7	0	2
chr1	117957334	118009049	circ_2430	7	+	0	4	0	3
chr15	66774092	66777529	circ_2433	16	+	0	7	0	9
chr6	43555008	43573056	circ_2434	20	+	1	5	0	14
chr10	101714970	101716962	circ_2438	4	-	1	0	1	2
chr20	3888572	3897697	circ_2439	2	+	0	2	0	0
chr3	152132729	152150709	circ_2440	59	+	1	27	2	29
chr7	33014228	33020165	circ_2441	14	+	0	5	0	9
chr18	46284289	46343747	circ_2442	30	+	1	16	0	13
chr3	15274025	15275480	circ_2444	3	+	0	0	0	3
chr1	59147456	59150923	circ_2445	8	-	0	6	2	0
chrX	135318402	135322645	circ_2446	3	-	0	0	0	3
chr16	57153106	57157385	circ_2447	2	+	0	0	0	2
chr11	32948702	32956981	circ_2448	26	+	10	0	14	2
chr7	133160081	133164892	circ_2450	4	+	0	0	0	4
chrX	149783061	149787612	circ_2452	3	+	0	1	0	2
chr3	172479399	172501699	circ_2454	2	+	0	2	0	0
chr10	128768965	128780237	circ_2456	14	+	0	3	1	10
chr2	97812222	97820478	circ_2458	3	+	0	0	0	3
chr1	29010094	29018221	circ_2459	5	+	0	2	0	3
chr17	61681893	61683800	circ_2460	14	+	0	3	0	11
chr11	9834078	9851043	circ_2465	2	-	0	0	0	2
chr6	75974946	75977464	circ_2466	6	-	0	0	0	6
chr8	32453345	32474403	circ_2467	121	+	2	67	0	52
chr2	136399105	136403097	circ_2469	2	+	0	2	0	0
chr1	15855582	15890854	circ_2470	3	+	0	3	0	0
chr14	102349593	102360897	circ_2471	2	+	0	2	0	0
chr2	225342916	225365204	circ_2472	2	-	0	2	0	0
chr7	102039994	102047945	circ_2475	80	+	0	34	1	45
chr1	25551492	25554726	circ_2476	2	-	0	1	0	1
chr8	103339969	103357773	circ_2477	6	-	0	4	0	2
chr7	133002037	133041327	circ_2478	10	+	0	4	0	6
chr4	4281173	4283624	circ_2479	8	-	0	4	1	3
chr2	24962300	24975025	circ_2480	2	+	0	0	1	1
chr9	125751575	125752492	circ_2481	64	+	1	28	5	30
chr15	40998374	41021022	circ_2482	4	+	0	2	0	2
chr17	62479035	62489138	circ_2483	2	-	1	1	0	0
chr14	96986391	97000900	circ_2489	2	+	0	2	0	0
chr11	68552282	68564401	circ_2497	5	-	0	0	0	5
chrX	47069021	47072580	circ_2498	3	+	0	0	0	3
chr18	44660866	44662820	circ_2500	2	-	0	2	0	0
chr20	19937258	19951573	circ_2501	2	+	1	0	0	1
chr20	3542922	3546079	circ_2502	5	+	0	4	1	0
chr8	125332326	125343033	circ_2503	24	-	0	6	0	18
chr1	65309746	65335157	circ_2505	2	-	0	2	0	0
chr22	34000420	34022310	circ_2507	2	-	0	0	0	2
chr10	70190192	70192267	circ_2508	2	-	1	0	1	0
chr10	119078382	119100613	circ_2509	5	-	0	0	0	5
chr2	122145338	122159248	circ_2512	4	-	0	4	0	0
chr5	76745584	76785397	circ_2513	23	-	0	15	0	8
chr17	20910208	20916248	circ_2516	9	-	0	3	0	6
chr22	31971216	31974438	circ_2517	2	+	0	0	0	2
chr9	130427525	130444839	circ_2518	2	+	0	1	0	1
chrX	53672262	53675253	circ_2519	7	-	0	3	0	4
chr17	30315338	30315516	circ_2521	63	+	1	15	0	47
chr8	100443764	100454863	circ_2522	10	+	0	10	0	0
chr16	29871901	29872580	circ_2524	2	-	0	0	0	2
chr4	122071257	122075834	circ_2525	2	-	0	2	0	0
chr8	98698895	98712080	circ_2526	3	+	0	3	0	0
chr12	93219941	93246801	circ_2527	2	-	1	0	1	0
chr12	46633461	46637097	circ_2529	71	-	0	45	1	25
chr1	54252830	54254869	circ_2530	64	-	0	0	4	60
chr12	60098552	60098799	circ_2531	8	+	0	3	0	5
chr1	113119607	113126748	circ_2532	3	-	0	3	0	0
chr19	36583590	36585066	circ_2534	9	+	0	3	0	6
chr2	216184387	216190861	circ_2536	3	+	0	3	0	0
chr1	45223227	45226374	circ_2540	10	+	0	2	1	7
chr1	66713142	66731770	circ_2543	19	+	0	2	0	17
chr13	28748408	28752072	circ_2544	473	+	4	206	10	253
chr17	35600286	35602130	circ_2545	5	-	0	1	0	4
chr11	111625222	111626174	circ_2546	12	-	0	8	0	4
chr12	112696299	112702016	circ_2547	3	-	0	0	0	3
chr7	43503258	43519343	circ_2549	10	+	0	7	0	3
chr20	47592552	47592736	circ_2551	3	+	0	1	0	2
chr15	66641397	66644545	circ_2552	4	-	0	2	0	2
chr9	117800539	117804620	circ_2554	3	-	0	1	0	2
chr7	77221501	77230123	circ_2556	2	+	0	0	0	2
chr20	25394425	25397838	circ_2559	3	+	0	0	0	3
chr2	44145163	44153100	circ_2560	37	-	1	8	2	26
chr6	149997395	150001593	circ_2561	11	-	0	5	0	6
chr10	91511102	91522592	circ_2562	19	+	5	0	14	0
chr7	98507678	98508894	circ_2563	3	+	0	0	0	3
chr5	171544484	171583792	circ_2566	2	-	0	2	0	0
chr21	34974539	34975843	circ_2567	23	-	0	0	0	23
chr3	122842912	122843190	circ_2568	7	+	0	0	0	7
chr9	139281936	139282300	circ_2569	3	-	0	0	1	2
chr3	113114596	113125888	circ_2572	3	-	0	0	3	0
chr17	25628813	25630661	circ_2574	2	+	0	0	0	2
chr11	118638930	118651893	circ_2575	2	-	0	0	0	2
chr15	49528047	49584734	circ_2577	68	+	0	52	0	16
chr17	58342772	58372162	circ_2580	15	-	2	12	1	0
chr17	30205268	30214332	circ_2583	3	-	0	2	0	1
chr3	49004557	49006088	circ_2584	8	+	2	0	0	6
chr20	33969720	33981999	circ_2585	3	-	0	2	0	1
chr3	125199090	125223588	circ_2586	2	-	0	1	0	1
chr2	122120747	122125407	circ_2588	8	-	0	3	0	5
chr11	3752620	3752808	circ_2590	50	-	0	24	1	25
chr20	60920873	60922084	circ_2591	21	-	0	7	0	14
chr17	60106901	60140662	circ_2593	3	-	0	2	0	1
chr3	27363667	27394410	circ_2594	3	-	0	1	0	2
chr7	21943727	21948125	circ_2595	2	-	0	2	0	0
chr19	44012095	44015718	circ_2597	2	-	0	0	0	2
chr6	42559888	42574389	circ_2598	6	+	0	5	0	1
chr1	22170640	22173092	circ_2599	6	-	0	4	0	2
chr4	25253942	25270825	circ_2600	2	+	0	2	0	0
chr5	102201526	102203097	circ_2601	21	+	0	14	0	7
chr15	42556287	42560230	circ_2603	18	-	0	12	1	5
chr19	45368527	45377735	circ_2604	6	+	0	2	0	4
chr8	25230074	25240294	circ_2606	4	+	1	1	0	2
chr17	58372043	58422969	circ_2607	7	-	0	4	0	3
chr4	83745707	83748785	circ_2609	11	-	0	6	0	5
chr1	223991875	223994649	circ_2610	66	-	0	27	5	34
chr9	140458885	140470619	circ_2613	2	-	0	2	0	0
chr4	154214133	154217188	circ_2614	24	+	1	16	1	6
chr8	37964538	37972518	circ_2615	2	+	0	2	0	0
chr10	75286404	75299351	circ_2617	2	-	0	2	0	0
chr5	72182896	72184130	circ_2618	33	+	0	17	0	16
chr4	42024854	42025401	circ_2619	8	+	0	3	0	5
chr9	95018961	95022516	circ_2620	2	-	0	1	0	1
chr16	4700365	4715152	circ_2622	5	+	0	4	0	1
chr16	81050930	81053881	circ_2623	7	+	1	3	0	3
chr13	28748408	28835595	circ_2624	4	+	0	3	0	1
chr13	24380088	24384063	circ_2626	13	-	0	0	0	13
chr10	21959377	22002879	circ_2627	3	+	0	2	0	1
chr5	56152426	56161804	circ_2628	15	+	0	9	0	6
chr3	11399891	11468400	circ_2629	1082	+	17	546	22	497
chr11	62487494	62491898	circ_2630	3	-	0	0	0	3
chr15	59963381	59972507	circ_2631	17	-	0	15	2	0
chr19	1979909	1980016	circ_2633	2	+	0	1	0	1
chr18	34664087	34753044	circ_2635	4	+	0	4	0	0
chr17	62547701	62568074	circ_2636	6	-	0	3	0	3
chrX	41082469	41082655	circ_2639	2	+	0	0	0	2
chr6	25491959	25500463	circ_2640	2	+	0	0	0	2
chr2	114697535	114699936	circ_2641	16	+	0	10	1	5
chr8	28651323	28669978	circ_2643	2	-	0	1	0	1
chr1	151860748	151861849	circ_2644	2	-	0	2	0	0
chr9	114199219	114213835	circ_2645	3	-	0	1	0	2
chr14	81329100	81372425	circ_2646	58	-	1	24	0	33
chr2	33482350	33540336	circ_2648	2	+	0	0	0	2
chr12	107272764	107273725	circ_2649	4	+	0	1	0	3
chr12	11034815	11126320	circ_2651	5	-	0	1	0	4
chr8	25182879	25203127	circ_2652	4	+	1	3	0	0
chr3	185316199	185329533	circ_2653	3	+	0	0	0	3
chr19	52439280	52439488	circ_2658	2	+	0	0	0	2
chr2	136626180	136627931	circ_2660	2	-	0	2	0	0
chr16	23573945	23578390	circ_2661	7	+	0	3	0	4
chr12	95528514	95531454	circ_2662	4	-	0	1	0	3
chr21	37571367	37572799	circ_2663	2	+	0	0	0	2
chr1	32691771	32692131	circ_2664	13	+	0	4	0	9
chr1	44201903	44267216	circ_2665	2	+	0	2	0	0
chr11	35218292	35219793	circ_2667	24	+	0	2	2	20
chr10	99196947	99197507	circ_2668	58	-	2	27	0	29
chr5	37697756	37727147	circ_2669	5	+	0	1	0	4
chr12	78415526	78452895	circ_2670	6	+	1	4	0	1
chr3	48789017	48793877	circ_2671	3	-	0	3	0	0
chr17	59820373	59857762	circ_2673	22	-	2	12	0	8
chr9	17273730	17342442	circ_2674	2	+	1	1	0	0
chr6	146240483	146254314	circ_2675	11	-	0	8	0	3
chr12	30873744	30877385	circ_2677	9	-	0	1	0	8
chr16	58608512	58609033	circ_2678	21	-	0	3	1	17
chr9	101530362	101552888	circ_2679	3	-	0	3	0	0
chr3	31656596	31661322	circ_2680	2	+	0	0	0	2
chr3	41265511	41279567	circ_2681	7	+	0	3	0	4
chr1	246490502	246498776	circ_2683	75	-	0	28	2	45
chr1	151384100	151384872	circ_2684	9	-	0	3	0	6
chr12	105550503	105553926	circ_2685	3	+	0	3	0	0
chr21	26969613	26976247	circ_2689	9	-	0	4	1	4
chr19	13255390	13255684	circ_2690	2	-	0	0	0	2
chr4	170384393	170459062	circ_2691	3	-	0	0	2	1
chr7	92300739	92463004	circ_2693	3	-	0	0	0	3
chr14	31067688	31071337	circ_2695	28	+	0	10	0	18
chr18	43460039	43462452	circ_2696	2	-	0	1	0	1
chr21	40590077	40601362	circ_2697	7	-	0	5	1	1
chr15	81187330	81201647	circ_2699	25	+	0	20	0	5
chr15	69502654	69553668	circ_2700	10	+	0	10	0	0
chr2	29375550	29380213	circ_2701	5	+	0	3	0	2
chr22	38890634	38891051	circ_2702	3	-	0	0	0	3
chr2	214174782	214182080	circ_2703	13	+	0	0	2	11
chr17	17927937	17929730	circ_2704	4	-	0	1	0	3
chr1	155322496	155324421	circ_2707	4	-	0	3	0	1
chr16	88008653	88071617	circ_2709	6	+	0	6	0	0
chr5	37314299	37324209	circ_2710	2	-	0	0	0	2
chr2	135887564	135888291	circ_2711	2	+	0	0	0	2
chr7	90528605	90585132	circ_2712	2	+	0	1	0	1
chr11	85966263	85977258	circ_2713	2	+	0	0	0	2
chr17	78305805	78310178	circ_2715	6	+	0	3	1	2
chr19	1270926	1272050	circ_2716	4	+	0	4	0	0
chr14	93022095	93043822	circ_2717	50	+	0	15	0	35
chr9	118982215	118989831	circ_2719	2	+	0	2	0	0
chr2	173451005	173457776	circ_2720	7	+	0	0	0	7
chr22	42042899	42053036	circ_2721	2	+	0	1	0	1
chr10	79761954	79764646	circ_2723	11	-	0	0	0	11
chr10	127726809	127731717	circ_2724	2	-	0	0	0	2
chr11	102221574	102239279	circ_2728	13	+	0	7	0	6
chr17	25628813	25636298	circ_2730	2	+	0	0	0	2
chr14	31112521	31122794	circ_2731	5	+	0	3	0	2
chr17	57109256	57134415	circ_2732	2	-	0	2	0	0
chrX	135301556	135303122	circ_2733	3	-	0	2	0	1
chr13	33327469	33330094	circ_2736	2	+	0	2	0	0
chrX	71681853	71710856	circ_2737	3	-	0	0	0	3
chr2	62099216	62110683	circ_2739	6	-	0	6	0	0
chr13	52992126	53000201	circ_2740	21	-	0	5	0	16
chr1	213341200	213405598	circ_2742	2	+	0	2	0	0
chr4	169835077	169837178	circ_2743	17	+	0	2	0	15
chr17	35827557	35831241	circ_2744	3	+	0	0	0	3
chr13	111329320	111353902	circ_2750	4	-	0	0	0	4
chr6	82904195	82911199	circ_2751	2	-	0	0	0	2
chr3	119720892	119721086	circ_2752	42	-	0	6	3	33
chr11	76237505	76239510	circ_2754	10	+	0	5	0	5
chr1	165648678	165664634	circ_2756	10	-	1	4	0	5
chr4	88940609	88989213	circ_2757	3	+	0	3	0	0
chr1	47725960	47726211	circ_2758	29	-	0	8	1	20
chr4	20706088	20729020	circ_2759	5	+	0	3	0	2
chr3	43602711	43616356	circ_2760	4	-	0	2	0	2
chr6	17624791	17640295	circ_2761	2	-	0	1	1	0
chr2	15467873	15506817	circ_2762	2	-	0	2	0	0
chr1	211526580	211529810	circ_2763	11	+	0	3	0	8
chr12	123022885	123024301	circ_2764	6	+	0	1	1	4
chr5	112336780	112337371	circ_2765	15	+	0	5	4	6
chr11	68334481	68350597	circ_2769	6	+	3	2	0	1
chr5	38510565	38530768	circ_2770	4	-	0	2	2	0
chr17	41455038	41459028	circ_2771	5	-	0	2	0	3
chr1	42693553	42776781	circ_2773	9	-	0	5	0	4
chr19	11289020	11289396	circ_2774	187	-	1	77	0	109
chr10	34636892	34673182	circ_2775	2	-	0	2	0	0
chr12	27132716	27133579	circ_2776	2	-	0	0	0	2
chr3	15776916	15836813	circ_2779	2	-	0	1	0	1
chr19	10254441	10254663	circ_2782	35	-	0	4	0	31
chr14	76173360	76187046	circ_2783	7	+	2	3	0	2
chr2	231624673	231678829	circ_2784	3	+	0	3	0	0
chr6	17665469	17669259	circ_2785	112	-	0	36	0	76
chr14	52164859	52171653	circ_2786	2	+	0	2	0	0
chr15	66807863	66813543	circ_2787	2	+	0	0	0	2
chr1	22062938	22084276	circ_2788	2	-	0	2	0	0
chr7	148529725	148544397	circ_2789	87	-	0	32	4	51
chr19	33108494	33113525	circ_2790	36	-	1	12	0	23
chr11	73914772	73936301	circ_2791	2	+	0	0	0	2
chr6	147581750	147599340	circ_2793	19	+	3	7	0	9
chr1	246890193	246899357	circ_2794	2	+	0	0	0	2
chr16	70710783	70711802	circ_2795	3	-	0	3	0	0
chr6	73843143	73879577	circ_2796	13	+	0	4	1	8
chr10	135209216	135209771	circ_2800	8	+	0	0	0	8
chr10	128859931	128926028	circ_2801	63	+	2	38	0	23
chr16	18852886	18856973	circ_2803	89	-	1	47	2	39
chr5	179249957	179260782	circ_2804	19	+	0	8	2	9
chr9	3898690	4125941	circ_2806	3	-	0	2	0	1
chr16	53513065	53514681	circ_2807	2	+	0	1	0	1
chr17	74763467	74772623	circ_2809	33	+	0	20	0	13
chr14	56128239	56130759	circ_2810	2	+	0	1	0	1
chr8	124243539	124251384	circ_2811	49	-	4	25	0	20
chr14	58740696	58740853	circ_2813	3	-	0	3	0	0
chr1	35562917	35576048	circ_2814	8	+	0	5	1	2
chr5	76760585	76785397	circ_2816	2	-	0	0	0	2
chr1	10318550	10328321	circ_2817	4	+	0	1	0	3
chr10	28023384	28024303	circ_2818	2	-	0	0	0	2
chr6	111672878	111678328	circ_2819	2	-	0	2	0	0
chr1	114495387	114511270	circ_2820	4	+	1	3	0	0
chr11	47650504	47652639	circ_2821	11	-	0	0	0	11
chr13	21361103	21362755	circ_2824	2	-	0	2	0	0
chr17	45741524	45758035	circ_2826	3	+	0	3	0	0
chr9	117143339	117143726	circ_2827	8	-	0	2	0	6
chr4	140263979	140265493	circ_2830	4	+	0	2	0	2
chr11	10821978	10822194	circ_2831	4	-	0	1	0	3
chr2	105959304	105959680	circ_2833	6	+	0	3	0	3
chr4	13462322	13481150	circ_2834	13	-	0	8	0	5
chr12	2659108	2676960	circ_2837	5	+	0	1	0	4
chr9	137622081	137622321	circ_2841	2	+	0	1	0	1
chr4	185631225	185646216	circ_2842	3	-	0	3	0	0
chr21	47693301	47697631	circ_2843	15	-	0	5	0	10
chr1	176104145	176118210	circ_2845	8	-	0	2	0	6
chr5	65457936	65458420	circ_2846	6	+	0	2	0	4
chr20	42788257	42789047	circ_2847	13	-	0	4	0	9
chr19	1032390	1036561	circ_2849	5	+	0	5	0	0
chr1	205689628	205698749	circ_2850	3	-	0	1	2	0
chr12	12332743	12356334	circ_2851	3	-	1	2	0	0
chr1	193202122	193205486	circ_2852	35	+	1	7	2	25
chr8	141828375	141889736	circ_2856	43	-	0	28	0	15
chr3	171969049	171969331	circ_2857	7	+	0	3	0	4
chr22	43236949	43243638	circ_2858	11	-	0	2	0	9
chr8	120628504	120629803	circ_2859	7	-	0	4	0	3
chr3	48462073	48462365	circ_2860	2	-	0	0	0	2
chr2	105984026	106002997	circ_2861	9	-	1	7	0	1
chr1	244587254	244601070	circ_2862	2	-	0	0	0	2
chr16	74382764	74384636	circ_2864	16	-	0	5	0	11
chr13	25049609	25052414	circ_2865	3	-	1	2	0	0
chr14	21930508	21931926	circ_2866	15	-	0	4	0	11
chr9	19331975	19332182	circ_2869	4	+	0	1	0	3
chr9	101891136	101907170	circ_2870	2	+	0	0	0	2
chr12	124832370	124841352	circ_2872	11	-	0	8	0	3
chr11	122646926	122660016	circ_2873	24	+	1	11	0	12
chr11	34093272	34098189	circ_2875	105	+	3	82	7	13
chr12	121690463	121691275	circ_2876	2	-	0	0	0	2
chr19	13470419	13482593	circ_2877	7	-	0	3	0	4
chr14	102904358	102931626	circ_2885	3	+	0	0	0	3
chr7	156619298	156619438	circ_2887	2	-	0	0	0	2
chr3	119562101	119631657	circ_2888	2	-	0	2	0	0
chr4	106307723	106320321	circ_2889	2	-	0	0	2	0
chr4	26719554	26750148	circ_2892	9	+	0	6	0	3
chr1	28120043	28138779	circ_2893	6	+	0	1	0	5
chr7	6472467	6476164	circ_2895	143	-	0	65	5	73
chr3	12650264	12650834	circ_2896	7	-	0	3	0	4
chr20	3285086	3313008	circ_2897	2	-	0	0	0	2
chr13	20638590	20657916	circ_2898	4	+	0	2	2	0
chr13	114778617	114782827	circ_2899	2	-	0	1	0	1
chr16	14947323	14951512	circ_2902	2	+	0	0	0	2
chr3	169831147	169854453	circ_2903	2	-	0	2	0	0
chr7	128607333	128615989	circ_2904	2	-	0	0	0	2
chr10	82264483	82267130	circ_2905	10	+	0	0	2	8
chr2	241528759	241531567	circ_2906	3	+	0	3	0	0
chr1	36288462	36292436	circ_2909	12	+	0	4	0	8
chr15	90616302	90617522	circ_2911	4	+	1	3	0	0
chr4	71888083	71892472	circ_2913	2	+	0	0	0	2
chr11	123484162	123485543	circ_2914	3	+	0	0	0	3
chr11	12901254	12923660	circ_2917	8	+	0	3	1	4
chr11	108106396	108119829	circ_2918	8	+	0	8	0	0
chr1	61818121	61849037	circ_2922	3	+	0	1	0	2
chr1	240421244	240458183	circ_2923	25	+	0	11	0	14
chr19	37253206	37253577	circ_2925	3	-	0	0	0	3
chr2	240158288	240274613	circ_2926	26	-	0	10	0	16
chr2	61710091	61717911	circ_2927	100	-	2	61	8	29
chr13	42742575	42761284	circ_2928	2	+	0	1	0	1
chr1	78195544	78205102	circ_2929	5	-	0	2	3	0
chr12	122716872	122717515	circ_2931	13	-	0	3	0	10
chr11	117023156	117034608	circ_2934	256	+	9	146	11	90
chr16	57100445	57108595	circ_2937	4	+	0	2	0	2
chr18	21698088	21705514	circ_2938	4	+	0	0	0	4
chr2	58350235	58373609	circ_2939	5	+	0	2	0	3
chr2	152293340	152300223	circ_2940	3	+	0	3	0	0
chr11	77394754	77404656	circ_2941	135	-	2	47	3	83
chr6	144747422	144750877	circ_2942	4	+	0	2	0	2
chr17	44127898	44145033	circ_2943	16	-	0	9	0	7
chr1	151630710	151634746	circ_2944	3	+	0	3	0	0
chr7	131060182	131073731	circ_2946	7	+	1	0	6	0
chr3	44986659	45000952	circ_2947	36	-	0	13	0	23
chr10	127413886	127414407	circ_2948	3	+	0	1	0	2
chr4	79799887	79808438	circ_2949	5	+	0	0	0	5
chr15	66727364	66729230	circ_2950	84	+	0	40	2	42
chr22	44127578	44131873	circ_2955	2	-	0	0	0	2
chr1	70650467	70654956	circ_2957	19	-	0	8	1	10
chr12	118472790	118473129	circ_2959	6	-	0	0	0	6
chr17	78197050	78201759	circ_2960	2	+	0	1	0	1
chr12	100166699	100206089	circ_2961	2	-	0	2	0	0
chr1	205128674	205129398	circ_2962	2	-	0	2	0	0
chr1	8525984	8601377	circ_2963	5	-	1	4	0	0
chr9	86292641	86293514	circ_2964	443	-	5	207	6	225
chr18	48584494	48586286	circ_2965	37	+	0	12	0	25
chr15	60648117	60674640	circ_2966	9	-	0	2	0	7
chr16	4718265	4727573	circ_2967	3	+	0	0	0	3
chr8	141810557	141900868	circ_2968	74	-	5	47	10	12
chr15	50330964	50339661	circ_2970	3	-	0	3	0	0
chr13	41890981	41894960	circ_2971	14	+	0	9	2	3
chr9	127300370	127302466	circ_2972	8	-	0	2	0	6
chr1	204082042	204092932	circ_2973	12	+	1	5	0	6
chr10	105371337	105386959	circ_2977	27	-	0	13	0	14
chr12	50059614	50062337	circ_2979	39	-	0	10	2	27
chr2	61722589	61726048	circ_2983	36	-	2	28	0	6
chr2	9616115	9624679	circ_2984	13	+	0	8	0	5
chr1	179989083	179990144	circ_2985	4	+	0	3	1	0
chr10	69692353	69773943	circ_2986	5	-	0	3	2	0
chr3	124044826	124053342	circ_2988	4	+	0	2	0	2
chr2	113158693	113163961	circ_2990	5	-	0	3	0	2
chr9	5762540	5765798	circ_2991	2	+	0	1	1	0
chr1	86554856	86581061	circ_2992	2	-	0	0	0	2
chr3	23997527	24001306	circ_2993	36	+	0	13	0	23
chr2	27820933	27830906	circ_2994	7	+	0	6	0	1
chr10	5808456	5810347	circ_2995	3	-	0	0	0	3
chr15	22862934	22870003	circ_2996	2	+	0	2	0	0
chr22	41525893	41527637	circ_2998	2	+	0	1	0	1
chr6	25963276	25972327	circ_2999	3	+	0	0	0	3
chr6	80910650	80912929	circ_3000	9	+	0	0	0	9
chr12	99042096	99043462	circ_3001	11	+	1	9	0	1
chr9	127915811	127920661	circ_3004	3	-	0	3	0	0
chr2	242265407	242287606	circ_3006	5	+	0	0	0	5
chr9	131760429	131762084	circ_3007	2	+	0	1	0	1
chr11	46329366	46334470	circ_3008	4	+	0	4	0	0
chr7	6085701	6089676	circ_3009	22	-	1	10	4	7
chr14	67812484	67817407	circ_3010	4	-	0	3	0	1
chr1	32381495	32385259	circ_3012	684	-	29	474	38	143
chr16	15159075	15166937	circ_3013	4	-	0	1	2	1
chr3	136162128	136221621	circ_3014	6	-	1	5	0	0
chr4	20547653	20552521	circ_3015	3	+	0	2	0	1
chr4	144380537	144387378	circ_3017	3	+	1	2	0	0
chr1	151611363	151611595	circ_3018	90	+	1	16	4	69
chr9	19296005	19316837	circ_3019	2	+	0	0	0	2
chr3	125032151	125050082	circ_3022	728	-	11	387	17	313
chr3	33161835	33174192	circ_3024	3	+	0	1	0	2
chr22	41738532	41739580	circ_3025	323	+	3	129	2	189
chr3	196454793	196457963	circ_3026	2	+	0	0	0	2
chr2	39535083	39542529	circ_3031	4	-	0	4	0	0
chr18	45391429	45396935	circ_3032	91	-	1	52	6	32
chr3	32745359	32750312	circ_3033	4	+	0	3	0	1
chr14	23375403	23380612	circ_3034	174	-	1	77	7	89
chr3	125216184	125216827	circ_3035	4	-	0	0	0	4
chr15	22997796	23000243	circ_3037	2	+	0	0	0	2
chr1	213244347	213277911	circ_3038	11	+	0	6	0	5
chr16	66776340	66776571	circ_3041	2	-	0	0	0	2
chr4	103610730	103635718	circ_3042	2	-	0	0	0	2
chr1	24106353	24112269	circ_3043	2	+	0	0	0	2
chr21	38877585	38878526	circ_3044	4	+	0	2	0	2
chr1	109773499	109774408	circ_3046	36	+	1	19	2	14
chr4	159789253	159791621	circ_3051	5	+	0	1	0	4
chr22	20024282	20043536	circ_3052	2	+	0	1	0	1
chr17	5117344	5118588	circ_3053	6	+	0	0	0	6
chr2	175994865	176015886	circ_3054	4	-	0	0	0	4
chr3	58108819	58120499	circ_3056	2	+	0	2	0	0
chr1	38446257	38450451	circ_3057	6	-	1	0	0	5
chr19	49348626	49355583	circ_3058	23	-	0	5	0	18
chr1	151288048	151288985	circ_3059	210	-	7	121	3	79
chr2	97024782	97025987	circ_3060	3	+	0	0	0	3
chr11	71183494	71185572	circ_3061	3	+	0	2	0	1
chr8	30546677	30550572	circ_3064	3	-	0	0	0	3
chr18	21644103	21663045	circ_3065	636	+	19	405	26	186
chr17	49048067	49067233	circ_3067	2	-	0	2	0	0
chr9	101507840	101513378	circ_3068	6	-	0	0	0	6
chr22	18185008	18185152	circ_3070	3	+	0	0	0	3
chr5	69790850	69796730	circ_3071	5	-	0	2	0	3
chr4	83772583	83778917	circ_3072	8	-	0	5	1	2
chr15	94841429	94858866	circ_3075	42	+	0	27	0	15
chr12	104705067	104721449	circ_3079	26	+	0	17	3	6
chr6	105219067	105219949	circ_3080	9	-	0	4	0	5
chr21	44424435	44448984	circ_3081	4	+	0	3	0	1
chr7	27788136	27809453	circ_3082	23	+	0	16	0	7
chr2	191523883	191552043	circ_3085	3	+	0	3	0	0
chr10	93000240	93011197	circ_3087	6	+	0	5	1	0
chr9	36246027	36249394	circ_3092	8	-	0	5	0	3
chr18	61067280	61067936	circ_3093	8	-	0	5	0	3
chr6	108222573	108246136	circ_3095	9	-	0	6	1	2
chr8	74585341	74601048	circ_3096	108	-	0	31	2	75
chr19	13925328	13925679	circ_3098	41	+	0	14	3	24
chr13	46070286	46077484	circ_3099	4	+	0	0	1	3
chr2	197986055	197990761	circ_3101	2	-	0	2	0	0
chr10	121431766	121432168	circ_3104	2	+	0	2	0	0
chr11	102056748	102076817	circ_3105	16	+	0	3	0	13
chr11	9304917	9316934	circ_3106	3	-	0	3	0	0
chr3	41831152	41877463	circ_3107	10	-	0	4	0	6
chr2	175979417	175983097	circ_3111	4	-	0	4	0	0
chr14	50941794	50949134	circ_3112	9	-	0	1	0	8
chr9	134349840	134351922	circ_3113	2	+	0	0	0	2
chr11	70269045	70279384	circ_3114	4	+	0	4	0	0
chr22	19371142	19398301	circ_3115	2	-	0	2	0	0
chr2	101638142	101638983	circ_3116	12	-	0	7	0	5
chr2	135102500	135119979	circ_3117	10	+	0	8	0	2
chr4	99214555	99273752	circ_3118	3	+	0	2	0	1
chr14	20863608	20869740	circ_3120	4	-	0	2	0	2
chr1	35569895	35577731	circ_3122	3	+	0	3	0	0
chr5	170305100	170351554	circ_3124	18	+	2	9	3	4
chr3	197585704	197602646	circ_3125	14	+	0	4	0	10
chr4	73979508	74043250	circ_3126	2	-	0	2	0	0
chr18	12506475	12506640	circ_3128	4	-	0	0	0	4
chr4	905460	907456	circ_3130	285	-	4	89	9	183
chr9	126519981	126554909	circ_3131	48	-	0	9	0	39
chr12	56676203	56680429	circ_3132	3	-	0	0	0	3
chr8	26248758	26252818	circ_3133	2	+	0	2	0	0
chr17	38504567	38506177	circ_3134	4	+	0	0	0	4
chr2	175962171	175986268	circ_3135	2	-	0	1	0	1
chr5	68411063	68423959	circ_3136	2	+	0	2	0	0
chr12	120984207	120984404	circ_3141	7	+	0	2	1	4
chr17	74090494	74097944	circ_3142	6	-	0	4	0	2
chr11	18105081	18111057	circ_3144	5	-	0	2	1	2
chr7	77200394	77230123	circ_3145	8	+	0	7	1	0
chr14	45478115	45481278	circ_3146	4	+	0	4	0	0
chr3	15717404	15731727	circ_3149	3	-	0	3	0	0
chr12	125465035	125467169	circ_3150	4	-	0	1	0	3
chr1	227946695	227947186	circ_3151	3	+	0	0	0	3
chr12	123818599	123834988	circ_3157	4	-	0	3	1	0
chr12	53427589	53432195	circ_3159	7	+	0	3	0	4
chr2	114691855	114697679	circ_3161	2	+	0	2	0	0
chr12	2614007	2622150	circ_3162	50	+	1	17	0	32
chr16	47271875	47347734	circ_3164	2	-	0	1	0	1
chr2	109408130	109421464	circ_3165	2	+	0	1	1	0
chr9	36342321	36353328	circ_3168	2	-	0	1	1	0
chr1	179452262	179462086	circ_3170	2	+	1	1	0	0
chr16	31733946	31734674	circ_3172	6	+	0	3	0	3
chr22	21147480	21193019	circ_3174	9	-	0	6	0	3
chr3	11354777	11374567	circ_3175	3	+	0	3	0	0
chr1	5947345	6046387	circ_3178	2	-	0	0	0	2
chr14	21881071	21883152	circ_3182	2	-	0	2	0	0
chr3	122215283	122215417	circ_3183	5	-	0	0	0	5
chr5	94244955	94259726	circ_3184	22	-	0	10	3	9
chr6	159046135	159052421	circ_3185	3	+	0	0	0	3
chr3	124165007	124165732	circ_3186	3	+	0	1	0	2
chr10	127782553	127806793	circ_3187	6	-	0	3	1	2
chr4	52714370	52744020	circ_3188	17	+	4	5	2	6
chr15	91485666	91486312	circ_3189	3	+	0	0	0	3
chr4	56225512	56230438	circ_3190	9	+	0	5	1	3
chr22	30209418	30218453	circ_3191	2	-	0	0	0	2
chr6	17794479	17800344	circ_3193	2	-	0	0	0	2
chr5	92880500	92899169	circ_3198	4	-	0	4	0	0
chr16	67644726	67650781	circ_3200	12	+	1	8	0	3
chr12	10856649	10868382	circ_3201	2	-	0	0	0	2
chr3	155639975	155643155	circ_3205	13	+	0	0	2	11
chr11	85966263	85968638	circ_3206	5	+	0	1	0	4
chr6	87925620	87928449	circ_3207	626	+	11	328	19	268
chr12	69103784	69109520	circ_3210	4	+	0	4	0	0
chr8	124371460	124373886	circ_3212	28	-	1	13	0	14
chr7	65429309	65432894	circ_3213	64	-	0	11	6	47
chrX	53654360	53661250	circ_3214	2	-	1	1	0	0
chr7	138758601	138761155	circ_3215	4	-	0	2	2	0
chr15	66801178	66813543	circ_3217	3	+	0	0	0	3
chr9	117800539	117827198	circ_3218	11	-	0	7	0	4
chr1	28817462	28819603	circ_3219	5	+	0	1	0	4
chr13	95838954	95863035	circ_3220	2	-	0	2	0	0
chr9	95030455	95048121	circ_3221	5	-	1	4	0	0
chr17	54892229	54902682	circ_3226	13	-	0	8	0	5
chr1	24140679	24147083	circ_3227	68	-	5	27	4	32
chr2	25990451	25994409	circ_3228	11	-	0	5	2	4
chr4	39875908	39878773	circ_3229	22	-	0	11	1	10
[truncated: 33,076 more rows]
