# Supplementary material for: Improved circRNA Identification by Combining Prediction Algorithms
Source: Front Cell Dev Biol. 2018 Mar 5;6:20. doi: 10.3389/fcell.2018.00020 (PMC5844931; doi:10.3389/fcell.2018.00020)
Supplement: Supplementary file 2 [file Presentation2.ZIP › Pre-processed/CIRCexplorer2.bed]

#chrom	start	end	name	score	strand	SRR444655/denovo/allcirc.txt_circReads	SRR444974/denovo/allcirc.txt_circReads	SRR444975/denovo/allcirc.txt_circReads	SRR445016/denovo/allcirc.txt_circReads
chr1	10335485	10342591	circ_2	4	+	0	2	0	2
chr15	60674540	60682516	circ_4	3	-	0	0	0	3
chr1	40726510	40737707	circ_6	4	+	0	4	0	0
chr13	99966350	99970323	circ_12	6	+	0	0	0	6
chr14	64879189	64891649	circ_13	5	+	0	3	0	2
chr8	15588174	15605974	circ_16	28	+	0	5	0	23
chr7	102036423	102040095	circ_17	2	+	0	2	0	0
chr1	179079416	179100616	circ_18	2	-	0	0	0	2
chr13	74419963	74518207	circ_20	2	-	0	0	0	2
chr3	45488382	45500378	circ_21	6	+	0	0	0	6
chr11	129739388	129740156	circ_22	3	-	1	0	0	2
chr6	167435896	167458064	circ_23	4	+	0	4	0	0
chr2	65559120	65612039	circ_24	2	-	0	2	0	0
chr7	2834561	2834777	circ_25	5	-	0	1	0	4
chr9	129102786	129184227	circ_27	17	+	1	11	0	5
chr10	121598046	121602107	circ_28	5	-	0	4	0	1
chr11	108004546	108005969	circ_34	2	+	0	1	0	1
chr7	40027197	40027857	circ_35	2	+	0	2	0	0
chr17	36619086	36619623	circ_39	10	+	0	3	0	7
chr7	24849425	24854822	circ_40	2	-	0	1	0	1
chr4	79747190	79800045	circ_42	5	+	1	3	1	0
chr15	43724391	43730614	circ_43	22	-	0	16	0	6
chr8	131370262	131374017	circ_45	3063	-	36	915	82	2030
chr20	36685933	36694658	circ_48	152	+	6	84	7	55
chrX	224026	224547	circ_49	2	-	0	0	0	2
chr11	111909967	111915954	circ_52	3	+	0	1	0	2
chr12	51500307	51512555	circ_57	4	-	0	0	0	4
chr18	9195548	9221997	circ_58	33	+	3	14	9	7
chr4	54292038	54294350	circ_60	284	+	2	140	4	138
chr4	103455001	103488292	circ_61	18	+	0	9	1	8
chr16	87336258	87349429	circ_63	5	-	0	5	0	0
chr6	76331247	76344527	circ_67	26	+	3	22	1	0
chr2	216269111	216274837	circ_70	2	-	0	0	0	2
chr10	69726439	69804320	circ_71	10	-	0	5	5	0
chr3	171360629	171410232	circ_72	6	-	0	4	2	0
chr1	70696239	70696886	circ_73	2	+	0	2	0	0
chr4	103432036	103459113	circ_75	23	+	0	10	0	13
chr19	23937624	23938353	circ_76	2	-	0	0	0	2
chr10	99502850	99504672	circ_79	18	+	0	4	1	13
chr6	44102297	44108835	circ_80	10	+	0	6	0	4
chr19	40327195	40328483	circ_82	2	-	0	1	0	1
chr7	65751497	65751696	circ_83	358	+	0	16	6	336
chr11	66985201	66986874	circ_85	8	+	0	2	0	6
chr2	46087243	46088927	circ_86	14	+	0	0	0	14
chr1	184671944	184677478	circ_87	5	-	0	3	0	2
chr2	177161587	177202305	circ_88	39	+	0	39	0	0
chr17	40764092	40765091	circ_89	12	+	0	4	1	7
chr17	27235800	27254081	circ_92	2	-	0	2	0	0
chr7	18684293	18688306	circ_93	10	+	0	4	2	4
chr19	38571895	38579491	circ_94	4	+	1	1	0	2
chr1	5964676	6046387	circ_95	17	-	0	11	1	5
chr20	13550153	13597770	circ_97	4	-	0	4	0	0
chr15	66828270	66839043	circ_99	26	+	1	9	3	13
chr2	47177501	47222338	circ_100	2	+	0	2	0	0
chr14	96986391	96994343	circ_101	8	+	0	8	0	0
chr6	144779905	144784002	circ_103	2	+	0	2	0	0
chr1	33248004	33256855	circ_104	2	-	0	0	0	2
chr10	18874877	18875022	circ_105	2	-	0	0	0	2
chr16	532524	546859	circ_106	53	+	0	19	0	34
chr15	89647133	89659752	circ_107	2	+	0	0	0	2
chr2	191792031	191819544	circ_108	2	+	0	1	0	1
chr11	12225796	12261132	circ_109	3	+	0	3	0	0
chr17	45689825	45697150	circ_110	4	+	0	2	0	2
chr2	232099936	232127111	circ_113	31	+	0	12	0	19
chr6	2768924	2770595	circ_114	3	+	0	1	0	2
chr3	15258931	15262488	circ_115	6	+	0	6	0	0
chr17	5117344	5118588	circ_116	6	+	0	0	0	6
chr15	66641397	66641775	circ_117	49	-	1	11	2	35
chr6	47563596	47580272	circ_118	2	+	0	1	1	0
chr5	138264934	138266624	circ_119	3	+	0	2	0	1
chr8	25126360	25132957	circ_123	2	+	0	1	0	1
chr6	44900389	44988369	circ_127	3	-	0	2	0	1
chr1	7886539	7897209	circ_128	2	+	0	2	0	0
chr10	32128564	32143134	circ_129	3	-	0	2	1	0
chr2	42867312	42887002	circ_131	18	+	0	9	0	9
chr19	4703897	4704316	circ_132	3	-	0	3	0	0
chr2	216274285	216274837	circ_133	2	-	0	0	0	2
chr14	99924615	99932392	circ_134	3	-	0	3	0	0
chr11	61118462	61120611	circ_135	3	-	0	0	0	3
chr20	2967410	2969120	circ_137	78	+	0	36	0	42
chr14	101434984	101444031	circ_138	2	+	0	2	0	0
chr14	50175876	50177099	circ_140	3	+	0	3	0	0
chr22	32239080	32242953	circ_141	2	+	0	0	0	2
chr3	136260960	136349823	circ_142	2	-	0	2	0	0
chr6	31112463	31113585	circ_144	2	-	0	0	0	2
chr10	78704530	78761338	circ_145	2	-	0	1	0	1
chr1	51204534	51246716	circ_146	4	-	0	3	0	1
chr4	38091552	38119813	circ_147	18	+	1	11	0	6
chr5	126154613	126158577	circ_148	2	+	0	2	0	0
chr2	36623756	36726490	circ_149	8	+	0	3	0	5
chr15	59470591	59510286	circ_150	5	-	0	5	0	0
chr7	98530863	98533298	circ_151	7	+	1	3	0	3
chr17	80521229	80529746	circ_152	162	+	0	73	5	84
chr6	168271065	168299147	circ_153	5	+	0	4	1	0
chrX	46307634	46322728	circ_154	2	+	0	0	0	2
chrY	2159542	2293345	circ_155	2	-	0	0	0	2
chr2	228193393	228194499	circ_157	2	+	0	2	0	0
chr19	4941539	4947223	circ_158	11	+	0	5	1	5
chr3	31710133	31712475	circ_159	2	-	0	1	0	1
chr8	28692808	28704326	circ_160	2	-	0	2	0	0
chr7	66413530	66418356	circ_161	2	+	0	0	0	2
chr4	499506	500655	circ_163	14	+	0	0	0	14
chr14	31771500	31777226	circ_165	9	-	0	7	0	2
chr15	78305164	78310299	circ_166	2	-	0	0	0	2
chr10	78787580	78799395	circ_167	2	-	0	0	0	2
chr10	27423759	27425314	circ_168	16	-	0	7	0	9
chr20	35207143	35207369	circ_169	12	+	0	0	0	12
chr8	1876592	1876816	circ_171	2	+	0	0	0	2
chr16	74957823	74985441	circ_173	2	-	0	0	0	2
chr1	35562917	35576048	circ_174	8	+	0	5	1	2
chrX	10031484	10047844	circ_176	30	+	0	18	2	10
chr1	240492375	240555862	circ_177	22	+	0	13	0	9
chr2	122215262	122218769	circ_179	5	-	0	4	0	1
chr12	96704829	96728643	circ_181	60	-	0	42	0	18
chr16	2806334	2806607	circ_182	9	+	0	1	0	8
chr18	22025356	22028147	circ_183	3	+	0	0	0	3
chr22	24622598	24627498	circ_184	2	-	0	2	0	0
chr8	141840570	141900868	circ_185	127	-	0	71	5	51
chr5	64483842	64492978	circ_186	26	-	0	5	1	20
chr9	85950430	86004623	circ_187	6	-	0	4	0	2
chr2	48573339	48573890	circ_190	42	+	3	17	3	19
chr2	47177501	47206046	circ_192	36	+	1	23	0	12
chr2	70406663	70410067	circ_193	3	-	0	3	0	0
chr2	39029856	39041037	circ_194	3	-	0	2	0	1
chr17	58013575	58013902	circ_196	40	+	0	12	0	28
chr6	142487364	142525202	circ_197	2	+	0	0	2	0
chr2	238419216	238436159	circ_200	3	+	0	0	0	3
chr16	71697801	71713438	circ_202	17	-	0	9	1	7
chr2	206959645	206960515	circ_203	14	-	0	14	0	0
chr2	224744840	224749466	circ_204	9	-	0	2	0	7
chr2	27438188	27439488	circ_205	2	+	0	0	0	2
chr2	183998293	184024380	circ_206	2	+	0	0	0	2
chr17	4186092	4200104	circ_207	11	-	1	5	0	5
chr5	64556426	64630285	circ_208	4	-	0	4	0	0
chr16	4750970	4755254	circ_210	7	-	0	3	0	4
chr22	40754867	40762502	circ_213	10	+	0	5	1	4
chr11	68115314	68125315	circ_214	2	+	0	2	0	0
chr22	29090019	29092975	circ_215	4	-	1	3	0	0
chr10	11551593	11569566	circ_217	7	-	0	2	0	5
chr12	122825299	122826244	circ_218	25	-	4	11	7	3
chr5	179136873	179143295	circ_220	13	+	0	3	0	10
chr16	89782869	89783230	circ_221	6	-	0	1	0	5
chr7	122019421	122047750	circ_224	3	-	0	3	0	0
chr2	32108454	32157204	circ_225	17	-	1	6	0	10
chr19	39883103	39884277	circ_226	4	+	0	2	1	1
chr15	90333690	90335793	circ_228	4	-	0	1	0	3
chr1	108697604	108697757	circ_229	2	-	0	0	0	2
chr6	128505576	128587752	circ_232	2	-	0	2	0	0
chr9	33068821	33073804	circ_234	16	-	0	9	0	7
chr6	82933156	82937019	circ_235	4	-	1	0	0	3
chr17	7484028	7484384	circ_236	2	+	0	0	0	2
chr9	110068659	110081160	circ_237	13	+	0	9	0	4
chr8	23190913	23191136	circ_239	2	-	0	0	0	2
chr20	34053567	34055380	circ_240	3	+	0	1	0	2
chr5	14304569	14336836	circ_241	483	+	15	275	7	186
chr11	48134298	48134535	circ_242	2	+	0	0	0	2
chr1	179090729	179091002	circ_243	2	-	0	0	0	2
chr11	9456480	9459832	circ_244	6	+	0	3	0	3
chr16	746772	747419	circ_247	2	-	0	1	0	1
chr9	115200710	115204050	circ_249	3	+	0	3	0	0
chr2	43732760	43755127	circ_251	3	-	0	0	0	3
chr8	62591835	62596747	circ_252	5	-	0	5	0	0
chr11	9228219	9229179	circ_254	9	-	0	0	0	9
chr1	180945253	180974599	circ_257	5	-	0	5	0	0
chr11	119103157	119145663	circ_259	3	+	0	1	0	2
chr17	20149238	20200390	circ_260	2	+	0	0	0	2
chr19	38621137	38633350	circ_261	17	+	0	12	0	5
chr10	13169744	13178897	circ_262	9	+	4	0	5	0
chr8	100654038	100673719	circ_263	7	+	1	5	1	0
chr1	70736538	70781249	circ_264	11	-	0	1	10	0
chr8	28827559	28828036	circ_265	8	+	0	6	0	2
chr13	21955572	21957148	circ_266	2	-	0	1	0	1
chr16	86575302	86585898	circ_267	2	-	0	2	0	0
chr15	44887456	44889141	circ_268	2	-	0	0	0	2
chr4	120138704	120177678	circ_269	3	+	1	2	0	0
chr10	26789747	26792203	circ_274	14	+	0	4	1	9
chr8	54714358	54742093	circ_275	4	-	0	1	0	3
chr13	45523856	45533709	circ_276	3	-	0	0	0	3
chr1	108686164	108728576	circ_278	2	-	1	1	0	0
chr19	35420787	35424627	circ_279	8	+	0	3	0	5
chr17	19823348	19839743	circ_280	27	-	0	18	0	9
chr7	18801779	18914219	circ_281	4	+	0	0	0	4
chr5	78915434	78919312	circ_282	5	+	0	5	0	0
chr2	238234202	238250804	circ_283	3	-	0	1	1	1
chr5	171777366	171800819	circ_284	3	-	0	0	0	3
chr4	3317796	3388164	circ_285	4	+	0	4	0	0
chr5	34028858	34033563	circ_289	3	-	0	0	0	3
chr6	168271065	168291709	circ_291	2	+	0	0	0	2
chr1	54254805	54262817	circ_292	4	-	0	1	1	2
chr7	24856228	24888795	circ_293	6	-	1	3	0	2
chr3	51575513	51675883	circ_294	3	+	0	0	0	3
chr7	74812090	74813268	circ_295	2	-	0	0	0	2
chr11	14793482	14840755	circ_296	5	+	0	5	0	0
chr2	101638142	101646238	circ_297	4	-	0	4	0	0
chr7	135262543	135277940	circ_298	147	+	5	96	12	34
chr1	144915444	144922638	circ_299	4	-	0	2	0	2
chr5	137721710	137761271	circ_300	2	+	0	2	0	0
chr7	120478830	120480163	circ_302	2	-	0	0	0	2
chr17	62587201	62645157	circ_304	6	-	0	6	0	0
chr15	58284902	58306479	circ_305	17	-	0	13	0	4
chr3	11356817	11383753	circ_306	4	+	1	3	0	0
chr2	171974248	171974367	circ_308	3	-	0	0	0	3
chrX	31152218	31201021	circ_309	2	-	0	0	0	2
chr5	148885009	148929744	circ_310	2	-	0	2	0	0
chr3	123426600	123427742	circ_311	79	-	0	30	0	49
chr8	135521861	135533244	circ_312	58	-	0	30	0	28
chr1	162546566	162567648	circ_313	9	+	1	3	1	4
chr9	7011697	7015929	circ_314	13	+	0	5	0	8
chr18	12951853	12963370	circ_316	4	+	0	0	0	4
chr18	21087948	21106729	circ_317	3	+	0	2	0	1
chr2	29356520	29366811	circ_318	8	+	0	6	0	2
chr15	66821189	66832548	circ_319	2	+	0	1	0	1
chr16	57238415	57250947	circ_320	7	+	0	5	0	2
chr6	43538238	43541338	circ_321	2	-	0	2	0	0
chr3	183962985	183963600	circ_322	3	-	0	1	0	2
chr20	60714836	60716000	circ_323	3	-	0	1	0	2
chr3	33055547	33114205	circ_324	3	-	0	2	0	1
chr14	103296670	103342862	circ_334	3	+	0	2	1	0
chr7	148514968	148516779	circ_337	6	-	0	2	0	4
chr12	32866142	32875567	circ_339	16	+	0	11	0	5
chr1	184559872	184567595	circ_340	2	+	0	2	0	0
chr20	49520425	49521386	circ_341	3	-	0	0	2	1
chr19	33108494	33116872	circ_342	21	-	0	11	0	10
chr9	131369882	131374525	circ_343	2	+	0	0	0	2
chr17	34144719	34147441	circ_350	8	+	0	0	0	8
chr3	11372813	11383753	circ_351	8	+	0	3	0	5
chrX	62875373	62898452	circ_352	3	-	0	1	0	2
chr12	70723202	70724249	circ_354	9	+	0	5	0	4
chr8	19176854	19177239	circ_356	3	+	0	0	0	3
chr2	242192807	242207956	circ_358	3	-	0	0	0	3
chr5	64824278	64850773	circ_359	2	-	0	0	2	0
chr4	76573822	76581054	circ_361	25	-	0	18	2	5
chr18	29470697	29493485	circ_362	2	-	0	2	0	0
chr1	242042050	242042645	circ_363	4	+	0	0	0	4
chr3	37089009	37093201	circ_364	8	+	0	0	0	8
chr22	36914809	36916735	circ_365	5	-	0	2	0	3
chr11	120347369	120348235	circ_366	86	+	0	20	3	63
chr11	85742510	85742653	circ_367	2	-	0	0	0	2
chr10	121674241	121675401	circ_368	5	+	0	3	0	2
chr22	39144717	39147378	circ_369	2	-	0	1	0	1
chr15	65772559	65773953	circ_370	6	-	0	1	1	4
chr7	92146589	92148392	circ_373	3	-	0	2	1	0
chrY	14872413	14883089	circ_374	5	+	0	0	0	5
chr11	110007387	110008139	circ_375	225	+	3	96	7	119
chr1	144048708	144053668	circ_376	25	+	0	2	2	21
chr19	2790418	2799789	circ_377	4	+	0	2	0	2
chr1	29016615	29030841	circ_378	3	+	0	1	0	2
chr8	95543190	95550574	circ_380	13	-	0	6	0	7
chr11	12247717	12248678	circ_381	18	+	0	7	0	11
chr13	46559431	46563232	circ_384	8	-	0	2	2	4
chr17	40986531	40991029	circ_385	16	+	0	4	0	12
chr21	27369674	27372497	circ_386	3	-	0	2	0	1
chr2	220028954	220030144	circ_390	5	-	0	3	0	2
chr20	45852969	45856024	circ_391	2	-	0	2	0	0
chr8	144557567	144590069	circ_392	3	-	0	3	0	0
chr3	33165899	33175757	circ_393	2	+	0	2	0	0
chr8	68018139	68024310	circ_396	2	+	0	0	0	2
chr17	1778954	1783985	circ_399	5	+	0	2	0	3
chr12	112509698	112516545	circ_400	4	-	0	4	0	0
chr3	64132505	64139044	circ_401	11	-	0	6	0	5
chr5	180666486	180668639	circ_402	4	-	0	1	0	3
chr1	59805629	59978111	circ_403	4	+	0	0	0	4
chr9	97177439	97200810	circ_405	7	+	0	3	0	4
chr3	48667870	48669829	circ_406	2	-	0	0	0	2
chr14	75567694	75568468	circ_407	2	-	0	0	1	1
chr10	72489049	72492115	circ_408	2	+	0	2	0	0
chr9	126345447	126414402	circ_411	11	-	0	4	0	7
chr9	127074787	127076264	circ_413	5	+	0	0	0	5
chrX	70617102	70621589	circ_414	2	+	0	0	1	1
chr12	89996819	89998123	circ_415	5	-	0	5	0	0
chr5	95099211	95124562	circ_416	27	+	5	20	0	2
chr1	78324622	78340796	circ_418	2	+	0	2	0	0
chr14	96993766	96994343	circ_419	2	+	0	2	0	0
chr7	157015947	157024021	circ_420	5	+	0	5	0	0
chr1	33290913	33295668	circ_421	3	+	0	3	0	0
chr16	89815066	89833645	circ_422	7	-	0	1	0	6
chr8	81897010	81982405	circ_423	2	-	0	2	0	0
chr3	172486796	172504364	circ_425	26	+	3	13	0	10
chr10	31644075	31676727	circ_427	30	+	0	30	0	0
chr1	183083665	183087281	circ_428	12	+	0	8	0	4
chr11	959436	972255	circ_430	5	+	0	5	0	0
chr19	36579939	36580208	circ_431	107	+	0	18	2	87
chr11	85687665	85692271	circ_433	36	-	0	0	2	34
chr2	10794606	10808849	circ_434	2	-	0	1	0	1
chr22	40749076	40750331	circ_436	14	+	0	0	0	14
chr19	33604672	33605325	circ_438	24	+	0	12	2	10
chr12	102433645	102439897	circ_439	23	-	0	9	1	13
chr1	155691307	155695810	circ_440	33	+	0	12	0	21
chr19	49403380	49407711	circ_441	3	+	0	3	0	0
chr22	31843411	31844218	circ_442	3	-	0	0	0	3
chr2	172309633	172314987	circ_445	2	+	1	1	0	0
chr7	106245624	106256217	circ_449	17	-	0	17	0	0
chr15	63821212	63829355	circ_454	24	+	1	11	2	10
chr13	49742748	49749677	circ_455	13	+	0	10	0	3
chr1	59787207	60019899	circ_456	6	+	0	5	0	1
chr1	10431198	10435431	circ_458	4	+	0	2	0	2
chr1	224492437	224492868	circ_461	7	-	0	2	1	4
chr19	960091	968503	circ_462	15	+	0	7	0	8
chr2	240111528	240274613	circ_463	2	-	0	0	0	2
chr7	17908029	17915413	circ_468	45	-	2	18	7	18
chr6	42224465	42225939	circ_470	4	-	0	2	0	2
chr2	43969879	43973102	circ_472	5	+	0	1	0	4
chr5	134010304	134015418	circ_477	13	+	0	7	1	5
chrY	1662336	1664425	circ_479	8	+	0	5	1	2
chr18	9583114	9593872	circ_481	4	-	0	3	0	1
chr5	64483842	64511314	circ_482	11	-	0	6	0	5
chr7	150820880	150839340	circ_486	2	+	0	2	0	0
chr5	5200244	5200382	circ_490	4	+	0	1	0	3
chr6	163876310	163878583	circ_491	4	+	0	1	0	3
chr17	41455038	41459028	circ_493	5	-	0	2	0	3
chr2	43625109	43657441	circ_494	9	-	0	5	0	4
chr2	29149333	29158473	circ_496	6	+	0	4	0	2
chr5	127483313	127488497	circ_497	2	+	0	1	0	1
chr3	142215202	142224145	circ_498	2	-	0	1	1	0
chr14	35269429	35272194	circ_500	6	-	2	4	0	0
chr17	76069117	76079247	circ_501	11	+	0	6	0	5
chr1	213244347	213290752	circ_506	27	+	0	21	0	6
chr20	10536878	10541468	circ_507	106	+	3	37	8	58
chr9	3330258	3346764	circ_511	23	-	1	20	0	2
chr15	41352064	41362745	circ_513	10	-	0	1	0	9
chr3	135820848	135825164	circ_514	7	+	0	4	0	3
chr3	37132957	37138151	circ_515	31	-	0	0	0	31
chr5	145539936	145547828	circ_516	2	-	0	0	0	2
chr3	44816745	44828066	circ_517	2	+	0	0	0	2
chr20	35127990	35154409	circ_521	17	+	1	5	1	10
chr1	233296028	233388534	circ_522	2	-	1	1	0	0
chr9	37893687	37899947	circ_523	2	-	0	1	0	1
chr12	82780581	82796909	circ_524	7	+	1	6	0	0
chr15	85619092	85626875	circ_527	18	+	0	0	2	16
chr9	96233422	96261168	circ_528	285	+	11	149	14	111
chr1	109565976	109566143	circ_530	2	-	0	0	0	2
chr18	21141323	21152144	circ_534	3	-	0	3	0	0
chr12	13061176	13062105	circ_535	9	+	0	2	0	7
chr3	47147486	47158244	circ_536	18	-	0	6	0	12
chr17	80972329	81006446	circ_538	2	-	0	0	0	2
chr7	44118338	44120515	circ_539	4	-	0	3	0	1
chr1	70694104	70705203	circ_540	10	+	0	6	0	4
chr19	49348626	49355583	circ_541	18	-	0	2	0	16
chr20	5939173	5944005	circ_544	30	+	0	2	2	26
chr5	133534776	133536765	circ_545	7	-	0	2	0	5
chr3	122182788	122215417	circ_546	4	-	0	3	0	1
chr15	78805425	78807449	circ_547	3	+	0	2	0	1
chr7	6470110	6472590	circ_548	2	-	0	1	0	1
chr2	61717776	61761038	circ_551	2	-	0	0	2	0
chr21	40641824	40670508	circ_552	3	-	0	3	0	0
chr6	75898077	75902071	circ_553	4	-	1	3	0	0
chr17	38504567	38506177	circ_554	4	+	0	0	0	4
chr12	6672246	6673112	circ_555	2	-	0	2	0	0
chr2	86378419	86393767	circ_556	3	-	0	3	0	0
chr17	30320883	30322781	circ_562	4	+	0	2	0	2
chr16	4029116	4043511	circ_563	2	-	1	0	0	1
chr1	19670851	19684057	circ_564	31	-	0	13	0	18
chr15	50875285	50884823	circ_566	2	-	2	0	0	0
chr7	138758601	138761155	circ_568	4	-	0	2	2	0
chr2	99802639	99812219	circ_570	20	+	4	10	2	4
chr13	41890981	41905505	circ_571	10	+	0	7	2	1
chr5	68417520	68423959	circ_573	2	+	0	2	0	0
chr1	47725960	47737913	circ_582	14	-	2	4	3	5
chr9	91652907	91661909	circ_583	6	-	0	4	1	1
chr16	162620	180590	circ_584	3	-	0	3	0	0
chr16	81703746	81712233	circ_585	3	+	0	3	0	0
chr2	203914536	203922176	circ_586	2	+	0	0	1	1
chr22	46088875	46125470	circ_587	9	+	0	9	0	0
chr8	22265822	22269719	circ_591	4	+	0	1	0	3
chr14	65031468	65035165	circ_592	8	+	0	6	0	2
chr3	81627075	81630426	circ_593	23	-	0	9	0	14
chr22	31661931	31664186	circ_594	11	+	0	6	0	5
chr3	135974697	135980907	circ_596	6	+	0	3	0	3
chr7	112101920	112102433	circ_597	3	+	0	0	0	3
chr4	88983057	88989213	circ_598	19	+	0	12	0	7
chr1	169138684	169256646	circ_599	4	-	0	4	0	0
chr10	93716981	93726514	circ_600	3	+	0	1	2	0
chr7	73790216	73791152	circ_601	5	+	0	3	0	2
chr6	24714545	24716552	circ_602	2	-	0	0	0	2
chr19	52399724	52400231	circ_604	6	-	0	1	0	5
chr21	47697440	47700051	circ_605	5	-	0	1	0	4
chr2	37105033	37121176	circ_606	36	-	0	16	0	20
chr18	196636	199316	circ_607	53	+	0	30	2	21
chr17	66440633	66447038	circ_608	6	-	0	1	0	5
chr16	16138306	16139870	circ_611	4	+	0	1	0	3
chr12	46591502	46592526	circ_612	3	-	0	1	0	2
chr7	17885217	17890587	circ_613	54	-	3	30	4	17
chr19	8520288	8536311	circ_614	2	+	0	2	0	0
chr9	37304184	37305711	circ_615	5	+	1	4	0	0
chr11	94583278	94599333	circ_616	2	+	0	2	0	0
chr9	18657636	18662071	circ_619	6	+	0	1	0	5
chr19	48221765	48229481	circ_620	74	+	3	33	0	38
chr3	137958309	137988974	circ_623	2	+	0	2	0	0
chr3	184953077	184966305	circ_624	2	-	0	1	0	1
chr16	11096930	11097162	circ_625	6	+	0	2	1	3
chr19	45377172	45377735	circ_626	6	+	0	3	0	3
chr9	134814767	134889854	circ_627	7	-	0	1	0	6
chr1	160182899	160183055	circ_630	15	+	2	0	0	13
chr12	133357383	133360893	circ_632	35	-	0	11	1	23
chr15	67523567	67529158	circ_634	36	-	0	36	0	0
chr22	36737414	36745300	circ_635	221	-	1	125	4	91
chr2	102450870	102456456	circ_636	3	+	0	0	0	3
chr16	9012887	9024254	circ_637	7	-	0	4	0	3
chr10	121275020	121286936	circ_638	25	-	0	13	1	11
chr8	72875157	72988862	circ_640	3	+	0	3	0	0
chr3	51575604	51661770	circ_641	11	+	0	3	0	8
chr19	39207725	39208714	circ_642	3	+	0	0	0	3
chr16	69687138	69693802	circ_643	9	+	1	6	1	1
chr3	47762155	47787483	circ_645	11	-	0	9	0	2
chr9	114289547	114296633	circ_652	61	+	0	28	1	32
chr7	56140689	56146201	circ_653	4	+	0	4	0	0
chr7	33644476	33646165	circ_655	2	+	0	2	0	0
chr11	129996594	130005610	circ_660	6	+	0	1	0	5
chr1	78248922	78280916	circ_661	11	+	1	7	1	2
chr20	45891031	45905539	circ_665	65	-	4	33	7	21
chr1	244715623	244724447	circ_666	27	+	0	22	2	3
chr2	36737125	36749456	circ_667	51	+	0	20	3	28
chr15	35182415	35185974	circ_668	5	-	0	1	0	4
chr3	57627379	57647278	circ_669	5	-	0	2	0	3
chr9	102691059	102722437	circ_670	2	+	0	2	0	0
chr8	54891584	54923052	circ_671	3	-	1	0	2	0
chr1	160181332	160183055	circ_673	2	+	0	2	0	0
chr17	2929301	2930364	circ_674	6	+	1	3	0	2
chr18	54426095	54448887	circ_675	183	+	3	68	6	106
chr14	21546335	21554025	circ_676	6	+	0	2	0	4
chr2	68717321	68753374	circ_677	20	+	1	12	7	0
chr5	134116822	134121276	circ_679	6	+	0	3	0	3
chr12	51079615	51090958	circ_680	10	+	0	5	0	5
chr11	122774632	122775152	circ_682	12	+	0	4	0	8
chr4	170345703	170347385	circ_684	2	-	0	0	0	2
chr8	42296967	42320608	circ_686	3	-	0	3	0	0
chr1	20230759	20231480	circ_688	4	+	0	2	0	2
chr2	63206322	63265951	circ_689	2	+	0	2	0	0
chr19	19231573	19231975	circ_690	2	-	0	0	0	2
chr11	85723323	85742653	circ_691	13	-	2	9	2	0
chr10	5932981	5969504	circ_692	2	+	0	2	0	0
chr20	9400453	9404599	circ_694	4	+	0	0	0	4
chr11	94219089	94224131	circ_695	3	-	0	3	0	0
chr3	194134487	194147981	circ_696	3	-	0	3	0	0
chr12	57674140	57677839	circ_698	19	-	0	13	0	6
chr15	35665721	35747021	circ_700	6	-	0	4	0	2
chr15	70982792	70991999	circ_703	14	-	0	4	0	10
chr10	5998341	6002530	circ_704	4	-	0	3	0	1
chr2	55570783	55591169	circ_706	2	-	0	0	2	0
chr16	50063635	50068067	circ_707	4	+	0	1	0	3
chr7	91924202	91972546	circ_709	2	+	0	2	0	0
chr15	51040309	51041943	circ_710	3	-	0	1	0	2
chr2	121043449	121043658	circ_713	2	+	0	0	0	2
chr6	30574244	30577732	circ_714	2	-	0	1	0	1
chr6	151857452	151859436	circ_715	2	+	0	2	0	0
chr10	50701162	50714058	circ_717	139	-	2	65	2	70
chr15	39875817	39877764	circ_720	5	+	0	4	0	1
chr8	30541604	30557652	circ_721	3	-	0	0	0	3
chr9	111835635	111870850	circ_723	7	-	0	7	0	0
chr17	37865570	37866734	circ_726	2	+	0	2	0	0
chr16	57157325	57168738	circ_728	17	+	0	6	0	11
chr4	146791396	146824367	circ_731	11	-	2	9	0	0
chr3	42659061	42663008	circ_734	3	+	1	2	0	0
chr17	41247862	41251897	circ_735	2	-	0	0	0	2
chr1	224868659	224922408	circ_736	117	+	3	80	2	32
chr16	30664041	30664729	circ_739	2	+	0	0	0	2
chr1	31742004	31764853	circ_742	7	-	0	4	1	2
chr19	1270865	1274439	circ_743	2	+	0	2	0	0
chr20	50234028	50245611	circ_745	9	-	0	5	0	4
chr2	172309633	172333460	circ_747	5	+	0	4	1	0
chr2	101521194	101564817	circ_748	2	+	0	1	0	1
chr21	47882624	47883141	circ_749	3	+	0	0	0	3
chr12	120587409	120587847	circ_751	3	-	0	1	0	2
chr6	132168915	132176163	circ_753	3	+	0	1	0	2
chr16	46617427	46618001	circ_756	2	-	0	0	0	2
chr2	161157161	161174738	circ_757	5	-	0	4	0	1
chr15	50940883	50955243	circ_758	64	-	0	13	2	49
chr13	49580287	49649500	circ_759	4	+	0	3	0	1
chr3	185316199	185331196	circ_761	3	+	0	0	1	2
chr3	133894452	133907767	circ_762	9	-	0	3	1	5
chr7	5254165	5257645	circ_768	2	+	0	2	0	0
chr14	35252967	35264971	circ_769	3	-	0	2	0	1
chr3	17549965	17627958	circ_775	5	-	0	0	0	5
chr1	24989150	24996806	circ_776	4	+	0	4	0	0
chr4	7006570	7016284	circ_778	3	+	0	3	0	0
chr19	1032390	1036561	circ_780	5	+	0	5	0	0
chr1	161761197	161772062	circ_781	2	+	0	0	0	2
chr9	115038123	115060196	circ_782	19	-	0	5	0	14
chr13	21729831	21732264	circ_783	6	-	0	6	0	0
chr15	89054662	89071017	circ_785	2	-	0	2	0	0
chr13	52325445	52332436	circ_790	3	+	0	1	0	2
chr11	94528176	94564707	circ_791	13	+	0	4	0	9
chr2	201790558	201802689	circ_792	2	-	0	1	1	0
chr1	213037066	213046160	circ_793	26	+	0	11	0	15
chr15	45965804	45968508	circ_794	8	+	0	4	0	4
chr5	79965915	79974912	circ_795	2	+	0	2	0	0
chr3	182602540	182607336	circ_796	2	+	0	1	1	0
chr1	225140371	225161855	circ_797	13	+	5	0	8	0
chr1	114440461	114444507	circ_798	3	-	0	0	0	3
chr14	52922041	52937398	circ_802	2	-	0	2	0	0
chr4	113530534	113541346	circ_803	2	-	1	0	1	0
chr11	34111725	34113603	circ_804	28	+	2	17	0	9
chr1	235621910	235634274	circ_807	4	-	0	1	0	3
chr1	59787207	59787422	circ_809	7	+	0	1	0	6
chr5	68396633	68410323	circ_810	5	+	0	3	1	1
chr1	240492375	240519208	circ_813	59	+	1	25	2	31
chr15	93540186	93545547	circ_814	20	+	4	6	10	0
chr12	91552072	91558494	circ_815	3	-	0	1	0	2
chr2	61575004	61577828	circ_817	3	-	1	2	0	0
chr17	8351867	8358205	circ_818	3	+	0	1	0	2
chrY	21882757	21894628	circ_819	2	-	0	0	0	2
chr9	128112573	128113151	circ_822	3	+	0	1	0	2
chr3	58104598	58112489	circ_824	3	+	0	1	0	2
chr3	196094898	196096382	circ_827	3	-	0	0	0	3
chr5	140960310	140963182	circ_828	43	-	0	25	0	18
chr10	75597225	75632841	circ_829	7	-	0	2	0	5
chr22	19808120	19808898	circ_830	13	-	0	7	0	6
chr11	68560782	68562379	circ_832	2	-	0	0	0	2
chr4	151119153	151125041	circ_835	32	+	0	17	2	13
chr16	71718378	71748704	circ_838	10	-	0	6	0	4
chr2	206265736	206418127	circ_840	2	+	0	0	0	2
chr11	73431890	73441868	circ_842	2	-	0	0	0	2
chr8	48830836	48840450	circ_843	12	-	0	5	0	7
chr1	78167053	78181553	circ_844	3	-	0	1	0	2
chr11	587258	598502	circ_845	7	+	0	3	0	4
chr19	33406242	33406423	circ_846	5	-	0	0	0	5
chr6	74407122	74446231	circ_848	4	+	0	2	0	2
chrX	19724998	19854400	circ_850	3	-	0	2	0	1
chr17	66303083	66397591	circ_852	10	+	0	10	0	0
chr14	73753817	73763993	circ_853	2	-	0	2	0	0
chr3	122825595	122843190	circ_857	6	+	0	5	0	1
chr2	101883138	101885598	circ_859	2	+	0	1	0	1
chr5	127727710	127730967	circ_860	5	-	0	5	0	0
chr10	79253555	79347629	circ_861	4	-	0	4	0	0
chr9	114204585	114206774	circ_862	2	-	0	1	0	1
chr15	39874393	39874953	circ_864	3	+	0	3	0	0
chr15	72847611	72859518	circ_865	3	+	0	3	0	0
chr5	132262812	132270633	circ_866	10	-	1	9	0	0
chr7	105187356	105189157	circ_867	3	+	0	3	0	0
chr22	39111911	39113005	circ_869	14	+	0	7	0	7
chr6	155095122	155099179	circ_870	7	+	0	0	3	4
chr10	31644072	31647262	circ_871	150	+	0	19	0	131
chr3	52724960	52725645	circ_872	3	+	0	1	0	2
chr16	67578201	67578733	circ_873	8	+	0	2	0	6
chr10	69902696	69925575	circ_874	2	+	0	2	0	0
chr5	137342678	137354835	circ_876	7	-	2	4	1	0
chr1	62166605	62189444	circ_877	14	-	0	3	0	11
chr19	17411664	17412433	circ_878	6	-	0	5	0	1
chr16	89590413	89592876	circ_882	3	+	0	0	0	3
chr12	123270265	123276668	circ_883	7	+	0	5	0	2
chr2	225421011	225422573	circ_885	13	-	0	6	0	7
chr3	17255698	17333493	circ_891	2	-	0	2	0	0
chr14	31103152	31107453	circ_895	19	+	1	6	3	9
chr11	77824931	77825438	circ_897	4	-	0	0	1	3
chr1	236195700	236201553	circ_898	26	-	0	15	0	11
chr6	24709004	24716552	circ_899	4	-	1	0	0	3
chr19	39912754	39912928	circ_902	3	+	0	0	0	3
chr14	55215532	55243258	circ_904	14	+	0	13	0	1
chr5	180668491	180669345	circ_905	56	-	0	12	0	44
chrX	69561648	69573657	circ_906	109	+	2	52	6	49
chr10	79135767	79347629	circ_907	4	-	0	4	0	0
chr6	17539499	17543374	circ_908	19	+	0	12	1	6
chr2	200245086	200298237	circ_909	302	-	7	141	11	143
chr5	16763589	16766307	circ_910	7	-	0	5	0	2
chr6	108645028	108668243	circ_912	9	+	0	1	0	8
chr6	37429745	37447031	circ_913	2	+	0	2	0	0
chr2	158617391	158622708	circ_914	18	-	0	9	0	9
chr14	20871535	20872043	circ_915	3	-	0	1	0	2
chr12	101723018	101727222	circ_917	2	+	0	0	0	2
chr15	91030185	91035943	circ_921	41	+	1	17	4	19
chr17	35478276	35487144	circ_922	2	-	0	1	0	1
chr7	157174588	157178305	circ_923	2	+	0	2	0	0
chr22	38327805	38329119	circ_924	3	+	0	0	0	3
chr3	150293435	150299533	circ_927	18	+	2	3	1	12
chr11	14479329	14520531	circ_930	3	-	0	0	3	0
chr9	134319571	134323191	circ_931	4	+	0	0	0	4
chr1	58971731	58993007	circ_932	5	-	0	0	0	5
chr3	53133396	53140885	circ_933	7	-	0	2	0	5
chr13	23985358	23985879	circ_934	10	-	0	10	0	0
chr15	65266939	65273363	circ_942	21	-	3	10	0	8
chr12	122720332	122724492	circ_943	8	-	0	5	0	3
chr17	78237372	78293112	circ_944	2	+	0	2	0	0
chr3	37144414	37154471	circ_946	2	-	0	2	0	0
chr12	122369651	122380881	circ_947	15	+	0	10	0	5
chr8	144657155	144657515	circ_948	2	-	0	0	0	2
chr10	72489049	72495057	circ_949	3	+	0	0	0	3
chr3	15749430	15778740	circ_953	5	-	0	3	0	2
chr14	31175028	31204064	circ_956	6	+	0	3	0	3
chr11	77817852	77832220	circ_960	2	-	0	2	0	0
chr5	134705095	134705832	circ_961	47	-	0	18	1	28
chr10	128829913	128841428	circ_962	16	+	1	10	0	5
chr3	56705627	56707753	circ_964	8	-	0	5	0	3
chr5	148899852	148904734	circ_965	6	-	0	2	0	4
chr19	2199882	2214595	circ_968	2	+	0	2	0	0
chr8	56854413	56860282	circ_969	13	+	0	0	0	13
chr10	81057369	81061969	circ_975	2	+	0	0	0	2
chr10	74790028	74828741	circ_976	8	-	1	7	0	0
chr5	159520107	159521072	circ_979	11	-	3	5	0	3
chr19	33108494	33119755	circ_981	3	-	0	3	0	0
chr2	128896290	128903541	circ_983	2	+	0	2	0	0
chr15	37242524	37391800	circ_984	4	-	0	0	0	4
chr7	98528255	98535443	circ_985	2	+	0	2	0	0
chr2	24080284	24103625	circ_987	2	-	0	2	0	0
chr8	6582390	6590171	circ_989	6	+	0	6	0	0
chr18	76886266	76953263	circ_991	4	+	0	3	1	0
chr1	29362337	29365938	circ_992	15	+	0	9	0	6
chr16	258076	270746	circ_993	3	-	0	0	0	3
chr12	120149982	120151099	circ_995	2	-	0	0	0	2
chr2	61725807	61729445	circ_996	2	-	0	1	1	0
chr16	11969617	11971437	circ_997	2	-	0	0	0	2
chr8	1824736	1830915	circ_998	7	+	0	2	0	5
chr5	68487621	68492936	circ_1000	6	+	0	1	0	5
chr9	140669560	140712590	circ_1001	4	+	0	2	1	1
chr9	103212838	103220210	circ_1005	4	+	0	4	0	0
chr13	52293333	52301926	circ_1006	42	+	0	6	0	36
chr3	9512142	9512613	circ_1008	2	+	0	1	0	1
chrX	18265888	18275150	circ_1009	4	-	0	2	0	2
chr18	44435307	44444211	circ_1011	2	-	0	0	0	2
chr6	71501391	71508440	circ_1012	4	+	0	0	0	4
chr1	161771841	161833102	circ_1014	2	+	0	2	0	0
chr14	75498770	75505115	circ_1015	2	-	0	0	0	2
chr3	52661288	52663051	circ_1017	3	-	0	1	0	2
chr18	33778652	33780287	circ_1019	7	+	0	4	0	3
chr2	218745620	218771974	circ_1021	2	-	0	2	0	0
chr5	122135386	122144050	circ_1022	6	+	0	1	0	5
chr9	113703700	113767819	circ_1023	6	-	0	4	2	0
chr2	171879381	171884915	circ_1024	7	-	0	6	0	1
chr21	34072147	34074357	circ_1025	5	-	0	3	0	2
chr10	128768965	128807068	circ_1027	7	+	0	4	1	2
chr15	91035776	91038067	circ_1028	2	+	0	0	0	2
chr5	167920898	167929110	circ_1030	3	+	0	3	0	0
chr9	86279944	86292876	circ_1032	103	-	2	60	0	41
chr9	125852036	125852664	circ_1033	2	+	1	0	1	0
chr9	128112573	128118136	circ_1034	10	+	0	2	1	7
chr20	60585101	60589763	circ_1037	2	-	0	2	0	0
chr2	136700947	136719068	circ_1039	3	-	0	0	0	3
chr16	87376482	87380856	circ_1040	33	-	0	7	0	26
chr2	201790558	201791623	circ_1043	4	-	0	0	0	4
chr12	53849668	53853187	circ_1044	7	+	0	0	2	5
chr10	76153898	76349075	circ_1045	2	+	0	0	0	2
chr2	216189963	216203630	circ_1047	6	+	0	2	4	0
chr17	60601596	60613698	circ_1048	11	+	0	3	0	8
chr9	88655653	88667506	circ_1050	23	-	0	3	0	20
chr3	16399438	16411786	circ_1051	9	-	0	2	0	7
chr15	43276094	43282318	circ_1052	12	-	0	4	0	8
chr5	72374006	72378652	circ_1053	10	+	0	8	0	2
chr17	30207591	30214332	circ_1055	5	-	0	3	0	2
chr12	124950718	124979914	circ_1056	9	-	0	9	0	0
chr10	15174815	15183556	circ_1058	6	-	1	4	0	1
chr6	159004985	159010814	circ_1059	273	+	2	61	15	195
chr9	74326998	74330005	circ_1061	3	-	0	0	0	3
chr16	87367491	87380856	circ_1062	2	-	0	1	0	1
chr7	65892935	65904291	circ_1063	7	-	0	0	0	7
chr6	139266355	139269050	circ_1064	2	-	0	0	0	2
chr6	111708967	111737675	circ_1065	14	-	4	8	2	0
chr3	10276142	10280723	circ_1066	13	+	0	5	0	8
chr22	31854460	31859119	circ_1067	10	-	0	8	1	1
chr7	90355880	90419967	circ_1068	50	+	1	16	3	30
chrX	53431943	53432323	circ_1070	3	-	0	2	0	1
chr8	18490122	18513195	circ_1071	24	-	0	7	0	17
chr1	47753222	47765824	circ_1072	47	-	2	24	0	21
chr22	28490067	28501790	circ_1074	3	-	0	0	2	1
chr14	93117926	93125814	circ_1076	3	+	0	2	0	1
chr6	161494497	161510503	circ_1078	4	+	0	2	0	2
chr4	119216093	119259469	circ_1079	3	-	0	2	0	1
chr17	58711213	58734202	circ_1080	8	+	0	5	0	3
chr18	33747115	33751123	circ_1081	2	+	0	0	0	2
chr19	46191644	46191824	circ_1082	2	-	0	1	0	1
chr5	109091029	109110666	circ_1083	3	+	0	2	1	0
chr10	12123470	12129728	circ_1085	8	+	1	3	0	4
chr7	155556502	155559349	circ_1087	9	+	0	0	0	9
chr11	65373231	65375919	circ_1088	15	-	0	4	0	11
chr3	128060075	128060732	circ_1089	2	+	0	2	0	0
chr4	113483526	113511030	circ_1090	9	-	0	9	0	0
chr4	39246089	39247072	circ_1091	2	+	0	0	0	2
chr19	20828489	20829211	circ_1093	2	-	0	2	0	0
chr1	1417517	1459777	circ_1096	4	+	0	0	0	4
chr2	101521194	101549463	circ_1097	2	+	0	0	0	2
chr1	243493841	243507633	circ_1098	3	+	0	3	0	0
chr1	60324099	60336782	circ_1100	2	+	0	2	0	0
chr1	21231375	21268823	circ_1102	3	-	0	1	2	0
chr1	21094076	21107033	circ_1103	5	-	2	3	0	0
chr6	158509691	158514136	circ_1104	4	+	0	1	0	3
chr4	13338516	13383218	circ_1105	5	-	0	5	0	0
chr3	119084162	119087363	circ_1109	2	+	0	0	0	2
chr6	110959851	110988777	circ_1110	2	-	0	0	0	2
chr9	123533625	123538504	circ_1111	4	-	0	2	2	0
chr16	66839679	66839929	circ_1112	26	-	0	6	1	19
chr9	125719289	125782738	circ_1113	19	+	0	16	2	1
chr8	62557158	62566219	circ_1114	2	-	0	2	0	0
chr17	61105364	61176718	circ_1115	4	+	0	1	0	3
chr22	32134372	32134897	circ_1116	48	-	0	16	0	32
chr7	73649861	73661093	circ_1117	12	-	0	0	0	12
chr13	38320073	38320592	circ_1118	8	-	0	2	2	4
chr8	98725889	98731417	circ_1120	7	+	0	6	0	1
chr19	59058742	59061651	circ_1121	5	+	0	2	0	3
chr12	78522485	78562646	circ_1124	4	+	0	0	0	4
chr3	23942298	23942540	circ_1125	9	-	0	4	0	5
chr18	77193578	77227582	circ_1127	3	+	0	0	0	3
chr11	77451775	77458173	circ_1128	3	-	0	0	0	3
chr18	39081083	39105490	circ_1135	5	-	0	4	0	1
chr16	84135225	84135712	circ_1138	13	-	0	6	0	7
chr14	74358729	74377120	circ_1142	3	+	0	0	3	0
chr15	65743336	65744440	circ_1143	10	-	0	1	0	9
chr1	46120214	46126897	circ_1144	4	-	0	4	0	0
chr20	45923409	45927616	circ_1145	4	-	0	0	0	4
chr3	124527868	124540321	circ_1149	9	-	0	8	0	1
chr5	162898190	162898469	circ_1150	8	+	0	5	0	3
chr19	1271327	1272050	circ_1151	144	+	0	79	0	65
chr18	74625702	74632014	circ_1152	2	+	0	2	0	0
chr16	70502751	70503226	circ_1153	8	+	0	6	0	2
chr2	85097348	85097909	circ_1154	142	-	4	51	5	82
chr19	49473802	49477990	circ_1161	3	-	0	2	0	1
chr8	131414130	131415139	circ_1162	27	-	0	3	0	24
chr2	219411641	219425606	circ_1164	10	-	0	8	1	1
chr5	156918622	156926670	circ_1166	2	-	0	2	0	0
chr11	118368650	118372572	circ_1167	4	+	0	4	0	0
chr5	118860910	118872245	circ_1169	5	+	0	3	0	2
chr19	34685382	34699956	circ_1172	16	+	0	6	0	10
chr8	22265822	22266009	circ_1173	3	+	0	0	0	3
chr3	141889166	141896418	circ_1174	4	-	0	2	0	2
chr17	1746096	1775820	circ_1175	4	+	0	2	0	2
chr13	46594583	46619651	circ_1176	3	-	1	2	0	0
chr3	119582265	119721086	circ_1178	3	-	0	2	0	1
chr16	16126965	16146673	circ_1179	11	+	1	5	0	5
chr2	111302645	111303208	circ_1181	7	-	0	3	1	3
chr6	144808683	144832259	circ_1182	31	+	0	23	2	6
chr1	35862152	35865177	circ_1183	2	+	0	2	0	0
chr5	158204420	158223483	circ_1184	4	-	0	0	0	4
chr13	114157810	114175048	circ_1190	84	+	0	31	3	50
chr13	76195898	76197456	circ_1192	4	+	0	2	0	2
chr10	60549441	60580228	circ_1193	3	+	0	2	0	1
chr3	183368083	183369064	circ_1195	3	+	0	0	0	3
chr5	148386443	148392297	circ_1197	2	-	0	0	0	2
chr20	47585683	47592736	circ_1200	12	+	0	7	0	5
chr4	170498078	170511960	circ_1202	6	-	0	5	0	1
chr19	19035041	19035788	circ_1205	9	+	0	3	0	6
chr2	69565029	69590802	circ_1206	3	-	0	2	1	0
chr4	2626988	2628304	circ_1207	96	+	0	33	3	60
chr2	228195341	228212100	circ_1209	2	+	0	2	0	0
chr1	155927503	155928187	circ_1212	12	-	0	0	0	12
chr18	76856475	76873354	circ_1216	7	+	0	4	0	3
chr7	810107	814799	circ_1218	93	+	0	46	1	46
chr7	150814181	150815719	circ_1219	207	+	3	104	0	100
chr7	132973675	133314894	circ_1220	2	+	0	0	0	2
chr12	105303432	105322472	circ_1222	8	-	1	5	0	2
chr16	521294	539000	circ_1223	13	+	0	7	0	6
chr14	71880664	72090953	circ_1224	2	+	0	2	0	0
chr6	79724798	79735881	circ_1226	5	-	0	2	2	1
chr5	150843113	150847486	circ_1227	4	+	0	3	0	1
chr17	57274904	57275150	circ_1228	215	+	0	5	11	199
chr17	5356899	5359502	circ_1230	3	-	0	0	0	3
chr1	162535801	162551249	circ_1232	2	+	1	1	0	0
chr3	33661094	33673863	circ_1233	7	-	0	3	0	4
chr4	13343862	13383218	circ_1234	9	-	0	0	0	9
chr13	41890981	41910892	circ_1237	13	+	3	6	4	0
chr2	39743554	39785187	circ_1238	2	+	0	0	0	2
chr14	23282108	23282649	circ_1239	40	-	0	40	0	0
chr6	168291541	168299147	circ_1242	3	+	0	1	0	2
chr2	219339352	219339608	circ_1244	11	-	0	3	0	8
chr2	32694462	32694682	circ_1245	2	+	0	0	0	2
chr12	57640586	57641981	circ_1248	5	-	0	1	0	4
chr9	19350699	19361961	circ_1249	2	+	0	0	0	2
chr1	54059780	54060663	circ_1251	62	-	2	48	2	10
chr2	86348601	86353003	circ_1252	4	+	0	1	1	2
chr19	46324641	46357765	circ_1254	2	-	0	0	0	2
chr19	11024552	11027453	circ_1255	46	+	0	22	0	24
chr21	34787194	34793992	circ_1256	18	+	0	6	0	12
chr5	179134132	179135381	circ_1257	3	+	0	0	0	3
chr1	23381561	23395644	circ_1258	5	+	1	3	0	1
chr14	96807858	96813678	circ_1259	48	-	3	29	5	11
chr12	133353219	133359079	circ_1260	2	-	2	0	0	0
chr2	30682417	30791042	circ_1261	9	+	0	7	0	2
chr1	243858892	244006584	circ_1263	29	-	1	7	2	19
chr20	30720815	30723976	circ_1264	2	+	1	1	0	0
chr21	46591524	46605006	circ_1265	5	+	0	4	0	1
chr16	70542308	70543924	circ_1266	2	-	0	2	0	0
chr10	96201652	96234540	circ_1268	156	+	4	62	3	87
chr2	224856519	224863059	circ_1272	8	-	1	6	0	1
chr12	95546586	95546769	circ_1274	14	-	0	11	0	3
chr15	62966025	62978995	circ_1275	7	+	0	3	0	4
chr8	38682825	38688695	circ_1276	5	+	0	2	0	3
chr11	111715323	111735974	circ_1277	9	-	0	5	2	2
chr8	48868433	48869991	circ_1279	2	-	0	1	0	1
chr11	46670686	46671867	circ_1280	7	+	0	0	0	7
chr2	15651335	15698758	circ_1286	3	-	0	3	0	0
chr17	33466253	33467085	circ_1287	5	-	0	2	0	3
chr10	75147446	75157032	circ_1288	4	-	0	2	0	2
chr12	19475243	19475601	circ_1290	4	+	0	0	0	4
chr6	129845111	129879311	circ_1291	2	-	0	2	0	0
chrX	107083899	107160879	circ_1292	2	+	0	2	0	0
chr3	52952499	52962357	circ_1293	14	-	0	7	0	7
chr17	35600286	35603892	circ_1294	5	-	0	1	1	3
chr2	175742237	175742856	circ_1295	5	-	0	2	0	3
chr11	128963515	128994789	circ_1296	21	-	0	9	1	11
chr2	109463193	109473426	circ_1298	18	+	0	8	0	10
chr5	9379934	9423350	circ_1300	43	-	4	20	4	15
chr11	592558	598502	circ_1301	2	+	0	0	0	2
chr8	131164981	131199531	circ_1303	5	-	0	4	0	1
chr3	196541321	196547438	circ_1304	13	+	0	4	0	9
chr15	81192589	81201647	circ_1305	4	+	0	4	0	0
chr8	39044427	39114862	circ_1309	3	+	0	3	0	0
chr3	87017739	87018273	circ_1311	168	-	3	83	1	81
chr2	201741641	201752408	circ_1313	11	-	0	6	0	5
chr17	35506787	35538297	circ_1315	3	-	0	0	0	3
chr10	12154898	12155063	circ_1316	2	+	0	0	0	2
chr14	50611887	50625364	circ_1318	6	-	0	3	0	3
chr1	3424358	3432091	circ_1321	2	-	0	1	0	1
chr13	21013731	21063635	circ_1322	2	-	0	0	0	2
chr14	77978499	77978746	circ_1323	2	-	0	0	0	2
chr11	60687157	60688460	circ_1326	44	+	0	12	4	28
chr3	195063199	195112876	circ_1329	2	-	0	1	1	0
chr14	50292584	50298079	circ_1333	2	-	2	0	0	0
chr2	197084762	197085665	circ_1336	2	-	0	0	0	2
chr17	47869247	47874288	circ_1337	6	+	0	0	0	6
chr7	100773701	100773935	circ_1343	2	+	0	0	0	2
chr2	32749954	32774548	circ_1344	5	+	1	4	0	0
chr18	48584494	48593557	circ_1345	7	+	0	3	0	4
chr12	24982756	25002883	circ_1346	12	-	0	7	0	5
chr1	241031886	241033419	circ_1347	43	-	0	10	0	33
chr7	66236869	66264401	circ_1349	9	+	0	5	0	4
chr8	93088192	93093521	circ_1352	13	-	0	5	0	8
chr4	7795407	7820898	circ_1354	2	-	0	0	0	2
chr22	30353024	30375041	circ_1356	2	+	0	2	0	0
chr12	11273608	11276786	circ_1357	56	-	0	18	0	38
chr6	71185112	71212494	circ_1358	2	+	0	2	0	0
chr12	78400198	78452895	circ_1359	8	+	2	3	1	2
chr10	78778770	78799395	circ_1360	2	-	0	0	0	2
chr7	114582329	114619836	circ_1361	21	+	1	12	3	5
chr2	214204886	214228869	circ_1362	5	+	0	0	2	3
chr4	88356132	88363067	circ_1365	2	+	1	0	0	1
chr2	131829427	131846909	circ_1367	2	-	0	1	0	1
chr2	206036934	206050587	circ_1368	13	+	1	7	1	4
chr10	52103251	52104105	circ_1370	11	-	0	8	0	3
chr22	45942964	45946495	circ_1371	2	+	0	2	0	0
chr4	77976302	77987558	circ_1375	86	-	0	36	4	46
chr2	113405229	113410375	circ_1376	12	+	0	5	0	7
chr2	128767842	128770728	circ_1379	3	-	0	0	0	3
chrX	106082537	106093540	circ_1380	4	+	1	3	0	0
chr6	129950497	129955250	circ_1381	33	-	1	6	2	24
chr2	63053221	63058293	circ_1384	5	+	0	3	2	0
chr14	50199421	50206900	circ_1385	6	+	0	3	0	3
chr12	40696590	40697936	circ_1387	2	+	0	2	0	0
chr20	30742905	30746317	circ_1389	5	+	0	3	0	2
chr4	123183918	123188113	circ_1390	2	+	0	1	0	1
chr10	27047990	27059274	circ_1392	4	-	0	4	0	0
chr11	9191402	9229179	circ_1394	2	-	0	1	1	0
chr1	25124232	25153607	circ_1395	16	+	1	9	0	6
chrX	47926259	47926449	circ_1397	5	-	0	2	0	3
chr15	76518189	76588078	circ_1399	5	-	0	4	0	1
chr6	135299816	135315013	circ_1400	2	-	0	2	0	0
chr10	5838725	5842668	circ_1401	32	-	0	8	3	21
chr16	11133610	11145498	circ_1402	2	+	0	0	0	2
chr7	40117603	40118450	circ_1403	3	+	0	3	0	0
chr4	41682022	41684477	circ_1405	2	+	0	0	0	2
chr5	77511878	77563419	circ_1407	3	-	0	2	0	1
chr2	61505299	61520685	circ_1408	6	-	0	3	2	1
chr11	118451960	118455359	circ_1409	28	+	1	22	0	5
chr16	71803525	71805155	circ_1410	4	-	0	0	0	4
chr12	112583389	112586108	circ_1411	3	+	0	0	0	3
chr4	2906490	2916767	circ_1412	2	+	0	1	0	1
chr3	53322082	53324886	circ_1413	2	-	0	0	0	2
chr11	62303416	62304039	circ_1415	324	-	0	101	3	220
chr4	120189422	120193189	circ_1416	3	+	1	2	0	0
chr21	44270150	44274736	circ_1417	2	-	0	2	0	0
chr3	67546221	67660020	circ_1418	13	-	0	11	0	2
chr22	35679954	35683445	circ_1419	3	+	0	1	0	2
chr1	28362054	28374937	circ_1421	42	-	0	19	0	23
chr21	46538478	46554747	circ_1422	7	+	0	2	0	5
chr8	12956855	12960362	circ_1423	3	-	0	1	0	2
chr2	169404105	169417832	circ_1424	26	+	0	7	0	19
chr5	15600822	15601631	circ_1425	3	+	0	1	0	2
chr3	196742235	196743240	circ_1426	2	-	0	0	0	2
chr8	130915557	130916831	circ_1428	5	-	0	0	0	5
chr15	22940727	22958342	circ_1429	2	+	0	2	0	0
chr15	68434283	68457142	circ_1430	30	+	0	22	0	8
chr1	31740717	31754343	circ_1431	4	-	0	2	0	2
chr15	81082876	81083336	circ_1434	9	+	0	0	0	9
chr2	11389786	11428575	circ_1435	2	-	0	0	2	0
chr7	92300739	92404145	circ_1437	3	-	0	0	1	2
chr3	11382118	11389509	circ_1438	11	+	0	4	0	7
chr1	60125890	60139805	circ_1440	7	+	0	2	0	5
chr1	12335881	12338095	circ_1441	27	+	5	18	3	1
chr9	140707457	140710514	circ_1443	2	+	0	0	0	2
chr1	39924757	39934404	circ_1444	5	+	0	2	0	3
chr1	109954498	109957985	circ_1445	2	-	0	0	0	2
chr12	53410256	53416411	circ_1449	4	+	0	3	0	1
chr5	311407	314711	circ_1450	2	+	0	0	0	2
chr19	41088256	41089623	circ_1451	11	+	0	3	0	8
chr1	55599742	55604391	circ_1453	5	-	0	4	0	1
chr1	25773252	25785383	circ_1455	9	+	1	5	3	0
chr17	62289933	62291602	circ_1457	66	-	2	33	1	30
chr14	36190893	36194359	circ_1458	2	-	0	2	0	0
chr21	40650668	40670508	circ_1459	8	-	0	4	0	4
chr12	50821544	50855130	circ_1460	3	+	0	3	0	0
chr20	21335426	21338430	circ_1461	4	+	0	0	0	4
chr1	243471290	243507633	circ_1462	3	+	0	3	0	0
chr16	75646140	75646759	circ_1465	5	-	0	4	0	1
chr9	34286614	34306439	circ_1466	2	-	1	0	1	0
chr8	124369801	124373886	circ_1468	2	-	0	0	0	2
chr1	173725061	173735428	circ_1469	5	+	1	2	0	2
chr1	184675776	184681011	circ_1470	48	-	2	20	0	26
chr8	145533140	145537717	circ_1471	7	+	0	3	0	4
chr6	56564450	56569167	circ_1473	25	-	2	11	4	8
chr14	55625239	55629793	circ_1474	4	-	0	1	0	3
chr3	142238510	142243041	circ_1475	2	-	0	0	0	2
chr20	43545396	43547918	circ_1476	25	+	0	10	4	11
chr17	60106901	60112969	circ_1478	27	-	0	18	0	9
chr3	49069615	49070661	circ_1480	2	-	0	2	0	0
chr3	125282541	125301822	circ_1483	2	-	0	2	0	0
chr11	126104889	126110939	circ_1484	7	+	0	4	0	3
chr9	140605418	140622981	circ_1485	3	+	1	2	0	0
chr2	216256354	216259442	circ_1488	3	-	0	2	0	1
chr4	120180974	120190992	circ_1489	10	+	0	10	0	0
chr2	45773870	45812913	circ_1491	8	-	3	3	2	0
chr20	34312491	34320057	circ_1492	2	-	0	2	0	0
chr10	101938957	101945394	circ_1493	2	-	0	0	0	2
chr17	17782940	17810845	circ_1495	18	-	0	14	0	4
chr1	32557275	32557612	circ_1496	2	+	0	2	0	0
chr1	44303890	44360149	circ_1497	2	+	0	1	0	1
chr11	124844991	124847496	circ_1498	29	+	0	5	0	24
chr1	227381486	227441856	circ_1500	5	-	0	4	1	0
chr11	108186549	108192147	circ_1501	5	+	0	1	0	4
chr2	9484660	9499018	circ_1503	13	+	0	3	0	10
chr1	241669302	241672085	circ_1504	11	-	0	4	0	7
chr2	230638812	230642195	circ_1506	3	-	0	2	0	1
chr14	75245149	75245386	circ_1507	4	+	0	0	0	4
chr7	90585011	90613556	circ_1508	30	+	0	3	1	26
chr15	56148328	56164674	circ_1510	7	-	0	5	0	2
chr1	94964157	94972198	circ_1511	20	+	0	11	2	7
chr15	56132644	56132925	circ_1516	3	-	0	1	0	2
chr17	57842331	57895134	circ_1517	3	+	0	3	0	0
chr18	21104093	21106729	circ_1519	3	+	0	1	0	2
chr13	23927923	23945304	circ_1520	259	-	12	212	11	24
chr2	32523302	32532259	circ_1521	3	+	0	0	0	3
chr12	121711858	121712388	circ_1527	10	-	0	2	0	8
chr11	18312988	18313566	circ_1529	53	-	2	43	3	5
chr17	43347779	43351960	circ_1530	2	-	0	0	0	2
chr2	86335472	86346167	circ_1531	4	+	0	3	0	1
chr14	102469128	102471020	circ_1532	7	+	0	2	0	5
chr8	125577902	125580777	circ_1534	2	-	0	2	0	0
chr15	70968831	70970545	circ_1535	2	-	0	0	0	2
chr2	102460562	102460773	circ_1536	3	+	0	0	0	3
chr6	157431605	157454341	circ_1537	55	+	1	20	0	34
chr19	651610	652884	circ_1540	37	-	0	25	0	12
chr13	77791974	77807398	circ_1541	13	-	0	3	4	6
chr11	36516525	36523087	circ_1542	3	-	0	3	0	0
chr10	13779843	13804680	circ_1543	2	-	0	1	0	1
chr6	36189944	36196833	circ_1544	2	+	0	0	0	2
chr5	14270933	14304701	circ_1546	22	+	2	18	0	2
chr7	91957096	91981956	circ_1547	4	+	0	4	0	0
chr12	57906533	57906747	circ_1549	2	+	0	0	0	2
chr8	118830673	118849440	circ_1550	36	-	1	24	3	8
chr1	167935866	167944253	circ_1552	40	+	0	12	5	23
chr4	25156619	25160729	circ_1554	17	-	0	6	0	11
chr19	11151982	11152236	circ_1555	3	+	0	1	0	2
chr21	46702263	46703442	circ_1557	2	-	0	1	0	1
chr5	70343832	70344985	circ_1558	2	-	0	1	0	1
chr9	19276155	19276477	circ_1561	5	+	0	3	0	2
chr10	71151880	71154861	circ_1563	4	+	0	0	0	4
chr14	100551023	100563995	circ_1564	7	+	0	6	0	1
chr10	13214375	13217681	circ_1565	11	+	0	2	0	9
chr9	33948371	33973235	circ_1566	2	-	0	0	0	2
chr4	121675707	121732604	circ_1568	69	-	6	37	14	12
chr1	22027990	22030111	circ_1570	16	-	0	8	0	8
chr7	122019421	122056218	circ_1574	5	-	0	4	0	1
chr19	19042133	19042434	circ_1576	2	-	0	1	0	1
chr2	216191544	216203630	circ_1579	2	+	0	2	0	0
chr1	192997214	192998787	circ_1580	7	-	0	6	1	0
chr3	49094294	49095323	circ_1581	13	-	2	6	1	4
chr16	18805920	18810156	circ_1585	17	-	0	11	0	6
chr1	64117339	64120137	circ_1586	9	+	0	1	0	8
chr17	2911304	2921492	circ_1590	2	+	0	2	0	0
chr7	6026389	6027251	circ_1591	4	-	0	2	0	2
chr3	47468646	47476627	circ_1592	4	-	0	2	0	2
chr1	205130385	205138960	circ_1595	2	-	0	2	0	0
chr5	125919623	125929096	circ_1596	3	-	0	0	0	3
chr2	36749234	36764689	circ_1600	20	+	1	9	1	9
chr14	32142560	32142780	circ_1601	2	+	0	0	0	2
chr9	99271954	99327765	circ_1602	65	-	5	50	5	5
chr14	69919957	69922583	circ_1603	12	+	0	2	0	10
chr3	132360815	132363740	circ_1604	3	-	0	1	1	1
chr7	129350213	129367205	circ_1605	3	+	0	2	0	1
chrX	24190831	24197887	circ_1607	286	+	5	149	13	119
chr2	15673364	15698758	circ_1608	6	-	0	0	0	6
chr17	65924470	65936772	circ_1609	3	+	0	3	0	0
chr15	66777327	66779630	circ_1610	10	+	0	1	0	9
chr5	170346444	170395381	circ_1611	4	+	0	2	0	2
chr16	56973148	56974157	circ_1612	18	+	0	8	1	9
chr22	31858917	31859953	circ_1613	18	-	0	9	0	9
chr8	135612678	135621122	circ_1615	15	-	0	10	2	3
chr16	29934510	29934680	circ_1617	7	-	0	3	0	4
chr14	101450684	101455127	circ_1618	5	+	0	2	0	3
chr16	23113639	23120102	circ_1619	5	-	0	3	0	2
chr2	46583289	46588229	circ_1620	13	+	0	3	0	10
chr6	17688626	17688849	circ_1621	10	-	1	0	0	9
chr7	155465560	155493638	circ_1622	3	+	0	0	3	0
chr17	526772	530556	circ_1626	39	-	0	17	1	21
chrX	1404670	1409402	circ_1627	3	+	0	1	0	2
chr11	62406454	62407203	circ_1630	113	-	0	33	8	72
chr11	61131723	61133688	circ_1631	7	+	0	3	0	4
chr2	44121683	44153100	circ_1634	2	-	0	1	1	0
chr6	71464682	71508440	circ_1635	5	+	0	3	0	2
chr16	71748414	71748704	circ_1636	55	-	1	5	0	49
chr5	61778927	61789951	circ_1637	2	+	0	2	0	0
chr11	108350027	108361894	circ_1638	10	-	0	10	0	0
chr5	127850369	127866386	circ_1640	5	-	0	0	0	5
chr10	13824921	13838588	circ_1641	3	-	0	3	0	0
chr17	40034355	40040527	circ_1644	2	-	0	2	0	0
chr4	141578250	141600997	circ_1647	2	-	0	1	1	0
chr3	129546645	129551669	circ_1648	37	-	0	26	0	11
chr2	192543715	192548530	circ_1649	2	+	0	0	0	2
chr6	157488173	157495251	circ_1650	7	+	0	2	0	5
chr11	118635916	118639060	circ_1652	19	-	0	10	1	8
chr16	27244321	27246620	circ_1653	13	-	0	4	0	9
chr2	48059487	48066908	circ_1654	4	-	0	4	0	0
chr15	74932806	74948409	circ_1655	2	-	0	0	0	2
chr19	13563689	13566003	circ_1656	6	-	0	0	0	6
chr18	7888103	7955412	circ_1657	2	+	0	0	0	2
chr3	9796387	9796569	circ_1659	4	+	0	0	0	4
chr15	41020908	41023542	circ_1660	2	+	0	0	0	2
chr1	237013643	237016388	circ_1661	13	+	0	8	0	5
chr4	39510185	39515804	circ_1663	3	-	0	3	0	0
chr1	10177516	10179671	circ_1664	11	+	0	3	0	8
chr17	80085567	80092070	circ_1668	55	-	0	32	0	23
chr5	61733100	61770291	circ_1670	5	+	0	3	0	2
chr8	141549418	141551457	circ_1673	29	-	0	13	0	16
chr10	25226112	25231365	circ_1674	31	-	0	7	0	24
chr16	70051949	70065871	circ_1675	6	-	0	4	0	2
chr7	44739739	44741214	circ_1676	41	+	1	15	0	25
chr4	72102292	72121116	circ_1677	55	+	0	14	0	41
chr2	231940224	231949828	circ_1678	2	+	0	2	0	0
chr13	46616298	46619651	circ_1681	6	-	0	4	2	0
chr10	27462046	27470510	circ_1685	8	+	0	4	0	4
chr6	159197439	159210403	circ_1687	8	-	0	5	0	3
chr17	1576374	1577186	circ_1689	2	-	0	0	0	2
chr11	75727858	75728024	circ_1692	3	+	0	0	0	3
chr7	66532271	66548526	circ_1693	16	+	0	3	0	13
chr15	43348541	43352312	circ_1694	2	-	0	0	0	2
chr1	109878861	109888500	circ_1696	2	-	0	0	2	0
chr16	69874028	69922152	circ_1698	2	+	0	2	0	0
chr2	44428324	44436466	circ_1699	13	+	0	8	2	3
chr2	197143251	197157474	circ_1702	13	-	0	6	0	7
chr1	233353644	233363117	circ_1703	145	-	4	58	8	75
chr18	9522157	9522507	circ_1705	7	+	0	1	0	6
chr15	65790201	65793117	circ_1707	7	-	0	7	0	0
chr12	112568314	112572870	circ_1708	14	+	0	3	0	11
chr10	28824490	28879761	circ_1710	5	+	0	3	0	2
chr22	24431891	24434909	circ_1713	32	+	0	17	0	15
chr16	27539918	27556844	circ_1714	8	-	0	5	0	3
chr6	139487420	139488461	circ_1718	8	+	0	5	0	3
chr22	41265002	41278181	circ_1719	4	+	0	2	0	2
chr8	71506740	71512317	circ_1720	5	-	0	4	0	1
chr9	138741982	138754454	circ_1721	18	-	0	10	0	8
chr15	50781997	50785110	circ_1722	2	+	0	2	0	0
chr16	90027338	90028533	circ_1724	2	+	0	2	0	0
chr2	182363349	182376502	circ_1725	2	+	0	0	0	2
chr22	24698162	24726399	circ_1726	2	+	0	0	2	0
chr17	37431222	37441826	circ_1727	2	-	0	1	0	1
chr3	188123899	188242575	circ_1729	19	+	0	10	0	9
chr3	133327716	133331396	circ_1730	2	-	0	0	0	2
chr4	47886362	47898664	circ_1732	2	-	0	1	1	0
chr14	103173687	103180954	circ_1733	2	+	0	0	2	0
chr1	155740857	155743001	circ_1735	2	-	1	0	0	1
chr9	19276155	19328160	circ_1737	2	+	0	2	0	0
chr4	1838155	1843524	circ_1738	6	-	0	3	0	3
chr17	27802687	27805365	circ_1739	2	+	0	0	0	2
chr10	88822412	88836413	circ_1740	2	-	0	2	0	0
chr4	20619061	20619273	circ_1741	2	+	0	0	0	2
chr3	8894562	8896458	circ_1745	7	-	0	0	0	7
chr17	61655830	61661073	circ_1748	4	+	0	0	0	4
chrX	149761066	149787612	circ_1749	12	+	0	8	0	4
chr17	65955656	65972074	circ_1750	3	+	0	3	0	0
chr5	37302880	37303516	circ_1753	3	-	0	1	0	2
chr3	121178896	121187278	circ_1754	4	-	0	0	0	4
chr9	114341075	114359712	circ_1755	4	-	0	4	0	0
chr14	71511849	71543136	circ_1757	6	+	0	2	4	0
chr17	41886323	41888573	circ_1758	17	-	0	8	0	9
chr2	45927677	45928630	circ_1760	4	+	0	0	0	4
chr8	143425326	143436124	circ_1761	3	-	0	3	0	0
chr3	11396894	11468400	circ_1764	60	+	0	36	0	24
chr4	148886174	148887990	circ_1765	6	+	0	2	0	4
chr9	79954431	79966362	circ_1766	2	+	0	1	1	0
chr5	5191797	5222997	circ_1768	15	+	0	8	0	7
chr3	179418795	179448497	circ_1769	4	+	0	4	0	0
chr19	9767222	9771550	circ_1770	33	-	1	7	3	22
chr6	119177533	119177708	circ_1771	7	-	0	0	0	7
chr6	88227886	88231242	circ_1772	2	-	0	2	0	0
chr9	138719252	138754454	circ_1773	5	-	0	4	0	1
chr11	85718584	85742653	circ_1774	42	-	9	19	14	0
chr17	80426639	80442826	circ_1776	2	+	1	0	0	1
chr9	134308003	134323191	circ_1778	3	+	0	1	0	2
chr21	47531892	47532491	circ_1781	3	+	0	0	0	3
chr16	4519227	4519466	circ_1782	5	-	0	0	0	5
chr16	16138306	16165586	circ_1787	2	+	0	1	0	1
chr6	43527914	43535091	circ_1788	15	-	0	9	0	6
chr9	132740743	132757237	circ_1790	2	-	0	0	2	0
chr2	161284293	161288988	circ_1791	3	-	0	0	0	3
chr2	170871790	170897495	circ_1795	6	+	0	2	0	4
chr1	52959282	52962855	circ_1796	4	-	0	4	0	0
chr3	171965322	172016577	circ_1799	4	+	0	4	0	0
chr1	44070860	44071114	circ_1800	2	+	0	0	0	2
chr14	55467220	55468903	circ_1802	2	-	0	2	0	0
chr12	69222550	69230529	circ_1803	19	+	1	14	0	4
chr19	41850651	41854360	circ_1806	3	-	0	0	0	3
chr6	155569133	155573137	circ_1807	5	+	0	1	0	4
chrX	19701940	19725102	circ_1808	12	-	0	10	0	2
chr19	11280552	11289396	circ_1809	11	-	0	5	0	6
chr3	194157823	194171005	circ_1810	3	-	0	3	0	0
chr10	104445572	104465246	circ_1811	5	-	0	4	1	0
chr3	47087976	47103836	circ_1814	2	-	0	2	0	0
chr7	65915057	66041916	circ_1815	21	-	0	21	0	0
chr2	101670569	101676001	circ_1819	22	-	0	14	0	8
chr2	216238044	216256537	circ_1820	15	-	0	15	0	0
chr4	54249939	54256040	circ_1821	348	+	2	110	7	229
chr13	95768175	95822882	circ_1823	16	-	0	13	0	3
chr3	37144414	37152556	circ_1825	2	-	0	2	0	0
chr11	18579774	18588029	circ_1830	2	-	0	2	0	0
chr9	128230250	128268696	circ_1831	28	-	0	18	1	9
chr7	73100965	73101425	circ_1832	222	+	0	42	13	167
chr6	149900969	149901859	circ_1835	2	+	0	0	0	2
chr7	151902190	151904513	circ_1837	11	-	0	9	0	2
chr10	105767934	105778666	circ_1840	22	+	2	7	8	5
chr2	202603392	202609152	circ_1841	5	-	0	2	0	3
chr17	76394332	76400170	circ_1842	6	+	0	3	0	3
chr11	68272612	68305359	circ_1845	15	+	0	8	1	6
chr18	51715243	51731527	circ_1847	2	-	0	0	0	2
chr22	41531816	41533794	circ_1848	4	+	0	0	0	4
chr1	155679563	155691409	circ_1849	24	+	0	10	0	14
chr10	73588633	73594262	circ_1850	2	-	0	0	2	0
chr6	144858717	144860579	circ_1853	103	+	0	56	5	42
chr2	135878388	135911446	circ_1854	2	+	0	2	0	0
chr1	67356836	67371058	circ_1855	569	-	9	365	30	165
chr3	123456224	123512691	circ_1857	2	-	0	2	0	0
chr3	47960208	47963368	circ_1858	109	-	0	37	3	69
chr1	161748033	161762117	circ_1859	4	+	0	2	0	2
chr4	1729434	1737561	circ_1861	2	+	0	2	0	0
chr2	9083315	9114564	circ_1863	14	-	0	4	0	10
chr18	13029661	13030607	circ_1866	2	+	0	1	0	1
chr17	49075804	49079206	circ_1867	2	-	0	0	0	2
chr12	102301963	102308010	circ_1868	304	+	2	72	7	223
chr21	37775055	37781763	circ_1869	2	+	0	0	0	2
chr1	109883345	109888500	circ_1872	2	-	0	2	0	0
chr7	158586340	158591763	circ_1873	6	-	0	0	0	6
chr2	190315628	190320170	circ_1874	2	+	0	1	0	1
chr8	141810557	141889736	circ_1876	17	-	0	11	0	6
chr21	37741285	37742174	circ_1877	3	+	0	1	2	0
chr2	232079543	232100094	circ_1880	2	+	0	2	0	0
chr3	43602711	43607219	circ_1883	7	-	0	0	0	7
chr17	41888174	41888573	circ_1884	4	-	0	0	0	4
chr3	175165016	175189546	circ_1887	7	+	0	5	0	2
chr1	200801327	200801973	circ_1888	4	+	0	0	0	4
chr11	86157355	86159297	circ_1890	2	-	0	1	0	1
chr10	126727565	126799662	circ_1891	142	-	1	43	4	94
chr6	150147399	150174296	circ_1893	136	-	4	51	5	76
chr3	195015447	195053852	circ_1896	2	-	0	2	0	0
chr6	3076997	3081350	circ_1897	13	+	1	5	3	4
chr11	20101609	20104725	circ_1900	68	+	1	18	0	49
chr9	78682870	78722267	circ_1901	7	+	1	4	0	2
chr10	103699619	103735057	circ_1902	2	-	0	0	1	1
chr7	158456875	158457442	circ_1904	2	-	0	0	0	2
chr3	44970797	45000952	circ_1905	5	-	1	2	0	2
chr6	99823815	99831700	circ_1906	9	-	0	6	1	2
chr5	72185612	72189530	circ_1907	4	+	0	2	1	1
chr2	219394678	219399429	circ_1910	5	-	0	0	0	5
chr22	38689260	38710174	circ_1913	8	-	0	6	0	2
chr3	51661568	51661770	circ_1914	8	+	0	4	0	4
chr3	113118752	113135474	circ_1916	5	-	0	1	0	4
chr10	113919668	113924368	circ_1917	2	-	0	2	0	0
chr2	63182651	63206470	circ_1918	2	+	0	0	0	2
chr5	6748576	6751310	circ_1919	3	+	0	2	0	1
chr12	65700642	65785034	circ_1921	2	+	0	2	0	0
chr19	53158813	53164096	circ_1923	139	-	0	21	0	118
chr2	62103229	62107529	circ_1924	16	-	0	9	2	5
chr11	107965117	107966418	circ_1925	7	+	2	4	0	1
chr18	19144163	19146167	circ_1928	3	-	0	1	0	2
chr19	55610151	55624163	circ_1929	9	-	2	2	0	5
chr16	29367107	29376380	circ_1931	2	+	0	2	0	0
chrX	20204413	20222221	circ_1932	6	-	0	6	0	0
chr21	40581920	40590586	circ_1933	2	-	0	2	0	0
chr1	244595846	244601070	circ_1934	4	-	0	2	0	2
chr3	188202379	188327632	circ_1935	3	+	0	2	0	1
chr17	60629662	60642498	circ_1936	6	+	0	3	0	3
chr2	32743320	32744013	circ_1937	4	+	0	0	0	4
chr4	148830882	148887990	circ_1938	10	+	0	6	0	4
chr13	45975217	45985615	circ_1942	5	-	0	3	0	2
chr15	89656955	89736550	circ_1943	5	+	0	2	0	3
chr5	37351291	37358253	circ_1944	5	-	0	2	0	3
chr1	22007300	22021714	circ_1945	4	-	0	4	0	0
chr17	45740454	45742524	circ_1946	28	+	0	9	1	18
chr5	148800043	148803960	circ_1948	3	+	0	2	0	1
chr19	33579039	33581771	circ_1949	2	+	0	0	0	2
chr17	79244717	79258695	circ_1950	55	-	2	31	0	22
chr11	77336007	77336863	circ_1951	245	-	6	107	13	119
chr19	19153519	19153686	circ_1953	2	+	0	0	0	2
chr8	95897294	95897786	circ_1954	52	-	0	15	2	35
chr19	44237009	44249036	circ_1957	3	-	0	0	0	3
chr22	36708093	36714370	circ_1959	3	-	0	1	0	2
chr7	72863871	72874048	circ_1961	2	-	0	0	0	2
chr3	196612021	196613565	circ_1962	21	+	0	18	0	3
chr18	21095819	21096387	circ_1965	10	+	0	5	0	5
chrX	153996576	153997585	circ_1966	70	+	2	19	0	49
chr9	33953282	33956144	circ_1967	105	-	0	38	2	65
chr2	242092890	242109282	circ_1970	3	+	0	0	0	3
chr17	1985103	1989195	circ_1971	8	-	0	0	3	5
chr4	1341877	1349033	circ_1973	2	+	0	0	0	2
chr12	42768664	42792796	circ_1974	30	+	1	21	0	8
chr7	1997263	2054277	circ_1975	7	-	0	0	0	7
chr16	28990475	28994611	circ_1976	5	+	0	0	0	5
chr18	12999419	13030607	circ_1977	51	+	4	23	24	0
chr22	32179892	32188803	circ_1979	2	+	0	0	0	2
chr2	63182651	63223901	circ_1980	2	+	0	2	0	0
chr19	19307774	19310043	circ_1982	4	+	0	4	0	0
chr3	37038114	37048554	circ_1984	2	+	0	0	0	2
chr4	83978078	83978561	circ_1985	8	+	0	5	0	3
chr2	203690417	203735379	circ_1987	2	-	0	0	0	2
chr19	17273159	17286550	circ_1988	6	+	0	3	0	3
chr4	3088665	3101121	circ_1989	38	+	0	3	1	34
chr8	54669114	54684727	circ_1991	2	-	0	2	0	0
chr10	78787580	78944674	circ_1993	2	-	0	0	0	2
chr19	19105174	19119237	circ_1994	2	-	0	2	0	0
chr12	31586088	31600703	circ_1999	6	-	0	3	0	3
chr2	29135455	29140861	circ_2000	5	+	0	0	1	4
chr1	26623409	26624553	circ_2002	5	-	0	0	0	5
chr10	12191593	12191960	circ_2003	2	+	0	0	0	2
chr1	1197648	1198766	circ_2004	2	-	0	0	0	2
chr19	41782063	41798416	circ_2006	3	+	0	0	0	3
chr6	75847152	75848677	circ_2007	8	-	0	8	0	0
chr13	26898908	26911779	circ_2008	2	+	0	2	0	0
chr15	64791491	64792365	circ_2009	187	+	11	170	6	0
chr12	51450132	51451911	circ_2010	3	+	0	0	0	3
chr18	21757976	21759799	circ_2019	5	-	0	2	0	3
chr5	142779220	142780417	circ_2020	131	-	5	74	11	41
chr1	25666964	25679465	circ_2021	7	+	0	3	0	4
chr19	16472589	16472795	circ_2022	36	-	0	7	0	29
chr11	72578909	72613683	circ_2023	11	-	0	4	0	7
chr20	18523662	18529414	circ_2024	2	+	0	2	0	0
chr20	3578552	3584909	circ_2029	6	+	0	4	0	2
chr7	6465618	6476164	circ_2039	15	-	0	15	0	0
chr5	118510955	118513939	circ_2040	4	+	0	0	0	4
chr7	156976571	157018233	circ_2042	2	+	0	1	1	0
chr15	66727364	66737045	circ_2043	9	+	0	3	0	6
chr8	12952267	12956084	circ_2045	6	-	0	4	0	2
chr2	9458652	9463379	circ_2048	2	+	0	2	0	0
chr21	16386664	16415895	circ_2049	782	-	4	105	26	647
chr17	4076648	4083172	circ_2050	5	-	0	1	0	4
chr14	71413631	71435827	circ_2051	16	+	1	4	0	11
chr13	75868989	75880607	circ_2052	4	-	0	2	0	2
chr2	62103229	62110683	circ_2053	15	-	0	12	0	3
chr16	66759730	66763002	circ_2054	65	-	3	24	0	38
chr5	170626673	170648844	circ_2055	3	+	0	1	0	2
chr2	29383198	29390406	circ_2057	5	+	0	3	0	2
chr6	137146351	137219379	circ_2059	2	+	0	0	0	2
chr14	31775937	31777226	circ_2061	3	-	0	0	0	3
chr10	99150179	99150601	circ_2062	8	-	0	3	1	4
chr8	30541604	30550572	circ_2063	2	-	0	0	0	2
chr18	34664087	34753044	circ_2064	4	+	0	4	0	0
chr14	50649180	50671127	circ_2065	3	-	0	3	0	0
chr15	76205543	76206546	circ_2066	6	+	0	0	0	6
chr2	187604954	187618776	circ_2067	4	+	0	4	0	0
chr11	46666888	46679172	circ_2070	2	+	0	0	0	2
chr22	41175012	41195087	circ_2071	5	-	0	5	0	0
chr10	121189886	121207772	circ_2073	3	+	0	2	0	1
chr12	53671253	53671744	circ_2074	3	+	0	2	0	1
chr14	93460224	93483146	circ_2075	3	-	0	0	0	3
chr18	21098853	21106729	circ_2076	3	+	0	3	0	0
chr7	140494107	140534672	circ_2077	2	-	0	1	1	0
chr11	2976973	2993473	circ_2079	3	-	0	3	0	0
chr22	31979860	31998771	circ_2080	6	+	0	2	0	4
chr10	35302626	35320547	circ_2081	3	-	0	2	1	0
chr9	96277948	96278551	circ_2082	50	+	0	27	3	20
chr7	64628126	64630739	circ_2084	13	+	0	3	1	9
chr10	98988903	99025882	circ_2085	3	-	0	2	0	1
chr5	127704874	127710443	circ_2089	3	-	0	0	0	3
chrX	23748643	23754133	circ_2090	8	-	0	0	0	8
chrX	40456500	40456916	circ_2091	2	+	0	1	0	1
chr17	20922396	20924539	circ_2092	2	-	0	1	0	1
chr9	132838690	132854660	circ_2094	2	+	0	2	0	0
chr16	11935551	11935857	circ_2096	9	-	0	3	0	6
chr4	56336883	56376232	circ_2097	9	-	0	5	4	0
chr13	52249305	52301926	circ_2098	5	+	0	4	0	1
chr10	22002700	22024164	circ_2101	3	+	0	3	0	0
chr9	102988343	103009069	circ_2104	2	+	0	0	0	2
chr2	120003064	120005782	circ_2105	4	+	0	2	0	2
chr8	30464573	30472232	circ_2107	7	-	0	7	0	0
chr17	38251187	38253656	circ_2108	2	-	0	0	0	2
chr1	165854378	165865569	circ_2110	3	+	0	3	0	0
chr3	197559067	197566268	circ_2111	3	+	0	3	0	0
chr11	9834078	9838571	circ_2112	7	-	0	3	0	4
chr6	160204972	160207029	circ_2113	2	-	0	1	0	1
chr5	127782173	127855061	circ_2114	2	-	0	1	0	1
chr2	32688261	32690232	circ_2116	3	+	0	3	0	0
chr2	211421442	211447433	circ_2119	4	+	0	4	0	0
chr1	53343596	53347337	circ_2120	5	+	0	0	0	5
chr8	95549330	95550574	circ_2121	16	-	3	3	3	7
chr12	31600471	31605410	circ_2122	8	-	0	4	0	4
chr10	103432671	103436193	circ_2123	328	-	5	153	6	164
chr3	57569624	57570191	circ_2126	152	-	0	11	1	140
chr7	140055467	140064291	circ_2129	4	-	0	3	0	1
chr10	124172435	124177484	circ_2130	5	+	0	0	0	5
chr19	49699696	49700131	circ_2131	17	+	1	12	0	4
chr8	17137747	17143936	circ_2132	2	+	0	0	0	2
chr17	49281151	49294777	circ_2135	2	-	0	1	0	1
chr16	84792321	84793881	circ_2138	10	+	0	5	0	5
chr8	124798734	124801985	circ_2139	5	+	0	2	0	3
chr9	27009017	27011966	circ_2140	3	+	0	3	0	0
chr3	52675969	52677359	circ_2141	3	-	0	0	0	3
chr8	43013717	43027529	circ_2142	5	+	1	4	0	0
chr15	89790859	89804074	circ_2144	31	+	0	8	2	21
chr6	73386818	73606865	circ_2147	5	+	0	1	0	4
chr12	22676359	22680826	circ_2149	2	-	0	2	0	0
chr2	1647139	1653447	circ_2150	3	-	0	3	0	0
chr2	200233327	200298237	circ_2152	723	-	19	445	31	228
chr2	32602655	32614011	circ_2153	7	+	0	7	0	0
chr5	14290824	14297372	circ_2154	3	+	0	0	0	3
chr7	32588458	32591907	circ_2156	3	+	1	0	0	2
chr1	235311718	235318427	circ_2157	2	-	0	0	0	2
chr1	113201643	113209767	circ_2158	3	+	0	3	0	0
chr2	33477743	33505225	circ_2159	3	+	0	3	0	0
chr8	98703179	98731417	circ_2161	6	+	0	4	0	2
chr17	78896523	78897473	circ_2162	10	+	0	8	0	2
chr6	157405795	157488319	circ_2163	4	+	0	1	0	3
chr14	62187099	62188541	circ_2164	40	+	4	26	0	10
chr8	103299660	103300494	circ_2165	2	-	0	1	0	1
chr11	122026258	122051106	circ_2166	2	-	0	1	0	1
chr1	28595693	28601526	circ_2167	3	+	0	3	0	0
chr2	74383544	74399879	circ_2169	2	-	0	2	0	0
chr4	6806249	6826411	circ_2170	3	+	0	2	0	1
chr6	161469647	161471011	circ_2172	15	+	2	11	2	0
chr14	101406701	101415933	circ_2173	3	+	0	1	0	2
chr4	4314767	4317697	circ_2176	12	+	0	7	0	5
chr16	28401611	28403463	circ_2180	8	-	0	3	0	5
chr1	15370484	15370655	circ_2181	6	+	0	0	0	6
chr3	51624382	51664947	circ_2182	2	+	0	2	0	0
chr6	5396865	5404934	circ_2185	3	+	0	3	0	0
chr3	42236295	42242546	circ_2187	7	+	0	3	0	4
chr19	45528586	45532250	circ_2188	29	+	0	9	1	19
chr19	14499261	14499630	circ_2189	2	+	0	0	0	2
chr6	126329537	126342426	circ_2190	3	+	0	2	0	1
chr20	35288739	35294795	circ_2191	4	-	0	0	0	4
chr15	96813076	96815027	circ_2193	5	-	0	0	0	5
chr19	44001269	44002028	circ_2194	11	-	0	8	0	3
chr20	5556058	5556624	circ_2196	3	-	0	2	0	1
chr19	5700799	5708414	circ_2198	2	-	0	0	0	2
chr1	35944566	35944813	circ_2199	108	-	1	60	0	47
chr2	33482509	33505225	circ_2200	3	+	0	0	0	3
chr4	8453686	8456540	circ_2201	6	+	0	2	0	4
chr5	64931127	64931870	circ_2202	2	+	0	0	0	2
chr17	74041372	74066525	circ_2203	2	-	0	2	0	0
chr7	151917607	151935911	circ_2205	71	-	2	45	2	22
chr9	135221647	135224822	circ_2207	7	-	0	7	0	0
chr2	74273404	74275538	circ_2208	27	+	1	20	1	5
chr15	40289164	40295515	circ_2210	6	+	0	2	0	4
chrX	100382126	100403150	circ_2211	2	+	0	1	1	0
chr1	11181302	11182183	circ_2212	27	-	0	8	0	19
chr19	19153519	19154883	circ_2216	11	+	0	2	2	7
chr2	37481346	37502987	circ_2218	2	-	0	2	0	0
chr18	43702432	43704859	circ_2219	20	+	0	4	1	15
chr17	80721840	80724244	circ_2220	2	+	0	0	0	2
chr2	45773455	45780869	circ_2221	11	-	0	11	0	0
chr2	152273074	152276893	circ_2224	10	+	0	6	0	4
chr19	41758255	41763534	circ_2225	5	+	0	3	0	2
chr4	24854693	24878319	circ_2227	29	-	0	12	0	17
chr3	51575604	51624575	circ_2228	66	+	1	19	0	46
chr16	87453388	87454322	circ_2229	22	-	0	5	0	17
chr7	80418621	80458061	circ_2231	12	-	1	9	1	1
chr22	31859666	31864288	circ_2232	2	-	0	0	0	2
chr15	86182604	86207986	circ_2233	4	+	0	4	0	0
chr5	133647982	133655188	circ_2234	2	-	0	0	0	2
chr1	161093628	161094316	circ_2235	7	-	0	2	0	5
chr6	86278996	86282089	circ_2236	2	-	0	0	0	2
chr5	31493313	31511283	circ_2237	2	-	0	2	0	0
chr11	61607805	61608197	circ_2239	4	+	0	0	0	4
chr4	81216712	81242617	circ_2240	2	+	0	2	0	0
chr6	159026298	159029782	circ_2241	43	+	0	21	0	22
chr15	63824845	63866602	circ_2242	5	+	0	4	0	1
chr9	117228546	117241051	circ_2244	2	-	0	0	0	2
chr10	35772331	35805551	circ_2246	7	+	0	3	0	4
chr1	202729542	202736188	circ_2248	3	-	0	1	0	2
chr14	37754522	37838829	circ_2249	33	+	1	19	2	11
chr7	157015947	157018233	circ_2250	69	+	0	21	4	44
chr3	47762155	47777616	circ_2251	17	-	0	3	0	14
chr6	36063571	36063843	circ_2252	2	+	0	0	0	2
chr17	36622407	36623572	circ_2253	2	+	0	0	0	2
chr17	41348497	41352625	circ_2257	6	+	0	3	0	3
chr7	66038371	66041919	circ_2259	157	-	4	58	3	92
chr20	3270774	3278822	circ_2261	2	-	2	0	0	0
chr6	25509883	25529121	circ_2262	2	+	0	0	2	0
chr6	170626457	170632347	circ_2264	18	+	6	9	3	0
chr12	1225031	1299218	circ_2265	5	+	0	4	1	0
chr20	47342826	47364417	circ_2266	7	-	0	2	1	4
chr3	136183722	136221621	circ_2268	18	-	1	14	2	1
chr9	114202651	114213835	circ_2271	2	-	0	1	0	1
chr5	176761284	176765606	circ_2273	7	-	0	4	0	3
chr13	41814396	41835051	circ_2277	2	-	0	1	0	1
chr10	69647174	69666694	circ_2279	3	+	0	3	0	0
chr2	176856958	176860374	circ_2280	3	-	0	3	0	0
chr10	70733300	70741337	circ_2284	11	+	1	6	0	4
chr3	62258620	62267384	circ_2287	3	+	0	3	0	0
chr1	154207066	154218851	circ_2288	2	+	0	2	0	0
chr1	38052911	38054683	circ_2289	70	-	0	27	0	43
chr10	76910271	76924498	circ_2294	9	+	0	8	0	1
chr1	100960373	100964818	circ_2295	3	+	0	3	0	0
chr22	41173043	41190584	circ_2296	4	-	0	3	0	1
chr4	114421618	114600652	circ_2297	2	-	0	0	2	0
chr3	50211225	50212621	circ_2298	6	+	0	4	0	2
chr5	78940945	78964851	circ_2300	2	+	0	2	0	0
chr12	114823280	114841741	circ_2301	405	-	8	250	16	131
chr2	183826886	183832089	circ_2303	10	-	0	6	0	4
chr17	64728805	64734973	circ_2305	16	+	0	5	0	11
chr1	1718760	1749314	circ_2306	2	-	0	2	0	0
chr3	9476017	9476169	circ_2307	2	+	0	0	0	2
chr10	71119652	71129380	circ_2309	8	+	0	6	0	2
chrX	54177677	54186049	circ_2311	10	-	0	4	0	6
chrX	44935941	44950109	circ_2312	3	+	0	3	0	0
chr7	30876273	30880464	circ_2313	7	+	0	4	0	3
chr9	33944362	33953472	circ_2314	3	-	1	0	0	2
chr17	40869993	40871225	circ_2315	4	-	0	3	0	1
chr2	20497313	20518406	circ_2316	8	-	0	4	0	4
chr7	149249891	149255930	circ_2317	12	-	0	4	0	8
chr16	67915570	67915748	circ_2318	2	+	0	0	0	2
chr17	29185178	29196664	circ_2320	5	+	1	3	1	0
chr5	137904613	137906830	circ_2321	54	-	1	22	3	28
chr17	47388673	47395345	circ_2323	7	-	1	6	0	0
chr12	118533337	118533619	circ_2325	6	-	0	2	0	4
chr15	64448923	64454353	circ_2326	2	-	0	2	0	0
chr8	132952745	132982890	circ_2327	29	+	0	17	0	12
chr8	98817580	98837381	circ_2328	209	+	4	113	9	83
chr22	41240842	41246884	circ_2329	2	-	0	2	0	0
chr6	111631055	111632462	circ_2330	2	-	0	0	0	2
chr2	236877105	236878331	circ_2331	7	+	0	0	0	7
chr17	33348389	33353580	circ_2332	4	-	0	4	0	0
chr19	16665962	16677468	circ_2333	3	-	0	1	0	2
chr2	197740469	197786910	circ_2335	2	-	0	1	0	1
chr5	179132679	179133332	circ_2337	24	+	0	2	0	22
chr11	3752620	3756554	circ_2338	28	-	0	18	1	9
chr1	114092136	114137182	circ_2339	2	+	0	2	0	0
chr13	100982814	101020828	circ_2341	24	+	0	8	0	16
chr14	45590089	45600003	circ_2343	2	-	0	0	2	0
chr17	45403591	45422464	circ_2344	2	+	1	1	0	0
chr3	195706614	195709181	circ_2348	5	-	0	1	0	4
chr13	23927923	23930146	circ_2350	3	-	0	3	0	0
chr11	116655570	116658359	circ_2351	6	-	0	3	0	3
chr16	17352844	17451907	circ_2353	2	-	0	2	0	0
chr13	100920942	100962162	circ_2354	2	+	0	1	0	1
chr16	82891966	83065823	circ_2355	3	+	0	0	0	3
chr6	56963858	56967677	circ_2357	2	+	0	0	2	0
chr1	150999708	151001420	circ_2358	19	+	0	3	0	16
chr1	34033192	34038291	circ_2361	2	-	0	1	0	1
chr9	33986757	33998862	circ_2362	3	-	2	0	1	0
chr1	1424583	1426051	circ_2365	8	+	0	1	0	7
chr6	136470224	136476896	circ_2368	11	+	0	5	0	6
chr17	31087307	31107802	circ_2369	3	-	1	1	1	0
chr1	220363044	220364626	circ_2372	11	-	0	6	0	5
chrX	24075537	24075871	circ_2374	16	+	0	3	0	13
chr15	76566752	76578822	circ_2379	23	-	0	10	0	13
chr9	33060462	33073804	circ_2381	5	-	0	2	0	3
chr6	145148746	145157074	circ_2382	27	+	0	12	0	15
chr6	32088547	32089125	circ_2387	36	-	1	19	0	16
chr8	48874612	48877272	circ_2391	3	+	0	3	0	0
chr8	38205014	38205733	circ_2392	16	-	1	13	2	0
chr6	135639656	135716034	circ_2394	5	-	0	2	0	3
chr12	124158161	124158357	circ_2395	2	+	0	2	0	0
chr1	174274123	174363283	circ_2399	3	+	0	3	0	0
chr12	53917059	53931336	circ_2400	3	-	0	2	0	1
chr9	95018961	95020268	circ_2403	2	-	0	2	0	0
chr5	32397324	32400308	circ_2404	4	-	0	0	0	4
chr15	70975096	70991999	circ_2406	53	-	1	27	0	25
chr6	42641528	42647570	circ_2407	3	+	0	0	0	3
chr19	16337231	16339739	circ_2408	2	+	0	2	0	0
chr19	44159590	44160792	circ_2409	55	-	1	17	0	37
chr19	10273342	10277361	circ_2411	23	-	0	12	0	11
chr1	201816406	201828122	circ_2412	3	+	0	3	0	0
chr14	55473997	55475437	circ_2413	9	-	0	3	0	6
chr2	32117060	32145979	circ_2418	7	-	0	3	0	4
chr8	131072824	131138335	circ_2419	2	-	0	2	0	0
chr2	233671200	233671367	circ_2420	4	+	0	0	0	4
chr5	109049220	109051965	circ_2421	203	+	3	113	15	72
chr4	6998051	7002978	circ_2423	2	+	0	0	0	2
chr22	50832321	50845304	circ_2424	4	+	0	1	0	3
chr12	57674140	57690334	circ_2426	6	-	0	2	0	4
chr18	76886266	77037196	circ_2427	11	+	0	8	0	3
chr8	95839490	95840021	circ_2428	3	+	0	0	0	3
chr1	1198725	1203372	circ_2430	5	-	0	0	0	5
chr12	50488219	50490755	circ_2432	52	+	0	20	0	32
chr13	21955572	21961773	circ_2433	3	-	0	1	0	2
chr11	123464789	123471256	circ_2434	3	+	0	1	0	2
chr8	109247226	109254142	circ_2436	8	-	1	5	2	0
chr7	74524751	74528329	circ_2437	9	+	0	2	0	7
chr8	132962215	132968152	circ_2439	18	+	0	12	1	5
chr3	125295032	125301822	circ_2441	20	-	2	11	0	7
chr3	17627844	17665405	circ_2442	4	-	0	1	0	3
chr10	111667448	111674857	circ_2443	17	-	0	4	0	13
chr3	15776916	15807819	circ_2444	9	-	0	6	0	3
chr1	52747332	52769597	circ_2445	18	+	0	9	0	9
chr4	129752887	129767687	circ_2447	3	+	0	0	0	3
chr2	230341855	230377652	circ_2448	3	-	0	3	0	0
chr14	95910821	95916442	circ_2449	13	-	0	9	0	4
chr19	11507919	11508273	circ_2451	4	-	0	0	0	4
chr2	173426947	173429801	circ_2453	19	+	0	15	0	4
chr4	121732524	121742500	circ_2454	48	-	0	21	6	21
chr17	80721840	80851508	circ_2456	2	+	0	2	0	0
chr5	173036240	173040258	circ_2459	3	-	0	1	0	2
chr15	76152218	76165909	circ_2460	38	+	3	19	11	5
chr14	50269170	50272851	circ_2461	7	-	0	2	0	5
chr1	171514617	171514826	circ_2462	2	+	0	0	0	2
chr17	5364258	5365866	circ_2463	166	-	3	64	8	91
chr11	9069489	9074762	circ_2464	2	-	0	0	0	2
chr6	158454486	158476060	circ_2465	4	+	0	2	0	2
chr2	197105172	197118753	circ_2466	2	-	0	0	0	2
chr13	42385360	42393522	circ_2467	46	-	0	15	2	29
chr17	31039005	31082680	circ_2468	5	-	0	5	0	0
chr9	139417301	139418431	circ_2469	6	-	0	1	0	5
chr3	27453132	27465643	circ_2470	57	-	2	35	8	12
chr17	4015902	4020460	circ_2471	16	-	0	4	0	12
chr3	179478899	179483636	circ_2473	6	+	1	2	0	3
chr17	62476405	62481985	circ_2474	4	-	0	3	0	1
chr18	67759345	67760040	circ_2475	9	-	0	0	0	9
chr1	150258841	150259405	circ_2477	17	+	0	0	0	17
chr5	230990	240591	circ_2479	5	+	0	2	0	3
chr8	130859049	130883742	circ_2480	4	-	0	4	0	0
chr5	134032815	134039622	circ_2481	13	+	0	6	0	7
chr2	37276795	37284623	circ_2482	12	-	0	7	0	5
chr6	169626274	169629774	circ_2484	3	-	0	3	0	0
chr16	16162012	16173335	circ_2485	7	+	1	0	0	6
chr11	120322220	120327959	circ_2486	8	+	0	6	0	2
chr7	24663281	24708279	circ_2487	8	+	0	8	0	0
chr4	83772583	83796975	circ_2488	3	-	0	0	3	0
chr6	158914604	158915878	circ_2490	6	+	0	0	0	6
chr2	160585519	160602448	circ_2491	4	+	0	4	0	0
chr6	7226699	7232140	circ_2493	6	+	0	6	0	0
chr3	159583951	159609979	circ_2494	4	+	0	4	0	0
chr10	31644075	31676195	circ_2495	101	+	0	44	6	51
chr6	43521109	43523701	circ_2498	2	-	0	0	0	2
chr2	36623756	36658364	circ_2500	2	+	0	1	0	1
chrY	15466882	15472408	circ_2501	21	-	0	15	5	1
chr15	68434283	68439038	circ_2503	52	+	0	29	3	20
chr19	10556893	10559826	circ_2504	3	+	0	0	0	3
chr17	79660683	79660995	circ_2505	9	+	0	0	0	9
chr1	85655739	85656435	circ_2506	7	-	0	3	4	0
chr11	117052131	117053522	circ_2507	4	+	0	4	0	0
chr19	41231244	41235320	circ_2510	2	+	0	2	0	0
chr17	30773962	30807649	circ_2511	17	+	0	9	2	6
chr7	91957096	91991587	circ_2512	6	+	0	4	0	2
chr5	137527162	137537137	circ_2513	12	-	1	6	0	5
chr7	151896363	151904513	circ_2515	2	-	0	1	0	1
chr21	35122447	35138316	circ_2517	2	+	0	1	0	1
chr16	1682212	1691188	circ_2518	13	+	0	2	0	11
chr1	19644093	19644335	circ_2519	12	+	0	3	0	9
chr12	90049455	90071593	circ_2522	5	-	1	0	4	0
chr17	57808781	57851246	circ_2523	48	+	2	41	0	5
chrX	322139	322325	circ_2524	3	-	0	0	0	3
chr13	113201933	113223573	circ_2525	2	-	0	2	0	0
chr22	46594241	46594488	circ_2526	14	+	0	4	0	10
chr5	138221900	138223331	circ_2528	6	+	0	0	2	4
chr3	47087976	47108608	circ_2530	10	-	0	10	0	0
chr4	15626874	15632414	circ_2531	10	-	2	6	0	2
chr4	85800558	85819753	circ_2532	2	-	0	2	0	0
chr19	3651823	3667351	circ_2533	9	-	0	0	0	9
chr10	122637864	122649521	circ_2534	2	+	0	0	0	2
chr1	171752879	171753639	circ_2535	2	+	2	0	0	0
chrY	16733888	16813012	circ_2536	3	+	0	3	0	0
chr11	89947185	89948398	circ_2538	2	-	0	1	0	1
chr17	42188096	42195072	circ_2539	14	-	0	6	0	8
chr1	243433406	243449699	circ_2543	9	+	0	7	0	2
chr15	86207793	86228104	circ_2544	10	+	0	7	0	3
chr3	29910348	29977687	circ_2546	3	+	0	3	0	0
chr11	111914189	111922073	circ_2547	7	+	0	2	0	5
chr5	36953719	36972143	circ_2548	3	+	0	0	0	3
chr13	49765344	49772710	circ_2549	2	+	2	0	0	0
chr22	31952927	32007826	circ_2551	7	+	0	1	0	6
chr1	230390963	230401113	circ_2552	3	+	0	2	0	1
chr2	135093787	135119979	circ_2557	7	+	0	6	1	0
chr7	158528193	158536369	circ_2559	3	-	0	2	0	1
chr11	72418219	72425366	circ_2560	22	-	0	11	2	9
chr11	3723692	3724122	circ_2561	7	-	0	3	0	4
chr3	111632165	111632549	circ_2565	49	+	0	34	0	15
chr20	49218608	49219181	circ_2566	20	-	2	9	0	9
chr1	150997086	150999803	circ_2567	29	+	0	18	0	11
chr19	14512197	14515374	circ_2569	6	+	0	0	0	6
chr1	118439454	118463047	circ_2572	22	-	3	15	0	4
chr5	70798425	70808255	circ_2573	3	+	1	2	0	0
chr7	111926927	111936366	circ_2575	13	+	0	10	0	3
chr4	54011499	54011749	circ_2578	65	-	0	15	2	48
chr12	28544236	28605587	circ_2581	3	+	0	0	3	0
chr2	48555699	48556261	circ_2584	8	+	0	1	0	7
chrX	16836696	16838378	circ_2585	17	+	1	8	1	7
chr16	23635329	23641790	circ_2588	3	-	0	0	0	3
chr1	233296028	233344356	circ_2589	2	-	0	1	1	0
chr3	194180199	194182965	circ_2593	134	-	5	86	15	28
chr9	72130926	72132195	circ_2594	36	-	0	16	3	17
chr11	3723692	3726586	circ_2595	2	-	0	0	0	2
chr2	216248050	216249699	circ_2596	2	-	0	0	0	2
chr17	62567915	62602758	circ_2598	74	-	4	49	3	18
chr4	129042980	129083472	circ_2600	4	+	2	1	1	0
chr4	144449020	144449867	circ_2603	5	+	0	1	0	4
chr9	103082546	103111654	circ_2604	7	-	2	2	2	1
chr1	161816238	161833102	circ_2605	24	+	2	11	0	11
chr13	20638590	20657172	circ_2607	8	+	0	6	0	2
chr11	18579774	18596959	circ_2608	2	-	0	2	0	0
chr15	66774092	66777529	circ_2611	16	+	0	7	0	9
chr11	118635916	118651893	circ_2612	4	-	1	2	0	1
chr12	1136913	1225199	circ_2614	3	+	0	3	0	0
chr10	101714970	101716962	circ_2617	4	-	1	0	1	2
chr20	3888572	3897697	circ_2618	2	+	0	2	0	0
chr3	152132729	152150709	circ_2619	60	+	1	28	2	29
chr7	33014228	33020165	circ_2620	11	+	0	5	0	6
chr18	46284289	46343747	circ_2621	31	+	1	16	0	14
chr3	15274025	15275480	circ_2623	3	+	0	0	0	3
chr7	137536751	137552739	circ_2624	10	-	0	2	0	8
chr1	59147456	59150923	circ_2625	8	-	0	6	2	0
chrX	135318402	135322645	circ_2626	3	-	0	0	0	3
chr16	57153106	57157385	circ_2627	2	+	0	0	0	2
chr11	32948702	32956981	circ_2628	26	+	10	0	14	2
chr7	133160081	133164892	circ_2630	4	+	0	0	0	4
chrX	149783061	149787612	circ_2633	3	+	0	1	0	2
chr10	128768965	128780237	circ_2637	14	+	0	3	1	10
chr1	29010094	29018221	circ_2640	5	+	0	2	0	3
chr17	61681893	61683800	circ_2641	14	+	0	3	0	11
chr17	79577235	79589304	circ_2642	5	-	0	0	2	3
chr10	120828957	120830597	circ_2644	11	-	0	6	0	5
chrX	64743439	64752510	circ_2645	3	-	0	3	0	0
chr11	9834078	9851043	circ_2647	2	-	0	0	0	2
chr6	75974946	75977464	circ_2648	6	-	0	0	0	6
chr8	32453345	32474403	circ_2649	121	+	2	67	0	52
chr2	136399105	136403097	circ_2651	2	+	0	2	0	0
chr1	15855582	15890854	circ_2652	3	+	0	3	0	0
chr14	102349593	102360897	circ_2653	2	+	0	2	0	0
chr2	225342916	225365204	circ_2654	2	-	0	2	0	0
chr7	102039994	102047945	circ_2658	78	+	0	34	1	43
chr1	25551492	25554726	circ_2660	2	-	0	1	0	1
chr8	103339969	103357773	circ_2661	6	-	0	4	0	2
chr7	133002037	133041327	circ_2662	10	+	0	4	0	6
chr19	17291735	17295796	circ_2663	2	+	0	0	0	2
chr4	4281173	4283624	circ_2664	8	-	0	4	1	3
chr2	24962300	24975025	circ_2665	2	+	0	0	1	1
chr9	125751575	125752492	circ_2666	64	+	1	28	5	30
chr15	40998374	41021022	circ_2667	4	+	0	2	0	2
chr1	151214598	151215043	circ_2671	26	+	0	11	0	15
chr14	96986391	97000900	circ_2674	2	+	0	2	0	0
chr11	68552282	68564401	circ_2682	2	-	0	0	0	2
chr18	44660866	44662820	circ_2685	2	-	0	2	0	0
chr20	19937258	19951573	circ_2686	2	+	1	0	0	1
chr20	3542922	3546079	circ_2687	5	+	0	4	1	0
chr8	125332326	125343033	circ_2688	24	-	0	6	0	18
chr22	34000420	34022310	circ_2693	2	-	0	0	0	2
chr6	129860320	129879311	circ_2694	13	-	0	4	0	9
chr9	128083711	128094908	circ_2695	5	+	0	2	0	3
chr10	119078382	119100613	circ_2696	5	-	0	0	0	5
chr2	122145338	122159248	circ_2699	4	-	0	4	0	0
chr5	76745584	76785397	circ_2700	21	-	0	13	0	8
chr5	74706835	74722303	circ_2703	3	-	0	2	0	1
chr22	31971216	31974438	circ_2704	2	+	0	0	0	2
chr9	130427525	130444839	circ_2705	2	+	0	1	0	1
chrX	53672262	53675253	circ_2706	7	-	0	3	0	4
chr17	62574609	62577109	circ_2708	4	-	0	0	0	4
chr17	30315338	30315516	circ_2709	63	+	1	15	0	47
chr8	100443764	100454863	circ_2710	10	+	0	10	0	0
chr16	29871901	29872580	circ_2712	2	-	0	0	0	2
chr4	122071257	122075834	circ_2713	2	-	0	2	0	0
chr8	98698895	98712080	circ_2714	3	+	0	3	0	0
chr12	93219941	93246801	circ_2715	2	-	1	0	1	0
chr12	46633461	46637097	circ_2717	68	-	0	43	1	24
chr1	54252830	54254869	circ_2718	64	-	0	0	4	60
chr15	39909935	40034101	circ_2719	5	-	0	5	0	0
chr1	113119607	113126748	circ_2720	3	-	0	3	0	0
chr19	36583590	36585066	circ_2722	9	+	0	3	0	6
chr1	36306765	36307351	circ_2723	4	+	0	3	1	0
chr2	216184387	216190861	circ_2724	3	+	0	3	0	0
chr1	45223227	45226374	circ_2728	10	+	0	2	1	7
chr1	66713142	66731770	circ_2731	19	+	0	2	0	17
chr13	28748408	28752072	circ_2733	469	+	4	202	10	253
chr17	35600286	35602130	circ_2735	5	-	0	1	0	4
chr11	111625222	111626174	circ_2736	11	-	0	7	0	4
chr12	112696299	112702016	circ_2737	3	-	0	0	0	3
chr2	203921149	203942560	circ_2738	4	+	0	4	0	0
chr7	43503258	43519343	circ_2739	10	+	0	7	0	3
chr20	47592552	47592736	circ_2741	3	+	0	1	0	2
chr15	66641397	66644545	circ_2742	4	-	0	2	0	2
chr9	117800539	117804620	circ_2744	3	-	0	1	0	2
chr7	77221501	77230123	circ_2746	2	+	0	0	0	2
chr20	25394425	25397838	circ_2749	3	+	0	0	0	3
chr2	44145163	44153100	circ_2750	35	-	1	6	2	26
chr2	63605520	63667005	circ_2751	4	-	0	4	0	0
chr10	91511102	91522592	circ_2752	19	+	5	0	14	0
chr7	98507678	98508894	circ_2753	3	+	0	0	0	3
chr11	47330141	47336878	circ_2754	3	+	0	2	0	1
chr5	171544484	171583792	circ_2756	2	-	0	2	0	0
chr21	34974539	34975843	circ_2757	23	-	0	0	0	23
chr9	139281936	139282300	circ_2759	3	-	0	0	1	2
chr21	38792600	38794168	circ_2762	1593	+	27	501	48	1017
chr17	25628813	25630661	circ_2763	2	+	0	0	0	2
chr11	118638930	118651893	circ_2764	2	-	0	0	0	2
chr15	49528047	49584734	circ_2766	68	+	0	52	0	16
chr17	58342772	58372162	circ_2769	15	-	2	12	1	0
chr3	194928153	194947585	circ_2770	19	-	0	7	0	12
chr11	66288740	66291353	circ_2771	14	+	0	9	0	5
chr2	32142994	32181667	circ_2772	14	-	0	8	0	6
chr19	13934159	13936527	circ_2773	5	+	0	3	0	2
chr20	33969720	33981999	circ_2774	3	-	0	2	0	1
chr2	122120747	122125407	circ_2778	8	-	0	3	0	5
chr10	80921809	80976031	circ_2780	11	+	1	0	0	10
chr20	60920873	60922084	circ_2781	21	-	0	7	0	14
chr17	60106901	60140662	circ_2783	3	-	0	2	0	1
chr3	27363667	27394410	circ_2784	3	-	0	1	0	2
chr7	21943727	21948125	circ_2785	2	-	0	2	0	0
chr19	44012095	44015718	circ_2787	2	-	0	0	0	2
chr6	42559888	42574389	circ_2788	5	+	0	4	0	1
chr17	74734363	74772623	circ_2789	2	+	0	2	0	0
chr4	25253942	25270825	circ_2790	2	+	0	2	0	0
chr5	102201526	102203097	circ_2791	21	+	0	14	0	7
chr15	42556287	42560230	circ_2794	18	-	0	12	1	5
chr19	45368527	45377735	circ_2795	6	+	0	2	0	4
chr8	25230074	25240294	circ_2797	4	+	1	1	0	2
chr17	58372043	58422969	circ_2798	7	-	0	4	0	3
chr4	83745707	83748785	circ_2800	11	-	0	6	0	5
chr14	103934369	103958371	circ_2801	3	+	0	3	0	0
chr14	50933300	50952912	circ_2802	3	-	0	2	0	1
chr9	140458885	140470619	circ_2804	2	-	0	2	0	0
chr4	154214133	154217188	circ_2805	24	+	1	16	1	6
chr7	140434416	140454033	circ_2808	7	-	0	0	1	6
chr2	15514731	15567918	circ_2809	15	-	2	11	1	1
chr5	72182896	72184130	circ_2810	37	+	0	20	0	17
chr4	42024854	42025401	circ_2812	8	+	0	3	0	5
chr9	95018961	95022516	circ_2813	2	-	0	1	0	1
chr16	4700365	4715152	circ_2815	5	+	0	4	0	1
chr16	81050930	81053881	circ_2816	7	+	1	3	0	3
chr13	28748408	28835595	circ_2817	4	+	0	3	0	1
chr13	24380088	24384063	circ_2818	13	-	0	0	0	13
chr10	21959377	22002879	circ_2819	3	+	0	2	0	1
chr5	56152426	56161804	circ_2820	15	+	0	9	0	6
chr3	11399891	11468400	circ_2821	1093	+	17	558	23	495
chr11	62487494	62491898	circ_2823	3	-	0	0	0	3
chr15	59963381	59972507	circ_2824	17	-	0	15	2	0
chr19	1979909	1980016	circ_2826	2	+	0	1	0	1
chr18	21644103	21698196	circ_2827	14	+	0	8	1	5
chr2	218745620	218747134	circ_2828	2	-	0	0	0	2
chr5	70888752	70900295	circ_2829	66	+	0	38	0	28
chr17	62547701	62568074	circ_2830	6	-	0	3	0	3
chr12	53427589	53431406	circ_2833	2	+	0	0	0	2
chr6	25491959	25500463	circ_2834	2	+	0	0	0	2
chr2	114697535	114699936	circ_2835	16	+	0	10	1	5
chr1	151860748	151861849	circ_2838	2	-	0	2	0	0
chr9	114199219	114213835	circ_2839	3	-	0	1	0	2
chr14	81329100	81372425	circ_2840	58	-	1	24	0	33
chr12	11034815	11126320	circ_2844	5	-	0	1	0	4
chr8	25182879	25203127	circ_2845	4	+	1	3	0	0
chr3	185316199	185329533	circ_2846	3	+	0	0	0	3
chr7	5944724	5949747	circ_2847	2	+	0	2	0	0
chr1	21324093	21415706	circ_2851	4	-	0	0	0	4
chr6	17624791	17640295	circ_2854	2	-	0	1	1	0
chr16	23573945	23578390	circ_2855	7	+	0	3	0	4
chr3	169831147	169867032	circ_2856	2	-	0	0	0	2
chr21	37571367	37572799	circ_2858	2	+	0	0	0	2
chr11	35218292	35219793	circ_2861	24	+	0	2	2	20
chr10	99196947	99197507	circ_2862	57	-	2	27	0	28
chr10	106019333	106022835	circ_2863	32	+	0	11	2	19
chr12	78415526	78452895	circ_2864	6	+	1	4	0	1
chr3	48789017	48793877	circ_2865	3	-	0	3	0	0
chr17	59820373	59857762	circ_2867	24	-	3	12	0	9
chr9	17273730	17342442	circ_2868	2	+	1	1	0	0
chr6	146240483	146254314	circ_2869	11	-	0	8	0	3
chr12	30873744	30877385	circ_2871	9	-	0	1	0	8
chr16	58608512	58609033	circ_2873	21	-	0	3	1	17
chr3	31656596	31661322	circ_2875	2	+	0	0	0	2
chr3	41265511	41279567	circ_2876	7	+	0	3	0	4
chr2	230312031	230341969	circ_2877	4	-	0	3	1	0
chr1	246490502	246498776	circ_2878	74	-	0	28	2	44
chr1	151384100	151384872	circ_2879	9	-	0	3	0	6
chr1	145791060	145811443	circ_2880	2	-	0	0	0	2
chr12	105550503	105553926	circ_2881	3	+	0	3	0	0
chr21	26969613	26976247	circ_2885	9	-	0	4	1	4
chr19	13255390	13255684	circ_2886	2	-	0	0	0	2
chr7	150813879	150825771	circ_2887	13	+	0	5	0	8
chr4	170384393	170459062	circ_2888	3	-	0	0	2	1
chr7	92300739	92463004	circ_2890	3	-	0	0	0	3
chr4	47746418	47809064	circ_2891	3	-	1	2	0	0
chr14	31067688	31071337	circ_2892	27	+	0	10	0	17
chr18	43460039	43462452	circ_2893	2	-	0	1	0	1
chr21	40590077	40601362	circ_2894	7	-	0	5	1	1
chr15	81187330	81201647	circ_2896	25	+	0	20	0	5
chr15	69502654	69553668	circ_2897	10	+	0	10	0	0
chr2	29375550	29380213	circ_2898	6	+	0	3	0	3
chr22	38890634	38891051	circ_2899	3	-	0	0	0	3
chr2	214174782	214182080	circ_2900	14	+	0	0	3	11
chr17	17927937	17929730	circ_2902	4	-	0	1	0	3
chr1	155322496	155324421	circ_2905	4	-	0	3	0	1
chr10	105420529	105420872	circ_2906	2	-	0	2	0	0
chr16	88008653	88071617	circ_2908	6	+	0	6	0	0
chr5	37314299	37324209	circ_2909	2	-	0	0	0	2
chr2	135887564	135888291	circ_2910	2	+	0	0	0	2
chr7	90528605	90585132	circ_2911	2	+	0	1	0	1
chr11	85966263	85977258	circ_2912	2	+	0	0	0	2
chr17	78305805	78310178	circ_2913	6	+	0	3	1	2
chr19	1270926	1272050	circ_2914	4	+	0	4	0	0
chr14	93022095	93043822	circ_2915	50	+	0	15	0	35
chr9	118982215	118989831	circ_2917	2	+	0	2	0	0
chr2	173451005	173457776	circ_2918	7	+	0	0	0	7
chr22	42042899	42053036	circ_2919	2	+	0	1	0	1
chr10	79761954	79764646	circ_2921	11	-	0	0	0	11
chr10	127726809	127731717	circ_2922	2	-	0	0	0	2
chr11	102221574	102239279	circ_2926	13	+	0	7	0	6
chr20	36665860	36687922	circ_2927	3	+	0	3	0	0
chr17	25628813	25636298	circ_2929	2	+	0	0	0	2
chr14	31112521	31122794	circ_2930	5	+	0	3	0	2
chr17	57109256	57134415	circ_2931	2	-	0	2	0	0
chrX	135301556	135303122	circ_2933	3	-	0	2	0	1
chr13	33327469	33330094	circ_2936	2	+	0	2	0	0
chrX	71681853	71710856	circ_2937	3	-	0	0	0	3
chr2	62099216	62110683	circ_2939	6	-	0	6	0	0
chr13	52992126	53000201	circ_2940	21	-	0	5	0	16
chr1	213341200	213405598	circ_2942	2	+	0	2	0	0
chr17	35827557	35831241	circ_2944	3	+	0	0	0	3
chr1	224423979	224424284	circ_2950	2	-	0	0	0	2
chr13	111329320	111353902	circ_2952	4	-	0	0	0	4
chr6	82904195	82911199	circ_2953	2	-	0	0	0	2
chr3	119720892	119721086	circ_2954	43	-	0	6	3	34
chrY	1447214	1447705	circ_2956	11	-	0	7	0	4
chr7	75692832	75695724	circ_2957	2	+	0	0	0	2
chr11	76237505	76239510	circ_2958	10	+	0	5	0	5
chr1	165648678	165664634	circ_2960	10	-	1	4	0	5
chr4	88940609	88989213	circ_2961	3	+	0	3	0	0
chr1	47725960	47726211	circ_2962	29	-	0	8	1	20
chr4	20706088	20729020	circ_2963	3	+	0	1	0	2
chr3	43602711	43616356	circ_2964	4	-	0	2	0	2
chr2	136626180	136627931	circ_2965	2	-	0	2	0	0
chr1	114280731	114301355	circ_2966	2	-	0	0	0	2
chr10	124151818	124172561	circ_2967	4	+	0	3	0	1
chr1	211526580	211529810	circ_2969	11	+	0	3	0	8
chr5	112336780	112337371	circ_2971	14	+	0	4	4	6
chr16	11118677	11154879	circ_2974	2	+	0	2	0	0
chr11	68334481	68350597	circ_2975	6	+	3	2	0	1
chr5	38510565	38530768	circ_2976	4	-	0	2	2	0
chr1	153635690	153636950	circ_2977	9	-	0	2	0	7
chr1	42693553	42776781	circ_2978	9	-	0	5	0	4
chr19	11289020	11289396	circ_2979	184	-	1	75	0	108
chr10	34636892	34673182	circ_2980	2	-	0	2	0	0
chr12	27132716	27133579	circ_2981	2	-	0	0	0	2
chr3	15776916	15836813	circ_2984	2	-	0	1	0	1
chr19	10254441	10254663	circ_2987	35	-	0	4	0	31
chr14	76173360	76187046	circ_2988	7	+	2	3	0	2
chr2	231624673	231678829	circ_2989	3	+	0	3	0	0
chr6	17665469	17669259	circ_2990	112	-	0	36	0	76
chr2	234343025	234347025	circ_2991	16	+	0	8	0	8
chr15	66807863	66813543	circ_2992	2	+	0	0	0	2
chr1	22062938	22084276	circ_2993	2	-	0	2	0	0
chr7	148529725	148544397	circ_2994	87	-	0	32	4	51
chr19	33108494	33113525	circ_2996	35	-	1	11	0	23
chr11	73914772	73936301	circ_2997	2	+	0	0	0	2
chr6	147581750	147599340	circ_2999	19	+	3	7	0	9
chr14	101448840	101464448	circ_3001	7	+	0	5	0	2
chr6	73843143	73879577	circ_3002	13	+	0	4	1	8
chr6	108227651	108234631	circ_3004	2	-	0	2	0	0
chr10	135209216	135209771	circ_3006	8	+	0	0	0	8
chr10	128859931	128926028	circ_3007	66	+	2	39	0	25
chr2	160572191	160585686	circ_3008	26	+	0	7	0	19
chr16	18852886	18856973	circ_3009	93	-	1	52	2	38
chr16	70500784	70505255	circ_3010	5	+	0	4	0	1
chr9	3898690	4125941	circ_3012	3	-	0	2	0	1
chr17	74763467	74772623	circ_3015	33	+	0	20	0	13
chr14	56128239	56130759	circ_3016	2	+	0	1	0	1
chr8	124243539	124251384	circ_3017	49	-	4	25	0	20
chr14	58740696	58740853	circ_3018	3	-	0	3	0	0
chr1	236175220	236205592	circ_3019	3	-	0	1	0	2
chr5	76760585	76785397	circ_3021	2	-	0	0	0	2
chr6	111672878	111678328	circ_3024	2	-	0	2	0	0
chr19	45211132	45211459	circ_3025	48	+	1	44	0	3
chr9	20413718	20414423	circ_3026	3	-	0	0	0	3
chr13	21361103	21362755	circ_3029	2	-	0	2	0	0
chr17	45741524	45758035	circ_3031	3	+	0	3	0	0
chr9	117143339	117143726	circ_3032	6	-	0	2	0	4
chr4	140263979	140265493	circ_3035	4	+	0	2	0	2
chr15	79748439	79750787	circ_3036	8	+	0	8	0	0
chr2	105959304	105959680	circ_3038	6	+	0	3	0	3
chr4	13462322	13481150	circ_3039	13	-	0	7	0	6
chr14	50298768	50301167	circ_3040	8	-	0	8	0	0
chr12	2659108	2676960	circ_3042	5	+	0	1	0	4
chr9	137622081	137622321	circ_3045	2	+	0	1	0	1
chr4	185631225	185646216	circ_3047	3	-	0	3	0	0
chr9	140437093	140438267	circ_3048	2	-	0	0	0	2
chr1	176104145	176118210	circ_3051	6	-	0	2	0	4
chr5	65457936	65458420	circ_3052	6	+	0	2	0	4
chr20	42788257	42789047	circ_3053	13	-	0	4	0	9
chr1	109525230	109554340	circ_3055	4	-	0	2	1	1
chr1	205689628	205698749	circ_3056	3	-	0	1	2	0
chr12	12332743	12356334	circ_3057	2	-	0	2	0	0
chr1	193202122	193205486	circ_3058	32	+	1	5	2	24
chr21	30677524	30693835	circ_3059	6	+	0	0	0	6
chr8	141828375	141889736	circ_3063	42	-	0	27	0	15
chr3	171969049	171969331	circ_3064	7	+	0	3	0	4
chr22	43236949	43243638	circ_3065	11	-	0	2	0	9
chr8	120628504	120629803	circ_3066	7	-	0	4	0	3
chr3	48462073	48462365	circ_3067	2	-	0	0	0	2
chr2	105984026	106002997	circ_3068	9	-	1	7	0	1
chr1	244587254	244601070	circ_3069	2	-	0	0	0	2
chr16	74382764	74384636	circ_3071	20	-	0	7	0	13
chr13	25049609	25052414	circ_3072	4	-	1	2	1	0
chr22	29120964	29130715	circ_3076	5	-	0	3	0	2
chr9	101891136	101907170	circ_3077	2	+	0	0	0	2
chr12	124832370	124841352	circ_3082	11	-	0	8	0	3
chr11	122646926	122660016	circ_3083	24	+	1	11	0	12
chr11	34093272	34098189	circ_3085	100	+	3	79	5	13
chr12	121690463	121691275	circ_3086	2	-	0	0	0	2
chr19	13470419	13482593	circ_3087	7	-	0	3	0	4
chr14	102904358	102931626	circ_3095	3	+	0	0	0	3
chr7	156619298	156619438	circ_3097	2	-	0	0	0	2
chr3	119562101	119631657	circ_3098	2	-	0	2	0	0
chr5	159462146	159463810	circ_3099	3	+	0	0	0	3
chr4	106307723	106320321	circ_3100	2	-	0	0	2	0
chr1	70758070	70779473	circ_3103	11	-	0	11	0	0
chr12	3103903	3131183	circ_3104	18	+	0	12	1	5
chr6	44917779	45333038	circ_3105	4	-	0	2	0	2
chr1	28120043	28138779	circ_3107	6	+	0	1	0	5
chr7	6472467	6476164	circ_3109	143	-	0	65	5	73
chr3	12650264	12650834	circ_3110	7	-	0	3	0	4
chr13	20638590	20657916	circ_3112	4	+	0	2	2	0
chr13	114778617	114782827	circ_3113	2	-	0	1	0	1
chr10	118451861	118466796	circ_3115	4	-	0	1	0	3
chr16	14947323	14951512	circ_3117	2	+	0	0	0	2
chr3	169831147	169854453	circ_3118	2	-	0	2	0	0
chr7	128607333	128615989	circ_3119	2	-	0	0	0	2
chr10	82264483	82267130	circ_3120	10	+	0	0	2	8
chr2	241528759	241531567	circ_3122	3	+	0	3	0	0
chr13	52277731	52301926	circ_3123	5	+	0	2	0	3
chr9	36056906	36066867	circ_3124	2	+	0	2	0	0
chr8	1857460	1882108	circ_3125	2	+	0	0	0	2
chr1	36288462	36292436	circ_3127	12	+	0	4	0	8
chr15	100185765	100215663	circ_3130	6	+	2	3	1	0
chr4	71888083	71892472	circ_3131	2	+	0	0	0	2
chr11	123484162	123485543	circ_3132	3	+	0	0	0	3
chr22	42271340	42290941	circ_3134	2	+	0	0	0	2
chr11	12901254	12923660	circ_3135	8	+	0	3	1	4
chr11	108106396	108119829	circ_3136	8	+	0	8	0	0
chr1	61818121	61849037	circ_3140	3	+	0	1	0	2
chr9	137619111	137630654	circ_3143	16	+	0	13	0	3
chr19	37253206	37253577	circ_3144	3	-	0	0	0	3
chr2	240158288	240274613	circ_3145	24	-	0	10	0	14
chr2	61710091	61717911	circ_3146	100	-	2	61	8	29
chr13	42742575	42761284	circ_3147	2	+	0	1	0	1
chr1	78195544	78205102	circ_3148	5	-	0	2	3	0
chr11	117023156	117034608	circ_3152	234	+	7	136	11	80
chr12	11180999	11199787	circ_3153	43	-	0	20	0	23
chr16	57100445	57108595	circ_3154	4	+	0	2	0	2
chr18	21698088	21705514	circ_3155	4	+	0	0	0	4
chr2	58350235	58373609	circ_3156	5	+	0	2	0	3
chr2	152293340	152300223	circ_3157	3	+	0	3	0	0
chr11	77394754	77404656	circ_3158	136	-	2	47	3	84
chr6	144747422	144750877	circ_3159	4	+	0	2	0	2
chr17	44127898	44145033	circ_3160	16	-	0	9	0	7
chr1	151630710	151634746	circ_3161	3	+	0	3	0	0
chr7	131060182	131073731	circ_3163	7	+	1	0	6	0
chr3	44986659	45000952	circ_3164	36	-	0	13	0	23
chr10	127413886	127414407	circ_3165	3	+	0	1	0	2
chr4	79799887	79808438	circ_3166	5	+	0	0	0	5
chr15	66727364	66729230	circ_3167	83	+	0	40	2	41
chr22	44127578	44131873	circ_3173	2	-	0	0	0	2
chr1	70650467	70654956	circ_3175	19	-	0	8	1	10
chr12	118472790	118473129	circ_3177	6	-	0	0	0	6
chr17	78197050	78201759	circ_3178	2	+	0	1	0	1
chr4	24836569	24839894	circ_3179	3	-	0	0	0	3
chr1	205128674	205129398	circ_3180	2	-	0	2	0	0
chr1	8525984	8601377	circ_3181	5	-	1	4	0	0
chr9	86292641	86293514	circ_3182	443	-	5	207	6	225
chr18	48584494	48586286	circ_3183	38	+	0	13	0	25
chr1	115272878	115275437	circ_3184	4	-	0	2	0	2
chr15	60648117	60674640	circ_3185	10	-	0	3	0	7
chr16	4718265	4727573	circ_3186	3	+	0	0	0	3
chr8	141810557	141900868	circ_3187	62	-	2	47	1	12
chr15	50330964	50339661	circ_3189	3	-	0	3	0	0
chr13	41890981	41894960	circ_3190	13	+	0	8	2	3
chr9	127300370	127302466	circ_3191	8	-	0	2	0	6
chr1	204082042	204092932	circ_3192	12	+	1	5	0	6
chr2	46203567	46313501	circ_3194	4	+	0	3	1	0
chr10	105371337	105386959	circ_3196	27	-	0	13	0	14
chr12	50059614	50062337	circ_3198	39	-	0	10	2	27
chr2	61722589	61726048	circ_3202	36	-	2	28	0	6
chr1	179989083	179990144	circ_3204	4	+	0	3	1	0
chr10	69692353	69773943	circ_3205	5	-	0	3	2	0
chr3	124044826	124053342	circ_3207	4	+	0	2	0	2
chr9	5762540	5765798	circ_3210	2	+	0	1	1	0
chr1	86554856	86581061	circ_3211	2	-	0	0	0	2
chr1	150202905	150204264	circ_3212	81	-	0	23	6	52
chr2	27820933	27830906	circ_3213	7	+	0	6	0	1
chr10	5808456	5810347	circ_3214	3	-	0	0	0	3
chr15	22862934	22870003	circ_3215	2	+	0	2	0	0
chr8	145758509	145759586	circ_3216	2	-	0	0	0	2
chr22	41525893	41527637	circ_3217	2	+	0	1	0	1
chr6	80910650	80912929	circ_3219	9	+	0	0	0	9
chr12	99042096	99043462	circ_3220	11	+	1	9	0	1
chr9	127915811	127920661	circ_3223	3	-	0	3	0	0
chr9	100837851	100840629	circ_3224	18	+	0	9	0	9
chr2	242265407	242287606	circ_3226	4	+	0	0	0	4
chr9	131760429	131762084	circ_3227	2	+	0	1	0	1
chr11	46329366	46334470	circ_3228	4	+	0	4	0	0
chr7	6085701	6089676	circ_3229	22	-	1	10	4	7
chr14	67812484	67817407	circ_3230	4	-	0	3	0	1
chr1	32381495	32385259	circ_3232	688	-	44	460	50	134
chr2	27706155	27707133	circ_3233	6	-	0	4	0	2
chr3	136162128	136221621	circ_3234	6	-	1	5	0	0
chr15	31200320	31206294	circ_3236	12	+	1	6	1	4
chr4	144380537	144387378	circ_3237	3	+	1	2	0	0
chr1	151611363	151611595	circ_3238	89	+	1	16	4	68
chr9	19296005	19316837	circ_3239	2	+	0	0	0	2
chr3	125032151	125050082	circ_3243	720	-	8	389	16	307
chr3	33161835	33174192	circ_3245	3	+	0	1	0	2
chr22	41738532	41739580	circ_3246	316	+	3	124	2	187
chr3	196454793	196457963	circ_3247	2	+	0	0	0	2
chr3	61967381	62153837	circ_3249	2	+	0	2	0	0
chr18	45391429	45396935	circ_3253	86	-	1	52	6	27
[truncated: 35,401 more rows]
