# Supplementary material for: Improved circRNA Identification by Combining Prediction Algorithms
Source: Front Cell Dev Biol. 2018 Mar 5;6:20. doi: 10.3389/fcell.2018.00020 (PMC5844931; doi:10.3389/fcell.2018.00020)
Supplement: Supplementary file 2 [file Presentation2.ZIP › Pre-processed/circRNA_finder.bed]

#chrom	start	end	name	score	strand	SRR444655/s_filteredJunctions.bed_circReads	SRR444974/s_filteredJunctions.bed_circReads	SRR444975/s_filteredJunctions.bed_circReads	SRR445016/s_filteredJunctions.bed_circReads
chr19	58772217	58775042	circ_1	5	X	0	4	0	1
chr2	10784446	10811816	circ_2	8	X	0	2	0	6
chr5	36225359	36227667	circ_3	1	X	0	1	0	0
chr3	171969050	171979873	circ_4	43	X	0	28	0	15
chr7	134881935	134882744	circ_5	1	X	0	1	0	0
chr7	135304171	135315218	circ_6	1	X	0	0	0	1
chr3	44986660	44995498	circ_7	1	X	0	0	0	1
chr8	145000952	145001503	circ_8	1	X	0	1	0	0
chr10	74475520	74502031	circ_9	2	X	0	0	0	2
chr12	51639799	51640615	circ_10	6	X	0	2	0	4
chr2	203075458	203084829	circ_11	3	X	0	0	0	3
chr12	104705068	104713363	circ_12	1	X	0	0	0	1
chr17	27240897	27266595	circ_13	1	X	0	1	0	0
chr12	7684772	7684907	circ_14	1	X	0	0	0	1
chr2	55489452	55491001	circ_15	3	X	0	2	0	1
chr14	103470265	103478525	circ_16	74	X	1	15	0	58
chr22	46509122	46509448	circ_17	1	X	0	0	0	1
chr3	136076562	136085924	circ_18	1	X	0	1	0	0
chr11	32608558	32611187	circ_19	2	X	0	0	0	2
chr11	108586606	108594189	circ_20	9	X	0	6	0	3
chr5	14678790	14693203	circ_21	5	X	0	4	0	1
chr5	132400672	132412590	circ_22	17	X	0	13	2	2
chr4	83791478	83796975	circ_23	4	X	0	2	0	2
chr12	20769164	20787990	circ_24	1	X	0	1	0	0
chr20	37055062	37059755	circ_25	1	X	0	0	1	0
chr15	35388727	35410555	circ_26	3	X	0	0	0	3
chr12	3015380	3018746	circ_27	1	X	0	0	0	1
chr7	74217639	74225486	circ_28	1	X	1	0	0	0
chr10	70407912	70441245	circ_29	1	X	0	1	0	0
chr2	36586047	36668643	circ_30	1	X	0	0	0	1
chr6	73526615	73526732	circ_31	2	X	0	0	0	2
chr3	37136283	37196215	circ_32	1	X	0	1	0	0
chr17	38613460	38613608	circ_33	2	X	0	2	0	0
chr7	74004180	74005346	circ_34	9	X	0	5	0	4
chr19	44041524	44041694	circ_35	1	X	0	0	0	1
chr16	84738346	84753697	circ_36	1	X	0	1	0	0
chr11	1249890	1250012	circ_37	1	X	0	0	0	1
chr19	50347573	50348149	circ_38	20	X	0	10	0	10
chr5	68565034	68574175	circ_39	1	X	0	1	0	0
chr5	90669501	90674592	circ_40	1	X	0	0	0	1
chr22	41173044	41195087	circ_41	3	X	0	3	0	0
chr21	38858769	38865465	circ_42	1	X	0	0	0	1
chr22	20891404	20921104	circ_43	1	X	0	0	0	1
chr1	52747333	52761649	circ_44	1	X	0	0	0	1
chr15	40998375	41001314	circ_45	4	X	0	0	0	4
chr7	141255253	141315365	circ_46	1	X	0	1	0	0
chr20	58514440	58514534	circ_47	1	X	0	1	0	0
chr3	196214270	196215554	circ_48	8	X	0	5	0	3
chr15	35492195	35492292	circ_49	1	X	0	0	0	1
chr1	247362662	247363495	circ_50	1	X	0	0	0	1
chr1	93592789	93595005	circ_51	7	X	0	0	0	7
chr1	205126401	205133083	circ_52	1	X	0	1	0	0
chr11	977095	988689	circ_53	2	X	0	0	0	2
chr2	32800223	32800433	circ_54	2	X	0	0	0	2
chr19	53384537	53384620	circ_55	1	X	0	0	1	0
chr4	22390711	22394313	circ_56	2	X	0	0	0	2
chr10	69715451	69717674	circ_57	1	X	0	0	1	0
chr12	125298748	125302253	circ_58	3	X	0	1	0	2
chrX	153609459	153609590	circ_59	1	X	0	0	0	1
chr8	126111696	126114388	circ_60	1	X	0	0	0	1
chr10	94688096	94715471	circ_61	1	X	1	0	0	0
chr6	144086398	144145060	circ_62	1	X	1	0	0	0
chr12	125431894	125438757	circ_63	1	X	0	0	0	1
chr7	7249058	7254870	circ_64	1	X	0	0	0	1
chr13	100982815	100993847	circ_65	2	X	0	1	0	1
chr20	35864983	35869894	circ_66	1	X	0	1	0	0
chr1	15855583	15873366	circ_67	1	X	0	0	0	1
chr16	10745205	10745325	circ_68	1	X	0	0	0	1
chr10	69961586	69966660	circ_69	2	X	0	1	0	1
chr9	140705913	140712590	circ_70	22	X	2	12	1	7
chrX	128940290	128945485	circ_71	1	X	0	0	0	1
chr6	13741168	13741550	circ_72	1	X	0	1	0	0
chrX	2161064	2209644	circ_73	3	X	0	0	0	3
chr9	94790922	94791628	circ_74	1	X	0	0	0	1
chr9	108467878	108510471	circ_75	4	X	0	4	0	0
chr12	56105847	56121123	circ_76	1	X	0	1	0	0
chr19	37209850	37211463	circ_77	1	X	0	0	1	0
chr1	59137542	59150923	circ_78	2	X	1	1	0	0
chr9	96392252	96398807	circ_79	11	X	0	2	0	9
chr17	2568666	2579900	circ_80	5	X	0	2	2	1
chr2	70280863	70283042	circ_81	1	X	0	0	0	1
chr18	66956327	66962795	circ_82	1	X	0	1	0	0
chr14	31596991	31598513	circ_83	2	X	0	1	0	1
chr12	72013706	72014095	circ_84	1	X	0	1	0	0
chr6	73965187	73965406	circ_85	1	X	0	0	1	0
chr9	13224373	13276770	circ_86	1	X	0	0	0	1
chr15	25620612	25654354	circ_87	1	X	0	1	0	0
chr10	74474869	74475660	circ_88	33	X	0	3	0	30
chr21	11031757	11031898	circ_89	1	X	0	0	1	0
chr4	151765252	151765931	circ_90	1	X	0	1	0	0
chr12	118809816	118809957	circ_91	1	X	0	0	0	1
chr22	40673081	40681774	circ_92	7	X	1	4	0	2
chr17	16330036	16332296	circ_93	1	X	0	0	0	1
chr8	97263134	97270928	circ_94	1	X	0	1	0	0
chr7	33185881	33217203	circ_95	3	X	0	3	0	0
chr17	29170931	29171934	circ_96	2	X	0	1	1	0
chr10	109800119	109830384	circ_97	5	X	0	0	3	2
chr5	137750821	137761271	circ_98	2	X	0	2	0	0
chr4	174271837	174272637	circ_99	1	X	0	1	0	0
chr7	106012102	106053667	circ_100	4	X	0	2	0	2
chr8	37734627	37735069	circ_101	8	X	0	2	0	6
chr17	1001029	1003975	circ_102	1	X	0	0	0	1
chr13	114913650	114914330	circ_103	3	X	0	3	0	0
chr3	186272043	186276361	circ_104	1	X	0	1	0	0
chr5	14492676	14502766	circ_105	2	X	0	0	1	1
chr10	110117144	110157018	circ_106	1	X	0	0	0	1
chr5	122272429	122318790	circ_107	1	X	0	1	0	0
chr17	45360720	45362061	circ_108	3	X	0	2	0	1
chr10	120867460	120879964	circ_109	2	X	0	1	0	1
chr3	5231927	5259044	circ_110	1	X	0	1	0	0
chr3	195685883	195686957	circ_111	27	X	2	14	3	8
chr7	148863250	148864022	circ_112	2	X	0	2	0	0
chr16	71690474	71698002	circ_113	2	X	0	2	0	0
chr14	76633006	76643033	circ_114	2	X	0	1	0	1
chr10	81179035	81192514	circ_115	1	X	0	0	0	1
chr20	25319863	25322732	circ_116	1	X	0	0	0	1
chr3	170424320	170426007	circ_117	1	X	0	1	0	0
chr2	187500809	187506315	circ_118	1	X	0	0	1	0
chr21	44282392	44296877	circ_119	5	X	0	1	0	4
chrX	70775804	70779527	circ_120	1	X	0	1	0	0
chr11	85195089	85195276	circ_121	1	X	0	1	0	0
chr3	107765697	107765782	circ_122	1	X	0	0	1	0
chr1	20063865	20120141	circ_123	2	X	0	1	0	1
chr1	235643370	235658138	circ_124	27	X	0	12	1	14
chr15	75335782	75341062	circ_125	1	X	0	0	0	1
chr8	61496767	61504528	circ_126	15	X	0	8	3	4
chr12	85677350	85677654	circ_127	1	X	0	0	0	1
chr6	5368783	5404934	circ_128	4	X	0	1	1	2
chr2	223478530	223489494	circ_129	1	X	0	1	0	0
chr8	128944592	128949637	circ_130	1	X	0	1	0	0
chr1	21582440	21586885	circ_131	2	X	0	1	0	1
chr1	235505023	235506198	circ_132	3	X	0	3	0	0
chr3	194154501	194175121	circ_133	3	X	2	1	0	0
chr7	77841670	77894192	circ_134	2	X	0	0	0	2
chr12	120270575	120288079	circ_135	3	X	0	2	1	0
chr2	128855003	128880820	circ_136	1	X	0	0	0	1
chr9	6830674	6893232	circ_137	1	X	0	1	0	0
chr3	183580541	183585848	circ_138	4	X	1	2	0	1
chr16	30087360	30087796	circ_139	1	X	0	1	0	0
chr3	38258164	38262293	circ_140	1	X	0	0	0	1
chr8	132765962	132782762	circ_141	1	X	0	0	0	1
chr3	195404598	195415668	circ_142	1	X	0	0	0	1
chr22	31583033	31583256	circ_143	1	X	0	0	0	1
chr12	121690464	121708748	circ_144	1	X	0	1	0	0
chr14	101402109	101417831	circ_145	4	X	0	0	0	4
chr21	37661054	37664531	circ_146	4	X	0	1	0	3
chr17	88172	97076	circ_147	1	X	0	0	0	1
chr14	57740427	57741607	circ_148	1	X	0	1	0	0
chr5	179136874	179143295	circ_149	4	X	0	2	0	2
chr1	144892501	144906196	circ_150	1	X	0	1	0	0
chr1	65131740	65141666	circ_151	15	X	0	6	0	9
chr6	15354292	15374483	circ_152	1	X	0	0	0	1
chr1	235613555	235647831	circ_153	1	X	0	0	0	1
chr8	124798735	124801985	circ_154	2	X	0	0	0	2
chr1	54502283	54513045	circ_155	5	X	0	4	0	1
chr8	12956856	12960362	circ_156	3	X	0	2	0	1
chr1	33276192	33276658	circ_157	30	X	0	6	0	24
chr5	170455876	170461984	circ_158	1	X	0	1	0	0
chr1	41466701	41467926	circ_159	3	X	0	0	0	3
chr5	37213661	37224435	circ_160	1	X	0	0	0	1
chr2	120567413	120569999	circ_161	2	X	0	0	0	2
chr10	31644073	31678624	circ_162	8	X	1	4	1	2
chr2	179400459	179402418	circ_163	2	X	0	0	0	2
chr16	70298861	70302282	circ_164	1	X	0	1	0	0
chr4	99214559	99273752	circ_165	3	X	0	1	0	2
chr12	19406874	19418784	circ_166	2	X	0	1	0	1
chr19	52856935	52857632	circ_167	2	X	0	1	0	1
chr1	243299445	243303409	circ_168	1	X	0	1	0	0
chr3	61871641	61872322	circ_169	1	X	0	0	0	1
chr9	13205035	13206098	circ_170	2	X	0	2	0	0
chr19	50091550	50091727	circ_171	1	X	0	0	0	1
chr11	201561	205667	circ_172	3	X	0	0	0	3
chrX	20258687	20260076	circ_173	1	X	0	0	1	0
chr7	130737184	130748785	circ_174	2	X	0	1	0	1
chr16	3807289	3808973	circ_175	1	X	0	1	0	0
chr13	111857636	111920017	circ_176	2	X	0	2	0	0
chr9	88648197	88661487	circ_177	1	X	0	1	0	0
chr19	3983829	3983935	circ_178	1	X	1	0	0	0
chr2	219204506	219204864	circ_179	3	X	0	1	0	2
chr7	36320724	36336796	circ_180	6	X	1	2	0	3
chrY	15435435	15448215	circ_181	2	X	0	2	0	0
chr11	86778736	86802437	circ_182	31	X	0	11	3	17
chr8	25298093	25307997	circ_183	1	X	0	1	0	0
chr15	40096696	40099459	circ_184	3	X	0	2	0	1
chr9	126772034	126772165	circ_185	2	X	0	0	0	2
chr7	24659671	24720139	circ_186	1	X	0	1	0	0
chr5	120294448	120294953	circ_187	1	X	0	0	0	1
chr3	171330069	171426628	circ_188	1	X	0	1	0	0
chr13	114157811	114188555	circ_189	2	X	0	1	0	1
chr6	153720053	153726896	circ_190	1	X	0	1	0	0
chr16	19627436	19640075	circ_191	1	X	0	0	0	1
chr16	74372343	74387808	circ_192	1	X	0	1	0	0
chrM	8928	9102	circ_193	1	X	0	0	1	0
chr10	103751722	103766390	circ_194	1	X	0	0	0	1
chr15	55663991	55681631	circ_195	1	X	0	1	0	0
chr8	100396436	100454863	circ_196	1	X	0	0	0	1
chr7	91755567	91756945	circ_197	3	X	0	1	0	2
chr20	50234029	50245611	circ_198	5	X	0	3	0	2
chr13	56522746	56522863	circ_199	1	X	0	0	0	1
chr15	68503601	68510988	circ_200	1	X	0	0	0	1
chr13	36886282	36910495	circ_201	1	X	0	1	0	0
chr13	99061592	99093090	circ_202	1	X	0	0	1	0
chr13	33680895	33701683	circ_203	2	X	1	0	0	1
chr8	1871130	1882108	circ_204	1	X	0	0	1	0
chr9	71842681	71852052	circ_205	1	X	0	1	0	0
chr2	120702657	120712899	circ_206	1	X	0	1	0	0
chr2	230683080	230705643	circ_207	3	X	0	1	1	1
chr2	9989502	10022934	circ_208	1	X	0	0	0	1
chr16	1774558	1779579	circ_209	14	X	0	4	1	9
chr2	27861077	27865386	circ_210	3	X	1	0	0	2
chr3	132294616	132298402	circ_211	5	X	0	4	0	1
chr2	204864241	204864392	circ_212	2	X	0	0	0	2
chr17	49048068	49067233	circ_213	1	X	0	1	0	0
chr4	103635595	103651893	circ_214	2	X	0	0	2	0
chr7	98487958	98491504	circ_215	1	X	0	0	0	1
chr17	79580344	79596831	circ_216	10	X	0	1	0	9
chr20	45918931	45927691	circ_217	5	X	0	0	0	5
chr11	102033187	102080295	circ_218	1	X	0	0	0	1
chr3	152132730	152150709	circ_219	25	X	1	11	1	12
chr6	29763283	29763754	circ_220	1	X	0	0	0	1
chr19	41128306	41133762	circ_221	1	X	0	1	0	0
chr7	104707174	104731761	circ_222	1	X	0	0	1	0
chr17	15501846	15510997	circ_223	1	X	0	1	0	0
chr14	101416739	101438683	circ_224	1	X	1	0	0	0
chr1	62976248	63018572	circ_225	1	X	0	1	0	0
chr2	128528352	128528578	circ_226	1	X	0	0	0	1
chr18	12840115	12842791	circ_227	1	X	0	1	0	0
chr9	125634488	125635595	circ_228	1	X	0	0	0	1
chr19	14299126	14299346	circ_229	1	X	0	0	0	1
chr6	167435897	167447459	circ_230	17	X	0	8	2	7
chr3	176816254	176847460	circ_231	1	X	0	0	0	1
chr2	133402674	133403971	circ_232	1	X	0	1	0	0
chr22	29727776	29727874	circ_233	2	X	0	0	2	0
chr4	143350326	143389208	circ_234	1	X	0	1	0	0
chr5	131656558	131658048	circ_235	1	X	0	0	1	0
chr7	66313476	66328680	circ_236	1	X	0	1	0	0
chr12	56510584	56510721	circ_237	1	X	0	1	0	0
chr13	113485689	113496693	circ_238	1	X	0	0	0	1
chr9	97685433	97685564	circ_239	1	X	0	0	0	1
chrY	21749096	21751498	circ_240	1	X	0	1	0	0
chr4	87556405	87622954	circ_241	2	X	0	2	0	0
chr3	77769601	77769717	circ_242	1	X	0	0	0	1
chr20	62559688	62563087	circ_243	2	X	0	2	0	0
chr9	113611987	113614180	circ_244	2	X	0	1	0	1
chr15	57119722	57142384	circ_245	1	X	0	1	0	0
chr10	76924403	76928416	circ_246	1	X	0	0	0	1
chr6	13053597	13090429	circ_247	1	X	1	0	0	0
chr16	23480207	23498111	circ_248	1	X	0	1	0	0
chr5	10405670	10417516	circ_249	1	X	0	1	0	0
chrX	22129585	22208619	circ_250	2	X	0	0	0	2
chr15	69345646	69345798	circ_251	1	X	0	0	0	1
chr10	38301226	38306314	circ_252	1	X	0	0	0	1
chr15	99263544	99264259	circ_253	1	X	0	1	0	0
chr16	4455492	4463405	circ_254	5	X	0	4	0	1
chr1	155026790	155026982	circ_255	1	X	0	0	0	1
chr1	213290659	213309256	circ_256	1	X	0	0	0	1
chr1	32488190	32498935	circ_257	1	X	0	0	0	1
chr5	94134718	94208946	circ_258	1	X	0	1	0	0
chr8	74370912	74440039	circ_259	1	X	0	0	0	1
chr18	38955420	38988405	circ_260	1	X	0	0	0	1
chr16	19067864	19070816	circ_261	1	X	0	1	0	0
chr17	8166646	8166773	circ_262	1	X	0	1	0	0
chr15	93489051	93492306	circ_263	1	X	0	0	0	1
chr1	27662432	27662626	circ_264	1	X	0	0	0	1
chr10	32740520	32770710	circ_265	3	X	1	2	0	0
chr9	111798486	111826847	circ_266	1	X	0	0	0	1
chr4	114142220	114142366	circ_267	1	X	0	0	0	1
chr11	66120275	66120454	circ_268	3	X	0	0	0	3
chr7	77378741	77379381	circ_269	1	X	0	0	1	0
chr12	27075549	27081838	circ_270	1	X	0	0	0	1
chrX	110963323	110978350	circ_271	1	X	0	0	1	0
chr16	65032465	65038944	circ_272	1	X	0	0	0	1
chr12	42787372	42792796	circ_273	2	X	0	1	0	1
chr4	26364068	26369522	circ_274	1	X	0	0	0	1
chr6	56479154	56495181	circ_275	1	X	1	0	0	0
chr17	41197679	41209152	circ_276	6	X	0	2	0	4
chr14	92555074	92562481	circ_277	3	X	0	2	0	1
chr17	17769610	17810845	circ_278	1	X	0	0	0	1
chr15	67519239	67529158	circ_279	8	X	0	3	1	4
chr15	58517813	58534194	circ_280	1	X	0	1	0	0
chr7	1524734	1527593	circ_281	1	X	0	0	0	1
chr8	25240190	25249496	circ_282	1	X	0	0	0	1
chr3	52721262	52725087	circ_283	1	X	0	1	0	0
chr5	56479624	56510020	circ_284	1	X	0	0	0	1
chr10	11543100	11569566	circ_285	1	X	0	1	0	0
chr2	96525609	96542257	circ_286	1	X	1	0	0	0
chr9	131770618	131770777	circ_287	1	X	0	1	0	0
chr2	10794607	10808849	circ_288	1	X	0	1	0	0
chr3	63898264	63938159	circ_289	11	X	0	5	0	6
chr13	28748064	28748530	circ_290	1	X	0	0	0	1
chr9	4833964	4834265	circ_291	3	X	0	0	0	3
chr1	231954075	231954263	circ_292	3	X	0	2	0	1
chr5	61690311	61694708	circ_293	1	X	0	0	0	1
chr4	887165	898567	circ_294	3	X	0	3	0	0
chr6	157206418	157256710	circ_295	1	X	0	1	0	0
chr18	77081103	77082555	circ_296	1	X	0	0	0	1
chr1	160259927	160269054	circ_297	1	X	0	1	0	0
chr6	37426446	37429878	circ_298	1	X	0	0	0	1
chr1	16778333	16785768	circ_299	3	X	0	0	0	3
chr2	200173483	200193633	circ_300	13	X	0	2	0	11
chr17	11968258	11969522	circ_301	1	X	0	0	0	1
chr2	96950356	96950917	circ_302	1	X	0	1	0	0
chr7	26233195	26233299	circ_303	1	X	1	0	0	0
chr15	75434673	75434807	circ_304	1	X	0	0	0	1
chr22	24431892	24434909	circ_305	14	X	0	7	0	7
chr17	42163940	42165844	circ_306	1	X	0	0	0	1
chr10	31749966	31791437	circ_307	39	X	1	19	1	18
chr1	5987709	6046751	circ_308	1	X	0	0	0	1
chr7	77282988	77295385	circ_309	2	X	0	0	2	0
chr10	76074425	76158337	circ_310	9	X	0	4	0	5
chrY	13469096	13485789	circ_311	1	X	0	0	0	1
chr17	29298332	29311769	circ_312	1	X	1	0	0	0
chr11	47823363	47825088	circ_313	2	X	0	2	0	0
chr2	28311297	28352247	circ_314	1	X	0	0	0	1
chr18	43698147	43703330	circ_315	1	X	0	1	0	0
chr8	117746516	117749888	circ_316	1	X	0	0	0	1
chr7	157174530	157178305	circ_317	2	X	0	0	0	2
chrX	153593987	153594675	circ_318	1	X	0	1	0	0
chr19	21559437	21560024	circ_319	1	X	0	0	0	1
chr17	40345158	40345247	circ_320	1	X	0	0	0	1
chr10	94366022	94397302	circ_321	1	X	1	0	0	0
chr1	90463669	90475845	circ_322	1	X	0	0	0	1
chr1	16090988	16103782	circ_323	1	X	0	0	0	1
chr3	44815887	44819683	circ_324	1	X	0	0	0	1
chr4	99495608	99496056	circ_325	6	X	0	1	0	5
chr7	43679048	43688251	circ_326	2	X	0	1	0	1
chr21	47850572	47851411	circ_327	12	X	0	8	0	4
chr15	74704226	74704312	circ_328	2	X	0	0	0	2
chr3	58484440	58497395	circ_329	1	X	0	1	0	0
chr1	243332930	243388623	circ_330	1	X	0	1	0	0
chr6	31117175	31117289	circ_331	1	X	0	0	0	1
chr7	45144788	45144826	circ_332	1	X	0	0	0	1
chr3	149086926	149087190	circ_333	1	X	1	0	0	0
chr17	62165146	62175601	circ_334	1	X	0	0	0	1
chr13	99109422	99118815	circ_335	8	X	0	4	0	4
chr1	42330249	42335301	circ_336	1	X	0	1	0	0
chr5	149624724	149631628	circ_337	1	X	0	1	0	0
chr10	94264551	94297307	circ_338	1	X	0	1	0	0
chr17	59067332	59093262	circ_339	1	X	0	1	0	0
chr5	77458643	77461496	circ_340	1	X	0	0	0	1
chr16	16219667	16220024	circ_341	1	X	0	0	0	1
chr1	225965637	226019660	circ_342	2	X	0	0	0	2
chr13	114154273	114164739	circ_343	2	X	0	0	0	2
chr4	144442582	144451679	circ_344	2	X	0	0	2	0
chr8	133973253	133995657	circ_345	1	X	1	0	0	0
chr15	51228643	51230634	circ_346	1	X	0	0	0	1
chr9	114337014	114348445	circ_347	4	X	0	1	0	3
chr17	59981821	60002460	circ_348	2	X	0	2	0	0
chr3	195997286	196010409	circ_349	17	X	0	6	0	11
chr10	31676053	31676727	circ_350	5	X	0	0	1	4
chr20	402442	402541	circ_351	1	X	0	0	0	1
chr2	32749955	32774548	circ_352	2	X	0	2	0	0
chrX	102825496	102825711	circ_353	1	X	0	0	0	1
chr1	173763913	173772643	circ_354	1	X	0	0	1	0
chr11	3962446	3988912	circ_355	1	X	0	0	0	1
chr7	74216326	74234553	circ_356	1	X	0	1	0	0
chr7	91911703	91911851	circ_357	1	X	0	0	0	1
chr7	72873866	72883980	circ_358	1	X	0	1	0	0
chr19	41289683	41292883	circ_359	3	X	0	1	0	2
chr1	178092155	178094231	circ_360	2	X	0	0	0	2
chr5	167894848	167896108	circ_361	2	X	0	1	0	1
chr10	79584455	79584518	circ_362	1	X	0	1	0	0
chr4	79199809	79207693	circ_363	1	X	0	0	0	1
chr5	61778928	61822084	circ_364	1	X	1	0	0	0
chr16	70289631	70301712	circ_365	1	X	0	1	0	0
chr7	151181823	151191771	circ_366	1	X	0	1	0	0
chr3	155768693	155768823	circ_367	1	X	0	0	0	1
chr4	83787961	83791577	circ_368	1	X	0	0	0	1
chr2	25782139	25782297	circ_369	1	X	0	0	0	1
chr2	25022544	25039686	circ_370	1	X	0	0	1	0
chr4	77951936	77952123	circ_371	3	X	0	0	3	0
chr4	2822341	2826457	circ_372	1	X	0	1	0	0
chr20	34400545	34446303	circ_373	1	X	0	1	0	0
chr3	10242053	10255232	circ_374	2	X	0	1	0	1
chr3	171969050	172016577	circ_375	4	X	0	4	0	0
chr4	77095332	77095468	circ_376	1	X	0	1	0	0
chr5	77396777	77461496	circ_377	2	X	1	1	0	0
chr2	48701822	48707155	circ_378	1	X	0	0	0	1
chr19	52899863	52900520	circ_379	1	X	0	0	0	1
chr1	54065774	54072797	circ_380	1	X	0	1	0	0
chr3	130240818	130240933	circ_381	1	X	0	0	0	1
chr16	48329926	48337216	circ_382	1	X	0	1	0	0
chr13	96468063	96489456	circ_383	1	X	0	1	0	0
chr9	19423860	19428308	circ_384	2	X	0	0	0	2
chr12	53667058	53667250	circ_385	1	X	0	0	0	1
chr10	98988904	99006094	circ_386	1	X	0	0	0	1
chr16	3860604	3863073	circ_387	1	X	0	1	0	0
chr16	67663301	67669535	circ_388	1	X	0	1	0	0
chr9	140611078	140638542	circ_389	2	X	0	2	0	0
chr22	46085592	46134719	circ_390	2	X	0	1	1	0
chrM	4230	4329	circ_391	1	X	0	0	0	1
chr5	64483843	64556490	circ_392	1	X	0	0	0	1
chr8	124810330	124822591	circ_393	1	X	0	1	0	0
chr2	112821739	112824644	circ_394	9	X	0	1	0	8
chr5	34686977	34711941	circ_395	1	X	0	1	0	0
chr3	126019522	126020246	circ_396	1	X	0	1	0	0
chr4	57319769	57325784	circ_397	1	X	0	0	0	1
chr17	74732991	74733116	circ_398	1	X	0	0	1	0
chr15	44620883	44673174	circ_399	5	X	3	0	2	0
chr12	112563366	112572677	circ_400	1	X	0	1	0	0
chr7	64520853	64521059	circ_401	1	X	0	0	0	1
chr5	14333203	14336836	circ_402	2	X	0	0	0	2
chr11	84991578	85020067	circ_403	1	X	0	1	0	0
chr8	70602340	70602501	circ_404	11	X	3	0	7	1
chr1	108686165	108728576	circ_405	1	X	0	1	0	0
chr1	12389886	12401942	circ_406	1	X	0	1	0	0
chr2	175087761	175111543	circ_407	1	X	0	0	0	1
chr7	131060183	131082135	circ_408	1	X	0	1	0	0
chr12	93788385	93789309	circ_409	4	X	0	1	0	3
chr8	68123718	68130373	circ_410	1	X	0	1	0	0
chr11	73905337	73915490	circ_411	1	X	0	0	0	1
chr3	122808015	122809422	circ_412	1	X	0	1	0	0
chr2	55570784	55591169	circ_413	2	X	0	0	2	0
chr10	95168544	95169496	circ_414	1	X	0	0	0	1
chr1	156641001	156641048	circ_415	2	X	0	1	0	1
chr5	176696603	176710929	circ_416	2	X	0	1	0	1
chr1	155920090	155920273	circ_417	1	X	0	1	0	0
chr16	85552816	85553201	circ_418	1	X	0	0	0	1
chr12	26147970	26220646	circ_419	1	X	1	0	0	0
chr10	32740520	32780925	circ_420	1	X	0	1	0	0
chr11	35453754	35463241	circ_421	2	X	0	2	0	0
chr1	46531726	46546422	circ_422	3	X	0	2	0	1
chr9	131362359	131381282	circ_423	1	X	0	1	0	0
chr3	57535930	57536165	circ_424	1	X	0	0	0	1
chr15	42040835	42042813	circ_425	2	X	0	1	1	0
chr5	52899282	52900725	circ_426	44	X	0	7	0	37
chr12	57677607	57677839	circ_427	5	X	0	0	0	5
chr15	64415702	64419451	circ_428	1	X	0	0	0	1
chrM	758	921	circ_429	1	X	0	0	1	0
chr2	135887565	135888291	circ_430	2	X	0	0	0	2
chr19	11527288	11527733	circ_431	7	X	0	5	0	2
chr9	128112574	128117120	circ_432	3	X	0	3	0	0
chr6	72889278	72947625	circ_433	1	X	0	0	0	1
chr2	85405021	85413921	circ_434	1	X	0	1	0	0
chr15	75706546	75715164	circ_435	25	X	0	1	0	24
chr6	45332938	45347587	circ_436	1	X	0	0	0	1
chr6	52132663	52134024	circ_437	12	X	0	4	0	8
chr14	101403740	101460244	circ_438	2	X	0	2	0	0
chr15	66015186	66025156	circ_439	2	X	0	1	0	1
chr18	48584495	48584826	circ_440	3	X	0	0	0	3
chr6	31430844	31433145	circ_441	1	X	0	0	0	1
chr10	74920192	74923708	circ_442	1	X	0	1	0	0
chr11	46780473	46782334	circ_443	2	X	0	2	0	0
chr12	15811431	15815033	circ_444	1	X	0	1	0	0
chr7	32909596	32919554	circ_445	2	X	1	1	0	0
chr5	115735179	115748457	circ_446	6	X	0	1	0	5
chr19	14810011	14817585	circ_447	1	X	0	1	0	0
chr8	116616100	116617229	circ_448	1	X	0	0	1	0
chr2	175957789	175962321	circ_449	1	X	0	0	0	1
chr10	95163780	95168672	circ_450	1	X	0	0	0	1
chr3	129389173	129390107	circ_451	3	X	1	2	0	0
chr13	99449369	99452732	circ_452	3	X	0	2	0	1
chr14	95876445	95876552	circ_453	1	X	0	0	0	1
chr2	33862119	33862240	circ_454	1	X	0	0	0	1
chr20	61484075	61485509	circ_455	3	X	0	2	0	1
chr9	91077411	91083520	circ_456	3	X	0	2	0	1
chr9	4835803	4835937	circ_457	1	X	0	0	0	1
chr11	66026018	66033961	circ_458	1	X	0	1	0	0
chr7	105903933	105904028	circ_459	1	X	1	0	0	0
chr16	84792322	84801964	circ_460	7	X	0	3	0	4
chr6	30592660	30593646	circ_461	1	X	0	0	0	1
chr14	91155884	91252672	circ_462	1	X	0	0	0	1
chr10	13152274	13154635	circ_463	5	X	1	1	1	2
chr2	233428957	233431924	circ_464	12	X	1	5	0	6
chr17	27210250	27215962	circ_465	1	X	0	0	0	1
chr11	93480463	93493024	circ_466	7	X	0	4	2	1
chr14	50297861	50297973	circ_467	1	X	0	0	0	1
chr10	127611797	127611893	circ_468	1	X	0	0	0	1
chr8	72866494	72885894	circ_469	1	X	0	0	0	1
chr12	113921798	113923784	circ_470	1	X	0	1	0	0
chr10	12123471	12142261	circ_471	3	X	0	2	0	1
chr15	35182416	35185974	circ_472	3	X	0	0	0	3
chr22	29105994	29115473	circ_473	1	X	0	0	1	0
chr17	41886324	41895478	circ_474	1	X	0	0	0	1
chr1	19563636	19570509	circ_475	4	X	0	2	0	2
chr19	11289021	11289419	circ_476	1	X	0	1	0	0
chr15	72168132	72172899	circ_477	2	X	0	0	2	0
chr16	23480207	23481486	circ_478	2	X	0	1	0	1
chr7	30818048	30825608	circ_479	1	X	0	1	0	0
chrX	75747158	75747328	circ_480	1	X	0	0	0	1
chr1	145227041	145248894	circ_481	57	X	0	18	3	36
chr17	34864736	34867294	circ_482	4	X	0	1	0	3
chr15	81241564	81241831	circ_483	1	X	0	0	1	0
chr2	29356521	29405033	circ_484	1	X	0	1	0	0
chrX	69503670	69506966	circ_485	1	X	0	1	0	0
chr1	167688213	167688368	circ_486	1	X	0	0	0	1
chr1	42730786	42776781	circ_487	13	X	1	11	1	0
chr18	29511292	29516254	circ_488	1	X	0	0	0	1
chr15	42111793	42113266	circ_489	1	X	0	0	0	1
chr3	127806549	127810425	circ_490	10	X	0	3	0	7
chr15	65411010	65412292	circ_491	6	X	0	0	3	3
chr3	97562039	97583491	circ_492	1	X	0	1	0	0
chr2	112101638	112125152	circ_493	2	X	0	1	0	1
chr8	62550506	62566219	circ_494	2	X	0	1	1	0
chr14	71439667	71439762	circ_495	1	X	0	0	0	1
chr5	86665630	86670733	circ_496	2	X	1	1	0	0
chr1	161748034	161789608	circ_497	1	X	0	0	0	1
chr17	7846709	7847956	circ_498	25	X	0	4	1	20
chr2	27910801	27917537	circ_499	1	X	0	1	0	0
chr17	7466383	7474251	circ_500	1	X	0	1	0	0
chr7	32609632	32615684	circ_501	1	X	0	1	0	0
chr15	76580187	76588078	circ_502	8	X	0	6	0	2
chr16	70195347	70195796	circ_503	1	X	0	1	0	0
chr10	3201106	3202522	circ_504	11	X	0	7	0	4
chr17	26685337	26688211	circ_505	1	X	0	1	0	0
chr3	44106850	44151087	circ_506	1	X	0	1	0	0
chr2	3593291	3604494	circ_507	1	X	0	1	0	0
chr4	120381338	120408617	circ_508	1	X	0	1	0	0
chr20	3877511	3899443	circ_509	1	X	0	1	0	0
chr11	102056749	102080295	circ_510	2	X	0	0	0	2
chr21	44424436	44448984	circ_511	1	X	0	0	0	1
chr12	27872741	27877119	circ_512	2	X	0	1	0	1
chr15	76576098	76580286	circ_513	8	X	0	5	0	3
chr5	1814453	1816168	circ_514	1	X	0	1	0	0
chr7	137544728	137559426	circ_515	1	X	0	1	0	0
chr12	105591543	105605095	circ_516	2	X	0	0	0	2
chr3	162092170	162092295	circ_517	1	X	0	0	0	1
chr10	12129534	12136270	circ_518	1	X	0	0	0	1
chr4	108930915	108954448	circ_519	1	X	0	1	0	0
chr6	38545376	38565897	circ_520	21	X	0	14	0	7
chr3	188238013	188242575	circ_521	1	X	0	0	0	1
chr16	19627436	19628130	circ_522	23	X	1	10	3	9
chr8	28777596	28782272	circ_523	1	X	0	0	0	1
chr12	56962759	56975663	circ_524	1	X	0	0	0	1
chr14	57696452	57714430	circ_525	1	X	1	0	0	0
chr9	88618500	88633736	circ_526	1	X	0	1	0	0
chr1	233482188	233512273	circ_527	1	X	0	1	0	0
chr4	5664834	5699374	circ_528	4	X	0	2	0	2
chr4	1893893	1895636	circ_529	7	X	0	0	0	7
chr7	134617259	134617708	circ_530	1	X	0	0	0	1
chr4	1695414	1705391	circ_531	1	X	0	1	0	0
chr3	44067261	44091465	circ_532	1	X	0	0	0	1
chr13	73539412	73547813	circ_533	2	X	0	1	0	1
chr2	85554271	85554396	circ_534	1	X	1	0	0	0
chr10	69647175	69648881	circ_535	1	X	0	1	0	0
chr2	219339353	219344438	circ_536	1	X	1	0	0	0
chr22	46085592	46114373	circ_537	156	X	2	88	9	57
chr17	57089689	57094785	circ_538	9	X	0	2	0	7
chr9	125639750	125659855	circ_539	3	X	1	2	0	0
chr2	191523884	191535185	circ_540	2	X	2	0	0	0
chr20	44052856	44053219	circ_541	1	X	0	1	0	0
chr22	40948110	40986649	circ_542	1	X	0	1	0	0
chr4	189063406	189063636	circ_543	2	X	0	0	0	2
chr10	36616547	36616699	circ_544	1	X	0	0	0	1
chr7	66025566	66041919	circ_545	2	X	0	1	0	1
chr1	120510883	120512133	circ_546	1	X	0	1	0	0
chr17	663294	689217	circ_547	1	X	0	0	0	1
chr5	9318484	9380135	circ_548	1	X	0	1	0	0
chr8	123411411	123424671	circ_549	1	X	0	1	0	0
chr18	74082483	74175097	circ_550	1	X	0	1	0	0
chrX	64708526	64719869	circ_551	2	X	0	2	0	0
chr13	45578440	45594563	circ_552	2	X	0	1	1	0
chr4	37585539	37586512	circ_553	1	X	0	1	0	0
chr18	55221492	55222184	circ_554	1	X	0	0	0	1
chr6	145110330	145142154	circ_555	2	X	0	2	0	0
chr8	95866033	95871860	circ_556	2	X	0	1	0	1
chr10	17271481	17271823	circ_557	1	X	0	1	0	0
chr11	120295067	120308091	circ_558	3	X	0	3	0	0
chr6	90491118	90500120	circ_559	5	X	0	3	0	2
chr5	141515295	141517423	circ_560	1	X	0	0	0	1
chr14	100317190	100331983	circ_561	38	X	0	14	0	24
chr13	108019729	108021016	circ_562	3	X	0	0	0	3
chr15	75979683	75979753	circ_563	1	X	0	0	0	1
chrY	16851173	16863682	circ_564	1	X	0	0	0	1
chr2	169018297	169051882	circ_565	1	X	0	0	0	1
chr17	17045941	17046983	circ_566	3	X	0	0	0	3
chr1	86430692	86488690	circ_567	2	X	0	0	0	2
chr6	130433915	130442103	circ_568	1	X	0	1	0	0
chr4	170994287	170999734	circ_569	1	X	0	1	0	0
chr15	32820733	32826113	circ_570	1	X	0	1	0	0
chr19	55605823	55606028	circ_571	1	X	0	1	0	0
chr14	103816153	103871604	circ_572	1	X	0	1	0	0
chr1	11073773	11078930	circ_573	1	X	0	0	0	1
chr1	70761813	70766591	circ_574	1	X	0	0	0	1
chr2	113258783	113260758	circ_575	17	X	0	4	0	13
chr2	106739426	106761826	circ_576	3	X	0	1	0	2
chr20	34400545	34459751	circ_577	1	X	0	1	0	0
chr5	148897357	148904734	circ_578	2	X	0	2	0	0
chr17	73949532	73952028	circ_579	1	X	0	0	0	1
chr21	34974540	34985912	circ_580	1	X	0	1	0	0
chr12	57640587	57641981	circ_581	2	X	0	0	0	2
chr5	125896775	125911156	circ_582	3	X	0	0	0	3
chr12	57789532	57790873	circ_583	2	X	0	0	0	2
chr15	52203237	52226551	circ_584	2	X	0	1	0	1
chr16	89371614	89383486	circ_585	7	X	0	4	0	3
chr2	74732466	74734274	circ_586	1	X	0	1	0	0
chr12	75874740	75875859	circ_587	4	X	0	2	0	2
chr1	153735204	153737539	circ_588	15	X	0	11	0	4
chr2	200188526	200233430	circ_589	1	X	0	0	1	0
chr6	137187765	137193391	circ_590	4	X	0	1	0	3
chr1	155837756	155838582	circ_591	2	X	0	2	0	0
chr5	149511051	149511240	circ_592	2	X	0	2	0	0
chrX	1508946	1509183	circ_593	1	X	0	0	0	1
chr4	13581552	13589395	circ_594	1	X	0	0	0	1
chr3	154027442	154033952	circ_595	1	X	0	0	1	0
chr14	97003313	97031551	circ_596	1	X	0	1	0	0
chr4	39839476	39843676	circ_597	5	X	0	3	0	2
chr3	179118909	179138715	circ_598	2	X	0	2	0	0
chr11	108005869	108019585	circ_599	1	X	1	0	0	0
chr6	33272867	33273003	circ_600	1	X	0	0	0	1
chr10	86139854	86223772	circ_601	1	X	0	0	0	1
chr7	107052947	107126510	circ_602	1	X	0	1	0	0
chr20	32346522	32349861	circ_603	2	X	0	0	0	2
chr7	75168643	75171299	circ_604	2	X	0	0	0	2
chr12	65078567	65082233	circ_605	1	X	0	1	0	0
chr7	139824421	139829453	circ_606	1	X	0	0	0	1
chr22	24954706	24954808	circ_607	2	X	0	0	0	2
chr2	175488127	175490688	circ_608	1	X	0	0	0	1
chr5	176696603	176696808	circ_609	1	X	0	0	0	1
chr16	17211503	17221718	circ_610	1	X	0	1	0	0
chr2	216739141	216739345	circ_611	1	X	0	0	0	1
chr1	160325445	160325748	circ_612	1	X	0	1	0	0
chr22	30050646	30064435	circ_613	2	X	0	0	0	2
chr9	88920107	88924932	circ_614	80	X	3	50	4	23
chr7	99935802	99936512	circ_615	7	X	0	3	0	4
chr1	237766390	237766589	circ_616	2	X	1	0	1	0
chr3	133894453	133907767	circ_617	2	X	0	1	0	1
chr17	15609701	15611561	circ_618	3	X	0	0	0	3
chr2	192266498	192280968	circ_619	1	X	0	0	0	1
chr22	42204879	42206295	circ_620	261	X	3	58	8	192
chr15	78326817	78337410	circ_621	2	X	0	0	0	2
chr17	37588195	37599881	circ_622	1	X	0	0	0	1
chr6	151265622	151270269	circ_623	5	X	0	4	0	1
chr15	75221457	75223834	circ_624	2	X	0	0	0	2
chr7	5680787	5680967	circ_625	1	X	0	0	1	0
chr15	63821213	63866602	circ_626	8	X	2	5	0	1
chr6	56245340	56246216	circ_627	3	X	0	2	0	1
chr16	46532017	46540159	circ_628	1	X	0	0	1	0
chr1	62905470	62908990	circ_629	3	X	0	2	0	1
chr3	122829505	122829681	circ_630	2	X	0	0	0	2
chr3	136136727	136162246	circ_631	2	X	0	1	1	0
chr10	42607454	42607527	circ_632	1	X	0	0	0	1
chr14	30102075	30103747	circ_633	1	X	0	1	0	0
chr18	34156414	34174861	circ_634	1	X	0	0	0	1
chrX	2656241	2659258	circ_635	3	X	0	2	0	1
chr4	187557179	187558068	circ_636	1	X	0	1	0	0
chr16	11827838	11830089	circ_637	1	X	0	1	0	0
chr3	140675369	140678382	circ_638	4	X	0	0	0	4
chr14	62188227	62207906	circ_639	1	X	1	0	0	0
chr18	56585503	56587865	circ_640	2	X	0	2	0	0
chr7	131147976	131149167	circ_641	1	X	0	0	0	1
chr3	132345535	132345591	circ_642	2	X	2	0	0	0
chr17	18193814	18196166	circ_643	1	X	0	1	0	0
chr15	57452596	57452707	circ_644	1	X	0	0	0	1
chr11	108638664	108722936	circ_645	3	X	0	3	0	0
chr4	129886382	129893507	circ_646	1	X	0	0	0	1
chr2	218809683	218843525	circ_647	1	X	0	0	0	1
chr3	48575931	48587667	circ_648	6	X	0	4	0	2
chr1	14042036	14099683	circ_649	1	X	0	1	0	0
chr17	74060057	74060252	circ_650	1	X	0	0	0	1
chr3	52356425	52356791	circ_651	2	X	0	0	0	2
chr3	179437728	179448048	circ_652	1	X	0	0	0	1
chr15	59564505	59567377	circ_653	1	X	0	0	0	1
chr17	42957922	42964118	circ_654	1	X	0	0	0	1
chr12	46635519	46637097	circ_655	1	X	0	0	0	1
chr2	239418036	239418527	circ_656	1	X	0	0	0	1
chr4	52714371	52729875	circ_657	1	X	0	0	0	1
chr10	78547990	78548115	circ_658	1	X	0	0	0	1
chr17	27222466	27225523	circ_659	2	X	0	0	0	2
chr22	31593630	31593794	circ_660	1	X	0	0	0	1
chr1	36753078	36754354	circ_661	5	X	0	1	1	3
chr3	143371097	143374433	circ_662	1	X	0	1	0	0
chr10	32306071	32307490	circ_663	8	X	0	5	0	3
chr14	30062089	30062271	circ_664	1	X	0	0	0	1
chr3	127429419	127456973	circ_665	1	X	0	0	0	1
chr11	77690042	77692622	circ_666	2	X	0	0	0	2
chr7	74812091	74813268	circ_667	4	X	0	0	0	4
chr4	1219148	1235307	circ_668	47	X	0	25	0	22
chr20	18139728	18143589	circ_669	9	X	1	5	0	3
chr16	78458767	78466649	circ_670	2	X	0	2	0	0
chr2	102440390	102448313	circ_671	1	X	0	0	1	0
chr6	32942239	32944713	circ_672	1	X	0	0	0	1
chr1	243902825	243905345	circ_673	1	X	0	0	0	1
chr16	89761754	89761982	circ_674	1	X	0	1	0	0
chr20	48466116	48494600	circ_675	3	X	0	1	1	1
chr20	13539655	13568017	circ_676	14	X	1	7	1	5
chr17	29070319	29072869	circ_677	1	X	0	1	0	0
chr12	23757321	23793831	circ_678	2	X	0	0	0	2
chr19	49850447	49862756	circ_679	1	X	0	0	0	1
chr13	36909780	36909879	circ_680	1	X	0	0	1	0
chr2	32429659	32434630	circ_681	1	X	0	1	0	0
chr9	108246662	108275217	circ_682	1	X	0	0	0	1
chr12	90024282	90029028	circ_683	2	X	0	2	0	0
chr16	71712658	71713438	circ_684	1	X	0	1	0	0
chr2	113161543	113181884	circ_685	1	X	1	0	0	0
chr12	112305376	112308984	circ_686	4	X	1	2	0	1
chr15	39885726	39887941	circ_687	1	X	0	1	0	0
chr5	167937586	167938576	circ_688	2	X	0	0	0	2
chr15	59548483	59554648	circ_689	1	X	0	0	0	1
chr3	195939977	195940782	circ_690	2	X	0	2	0	0
chr14	59925575	59928083	circ_691	1	X	0	0	0	1
chr9	112910512	112918777	circ_692	1	X	1	0	0	0
chr12	58021658	58021907	circ_693	1	X	0	0	0	1
chr7	102944289	102948155	circ_694	1	X	0	0	0	1
chr2	162419631	162419738	circ_695	1	X	0	0	0	1
chr21	43334707	43342194	circ_696	11	X	0	2	0	9
chr13	50565410	50618904	circ_697	1	X	0	0	0	1
chr3	183558358	183585848	circ_698	4	X	0	3	0	1
chr8	28645346	28704326	circ_699	1	X	0	1	0	0
chr20	44985304	44986261	circ_700	3	X	0	1	1	1
chr1	176104146	176133027	circ_701	17	X	1	7	0	9
chr1	153635495	153635583	circ_702	2	X	1	0	1	0
chr15	81166205	81188401	circ_703	2	X	0	2	0	0
chr12	49448090	49449144	circ_704	1	X	0	0	0	1
chr4	57829622	57830692	circ_705	1	X	0	1	0	0
chr22	29105994	29121355	circ_706	1	X	0	1	0	0
chr5	16794755	16794942	circ_707	2	X	0	1	0	1
chr12	133319740	133331719	circ_708	2	X	2	0	0	0
chr1	11076901	11078930	circ_709	4	X	0	4	0	0
chr5	153409049	153414506	circ_710	5	X	0	3	0	2
chr5	177651652	177651772	circ_711	1	X	1	0	0	0
chr5	73179626	73187924	circ_712	1	X	0	0	1	0
chr2	159847819	159857701	circ_713	4	X	0	3	1	0
chr11	59426339	59426797	circ_714	1	X	0	1	0	0
chr17	35512605	35538297	circ_715	1	X	0	0	0	1
chr3	33633887	33686395	circ_716	6	X	0	4	2	0
chr11	65135243	65135514	circ_717	1	X	0	1	0	0
chr2	234296903	234299129	circ_718	68	X	1	25	0	42
chr17	57161363	57165768	circ_719	4	X	0	0	0	4
chr2	33442619	33540336	circ_720	1	X	0	1	0	0
chr5	80419461	80476100	circ_721	2	X	0	0	0	2
chr2	203933116	203964435	circ_722	2	X	0	1	0	1
chr16	1705109	1705301	circ_723	1	X	0	0	0	1
chr17	35345818	35378313	circ_724	1	X	0	1	0	0
chr22	42294653	42296502	circ_725	1	X	0	1	0	0
chr8	134487962	134488843	circ_726	3	X	0	0	0	3
chr15	86251250	86253876	circ_727	3	X	1	1	0	1
chr7	50823584	50847472	circ_728	1	X	0	0	0	1
chr1	193119434	193121574	circ_729	1	X	0	0	0	1
chr15	42917215	42917355	circ_730	1	X	0	0	0	1
chr6	158502141	158510979	circ_731	1	X	0	1	0	0
chr1	155860581	155860730	circ_732	1	X	0	0	0	1
chr8	25013168	25023385	circ_733	1	X	0	1	0	0
chr8	8779799	8780260	circ_734	7	X	0	2	1	4
chr6	31237743	31322442	circ_735	1	X	0	0	1	0
chr20	61936769	61953463	circ_736	1	X	0	1	0	0
chr17	75398141	75398785	circ_737	262	X	4	128	7	123
chr1	198201683	198233365	circ_738	22	X	0	8	2	12
chr17	25630393	25638642	circ_739	10	X	1	6	0	3
chr17	66797023	66805804	circ_740	1	X	0	1	0	0
chr5	145176005	145210610	circ_741	1	X	0	1	0	0
chr8	100168777	100206232	circ_742	1	X	1	0	0	0
chr3	113276909	113277033	circ_743	1	X	0	0	0	1
chr19	9715367	9715608	circ_744	1	X	0	1	0	0
chr7	90546916	90585132	circ_745	1	X	0	0	0	1
chr7	155374173	155374278	circ_746	3	X	0	0	0	3
chrX	114863510	114877820	circ_747	1	X	0	1	0	0
chr1	44201904	44267216	circ_748	1	X	0	1	0	0
chr4	103635595	103672066	circ_749	1	X	0	1	0	0
chr2	197503133	197504933	circ_750	1	X	0	1	0	0
chr13	49741380	49752790	circ_751	2	X	0	0	2	0
chr9	99113385	99122503	circ_752	5	X	0	1	0	4
chr8	41551646	41552109	circ_753	2	X	0	2	0	0
chr2	18946745	18996232	circ_754	1	X	1	0	0	0
chr17	42266779	42268652	circ_755	1	X	0	0	0	1
chr4	146029167	146029264	circ_756	1	X	0	1	0	0
chr20	37620097	37623523	circ_757	7	X	0	1	0	6
chr15	91055632	91068066	circ_758	1	X	0	1	0	0
chr1	10527247	10529395	circ_759	13	X	1	4	0	8
chr16	19627436	19641142	circ_760	4	X	0	4	0	0
chrY	15435435	15481229	circ_761	1	X	0	1	0	0
chr12	104186942	104192455	circ_762	1	X	0	1	0	0
chr19	38673159	38673380	circ_763	6	X	0	0	1	5
chr10	105371338	105386959	circ_764	11	X	0	4	0	7
chr18	60126539	60126657	circ_765	1	X	0	0	0	1
chr8	61475995	61504528	circ_766	1	X	0	1	0	0
chr12	51844660	51868990	circ_767	1	X	0	1	0	0
chr1	224558985	224562841	circ_768	1	X	0	0	0	1
chr22	46704047	46704840	circ_769	1	X	1	0	0	0
chr10	49233914	49241183	circ_770	1	X	0	1	0	0
chr7	72277659	72277949	circ_771	4	X	0	2	0	2
chr12	120135464	120135859	circ_772	2	X	0	2	0	0
chr1	24987210	24993416	circ_773	2	X	0	1	0	1
chr11	823527	824436	circ_774	1	X	0	1	0	0
chr1	70771907	70781243	circ_775	3	X	0	0	0	3
chr20	48259005	48260187	circ_776	2	X	0	0	0	2
chr14	69570035	69619602	circ_777	1	X	0	0	0	1
chr4	108816466	108831765	circ_778	1	X	0	1	0	0
chr13	96472299	96489456	circ_779	1	X	0	0	0	1
chr11	46105717	46113774	circ_780	20	X	0	9	0	11
chr20	32376674	32377394	circ_781	1	X	0	1	0	0
chr2	70315061	70315286	circ_782	1	X	1	0	0	0
chr20	45891032	45919018	circ_783	1	X	0	1	0	0
chr1	154316369	154316533	circ_784	1	X	0	1	0	0
chr5	169455	174213	circ_785	1	X	0	0	0	1
chr10	78708900	78713682	circ_786	4	X	0	3	1	0
chrM	14364	14493	circ_787	1	X	0	0	0	1
chrX	70774363	70777522	circ_788	1	X	0	1	0	0
chr11	3394807	3396892	circ_789	3	X	0	0	0	3
chr10	75464744	75481262	circ_790	3	X	0	2	0	1
chr19	39866290	39869229	circ_791	2	X	0	1	0	1
chr17	40965966	40966691	circ_792	1	X	0	1	0	0
chr13	114150197	114203816	circ_793	1	X	0	0	0	1
chr1	33409620	33415375	circ_794	5	X	0	3	1	1
chr10	89543003	89544427	circ_795	1	X	0	0	0	1
chr1	150634290	150669532	circ_796	1	X	0	0	0	1
chr7	139734035	139741639	circ_797	1	X	0	0	0	1
chr16	84090497	84090631	circ_798	1	X	0	0	0	1
chr12	117416676	117417241	circ_799	1	X	0	1	0	0
chr16	71712658	71718504	circ_800	1	X	1	0	0	0
chr17	15960828	15961913	circ_801	5	X	0	4	0	1
chr11	65346549	65358063	circ_802	1	X	0	1	0	0
chr3	61726353	61734656	circ_803	1	X	0	0	0	1
chr19	10668228	10668915	circ_804	4	X	0	1	0	3
chr19	34954931	34957919	circ_805	10	X	0	0	0	10
chr16	66957419	66957822	circ_806	1	X	0	1	0	0
chr7	55224226	55225446	circ_807	1	X	0	0	0	1
chr9	85987828	86043289	circ_808	1	X	0	0	0	1
chr10	13696416	13708325	circ_809	1	X	0	1	0	0
chr6	138959693	138967944	circ_810	1	X	0	1	0	0
chr8	28654061	28717080	circ_811	1	X	0	1	0	0
chr1	231935854	231954263	circ_812	3	X	0	0	0	3
chr3	195101738	195133645	circ_813	41	X	0	21	1	19
chr5	38903984	38904605	circ_814	1	X	0	1	0	0
chr16	69660306	69704191	circ_815	1	X	0	0	0	1
chr2	27695117	27704127	circ_816	1	X	0	0	0	1
chr17	65850056	65850878	circ_817	19	X	0	11	1	7
chr4	5624264	5624718	circ_818	7	X	0	4	0	3
chr1	155783425	155784240	circ_819	7	X	0	5	0	2
chr2	216200758	216211664	circ_820	2	X	0	2	0	0
chr20	32328497	32328818	circ_821	1	X	0	0	0	1
chr2	36596251	36605668	circ_822	1	X	0	0	0	1
chr15	41641296	41648338	circ_823	2	X	0	1	0	1
chr8	141262876	141321473	circ_824	1	X	1	0	0	0
chr9	108223801	108246783	circ_825	1	X	0	1	0	0
chr10	93582053	93586960	circ_826	2	X	0	0	0	2
chr10	128829914	128841428	circ_827	7	X	1	5	0	1
chr11	73620444	73630450	circ_828	1	X	0	0	0	1
chr2	223084859	223108822	circ_829	1	X	0	1	0	0
chr11	102033187	102076805	circ_830	6	X	0	1	0	5
chr8	38155261	38157108	circ_831	1	X	0	0	0	1
chr19	59058964	59059959	circ_832	1	X	0	0	0	1
chr5	179239193	179240746	circ_833	1	X	0	1	0	0
chrM	10757	10930	circ_834	1	X	0	0	0	1
chr2	106432887	106440487	circ_835	1	X	0	1	0	0
chr22	41527392	41531910	circ_836	3	X	0	1	0	2
chr7	105192017	105205904	circ_837	1	X	0	0	0	1
chr9	130939845	130943093	circ_838	1	X	0	0	0	1
chr6	155606292	155632473	circ_839	1	X	0	0	0	1
chr12	90035935	90049884	circ_840	2	X	1	1	0	0
chr17	37431223	37439108	circ_841	2	X	0	2	0	0
chr20	47736519	47741124	circ_842	1	X	0	0	0	1
chr11	62296858	62298677	circ_843	1	X	0	1	0	0
chr10	13779844	13782577	circ_844	2	X	0	1	1	0
chr16	74371373	74372792	circ_845	9	X	0	2	1	6
chr6	31708940	31721406	circ_846	1	X	0	1	0	0
chr15	77544709	77578846	circ_847	10	X	0	7	2	1
chr9	127300371	127302466	circ_848	2	X	0	1	0	1
chr1	235316021	235318427	circ_849	3	X	1	0	0	2
chr8	10012071	10014402	circ_850	1	X	0	1	0	0
chr4	47853112	47888016	circ_851	2	X	0	1	0	1
chr8	28827560	28838715	circ_852	1	X	0	1	0	0
chr1	2234417	2238395	circ_853	3	X	0	3	0	0
chr6	128505577	128540241	circ_854	1	X	0	1	0	0
chr14	57676285	57696599	circ_855	1	X	0	1	0	0
chr12	50821545	50822873	circ_856	17	X	0	4	0	13
chr22	41525894	41537226	circ_857	1	X	0	0	1	0
chr12	72956633	72969322	circ_858	3	X	0	1	0	2
chr17	38447310	38453019	circ_859	2	X	0	0	0	2
chr7	90674096	90675275	circ_860	1	X	0	0	0	1
chr15	90446448	90454051	circ_861	5	X	0	3	0	2
chr20	3311293	3329270	circ_862	5	X	0	3	0	2
chr9	131298634	131300369	circ_863	1	X	0	0	0	1
chr1	101372450	101387397	circ_864	1	X	0	1	0	0
chr3	159512138	159512398	circ_865	1	X	0	1	0	0
chrX	117566744	117575522	circ_866	1	X	0	0	0	1
chr5	87492193	87494967	circ_867	1	X	0	1	0	0
chr1	151212431	151212735	circ_868	4	X	0	2	0	2
chr1	197063214	197065294	circ_869	2	X	0	2	0	0
chr9	134501309	134504641	circ_870	1	X	0	1	0	0
chr9	84267099	84268951	circ_871	4	X	0	0	0	4
chr6	160588830	160602646	circ_872	1	X	1	0	0	0
chr5	115236225	115238689	circ_873	1	X	0	0	0	1
chr3	37315027	37343823	circ_874	6	X	0	4	2	0
chr6	160182592	160182722	circ_875	1	X	0	0	0	1
chr2	230692585	230695555	circ_876	1	X	0	1	0	0
chr8	134202408	134202516	circ_877	1	X	0	0	0	1
chr5	16761573	16766307	circ_878	2	X	0	1	0	1
chr11	101832472	101834611	circ_879	1	X	1	0	0	0
chr2	33488361	33518349	circ_880	1	X	0	0	0	1
chrX	10031485	10078060	circ_881	2	X	1	1	0	0
chr6	81036254	81053529	circ_882	1	X	0	0	0	1
chr2	153527787	153549582	circ_883	1	X	0	0	1	0
chr11	102936998	102937296	circ_884	1	X	0	0	0	1
chr2	236706403	236708166	circ_885	4	X	0	3	0	1
chr11	70269046	70275305	circ_886	3	X	0	1	0	2
chr7	72352001	72361649	circ_887	1	X	0	1	0	0
chr3	172472299	172491812	circ_888	1	X	0	1	0	0
chr17	80721841	80724244	circ_889	1	X	0	0	0	1
chr1	100480858	100481605	circ_890	1	X	0	1	0	0
chr9	127990189	127996133	circ_891	1	X	0	0	0	1
chr3	120134784	120134870	circ_892	1	X	1	0	0	0
chr2	128520636	128528578	circ_893	7	X	1	5	0	1
chr1	10477044	10477566	circ_894	1	X	0	0	0	1
chr7	73954209	73960139	circ_895	2	X	0	0	0	2
chr5	114875362	114878598	circ_896	46	X	0	19	2	25
chr5	74639678	74641483	circ_897	2	X	0	0	1	1
chr1	246805051	246811339	circ_898	3	X	0	1	0	2
chrX	103019890	103021869	circ_899	1	X	0	1	0	0
chr8	22993304	22993557	circ_900	1	X	0	1	0	0
chr15	78837211	78838106	circ_901	19	X	0	2	1	16
chr3	124456415	124463050	circ_902	20	X	0	11	1	8
chr20	3782928	3784184	circ_903	1	X	0	1	0	0
chr2	85176967	85194004	circ_904	1	X	0	0	0	1
chr18	3381427	3381615	circ_905	1	X	0	0	0	1
chr7	23508101	23509700	circ_906	1	X	0	0	1	0
chr12	81991731	82082269	circ_907	1	X	0	0	0	1
chr1	180971742	180974599	circ_908	17	X	0	3	0	14
chr3	33866679	33877758	circ_909	2	X	0	1	0	1
chr12	52077958	52082880	circ_910	9	X	0	6	0	3
chr13	25033182	25043248	circ_911	1	X	0	1	0	0
chr1	21167349	21191755	circ_912	1	X	0	1	0	0
chr10	74468041	74509150	circ_913	1	X	0	0	0	1
chr4	99822036	99822144	circ_914	1	X	0	0	0	1
chr4	81560872	81570141	circ_915	1	X	0	0	0	1
chr11	46096899	46113774	circ_916	1	X	0	0	0	1
chr1	101460666	101479374	circ_917	2	X	0	2	0	0
chr18	19358064	19359646	circ_918	25	X	1	6	0	18
chr7	81964451	81978965	circ_919	14	X	0	0	0	14
chr4	5731034	5758089	circ_920	14	X	0	11	0	3
chr9	131599081	131605080	circ_921	1	X	0	0	0	1
chr2	87759959	87761023	circ_922	1	X	0	0	0	1
chr12	120992521	120998689	circ_923	2	X	0	0	0	2
chr22	40717094	40719379	circ_924	1	X	0	1	0	0
chr11	869171	870499	circ_925	1	X	0	0	0	1
chr2	28419374	28420081	circ_926	1	X	0	1	0	0
chr5	119952790	119956098	circ_927	1	X	0	1	0	0
chr14	76638186	76644385	circ_928	1	X	0	1	0	0
chr1	150318494	150318967	circ_929	1	X	0	0	0	1
chr10	921395	931700	circ_930	2	X	0	0	0	2
chr17	58967056	59001861	circ_931	3	X	0	1	0	2
chr12	1882008	1887191	circ_932	1	X	0	0	0	1
chr17	73234733	73242877	circ_933	1	X	0	0	0	1
chr5	154853859	154853997	circ_934	1	X	0	0	0	1
chr8	87497101	87500868	circ_935	1	X	0	1	0	0
chr2	204604733	204604838	circ_936	2	X	0	0	0	2
chr11	9444553	9446809	circ_937	4	X	1	1	2	0
chr10	31749966	31776320	circ_938	1	X	0	1	0	0
chr9	35707069	35707485	circ_939	2	X	0	0	0	2
chr2	206950625	206959709	circ_940	1	X	0	1	0	0
chr19	44285002	44285054	circ_941	1	X	0	0	0	1
chr17	76617749	76626512	circ_942	1	X	0	1	0	0
chr14	55455746	55458118	circ_943	1	X	0	1	0	0
chr1	44030832	44035449	circ_944	2	X	0	0	0	2
chr15	65273202	65275931	circ_945	19	X	0	3	1	15
chr17	80721841	80758872	circ_946	17	X	0	5	0	12
chr5	176942417	176942685	circ_947	3	X	0	2	0	1
chr16	74949768	74951906	circ_948	1	X	0	1	0	0
chr1	21799409	21799837	circ_949	2	X	0	1	0	1
chr11	129800911	129807565	circ_950	1	X	0	1	0	0
chr10	619344	619702	circ_951	1	X	0	0	0	1
chr8	118773875	118811554	circ_952	1	X	0	0	0	1
chrX	117927019	117927085	circ_953	1	X	0	0	0	1
chr5	37000475	37003449	circ_954	1	X	0	0	0	1
chr4	77089598	77091089	circ_955	1	X	0	0	1	0
chr3	132400758	132435753	circ_956	1	X	0	0	1	0
chr7	140043212	140045770	circ_957	1	X	0	1	0	0
chr13	33054727	33095586	circ_958	2	X	0	1	0	1
chr3	121658196	121660153	circ_959	1	X	0	1	0	0
chr10	69726440	69785433	circ_960	2	X	0	0	1	1
chr15	38591574	38617010	circ_961	62	X	1	19	0	42
chr9	135172274	135176190	circ_962	3	X	0	3	0	0
chr7	45142932	45143855	circ_963	2	X	0	1	0	1
chr18	8085669	8088849	circ_964	6	X	0	2	0	4
chr2	176496877	176497101	circ_965	1	X	0	0	0	1
chr12	117077149	117077274	circ_966	1	X	0	0	0	1
chr18	43456201	43467872	circ_967	1	X	0	0	0	1
chr1	1992875	1993128	circ_968	2	X	0	0	0	2
chr2	9985349	10016147	circ_969	1	X	0	0	0	1
chr15	85213128	85231005	circ_970	2	X	0	2	0	0
chr22	41513191	41513825	circ_971	13	X	0	10	1	2
chr16	65015951	65026937	circ_972	1	X	0	1	0	0
chr5	33624336	33637851	circ_973	1	X	0	0	0	1
chr2	30378777	30378864	circ_974	1	X	0	0	1	0
chr2	128944257	128945188	circ_975	5	X	0	2	0	3
chrX	153589757	153589936	circ_976	2	X	0	0	2	0
chr22	36690201	36692929	circ_977	1	X	0	0	0	1
chr10	126799559	126813061	circ_978	1	X	0	0	0	1
chr19	14513409	14513674	circ_979	1	X	0	0	0	1
chr1	78267016	78309092	circ_980	5	X	0	5	0	0
chr12	116617911	116642958	circ_981	1	X	0	0	1	0
chr7	140273608	140287580	circ_982	4	X	0	4	0	0
chr10	115664576	115668282	circ_983	2	X	0	0	0	2
chr17	20149239	20209395	circ_984	4	X	0	2	0	2
chr1	152287382	152313686	circ_985	1	X	0	0	0	1
chr8	97515367	97554192	circ_986	1	X	0	1	0	0
chr18	67613970	67614768	circ_987	1	X	0	0	0	1
chr6	144182116	144182494	circ_988	1	X	0	1	0	0
chr12	51402259	51414870	circ_989	2	X	0	2	0	0
chr12	113812598	113812812	circ_990	2	X	0	0	0	2
chr11	62502854	62505962	circ_991	10	X	1	3	0	6
chr12	67263987	67267170	circ_992	1	X	0	1	0	0
chr10	34739245	34834216	circ_993	1	X	0	0	0	1
chr14	103148232	103174920	circ_994	1	X	0	0	0	1
chr21	25017799	25017936	circ_995	1	X	0	0	0	1
chr16	27357788	27364017	circ_996	3	X	0	2	0	1
chr20	2880009	2886092	circ_997	1	X	0	0	0	1
chr11	123351524	123354711	circ_998	1	X	0	1	0	0
chr21	38439562	38441924	circ_999	5	X	0	2	0	3
chr5	134022480	134032936	circ_1000	1	X	0	0	1	0
chr12	69141856	69145970	circ_1001	2	X	0	0	0	2
chr8	449344	456492	circ_1002	1	X	0	1	0	0
chr17	47375468	47390207	circ_1003	2	X	1	1	0	0
chr6	125327222	125330428	circ_1004	1	X	0	1	0	0
chr7	91843925	91863906	circ_1005	1	X	0	1	0	0
chr10	882343	936769	circ_1006	1	X	0	0	0	1
chrX	107821182	107821613	circ_1007	1	X	0	0	0	1
chr12	49425508	49425610	circ_1008	1	X	0	0	1	0
chr2	170460152	170471234	circ_1009	26	X	1	14	0	11
chr1	9415802	9416644	circ_1010	15	X	1	5	0	9
chr6	35351354	35378994	circ_1011	1	X	0	0	0	1
chr7	143554149	143560182	circ_1012	1	X	0	1	0	0
chr10	51606988	51613311	circ_1013	58	X	0	27	4	27
chr12	45621419	45626745	circ_1014	2	X	0	1	0	1
chr5	134509732	134542676	circ_1015	2	X	0	0	2	0
chr11	68350511	68363686	circ_1016	9	X	0	5	0	4
chr22	24193253	24225056	circ_1017	1	X	0	1	0	0
chr17	62579579	62594608	circ_1018	2	X	0	0	0	2
chr8	145661041	145661801	circ_1019	1	X	0	0	1	0
chr1	98596254	98597102	circ_1020	9	X	0	2	0	7
chr10	21906041	21940697	circ_1021	1	X	0	0	0	1
chr19	12821435	12822427	circ_1022	9	X	0	2	0	7
chr1	44323807	44360149	circ_1023	1	X	0	0	0	1
chr6	155503360	155504634	circ_1024	1	X	0	0	0	1
chr20	19771176	19771353	circ_1025	1	X	0	0	0	1
chr8	101960830	101960997	circ_1026	1	X	0	0	1	0
chr15	49777290	49777681	circ_1027	1	X	0	1	0	0
chr9	33971649	34017187	circ_1028	1	X	0	0	1	0
chr12	133357384	133359079	circ_1029	4	X	0	2	0	2
chr2	19100479	19125164	circ_1030	9	X	0	3	0	6
chr16	74708858	74716684	circ_1031	1	X	0	0	0	1
chr4	146791397	146813567	circ_1032	9	X	0	6	0	3
chr2	55808703	55818831	circ_1033	1	X	0	1	0	0
chr1	65952075	65964453	circ_1034	5	X	0	3	0	2
chr12	100968125	100986227	circ_1035	3	X	0	2	0	1
chr13	46962513	46962595	circ_1036	1	X	0	0	0	1
chr2	64326989	64327116	circ_1037	1	X	0	0	0	1
chr5	118500202	118511032	circ_1038	1	X	0	0	1	0
chr14	50597224	50597308	circ_1039	1	X	1	0	0	0
chr2	9658030	9683414	circ_1040	1	X	0	1	0	0
chr20	18407711	18429713	circ_1041	1	X	0	0	0	1
chr5	133534777	133541822	circ_1042	36	X	0	17	2	17
chr8	97549528	97551121	circ_1043	18	X	0	2	3	13
chr3	105452853	105456102	circ_1044	2	X	0	0	0	2
chr2	17889906	17894847	circ_1045	1	X	0	0	0	1
chr3	11382119	11421526	circ_1046	4	X	0	2	0	2
chr13	32768280	32776664	circ_1047	1	X	0	1	0	0
chr10	16794538	16806509	circ_1048	13	X	0	4	0	9
chr2	69397380	69409792	circ_1049	1	X	0	0	0	1
chr9	95349000	95350838	circ_1050	1	X	0	1	0	0
chr5	36157909	36165304	circ_1051	1	X	0	0	0	1
chr3	9971536	9972627	circ_1052	1	X	0	0	0	1
chr13	42149876	42195588	circ_1053	1	X	0	0	0	1
chr1	24989151	24989715	circ_1054	2	X	0	0	0	2
chr3	160091403	160101292	circ_1055	1	X	0	1	0	0
chr15	91542907	91557663	circ_1056	1	X	0	1	0	0
chr1	226352490	226353701	circ_1057	1	X	0	0	0	1
chr4	737262	748865	circ_1058	1	X	0	0	0	1
chr3	48510760	48538726	circ_1059	1	X	0	1	0	0
chr1	203681088	203682380	circ_1060	1	X	0	0	0	1
chr3	57631388	57647278	circ_1061	1	X	0	0	0	1
chr17	59093112	59161925	circ_1062	1	X	0	1	0	0
chr19	13345735	13410162	circ_1063	2	X	0	2	0	0
chr1	173834995	173835934	circ_1064	1	X	0	1	0	0
chr7	38530650	38574611	circ_1065	2	X	0	0	0	2
chr16	65388146	65401179	circ_1066	1	X	0	1	0	0
chrM	13437	13571	circ_1067	1	X	0	0	0	1
chrY	2298165	2298210	circ_1068	1	X	0	0	1	0
chr20	3891224	3891477	circ_1069	1	X	0	0	0	1
chr12	12284755	12288234	circ_1070	2	X	0	1	0	1
chr1	156127861	156128615	circ_1071	1	X	0	1	0	0
chr12	416112	417171	circ_1072	2	X	0	0	0	2
chr18	13184431	13184544	circ_1073	1	X	0	0	0	1
chr2	27706447	27708370	circ_1074	2	X	0	0	0	2
chr22	41543841	41545179	circ_1075	1	X	0	0	0	1
chr2	30371111	30381739	circ_1076	1	X	0	1	0	0
chr13	69982541	69982772	circ_1077	1	X	0	0	0	1
chr17	39979153	39979315	circ_1078	1	X	0	0	0	1
chr18	74083422	74092259	circ_1079	13	X	0	10	0	3
chr11	106859177	106859306	circ_1080	2	X	0	0	0	2
chr2	111304131	111307179	circ_1081	1	X	0	0	0	1
chr3	194877178	194947585	circ_1082	12	X	0	5	1	6
chr1	47753223	47767420	circ_1083	1	X	0	1	0	0
chr14	73753818	73759582	circ_1084	2	X	0	2	0	0
chr11	12451612	12465283	circ_1085	1	X	1	0	0	0
chr2	131812845	131840230	circ_1086	2	X	0	0	0	2
chr3	47956307	48040369	circ_1087	1	X	0	1	0	0
chr3	196094899	196129890	circ_1088	3	X	0	3	0	0
chr5	65077088	65081737	circ_1089	2	X	0	1	0	1
chr12	82763166	82832570	circ_1090	1	X	0	1	0	0
chr6	7211037	7211942	circ_1091	3	X	0	1	0	2
chrX	135095117	135098917	circ_1092	20	X	0	12	1	7
chr22	42289121	42290941	circ_1093	8	X	0	4	0	4
chr15	59564505	59567381	circ_1094	1	X	0	0	0	1
chr1	211526581	211527809	circ_1095	71	X	0	21	1	49
chr20	39741422	39742795	circ_1096	1	X	0	0	0	1
chr11	117023157	117031977	circ_1097	5	X	0	4	0	1
chr2	163039924	163059655	circ_1098	1	X	0	0	0	1
chr20	44049168	44049333	circ_1099	1	X	0	0	0	1
chr17	36614346	36628247	circ_1100	1	X	0	0	0	1
chr9	35546551	35546692	circ_1101	1	X	0	1	0	0
chrX	45708809	45709490	circ_1102	1	X	0	0	0	1
chr16	69117388	69119445	circ_1103	2	X	0	1	0	1
chrX	40456501	40456916	circ_1104	2	X	0	1	0	1
chr19	45641772	45649307	circ_1105	2	X	0	0	0	2
chr6	125252842	125269244	circ_1106	1	X	0	0	0	1
chr3	15807741	15838651	circ_1107	1	X	0	0	0	1
chr5	58852353	58852494	circ_1108	1	X	0	0	0	1
chr16	10846467	10861889	circ_1109	1	X	0	0	0	1
chr16	86519238	86524610	circ_1110	3	X	0	1	0	2
chr4	151682935	151753128	circ_1111	4	X	0	1	0	3
chr2	36623757	36706837	circ_1112	24	X	3	13	1	7
chr2	11911498	11919771	circ_1113	1	X	0	0	0	1
chr3	149563798	149570383	circ_1114	13	X	0	3	0	10
chr19	50028114	50028298	circ_1115	1	X	0	0	0	1
chr3	32569938	32582698	circ_1116	1	X	0	1	0	0
chr4	54007870	54011749	circ_1117	1	X	0	0	0	1
chr1	150245202	150249040	circ_1118	1	X	0	0	0	1
chr13	115008213	115008325	circ_1119	1	X	0	0	1	0
chr9	108483016	108484902	circ_1120	1	X	1	0	0	0
chr19	33140588	33149951	circ_1121	1	X	0	0	0	1
chr10	82363335	82363551	circ_1122	1	X	0	1	0	0
chr21	47721911	47722490	circ_1123	1	X	0	0	0	1
chr19	46334642	46334751	circ_1124	1	X	0	1	0	0
chr13	100982815	100992513	circ_1125	13	X	0	1	2	10
chr12	3018695	3031568	circ_1126	50	X	0	13	0	37
chr4	122731122	122734535	circ_1127	1	X	0	1	0	0
chr1	43220540	43225064	circ_1128	2	X	0	0	0	2
chr21	17135210	17150346	circ_1129	5	X	0	3	0	2
chr11	31477807	31484852	circ_1130	1	X	0	0	0	1
chr11	35421122	35473486	circ_1131	1	X	1	0	0	0
chr20	5937772	5965646	circ_1132	1	X	0	1	0	0
chr8	145295473	145296420	circ_1133	1	X	0	0	0	1
chr17	7224879	7225106	circ_1134	1	X	0	0	0	1
chr3	47084051	47098980	circ_1135	1	X	0	0	0	1
chr17	42483289	42501860	circ_1136	1	X	0	0	0	1
chr17	80597459	80597585	circ_1137	1	X	0	0	0	1
chr1	32691772	32694809	circ_1138	1	X	0	1	0	0
chr3	197717430	197726213	circ_1139	1	X	0	0	0	1
chr17	65199435	65214938	circ_1140	1	X	0	0	0	1
chr1	146766091	146767245	circ_1141	1	X	0	0	1	0
chr21	40184927	40186905	circ_1142	1	X	0	1	0	0
chr10	43654163	43656043	circ_1143	2	X	0	1	0	1
chr5	64824279	64838675	circ_1144	1	X	0	1	0	0
chr11	18305342	18308257	circ_1145	12	X	0	2	0	10
chr14	93273081	93273308	circ_1146	2	X	0	0	0	2
chr4	128577791	128597220	circ_1147	1	X	0	1	0	0
chr3	49094295	49095323	circ_1148	6	X	0	4	0	2
chr17	73035304	73038691	circ_1149	1	X	0	0	1	0
chr7	105517627	105560053	circ_1150	1	X	0	1	0	0
chr22	38916029	38964294	circ_1151	1	X	0	0	0	1
chr6	135618570	135667934	circ_1152	1	X	0	1	0	0
chr2	43453219	43453336	circ_1153	1	X	0	1	0	0
chr3	136046679	136046878	circ_1154	1	X	0	0	0	1
chr1	21295967	21377487	circ_1155	4	X	0	2	2	0
chr6	73980121	73985595	circ_1156	1	X	0	1	0	0
chr1	6027359	6046387	circ_1157	1	X	0	0	0	1
chr4	160107794	160162520	circ_1158	11	X	0	11	0	0
chr17	2200537	2201349	circ_1159	1	X	0	1	0	0
chr5	113273201	113273534	circ_1160	1	X	0	0	0	1
chr3	13641603	13641690	circ_1161	1	X	0	0	0	1
chr1	44466439	44467299	circ_1162	1	X	0	0	0	1
chr12	62949774	62972285	circ_1163	1	X	0	0	1	0
chr18	12356693	12363855	circ_1164	1	X	0	1	0	0
chrX	54948725	54949002	circ_1165	3	X	0	1	0	2
chr19	7585686	7585769	circ_1166	1	X	0	0	0	1
chr2	227702789	227779067	circ_1167	2	X	0	2	0	0
chr7	30818048	30831190	circ_1168	1	X	0	1	0	0
chr20	40141485	40143591	circ_1169	39	X	0	19	0	20
chr3	130685989	130718503	circ_1170	1	X	0	1	0	0
chr2	197964540	198001386	circ_1171	1	X	0	1	0	0
chr22	38776375	38776995	circ_1172	1	X	0	0	0	1
chr12	19422660	19440490	circ_1173	1	X	0	1	0	0
chr15	78447555	78458644	circ_1174	1	X	0	1	0	0
chr20	33902491	33971936	circ_1175	1	X	0	0	0	1
chrM	1728	2795	circ_1176	1	X	0	0	1	0
chr19	5131087	5151773	circ_1177	1	X	0	1	0	0
chr14	39545139	39561831	circ_1178	1	X	0	1	0	0
chr11	108615549	108638728	circ_1179	1	X	0	0	0	1
chr4	148944414	148968202	circ_1180	10	X	0	5	0	5
chr12	42781258	42792796	circ_1181	2	X	0	1	0	1
chr11	12159937	12183966	circ_1182	13	X	0	7	0	6
chr17	2281151	2284456	circ_1183	1	X	0	1	0	0
chr17	35343916	35348156	circ_1184	25	X	1	9	0	15
chr3	124515235	124536557	circ_1185	2	X	0	2	0	0
chr4	170498079	170523829	circ_1186	1	X	0	0	1	0
chr9	133469030	133470975	circ_1187	2	X	1	0	1	0
chr21	30698380	30702014	circ_1188	32	X	7	18	6	1
chr12	13232723	13233848	circ_1189	1	X	0	0	0	1
chr6	12780248	12780385	circ_1190	1	X	0	0	0	1
chr15	72020888	72030346	circ_1191	1	X	0	1	0	0
chr6	144768347	144780490	circ_1192	1	X	0	1	0	0
chr6	112528222	112537670	circ_1193	2	X	0	0	0	2
chr2	205502555	205551005	circ_1194	3	X	0	0	0	3
chr4	83799883	83800081	circ_1195	1	X	0	1	0	0
chr7	108137028	108138021	circ_1196	1	X	0	0	0	1
chr1	213302870	213309256	circ_1197	1	X	0	1	0	0
chr19	19105175	19119237	circ_1198	1	X	0	1	0	0
chr1	215297976	215345526	circ_1199	1	X	0	1	0	0
chr8	111190513	111190615	circ_1200	1	X	0	0	0	1
chr20	44581189	44582327	circ_1201	1	X	0	1	0	0
chr7	33055282	33066527	circ_1202	1	X	1	0	0	0
chr19	49119134	49119459	circ_1203	2	X	0	0	0	2
chr15	52223228	52226551	circ_1204	3	X	0	0	0	3
chr5	137854381	137854556	circ_1205	3	X	0	0	0	3
chr2	72786582	72802797	circ_1206	10	X	0	1	0	9
chr13	25881944	25905696	circ_1207	1	X	1	0	0	0
chr11	103182607	103187349	circ_1208	1	X	0	0	0	1
chr1	93648917	93659301	circ_1209	3	X	0	2	1	0
chr7	128991252	129019590	circ_1210	1	X	0	1	0	0
chr3	53219620	53220043	circ_1211	1	X	0	0	0	1
chr3	47210659	47215753	circ_1212	3	X	0	3	0	0
chr3	27459977	27478039	circ_1213	1	X	0	1	0	0
chr12	26147970	26156383	circ_1214	3	X	0	0	0	3
chr10	70152895	70156638	circ_1215	1	X	1	0	0	0
chr18	20814572	20833900	circ_1216	3	X	0	0	0	3
chr17	46025945	46026028	circ_1217	1	X	0	0	1	0
chr22	31705414	31733799	circ_1218	1	X	0	1	0	0
chr16	30740287	30745329	circ_1219	11	X	1	8	0	2
chr17	78237373	78252709	circ_1220	8	X	0	2	0	6
chr8	125530983	125534441	circ_1221	1	X	0	0	0	1
chrX	53224474	53224562	circ_1222	1	X	0	0	0	1
chr2	39680980	39681506	circ_1223	11	X	0	2	0	9
chr1	226340036	226347059	circ_1224	1	X	0	1	0	0
chr15	21121997	21122119	circ_1225	2	X	0	0	0	2
chr5	38996921	39003724	circ_1226	1	X	0	1	0	0
chr1	180166902	180167068	circ_1227	1	X	0	1	0	0
chr7	156976572	157009665	circ_1228	4	X	0	2	0	2
chr4	151023630	151075525	circ_1229	2	X	0	1	0	1
chr5	72157635	72171564	circ_1230	3	X	0	0	0	3
chr3	195605124	195605463	circ_1231	1	X	0	0	0	1
chr13	114913996	114914330	circ_1232	21	X	1	19	0	1
chr4	85822401	85853516	circ_1233	1	X	0	0	0	1
chr2	15629018	15679480	circ_1234	10	X	1	7	0	2
chr14	93142820	93147729	circ_1235	1	X	0	1	0	0
chr4	54139993	54213621	circ_1236	1	X	0	1	0	0
chr14	72151476	72151588	circ_1237	1	X	0	0	1	0
chr8	48697674	48710958	circ_1238	2	X	0	1	1	0
chr5	33549312	33596165	circ_1239	1	X	1	0	0	0
chr15	78305165	78305635	circ_1240	1	X	0	1	0	0
chr2	223781037	223783920	circ_1241	1	X	0	0	0	1
chr10	73921296	73973089	circ_1242	1	X	0	0	0	1
chr2	28117400	28152775	circ_1243	1	X	0	0	0	1
chr7	66236870	66262493	circ_1244	2	X	0	1	0	1
chr5	61738810	61747760	circ_1245	3	X	0	1	0	2
chr9	114860750	114886716	circ_1246	1	X	0	1	0	0
chr11	69468249	69468474	circ_1247	1	X	0	0	0	1
chr5	64510621	64538033	circ_1248	1	X	0	1	0	0
chr7	2405952	2409317	circ_1249	1	X	0	1	0	0
chr18	59577528	59579605	circ_1250	1	X	0	1	0	0
chr7	132738877	132747041	circ_1251	1	X	0	1	0	0
chr1	91852821	91852943	circ_1252	2	X	0	0	1	1
chr17	49097520	49109083	circ_1253	4	X	0	2	0	2
chr3	57293056	57301820	circ_1254	2	X	0	1	0	1
chr21	9827000	9827137	circ_1255	1	X	0	1	0	0
chr10	121336123	121340050	circ_1256	2	X	0	1	0	1
chr3	142031440	142037745	circ_1257	1	X	0	1	0	0
chr9	122826125	122828893	circ_1258	2	X	0	2	0	0
chr19	10083595	10117178	circ_1259	1	X	0	1	0	0
chr2	58313474	58356906	circ_1260	1	X	0	1	0	0
chr20	43227257	43237723	circ_1261	1	X	0	1	0	0
chr17	73096102	73096911	circ_1262	1	X	0	0	0	1
chr1	198201683	198248191	circ_1263	4	X	0	3	0	1
chr15	43075617	43132631	circ_1264	1	X	0	1	0	0
chr11	68527693	68529155	circ_1265	1	X	0	0	0	1
chr5	43648026	43659452	circ_1266	1	X	0	0	0	1
chr4	83740012	83740101	circ_1267	3	X	2	0	1	0
chr8	54701948	54714456	circ_1268	2	X	0	0	0	2
chr2	101650006	101676001	circ_1269	3	X	0	3	0	0
chr2	114369360	114369451	circ_1270	1	X	0	0	1	0
chr5	37301539	37310845	circ_1271	1	X	0	0	0	1
chr3	15776917	15838651	circ_1272	2	X	0	1	1	0
chr4	149356256	149358014	circ_1273	9	X	0	9	0	0
chr11	65652569	65652634	circ_1274	1	X	0	0	1	0
chr3	128984392	128985942	circ_1275	11	X	0	5	0	6
chr14	31855626	31864554	circ_1276	1	X	0	1	0	0
chrY	7153069	7224271	circ_1277	1	X	0	0	0	1
chr5	65317150	65350779	circ_1278	1	X	1	0	0	0
chr19	19054231	19054565	circ_1279	2	X	0	2	0	0
chr16	46649858	46651661	circ_1280	1	X	0	0	0	1
chr11	74559160	74563127	circ_1281	3	X	0	1	0	2
chr17	15406412	15410300	circ_1282	3	X	0	2	0	1
chr11	130773150	130776616	circ_1283	5	X	0	1	0	4
chr16	14988855	14989971	circ_1284	4	X	0	3	0	1
chr9	126345448	126392755	circ_1285	2	X	0	2	0	0
chr22	41735013	41735183	circ_1286	1	X	0	0	0	1
chr5	154135204	154191200	circ_1287	1	X	0	1	0	0
chr7	77394812	77408131	circ_1288	1	X	0	0	0	1
chr10	28023385	28024303	circ_1289	1	X	0	0	0	1
chr15	40694396	40708561	circ_1290	2	X	0	0	0	2
chr9	114825217	114841004	circ_1291	1	X	0	0	0	1
chr3	30579756	30579876	circ_1292	2	X	0	0	0	2
chr19	45916935	45917292	circ_1293	1	X	0	0	0	1
chr17	14012681	14028619	circ_1294	1	X	0	0	0	1
chr19	10912964	10923053	circ_1295	1	X	0	1	0	0
chr19	12628559	12639510	circ_1296	2	X	1	0	1	0
chr15	55619729	55626205	circ_1297	1	X	0	1	0	0
chr14	102349594	102360897	circ_1298	2	X	0	2	0	0
chr19	52579297	52592872	circ_1299	1	X	0	0	0	1
chr2	9460417	9475308	circ_1300	1	X	0	0	0	1
chr6	5000043	5002479	circ_1301	3	X	0	1	0	2
chr15	64406757	64411053	circ_1302	1	X	0	1	0	0
chr5	37874209	37892535	circ_1303	1	X	0	1	0	0
chr12	32866143	32875567	circ_1304	5	X	0	3	0	2
chr2	23977049	23988498	circ_1305	1	X	0	0	1	0
chr1	156752074	156756966	circ_1306	1	X	0	1	0	0
chr18	63995579	63995789	circ_1307	1	X	0	0	0	1
chr17	703731	729318	circ_1308	2	X	0	2	0	0
chr10	98286970	98319493	circ_1309	1	X	1	0	0	0
chr2	220431785	220431998	circ_1310	1	X	0	1	0	0
chr8	71193464	71209035	circ_1311	2	X	0	0	0	2
chr12	64548702	64548875	circ_1312	2	X	0	0	0	2
chr2	73466771	73467671	circ_1313	1	X	0	0	0	1
chr11	131980234	132016408	circ_1314	1	X	0	0	0	1
chr1	24766662	24779994	circ_1315	1	X	0	0	0	1
chr2	197118644	197157474	circ_1316	1	X	0	1	0	0
chr3	23996028	23997616	circ_1317	12	X	0	3	0	9
chr16	68300496	68331379	circ_1318	2	X	0	0	1	1
chr3	73113184	73114706	circ_1319	1	X	0	0	0	1
chr1	154184796	154186422	circ_1320	19	X	0	9	0	10
chr5	134678950	134688735	circ_1321	1	X	0	0	0	1
chr22	36690978	36691615	circ_1322	1	X	0	0	0	1
chr1	53326403	53358647	circ_1323	7	X	0	3	0	4
chr2	241537815	241538013	circ_1324	1	X	0	0	0	1
chr17	79478214	79478652	circ_1325	1	X	0	1	0	0
chr8	144791423	144795341	circ_1326	1	X	0	1	0	0
chr7	66409963	66410248	circ_1327	1	X	0	0	0	1
chr17	62754360	62758828	circ_1328	1	X	0	1	0	0
chr4	73944359	73944607	circ_1329	1	X	0	0	0	1
chr3	138402406	138402540	circ_1330	1	X	0	0	0	1
chr12	133398582	133420720	circ_1331	3	X	0	2	0	1
chr17	61512447	61514845	circ_1332	2	X	0	0	0	2
chr11	8827104	8832882	circ_1333	1	X	0	0	0	1
chr10	89649382	89653866	circ_1334	1	X	0	0	0	1
chr7	85075837	85075938	circ_1335	1	X	0	0	0	1
chr17	1756395	1780608	circ_1336	1	X	0	0	0	1
chr1	16812921	16813156	circ_1337	9	X	0	1	0	8
chr9	100831818	100840629	circ_1338	1	X	0	1	0	0
chr1	28362055	28384605	circ_1339	38	X	0	27	1	10
chr9	138941482	138945844	circ_1340	1	X	0	1	0	0
chr5	68553870	68558131	circ_1341	18	X	0	2	1	15
chr3	171830242	171840163	circ_1342	1	X	0	0	0	1
chr16	50120126	50136346	circ_1343	5	X	0	2	1	2
chr7	5023302	5028808	circ_1344	2	X	0	0	0	2
chr15	40056022	40068732	circ_1345	2	X	1	1	0	0
chr2	55785911	55800913	circ_1346	4	X	0	1	1	2
chr2	95815974	95818479	circ_1347	1	X	0	0	0	1
chr1	26131633	26138370	circ_1348	1	X	0	1	0	0
chr11	102261231	102272001	circ_1349	1	X	0	0	0	1
chr6	157222510	157256710	circ_1350	9	X	0	5	0	4
chr3	48337609	48340013	circ_1351	1	X	0	0	0	1
chr1	213246212	213277911	circ_1352	2	X	1	0	0	1
chr19	46355740	46357765	circ_1353	1	X	0	0	0	1
chr10	69647175	69666694	circ_1354	1	X	0	1	0	0
chrX	135323319	135326954	circ_1355	4	X	0	1	0	3
chr17	975854	982630	circ_1356	1	X	0	1	0	0
chr9	20881870	20926416	circ_1357	1	X	0	1	0	0
chr3	194150407	194151044	circ_1358	1	X	0	0	0	1
chr1	24075511	24079008	circ_1359	1	X	0	1	0	0
chr4	81256898	81284038	circ_1360	17	X	0	9	0	8
chr1	153342160	153342307	circ_1361	1	X	0	0	0	1
chr5	167887655	167894969	circ_1362	1	X	0	1	0	0
chr8	98817581	98831466	circ_1363	2	X	0	1	1	0
chr2	102067056	102081802	circ_1364	1	X	0	0	0	1
chr17	56614442	56614588	circ_1365	1	X	0	0	0	1
chr19	3053334	3053442	circ_1366	1	X	0	0	1	0
chr17	64637473	64647582	circ_1367	1	X	0	0	0	1
chr1	27434139	27436268	circ_1368	1	X	0	0	0	1
chr17	76087521	76089844	circ_1369	2	X	0	2	0	0
chr2	20974570	21001225	circ_1370	6	X	0	4	0	2
chr4	54011500	54018016	circ_1371	1	X	0	0	0	1
chr2	209165661	209167077	circ_1372	4	X	0	2	0	2
chr6	56499442	56499598	circ_1373	1	X	0	1	0	0
chr1	227838657	227839559	circ_1374	1	X	0	0	0	1
chr2	89082251	89092011	circ_1375	1	X	0	1	0	0
chr10	101645444	101646268	circ_1376	1	X	0	0	0	1
chr4	185505743	185505871	circ_1377	1	X	0	0	0	1
chr8	13293585	13293698	circ_1378	2	X	0	0	0	2
chr5	31437346	31451747	circ_1379	3	X	0	1	0	2
chr10	79613112	79628955	circ_1380	11	X	0	3	0	8
chr4	25256687	25270825	circ_1381	4	X	0	2	0	2
chr11	66520109	66595835	circ_1382	1	X	0	0	0	1
chr15	77577300	77649441	circ_1383	1	X	0	0	0	1
chr21	16383491	16415891	circ_1384	1	X	0	1	0	0
chr8	131372935	131374017	circ_1385	1	X	0	1	0	0
chr8	42044916	42046589	circ_1386	1	X	0	1	0	0
chr3	134421370	134421573	circ_1387	1	X	0	0	0	1
chr19	4101017	4117627	circ_1388	7	X	0	3	0	4
chr8	38934747	38948865	circ_1389	4	X	0	3	0	1
chr12	124130002	124137282	circ_1390	12	X	0	5	2	5
chr7	105551463	105645133	circ_1391	1	X	0	1	0	0
chr13	99607689	99638653	circ_1392	2	X	0	0	0	2
chr3	50385007	50387453	circ_1393	2	X	0	1	0	1
chr17	33997876	34009865	circ_1394	1	X	0	0	0	1
chr4	140616351	140625350	circ_1395	10	X	0	4	0	6
chr15	75815462	75862687	circ_1396	1	X	0	0	0	1
chr13	26898909	26928017	circ_1397	20	X	0	9	1	10
chr20	32214249	32214351	circ_1398	1	X	0	0	0	1
chr13	21305980	21306260	circ_1399	54	X	3	23	1	27
chr2	86085257	86090608	circ_1400	1	X	0	1	0	0
chr15	81212435	81217047	circ_1401	1	X	0	0	0	1
chr17	17696247	17701827	circ_1402	1	X	0	0	0	1
chr16	14687158	14698083	circ_1403	62	X	1	19	0	42
chr10	12148245	12155063	circ_1404	3	X	0	2	0	1
chr19	41215964	41220540	circ_1405	1	X	0	1	0	0
chr3	62063837	62153837	circ_1406	1	X	0	1	0	0
chr22	31661932	31667187	circ_1407	2	X	0	1	0	1
chr17	38185079	38192407	circ_1408	1	X	0	1	0	0
chr22	50581472	50582672	circ_1409	2	X	0	0	1	1
chr6	121314268	121314421	circ_1410	1	X	0	0	1	0
chr3	11345978	11354894	circ_1411	2	X	0	2	0	0
chr13	41869431	41870359	circ_1412	1	X	0	1	0	0
chr10	91477553	91478629	circ_1413	1	X	0	0	0	1
chr10	79795347	79797020	circ_1414	2	X	0	0	2	0
chr16	68307698	68309152	circ_1415	4	X	0	3	0	1
chr5	135844345	135845647	circ_1416	1	X	0	0	0	1
chr1	62479015	62483619	circ_1417	1	X	0	0	0	1
chr17	7406440	7415663	circ_1418	2	X	0	0	1	1
chr6	74533186	74533396	circ_1419	1	X	0	0	0	1
chr22	29745207	29755948	circ_1420	1	X	0	0	0	1
chr21	37619815	37633030	circ_1421	11	X	0	6	0	5
chr1	64366671	64366810	circ_1422	1	X	0	0	0	1
chr8	10065343	10071428	circ_1423	1	X	0	0	0	1
chr4	103892725	103892894	circ_1424	1	X	0	0	0	1
chr1	32637788	32637936	circ_1425	1	X	0	0	1	0
chr18	34156414	34192058	circ_1426	2	X	0	0	0	2
chrM	2227	10955	circ_1427	1	X	0	0	1	0
chr16	71803526	71805155	circ_1428	1	X	0	0	0	1
chr17	40986361	40991397	circ_1429	1	X	0	0	0	1
chr18	76953183	76967012	circ_1430	2	X	0	1	0	1
chr18	51800296	51813781	circ_1431	1	X	0	1	0	0
chr1	40723142	40724066	circ_1432	1	X	0	1	0	0
chr8	142160933	142161936	circ_1433	5	X	0	3	0	2
chr19	56189849	56197011	circ_1434	1	X	0	0	0	1
chr1	223985917	223986379	circ_1435	4	X	1	2	0	1
chr16	28128639	28133083	circ_1436	1	X	0	1	0	0
chr12	51450133	51451911	circ_1437	3	X	0	0	0	3
chr6	111632272	111634692	circ_1438	2	X	0	0	0	2
chr5	134010305	134018172	circ_1439	6	X	0	3	0	3
chr2	171807838	171813069	circ_1440	2	X	0	1	0	1
chr14	39530969	39545297	circ_1441	1	X	0	1	0	0
chr3	149563798	149629870	circ_1442	18	X	1	11	0	6
chrX	69622416	69623884	circ_1443	3	X	0	0	0	3
chr10	96207392	96234540	circ_1444	25	X	0	8	1	16
chr12	112371690	112376014	circ_1445	1	X	0	0	0	1
chr4	88952237	88964609	circ_1446	3	X	0	0	0	3
chr6	142086921	142119292	circ_1447	2	X	0	0	0	2
chr6	47494364	47522502	circ_1448	2	X	0	1	0	1
chr16	55583189	55585014	circ_1449	1	X	0	0	0	1
chr12	52660330	52663960	circ_1450	3	X	0	0	0	3
chr3	190321917	190326970	circ_1451	5	X	1	3	0	1
chr2	74757744	74757948	circ_1452	1	X	0	0	0	1
chr1	155378130	155385714	circ_1453	1	X	0	0	0	1
chr16	72234299	72270710	circ_1454	1	X	0	1	0	0
chr2	220312696	220329330	circ_1455	1	X	0	1	0	0
chr19	45189300	45190380	circ_1456	1	X	0	0	0	1
chr9	117800540	117827198	circ_1457	5	X	0	4	0	1
chr16	11933552	11933646	circ_1458	1	X	0	0	1	0
chr8	136727473	136727632	circ_1459	1	X	0	0	0	1
chr1	161673129	161691667	circ_1460	1	X	0	1	0	0
chr2	120844747	120849237	circ_1461	1	X	0	0	0	1
chr14	20923863	20924046	circ_1462	1	X	0	0	0	1
chr22	50563821	50580618	circ_1463	1	X	0	1	0	0
chr19	10270694	10273424	circ_1464	1	X	0	1	0	0
chr12	5748648	5748796	circ_1465	1	X	0	0	0	1
chr3	179481790	179483636	circ_1466	57	X	1	25	0	31
chr10	32197100	32197854	circ_1467	3	X	1	2	0	0
chr3	127413818	127414033	circ_1468	30	X	1	3	0	26
chr9	20715321	20740339	circ_1469	27	X	0	7	0	20
chr5	12005574	12005695	circ_1470	1	X	0	0	0	1
chr10	46028558	46048652	circ_1471	2	X	0	0	0	2
chr19	13051579	13051701	circ_1472	1	X	0	1	0	0
chr11	111904128	111914257	circ_1473	1	X	0	0	0	1
chr12	111947353	111993723	circ_1474	1	X	1	0	0	0
chr19	38597177	38633350	circ_1475	1	X	0	1	0	0
chr17	18607932	18608477	circ_1476	15	X	0	2	1	12
chr2	40367817	40437164	circ_1477	1	X	0	1	0	0
chr1	225700573	225702602	circ_1478	1	X	0	0	0	1
chr6	88255334	88273950	circ_1479	1	X	0	0	0	1
chr10	1151066	1170964	circ_1480	1	X	0	1	0	0
chr7	149419874	149420047	circ_1481	1	X	0	0	0	1
chr11	34093273	34098189	circ_1482	68	X	2	53	5	8
chr1	47767233	47776034	circ_1483	7	X	0	3	1	3
chr22	43227533	43231499	circ_1484	1	X	0	0	0	1
chr10	101642610	101642739	circ_1485	1	X	0	0	1	0
chr10	104126842	104130617	circ_1486	1	X	0	1	0	0
chrM	1680	1834	circ_1487	771	X	85	0	686	0
chr3	100560842	100567719	circ_1488	8	X	0	3	2	3
chr2	135119846	135120765	circ_1489	1	X	0	0	0	1
chr1	6037499	6046387	circ_1490	1	X	0	0	0	1
chr4	86293830	86295722	circ_1491	2	X	0	0	0	2
chr1	43831786	43831849	circ_1492	1	X	0	0	1	0
chr3	33653493	33705007	circ_1493	1	X	0	1	0	0
chr11	19655272	19687598	circ_1494	1	X	0	1	0	0
chr2	32754718	32800433	circ_1495	2	X	0	1	0	1
chr2	161207957	161223899	circ_1496	1	X	0	0	0	1
chr17	62574610	62587267	circ_1497	1	X	0	1	0	0
chr9	36118754	36122925	circ_1498	1	X	0	0	0	1
chr4	5749875	5758089	circ_1499	1	X	0	0	0	1
chr17	64037616	64039368	circ_1500	1	X	0	1	0	0
chr9	85069588	85069723	circ_1501	1	X	0	0	0	1
chr11	66515850	66529921	circ_1502	3	X	0	1	0	2
chr17	20150532	20163607	circ_1503	1	X	0	1	0	0
chrX	23722811	23724856	circ_1504	1	X	0	0	0	1
chr17	76384612	76394432	circ_1505	1	X	0	1	0	0
chr11	103090644	103093815	circ_1506	1	X	0	0	1	0
chr19	17308601	17311638	circ_1507	18	X	1	10	0	7
chr7	139962449	139990510	circ_1508	1	X	0	1	0	0
chr2	201784945	201802689	circ_1509	2	X	1	1	0	0
chr7	23004104	23017979	circ_1510	1	X	0	1	0	0
chr11	70196029	70202360	circ_1511	7	X	0	3	1	3
chr7	140534409	140534672	circ_1512	1	X	0	1	0	0
chr5	77928087	77930577	circ_1513	2	X	0	0	0	2
chr18	46783380	46808545	circ_1514	7	X	0	4	1	2
chr3	5213056	5214425	circ_1515	1	X	0	0	0	1
chr20	45858472	45875261	circ_1516	1	X	1	0	0	0
chr17	59152281	59182258	circ_1517	1	X	0	1	0	0
chr18	39593406	39600669	circ_1518	1	X	0	0	0	1
chr13	23927924	23930146	circ_1519	2	X	0	2	0	0
chr16	10537933	10541253	circ_1520	1	X	0	0	0	1
chr4	83348737	83349170	circ_1521	4	X	0	0	0	4
chr11	118657491	118657644	circ_1522	1	X	0	0	0	1
chr1	53322670	53333449	circ_1523	3	X	0	0	2	1
chr2	32157136	32181667	circ_1524	3	X	0	2	0	1
chr11	12237766	12248678	circ_1525	1	X	0	1	0	0
chr8	26439485	26441499	circ_1526	39	X	1	9	1	28
chr12	45621419	45653245	circ_1527	1	X	0	1	0	0
chr5	37173857	37176088	circ_1528	6	X	0	1	0	5
chr2	3155910	3164428	circ_1529	1	X	0	0	0	1
chr12	101794840	101796724	circ_1530	1	X	0	0	0	1
chr9	139814968	139815469	circ_1531	1	X	0	0	1	0
chr6	25471397	25488813	circ_1532	2	X	0	2	0	0
chr16	30744601	30745936	circ_1533	1	X	0	1	0	0
chr1	249178824	249178960	circ_1534	1	X	0	0	0	1
chr18	45391430	45396935	circ_1535	34	X	1	20	1	12
chr16	30302524	30311248	circ_1536	2	X	0	2	0	0
chr10	34626203	34649187	circ_1537	2	X	0	0	0	2
chr4	47896197	47913011	circ_1538	3	X	0	1	2	0
chr3	15765889	15766816	circ_1539	1	X	0	1	0	0
chr4	15143298	15143363	circ_1540	1	X	0	0	1	0
chr2	32142995	32168452	circ_1541	16	X	0	10	0	6
chr2	133012740	133012871	circ_1542	2	X	1	0	1	0
chr17	74763468	74772623	circ_1543	7	X	0	5	0	2
chr3	31617888	31621588	circ_1544	118	X	2	84	5	27
chr4	87593518	87622954	circ_1545	4	X	0	4	0	0
chr7	151842250	151846237	circ_1546	5	X	0	3	2	0
chr8	26248759	26265892	circ_1547	24	X	2	9	1	12
chr2	149803413	149818633	circ_1548	1	X	0	1	0	0
chr14	102659800	102664184	circ_1549	14	X	0	6	2	6
chr10	99915850	99923154	circ_1550	47	X	1	15	3	28
chr2	1677415	1711602	circ_1551	1	X	0	1	0	0
chr19	18567099	18569139	circ_1552	1	X	0	1	0	0
chr1	156104263	156104659	circ_1553	1	X	1	0	0	0
chr7	63796637	63797360	circ_1554	33	X	0	3	1	29
chr10	69902697	69926423	circ_1555	3	X	0	2	0	1
chr12	120109300	120110269	circ_1556	4	X	0	2	0	2
chr10	89624217	89690846	circ_1557	1	X	1	0	0	0
chr18	67562937	67563281	circ_1558	1	X	0	0	0	1
chr12	111990084	111993721	circ_1559	1	X	0	1	0	0
chr17	679015	732340	circ_1560	1	X	0	0	0	1
chr10	114338645	114340930	circ_1561	3	X	0	0	0	3
chr2	37105034	37113969	circ_1562	7	X	0	0	0	7
chr2	144899449	144993304	circ_1563	4	X	0	3	1	0
chr12	29786080	29813818	circ_1564	1	X	0	1	0	0
chr9	35660894	35661046	circ_1565	1	X	1	0	0	0
chr15	67524165	67528782	circ_1566	1	X	0	0	0	1
chr16	66642212	66643906	circ_1567	39	X	2	14	0	23
chr16	46695630	46696394	circ_1568	1	X	0	1	0	0
chr13	45976410	45980112	circ_1569	1	X	0	1	0	0
chr1	156165804	156170263	circ_1570	1	X	0	0	0	1
chr17	76853604	76853705	circ_1571	1	X	0	0	1	0
chr11	77435393	77436744	circ_1572	1	X	0	0	0	1
chr16	15789765	15790717	circ_1573	8	X	0	3	0	5
chr4	140263980	140270735	circ_1574	4	X	0	2	0	2
chr12	102163942	102164084	circ_1575	1	X	0	0	0	1
chr4	141948073	141974885	circ_1576	1	X	0	0	0	1
chr16	22360600	22376335	circ_1577	1	X	0	0	0	1
chr11	3026596	3033963	circ_1578	1	X	0	0	0	1
chr21	34939463	34945761	circ_1579	1	X	0	1	0	0
chr8	413007	418880	circ_1580	1	X	0	1	0	0
chr2	36691677	36726490	circ_1581	5	X	0	4	0	1
chr9	137519012	137519179	circ_1582	2	X	0	0	0	2
chr2	64189192	64209021	circ_1583	1	X	0	1	0	0
chr14	57702429	57706377	circ_1584	1	X	0	0	0	1
chr2	32418958	32434630	circ_1585	2	X	0	1	0	1
chr18	54398614	54426184	circ_1586	6	X	0	3	0	3
chrX	117727177	117733191	circ_1587	1	X	1	0	0	0
chr22	50810449	50845304	circ_1588	3	X	0	3	0	0
chr15	77544709	77576372	circ_1589	4	X	1	3	0	0
chr16	8895656	8906963	circ_1590	1	X	0	1	0	0
chr8	119092988	119094124	circ_1591	1	X	0	0	0	1
chr16	9014216	9024254	circ_1592	13	X	0	8	1	4
chr13	53232534	53254290	circ_1593	2	X	0	2	0	0
chr22	20873165	20891491	circ_1594	1	X	0	0	0	1
chr6	143158072	143182097	circ_1595	1	X	0	1	0	0
chr19	4854081	4854895	circ_1596	1	X	0	1	0	0
chr12	88482809	88483264	circ_1597	1	X	0	1	0	0
chr10	46284763	46284898	circ_1598	1	X	1	0	0	0
chr1	19683129	19712120	circ_1599	2	X	0	2	0	0
chr19	10602253	10602938	circ_1600	18	X	2	13	0	3
chr9	4286038	4310528	circ_1601	2	X	0	2	0	0
chr8	30332295	30336893	circ_1602	89	X	2	4	3	80
chr5	14363841	14420130	circ_1603	1	X	0	0	0	1
chr9	4841205	4849550	circ_1604	2	X	0	0	0	2
chr20	13545336	13561628	circ_1605	1	X	0	0	0	1
chr1	15953164	15960060	circ_1606	2	X	1	1	0	0
chr2	197019692	197030421	circ_1607	1	X	0	1	0	0
chr15	65110145	65111422	circ_1608	21	X	0	4	1	16
chr19	45762247	45769539	circ_1609	1	X	0	0	0	1
chr2	15615811	15674765	circ_1610	2	X	0	2	0	0
chr7	138552721	138556108	circ_1611	4	X	0	4	0	0
chr3	12956604	12957233	circ_1612	2	X	0	0	0	2
chr5	52365939	52368525	circ_1613	1	X	0	1	0	0
chr10	103567487	103573363	circ_1614	2	X	0	2	0	0
chr18	21086934	21100277	circ_1615	1	X	0	1	0	0
chr8	145830920	145834057	circ_1616	2	X	0	1	0	1
chr5	138283094	138287573	circ_1617	1	X	0	0	0	1
chr3	157054265	157069730	circ_1618	1	X	0	1	0	0
chr10	88811314	88811354	circ_1619	3	X	2	0	1	0
chr20	34302107	34313077	circ_1620	297	X	9	185	22	81
chr4	81423629	81504337	circ_1621	1	X	0	1	0	0
chr3	32470298	32496034	circ_1622	1	X	0	0	0	1
chr11	18354630	18357350	circ_1623	1	X	0	0	0	1
chr3	195685883	195689498	circ_1624	1	X	0	0	0	1
chr1	31532146	31532424	circ_1625	2	X	0	0	0	2
chr12	27183667	27199165	circ_1626	3	X	0	1	0	2
chr19	8917570	8919395	circ_1627	1	X	0	1	0	0
chr16	82733905	82761177	circ_1628	1	X	0	0	0	1
chr8	144893076	144893242	circ_1629	2	X	0	0	0	2
chrX	52936187	53024524	circ_1630	1	X	1	0	0	0
chr3	32470298	32483505	circ_1631	1	X	0	0	0	1
chr6	10833104	10833230	circ_1632	1	X	0	0	0	1
chrX	44820529	44896934	circ_1633	3	X	0	0	0	3
chr3	157206226	157206354	circ_1634	1	X	0	0	0	1
chr20	35288740	35294795	circ_1635	1	X	0	0	0	1
chr11	66281334	66281556	circ_1636	1	X	0	0	0	1
chr9	37186709	37190648	circ_1637	2	X	0	2	0	0
chr5	14390443	14390669	circ_1638	1	X	0	0	0	1
chr19	40875815	40877780	circ_1639	1	X	0	1	0	0
chr14	59797219	59822051	circ_1640	1	X	0	0	1	0
chr9	116359054	116359191	circ_1641	1	X	0	0	0	1
chr1	247471777	247473758	circ_1642	4	X	0	2	0	2
chr21	38473539	38473722	circ_1643	1	X	0	0	0	1
chr8	48696303	48701799	circ_1644	1	X	0	0	1	0
chr10	103734969	103766390	circ_1645	2	X	0	2	0	0
chr19	11113705	11121207	circ_1646	2	X	0	2	0	0
chr10	122935202	122935491	circ_1647	1	X	0	0	0	1
chr15	65871693	65884069	circ_1648	1	X	0	0	1	0
chr1	92224170	92263028	circ_1649	1	X	0	0	0	1
chr6	166883329	166923845	circ_1650	1	X	0	0	1	0
chr15	28538034	28544662	circ_1651	3	X	1	1	1	0
chr2	233075036	233114056	circ_1652	1	X	0	1	0	0
chr2	63485476	63486544	circ_1653	2	X	0	1	0	1
chr6	151729096	151734373	circ_1654	1	X	0	1	0	0
chr14	58758353	58760265	circ_1655	1	X	0	1	0	0
chr18	21860806	21898773	circ_1656	3	X	0	2	0	1
chr3	125195539	125223588	circ_1657	2	X	0	2	0	0
chr12	76436957	76468019	circ_1658	1	X	0	0	1	0
chr6	1394931	1395287	circ_1659	1	X	0	1	0	0
chr20	34450935	34459751	circ_1660	1	X	0	0	0	1
chr8	62563609	62566219	circ_1661	4	X	0	3	0	1
chr7	95750531	95750646	circ_1662	1	X	0	0	1	0
chr10	31791480	31799497	circ_1663	1	X	0	0	0	1
chr9	73286137	73291194	circ_1664	1	X	0	1	0	0
chr2	86386659	86393767	circ_1665	5	X	1	1	0	3
chr12	46325289	46345510	circ_1666	1	X	0	0	0	1
chr8	145744558	145746908	circ_1667	2	X	0	0	0	2
chr16	57250816	57261365	circ_1668	2	X	0	2	0	0
chr2	55040369	55047599	circ_1669	1	X	0	0	0	1
chr1	240313488	240320094	circ_1670	2	X	0	2	0	0
chr11	85195051	85195163	circ_1671	23	X	3	2	7	11
chr19	37677497	37698156	circ_1672	1	X	0	0	1	0
chr4	3201459	3204793	circ_1673	1	X	0	1	0	0
chr16	16158602	16162159	circ_1674	1	X	0	0	0	1
chr10	69852813	69853015	circ_1675	4	X	0	3	0	1
chr15	44918529	44949461	circ_1676	1	X	0	1	0	0
chr10	51850536	51859824	circ_1677	1	X	0	1	0	0
chr5	175740694	175772569	circ_1678	1	X	0	1	0	0
chr16	70170097	70176589	circ_1679	2	X	0	0	0	2
chr13	114157811	114175061	circ_1680	1	X	0	0	0	1
chr16	66562897	66570920	circ_1681	4	X	0	1	0	3
chr5	134294730	134296418	circ_1682	3	X	0	0	0	3
chr1	3761471	3764177	circ_1683	1	X	0	0	0	1
chr18	5433468	5434287	circ_1684	1	X	0	1	0	0
chr22	43193474	43213863	circ_1685	2	X	0	2	0	0
chr13	35615070	35644989	circ_1686	5	X	0	4	0	1
chr12	72278591	72312328	circ_1687	1	X	0	0	0	1
chr14	31175029	31204064	circ_1688	2	X	0	1	0	1
chr5	147806776	147807510	circ_1689	1	X	0	1	0	0
chr3	8894563	8898884	circ_1690	1	X	0	0	0	1
chr12	99042097	99065497	circ_1691	1	X	0	0	0	1
chr9	117844051	117845086	circ_1692	2	X	0	0	0	2
chr4	16175827	16177851	circ_1693	3	X	0	1	0	2
chr5	79946587	79946771	circ_1694	1	X	1	0	0	0
chr10	120828958	120830517	circ_1695	1	X	0	0	0	1
chr15	61449757	61451114	circ_1696	1	X	0	0	0	1
chr6	28327302	28329248	circ_1697	1	X	0	0	1	0
chr12	121138625	121138729	circ_1698	2	X	2	0	0	0
chr8	42294981	42295076	circ_1699	1	X	0	0	0	1
chr9	33935837	33944637	circ_1700	1	X	0	0	0	1
chr4	177608341	177609081	circ_1701	1	X	0	1	0	0
chr7	65419061	65420450	circ_1702	2	X	0	2	0	0
chr14	23327653	23331447	circ_1703	1	X	0	1	0	0
chr6	44102157	44107496	circ_1704	1	X	0	0	0	1
chr8	95508041	95511636	circ_1705	1	X	0	0	0	1
chr19	45563812	45567485	circ_1706	1	X	0	0	0	1
chr1	227203781	227223308	circ_1707	1	X	0	1	0	0
chr10	62579514	62579631	circ_1708	1	X	0	0	0	1
chr3	122928046	122944144	circ_1709	2	X	0	1	0	1
chr15	61247812	61308234	circ_1710	1	X	1	0	0	0
chr1	41608550	41658572	circ_1711	1	X	0	1	0	0
chr7	99708762	99709876	circ_1712	1	X	0	0	0	1
chrX	39222735	39222887	circ_1713	1	X	0	0	0	1
chr1	9991949	9994918	circ_1714	89	X	1	25	1	62
chr10	88864439	88881664	circ_1715	2	X	0	2	0	0
chr16	53193904	53194055	circ_1716	2	X	0	2	0	0
chr5	146869451	146881827	circ_1717	1	X	0	0	0	1
chr14	35871600	35871740	circ_1718	1	X	1	0	0	0
chr7	4261138	4261273	circ_1719	1	X	0	0	0	1
chr2	112097088	112101814	circ_1720	5	X	0	3	0	2
chr10	94659356	94679807	circ_1721	1	X	0	1	0	0
chr7	78629521	78642873	circ_1722	1	X	0	1	0	0
chr12	109884872	109889618	circ_1723	3	X	0	2	0	1
chr2	15514732	15536599	circ_1724	2	X	0	2	0	0
chr10	858861	866785	circ_1725	1	X	0	0	0	1
chr20	60831113	60848462	circ_1726	1	X	0	0	0	1
chr3	127323739	127325180	circ_1727	1	X	0	0	0	1
chr15	59191668	59191908	circ_1728	2	X	0	0	2	0
chrY	21094629	21107260	circ_1729	1	X	0	1	0	0
chr14	62187100	62188541	circ_1730	32	X	3	21	0	8
chr7	44734176	44735594	circ_1731	1	X	0	1	0	0
chr1	155695173	155695810	circ_1732	108	X	0	12	4	92
chr16	70595533	70606219	circ_1733	1	X	0	1	0	0
chr21	38480692	38498443	circ_1734	23	X	0	13	1	9
chr2	71575883	71590321	circ_1735	1	X	0	1	0	0
chr6	38029369	38052767	circ_1736	1	X	0	0	0	1
chr2	200233328	200298202	circ_1737	1	X	0	1	0	0
chr17	64510439	64510841	circ_1738	1	X	0	0	0	1
chr10	13712406	13717044	circ_1739	2	X	0	0	0	2
chr1	230979100	230979642	circ_1740	10	X	0	4	0	6
chr13	111077081	111102801	circ_1741	2	X	0	1	1	0
chr14	64906844	64916340	circ_1742	1	X	0	1	0	0
chr9	72130927	72185998	circ_1743	1	X	0	0	0	1
chr18	9814017	9845688	circ_1744	1	X	0	1	0	0
chr5	37292981	37299670	circ_1745	3	X	0	3	0	0
chr13	100953714	100962162	circ_1746	29	X	0	15	0	14
chr9	114676885	114691958	circ_1747	2	X	0	0	0	2
chr6	74432012	74440297	circ_1748	2	X	0	1	0	1
chr8	143587174	143587280	circ_1749	1	X	0	0	0	1
chr1	19566791	19570201	circ_1750	1	X	0	1	0	0
chr4	15018812	15034835	circ_1751	2	X	0	1	0	1
chr4	164775173	164782402	circ_1752	1	X	0	0	0	1
chr12	11273609	11276922	circ_1753	16	X	0	5	0	11
chr7	120629445	120687047	circ_1754	1	X	0	0	0	1
chr17	25630393	25637200	circ_1755	8	X	0	6	1	1
chr2	73303121	73316443	circ_1756	1	X	0	1	0	0
chr19	10870414	10887892	circ_1757	1	X	0	0	0	1
chr15	61333303	61333576	circ_1758	2	X	0	0	0	2
chr8	141378117	141415797	circ_1759	1	X	0	0	0	1
chr1	154141781	154145677	circ_1760	1	X	0	1	0	0
chr5	125906474	125929096	circ_1761	2	X	1	1	0	0
chr9	74477467	74489999	circ_1762	15	X	1	7	3	4
chr5	76745585	76760634	circ_1763	20	X	2	16	0	2
chr19	48185233	48198731	circ_1764	1	X	0	1	0	0
chr3	51647345	51649688	circ_1765	1	X	0	1	0	0
chr9	35724199	35724721	circ_1766	1	X	0	0	0	1
chr5	170305101	170308900	circ_1767	19	X	1	1	0	17
chr14	93180168	93183806	circ_1768	4	X	0	1	0	3
chr7	77221502	77247882	circ_1769	1	X	0	1	0	0
chr7	102038067	102045369	circ_1770	2	X	0	2	0	0
chr14	101350589	101356093	circ_1771	1	X	0	1	0	0
chr2	32613967	32639865	circ_1772	1	X	1	0	0	0
chr17	46189393	46190763	circ_1773	113	X	2	34	4	73
chr2	172325398	172325966	circ_1774	20	X	0	4	0	16
chr16	72845476	72863758	circ_1775	1	X	0	1	0	0
chr6	15615498	15638035	circ_1776	12	X	1	2	0	9
chr6	88366621	88367736	circ_1777	1	X	0	0	0	1
chr19	10264969	10273424	circ_1778	1	X	0	1	0	0
chr11	65202524	65211534	circ_1779	6	X	0	4	0	2
chr5	52455220	52455334	circ_1780	1	X	0	0	1	0
chr17	64062896	64119542	circ_1781	1	X	0	1	0	0
chr1	16528277	16529069	circ_1782	87	X	0	30	0	57
chr19	41239065	41243674	circ_1783	5	X	0	2	0	3
chr2	215645284	215661841	circ_1784	8	X	3	3	2	0
chr1	179959642	179966310	circ_1785	1	X	0	1	0	0
chr7	157174530	157175071	circ_1786	1	X	0	0	0	1
chr2	242334159	242343347	circ_1787	1	X	0	0	0	1
chr7	6085702	6089676	circ_1788	16	X	1	9	1	5
chr17	58539171	58539422	circ_1789	2	X	0	0	0	2
chr12	120150396	120156548	circ_1790	1	X	0	1	0	0
chr1	222892267	222898897	circ_1791	1	X	0	1	0	0
chr22	50678633	50678796	circ_1792	1	X	0	0	0	1
chr12	78520926	78540172	circ_1793	3	X	0	0	0	3
chr10	99918974	99934523	circ_1794	1	X	0	1	0	0
chr8	118830674	118842588	circ_1795	1	X	0	0	1	0
chr16	88653008	88665120	circ_1796	2	X	0	1	0	1
chr17	71232711	71248862	circ_1797	1	X	0	0	1	0
chr1	235357328	235377341	circ_1798	1	X	0	1	0	0
chr10	97031390	97048488	circ_1799	1	X	0	0	0	1
chrY	21088962	21094727	circ_1800	1	X	0	1	0	0
chr4	16760781	16780265	circ_1801	1	X	0	1	0	0
chr4	13343863	13371589	circ_1802	2	X	0	0	0	2
chr8	119011658	119106272	circ_1803	1	X	0	0	0	1
chr3	27424644	27433299	circ_1804	3	X	1	1	0	1
chr14	23310700	23313079	circ_1805	3	X	1	0	0	2
chr1	5947346	5993389	circ_1806	2	X	0	2	0	0
chr11	8671287	8696430	circ_1807	3	X	0	3	0	0
chr1	225754951	225840135	circ_1808	1	X	0	0	0	1
chr7	99621042	99621930	circ_1809	757	X	12	356	27	362
chr16	8722587	8722967	circ_1810	3	X	0	2	0	1
chr9	97552177	97563284	circ_1811	1	X	0	1	0	0
chr20	49267705	49284391	circ_1812	1	X	0	1	0	0
chr2	217285022	217300219	circ_1813	1	X	0	1	0	0
chr18	56513396	56513569	circ_1814	1	X	0	0	0	1
chrX	15706784	15792520	circ_1815	1	X	0	0	0	1
chr6	157105919	157150555	circ_1816	1	X	0	1	0	0
chr5	38975639	38991177	circ_1817	1	X	0	1	0	0
chr21	47692475	47692743	circ_1818	1	X	0	0	0	1
chr10	75289438	75299351	circ_1819	1	X	0	0	1	0
chr5	10407214	10417516	circ_1820	1	X	0	0	0	1
chr19	23277814	23278501	circ_1821	1	X	0	0	0	1
chr9	127083738	127101944	circ_1822	2	X	0	2	0	0
chr5	71146747	71146877	circ_1823	2	X	0	1	1	0
chr1	171548967	171557644	circ_1824	1	X	0	0	0	1
chr4	77916934	77926949	circ_1825	2	X	0	0	0	2
chr7	99500841	99514402	circ_1826	1	X	0	1	0	0
chr17	59093112	59118253	circ_1827	1	X	0	1	0	0
chr15	102224278	102226265	circ_1828	5	X	0	1	0	4
chr6	57188999	57190843	circ_1829	4	X	0	2	0	2
chr15	74757378	74758471	circ_1830	1	X	0	0	0	1
chr2	54119945	54120936	circ_1831	11	X	0	5	0	6
chr17	73686751	73687615	circ_1832	2	X	0	1	0	1
chr5	134103821	134106689	circ_1833	1	X	0	0	0	1
chr5	179004076	179018742	circ_1834	1	X	0	0	0	1
chr1	180220526	180221407	circ_1835	1	X	0	0	0	1
chr3	47787398	47787909	circ_1836	1	X	0	0	0	1
chr1	39994688	40003015	circ_1837	1	X	0	0	0	1
chr14	71462458	71471079	circ_1838	1	X	0	1	0	0
chr18	59482883	59483034	circ_1839	1	X	0	0	1	0
chr7	6226681	6230162	circ_1840	3	X	0	2	0	1
chr19	4912099	4912673	circ_1841	2	X	0	0	0	2
chr10	68631207	68631344	circ_1842	1	X	0	0	0	1
chr14	57740962	57747140	circ_1843	1	X	0	1	0	0
chr20	45848909	45850125	circ_1844	4	X	0	2	0	2
chr17	29061878	29096082	circ_1845	1	X	0	0	1	0
chr13	25839957	25848325	circ_1846	3	X	0	1	0	2
chr15	55259800	55259919	circ_1847	1	X	0	0	0	1
chr15	92638111	92671719	circ_1848	1	X	0	1	0	0
chr5	172904402	172920144	circ_1849	1	X	0	1	0	0
chr6	42609320	42618124	circ_1850	2	X	0	0	0	2
chr8	25337429	25346205	circ_1851	1	X	0	1	0	0
chr10	17730026	17738868	circ_1852	1	X	0	1	0	0
chr19	12734514	12735524	circ_1853	28	X	0	7	0	21
chr15	77338828	77339013	circ_1854	1	X	1	0	0	0
chr15	41749870	41750074	circ_1855	1	X	0	0	0	1
chrX	40572166	40574472	circ_1856	4	X	0	4	0	0
chr4	8396347	8398846	circ_1857	1	X	0	0	0	1
chr4	57635629	57635795	circ_1858	1	X	0	0	0	1
chr1	154401672	154408586	circ_1859	1	X	0	0	0	1
chr7	6178723	6187523	circ_1860	1	X	0	0	0	1
chr16	31230416	31230840	circ_1861	3	X	0	3	0	0
chr11	118245611	118247409	circ_1862	2	X	0	0	0	2
chr8	141856359	141874498	circ_1863	104	X	0	37	2	65
chr5	74986208	74998635	circ_1864	1	X	0	0	0	1
chr3	48575931	48581079	circ_1865	1	X	0	0	0	1
chr3	36524484	36527741	circ_1866	8	X	0	4	0	4
chr11	128350086	128363807	circ_1867	1	X	0	1	0	0
chr2	121549803	121555044	circ_1868	2	X	0	0	0	2
chr3	47484362	47484581	circ_1869	6	X	0	0	2	4
chr7	132990022	133002144	circ_1870	4	X	0	1	0	3
chr5	55235078	55235138	circ_1871	1	X	1	0	0	0
chr2	85554229	85554396	circ_1872	2	X	0	0	2	0
chr16	583946	587298	circ_1873	2	X	0	0	0	2
chr1	224599129	224612356	circ_1874	5	X	0	4	0	1
chr12	125267229	125272003	circ_1875	1	X	0	1	0	0
chrY	14904965	14924987	circ_1876	1	X	0	1	0	0
chr17	16021202	16022799	circ_1877	1	X	0	0	0	1
chr19	11223954	11224438	circ_1878	28	X	0	9	0	19
chr12	4654385	4654998	circ_1879	1	X	0	0	0	1
chr16	46695630	46702964	circ_1880	2	X	0	0	0	2
chr13	113849385	113854830	circ_1881	1	X	0	1	0	0
chr14	58678010	58690574	circ_1882	1	X	0	0	1	0
chr4	88973143	88987031	circ_1883	5	X	0	2	1	2
chr6	44104086	44107496	circ_1884	2	X	0	1	0	1
chr22	38894090	38897285	circ_1885	22	X	0	14	0	8
chr2	70457888	70463307	circ_1886	3	X	0	2	0	1
chr1	152005041	152005133	circ_1887	1	X	0	0	1	0
chr15	44925703	44949461	circ_1888	3	X	0	3	0	0
chr2	44931422	44942492	circ_1889	30	X	1	6	1	22
chr10	12039671	12077440	circ_1890	1	X	0	0	1	0
chr7	98497045	98501140	circ_1891	4	X	0	1	0	3
chr15	65782527	65793117	circ_1892	1	X	0	0	1	0
chr8	62557159	62596747	circ_1893	3	X	0	2	0	1
chr8	131352219	131354856	circ_1894	2	X	0	1	0	1
chr15	41961026	41962156	circ_1895	101	X	15	75	5	6
chr2	157560205	157560329	circ_1896	2	X	0	0	0	2
chr11	118422501	118430579	circ_1897	28	X	0	21	1	6
chr17	65941525	65944422	circ_1898	6	X	2	2	0	2
chr8	131127874	131130921	circ_1899	2	X	0	1	0	1
chr21	30439037	30442658	circ_1900	1	X	0	1	0	0
chr17	18770595	18785996	circ_1901	1	X	0	0	0	1
chr15	41291470	41296863	circ_1902	1	X	0	1	0	0
chr17	79999560	79999690	circ_1903	1	X	0	0	0	1
chr19	12991786	12991943	circ_1904	1	X	0	0	0	1
chr2	10927407	10933328	circ_1905	2	X	0	1	0	1
chr3	2493548	2493741	circ_1906	1	X	0	0	0	1
chr22	36737415	36745300	circ_1907	93	X	1	52	1	39
chr1	202711519	202718267	circ_1908	4	X	0	0	0	4
chr12	123793857	123794403	circ_1909	1	X	0	0	0	1
chr22	39799833	39800137	circ_1910	3	X	0	2	0	1
chr3	158477921	158487271	circ_1911	1	X	0	0	0	1
chr4	3117031	3138053	circ_1912	1	X	0	1	0	0
chr4	3184081	3190820	circ_1913	3	X	0	2	0	1
chr7	151461821	151461880	circ_1914	1	X	0	0	0	1
chr19	11215896	11217363	circ_1915	1	X	0	0	0	1
chrY	2582463	2609258	circ_1916	2	X	0	2	0	0
chr17	78301616	78310178	circ_1917	4	X	0	1	0	3
chr16	138697	180590	circ_1918	1	X	0	1	0	0
chr9	37781983	37784060	circ_1919	4	X	0	0	0	4
chr5	8514646	8514796	circ_1920	2	X	0	0	0	2
chr19	4944144	4947223	circ_1921	5	X	0	0	1	4
chr3	171506938	171507325	circ_1922	1	X	0	0	0	1
chr14	73888931	73891436	circ_1923	3	X	1	0	0	2
chr4	1701291	1701797	circ_1924	3	X	0	0	0	3
chr20	35431529	35433137	circ_1925	1	X	0	1	0	0
chr1	91852941	91853041	circ_1926	1	X	0	1	0	0
chr1	179078343	179100616	circ_1927	1	X	0	0	1	0
chr13	20235838	20244503	circ_1928	16	X	0	10	0	6
chr16	88777544	88777671	circ_1929	2	X	0	0	2	0
chr15	81171062	81188401	circ_1930	5	X	0	4	1	0
chr19	50902105	50902741	circ_1931	25	X	0	9	0	16
chr6	111095079	111100750	circ_1932	2	X	0	0	0	2
chr14	39565102	39565343	circ_1933	6	X	0	2	0	4
chr6	32139074	32139282	circ_1934	1	X	0	1	0	0
chr11	102666229	102667790	circ_1935	1	X	0	0	0	1
chr17	38613385	38613972	circ_1936	1	X	0	1	0	0
chr9	37768073	37776402	circ_1937	1	X	0	0	0	1
chr4	5386370	5399971	circ_1938	1	X	0	0	0	1
chr9	2777873	2785053	circ_1939	1	X	0	0	0	1
chr13	53630869	53633059	circ_1940	3	X	0	0	0	3
chr6	43403876	43421001	circ_1941	1	X	0	0	0	1
chr10	70530963	70551098	circ_1942	1	X	0	0	1	0
chr10	371334	395394	circ_1943	1	X	0	1	0	0
chr6	169566419	169566530	circ_1944	1	X	0	0	0	1
chr1	166832161	166832222	circ_1945	1	X	1	0	0	0
chr6	16753464	16761678	circ_1946	3	X	0	0	0	3
chr13	111274563	111276626	circ_1947	130	X	1	6	2	121
chr12	114377765	114380239	circ_1948	2	X	0	0	1	1
chr13	25825787	25848325	circ_1949	1	X	0	0	1	0
chr20	42264566	42271264	circ_1950	3	X	0	3	0	0
chr14	73614503	73614802	circ_1951	234	X	1	32	5	196
chr19	50183129	50183510	circ_1952	2	X	0	0	0	2
chr12	112944384	112945082	circ_1953	1	X	0	0	0	1
chr20	23370583	23383709	circ_1954	20	X	0	14	1	5
chr14	74424850	74426225	circ_1955	3	X	0	1	0	2
chr16	69481053	69493024	circ_1956	1	X	0	1	0	0
chr2	33736777	33764277	circ_1957	1	X	0	1	0	0
chrX	135302924	135304645	circ_1958	1	X	0	1	0	0
chr14	67858647	67858807	circ_1959	1	X	0	0	0	1
chr6	43523573	43526328	circ_1960	4	X	0	0	0	4
chr7	74554758	74559800	circ_1961	1	X	0	0	1	0
chr13	45580337	45589731	circ_1962	1	X	0	1	0	0
chr4	47886363	47896319	circ_1963	1	X	0	1	0	0
chr20	3277508	3278822	circ_1964	40	X	0	13	0	27
chr7	152508782	152522207	circ_1965	1	X	0	1	0	0
chr15	99740124	99764431	circ_1966	1	X	0	1	0	0
chr6	26199325	26199429	circ_1967	1	X	1	0	0	0
chr1	150900180	150900450	circ_1968	1	X	0	1	0	0
chr2	201724403	201729356	circ_1969	1	X	1	0	0	0
chr12	19646734	19646920	circ_1970	3	X	0	0	0	3
chr14	71479717	71479919	circ_1971	1	X	0	0	0	1
chr11	93483512	93490631	circ_1972	1	X	0	1	0	0
chr3	128199739	128204933	circ_1973	1	X	0	1	0	0
chr8	23700647	23700740	circ_1974	1	X	1	0	0	0
chr10	5963221	5963532	circ_1975	4	X	0	2	0	2
chr6	35046434	35047266	circ_1976	1	X	0	1	0	0
chr16	19627436	19637545	circ_1977	27	X	0	9	1	17
chr13	47356865	47365533	circ_1978	1	X	0	0	0	1
chr20	21017442	21017569	circ_1979	1	X	0	0	0	1
chr11	62568566	62569732	circ_1980	1	X	0	1	0	0
chr17	41169863	41170114	circ_1981	1	X	0	0	1	0
chrX	10031485	10066619	circ_1982	108	X	4	63	4	37
chr9	114825217	114864565	circ_1983	1	X	0	1	0	0
chr3	126178496	126185168	circ_1984	1	X	0	1	0	0
chr4	99801908	99802293	circ_1985	1	X	0	0	0	1
chr1	77509889	77534528	circ_1986	4	X	0	4	0	0
chr3	49321420	49322352	circ_1987	3	X	0	2	0	1
chr15	64938920	65034146	circ_1988	1	X	0	0	0	1
chr1	156242111	156247839	circ_1989	1	X	0	0	0	1
chr1	9790467	9790763	circ_1990	1	X	0	0	0	1
chr10	70666467	70703013	circ_1991	1	X	0	1	0	0
chr4	1729396	1730514	circ_1992	1	X	0	1	0	0
chr14	65031469	65032410	circ_1993	1	X	0	0	0	1
chr4	54264288	54266006	circ_1994	2	X	0	0	0	2
chr4	88957372	88989213	circ_1995	1	X	0	1	0	0
chr16	25286065	25298545	circ_1996	1	X	0	1	0	0
chr1	32631706	32632897	circ_1997	1	X	0	0	0	1
chr1	52734135	52780766	circ_1998	1	X	0	1	0	0
chr10	50285264	50299875	circ_1999	1	X	0	0	0	1
[truncated: 82,641 more rows]
