# Supplementary material for: Improved circRNA Identification by Combining Prediction Algorithms
Source: Front Cell Dev Biol. 2018 Mar 5;6:20. doi: 10.3389/fcell.2018.00020 (PMC5844931; doi:10.3389/fcell.2018.00020)
Supplement: Supplementary file 2 [file Presentation2.ZIP › Pre-processed/CIRI2.bed]

#chrom	start	end	name	total_junction	strand	total_linear	SRR444655_trimmed.ciri.out.txt_BSJ	SRR444974_trimmed.ciri.out.txt_BSJ	SRR444975_trimmed.ciri.out.txt_BSJ	SRR445016_trimmed.ciri.out.txt_BSJ
chr1	8922945	8924151	circ_1	3	-	186	0	0	0	3
chr1	10335485	10342591	circ_2	2	+	15	0	2	0	0
chr1	36208741	36209131	circ_3	2	-	5	0	2	0	0
chr15	60674540	60682516	circ_4	3	-	1	0	0	0	3
chr6	167435896	167458064	circ_5	7	+	75	0	4	3	0
chr1	40726510	40737707	circ_6	3	+	18	0	3	0	0
chr13	99966350	99970323	circ_7	4	+	33	0	0	0	4
chr13	42439871	42465723	circ_8	3	-	22	0	3	0	0
chr14	64879189	64891649	circ_9	5	+	20	0	3	0	2
chr11	38891626	38906761	circ_10	3	-	9	0	3	0	0
chr14	96986391	96994343	circ_11	20	+	15	0	11	0	9
chr7	151891093	151896544	circ_12	8	-	14	0	4	0	4
chr8	131136258	131140336	circ_13	4	-	56	0	2	0	2
chr11	129739388	129740156	circ_14	4	-	14	0	2	0	2
chr2	65559120	65612039	circ_15	2	-	10	0	2	0	0
chr7	2834561	2834777	circ_16	4	-	64	0	0	0	4
chr9	129102786	129184227	circ_17	16	+	13	0	11	0	5
chr2	62362965	62368495	circ_18	2	+	4	0	2	0	0
chr8	48955592	48960744	circ_19	2	+	4	0	0	0	2
chr10	121598046	121602107	circ_20	5	-	17	0	5	0	0
chr15	72645408	72648958	circ_21	2	-	103	0	0	0	2
chr2	238419216	238436159	circ_22	3	+	23	0	0	0	3
chr22	41716658	41717193	circ_23	6	+	380	0	0	0	6
chr15	86198647	86207986	circ_24	7	+	137	0	3	0	4
chr4	79747190	79800045	circ_25	3	+	5	0	3	0	0
chr15	43724391	43730614	circ_26	21	-	34	0	15	0	6
chr8	131370262	131374017	circ_27	3024	-	1478	26	934	72	1992
chr20	36685933	36694658	circ_28	160	+	295	6	89	7	58
chr11	111909967	111915954	circ_29	2	+	25	0	0	0	2
chr6	146007257	146044096	circ_30	5	-	23	0	3	0	2
chr7	77214859	77240363	circ_31	20	+	130	0	4	0	16
chr12	51500307	51512555	circ_32	4	-	2	0	0	0	4
chr18	9195548	9221997	circ_33	32	+	157	3	14	9	6
chr1	21415630	21460527	circ_34	3	-	132	0	0	0	3
chr4	54292038	54294350	circ_35	270	+	750	2	138	3	127
chr8	42841797	42843784	circ_36	4	+	12	0	0	0	4
chr2	242192807	242207956	circ_37	5	-	154	0	2	0	3
chrY	14872413	14883089	circ_38	5	+	3	0	0	0	5
chr21	27347382	27374847	circ_39	2	-	168	0	2	0	0
chr6	76331247	76344527	circ_40	26	+	158	4	22	0	0
chr6	150174138	150177519	circ_41	2	-	51	0	0	0	2
chr2	216269111	216274837	circ_42	2	-	178	0	0	0	2
chr14	50808849	50819938	circ_43	2	-	1	0	0	0	2
chr10	69726439	69804320	circ_44	10	-	1252	0	5	5	0
chr3	171360629	171410232	circ_45	5	-	5	0	5	0	0
chr4	103432036	103459113	circ_46	26	+	73	0	11	0	15
chr19	23937624	23938353	circ_47	6	-	3	0	0	0	6
chr4	38907142	38907482	circ_48	26	+	57	0	11	0	15
chr10	99502850	99504672	circ_49	15	+	70	0	3	0	12
chr6	158882594	158910764	circ_50	2	+	43	0	2	0	0
chr6	44102297	44108835	circ_51	11	+	58	0	6	0	5
chr7	65751497	65751696	circ_52	366	+	364	0	15	6	345
chr15	43008874	43011764	circ_53	19	+	12	0	12	0	7
chr2	46087243	46088927	circ_54	14	+	16	0	0	0	14
chr1	184671944	184677478	circ_55	2	-	16	0	0	0	2
chr2	177161587	177202305	circ_56	60	+	315	0	37	5	18
chr17	40764092	40765091	circ_57	13	+	35	0	3	0	10
chr9	80535577	80537261	circ_58	4	-	34	0	2	0	2
chr7	18684293	18688306	circ_59	8	+	65	0	4	0	4
chr19	38571895	38579491	circ_60	2	+	32	0	0	0	2
chr1	5964676	6046387	circ_61	18	-	43	0	13	0	5
chr20	13550153	13597770	circ_62	4	-	81	0	4	0	0
chr4	7770570	7780603	circ_63	2	-	41	0	2	0	0
chr15	66828270	66839043	circ_64	25	+	342	0	9	3	13
chr16	354303	364683	circ_65	108	-	93	0	39	0	69
chr6	144779905	144784002	circ_66	5	+	23	0	2	0	3
chr1	33248004	33256855	circ_67	2	-	72	0	0	0	2
chr16	532524	546859	circ_68	54	+	547	0	20	2	32
chr2	191792031	191819544	circ_69	2	+	2	0	0	0	2
chr11	61205096	61213703	circ_70	9	+	44	0	9	0	0
chr19	53122188	53138457	circ_71	3	-	6	0	0	0	3
chr17	45689825	45697150	circ_72	5	+	111	0	3	0	2
chr5	92880500	92890701	circ_73	2	-	60	0	0	0	2
chr2	232099936	232127111	circ_74	30	+	203	0	12	0	18
chr6	2768924	2770595	circ_75	2	+	48	0	0	0	2
chr6	158288578	158331057	circ_76	2	+	18	0	2	0	0
chr1	44131366	44137546	circ_77	8	+	63	0	5	0	3
chr16	27720025	27720241	circ_78	7	+	37	0	0	0	7
chr5	73045661	73050263	circ_79	2	+	6	0	2	0	0
chr3	174241202	174271547	circ_80	7	+	0	0	7	0	0
chr8	25126360	25132957	circ_81	2	+	101	0	2	0	0
chr17	30211442	30214332	circ_82	3	-	13	0	0	0	3
chr6	44900389	44988369	circ_83	2	-	39	0	2	0	0
chr1	7886539	7897209	circ_84	2	+	5	0	2	0	0
chr10	32128564	32143134	circ_85	2	-	42	0	2	0	0
chr5	118433673	118437701	circ_86	3	+	9	0	0	0	3
chr6	122768124	122768332	circ_87	3	-	1195	0	0	3	0
chr2	42867312	42887002	circ_88	20	+	21	0	10	0	10
chr19	4703897	4704316	circ_89	2	-	42	0	2	0	0
chr3	45488382	45500378	circ_90	6	+	12	0	0	0	6
chr5	34163222	34182972	circ_91	3	-	18	0	3	0	0
chr14	75567694	75574190	circ_92	9	-	597	0	5	0	4
chr10	34540529	34558827	circ_93	2	-	7	0	2	0	0
chr14	101434984	101444031	circ_94	2	+	70	0	2	0	0
chr14	50175876	50177099	circ_95	3	+	12	0	3	0	0
chr22	32239080	32242953	circ_96	2	+	10	0	0	0	2
chr13	21729831	21732264	circ_97	8	-	153	0	6	2	0
chr6	31112463	31113585	circ_98	2	-	50	0	0	0	2
chr1	51204534	51246716	circ_99	3	-	33	0	3	0	0
chr4	38091552	38119813	circ_100	19	+	51	0	13	0	6
chr15	73853238	73866136	circ_101	2	-	41	0	0	0	2
chr5	126154613	126158577	circ_102	2	+	48	0	2	0	0
chr2	36623756	36726490	circ_103	8	+	3459	0	3	0	5
chr18	39081083	39144862	circ_104	2	-	7	0	2	0	0
chr7	98530863	98533298	circ_105	6	+	28	0	3	0	3
chr17	80521229	80529746	circ_106	156	+	166	0	70	5	81
chr5	127727710	127730967	circ_107	6	-	17	0	6	0	0
chr10	49687630	49732852	circ_108	3	-	32	0	0	0	3
chr16	17204166	17211836	circ_109	3	-	21	0	0	0	3
chr19	7589846	7591812	circ_110	2	+	90	0	0	0	2
chr8	28692808	28704326	circ_111	2	-	2	0	2	0	0
chr7	66413530	66418356	circ_112	2	+	21	0	0	0	2
chr10	14893217	14909908	circ_113	4	+	1	0	2	0	2
chr14	31771500	31777226	circ_114	9	-	7	0	7	0	2
chr15	78305164	78310299	circ_115	2	-	66	0	0	0	2
chr10	78787580	78799395	circ_116	2	-	33	0	0	0	2
chr10	27423759	27425314	circ_117	15	-	131	0	8	0	7
chr20	35207143	35207369	circ_118	11	+	4	0	0	0	11
chr11	17113542	17113823	circ_119	2	-	3	0	0	0	2
chr11	63672257	63676595	circ_120	2	+	109	0	0	0	2
chrX	10031484	10047844	circ_121	40	+	260	0	28	2	10
chr1	240492375	240555862	circ_122	26	+	443	0	14	0	12
chr2	122215262	122218769	circ_123	3	-	23	0	3	0	0
chr12	96704829	96728643	circ_124	54	-	20	0	39	0	15
chr15	43276094	43282318	circ_125	10	-	22	0	2	0	8
chr18	22025356	22028147	circ_126	3	+	5	0	0	0	3
chr8	141840570	141900868	circ_127	136	-	867	2	75	7	52
chr5	64483842	64492978	circ_128	26	-	1008	0	5	0	21
chr1	21415630	21452672	circ_129	2	-	39	2	0	0	0
chr2	48573339	48573890	circ_130	45	+	334	3	18	3	21
chr9	22046749	22056386	circ_131	45	+	235	0	25	7	13
chr7	128281256	128289036	circ_132	266	+	53	5	131	0	130
chr2	39029856	39041037	circ_133	4	-	3	0	4	0	0
chr17	58013575	58013902	circ_134	38	+	22	0	9	0	29
chr12	24361339	24366351	circ_135	5	-	6	0	0	0	5
chr16	71697801	71713438	circ_136	15	-	97	0	8	0	7
chr2	206959645	206960515	circ_137	24	-	7	0	14	0	10
chr1	43824837	43825092	circ_138	2	+	24	0	2	0	0
chr6	42940620	42942776	circ_139	25	-	80	0	11	0	14
chr17	4186092	4200104	circ_140	11	-	109	0	6	0	5
chr16	28967298	28975360	circ_141	11	+	50	0	6	0	5
chr1	45352605	45363165	circ_142	2	+	7	0	2	0	0
chr5	64556426	64630285	circ_143	3	-	65	0	3	0	0
chr16	4750970	4755254	circ_144	8	-	38	0	3	0	5
chr11	68115314	68125315	circ_145	2	+	10	0	2	0	0
chr22	29090019	29092975	circ_146	3	-	13	0	3	0	0
chr10	11551593	11569566	circ_147	8	-	8	0	2	0	6
chr12	122825299	122826244	circ_148	26	-	160	4	12	7	3
chr8	30546677	30569605	circ_149	2	-	27	0	2	0	0
chr5	179136873	179143295	circ_150	13	+	103	0	3	0	10
chr11	74495477	74500744	circ_151	10	+	45	0	0	0	10
chr7	122019421	122047750	circ_152	3	-	7	0	3	0	0
chr5	112860677	112862482	circ_153	2	+	0	0	0	0	2
chr19	39883103	39884277	circ_154	8	+	326	0	3	0	5
chr12	48250940	48251311	circ_155	2	+	20	0	0	0	2
chr10	74906033	74912179	circ_156	2	-	27	0	2	0	0
chr16	71803525	71805155	circ_157	4	-	24	0	0	0	4
chr2	24110701	24111269	circ_158	5	-	7	0	0	0	5
chr1	28362054	28374937	circ_159	48	-	78	0	20	0	28
chr3	196742235	196743240	circ_160	4	-	9	0	2	0	2
chr9	110068659	110081160	circ_161	9	+	133	0	9	0	0
chr19	38190685	38202593	circ_162	2	-	2	0	2	0	0
chr8	118805195	118812136	circ_163	4	-	7251	0	2	0	2
chr8	23190913	23191136	circ_164	2	-	237	0	0	0	2
chr5	14304569	14336836	circ_165	473	+	862	15	270	6	182
chr11	48134298	48134535	circ_166	2	+	8	0	0	0	2
chr11	9456480	9459832	circ_167	3	+	49	0	3	0	0
chr11	65417227	65417522	circ_168	3	+	29	0	0	0	3
chr9	115200710	115204050	circ_169	2	+	8	0	2	0	0
chr2	43732760	43755127	circ_170	5	-	28	0	0	0	5
chr8	62591835	62596747	circ_171	11	-	11028	0	7	0	4
chr16	27224905	27230431	circ_172	2	+	51	0	0	0	2
chr1	180945253	180974599	circ_173	5	-	289	0	5	0	0
chr20	48259004	48273239	circ_174	2	-	122	0	0	0	2
chr17	20149238	20200390	circ_175	2	+	27	0	0	0	2
chr19	38621137	38633350	circ_176	18	+	105	0	12	0	6
chr4	38916652	38924426	circ_177	2	-	773	0	0	2	0
chr10	13169744	13178897	circ_178	340	+	1159	5	149	5	181
chr8	100654038	100673719	circ_179	7	+	2	0	7	0	0
chr12	49491348	49494237	circ_180	3	-	42	0	3	0	0
chr8	53597958	53598716	circ_181	2	-	9	0	2	0	0
chr10	123596232	123683844	circ_182	9	-	15	0	9	0	0
chr8	28827559	28828036	circ_183	9	+	104	0	7	0	2
chr16	86575302	86585898	circ_184	2	-	14	0	2	0	0
chr4	120138704	120177678	circ_185	2	+	29	0	2	0	0
chr15	41020908	41023542	circ_186	2	+	19	0	0	0	2
chr12	72234880	72266783	circ_187	2	+	2	0	0	0	2
chr2	159459581	159461533	circ_188	2	+	16	0	0	0	2
chr10	26789747	26792203	circ_189	14	+	25	0	4	0	10
chr8	54714358	54742093	circ_190	3	-	21	0	0	0	3
chr9	131071957	131073880	circ_191	5	-	197	0	2	0	3
chr16	69874028	69922152	circ_192	3	+	16	0	3	0	0
chr17	19823348	19839743	circ_193	29	-	46	0	19	0	10
chr7	18801779	18914219	circ_194	4	+	4	0	0	0	4
chr5	78915434	78919312	circ_195	5	+	15	0	5	0	0
chr4	3317796	3388164	circ_196	4	+	22	0	4	0	0
chr14	76407766	76408123	circ_197	2	+	1	0	0	0	2
chr7	24856228	24888795	circ_198	5	-	30	0	3	0	2
chr11	14793482	14840755	circ_199	5	+	1	0	5	0	0
chr1	144915444	144922638	circ_200	2	-	29	0	2	0	0
chr17	62587201	62645157	circ_201	13	-	318	0	8	0	5
chr15	58284902	58306479	circ_202	17	-	6	0	13	0	4
chr3	11356817	11383753	circ_203	5	+	260	0	3	0	2
chr3	123332983	123339183	circ_204	2	-	24	0	2	0	0
chr3	123426600	123427742	circ_205	54	-	119	0	23	0	31
chr8	135521861	135533244	circ_206	33	-	35	0	31	2	0
chr1	162546566	162567648	circ_207	8	+	29	0	4	0	4
chr7	32852368	32867129	circ_208	5	+	4	0	5	0	0
chr9	7011697	7015929	circ_209	18	+	42	0	9	0	9
chr18	12951853	12963370	circ_210	4	+	10	0	0	0	4
chr10	101667751	101668903	circ_211	22	-	169	0	7	3	12
chr16	57238415	57250947	circ_212	7	+	13	0	5	0	2
chr6	43538238	43541338	circ_213	2	-	22	0	2	0	0
chr20	60714836	60716000	circ_214	2	-	155	0	0	0	2
chr2	63182651	63223901	circ_215	2	+	3	0	2	0	0
chr9	37495165	37498221	circ_216	28	+	20	0	6	0	22
chr1	26623409	26624553	circ_217	7	-	73	0	2	0	5
chr14	103296670	103342862	circ_218	4	+	203	0	2	2	0
chr1	223998134	224006039	circ_219	2	-	5	0	0	0	2
chr17	53024621	53027487	circ_220	3	+	4	0	0	0	3
chr1	95702903	95712417	circ_221	2	+	3	0	2	0	0
chr7	148514968	148516779	circ_222	6	-	9	0	2	0	4
chr15	76205543	76206546	circ_223	6	+	11	0	0	0	6
chr17	29466679	29468405	circ_224	5	+	3	0	3	0	2
chr12	32866142	32875567	circ_225	15	+	55	0	10	0	5
chr1	184559872	184567595	circ_226	3	+	9	0	3	0	0
chr19	33108494	33116872	circ_227	21	-	126	0	11	0	10
chr15	89833688	89848455	circ_228	2	-	14	0	2	0	0
chr17	34144719	34147441	circ_229	8	+	213	0	0	0	8
chr21	16383490	16415895	circ_230	13	-	49	0	7	0	6
chr3	11372813	11383753	circ_231	8	+	276	0	3	0	5
chr2	38570409	38585830	circ_232	3	-	19	0	0	0	3
chr5	137150021	137194952	circ_233	6	-	7	0	2	0	4
chr2	28152698	28165361	circ_234	3	+	5	0	3	0	0
chr12	70723202	70724249	circ_235	8	+	30	0	4	0	4
chr3	52722124	52723222	circ_236	21	+	9	0	0	0	21
chr5	1477518	1489973	circ_237	2	-	23	0	0	0	2
chr4	103455001	103488292	circ_238	14	+	218	0	7	0	7
chr2	3501441	3502853	circ_239	2	-	61	0	0	0	2
chr17	18183849	18198099	circ_240	3	-	24	0	3	0	0
chr1	242042050	242042645	circ_241	4	+	8	0	0	0	4
chr3	37089009	37093201	circ_242	20	+	32	0	12	0	8
chr22	36914809	36916735	circ_243	5	-	67	0	2	0	3
chr11	120347369	120348235	circ_244	83	+	693	0	20	3	60
chr11	85742510	85742653	circ_245	2	-	15	0	0	0	2
chr10	121674241	121675401	circ_246	5	+	39	0	3	0	2
chr7	73634073	73635064	circ_247	5	+	5	0	3	0	2
chr11	60899891	60901679	circ_248	4	-	104	0	2	0	2
chr15	65772559	65773953	circ_249	4	-	18	0	0	0	4
chr2	36623756	36764689	circ_250	2	+	2637	0	2	0	0
chrX	47747397	47755339	circ_251	10	+	173	0	0	0	10
chr11	110007387	110008139	circ_252	230	+	191	3	101	8	118
chr14	101413370	101417831	circ_253	3	+	86	0	0	0	3
chr1	29016615	29030841	circ_254	2	+	35	0	0	0	2
chr3	93707515	93722752	circ_255	3	+	1	0	3	0	0
chr22	28910744	28916563	circ_256	8	-	24	0	2	0	6
chr2	236877105	236878331	circ_257	15	+	38	0	8	0	7
chr11	12247717	12248678	circ_258	17	+	118	0	6	0	11
chr7	139097296	139102475	circ_259	8	+	7	0	4	0	4
chr2	190569748	190585513	circ_260	2	+	0	0	2	0	0
chr13	46559431	46563232	circ_261	9	-	27	0	2	3	4
chr9	125075505	125085091	circ_262	9	+	3	0	2	0	7
chr21	44424435	44441541	circ_263	4	+	117	0	2	2	0
chr5	73048733	73091216	circ_264	2	+	67	0	0	0	2
chr1	240286478	240341368	circ_265	6	+	176	0	2	0	4
chr8	144557567	144590069	circ_266	3	-	28	0	3	0	0
chr3	33165899	33175757	circ_267	2	+	266	0	2	0	0
chr1	44300563	44303983	circ_268	2	+	181	0	0	0	2
chr21	34809189	34821210	circ_269	4	-	15	0	0	0	4
chr10	24955913	25003307	circ_270	7	-	1	0	5	0	2
chr14	31050069	31050322	circ_271	7	+	10	0	5	0	2
chr17	1778954	1783985	circ_272	5	+	111	0	2	0	3
chr12	112509698	112516545	circ_273	4	-	8	0	4	0	0
chr3	64132505	64139044	circ_274	12	-	27	0	7	0	5
chr5	180666486	180668639	circ_275	3	-	212	0	0	0	3
chr1	59805629	59978111	circ_276	4	+	230	0	0	0	4
chr4	183323001	183325196	circ_277	3	+	5	0	0	0	3
chr6	43521109	43523701	circ_278	2	-	32	0	0	0	2
chr10	72489049	72492115	circ_279	2	+	11	0	2	0	0
chr9	126345447	126414402	circ_280	11	-	166	0	4	0	7
chr16	70247563	70256383	circ_281	19	-	9	0	9	2	8
chr13	33052023	33101669	circ_282	2	-	9	0	0	0	2
chr3	149435228	149443331	circ_283	2	-	1	0	0	0	2
chr12	89996819	89998123	circ_284	5	-	18	0	5	0	0
chr20	34053567	34055380	circ_285	4	+	14	0	2	0	2
chr1	78324622	78340796	circ_286	2	+	6	0	2	0	0
chr14	96993766	96994343	circ_287	2	+	21	0	2	0	0
chr7	157015947	157024021	circ_288	6	+	365	0	4	0	2
chr1	33290913	33295668	circ_289	3	+	2	0	3	0	0
chr4	13268535	13383218	circ_290	3	-	20	0	3	0	0
chr16	89815066	89833645	circ_291	6	-	28	0	0	0	6
chr8	81897010	81982405	circ_292	2	-	12	0	2	0	0
chr6	71436831	71546731	circ_293	2	+	4	0	2	0	0
chr7	110907226	110915209	circ_294	2	-	1	0	2	0	0
chr3	172486796	172504364	circ_295	28	+	116	3	15	0	10
chr1	183083665	183087281	circ_296	12	+	83	0	8	0	4
chr1	23609386	23615678	circ_297	2	-	0	0	2	0	0
chr19	36579939	36580208	circ_298	107	+	126	0	18	2	87
chr2	216251620	216256540	circ_299	2	+	220	0	2	0	0
chr11	85687665	85692271	circ_300	35	-	1332	0	0	2	33
chr2	10794606	10808849	circ_301	2	-	117	0	2	0	0
chr19	33604672	33605325	circ_302	21	+	17	0	13	0	8
chr1	17964382	17966797	circ_303	2	+	69	0	0	0	2
chr1	155691307	155695810	circ_304	76	+	142	0	32	0	44
chr15	60666817	60678285	circ_305	3	-	2	0	0	0	3
chr9	116982070	116994146	circ_306	3	+	43	0	3	0	0
chr22	31843411	31844218	circ_307	3	-	45	0	0	0	3
chrX	53672262	53675253	circ_308	7	-	115	0	3	0	4
chr6	42657408	42658745	circ_309	3	+	1	0	3	0	0
chr2	172309633	172314987	circ_310	2	+	55	0	2	0	0
chr12	66218982	66232349	circ_311	2	+	2480	0	0	0	2
chr2	203921149	203942560	circ_312	4	+	23	0	4	0	0
chr20	25394425	25397838	circ_313	3	+	65	0	0	0	3
chr7	106245624	106256217	circ_314	26	-	7	0	17	0	9
chr2	55573310	55576735	circ_315	2	-	1	0	2	0	0
chr15	63821212	63829355	circ_316	25	+	197	0	11	2	12
chr13	49742748	49749677	circ_317	13	+	47	0	13	0	0
chr17	58372043	58422969	circ_318	7	-	12	0	4	0	3
chr1	10431198	10435431	circ_319	2	+	20	0	2	0	0
chr1	224492437	224492868	circ_320	6	-	8	0	2	0	4
chr19	960091	968503	circ_321	19	+	63	0	10	0	9
chr2	240111528	240274613	circ_322	2	-	28	0	0	0	2
chr9	139783920	139794972	circ_323	2	+	16	0	2	0	0
chr3	169831147	169867032	circ_324	2	-	61	0	0	0	2
chr6	42224465	42225939	circ_325	5	-	16	0	3	0	2
chr5	55256229	55278639	circ_326	2	-	31	0	2	0	0
chr22	38890634	38891051	circ_327	2	-	410	0	0	0	2
chr5	134010304	134015418	circ_328	11	+	58	0	7	0	4
chr8	141798262	141900868	circ_329	4	-	99	0	4	0	0
chr18	9583114	9593872	circ_330	4	-	736	0	4	0	0
chr2	161258478	161259823	circ_331	16	-	4	0	8	0	8
chr10	22877360	22898646	circ_332	2	-	32	0	2	0	0
chr7	150820880	150839340	circ_333	2	+	37	0	2	0	0
chr6	163876310	163878583	circ_334	5	+	38	0	2	0	3
chr17	41455038	41459028	circ_335	5	-	10	0	2	0	3
chr2	43625109	43657441	circ_336	10	-	25	0	5	0	5
chr2	29149333	29158473	circ_337	7	+	38	0	4	0	3
chr14	35269429	35272194	circ_338	8	-	21	3	5	0	0
chr17	76069117	76079247	circ_339	11	+	59	0	6	0	5
chr7	128265850	128282335	circ_340	2	+	167	0	0	0	2
chr6	151265621	151306344	circ_341	2	+	18	0	0	0	2
chr22	36205826	36388822	circ_342	2	-	6	0	2	0	0
chr1	213244347	213290752	circ_343	28	+	183	0	20	0	8
chr20	10536878	10541468	circ_344	106	+	80	3	35	8	60
chr5	130897670	130899640	circ_345	3	-	15	0	0	0	3
chr1	1747194	1811341	circ_346	20	-	673	0	10	0	10
chr4	26719554	26750148	circ_347	6	+	22	0	6	0	0
chr16	53175131	53191453	circ_348	6	+	63	2	2	2	0
chr15	41352064	41362745	circ_349	9	-	18	0	0	0	9
chr17	74256917	74257345	circ_350	4	-	1	0	4	0	0
chr3	135820848	135825164	circ_351	8	+	7	0	5	0	3
chr3	37132957	37138151	circ_352	38	-	67	0	14	0	24
chr8	98698895	98701331	circ_353	5	+	70	0	5	0	0
chr3	44816745	44828066	circ_354	2	+	43	0	0	0	2
chr17	44127898	44145033	circ_355	15	-	293	0	10	0	5
chr18	34349227	34360169	circ_356	3	+	5	0	3	0	0
chr12	82780581	82796909	circ_357	5	+	47	0	5	0	0
chr3	171969049	171979873	circ_358	81	+	666	0	50	0	31
chr1	167988782	167992285	circ_359	43	+	19	0	5	0	38
chr9	96233422	96261168	circ_360	276	+	663	11	145	12	108
chr4	151792496	151814301	circ_361	3	-	2	0	0	0	3
chr18	21141323	21152144	circ_362	3	-	14	0	3	0	0
chr17	61228630	61230233	circ_363	2	+	3	0	0	0	2
chr12	13061176	13062105	circ_364	9	+	25	0	2	0	7
chr8	42218613	42220216	circ_365	2	+	1	0	0	0	2
chr17	80972329	81006446	circ_366	2	-	25	0	0	0	2
chr7	44118338	44120515	circ_367	3	-	27	0	3	0	0
chr1	70694104	70705203	circ_368	11	+	14	0	6	0	5
chr19	49348626	49355583	circ_369	22	-	22	0	4	0	18
chr20	5939173	5944005	circ_370	28	+	64	0	2	0	26
chr5	133534776	133536765	circ_371	8	-	91	0	2	0	6
chr3	122182788	122215417	circ_372	3	-	33	0	3	0	0
chr18	12635060	12648024	circ_373	4	-	5	0	0	0	4
chr15	78805425	78807449	circ_374	2	+	0	0	2	0	0
chr3	112267379	112269109	circ_375	2	-	4	0	0	0	2
chr11	66523823	66526567	circ_376	7	+	71	0	0	0	7
chr7	80447614	80517777	circ_377	2	-	11	0	0	0	2
chr21	40641824	40670508	circ_378	3	-	8	0	3	0	0
chr6	75898077	75902071	circ_379	4	-	4	0	4	0	0
chr17	38504567	38506177	circ_380	3	+	52	0	0	0	3
chr12	6672246	6673112	circ_381	2	-	20	0	2	0	0
chr2	236465801	236466410	circ_382	2	+	4	0	2	0	0
chr2	86378419	86393767	circ_383	4	-	11	0	4	0	0
chr18	59888269	59912109	circ_384	2	+	83	0	0	2	0
chr17	30320883	30322781	circ_385	4	+	7	0	2	0	2
chr1	19670851	19684057	circ_386	32	-	1373	0	15	0	17
chr19	10685092	10685705	circ_387	17	-	70	0	0	0	17
chr20	3780934	3785327	circ_388	2	+	223	0	2	0	0
chr15	50875285	50884823	circ_389	4	-	135	2	0	2	0
chr20	5538590	5539465	circ_390	2	-	1	0	2	0	0
chr2	99802639	99812219	circ_391	30	+	320	3	16	4	7
chr16	58709945	58710192	circ_392	2	-	156	0	0	0	2
chr5	68417520	68423959	circ_393	2	+	18	0	2	0	0
chr3	50142981	50145737	circ_394	8	+	176	0	4	0	4
chr6	136932419	136958544	circ_395	2	-	52	0	2	0	0
chr16	3900297	3906767	circ_396	2	-	21	0	0	0	2
chr1	47725960	47737913	circ_397	15	-	252	2	5	3	5
chr9	91652907	91661909	circ_398	4	-	40	0	4	0	0
chr16	162620	180590	circ_399	3	-	16	0	3	0	0
chr16	81703746	81712233	circ_400	3	+	47	0	3	0	0
chr22	46088875	46125470	circ_401	9	+	2582	0	9	0	0
chr17	8283904	8285408	circ_402	2	-	6	0	0	0	2
chr10	372945	403877	circ_403	2	-	23	0	0	0	2
chr14	65031468	65035165	circ_404	8	+	3	0	6	0	2
chr3	81627075	81630426	circ_405	24	-	111	0	10	0	14
chr22	31661931	31664186	circ_406	11	+	33	0	6	0	5
chr4	106317405	106355318	circ_407	3	-	19	0	3	0	0
chr3	135974697	135980907	circ_408	6	+	41	0	3	0	3
chr4	88983057	88989213	circ_409	21	+	147	0	13	0	8
chr10	127482590	127482957	circ_410	2	-	5	0	0	0	2
chr10	93716981	93726514	circ_411	2	+	101	0	0	2	0
chr1	151413403	151427579	circ_412	2	-	16	0	2	0	0
chr7	73790216	73791152	circ_413	5	+	26	0	3	0	2
chr6	24714545	24716552	circ_414	2	-	27	0	0	0	2
chr1	176043513	176085817	circ_415	2	-	23	0	0	0	2
chr19	52399724	52400231	circ_416	7	-	1	0	0	0	7
chr21	47697440	47700051	circ_417	3	-	72	0	0	0	3
chr1	184853766	184868442	circ_418	11	-	214	0	7	2	2
chr18	196636	199316	circ_419	50	+	335	0	27	2	21
chr10	69792534	69804320	circ_420	16	-	2065	0	8	2	6
chr4	174254219	174254820	circ_421	4	-	38	0	0	0	4
chr16	16138306	16139870	circ_422	3	+	125	0	0	0	3
chr7	17885217	17890587	circ_423	47	-	385	3	27	2	15
chr19	8520288	8536311	circ_424	2	+	62	0	2	0	0
chr9	37304184	37305711	circ_425	5	+	15	0	5	0	0
chr11	94583278	94599333	circ_426	2	+	15	0	2	0	0
chr2	9416051	9437574	circ_427	2	+	9	0	0	0	2
chr9	18657636	18662071	circ_428	5	+	22	0	0	0	5
chr19	48221765	48229481	circ_429	71	+	1032	3	31	0	37
chr8	100084052	100084459	circ_430	2	+	6	0	0	0	2
chr8	142160932	142170886	circ_431	2	+	66	0	0	0	2
chr3	137958309	137988974	circ_432	2	+	15	0	2	0	0
chr16	11096930	11097162	circ_433	5	+	50	0	2	0	3
chr19	45377172	45377735	circ_434	6	+	894	0	3	0	3
chr8	95503805	95504137	circ_435	13	-	124	0	6	0	7
chr11	9864171	9871765	circ_436	2	-	17	0	2	0	0
chr12	133357383	133360893	circ_437	36	-	54	0	11	0	25
chr15	67523567	67529158	circ_438	87	-	144	0	46	5	36
chr22	36737414	36745300	circ_439	210	-	503	0	120	4	86
chr16	9012887	9024254	circ_440	6	-	15	0	3	0	3
chr10	121275020	121286936	circ_441	24	-	18	0	13	0	11
chr15	64665896	64669104	circ_442	2	-	10	0	0	0	2
chr8	72875157	72988862	circ_443	3	+	26	0	3	0	0
chr17	29508439	29533389	circ_444	4	+	58	0	4	0	0
chr19	39207725	39208714	circ_445	4	+	1143	0	0	0	4
chr16	69687138	69693802	circ_446	10	+	387	2	6	2	0
chr3	15258931	15262488	circ_447	9	+	15	0	9	0	0
chr3	47762155	47787483	circ_448	12	-	69	0	10	0	2
chr2	239257404	239264721	circ_449	2	+	5	0	2	0	0
chr17	5117344	5118588	circ_450	7	+	14	0	0	0	7
chr12	44161905	44177527	circ_451	2	+	3	0	2	0	0
chr9	114289547	114296633	circ_452	67	+	7	0	33	0	34
chr2	231585170	231624830	circ_453	55	+	191	0	21	0	34
chr3	33093249	33095041	circ_454	4	-	23	0	0	0	4
chr11	129996594	130005610	circ_455	5	+	166	0	0	0	5
chr1	78248922	78280916	circ_456	9	+	27	0	7	0	2
chr20	45891031	45905539	circ_457	64	-	92	4	32	7	21
chr1	244715623	244724447	circ_458	28	+	4	0	24	2	2
chr2	36737125	36749456	circ_459	52	+	4988	0	20	3	29
chr1	14169526	14191170	circ_460	4	+	0	0	4	0	0
chr15	35182415	35185974	circ_461	4	-	5	0	0	0	4
chr3	57627379	57647278	circ_462	4	-	24	0	2	0	2
chr3	197707196	197726213	circ_463	8	+	19	0	6	0	2
chr1	160181332	160183055	circ_464	2	+	2973	0	2	0	0
chr17	2929301	2930364	circ_465	5	+	82	0	3	0	2
chr18	54426095	54448887	circ_466	189	+	182	3	70	6	110
chr14	21546335	21554025	circ_467	6	+	464	0	2	0	4
chr2	68717321	68753374	circ_468	24	+	178	2	12	7	3
chr13	42511450	42513722	circ_469	8	-	4	0	0	0	8
chr7	100189289	100189525	circ_470	13	+	24	0	8	0	5
chr20	32957199	32996598	circ_471	8	+	9	0	3	0	5
chr1	26610997	26611954	circ_472	8	-	57	0	8	0	0
chr3	191072044	191078948	circ_473	2	+	25	0	2	0	0
chr19	47109083	47111397	circ_474	2	+	158	0	0	0	2
chr11	122774632	122775152	circ_475	11	+	9	0	3	0	8
chr8	42296967	42320608	circ_476	3	-	151	0	3	0	0
chr1	20230759	20231480	circ_477	2	+	17	0	2	0	0
chr2	63206322	63265951	circ_478	2	+	10	0	2	0	0
chr15	80767350	80772264	circ_479	2	+	46	0	2	0	0
chr19	19231573	19231975	circ_480	2	-	10	0	0	0	2
chr11	85723323	85742653	circ_481	13	-	1516	2	9	2	0
chr20	9400453	9404599	circ_482	4	+	3	0	0	0	4
chr11	94219089	94224131	circ_483	3	-	2	0	3	0	0
chr1	54502282	54509198	circ_484	8	-	117	0	4	0	4
chr19	24288741	24289445	circ_485	20	+	52	0	2	3	15
chr12	57674140	57677839	circ_486	29	-	88	0	15	0	14
chr11	4091255	4091433	circ_487	2	+	59	0	0	0	2
chr9	139341492	139341678	circ_488	4	-	87	0	4	0	0
chr1	62940878	62979569	circ_489	2	-	12	0	2	0	0
chr20	30132749	30137924	circ_490	2	+	86	0	2	0	0
chr15	70982792	70991999	circ_491	14	-	89	0	3	0	11
chr10	5998341	6002530	circ_492	2	-	20	0	2	0	0
chr22	28924578	28941565	circ_493	3	-	3	0	3	0	0
chr2	55570783	55591169	circ_494	2	-	123	0	0	2	0
chr1	150593365	150593548	circ_495	6	-	10	0	0	0	6
chr4	52729602	52753410	circ_496	5	+	39	0	5	0	0
chr15	51040309	51041943	circ_497	2	-	6	0	0	0	2
chr2	121043449	121043658	circ_498	2	+	122	0	0	0	2
chr6	151857452	151859436	circ_499	2	+	0	0	2	0	0
chr4	56265266	56269505	circ_500	2	+	19	0	2	0	0
chr10	50701162	50714058	circ_501	137	-	75	2	65	2	68
chr18	59954583	59966093	circ_502	2	+	13	0	0	0	2
chr15	28525213	28525433	circ_503	6	-	48	0	0	0	6
chr15	39875817	39877764	circ_504	3	+	5898	0	3	0	0
chr8	30541604	30557652	circ_505	3	-	59	0	0	0	3
chr3	194325015	194331806	circ_506	3	-	88	0	0	0	3
chr3	123337485	123359351	circ_507	3	-	79	0	3	0	0
chr10	80878671	80976031	circ_508	16	+	68	0	7	0	9
chr11	18579774	18600355	circ_509	2	-	34	0	2	0	0
chr16	57157325	57168738	circ_510	16	+	73	0	6	0	10
chr4	146791396	146824367	circ_511	10	-	41	2	8	0	0
chr6	138768137	138817508	circ_512	4	-	16	0	0	0	4
chr15	40313099	40318290	circ_513	2	+	10	0	0	0	2
chr1	224868659	224922408	circ_514	119	+	749	3	81	2	33
chr7	98628967	98645646	circ_515	2	+	16	0	2	0	0
chr1	117658196	117661389	circ_516	3	-	5	0	0	0	3
chr9	131269494	131277918	circ_517	7	+	87	0	4	0	3
chr12	24538527	24560500	circ_518	2	-	2	0	2	0	0
chr1	31742004	31764853	circ_519	5	-	3	0	5	0	0
chr19	1270865	1274439	circ_520	2	+	40	0	2	0	0
chr20	50234028	50245611	circ_521	9	-	50	0	5	0	4
chr15	67984816	68040939	circ_522	3	+	33	0	0	0	3
chr2	219099074	219110269	circ_523	4	+	287	0	2	0	2
chr12	120587409	120587847	circ_524	2	-	13	0	0	0	2
chr6	132168915	132176163	circ_525	2	+	1	0	2	0	0
chr8	79845977	79855306	circ_526	2	+	3	0	2	0	0
chr5	94204037	94259726	circ_527	17	-	43	0	13	2	2
chr15	50940883	50955243	circ_528	62	-	220	0	13	2	47
chr13	49580287	49649500	circ_529	2	+	11	0	2	0	0
chr16	15789764	15790717	circ_530	9	+	68	0	3	0	6
chr3	133894452	133907767	circ_531	8	-	276	0	3	0	5
chr11	72726853	72727650	circ_532	3	-	6	0	0	0	3
chr1	41571413	41582682	circ_533	3	-	100	0	0	0	3
chr7	5254165	5257645	circ_534	2	+	30	0	2	0	0
chr2	233565294	233599948	circ_535	2	+	21	0	0	0	2
chr3	17549965	17627958	circ_536	5	-	43	0	0	0	5
chr1	24989150	24996806	circ_537	2	+	1	0	2	0	0
chr10	126505144	126515354	circ_538	2	+	9	0	0	0	2
chr16	16170182	16184445	circ_539	2	+	102	0	2	0	0
chr19	1032390	1036561	circ_540	10	+	403	0	4	0	6
chr3	194999587	195066046	circ_541	2	-	187	0	0	2	0
chr9	115038123	115060196	circ_542	17	-	171	0	5	0	12
chr9	37899825	37915516	circ_543	2	-	18	0	2	0	0
chr3	136260960	136349823	circ_544	2	-	12	0	2	0	0
chr10	123658355	123670666	circ_545	6	-	144	0	4	0	2
chr13	52325445	52332436	circ_546	2	+	11	0	0	0	2
chr11	94528176	94564707	circ_547	13	+	46	0	4	0	9
chr8	119122323	119123574	circ_548	2	-	132	0	0	0	2
chr1	213037066	213046160	circ_549	26	+	19	0	11	0	15
chr15	45965804	45968508	circ_550	8	+	54	0	4	0	4
chr15	50935536	50967763	circ_551	2	-	47	0	2	0	0
chr1	225140371	225161855	circ_552	14	+	23	6	0	8	0
chr1	114440461	114444507	circ_553	8	-	13	0	5	0	3
chr2	24777257	24807429	circ_554	18	+	21	0	8	0	10
chr10	120928003	120934104	circ_555	2	-	8	0	0	0	2
chr4	113530534	113541346	circ_556	2	-	17	2	0	0	0
chr11	34111725	34113603	circ_557	28	+	341	2	17	0	9
chrX	153674762	153677645	circ_558	2	+	233	0	0	0	2
chr1	235621910	235634274	circ_559	3	-	43	0	0	0	3
chr5	68396633	68410323	circ_560	5	+	30	0	5	0	0
chr1	240492375	240519208	circ_561	65	+	689	0	30	2	33
chr15	93540186	93545547	circ_562	21	+	24	4	7	10	0
chr12	91552072	91558494	circ_563	2	-	79	0	0	0	2
chr2	61575004	61577828	circ_564	5	-	14	0	5	0	0
chr17	8351867	8358205	circ_565	2	+	18	0	0	0	2
chr5	80756873	80785128	circ_566	11	-	34	0	4	0	7
chr19	11256975	11259914	circ_567	3	-	187	0	0	0	3
chr3	58104598	58112489	circ_568	2	+	41	0	0	0	2
chr21	47088787	47155343	circ_569	2	+	26	0	0	0	2
chr3	196094898	196096382	circ_570	3	-	9	0	0	0	3
chr8	26206481	26207042	circ_571	7	+	6	0	3	0	4
chr5	140960310	140963182	circ_572	41	-	37	0	23	0	18
chr2	135878388	135885232	circ_573	9	+	99	0	3	2	4
chr10	75597225	75632841	circ_574	9	-	49	0	2	0	7
chr22	19808120	19808898	circ_575	13	-	146	0	7	0	6
chr20	34046124	34051456	circ_576	2	+	0	0	2	0	0
chr11	68560782	68562379	circ_577	2	-	63	0	0	0	2
chr14	73739509	73740805	circ_578	3	-	3	0	0	0	3
chr14	90429451	90437615	circ_579	7	+	27	0	2	0	5
chr21	38792600	38799703	circ_580	10	+	52	0	0	0	10
chr4	151119153	151125041	circ_581	31	+	44	0	17	0	14
chr1	20027260	20067434	circ_582	2	-	35	0	0	0	2
chr16	71718378	71748704	circ_583	10	-	30	0	6	0	4
chr3	104483222	104574295	circ_584	7	-	35	0	5	0	2
chr1	78167053	78181553	circ_585	2	-	4	0	0	0	2
chr11	587258	598502	circ_586	8	+	52	0	3	0	5
chr19	33406242	33406423	circ_587	6	-	66	0	0	0	6
chr6	74407122	74446231	circ_588	5	+	21	0	3	0	2
chr14	101396783	101415933	circ_589	5	+	140	2	0	3	0
chrX	19724998	19854400	circ_590	2	-	56	0	2	0	0
chr17	66303083	66397591	circ_591	12	+	15	0	12	0	0
chr7	135298906	135303351	circ_592	4	+	20	0	2	0	2
chrX	14814281	14815420	circ_593	18	-	3	0	10	0	8
chr3	122825595	122843190	circ_594	5	+	35	0	5	0	0
chr6	168271065	168299147	circ_595	3	+	13	0	3	0	0
chr10	79253555	79347629	circ_596	4	-	25	0	4	0	0
chr15	39874393	39874953	circ_597	10	+	5919	0	10	0	0
chr15	72847611	72859518	circ_598	3	+	140	0	3	0	0
chr5	132262812	132270633	circ_599	10	-	19	0	10	0	0
chr22	39111911	39113005	circ_600	13	+	130	0	8	0	5
chr2	210968827	210972563	circ_601	2	-	20	0	2	0	0
chr10	31644072	31647262	circ_602	139	+	184	0	20	5	114
chr3	52724960	52725645	circ_603	2	+	23	0	0	0	2
chr16	67578201	67578733	circ_604	8	+	70	0	2	0	6
chr3	15820690	15822887	circ_605	2	-	1	0	2	0	0
chr5	137342678	137354835	circ_606	6	-	92	2	4	0	0
chr1	31819486	31821821	circ_607	39	+	118	0	5	0	34
chr19	17411664	17412433	circ_608	5	-	32	0	5	0	0
chr16	89590413	89592876	circ_609	3	+	27	0	0	0	3
chr12	123270265	123276668	circ_610	7	+	13	0	5	0	2
chr2	225421011	225422573	circ_611	28	-	51	0	6	0	22
chr10	90653603	90665417	circ_612	3	+	4	0	3	0	0
chr3	17255698	17333493	circ_613	2	-	16	0	2	0	0
chr14	31103152	31107453	circ_614	18	+	446	0	6	3	9
chr11	77824931	77825438	circ_615	4	-	40	0	0	0	4
chr1	236195700	236201553	circ_616	28	-	89	0	15	0	13
chr17	47869247	47874288	circ_617	6	+	18	0	0	0	6
chr8	101271334	101287389	circ_618	19	-	11	0	10	0	9
chr14	55215532	55243258	circ_619	13	+	246	0	13	0	0
chr5	180668491	180669345	circ_620	57	-	665	0	12	0	45
chrX	69561648	69573657	circ_621	94	+	33	0	45	5	44
chr6	17539499	17543374	circ_622	22	+	26	0	12	0	10
chr2	200245086	200298237	circ_623	330	-	1305	8	152	11	159
chr5	16763589	16766307	circ_624	7	-	45	0	5	0	2
chr6	108645028	108668243	circ_625	8	+	31	0	0	0	8
chr2	158617391	158622708	circ_626	16	-	44	0	8	0	8
chr14	20871535	20872043	circ_627	2	-	34	0	0	0	2
chr13	60667761	60707123	circ_628	7	-	8	0	2	0	5
chr2	47233060	47238574	circ_629	17	+	260	0	0	0	17
chr15	91030185	91035943	circ_630	39	+	213	0	18	4	17
chr7	157174588	157178305	circ_631	4	+	14	0	0	0	4
chr22	38327805	38329119	circ_632	3	+	90	0	0	0	3
chr3	150293435	150299533	circ_633	18	+	489	2	4	0	12
chr17	45747043	45754493	circ_634	4	+	555	0	0	0	4
chr11	14479329	14520531	circ_635	3	-	383	0	0	3	0
chr1	58971731	58993007	circ_636	6	-	31	0	0	0	6
chr3	11871187	11880788	circ_637	10	-	68	0	2	0	8
chr13	23985358	23985879	circ_638	15	-	11	0	11	0	4
chr8	104279469	104298130	circ_639	3	-	3	0	3	0	0
chr15	89633513	89657055	circ_640	2	+	244	0	2	0	0
chr15	102388591	102403879	circ_641	2	+	3	0	2	0	0
chr8	131124339	131130921	circ_642	4	-	47	0	4	0	0
chr15	65266939	65273363	circ_643	21	-	304	3	11	0	7
chr12	122720332	122724492	circ_644	7	-	54	0	5	0	2
chr10	49517286	49534008	circ_645	3	+	11	0	0	0	3
chr3	37144414	37154471	circ_646	2	-	9	0	2	0	0
chr12	122369651	122380881	circ_647	16	+	26	0	10	0	6
chr6	138817355	138893198	circ_648	2	-	52	0	0	0	2
chr8	144657155	144657515	circ_649	2	-	53	0	0	0	2
chr1	109533875	109538459	circ_650	2	-	16	0	0	0	2
chr3	15749430	15778740	circ_651	6	-	104	0	3	0	3
chr14	31175028	31204064	circ_652	6	+	31	0	3	0	3
chr16	53301210	53302038	circ_653	3	+	36	0	3	0	0
chr5	134705095	134705832	circ_654	45	-	194	0	16	0	29
chr10	128829913	128841428	circ_655	16	+	65	0	11	0	5
chrX	140809956	140825778	circ_656	2	+	4	0	0	0	2
chr3	56705627	56707753	circ_657	8	-	166	0	5	0	3
chr5	148899852	148904734	circ_658	6	-	29	0	2	0	4
chr8	56854413	56860282	circ_659	15	+	4	0	0	0	15
chr15	91499841	91500955	circ_660	2	+	14	0	0	0	2
chrX	44791182	44793798	circ_661	5	+	9	0	2	0	3
chr19	23316881	23321357	circ_662	12	+	25	0	0	0	12
chr3	112732118	112736331	circ_663	7	-	9	0	0	0	7
chr10	74790028	74828741	circ_664	9	-	26	0	9	0	0
chr5	159520107	159521072	circ_665	12	-	54	4	5	0	3
chr19	33108494	33119755	circ_666	3	-	79	0	3	0	0
chr2	128896290	128903541	circ_667	2	+	11	0	2	0	0
chr12	57906533	57906747	circ_668	2	+	46	0	0	0	2
chr7	98528255	98535443	circ_669	2	+	19	0	2	0	0
chr7	111617186	111644186	circ_670	12	-	8	0	10	0	2
chr1	9931244	9953331	circ_671	2	-	17	0	2	0	0
chr2	24080284	24103625	circ_672	2	-	6	0	2	0	0
chr8	6582390	6590171	circ_673	12	+	82	0	6	0	6
chr3	81691931	81720104	circ_674	12	-	80	0	8	0	4
chr1	29362337	29365938	circ_675	16	+	11	0	10	0	6
chr16	258076	270746	circ_676	5	-	55	0	2	0	3
chr6	130632435	130655990	circ_677	2	-	3	0	2	0	0
chr20	32584609	32619410	circ_678	3	+	101	0	0	0	3
chr8	130915557	130934594	circ_679	3	-	16	0	0	0	3
chr1	58971731	58999647	circ_680	4	-	247	0	2	0	2
chr8	1824736	1830915	circ_681	7	+	48	0	2	0	5
chr22	18080959	18083947	circ_682	2	-	8	0	2	0	0
chr5	68487621	68492936	circ_683	9	+	2	0	3	0	6
chr9	140669560	140712590	circ_684	2	+	13	0	2	0	0
chr2	61319598	61333797	circ_685	7	+	9	0	2	0	5
chrX	18265888	18275150	circ_686	4	-	8	0	2	0	2
chr18	44435307	44444211	circ_687	2	-	0	0	0	0	2
chr7	92290366	92300849	circ_688	2	-	7	0	2	0	0
chr14	75498770	75505115	circ_689	2	-	3	0	0	0	2
chr15	64406756	64411053	circ_690	5	+	57	0	0	0	5
chr1	231954074	231954896	circ_691	2	+	4	0	0	2	0
chr2	218745620	218771974	circ_692	4	-	184	0	2	0	2
chr5	122135386	122144050	circ_693	5	+	4	0	0	0	5
chr9	113703700	113767819	circ_694	22	-	325	0	16	0	6
chr21	34072147	34074357	circ_695	5	-	11	0	3	0	2
chr10	120445494	120450915	circ_696	4	-	43	0	0	0	4
chr10	128768965	128807068	circ_697	8	+	124	0	4	2	2
chr5	167920898	167929110	circ_698	2	+	243	0	2	0	0
chr15	49493358	49531564	circ_699	3	+	43	0	0	0	3
chr9	86279944	86292876	circ_700	105	-	1228	3	63	0	39
chr9	128112573	128118136	circ_701	9	+	18	0	2	0	7
chr8	97692670	97694304	circ_702	32	+	4	2	6	0	24
chr20	60585101	60589763	circ_703	2	-	16	0	2	0	0
chrX	100265598	100274392	circ_704	3	-	21	0	0	0	3
chr2	136700947	136719068	circ_705	3	-	7	0	0	0	3
chr16	87376482	87380856	circ_706	33	-	117	0	8	0	25
chr2	201790558	201791623	circ_707	4	-	20	0	0	0	4
chr12	53849668	53853187	circ_708	5	+	25	0	0	0	5
chr10	76153898	76349075	circ_709	2	+	37	0	0	0	2
chr8	18793543	18797800	circ_710	3	-	8	0	0	0	3
chr2	216189963	216203630	circ_711	6	+	302	0	2	4	0
chr9	88655653	88667506	circ_712	23	-	6	0	3	0	20
chr3	16399438	16411786	circ_713	9	-	1443	0	2	0	7
chr16	2806334	2806607	circ_714	10	+	35	0	0	0	10
chr5	72374006	72378652	circ_715	13	+	40	0	8	0	5
chr17	30207591	30214332	circ_716	10	-	18	0	6	0	4
chr6	137041587	137105857	circ_717	7	-	130	0	5	0	2
chr12	124950718	124979914	circ_718	9	-	26	0	9	0	0
chr10	15174815	15183556	circ_719	5	-	4	0	5	0	0
chr6	159004985	159010814	circ_720	230	+	697	2	49	13	166
chr9	74326998	74330005	circ_721	3	-	43	0	0	0	3
chr6	43694484	43694718	circ_722	2	+	2	0	2	0	0
chr9	131329016	131331176	circ_723	3	+	12	0	0	0	3
chr9	72831201	72872851	circ_724	2	-	2	0	2	0	0
chr4	85815977	85818163	circ_725	15	-	153	0	5	0	10
chr6	139266355	139269050	circ_726	2	-	11	0	0	0	2
chr6	111708967	111737675	circ_727	16	-	199	4	9	3	0
chr22	31854460	31859119	circ_728	7	-	21	0	7	0	0
chr7	90355880	90419967	circ_729	50	+	219	0	17	3	30
chrX	53431943	53432323	circ_730	2	-	3	0	2	0	0
chr8	18490122	18513195	circ_731	21	-	46	0	6	0	15
chr1	47753222	47765824	circ_732	48	-	120	2	24	0	22
chr3	15001042	15003999	circ_733	2	+	23	0	0	0	2
chr9	85950430	86004623	circ_734	6	-	2	0	4	0	2
chr14	93117926	93125814	circ_735	2	+	85	0	2	0	0
chrX	11272480	11272827	circ_736	3	-	0	0	0	0	3
chr6	161494497	161510503	circ_737	4	+	4	0	2	0	2
chr18	33747115	33751123	circ_738	2	+	29	0	0	0	2
chr5	109091029	109110666	circ_739	2	+	37	0	2	0	0
chr11	6519952	6550351	circ_740	2	+	29	0	2	0	0
chr10	12123470	12129728	circ_741	7	+	334	0	3	0	4
chr15	44925702	44944464	circ_742	2	-	17	0	2	0	0
chr7	155556502	155559349	circ_743	14	+	38	0	5	0	9
chr11	65373231	65375919	circ_744	20	-	205	0	6	0	14
chr3	128060075	128060732	circ_745	2	+	23	0	2	0	0
chr4	113483526	113511030	circ_746	10	-	4	0	10	0	0
chr3	50009491	50017015	circ_747	2	+	1	0	0	0	2
chr11	19998442	20005793	circ_748	5	+	104	0	2	0	3
chr11	85718584	85737409	circ_749	3	-	213	0	3	0	0
chr2	101521194	101549463	circ_750	2	+	42	0	0	0	2
chr1	243493841	243507633	circ_751	3	+	49	0	3	0	0
chr8	131191509	131249240	circ_752	11	-	715	0	8	0	3
chr1	151955141	151958727	circ_753	8	-	43	0	2	0	6
chr1	21231375	21268823	circ_754	2	-	191	0	0	2	0
chr1	21094076	21107033	circ_755	3	-	244	0	3	0	0
chr6	158509691	158514136	circ_756	3	+	10	0	0	0	3
chr2	70406663	70410067	circ_757	4	-	41	0	4	0	0
chr6	110959851	110988777	circ_758	3	-	30	0	0	0	3
chr9	123533625	123538504	circ_759	2	-	375	0	2	0	0
chr16	66839679	66839929	circ_760	25	-	9	0	6	0	19
chr9	125719289	125782738	circ_761	18	+	50	0	16	2	0
chr8	62557158	62566219	circ_762	2	-	461	0	2	0	0
chrX	57868678	57877126	circ_763	2	-	1	0	2	0	0
chr17	61105364	61176718	circ_764	3	+	10	0	0	0	3
chr22	32134372	32134897	circ_765	50	-	114	0	16	2	32
chr13	38320073	38320592	circ_766	8	-	49	0	0	2	6
chr8	98725889	98731417	circ_767	13	+	503	3	8	0	2
chr19	59058742	59061651	circ_768	5	+	443	0	2	0	3
chr12	78522485	78562646	circ_769	4	+	21	0	0	0	4
chr6	150088425	150094305	circ_770	2	+	11	0	0	0	2
chr18	77193578	77227582	circ_771	3	+	20	0	0	0	3
chr14	61509864	61545645	circ_772	2	+	19	0	2	0	0
chr5	137536795	137537844	circ_773	3	-	5	0	0	0	3
chr14	101448840	101457902	circ_774	2	+	46	0	0	2	0
chr1	118409366	118413238	circ_775	2	-	4	0	0	0	2
chr18	39081083	39105490	circ_776	6	-	15	2	4	0	0
chr16	84135225	84135712	circ_777	15	-	73	0	7	0	8
chr2	24548153	24550984	circ_778	2	-	2	0	0	0	2
chr12	51639798	51663100	circ_779	3	-	26	0	0	0	3
chr14	74358729	74377120	circ_780	16	+	83	0	11	3	2
chr1	154923707	154924397	circ_781	2	-	69	0	2	0	0
chr15	65743336	65744440	circ_782	9	-	5	0	0	0	9
chr1	46120214	46126897	circ_783	4	-	28	0	4	0	0
chr20	45923409	45927616	circ_784	5	-	36	0	0	0	5
chr1	243456423	243507633	circ_785	3	+	66	0	0	3	0
chr9	7015852	7049200	circ_786	2	+	20	0	0	0	2
chr3	124527868	124540321	circ_787	11	-	185	0	9	0	2
chr5	162898190	162898469	circ_788	6	+	5	0	3	0	3
chr19	1271327	1272050	circ_789	150	+	1573	0	82	3	65
chr16	70502751	70503226	circ_790	7	+	56	0	5	0	2
chr2	85097348	85097909	circ_791	147	-	201	4	50	5	88
chr15	93543741	93552553	circ_792	2	+	24	0	0	2	0
chr8	11710118	11718988	circ_793	5	-	584	0	2	0	3
chr8	131414130	131415139	circ_794	22	-	406	0	3	0	19
chr2	219411641	219425606	circ_795	9	-	24	0	7	0	2
chr5	156918622	156926670	circ_796	2	-	49	0	2	0	0
chr11	118368650	118372572	circ_797	3	+	11	0	3	0	0
chr5	118860910	118872245	circ_798	5	+	5	0	3	0	2
chr7	32756329	32766082	circ_799	3	-	0	0	0	0	3
chr3	11641365	11643496	circ_800	2	-	173	0	0	0	2
chr11	58317258	58338809	circ_801	2	-	8	0	2	0	0
chr8	22265822	22266009	circ_802	3	+	57	0	0	0	3
chr3	141889166	141896418	circ_803	5	-	13	0	2	0	3
chr17	1746096	1775820	circ_804	5	+	81	0	3	0	2
chr13	46594583	46619651	circ_805	2	-	5	0	2	0	0
chr16	4491375	4505781	circ_806	4	+	18	0	0	0	4
chr3	119582265	119721086	circ_807	5	-	216	0	3	0	2
chr16	16126965	16146673	circ_808	9	+	335	0	5	0	4
chr9	97177439	97203381	circ_809	2	+	15	0	0	0	2
chr6	144808683	144832259	circ_810	32	+	39	0	24	2	6
chr1	77528659	77534528	circ_811	4	+	5	0	4	0	0
chr5	72354264	72373320	circ_812	7	+	79	0	3	0	4
chr14	71428942	71479919	circ_813	2	+	59	0	2	0	0
chr13	114157810	114175048	circ_814	74	+	169	0	31	0	43
chr13	76195898	76197456	circ_815	4	+	36	0	2	0	2
chr10	60549441	60580228	circ_816	2	+	35	0	2	0	0
chr3	183368083	183369064	circ_817	3	+	5	0	0	0	3
chr5	148386443	148392297	circ_818	4	-	16	0	2	0	2
chr1	150550996	150551318	circ_819	32	-	212	0	13	0	19
chr20	47585683	47592736	circ_820	11	+	49	0	7	0	4
chr1	9800715	9801314	circ_821	22	-	40	0	8	0	14
chr4	170498078	170511960	circ_822	5	-	16	0	5	0	0
chr19	19035041	19035788	circ_823	16	+	84	0	5	0	11
chr4	2626988	2628304	circ_824	97	+	211	0	33	3	61
chr2	224744840	224749466	circ_825	9	-	316	0	2	0	7
chr2	228195341	228212100	circ_826	2	+	8	0	2	0	0
chr16	28970037	28970421	circ_827	10	+	28	0	0	0	10
chr1	155927503	155928187	circ_828	10	-	103	0	0	0	10
chr8	21832180	21834032	circ_829	5	+	98	0	2	0	3
chr18	76856475	76873354	circ_830	5	+	91	0	5	0	0
chr11	47444124	47444540	circ_831	5	-	31	0	0	0	5
chr7	810107	814799	circ_832	93	+	37	0	47	0	46
chr7	150814181	150815719	circ_833	207	+	277	3	103	0	101
chrX	46387769	46388344	circ_834	2	-	1	0	0	0	2
chr2	24733837	24807429	circ_835	8	+	33	0	0	2	6
chr12	105303432	105322472	circ_836	7	-	20	0	5	0	2
chr16	521294	539000	circ_837	15	+	313	0	7	0	8
chr1	171761156	171783163	circ_838	2	+	8	0	2	0	0
chr8	131164981	131179868	circ_839	2	-	561	0	0	0	2
chr6	79724798	79735881	circ_840	2	-	11	0	2	0	0
chr5	150843113	150847486	circ_841	5	+	83	0	3	0	2
chr17	57274904	57275150	circ_842	215	+	730	0	5	11	199
chr2	192643944	192644355	circ_843	6	+	10	0	6	0	0
chr5	68469623	68470236	circ_844	7	+	35	0	3	0	4
chr20	42597277	42602072	circ_845	5	+	70	0	2	0	3
chr20	40065913	40076611	circ_846	2	-	4	0	2	0	0
chr14	23282108	23282649	circ_847	43	-	15	0	43	0	0
chr17	76411032	76420273	circ_848	2	+	34	0	0	0	2
chr10	45953232	45959775	circ_849	6	-	10	0	6	0	0
chr4	4650703	4655484	circ_850	2	+	2	0	2	0	0
chr6	168291541	168299147	circ_851	2	+	8	0	0	0	2
chr2	219339352	219339608	circ_852	12	-	22	0	3	0	9
chr3	111651115	111659492	circ_853	2	+	24	0	2	0	0
chr12	57640586	57641981	circ_854	4	-	12	0	0	0	4
chr16	72130720	72130908	circ_855	2	+	9	0	0	0	2
chr11	126136837	126137069	circ_856	3	-	3	0	3	0	0
chr19	46324641	46357765	circ_857	3	-	170	0	0	0	3
chrX	114700105	114700366	circ_858	2	-	4	0	0	0	2
chr19	11024552	11027453	circ_859	46	+	248	0	22	0	24
chr21	34787194	34793992	circ_860	17	+	150	0	6	0	11
chr5	179134132	179135381	circ_861	2	+	92	0	0	0	2
chr1	23381561	23395644	circ_862	3	+	101	0	3	0	0
chr14	96807858	96813678	circ_863	51	-	66	3	31	5	12
chr10	103637560	103649247	circ_864	15	-	338	0	8	0	7
chr16	74694829	74695349	circ_865	54	-	196	0	21	3	30
chr2	30682417	30791042	circ_866	9	+	12	0	7	0	2
chr1	243858892	244006584	circ_867	29	-	78	0	9	0	20
chr19	49136700	49136912	circ_868	30	-	9	0	5	0	25
chr14	102473344	102474674	circ_869	3	+	33	0	0	0	3
chr10	96201652	96234540	circ_870	160	+	204	4	65	4	87
chr18	19341402	19399607	circ_871	3	+	18	0	0	0	3
chr2	224856519	224863059	circ_872	6	-	617	0	6	0	0
chr19	35258220	35260460	circ_873	3	-	7	0	0	0	3
chr12	95546586	95546769	circ_874	13	-	12	0	11	0	2
chr15	62966025	62978995	circ_875	7	+	16	0	3	0	4
chr8	38682825	38688695	circ_876	3	+	12	0	0	0	3
chr6	91252178	91253471	circ_877	3	-	3	0	0	0	3
chr11	111715323	111735974	circ_878	9	-	26	0	7	0	2
chrY	7167555	7172146	circ_879	5	+	18	0	0	0	5
chr11	46670686	46671867	circ_880	7	+	20	0	0	0	7
chr14	24631509	24632220	circ_881	2	+	253	0	0	2	0
chr2	15651335	15698758	circ_882	4	-	143	0	4	0	0
chr17	33466253	33467085	circ_883	5	-	56	0	2	0	3
chr20	2902228	2903931	circ_884	2	+	10	0	2	0	0
chr10	75147446	75157032	circ_885	4	-	95	0	2	0	2
chr14	105692405	105707751	circ_886	13	-	78	0	4	0	9
chr12	19475243	19475601	circ_887	4	+	3	0	0	0	4
chr6	129845111	129879311	circ_888	2	-	22	0	2	0	0
chrX	107083899	107160879	circ_889	2	+	4	0	2	0	0
chr3	52952499	52962357	circ_890	13	-	10	0	7	0	6
chr10	70737284	70738732	circ_891	2	+	57	0	0	0	2
chr12	96076482	96107116	circ_892	5	-	157	0	3	0	2
chr2	175742237	175742856	circ_893	5	-	15	0	2	0	3
chr11	128963515	128994789	circ_894	18	-	156	0	9	0	9
chr2	109463193	109473426	circ_895	19	+	20	0	8	0	11
chr5	9379934	9423350	circ_896	46	-	831	4	21	4	17
chr8	131164981	131199531	circ_897	4	-	64	0	4	0	0
chr17	38075341	38075821	circ_898	2	-	32	0	2	0	0
chr1	11736102	11740670	circ_899	2	-	42	0	0	0	2
chr15	81192589	81201647	circ_900	4	+	408	0	4	0	0
chr3	158369884	158409437	circ_901	3	+	5	0	3	0	0
chr16	89782869	89783230	circ_902	5	-	60	0	0	0	5
chr19	12760726	12761036	circ_903	2	-	69	0	2	0	0
chr8	39044427	39114862	circ_904	3	+	8	0	3	0	0
chr3	142222203	142226951	circ_905	2	-	49	2	0	0	0
chr9	22043037	22056386	circ_906	6	+	128	0	4	0	2
chr2	201741641	201752408	circ_907	14	-	11	0	9	0	5
chr10	12154898	12155063	circ_908	2	+	55	0	0	0	2
chr10	60573589	60580228	circ_909	5	+	17	0	5	0	0
chr14	50611887	50625364	circ_910	6	-	7	0	3	0	3
chr1	3424358	3432091	circ_911	2	-	172	0	2	0	0
chr13	21283989	21303355	circ_912	3	-	0	0	3	0	0
chr1	164761730	164790863	circ_913	5	+	68	0	3	0	2
chr3	195063199	195112876	circ_914	2	-	51	0	2	0	0
chr17	64769133	64785097	circ_915	2	+	12	0	2	0	0
chr14	50292584	50298079	circ_916	2	-	43	2	0	0	0
chr15	34376409	34388215	circ_917	2	-	153	0	0	2	0
chr13	24823614	24826000	circ_918	120	+	50	3	52	0	65
chr2	32749954	32774548	circ_919	5	+	21	0	5	0	0
chr18	48584494	48593557	circ_920	7	+	113	0	3	0	4
chr12	24982756	25002883	circ_921	14	-	103	0	9	0	5
chr5	50084356	50093067	circ_922	2	+	11	0	2	0	0
chr1	243902824	244006584	circ_923	4	-	24	0	2	0	2
chr7	66236869	66264401	circ_924	13	+	347	0	6	0	7
chr4	120166491	120170037	circ_925	17	+	14	0	0	0	17
chr8	93088192	93093521	circ_926	12	-	23	0	5	0	7
chr22	30353024	30375041	circ_927	14	+	90	0	5	0	9
chr17	76704278	76738000	circ_928	4	-	37	0	0	0	4
chr6	71185112	71212494	circ_929	2	+	2	0	2	0	0
chr10	122248582	122280607	circ_930	2	+	16	0	0	0	2
chr12	78400198	78452895	circ_931	7	+	314	2	3	0	2
chr7	114582329	114619836	circ_932	21	+	535	0	12	3	6
chr2	206036934	206050587	circ_933	11	+	114	0	7	0	4
chr6	146042036	146044096	circ_934	2	-	7	0	2	0	0
chr10	52103251	52104105	circ_935	12	-	13	0	9	0	3
chr22	45942964	45946495	circ_936	2	+	391	0	2	0	0
chr12	14599921	14610229	circ_937	2	+	10	0	2	0	0
chr9	133352257	133370410	circ_938	4	+	67	0	4	0	0
chr12	78520925	78540172	circ_939	3	+	20	0	0	0	3
chr1	180256410	180257652	circ_940	7	-	8	0	3	0	4
chr3	51524170	51526529	circ_941	6	-	5	0	2	0	4
chr14	103425967	103430987	circ_942	8	-	19	0	3	0	5
chr2	128767842	128770728	circ_943	3	-	9	0	0	0	3
chrX	106082537	106093540	circ_944	3	+	5	0	3	0	0
chr10	120460817	120489922	circ_945	6	-	164	0	2	2	2
chr2	69709842	69723212	circ_946	2	-	9	0	0	0	2
chr7	139259873	139260722	circ_947	2	-	117	0	2	0	0
chr19	14519658	14524036	circ_948	3	-	22	0	3	0	0
chr2	63053221	63058293	circ_949	2	+	4	0	2	0	0
chr14	50199421	50206900	circ_950	6	+	12	0	3	0	3
chr12	40696590	40697936	circ_951	2	+	1	0	2	0	0
chr11	85195029	85195224	circ_952	2	+	15779123	0	2	0	0
chr3	179118908	179144030	circ_953	17	-	406	0	9	3	5
chr6	47235555	47254331	circ_954	2	-	5	0	2	0	0
chr1	25124232	25153607	circ_955	21	+	17	0	9	0	12
chr1	174606512	174781098	circ_956	2	+	2	0	0	0	2
chrX	47926259	47926449	circ_957	5	-	11	0	2	0	3
chr6	1930336	1961200	circ_958	3	-	6	0	0	0	3
chr17	47869247	47875920	circ_959	2	+	15	0	0	0	2
chr7	127527954	127631109	circ_960	2	+	64	0	2	0	0
chr6	135299816	135315013	circ_961	2	-	36	0	2	0	0
chr10	5838725	5842668	circ_962	31	-	452	0	6	3	22
chr16	11133610	11145498	circ_963	2	+	263	0	0	0	2
chr7	40117603	40118450	circ_964	3	+	15	0	3	0	0
chr7	24910350	24911688	circ_965	2	-	9	0	0	0	2
chr5	77511878	77563419	circ_966	2	-	6	0	2	0	0
chr7	72159676	72209578	circ_967	4	-	24	0	4	0	0
chr11	118451960	118455359	circ_968	28	+	24	0	23	0	5
chr7	102038066	102045130	circ_969	12	+	82	0	7	0	5
chr12	75874739	75875859	circ_970	4	+	36	0	2	0	2
chr4	2906490	2916767	circ_971	2	+	21	0	2	0	0
chr3	53322082	53324886	circ_972	2	-	11	0	0	0	2
chr11	62303416	62304039	circ_973	326	-	1295	0	101	3	222
chr8	30435882	30437913	circ_974	2	-	2	0	2	0	0
chr4	120189422	120193189	circ_975	2	+	27	0	2	0	0
chr21	44270150	44274736	circ_976	2	-	17	0	2	0	0
chr3	67546221	67660020	circ_977	13	-	59	0	11	0	2
chr22	35679954	35683445	circ_978	2	+	5	0	0	0	2
chr6	82933156	82937019	circ_979	3	-	84	0	0	0	3
chr21	46538478	46554747	circ_980	7	+	26	0	2	0	5
chr8	12956855	12960362	circ_981	6	-	61	0	4	0	2
chr2	169404105	169417832	circ_982	23	+	12	0	7	0	16
chr17	7484028	7484384	circ_983	2	+	908	0	0	0	2
chr15	22940727	22958342	circ_984	2	+	69	0	2	0	0
chr15	68434283	68457142	circ_985	33	+	37	0	22	0	11
chr1	31740717	31754343	circ_986	2	-	20	0	0	0	2
chr20	56991841	56993419	circ_987	4	+	6	0	0	0	4
chr15	81082876	81083336	circ_988	10	+	12	0	0	0	10
chr2	11389786	11428575	circ_989	2	-	127	0	0	2	0
chr3	11382118	11389509	circ_990	11	+	323	0	4	0	7
chr1	60125890	60139805	circ_991	6	+	19	0	2	0	4
chr19	16296434	16302028	circ_992	2	+	642	0	0	0	2
chr1	12335881	12338095	circ_993	29	+	79	7	18	4	0
chr9	140707457	140710514	circ_994	2	+	92	0	0	0	2
chr1	39924757	39934404	circ_995	5	+	45	0	2	0	3
chr3	37149563	37152556	circ_996	2	-	24	0	0	0	2
chr5	311407	314711	circ_997	2	+	66	0	0	0	2
chr19	41088256	41089623	circ_998	12	+	266	0	3	0	9
chr1	55599742	55604391	circ_999	4	-	4	0	4	0	0
chr1	25773252	25785383	circ_1000	8	+	79	0	5	3	0
chr17	62289933	62291602	circ_1001	67	-	120	0	35	0	32
chr7	47392678	47392883	circ_1002	2	-	1	0	0	0	2
chr21	40650668	40670508	circ_1003	10	-	11	0	4	0	6
chr6	136475212	136476896	circ_1004	15	+	241	0	7	0	8
chr12	50821544	50855130	circ_1005	3	+	12	0	3	0	0
chr20	21335426	21338430	circ_1006	4	+	9	0	0	0	4
chr1	243471290	243507633	circ_1007	3	+	63	0	3	0	0
chr11	1307231	1310006	circ_1008	2	-	202	0	0	0	2
chr16	75646140	75646759	circ_1009	4	-	50	0	4	0	0
chr14	58934452	58937441	circ_1010	7	+	7	0	4	0	3
chr1	173725061	173735428	circ_1011	4	+	25	0	2	0	2
chr5	65284462	65310553	circ_1012	249	+	572	11	167	12	59
chr8	145533140	145537717	circ_1013	7	+	141	0	3	0	4
chr6	56564450	56569167	circ_1014	24	-	216	0	12	4	8
chr14	55625239	55629793	circ_1015	5	-	6	0	2	0	3
chr20	43545396	43547918	circ_1016	26	+	43	0	10	4	12
chr4	174254650	174254820	circ_1017	2	-	39	0	0	0	2
chr17	60106901	60112969	circ_1018	27	-	23	0	19	0	8
chr11	34107851	34111003	circ_1019	2	+	45	0	0	0	2
chr3	49069615	49070661	circ_1020	2	-	10	0	2	0	0
chr9	84267098	84268951	circ_1021	9	-	1	0	0	0	9
chr19	58372719	58379560	circ_1022	4	+	24	0	4	0	0
chr11	126104889	126110939	circ_1023	7	+	213	0	4	0	3
chr9	140605418	140622981	circ_1024	4	+	233	0	2	0	2
chr9	3898690	3937189	circ_1025	14	-	71	0	9	0	5
chr20	39867327	39868344	circ_1026	9	-	14	0	0	2	7
chr2	216256354	216259442	circ_1027	3	-	194	0	3	0	0
chr4	120180974	120190992	circ_1028	11	+	8	0	11	0	0
chr2	45773870	45812913	circ_1029	7	-	173	2	3	2	0
chr13	114541041	114542823	circ_1030	9	-	2822	0	3	0	6
chr10	101938957	101945394	circ_1031	2	-	11	0	0	0	2
chr17	17782940	17810845	circ_1032	19	-	30	0	15	0	4
chr9	88284399	88307728	circ_1033	4	-	15	0	0	0	4
chr11	124844991	124847496	circ_1034	29	+	4	0	5	0	24
chr1	227381486	227441856	circ_1035	4	-	11	0	4	0	0
chr11	108186549	108192147	circ_1036	5	+	6	0	0	0	5
chr5	131915553	131944417	circ_1037	2	+	203	0	0	2	0
chr2	9484660	9499018	circ_1038	13	+	137	0	3	0	10
chr1	241669302	241672085	circ_1039	11	-	28	0	4	0	7
chr16	8729024	8736422	circ_1040	3	+	36	0	0	0	3
chr2	230638812	230642195	circ_1041	2	-	10	0	2	0	0
chr12	116674625	116684110	circ_1042	6	-	484	0	0	0	6
chr7	90585011	90613556	circ_1043	28	+	55	0	2	0	26
chr15	56148328	56164674	circ_1044	9	-	17	0	7	0	2
chr6	110531909	110534363	circ_1045	7	+	4	0	4	0	3
chr7	100027633	100027795	circ_1046	2	+	222	0	0	0	2
chr15	56132644	56132925	circ_1047	2	-	15	0	0	0	2
chr17	57842331	57895134	circ_1048	4	+	94	0	4	0	0
chr5	178312614	178314788	circ_1049	2	+	9	0	0	0	2
chr18	21104093	21106729	circ_1050	2	+	7	0	0	0	2
chr13	23927923	23945304	circ_1051	261	-	379	12	216	11	22
chr6	136990420	137019889	circ_1052	4	-	54	0	4	0	0
chr6	111847361	111852305	circ_1053	6	-	1	0	0	0	6
chr3	47155365	47158244	circ_1054	7	-	12	0	0	0	7
chr6	131919426	131929211	circ_1055	2	-	7	0	2	0	0
chr15	100348351	100379339	circ_1056	2	+	4	0	0	0	2
chr11	18312988	18313566	circ_1057	53	-	239	2	42	3	6
chr2	86335472	86346167	circ_1058	2	+	2	0	2	0	0
chr14	102469128	102471020	circ_1059	6	+	54	0	2	0	4
chr8	104075182	104077039	circ_1060	4	+	5	0	4	0	0
chr17	16974193	16981390	circ_1061	3	+	5	0	0	0	3
chr8	125577902	125580777	circ_1062	2	-	5	0	2	0	0
chr6	157431605	157454341	circ_1063	49	+	367	0	17	0	32
chr19	651610	652884	circ_1064	38	-	73	0	27	0	11
chr2	149087528	149099905	circ_1065	2	+	7	0	2	0	0
chr13	77791974	77807398	circ_1066	6	-	83	0	3	0	3
chr11	36516525	36523087	circ_1067	3	-	3	0	3	0	0
chr5	168199785	168216636	circ_1068	2	-	0	0	0	0	2
chr16	15976805	15978062	circ_1069	11	-	15	0	6	0	5
chr14	95905369	95916442	circ_1070	2	-	70	0	2	0	0
chr14	65898754	65922436	circ_1071	9	+	156	0	3	3	3
chr19	31851273	31851487	circ_1072	5	+	9	0	0	0	5
chr5	14270933	14304701	circ_1073	20	+	827	2	16	0	2
chr7	91957096	91981956	circ_1074	4	+	120	0	4	0	0
chr8	118830673	118849440	circ_1075	36	-	2423	0	25	3	8
chr1	167935866	167944253	circ_1076	37	+	15	0	9	6	22
chr4	25156619	25160729	circ_1077	18	-	87	0	7	0	11
chr19	11151982	11152236	circ_1078	2	+	36	0	0	0	2
chr3	178679132	178700253	circ_1079	5	-	17	0	5	0	0
chr7	128657036	128658211	circ_1080	3	-	151	0	0	0	3
chr9	19276155	19276477	circ_1081	5	+	24	0	3	0	2
chr10	71151880	71154861	circ_1082	4	+	73	0	0	0	4
chr14	100551023	100563995	circ_1083	8	+	7	0	6	0	2
chr10	13214375	13217681	circ_1084	10	+	16	0	2	0	8
chr9	33948371	33973235	circ_1085	2	-	48	0	0	0	2
chrX	129917520	129943235	circ_1086	11	-	3	0	2	0	9
chr4	121675707	121732604	circ_1087	77	-	86	7	42	14	14
chr1	22027990	22030111	circ_1088	17	-	9	0	9	0	8
chr20	32619327	32621045	circ_1089	10	+	140	0	0	0	10
chr7	122019421	122056218	circ_1090	6	-	9	0	4	0	2
chr4	88973142	88989213	circ_1091	11	+	72	0	11	0	0
chr2	216191544	216203630	circ_1092	2	+	12	0	2	0	0
chr1	192997214	192998787	circ_1093	7	-	0	0	7	0	0
chr3	49094294	49095323	circ_1094	14	-	277	2	7	0	5
chr7	105260646	105264714	circ_1095	8	-	14	0	3	0	5
chr13	20248321	20251963	circ_1096	4	-	3	0	0	0	4
chr16	18805920	18810156	circ_1097	19	-	309	0	11	0	8
chr7	102960055	102960291	circ_1098	10	-	9	0	2	0	8
chr7	40220545	40277325	circ_1099	3	+	3	0	3	0	0
chr1	45923235	45923543	circ_1100	2	-	12	0	2	0	0
chr3	47468646	47476627	circ_1101	4	-	793	0	2	0	2
chr2	239090705	239103511	circ_1102	41	-	149	0	19	0	22
chr5	125919623	125929096	circ_1103	2	-	2	0	0	0	2
chr16	21327227	21328447	circ_1104	7	+	68	0	3	0	4
chr14	32142560	32142780	circ_1105	3	+	10	0	0	0	3
chr9	99271954	99327765	circ_1106	37	-	57	0	30	3	4
chr14	69919957	69922583	circ_1107	11	+	20	0	0	0	11
chr7	129350213	129367205	circ_1108	2	+	20	0	2	0	0
chrX	24190831	24197887	circ_1109	309	+	264	6	160	14	129
chr17	65924470	65936772	circ_1110	3	+	2	0	3	0	0
chr15	66777327	66779630	circ_1111	4	+	6	0	0	0	4
chr5	170346444	170395381	circ_1112	2	+	27	0	2	0	0
chr16	56973148	56974157	circ_1113	17	+	95	0	8	0	9
chr22	31858917	31859953	circ_1114	20	-	40	0	10	0	10
chr9	118969734	118989831	circ_1115	30	+	285	0	19	0	11
chr1	246599246	246604601	circ_1116	3	-	2	0	3	0	0
chr14	101450684	101455127	circ_1117	6	+	356	0	2	0	4
chr4	25146395	25160729	circ_1118	15	-	50	0	7	0	8
chr2	46583289	46588229	circ_1119	16	+	284	0	5	0	11
chr6	17688626	17688849	circ_1120	9	-	8	0	0	0	9
chr17	526772	530556	circ_1121	36	-	78	0	15	0	21
chr2	144899448	145078269	circ_1122	2	-	2	0	0	0	2
chr17	64737776	64770185	circ_1123	2	+	83	0	0	0	2
chr1	161179721	161179876	circ_1124	2	+	12	0	2	0	0
chr5	118437629	118452031	circ_1125	2	+	6	0	0	0	2
chr11	61131723	61133688	circ_1126	7	+	167	0	3	0	4
chr2	43506903	43520352	circ_1127	7	-	6	0	7	0	0
chr20	25614684	25626284	circ_1128	27	+	22	0	0	0	27
chr10	13167945	13178897	circ_1129	2	+	27	0	2	0	0
chr6	71464682	71508440	circ_1130	6	+	21	0	4	0	2
chr16	71748414	71748704	circ_1131	53	-	33	0	5	0	48
chr8	37704371	37706173	circ_1132	12	-	95	0	3	0	9
chr11	108350027	108361894	circ_1133	10	-	11	0	10	0	0
chr10	13824921	13838588	circ_1134	3	-	23	0	3	0	0
chr19	45164558	45165665	circ_1135	4	+	259	0	2	2	0
chr3	119624601	119812440	circ_1136	19	-	223	0	15	0	4
chr3	129546645	129551669	circ_1137	47	-	28	0	35	0	12
chr2	192543715	192548530	circ_1138	2	+	22	0	0	0	2
chr6	157488173	157495251	circ_1139	8	+	42	0	2	0	6
chr11	95967869	95970447	circ_1140	4	-	3	0	0	0	4
chr7	29980297	29994976	circ_1141	6	-	207	0	2	0	4
chr11	118635916	118639060	circ_1142	7	-	7	0	2	0	5
chr11	1491500	1502115	circ_1143	4	-	8	0	4	0	0
chr16	27244321	27246620	circ_1144	12	-	19	0	3	0	9
chr20	56915629	56918855	circ_1145	2	+	4	0	2	0	0
chr7	77394811	77407763	circ_1146	7	+	37	0	3	0	4
chr15	73991926	74005404	circ_1147	2	+	123	2	0	0	0
chr18	7888103	7955412	circ_1148	2	+	5	0	0	0	2
chr3	9796387	9796569	circ_1149	4	+	28	0	0	0	4
chr14	78197330	78202349	circ_1150	2	-	3	0	0	0	2
chr1	237013643	237016388	circ_1151	12	+	21	0	7	0	5
chr4	39510185	39515804	circ_1152	3	-	29	0	3	0	0
chr1	10177516	10179671	circ_1153	8	+	56	0	3	0	5
chr12	78443772	78452919	circ_1154	6	+	41	0	3	0	3
chr3	155551256	155551830	circ_1155	2	-	84	0	2	0	0
chr17	80085567	80092070	circ_1156	57	-	15	0	33	0	24
chr16	67654599	67655494	circ_1157	2	+	14	0	0	0	2
chr5	139568648	139574237	circ_1158	8	+	6	0	5	0	3
chr8	141549418	141551457	circ_1159	30	-	54	0	14	0	16
chr15	71525369	71549054	circ_1160	7	+	27	0	7	0	0
chrX	23697281	23701822	circ_1161	3	+	5	0	0	0	3
chrX	44383247	44397788	circ_1162	4	-	3	0	2	0	2
chr7	44739739	44741214	circ_1163	43	+	482	0	20	0	23
chr4	72102292	72121116	circ_1164	42	+	6	0	11	0	31
chr19	34924252	34955036	circ_1165	2	+	16	0	2	0	0
chr13	46616298	46619651	circ_1166	5	-	9	0	5	0	0
chr10	27462046	27470510	circ_1167	8	+	11	0	4	0	4
chr2	202625603	202633668	circ_1168	2	-	6	0	2	0	0
chr6	159197439	159210403	circ_1169	8	-	13	0	5	0	3
chr5	76754886	76760634	circ_1170	2	-	65	0	0	0	2
chr1	235416044	235420540	circ_1171	2	-	23	0	0	0	2
chr2	190656515	190685317	circ_1172	2	+	6	0	2	0	0
chr5	96762939	96767604	circ_1173	4	+	49	0	2	0	2
chr15	43348541	43352312	circ_1174	2	-	2	0	0	0	2
chr14	21731825	21736827	circ_1175	6	-	8	0	3	0	3
chr20	34236225	34246936	circ_1176	2	-	3	0	0	0	2
chr4	114827851	114894960	circ_1177	4	-	3	0	0	0	4
chr7	66038371	66043714	circ_1178	11	-	54	0	6	0	5
chr19	35420787	35424627	circ_1179	8	+	2	0	3	0	5
chr2	44428324	44436466	circ_1180	13	+	150	0	8	2	3
chr19	19313404	19313599	circ_1181	2	-	44	0	0	0	2
chr2	197143251	197157474	circ_1182	13	-	293	0	6	0	7
chr1	233353644	233363117	circ_1183	147	-	624	4	58	8	77
chr19	9528503	9544459	circ_1184	4	-	17	0	2	0	2
chr15	65790201	65793117	circ_1185	9	-	18	0	7	0	2
chr12	112568314	112572870	circ_1186	18	+	63	0	6	0	12
chr4	1341877	1349033	circ_1187	2	+	30	0	0	0	2
chr10	28824490	28879761	circ_1188	6	+	67	0	3	0	3
chr22	24431891	24434909	circ_1189	29	+	41	0	16	0	13
chr16	27539918	27556844	circ_1190	8	-	30	0	5	0	3
chr22	19028570	19029472	circ_1191	7	-	190	0	3	0	4
chr6	139487420	139488461	circ_1192	8	+	16	0	5	0	3
chr22	41265002	41278181	circ_1193	4	+	44	0	2	0	2
chr8	71506740	71512317	circ_1194	7	-	55	0	4	0	3
chr6	125329600	125330428	circ_1195	2	+	7	0	0	0	2
chr9	138741982	138754454	circ_1196	21	-	49	0	13	0	8
chr15	50781997	50785110	circ_1197	2	+	2	0	2	0	0
chr5	80409356	80422982	circ_1198	20	+	226	0	7	0	13
chr6	36050807	36063643	circ_1199	2	+	12	0	0	0	2
chr14	31382729	31388312	circ_1200	5	-	3	0	0	0	5
chr14	39517855	39524500	circ_1201	13	-	81	0	4	0	9
chr19	48653019	48654596	circ_1202	32	-	109	0	7	0	25
chr4	40936472	40988432	circ_1203	4	-	30	0	4	0	0
chr9	19276155	19328160	circ_1204	2	+	7	0	2	0	0
chr4	1838155	1843524	circ_1205	6	-	129	0	3	0	3
chr17	27802687	27805365	circ_1206	2	+	16	0	0	0	2
chr4	20619061	20619273	circ_1207	2	+	47	0	0	0	2
chr3	8894562	8896458	circ_1208	9	-	14	0	2	0	7
chr20	20003099	20003632	circ_1209	6	+	4	0	6	0	0
chr17	61655830	61661073	circ_1210	4	+	100	0	0	0	4
chrX	149761066	149787612	circ_1211	12	+	1	0	8	0	4
chr12	113635345	113638618	circ_1212	3	-	25	0	3	0	0
chr3	121178896	121187278	circ_1213	4	-	14	0	0	0	4
chr7	26235472	26236047	circ_1214	14	+	5075	5	0	0	9
chr9	114341075	114359712	circ_1215	4	-	64	0	4	0	0
chr14	71511849	71543136	circ_1216	8	+	134	0	3	5	0
chr7	98530863	98535443	circ_1217	2	+	14	0	2	0	0
chr8	135820746	135834646	circ_1218	2	-	2	0	0	0	2
chr2	45927677	45928630	circ_1219	4	+	126	0	0	0	4
chr8	143425326	143436124	circ_1220	2	-	22	0	2	0	0
chr18	42281139	42339068	circ_1221	6	+	4	0	6	0	0
chr3	11396894	11468400	circ_1222	61	+	235	2	35	0	24
chr4	148886174	148887990	circ_1223	4	+	214	0	0	0	4
chr5	34028858	34033563	circ_1224	3	-	11	0	0	0	3
chr5	5191797	5222997	circ_1225	12	+	975	0	6	0	6
chr3	179418795	179448497	circ_1226	4	+	29	0	4	0	0
chr19	9767222	9771550	circ_1227	25	-	25	0	15	0	10
chr6	119177533	119177708	circ_1228	7	-	11	0	0	0	7
chr6	88227886	88231242	circ_1229	2	-	10	0	2	0	0
chr5	112399680	112421007	circ_1230	7	-	18	0	4	0	3
chr11	85718584	85742653	circ_1231	34	-	1663	8	15	11	0
chr16	89598311	89599044	circ_1232	2	+	31	0	2	0	0
chr21	47531892	47532491	circ_1233	3	+	2967	0	0	0	3
chr16	4519227	4519466	circ_1234	5	-	168	0	0	0	5
chr2	99802639	99832577	circ_1235	2	+	4	0	2	0	0
chr6	43527914	43535091	circ_1236	13	-	86	0	8	0	5
chr1	164594393	164595333	circ_1237	3	+	7	0	0	0	3
chr1	32256875	32257815	circ_1238	12	-	160	0	8	0	4
chr2	161284293	161288988	circ_1239	7	-	12	0	2	2	3
chr15	67385609	67387295	circ_1240	2	+	32	0	2	0	0
chr19	53169718	53177506	circ_1241	3	-	5	0	0	0	3
chr2	170871790	170897495	circ_1242	7	+	65	0	2	0	5
chr1	52959282	52962855	circ_1243	7	-	83	0	4	0	3
chr3	171965322	172016577	circ_1244	4	+	121	0	4	0	0
chr1	44070860	44071114	circ_1245	2	+	119	0	0	0	2
chr1	12326937	12327977	circ_1246	2	+	1	0	0	0	2
chr8	103341317	103357773	circ_1247	10	-	253	0	2	2	6
chr22	26921994	26924228	circ_1248	2	-	9	0	2	0	0
chr19	41850651	41854360	circ_1249	3	-	36	0	0	0	3
chr6	155569133	155573137	circ_1250	4	+	7	0	0	0	4
chrX	19701940	19725102	circ_1251	12	-	67	0	10	0	2
chr19	11280552	11289396	circ_1252	11	-	66	0	5	0	6
chr3	194157823	194171005	circ_1253	2	-	50	0	2	0	0
chr10	104445572	104465246	circ_1254	4	-	5	0	4	0	0
chr15	77339117	77349375	circ_1255	2	-	4	0	2	0	0
chr2	224758950	224760347	circ_1256	164	-	313	0	26	0	138
chr7	65915057	66041916	circ_1257	94	-	123	0	26	3	65
chr13	48827943	48835457	circ_1258	19	+	1033	0	13	2	4
chr2	101670569	101676001	circ_1259	26	-	201	0	17	0	9
chr2	216238044	216256537	circ_1260	15	-	163	0	15	0	0
chr4	54249939	54256040	circ_1261	361	+	418	2	119	7	233
chr13	95768175	95822882	circ_1262	16	-	49	0	13	0	3
chr7	5327439	5327616	circ_1263	2	+	2	0	0	0	2
chr9	110084263	110087285	circ_1264	2	+	81	0	2	0	0
chr9	128230250	128268696	circ_1265	26	-	154	0	18	0	8
chr7	73100965	73101425	circ_1266	201	+	676	2	38	6	155
chr16	70351398	70358590	circ_1267	3	+	26	0	0	0	3
chr7	151902190	151904513	circ_1268	2	-	12	0	2	0	0
chr20	33705500	33714178	circ_1269	2	-	9	0	0	0	2
chr10	105767934	105778666	circ_1270	21	+	263	2	6	8	5
chr2	202603392	202609152	circ_1271	6	-	15	0	2	0	4
chr17	76394332	76400170	circ_1272	5	+	218	0	3	0	2
chr19	41924629	41925201	circ_1273	2	+	15	0	2	0	0
chr1	109533875	109547340	circ_1274	5	-	28	0	5	0	0
chr9	100038850	100043951	circ_1275	4	+	1	0	4	0	0
chr20	23375558	23383709	circ_1276	3	-	16	0	0	0	3
chr11	68272612	68305359	circ_1277	19	+	80	0	12	0	7
chr18	51715243	51731527	circ_1278	5	-	27	0	0	0	5
chr22	41531816	41533794	circ_1279	3	+	30	0	0	0	3
chr13	28748408	28830676	circ_1280	2	+	74	0	2	0	0
chr6	144858717	144860579	circ_1281	95	+	132	0	50	5	40
chr2	135878388	135911446	circ_1282	2	+	32	0	2	0	0
chr1	67356836	67371058	circ_1283	621	-	109	10	394	32	185
chr2	128917087	128939864	circ_1284	2	+	23	0	2	0	0
chr3	123456224	123512691	circ_1285	2	-	107	0	2	0	0
chr3	47960208	47963368	circ_1286	111	-	955	0	37	3	71
chr12	72053150	72054207	circ_1287	2	-	3	0	2	0	0
chr1	161748033	161762117	circ_1288	2	+	27	0	0	0	2
chr10	14974852	14977563	circ_1289	6	-	18	0	0	0	6
chr4	142147920	142149678	circ_1290	4	+	7	0	0	0	4
chr4	1729434	1737561	circ_1291	2	+	46	0	2	0	0
chr2	9083315	9114564	circ_1292	22	-	222	0	9	0	13
chr12	102301963	102308010	circ_1293	327	+	1460	2	83	7	235
chr12	57453661	57463089	circ_1294	2	-	13	0	0	0	2
chr7	103805682	103824619	circ_1295	3	-	43	0	3	0	0
chr7	158586340	158591763	circ_1296	6	-	18	0	0	0	6
chr2	190315628	190320170	circ_1297	2	+	4	0	0	0	2
chr8	141810557	141889736	circ_1298	17	-	2201	0	11	0	6
chr21	37741285	37742174	circ_1299	2	+	104	0	0	2	0
chr2	232079543	232100094	circ_1300	2	+	192	0	2	0	0
chr12	82763165	82796909	circ_1301	16	+	25	0	14	2	0
chr17	41888174	41888573	circ_1302	2	-	6	0	2	0	0
chr7	129841689	129842503	circ_1303	3	-	5	0	0	0	3
chr3	175165016	175189546	circ_1304	6	+	2	0	6	0	0
chr1	200801327	200801973	circ_1305	4	+	10	0	0	0	4
chr17	79573716	79577284	circ_1306	3	-	136	0	0	0	3
chr10	126727565	126799662	circ_1307	162	-	120	0	47	0	115
chr7	32909595	32919554	circ_1308	2	-	85	2	0	0	0
chr6	150147399	150174296	circ_1309	139	-	99	4	55	5	75
chr22	35717951	35719170	circ_1310	3	+	41	0	0	0	3
chr3	195015447	195053852	circ_1311	3	-	31	0	3	0	0
chr6	3076997	3081350	circ_1312	12	+	154	0	5	3	4
chr4	56267819	56269505	circ_1313	3	+	11	0	0	0	3
chr10	45553048	45557392	circ_1314	2	+	2	0	0	0	2
chr11	20101609	20104725	circ_1315	63	+	87	0	17	0	46
chr9	78682870	78722267	circ_1316	7	+	10	0	5	0	2
chr2	63540382	63666989	circ_1317	3	-	27	0	3	0	0
chr17	66110562	66111319	circ_1318	3	+	7	0	0	0	3
chr2	230678585	230680024	circ_1319	2	-	42	0	2	0	0
chr6	99823815	99831700	circ_1320	8	-	17	0	6	0	2
chr1	47761436	47765824	circ_1321	6	-	51	0	0	0	6
chr12	102179789	102190540	circ_1322	4	-	64	0	2	0	2
chr2	219394678	219399429	circ_1323	5	-	11	0	0	0	5
chr22	38689260	38710174	circ_1324	8	-	428	0	6	0	2
chr3	51661568	51661770	circ_1325	7	+	77	0	3	0	4
chr2	63182651	63206470	circ_1326	2	+	40	0	0	0	2
chr5	6748576	6751310	circ_1327	2	+	20	0	2	0	0
chr20	48252837	48273239	circ_1328	5	-	233	0	0	0	5
chr8	95839490	95841254	circ_1329	2	+	12	0	2	0	0
chr19	53158813	53164096	circ_1330	235	-	106	0	37	5	193
chr2	62103229	62107529	circ_1331	15	-	986	0	8	2	5
chr5	179267871	179269064	circ_1332	2	-	28	0	0	0	2
chr18	19144163	19146167	circ_1333	2	-	22	0	0	0	2
chr19	55610151	55624163	circ_1334	7	-	286	0	2	0	5
chr20	43097816	43100887	circ_1335	3	-	2	0	3	0	0
chr7	102957276	102960125	circ_1336	4	-	8	0	2	0	2
chr21	40581920	40590586	circ_1337	2	-	38	0	2	0	0
chr1	244595846	244601070	circ_1338	2	-	2	0	2	0	0
chr3	188202379	188327632	circ_1339	2	+	35	0	2	0	0
chr3	45515734	45518119	circ_1340	9	+	35	0	2	0	7
chr7	91974291	91991587	circ_1341	7	+	123	0	5	0	2
chr2	37486725	37487527	circ_1342	2	-	7	0	0	0	2
chr13	45975217	45985615	circ_1343	6	-	27	0	3	0	3
chr5	37351291	37358253	circ_1344	5	-	21	0	2	0	3
chr2	236877105	236884092	circ_1345	3	+	24	0	0	0	3
chr1	22007300	22021714	circ_1346	18	-	114	0	7	2	9
chr17	45740454	45742524	circ_1347	24	+	676	0	7	0	17
chr5	148800043	148803960	circ_1348	2	+	23	0	2	0	0
chr19	33579039	33581771	circ_1349	3	+	5	0	0	0	3
chr17	79244717	79258695	circ_1350	54	-	551	2	30	0	22
chr11	77336007	77336863	circ_1351	315	-	874	7	139	16	153
chr19	19153519	19153686	circ_1352	2	+	111	0	0	0	2
chr8	95897294	95897786	circ_1353	51	-	139	0	15	2	34
chrX	10031484	10084547	circ_1354	14	+	25	0	10	0	4
chr10	60374052	60380661	circ_1355	19	+	30	0	11	0	8
chr22	36708093	36714370	circ_1356	2	-	206	0	0	0	2
chr1	21076215	21076468	circ_1357	38	-	140	0	11	0	27
chr4	897839	898567	circ_1358	2	-	23	0	0	0	2
chr18	21095819	21096387	circ_1359	11	+	92	0	5	0	6
chrX	153996576	153997585	circ_1360	66	+	108	2	18	0	46
chr9	33953282	33956144	circ_1361	105	-	786	0	40	2	63
chr5	171479932	171481698	circ_1362	2	-	84	0	0	0	2
chr17	1985103	1989195	circ_1363	8	-	119	0	0	3	5
chr11	33113816	33127610	circ_1364	3	-	5	3	0	0	0
chr12	42768664	42792796	circ_1365	29	+	59	0	22	0	7
chr16	28990475	28994611	circ_1366	5	+	525	0	0	0	5
chr18	12999419	13030607	circ_1367	52	+	149	5	24	23	0
chr22	32179892	32188803	circ_1368	2	+	2	0	0	0	2
chr3	33055547	33114205	circ_1369	2	-	28	0	2	0	0
chr19	19307774	19310043	circ_1370	4	+	15	0	4	0	0
chr3	37038114	37048554	circ_1371	2	+	6	0	0	0	2
chr4	83978078	83978561	circ_1372	7	+	67	0	4	0	3
chr19	17273159	17286550	circ_1373	6	+	124	0	3	0	3
chr4	3088665	3101121	circ_1374	36	+	489	0	3	0	33
chr3	159530546	159584070	circ_1375	14	+	55	2	6	0	6
chr2	170401230	170413807	circ_1376	43	-	72	0	32	5	6
chr10	110172247	110172520	circ_1377	2	-	20	0	2	0	0
chr15	101359618	101372279	circ_1378	3	+	0	0	3	0	0
chr19	19105174	19119237	circ_1379	2	-	43	0	2	0	0
chr1	53343353	53347337	circ_1380	8	+	42	0	0	0	8
chr12	31586088	31600703	circ_1381	7	-	33	0	4	0	3
chr7	77789341	77814987	circ_1382	2	-	7	0	2	0	0
chr4	77887220	77895960	circ_1383	46	+	30	0	25	3	18
chr19	41782063	41798416	circ_1384	3	+	169	0	0	0	3
chr6	75847152	75848677	circ_1385	8	-	13	0	8	0	0
chr1	180366650	180464660	circ_1386	7	-	13	0	4	0	3
chr15	64791491	64792365	circ_1387	327	+	76	11	187	6	123
chr9	16700839	16727995	circ_1388	9	-	1551	0	4	0	5
chr18	21757976	21759799	circ_1389	3	-	5	0	0	0	3
chr5	142779220	142780417	circ_1390	135	-	373	5	77	12	41
chr1	25666964	25679465	circ_1391	7	+	37	0	3	0	4
chr2	198340201	198359510	circ_1392	2	+	1	0	2	0	0
chr11	72578909	72613683	circ_1393	11	-	14	0	4	0	7
chr22	41734316	41742212	circ_1394	4	+	2965	0	0	2	2
chr11	65272290	65272490	circ_1395	2	+	4097	0	0	2	0
chr20	3578552	3584909	circ_1396	6	+	184	0	4	0	2
chr7	138739950	138745884	circ_1397	3	-	12	0	0	0	3
chr4	20359791	20363780	circ_1398	2	+	2	0	0	0	2
chr16	4038994	4057559	circ_1399	3	-	17	0	0	0	3
chr16	4504811	4505781	circ_1400	7	+	22	0	7	0	0
chr7	6465618	6476164	circ_1401	14	-	73	0	14	0	0
chr4	89340453	89341580	circ_1402	2	-	1	0	0	0	2
chr7	156976571	157018233	circ_1403	2	+	172	0	2	0	0
chr9	99658177	99705034	circ_1404	15	-	8	0	7	0	8
chr5	92831762	92836866	circ_1405	14	-	15	0	9	0	5
chr4	95796981	95820201	circ_1406	3	+	3	0	0	0	3
chr8	12952267	12956084	circ_1407	4	-	37	0	4	0	0
chr8	126194344	126207514	circ_1408	6	+	15	0	6	0	0
chr19	20975317	20982030	circ_1409	3	+	4	0	0	0	3
chr2	9458652	9463379	circ_1410	2	+	47	0	2	0	0
chr21	16386664	16415895	circ_1411	786	-	276	3	109	26	648
chr18	74649111	74672811	circ_1412	26	+	67	0	12	0	14
chr3	172363412	172365824	circ_1413	2	-	200	0	0	0	2
chr14	71413631	71435827	circ_1414	15	+	47	0	4	0	11
chr13	75868989	75880607	circ_1415	4	-	3	0	2	0	2
chr2	62103229	62110683	circ_1416	19	-	526	2	15	0	2
chr16	66759730	66763002	circ_1417	68	-	196	3	25	0	40
chr5	170626673	170648844	circ_1418	5	+	295	0	3	0	2
chr2	29383198	29390406	circ_1419	5	+	56	0	3	0	2
chr3	173662722	173662973	circ_1420	2	+	0	0	2	0	0
chr17	57181364	57181755	circ_1421	3	-	1	0	3	0	0
chr10	99150179	99150601	circ_1422	7	-	67	0	3	0	4
chr8	30541604	30550572	circ_1423	2	-	50	0	0	0	2
chr14	50649180	50671127	circ_1424	3	-	17	0	3	0	0
chr11	62621023	62622912	circ_1425	2	-	19	0	2	0	0
chr22	41175012	41195087	circ_1426	5	-	17	0	5	0	0
chr10	121189886	121207772	circ_1427	2	+	29	0	2	0	0
chr12	53671253	53671744	circ_1428	2	+	36	0	2	0	0
chr11	34999670	35006275	circ_1429	2	+	40	0	0	0	2
chr11	2976973	2993473	circ_1430	2	-	21	0	2	0	0
chr6	108645028	108645252	circ_1431	6	+	40	0	0	0	6
chr22	31979860	31998771	circ_1432	6	+	66	0	3	0	3
chr10	35302626	35320547	circ_1433	2	-	17	0	2	0	0
chr1	225306921	225311316	circ_1434	7	+	3	0	0	0	7
chr19	45806663	45822989	circ_1435	3	-	1	0	3	0	0
chr8	94934243	95032688	circ_1436	2	+	11	0	2	0	0
chr4	887164	887797	circ_1437	2	-	57	0	0	0	2
chr5	167937585	167938576	circ_1438	3	+	7	0	0	0	3
chr6	157216048	157256710	circ_1439	2	+	28	0	2	0	0
chr8	99560196	99569840	circ_1440	2	-	28	0	2	0	0
chr5	127704874	127710443	circ_1441	3	-	8	0	0	0	3
chr14	23375403	23383054	circ_1442	6	-	17	0	6	0	0
chrX	23748643	23754133	circ_1443	8	-	37	0	0	0	8
chr19	58372719	58374628	circ_1444	7	+	57	0	0	0	7
chr9	132838690	132854660	circ_1445	2	+	223	0	2	0	0
chr7	2252846	2265185	circ_1446	10	-	53	0	0	0	10
chr16	11935551	11935857	circ_1447	9	-	21	0	3	0	6
chr4	56336883	56376232	circ_1448	10	-	54	0	6	4	0
chr13	52249305	52301926	circ_1449	6	+	63	0	4	0	2
chr9	126163985	126202770	circ_1450	3	-	21	0	0	0	3
chr10	22002700	22024164	circ_1451	3	+	7	0	3	0	0
chr2	15629017	15644337	circ_1452	2	-	153	0	2	0	0
chrX	130911650	130919286	circ_1453	2	-	3	0	0	0	2
chr2	120003064	120005782	circ_1454	4	+	51	0	2	0	2
chr10	69902696	69918384	circ_1455	16	+	41	0	8	0	8
chr17	1001028	1003975	circ_1456	2	-	45	0	0	0	2
chr17	38251187	38253656	circ_1457	2	-	8	0	0	0	2
chr8	41466934	41469792	circ_1458	5	+	55	0	5	0	0
chr3	197559067	197566268	circ_1459	4	+	73	0	4	0	0
chr3	124560229	124578293	circ_1460	12	-	121	0	4	0	8
chr6	160204972	160207029	circ_1461	2	-	8	0	2	0	0
chr16	18794102	18794424	circ_1462	6	-	6	0	0	0	6
chr19	5016267	5082515	circ_1463	2	+	27	0	2	0	0
chr2	32688261	32690232	circ_1464	3	+	7	0	3	0	0
chr2	211421442	211447433	circ_1465	9	+	10	0	6	0	3
chr1	53343596	53347337	circ_1466	5	+	58	0	0	0	5
chr8	95549330	95550574	circ_1467	16	-	164	3	4	4	5
chr16	15967347	15978062	circ_1468	2	-	15	0	0	0	2
chr10	103432671	103436193	circ_1469	455	-	322	6	211	10	228
chr3	57569624	57570191	circ_1470	188	-	952	0	10	3	175
chr7	138954139	138964106	circ_1471	3	+	4	0	0	0	3
chr7	140055467	140064291	circ_1472	3	-	53	0	3	0	0
chr10	124172435	124177484	circ_1473	5	+	7	0	0	0	5
chr19	49699696	49700131	circ_1474	16	+	19	0	12	0	4
chr8	17137747	17143936	circ_1475	2	+	4	0	0	0	2
chr2	101517923	101554304	circ_1476	6	+	44	0	6	0	0
chr10	70738597	70741337	circ_1477	2	+	16	0	2	0	0
chr17	29170930	29187630	circ_1478	2	+	45	0	0	2	0
chr16	84792321	84793881	circ_1479	9	+	31	0	7	0	2
chr8	124798734	124801985	circ_1480	3	+	0	0	0	0	3
chr9	27009017	27011966	circ_1481	2	+	2	0	2	0	0
chr3	52675969	52677359	circ_1482	3	-	10	0	0	0	3
chr8	43013717	43027529	circ_1483	6	+	30	0	6	0	0
chr21	37609559	37610999	circ_1484	2	+	12	0	0	0	2
chr7	128896934	128898483	circ_1485	3	+	9	0	0	0	3
chr7	128214773	128232071	circ_1486	25	+	41	0	9	0	16
chr2	1647139	1653447	circ_1487	3	-	122	0	3	0	0
chr2	200233327	200298237	circ_1488	838	-	351	21	509	36	272
chr5	14290824	14297372	circ_1489	3	+	270	0	0	0	3
chr6	144852187	144858853	circ_1490	2	+	61	0	0	0	2
chr7	32588458	32591907	circ_1491	5	+	36	0	0	0	5
chr1	235311718	235318427	circ_1492	2	-	8	0	0	0	2
chr1	113201643	113209767	circ_1493	3	+	8	0	3	0	0
chr2	33477743	33505225	circ_1494	3	+	71	0	3	0	0
chr2	220431994	220433046	circ_1495	2	-	91	0	0	0	2
chr8	98703179	98731417	circ_1496	6	+	125	0	4	0	2
chr17	78896523	78897473	circ_1497	11	+	187	0	8	0	3
chr6	157405795	157488319	circ_1498	3	+	284	0	0	0	3
chr14	62187099	62188541	circ_1499	45	+	1103	4	30	0	11
chr19	17273797	17278874	circ_1500	44	+	206	0	10	0	34
chr1	28595693	28601526	circ_1501	3	+	42	0	3	0	0
chr2	74383544	74399879	circ_1502	3	-	630	0	0	3	0
chr5	110782383	110784901	circ_1503	2	+	2	0	0	0	2
chr15	30052093	30065560	circ_1504	3	-	37	0	0	3	0
chr4	6806249	6826411	circ_1505	2	+	13	0	2	0	0
chr12	133362924	133367879	circ_1506	11	-	27	0	7	0	4
chr14	101406701	101415933	circ_1507	5	+	238	0	3	0	2
chr9	101891136	101911583	circ_1508	26	+	8	0	16	0	10
chr4	4314767	4317697	circ_1509	11	+	36	0	7	0	4
chr3	65980781	65981948	circ_1510	2	-	12	0	0	0	2
chr1	15370484	15370655	circ_1511	6	+	10	0	0	0	6
chr1	240326421	240341368	circ_1512	2	+	62	0	2	0	0
chr6	5396865	5404934	circ_1513	15	+	101	0	3	0	12
chr14	20811287	20811554	circ_1514	8	-	1222262	0	8	0	0
chr19	45528586	45532250	circ_1515	33	+	210	0	9	0	24
chr6	149893420	149901859	circ_1516	2	+	35	0	2	0	0
chr14	20811370	20811516	circ_1517	2	+	2790783	0	2	0	0
chr20	35288739	35294795	circ_1518	5	-	51	0	0	0	5
chr15	96813076	96815027	circ_1519	5	-	6	0	0	0	5
chr19	44001269	44002028	circ_1520	11	-	56	0	8	0	3
chr20	5556058	5556624	circ_1521	2	-	2	0	2	0	0
chr1	35944566	35944813	circ_1522	112	-	80	0	62	0	50
chr2	33482509	33505225	circ_1523	3	+	77	0	0	0	3
chr4	8453686	8456540	circ_1524	6	+	9	0	2	0	4
chr2	9554306	9560229	circ_1525	8	-	34	0	2	0	6
chr7	151917607	151935911	circ_1526	75	-	146	2	51	2	20
chr9	135221647	135224822	circ_1527	6	-	12	0	6	0	0
chr2	74273404	74275538	circ_1528	26	+	36	0	22	0	4
chr15	40289164	40295515	circ_1529	5	+	23	0	2	0	3
chr2	120885263	120903865	circ_1530	4	+	9	0	4	0	0
chr11	72695132	72794785	circ_1531	2	-	6	0	2	0	0
chr19	19153519	19154883	circ_1532	10	+	178	0	2	0	8
chr2	37481346	37502987	circ_1533	2	-	8	0	2	0	0
chr18	43702432	43704859	circ_1534	16	+	10	0	3	0	13
chr2	45773455	45780869	circ_1535	27	-	148	2	11	0	14
chr10	12136247	12139719	circ_1536	2	-	45	2	0	0	0
chr5	154245001	154245446	circ_1537	20	+	21	0	8	2	10
chr19	41758255	41763534	circ_1538	5	+	260	0	3	0	2
chr4	24854693	24878319	circ_1539	29	-	24	0	12	0	17
chr3	51575604	51624575	circ_1540	74	+	702	0	19	0	55
chr6	143228147	143247159	circ_1541	17	-	20	0	0	0	17
chr12	2931959	2933109	circ_1542	2	+	25	0	0	0	2
chr7	80418621	80458061	circ_1543	8	-	21	0	8	0	0
chr22	31859666	31864288	circ_1544	2	-	15	0	0	0	2
chr15	86182604	86207986	circ_1545	4	+	58	0	4	0	0
chr1	214478529	214510283	circ_1546	3	+	9	0	3	0	0
chr1	161093628	161094316	circ_1547	7	-	26	0	2	0	5
chr5	14673750	14693203	circ_1548	19	+	14	0	9	0	10
chr5	31493313	31511283	circ_1549	2	-	6	0	2	0	0
chr5	139002952	139006642	circ_1550	2	+	855	0	0	0	2
chr11	61607805	61608197	circ_1551	4	+	1046	0	0	0	4
chr6	159026298	159029782	circ_1552	52	+	177	3	24	0	25
chr15	63824845	63866602	circ_1553	4	+	35	0	4	0	0
chr9	117228546	117241051	circ_1554	3	-	11	0	0	0	3
chr10	35772331	35805551	circ_1555	9	+	271	0	5	0	4
chr13	28785066	28794515	circ_1556	2	+	27	0	0	0	2
chr14	37754522	37838829	circ_1557	32	+	57	2	17	2	11
chr7	157015947	157018233	circ_1558	54	+	974	0	17	3	34
chr17	62567915	62579662	circ_1559	7	-	545	0	5	0	2
chr17	36622407	36623572	circ_1560	2	+	167	0	0	0	2
chr17	41348497	41352625	circ_1561	6	+	315	0	3	0	3
chr7	66038371	66041919	circ_1562	112	-	142	0	44	0	68
chr4	85800558	85819753	circ_1563	5	-	152	0	3	0	2
chr11	126073239	126075676	circ_1564	2	-	15	0	0	0	2
chr6	170626457	170632347	circ_1565	19	+	183	6	10	3	0
chr12	1225031	1299218	circ_1566	4	+	27	0	4	0	0
chr20	47342826	47364417	circ_1567	7	-	45	0	3	0	4
chr11	124653066	124654615	circ_1568	4	-	4	0	2	2	0
chr5	52322577	52323396	circ_1569	5	+	3	0	0	0	5
chr3	136183722	136221621	circ_1570	18	-	391	0	14	4	0
chr9	33956855	33963789	circ_1571	37	-	386	2	6	0	29
chr19	4688768	4705982	circ_1572	4	-	35	0	4	0	0
chr13	32900237	32900750	circ_1573	2	+	5	0	0	0	2
chr14	104239949	104263855	circ_1574	2	-	6	0	2	0	0
chr3	43607144	43621964	circ_1575	14	-	637	0	6	2	6
chr12	120204890	120210714	circ_1576	2	-	25	0	2	0	0
chr6	74192171	74196484	circ_1577	2	+	10	0	0	0	2
chr17	4027200	4029914	circ_1578	2	-	9	0	2	0	0
chr10	69647174	69666694	circ_1579	3	+	6	0	3	0	0
chr1	162546566	162569145	circ_1580	5	+	24	0	2	0	3
chr1	225600155	225607500	circ_1581	2	-	4	0	2	0	0
chr10	70733300	70741337	circ_1582	10	+	70	0	6	0	4
chr3	154801946	154802883	circ_1583	2	+	86	0	0	0	2
chr3	62258620	62267384	circ_1584	3	+	11	0	3	0	0
chr1	154207066	154218851	circ_1585	2	+	35	0	2	0	0
chr16	51345480	51351804	circ_1586	2	+	0	0	2	0	0
chr16	68355328	68363077	circ_1587	5	+	51	0	0	0	5
chr16	3031378	3032880	circ_1588	4	-	7	0	0	0	4
chr10	74468040	74520430	circ_1589	2	+	6	0	0	0	2
chr10	76910271	76924498	circ_1590	10	+	9	0	10	0	0
chr1	100960373	100964818	circ_1591	3	+	2	0	3	0	0
chr1	46105881	46120991	circ_1592	16	-	178	0	7	0	9
chr3	50211225	50212621	circ_1593	5	+	177	0	3	0	2
chr5	78940945	78964851	circ_1594	9	+	111	0	3	0	6
chr12	114823280	114841741	circ_1595	438	-	338	8	281	16	133
chr17	80121266	80151706	circ_1596	2	-	8	0	2	0	0
chr7	5015931	5028808	circ_1597	2	+	6	0	2	0	0
chr8	132962215	132968152	circ_1598	16	+	83	0	11	0	5
chr10	70043871	70066660	circ_1599	2	-	3	0	2	0	0
chr10	71119652	71129380	circ_1600	9	+	55	0	6	0	3
chr8	130915557	130916831	circ_1601	8	-	45	0	3	0	5
chrX	44935941	44950109	circ_1602	2	+	4	0	2	0	0
chr7	30876273	30880464	circ_1603	8	+	14	0	5	0	3
chr9	33944362	33953472	circ_1604	2	-	360	0	2	0	0
chr17	40869993	40871225	circ_1605	3	-	5	0	3	0	0
chr2	20497313	20518406	circ_1606	8	-	211	0	4	0	4
chr7	149249891	149255930	circ_1607	12	-	23	0	4	0	8
chr16	67915570	67915748	circ_1608	2	+	91	0	0	0	2
chr17	29185178	29196664	circ_1609	2	+	9	0	2	0	0
chr5	137904613	137906830	circ_1610	63	-	120	2	29	4	28
chr4	68514785	68527973	circ_1611	2	-	3	0	0	0	2
chr20	32198899	32211102	circ_1612	5	+	74	0	2	0	3
chr12	118533337	118533619	circ_1613	7	-	134	0	3	0	4
chr8	132952745	132982890	circ_1614	31	+	14	0	19	0	12
chr8	98817580	98837381	circ_1615	206	+	114	4	112	9	81
chr20	5163032	5165591	circ_1616	5	+	27	0	0	0	5
chr8	95543190	95550574	circ_1617	14	-	13	0	7	0	7
chr17	33348389	33353580	circ_1618	4	-	16	0	4	0	0
chr5	179132679	179133332	circ_1619	23	+	148	0	2	0	21
chr10	12123470	12148395	circ_1620	4	+	91	0	4	0	0
chr19	49473802	49474280	circ_1621	2	-	98	0	0	0	2
chr1	70790535	70799839	circ_1622	2	-	13	0	0	0	2
chr13	100982814	101020828	circ_1623	19	+	230	0	7	0	12
chr17	45403591	45422464	circ_1624	2	+	0	0	2	0	0
chr13	23927923	23930146	circ_1625	4	-	178	0	4	0	0
chr11	116655570	116658359	circ_1626	8	-	13	0	4	0	4
chr14	67720920	67736500	circ_1627	2	+	6	0	2	0	0
chr16	17352844	17451907	circ_1628	4	-	49	0	2	0	2
chr16	82891966	83065823	circ_1629	5	+	18	0	0	0	5
chr6	56963858	56967677	circ_1630	2	+	185	0	0	2	0
chr1	150999708	151001420	circ_1631	18	+	16	0	3	0	15
chr7	104925455	104937980	circ_1632	34	-	19	0	24	2	8
chr2	18857964	18869594	circ_1633	2	+	2	0	2	0	0
chr9	33986757	33998862	circ_1634	2	-	29	2	0	0	0
chr1	1424583	1426051	circ_1635	2	+	20	0	2	0	0
chr2	20478152	20478580	circ_1636	7	-	98	0	0	2	5
chr11	34093272	34104588	circ_1637	2	+	192	2	0	0	0
chr6	136470224	136476896	circ_1638	9	+	66	0	5	0	4
chr8	124096401	124121860	circ_1639	2	+	72	0	2	0	0
chr1	220363044	220364626	circ_1640	11	-	7	0	6	0	5
chr11	65270587	65271829	circ_1641	2	+	2043	0	0	2	0
chr9	33060462	33073804	circ_1642	5	-	10	0	2	0	3
chr6	145148746	145157074	circ_1643	23	+	62	0	11	0	12
chr9	100038850	100039908	circ_1644	2	+	10	0	0	0	2
chr6	32088547	32089125	circ_1645	38	-	1021	0	20	0	18
chr3	48019354	48042677	circ_1646	2	-	34	0	0	0	2
chr4	85781564	85783536	circ_1647	2	-	11	0	0	0	2
chr8	48874612	48877272	circ_1648	3	+	62	0	3	0	0
chr8	38205014	38205733	circ_1649	9	-	4	0	9	0	0
chr2	224720494	224759056	circ_1650	3	-	96	0	3	0	0
chr6	135639656	135716034	circ_1651	5	-	50	0	2	0	3
chr2	63485475	63486544	circ_1652	3	-	3	0	0	0	3
chr16	88725057	88725736	circ_1653	4	-	62	0	0	0	4
chr1	174274123	174363283	circ_1654	3	+	46	0	3	0	0
chr12	53917059	53931336	circ_1655	2	-	8	0	2	0	0
chr9	95018961	95020268	circ_1656	2	-	50	0	2	0	0
chr5	32397324	32400308	circ_1657	4	-	7	0	0	0	4
chr15	44903037	44905734	circ_1658	2	-	19	0	2	0	0
chr15	70975096	70991999	circ_1659	62	-	30	0	33	0	29
chr19	16337231	16339739	circ_1660	2	+	116	0	2	0	0
chr13	114185655	114188555	circ_1661	2	+	69	0	2	0	0
chr19	10273342	10277361	circ_1662	25	-	49	0	14	0	11
chr1	201816406	201828122	circ_1663	2	+	52	0	2	0	0
chr14	55473997	55475437	circ_1664	9	-	17	0	3	0	6
chr2	32117060	32145979	circ_1665	7	-	6	0	4	0	3
chr8	131072824	131138335	circ_1666	2	-	19	0	2	0	0
chr5	109049220	109051965	circ_1667	208	+	549	3	117	14	74
chr3	195078419	195112876	circ_1668	2	-	33	0	2	0	0
chr2	162862254	162873665	circ_1669	2	-	80	0	2	0	0
chr4	6998051	7002978	circ_1670	2	+	66	0	0	0	2
chr22	50832321	50845304	circ_1671	5	+	442	0	2	0	3
chr12	57674140	57690334	circ_1672	9	-	41	0	4	0	5
chr18	76886266	77037196	circ_1673	12	+	166	0	9	0	3
chr8	95839490	95840021	circ_1674	4	+	13	0	0	0	4
chr1	1198725	1203372	circ_1675	9	-	224	0	2	0	7
chr12	50488219	50490755	circ_1676	58	+	61	0	21	0	37
chr14	50120707	50133131	circ_1677	2	-	37	0	0	0	2
chr11	123464789	123471256	circ_1678	5	+	37	0	2	0	3
chr8	109247226	109254142	circ_1679	6	-	4	0	6	0	0
chr1	161771841	161790951	circ_1680	2	+	8	0	0	0	2
chr9	115038123	115038293	circ_1681	4	-	114	0	0	0	4
chr2	242269025	242275513	circ_1682	2	+	81	0	0	0	2
chr3	125295032	125301822	circ_1683	21	-	49	2	12	0	7
chr3	17627844	17665405	circ_1684	2	-	52	0	0	0	2
chr10	111667448	111674857	circ_1685	21	-	39	0	6	0	15
chr3	15776916	15807819	circ_1686	9	-	74	0	6	0	3
chr1	52747332	52769597	circ_1687	18	+	19	0	9	0	9
chr1	1413228	1452674	circ_1688	12	+	1592	0	9	0	3
chr4	129752887	129767687	circ_1689	4	+	29	0	0	0	4
chr2	230341855	230377652	circ_1690	7	-	67	0	3	0	4
chr14	95910821	95916442	circ_1691	12	-	148	0	8	0	4
chr19	11507919	11508273	circ_1692	4	-	8	0	0	0	4
chr5	171391201	171424055	circ_1693	6	-	4	0	2	0	4
chr5	179688683	179707608	circ_1694	94	-	245	4	48	6	36
chr4	121732524	121742500	circ_1695	49	-	118	0	21	7	21
chr14	100820023	100828258	circ_1696	17	-	36	0	9	0	8
chrX	44383247	44386611	circ_1697	94	-	215	5	62	10	17
chr14	50269170	50272851	circ_1698	7	-	6	0	2	0	5
chr17	5364258	5365866	circ_1699	172	-	281	3	66	9	94
chr11	9069489	9074762	circ_1700	2	-	2	0	0	0	2
chr6	158454486	158476060	circ_1701	4	+	104	0	2	0	2
chr3	188384406	188384611	circ_1702	2	+	6	0	0	0	2
chr13	42385360	42393522	circ_1703	47	-	105	0	16	2	29
chr17	31039005	31082680	circ_1704	5	-	14	0	5	0	0
chr4	1251144	1259695	circ_1705	2	+	4	0	2	0	0
chr9	139417301	139418431	circ_1706	5	-	9	0	0	0	5
chr1	60982433	61008083	circ_1707	2	-	0	0	2	0	0
chr3	27453132	27465643	circ_1708	61	-	471	2	39	8	12
chr17	4015902	4020460	circ_1709	15	-	30	0	4	0	11
chr2	120643370	120672818	circ_1710	3	+	6	0	0	0	3
chr3	179478899	179483636	circ_1711	5	+	27	0	2	0	3
chr17	62476405	62481985	circ_1712	3	-	2	0	3	0	0
chr6	110036280	110037771	circ_1713	11	+	1	0	0	0	11
chr1	150258841	150259405	circ_1714	23	+	5	0	7	0	16
chr7	75977212	75986347	circ_1715	4	-	1	0	0	0	4
chr6	20546576	20548936	circ_1716	89	+	13	0	29	0	60
chr5	230990	240591	circ_1717	4	+	18	0	0	0	4
chr3	29910348	29938966	circ_1718	5	+	37	0	3	0	2
chr5	134032815	134039622	circ_1719	13	+	138	0	6	0	7
chr2	37276795	37284623	circ_1720	12	-	27	0	7	0	5
chr11	5686885	5699664	circ_1721	2	-	4	0	2	0	0
chr6	169626274	169629774	circ_1722	3	-	125	0	3	0	0
chr11	85692787	85693031	circ_1723	3	-	300	0	0	0	3
chr17	71278464	71280384	circ_1724	2	-	14	0	0	0	2
chr1	35561419	35563167	circ_1725	9	+	43	0	4	0	5
chr7	24663281	24708279	circ_1726	15	+	74	3	8	4	0
chr4	83772583	83796975	circ_1727	3	-	947	0	0	3	0
chr6	25450125	25472749	circ_1728	2	+	17	0	2	0	0
chr6	158914604	158915878	circ_1729	5	+	10	0	0	0	5
chr2	160585519	160602448	circ_1730	4	+	31	0	4	0	0
chr6	7226699	7232140	circ_1731	6	+	9	0	6	0	0
chr3	61608136	61623530	circ_1732	2	+	177	0	2	0	0
chr3	159583951	159609979	circ_1733	5	+	7	0	5	0	0
chr10	31644075	31676195	circ_1734	101	+	949	0	45	6	50
chr2	135847220	135851263	circ_1735	13	+	18	0	7	0	6
chr16	167299	169254	circ_1736	2	-	22	0	0	0	2
chrY	15466882	15472408	circ_1737	14	-	46	0	12	2	0
chr1	183470265	183471526	circ_1738	10	+	8	0	4	0	6
chr19	10556893	10559826	circ_1739	2	+	12	0	0	0	2
chr17	79660683	79660995	circ_1740	11	+	148	0	0	0	11
chr1	85655739	85656435	circ_1741	7	-	23	0	3	4	0
chr11	117052131	117053522	circ_1742	4	+	26	0	4	0	0
chr17	62594499	62622803	circ_1743	3	-	285	0	0	0	3
chr5	72330483	72359771	circ_1744	2	+	106	0	2	0	0
chr19	41231244	41235320	circ_1745	2	+	4	0	2	0	0
chr17	30773962	30807649	circ_1746	17	+	592	0	9	2	6
chr7	91957096	91991587	circ_1747	4	+	104	0	4	0	0
chr5	137527162	137537137	circ_1748	12	-	24	0	6	0	6
chr17	61875397	61887019	circ_1749	2	+	21	0	0	0	2
chr16	1682212	1691188	circ_1750	13	+	233	0	3	0	10
chr1	19644093	19644335	circ_1751	12	+	107	0	3	0	9
chr6	149900969	149901859	circ_1752	2	+	10	0	0	0	2
chr15	43037967	43045445	circ_1753	6	-	19	2	4	0	0
chr12	90049455	90071593	circ_1754	4	-	575	0	2	2	0
chr17	57808781	57851246	circ_1755	46	+	293	2	40	0	4
chr2	231301095	231314970	circ_1756	90	+	148	2	60	0	28
chr3	185797605	185798964	circ_1757	53	-	834	0	28	5	20
chr10	69714391	69714835	circ_1758	2	-	61	0	0	0	2
chr6	111632271	111634692	circ_1759	4	-	10	0	0	0	4
chr20	49521302	49545362	circ_1760	2	-	2	0	0	0	2
chr4	15626874	15632414	circ_1761	10	-	270	2	8	0	0
chr19	3651823	3667351	circ_1762	17	-	138	0	8	0	9
chr10	122637864	122649521	circ_1763	2	+	1	0	0	0	2
chr1	171752879	171753639	circ_1764	2	+	84	2	0	0	0
chr10	104243916	104245490	circ_1765	5	-	146	0	2	0	3
chrX	129203274	129206392	circ_1766	15	-	138	0	8	0	7
chr2	204276007	204291992	circ_1767	15	+	268	0	6	3	6
chr13	101077886	101131246	circ_1768	6	+	30	0	0	0	6
chr1	243433406	243449699	circ_1769	8	+	25	0	6	0	2
chr15	86207793	86228104	circ_1770	11	+	71	0	8	0	3
chr3	29910348	29977687	circ_1771	3	+	3	0	3	0	0
chr11	111914189	111922073	circ_1772	11	+	23	0	4	0	7
chr20	8720990	8722220	circ_1773	2	+	2	0	0	0	2
chr5	36953719	36972143	circ_1774	6	+	38	0	3	0	3
chr12	62918294	62919882	circ_1775	3	+	13	0	3	0	0
chr1	230390963	230401113	circ_1776	2	+	146	0	2	0	0
chrX	19564039	19568048	circ_1777	2	-	18	0	2	0	0
chr2	135093787	135119979	circ_1778	12	+	1183	0	9	3	0
chr7	158528193	158536369	circ_1779	2	-	40	0	2	0	0
chr11	72418219	72425366	circ_1780	17	-	244	0	10	3	4
chr9	127074787	127076264	circ_1781	6	+	221	0	0	0	6
chr11	3723692	3724122	circ_1782	5	-	46	0	3	0	2
chr8	146003568	146003823	circ_1783	2	-	0	0	0	0	2
chr19	4405908	4410520	circ_1784	8	+	6	0	6	0	2
chr15	72810407	72864506	circ_1785	36	+	46	0	26	0	10
chr11	66583523	66590145	circ_1786	16	+	169	0	4	0	12
chr20	49218608	49219181	circ_1787	21	-	98	2	11	0	8
chr1	150997086	150999803	circ_1788	29	+	33	0	18	0	11
chr5	95099211	95124562	circ_1789	25	+	1170	5	18	0	2
chr1	118439454	118463047	circ_1790	20	-	95	3	13	0	4
chr5	70798425	70808255	circ_1791	2	+	2	0	2	0	0
chr7	111926927	111936366	circ_1792	13	+	6	0	10	0	3
chr4	1895456	1936989	circ_1793	3	+	203	0	0	3	0
chr13	108333904	108336653	circ_1794	8	-	36	0	4	0	4
chr4	54011499	54011749	circ_1795	64	-	245	0	15	2	47
chr5	34686976	34711941	circ_1796	2	+	26	0	2	0	0
chr22	41537051	41537226	circ_1797	3	+	15	0	0	0	3
chr16	553003	555627	circ_1798	5	+	227	0	0	0	5
chr17	37712538	37723130	circ_1799	2	+	24	0	0	0	2
chr2	48555699	48556261	circ_1800	6	+	13	0	0	0	6
chrX	16836696	16838378	circ_1801	18	+	4	0	10	0	8
chr19	53122188	53155684	circ_1802	2	-	12	0	2	0	0
chr15	72810407	72813346	circ_1803	3	+	25	0	0	0	3
chr16	23635329	23641790	circ_1804	3	-	14	0	0	0	3
chr5	170640622	170692851	circ_1805	2	+	2	0	2	0	0
chr13	21619823	21620369	circ_1806	5	-	160	0	3	2	0
chr10	105106994	105107207	circ_1807	3	-	3	0	0	0	3
chr2	203142672	203149204	circ_1808	2	+	9	0	2	0	0
chr9	72130926	72132195	circ_1809	36	-	48	0	17	3	16
chr11	3723692	3726586	circ_1810	2	-	27	0	0	0	2
chr2	216248050	216249699	circ_1811	2	-	159	0	0	0	2
chr15	65883935	65892267	circ_1812	2	-	7	0	2	0	0
chr17	62567915	62602758	circ_1813	65	-	1386	3	42	2	18
chr4	129042980	129083472	circ_1814	2	+	3	2	0	0	0
chr6	148659055	148659735	circ_1815	2	+	6	0	0	0	2
chr9	103082546	103111654	circ_1816	4	-	76	2	2	0	0
chr1	161816238	161833102	circ_1817	26	+	233	2	13	0	11
chr13	20638590	20657172	circ_1818	6	+	18	0	6	0	0
chr11	18579774	18596959	circ_1819	2	-	38	0	2	0	0
chr15	66774092	66777529	circ_1820	16	+	25	0	7	0	9
chr6	1717741	1742820	circ_1821	2	-	7	0	0	0	2
chr6	43555008	43573056	circ_1822	18	+	34	0	5	0	13
chr10	101714970	101716962	circ_1823	4	-	37	0	2	0	2
chr20	3888572	3897697	circ_1824	2	+	51	0	2	0	0
chr2	65727762	65728281	circ_1825	23	+	21	4	11	0	8
chr18	46284289	46343747	circ_1826	35	+	341	2	19	0	14
chr2	39870611	39873530	circ_1827	2	+	6	0	2	0	0
chr3	15274025	15275480	circ_1828	3	+	17	0	0	0	3
chr7	137536751	137552739	circ_1829	11	-	51	0	2	0	9
chr1	59147456	59150923	circ_1830	9	-	152	0	6	3	0
chrX	135318402	135322645	circ_1831	3	-	3	0	0	0	3
chr16	57153106	57157385	circ_1832	2	+	36	0	0	0	2
chr11	32948702	32956981	circ_1833	27	+	82	12	0	15	0
chr2	230282399	230282946	circ_1834	4	-	32	0	2	0	2
chr7	133160081	133164892	circ_1835	4	+	34	0	0	0	4
chr22	28911614	28924716	circ_1836	4	-	181	0	2	0	2
chr7	128914120	128967777	circ_1837	2	+	14	0	0	0	2
chr10	128768965	128780237	circ_1838	14	+	192	0	3	0	11
chr12	120928837	120929913	circ_1839	3	-	3	0	3	0	0
chr2	97812222	97820478	circ_1840	2	+	1	0	0	0	2
chr12	102292859	102295211	circ_1841	6	+	77	0	3	0	3
chr17	61681893	61683800	circ_1842	14	+	27	0	3	0	11
chr10	120828957	120830597	circ_1843	11	-	37	0	7	0	4
chr1	84644859	84701047	circ_1844	7	+	2	0	7	0	0
chr11	9834078	9851043	circ_1845	2	-	20	0	0	0	2
chr5	176887650	176893937	circ_1846	2	-	706	0	0	2	0
chr8	32453345	32474403	circ_1847	116	+	215	2	62	2	50
chr2	225342916	225365204	circ_1848	2	-	9	0	2	0	0
chrX	24179831	24197887	circ_1849	7	+	11	0	5	0	2
chr11	201560	205667	circ_1850	4	-	45	0	0	0	4
chr12	2397184	2398000	circ_1851	19	+	7	0	13	0	6
chr1	25551492	25554726	circ_1852	2	-	2	0	2	0	0
chr18	77170402	77171501	circ_1853	46	+	22	0	27	0	19
chr7	133002037	133041327	circ_1854	10	+	151	0	4	0	6
chr4	4281173	4283624	circ_1855	7	-	5	0	4	0	3
chr9	125751575	125752492	circ_1856	62	+	165	0	28	5	29
chr15	40998374	41021022	circ_1857	2	+	13	0	2	0	0
chr19	44168475	44169611	circ_1858	3	-	32	0	0	0	3
chr1	44280562	44323980	circ_1859	7	+	240	0	3	0	4
chr15	49517401	49600974	circ_1860	9	+	4	0	9	0	0
chr14	96986391	97000900	circ_1861	2	+	12	0	2	0	0
chr16	24786924	24788679	circ_1862	3	+	4	0	3	0	0
chr1	224553580	224559125	circ_1863	85	+	28	0	21	0	64
chr3	133873979	133914026	circ_1864	2	-	15	0	2	0	0
chrX	47069021	47072580	circ_1865	3	+	124	0	0	0	3
chr18	44660866	44662820	circ_1866	2	-	12	0	2	0	0
chr20	3542922	3546079	circ_1867	3	+	20	0	3	0	0
chr8	125332326	125343033	circ_1868	23	-	6	0	6	0	17
chr10	75506387	75511001	circ_1869	4	+	98	0	2	0	2
chr4	151124946	151142937	circ_1870	4	+	17	0	0	0	4
chr22	34000420	34022310	circ_1871	2	-	5	0	0	0	2
chr6	129860320	129879311	circ_1872	15	-	60	0	5	2	8
chr9	95018961	95032260	circ_1873	3	-	90	0	3	0	0
chr10	103550751	103553692	circ_1874	2	-	124	0	0	2	0
chr3	42607267	42610565	circ_1875	2	-	3	0	0	0	2
chr2	122145338	122159248	circ_1876	4	-	25	0	4	0	0
chr6	57372287	57472441	circ_1877	43	+	77	0	18	0	25
chr5	74706835	74722303	circ_1878	2	-	9	0	2	0	0
chr19	2189730	2194548	circ_1879	4	+	100	0	2	0	2
chr17	30315338	30315516	circ_1880	62	+	113	0	15	0	47
chr8	100443764	100454863	circ_1881	8	+	26	0	8	0	0
chr8	48625223	48626203	circ_1882	8	+	170	0	4	0	4
chr6	151729777	151754365	circ_1883	2	-	4	0	0	0	2
chr8	98698895	98712080	circ_1884	3	+	40	0	3	0	0
chr12	46633461	46637097	circ_1885	136	-	652	2	72	2	60
chr1	54252830	54254869	circ_1886	63	-	493	0	0	4	59
chr12	60098552	60098799	circ_1887	8	+	5	0	3	0	5
chr1	113119607	113126748	circ_1888	3	-	26	0	3	0	0
chr19	36583590	36585066	circ_1889	8	+	62	0	3	0	5
chr17	4210315	4263757	circ_1890	2	-	34	0	0	0	2
chr2	216184387	216190861	circ_1891	3	+	22	0	3	0	0
chr3	4403722	4461823	circ_1892	9	-	521	0	6	0	3
chr2	48692075	48725874	circ_1893	2	+	22	0	2	0	0
chr1	45223227	45226374	circ_1894	8	+	78	0	2	0	6
chr1	235944164	235964397	circ_1895	3	-	18	3	0	0	0
chr1	66713142	66731770	circ_1896	18	+	8	0	2	0	16
chr13	28748408	28752072	circ_1897	492	+	362	4	214	17	257
chr3	130405054	130405266	circ_1898	4	-	4	0	0	0	4
chr17	35600286	35602130	circ_1899	3	-	6	0	0	0	3
chr11	111625222	111626174	circ_1900	13	-	41	0	8	0	5
chr7	43503258	43519343	circ_1901	10	+	41	0	7	0	3
chr5	122881110	122888841	circ_1902	6	+	150	2	4	0	0
chr15	66641397	66644545	circ_1903	4	-	8	0	2	0	2
chr19	43659323	43706185	circ_1904	8	+	25	0	8	0	0
chr17	77946755	77947936	circ_1905	2	-	2	0	0	0	2
chr9	117800539	117804620	circ_1906	2	-	185	0	0	0	2
chr6	101214440	101218349	circ_1907	2	-	4	0	0	0	2
chr7	77221501	77230123	circ_1908	5	+	100	0	0	0	5
chr10	12277046	12288276	circ_1909	2	+	52	0	0	0	2
chr6	41808630	41859613	circ_1910	5	-	10	0	3	0	2
chr3	9971535	9972627	circ_1911	3	+	736	0	0	0	3
chr6	149997395	150001593	circ_1912	10	-	10	0	5	0	5
chr7	98507678	98508894	circ_1913	3	+	12	0	0	0	3
chr5	171544484	171583792	circ_1914	6	-	63	0	2	0	4
chr21	34974539	34975843	circ_1915	25	-	26	0	2	0	23
chr12	22659644	22671071	circ_1916	5	-	42	0	0	0	5
chr9	139281936	139282300	circ_1917	2	-	42	0	0	0	2
chr21	38792600	38794168	circ_1918	1618	+	781	26	509	50	1033
chr17	25628813	25630661	circ_1919	2	+	25	0	0	0	2
chr11	118638930	118651893	circ_1920	3	-	19	0	0	0	3
chr3	137947759	137953956	circ_1921	7	+	7	0	0	0	7
chr15	49528047	49584734	circ_1922	73	+	174	0	56	0	17
chr17	58342772	58372162	circ_1923	16	-	47	2	14	0	0
chr1	67861087	67868100	circ_1924	6	-	11	0	4	0	2
chr5	156074473	156075193	circ_1925	5	+	3	0	3	0	2
chr17	30205268	30214332	circ_1926	2	-	7	0	2	0	0
chr2	32142994	32181667	circ_1927	12	-	28	0	5	0	7
chr19	13934159	13936527	circ_1928	5	+	46	0	3	0	2
chr20	33969720	33981999	circ_1929	2	-	51	0	2	0	0
chr6	16405131	16410136	circ_1930	5	-	10	0	3	0	2
chr2	122120747	122125407	circ_1931	8	-	12	0	3	0	5
chr10	80921809	80976031	circ_1932	10	+	60	0	0	0	10
chr20	60920873	60922084	circ_1933	20	-	244	0	7	0	13
chr17	60106901	60140662	circ_1934	2	-	12	0	2	0	0
chr8	10689174	10692285	circ_1935	4	-	11	0	0	0	4
chr3	27054331	27066344	circ_1936	2	-	0	0	2	0	0
chr1	6038329	6046387	circ_1937	2	-	111	0	0	0	2
chr19	44012095	44015718	circ_1938	2	-	160	0	0	0	2
chr5	43700220	43704502	circ_1939	19	+	128	0	8	0	11
chr6	42559888	42574389	circ_1940	6	+	28	0	6	0	0
chr17	74734363	74772623	circ_1941	2	+	8	0	2	0	0
chr11	120276826	120278532	circ_1942	100	+	310	0	44	3	53
chr5	102201526	102203097	circ_1943	21	+	86	0	14	0	7
chr15	42556287	42560230	circ_1944	16	-	57	0	9	0	7
chr12	46838107	46864045	circ_1945	7	+	20	0	3	0	4
chr7	91955241	91981956	circ_1946	3	+	38	0	3	0	0
chr4	83745707	83748785	circ_1947	10	-	49	0	6	0	4
chr9	71714816	71714977	circ_1948	2	+	1	0	0	0	2
chr14	103934369	103958371	circ_1949	3	+	32	0	3	0	0
chr9	127486671	127492814	circ_1950	2	+	0	0	2	0	0
chr14	50933300	50952912	circ_1951	4	-	25	0	2	0	2
chr2	191518452	191537878	circ_1952	2	+	4	0	2	0	0
chr9	140458885	140470619	circ_1953	2	-	8	0	2	0	0
chr4	154214133	154217188	circ_1954	22	+	64	0	16	0	6
chr4	13378168	13426851	circ_1955	2	-	37	0	2	0	0
chr7	140434416	140454033	circ_1956	3	-	1	0	0	0	3
chr10	75286404	75299351	circ_1957	2	-	6	0	2	0	0
chr5	72182896	72184130	circ_1958	39	+	268	0	21	0	18
chr4	42024854	42025401	circ_1959	9	+	88	0	4	0	5
chr16	4700365	4715152	circ_1960	7	+	125	0	5	0	2
chr16	81050930	81053881	circ_1961	6	+	17	0	3	0	3
chr13	28748408	28835595	circ_1962	3	+	28	0	3	0	0
chr13	24380088	24384063	circ_1963	12	-	15	0	0	0	12
chr3	33175673	33184095	circ_1964	2	+	456	0	0	0	2
chr10	21959377	22002879	circ_1965	2	+	28	0	2	0	0
chr2	70402804	70410067	circ_1966	2	-	22	0	2	0	0
chr5	56152426	56161804	circ_1967	15	+	3	0	9	0	6
chr3	11399891	11468400	circ_1968	1121	+	765	16	597	22	486
chr9	33351613	33352717	circ_1969	9	+	372	0	2	0	7
chr11	62487494	62491898	circ_1970	3	-	169	0	0	0	3
chr15	59963381	59972507	circ_1971	19	-	519	2	15	2	0
chr18	34664087	34753044	circ_1972	6	+	14	0	2	0	4
chr17	62547701	62568074	circ_1973	8	-	242	0	5	0	3
chr19	48714761	48718641	circ_1974	2	-	3	0	0	0	2
chr2	114697535	114699936	circ_1975	16	+	42	0	10	0	6
chr10	11551593	11639716	circ_1976	2	-	15	0	0	0	2
chr9	114199219	114213835	circ_1977	2	-	37	0	0	0	2
chr14	81329100	81372425	circ_1978	58	-	20	0	24	0	34
chr17	13443980	13445247	circ_1979	2	-	13	0	0	0	2
chr12	107272764	107273725	circ_1980	3	+	1	0	0	0	3
chr9	13247633	13259046	circ_1981	2	-	0	0	2	0	0
chr12	11034815	11126320	circ_1982	4	-	21	0	0	0	4
chr8	25182879	25203127	circ_1983	4	+	42	0	4	0	0
chr2	86378419	86389202	circ_1984	6	-	28	0	0	0	6
chr8	92020970	92036594	circ_1985	8	-	6	0	4	0	4
chr1	21324093	21415706	circ_1986	7	-	141	0	3	0	4
chr13	108262713	108271872	circ_1987	10	-	106	0	8	0	2
chr17	62248459	62265775	circ_1988	208	-	218	2	102	5	99
chr16	23573945	23578390	circ_1989	7	+	33	0	3	0	4
chr21	37571367	37572799	circ_1990	2	+	6	0	0	0	2
chr1	32691771	32692131	circ_1991	14	+	230	0	4	0	10
chr17	18814415	18832270	circ_1992	3	+	23	0	3	0	0
chr13	31835082	31860956	circ_1993	2	+	7	0	2	0	0
chr10	106019333	106022835	circ_1994	32	+	11	0	12	0	20
chr18	34081894	34092506	circ_1995	8	+	6	0	3	0	5
chr3	128060075	128077216	circ_1996	16	+	32	0	12	0	4
chr13	36822742	36830304	circ_1997	6	-	1	0	0	0	6
chr17	59820373	59857762	circ_1998	23	-	57	2	13	0	8
chr2	233599864	233626146	circ_1999	27	+	34	0	20	0	7
[truncated: 40,631 more rows]
