# Supplementary material for: Improved circRNA Identification by Combining Prediction Algorithms
Source: Front Cell Dev Biol. 2018 Mar 5;6:20. doi: 10.3389/fcell.2018.00020 (PMC5844931; doi:10.3389/fcell.2018.00020)
Supplement: Supplementary file 2 [file Presentation2.ZIP › Pre-processed/DCC.bed]

#chrom	start	end	names	total_junction	strand	SRR444655_trimmed/Circ_junction	SRR444974_trimmed/Circ_junction	SRR444975_trimmed/Circ_junction	SRR445016_trimmed/Circ_junction
chr19	58772217	58775042	circ_1	5	+	0	4	0	1
chr2	10784446	10811816	circ_2	7	+	0	1	0	6
chr14	103470265	103478525	circ_3	89	-	1	11	0	77
chr5	132400672	132412590	circ_4	9	-	0	5	2	2
chr17	38613460	38613608	circ_5	2	-	0	2	0	0
chr19	50347573	50348149	circ_6	17	-	0	6	0	11
chr21	38858769	38865465	circ_7	2	+	0	0	0	2
chr17	41197679	41209152	circ_8	7	-	0	2	0	5
chr12	125298748	125302253	circ_9	3	-	0	1	0	2
chr9	140705913	140712590	circ_10	18	+	2	6	1	9
chr10	65024411	65140242	circ_11	2	-	0	1	0	1
chrX	2161064	2209644	circ_12	3	-	0	0	0	3
chr9	96392252	96398807	circ_13	28	+	0	2	1	25
chr17	2568666	2579900	circ_14	5	+	0	2	2	1
chr9	96827016	96850545	circ_15	3	-	1	0	0	2
chr5	34770733	34796132	circ_16	5	+	0	1	1	3
chr15	52203237	52226551	circ_17	3	+	0	2	0	1
chr17	29170931	29171934	circ_18	3	+	0	1	2	0
chr11	20083853	20089944	circ_19	5	+	0	2	0	3
chr3	10011403	10023417	circ_20	2	-	0	0	0	2
chr17	45360720	45362061	circ_21	4	-	0	2	0	2
chr16	71690474	71698002	circ_22	2	-	0	2	0	0
chr8	143412262	143427253	circ_23	21	+	1	3	1	16
chr21	44282392	44296877	circ_24	5	+	0	1	0	4
chr1	20063865	20120141	circ_25	2	-	0	1	0	1
chr8	61496767	61504528	circ_26	21	+	1	7	4	9
chr6	5368783	5404934	circ_27	4	+	0	1	1	2
chr1	21582440	21586885	circ_28	2	+	0	1	0	1
chr12	120270575	120288079	circ_29	4	-	0	2	1	1
chr2	128855003	128880820	circ_30	2	+	0	1	0	1
chr9	6830674	6893232	circ_31	2	-	0	2	0	0
chr3	183580541	183585848	circ_32	4	+	1	2	0	1
chr5	16761573	16766307	circ_33	2	+	0	1	0	1
chr5	179136874	179143295	circ_34	5	-	0	2	0	3
chr1	65131740	65141666	circ_35	17	-	0	5	1	11
chr12	11034816	11126320	circ_36	2	-	0	0	0	2
chr1	41466701	41467926	circ_37	4	+	0	0	0	4
chr10	75100498	75107993	circ_38	2	-	0	2	0	0
chr13	20632715	20635364	circ_39	2	-	0	0	0	2
chr10	31644073	31678624	circ_40	5	-	1	1	1	2
chr4	99214559	99273752	circ_41	4	+	0	1	0	3
chr4	85701261	85704227	circ_42	4	-	0	0	0	4
chr19	52856935	52857632	circ_43	6	-	0	5	0	1
chr7	130737184	130748785	circ_44	3	-	0	1	0	2
chr13	111857636	111920017	circ_45	2	+	0	2	0	0
chr2	111304131	111307179	circ_46	2	+	0	1	0	1
chr7	36320724	36336796	circ_47	9	+	1	5	0	3
chr7	74004180	74005346	circ_48	14	+	0	7	0	7
chr7	91755567	91756945	circ_49	3	-	0	1	0	2
chr2	205502555	205551005	circ_50	3	+	0	0	0	3
chr13	33680895	33701683	circ_51	2	+	1	0	0	1
chr8	1871130	1882108	circ_52	2	-	0	0	1	1
chr6	110988637	110991744	circ_53	4	-	0	0	0	4
chr2	230683080	230705643	circ_54	3	-	0	1	1	1
chr16	1774558	1779579	circ_55	20	+	1	3	1	15
chr2	27861077	27865386	circ_56	3	-	1	0	0	2
chr3	132294616	132298402	circ_57	4	+	0	2	0	2
chr4	103635595	103651893	circ_58	2	-	0	0	2	0
chr17	79580344	79596831	circ_59	9	+	0	1	0	8
chr7	74078790	74092362	circ_60	2	-	0	0	0	2
chr4	87556405	87622954	circ_61	2	+	0	2	0	0
chr20	62559688	62563087	circ_62	2	+	0	2	0	0
chr10	76924403	76928416	circ_63	2	-	0	1	0	1
chr3	157031410	157035535	circ_64	2	+	0	0	0	2
chr10	530721	532470	circ_65	45	+	0	9	2	34
chr16	67650648	67655494	circ_66	5	-	0	1	1	3
chr12	42787372	42792796	circ_67	2	-	0	1	0	1
chr15	83819967	83863212	circ_68	2	-	0	2	0	0
chr16	8722587	8722967	circ_69	3	-	0	2	0	1
chr5	61690311	61694708	circ_70	2	+	0	1	0	1
chr1	16778333	16785768	circ_71	3	-	0	0	0	3
chr2	200173483	200193633	circ_72	17	-	0	3	0	14
chr7	77006165	77033932	circ_73	2	-	0	2	0	0
chr22	21147481	21154054	circ_74	2	-	0	1	0	1
chr10	76074425	76158337	circ_75	9	-	0	4	0	5
chr16	69317951	69318147	circ_76	84	+	0	6	1	77
chr18	43698147	43703330	circ_77	5	+	0	5	0	0
chr10	50285264	50299875	circ_78	2	+	0	1	0	1
chr7	66563528	66660324	circ_79	3	+	0	3	0	0
chr17	37863243	37866134	circ_80	2	+	0	1	0	1
chr4	144442582	144451679	circ_81	2	+	0	0	2	0
chr17	59981821	60002460	circ_82	2	-	0	2	0	0
chr19	41289683	41292883	circ_83	4	+	0	1	0	3
chr1	178092155	178094231	circ_84	2	-	0	0	0	2
chr1	40654727	40656525	circ_85	6	+	0	1	0	5
chr5	77396777	77461496	circ_86	2	-	1	1	0	0
chr1	54065774	54072797	circ_87	3	-	0	2	0	1
chr1	201777081	201778665	circ_88	2	+	0	0	0	2
chr9	19423860	19428308	circ_89	2	+	0	0	0	2
chr9	140611078	140638542	circ_90	6	+	1	5	0	0
chr2	112821739	112824644	circ_91	11	+	0	2	0	9
chr11	73431891	73441868	circ_92	2	-	0	0	0	2
chr8	70602340	70602501	circ_93	9	+	3	0	4	2
chr1	108686165	108728576	circ_94	2	-	1	1	0	0
chr19	10102286	10102724	circ_95	2	-	0	2	0	0
chr12	93788385	93789309	circ_96	12	-	0	2	0	10
chr10	95168544	95169496	circ_97	3	+	0	1	0	2
chr1	46531726	46546422	circ_98	4	-	0	3	0	1
chr15	42040835	42042813	circ_99	2	-	0	1	1	0
chr5	52899282	52900725	circ_100	46	-	0	5	0	41
chr6	52132663	52134024	circ_101	13	-	0	2	0	11
chr14	101403740	101460244	circ_102	2	-	0	2	0	0
chr1	33058532	33060824	circ_103	5	+	0	2	1	2
chr18	33775220	33783229	circ_104	2	+	0	2	0	0
chr9	113659775	113735838	circ_105	2	+	0	2	0	0
chr5	179956275	179980471	circ_106	7	+	0	1	0	6
chr16	84792322	84801964	circ_107	8	+	0	3	0	5
chr10	12123471	12142261	circ_108	3	+	0	2	0	1
chr11	77824932	77832220	circ_109	9	+	1	4	0	4
chr1	19563636	19570509	circ_110	7	-	0	3	0	4
chr1	145227041	145248894	circ_111	59	+	0	9	4	46
chr9	138954142	138967891	circ_112	2	-	0	0	0	2
chr1	42730786	42776781	circ_113	16	-	2	9	1	4
chr3	127806549	127810425	circ_114	11	-	0	4	0	7
chr8	62550506	62566219	circ_115	6	-	0	2	1	3
chr5	86665630	86670733	circ_116	3	+	1	2	0	0
chr17	7846709	7847956	circ_117	28	-	0	4	1	23
chr1	17913955	17914974	circ_118	2	-	0	1	1	0
chr15	76576098	76580286	circ_119	8	-	0	5	0	3
chr6	38545376	38565897	circ_120	17	-	0	10	0	7
chr16	19627436	19628130	circ_121	22	+	1	8	5	8
chr1	227210964	227213853	circ_122	7	-	0	2	1	4
chr4	5664834	5699374	circ_123	6	+	0	3	0	3
chr10	69647175	69648881	circ_124	2	+	0	2	0	0
chr22	46085592	46114373	circ_125	193	+	6	78	13	96
chr1	243468015	243493994	circ_126	5	+	1	2	2	0
chr2	191523884	191535185	circ_127	3	+	2	1	0	0
chr7	66025566	66041919	circ_128	4	-	0	1	0	3
chr10	81813152	81820689	circ_129	2	-	0	1	0	1
chr6	90491118	90500120	circ_130	8	-	0	3	0	5
chr14	100317190	100331983	circ_131	41	+	0	9	0	32
chr4	170994287	170999734	circ_132	2	-	0	1	0	1
chr2	113258783	113260758	circ_133	22	-	0	5	0	17
chr2	106739426	106761826	circ_134	4	-	0	1	0	3
chr5	148897357	148904734	circ_135	2	-	0	2	0	0
chr12	57789532	57790873	circ_136	2	+	0	0	0	2
chr16	89371614	89383486	circ_137	8	-	0	5	0	3
chr1	153735204	153737539	circ_138	13	-	1	6	0	6
chr1	155837756	155838582	circ_139	3	+	0	3	0	0
chr14	66008986	66009100	circ_140	2	+	0	0	0	2
chr4	39839476	39843676	circ_141	14	-	0	8	0	6
chr2	86292397	86310291	circ_142	4	-	0	4	0	0
chr7	55209979	55225446	circ_143	2	-	0	2	0	0
chr22	24954706	24954808	circ_144	2	+	0	0	0	2
chr5	176696603	176696808	circ_145	3	+	0	0	0	3
chr9	88920107	88924932	circ_146	65	+	4	32	5	24
chr3	133894453	133907767	circ_147	4	+	0	1	0	3
chr22	42204879	42206295	circ_148	269	+	3	36	9	221
chr15	78326817	78337410	circ_149	2	-	0	0	0	2
chr15	75221457	75223834	circ_150	2	-	0	0	0	2
chr15	63821213	63866602	circ_151	6	-	2	3	0	1
chrX	2656241	2659258	circ_152	2	-	0	1	0	1
chr3	140675369	140678382	circ_153	4	+	0	0	0	4
chr14	62188227	62207906	circ_154	2	-	2	0	0	0
chr18	56585503	56587865	circ_155	3	+	0	3	0	0
chr11	108638664	108722936	circ_156	3	-	0	3	0	0
chr3	48575931	48587667	circ_157	10	-	0	6	0	4
chr7	74812091	74813268	circ_158	6	-	0	1	0	5
chr4	1219148	1235307	circ_159	98	-	0	26	3	69
chr20	18139728	18143589	circ_160	7	+	1	3	0	3
chr5	109103236	109159538	circ_161	2	-	0	2	0	0
chr20	13539655	13568017	circ_162	15	-	2	5	1	7
chr3	126499183	126500032	circ_163	3	+	0	0	0	3
chr12	23757321	23793831	circ_164	2	+	0	0	0	2
chr8	79609642	79610748	circ_165	10	+	0	1	0	9
chr5	167937586	167938576	circ_166	2	-	0	0	0	2
chr3	195939977	195940782	circ_167	2	+	0	2	0	0
chr3	183558358	183585848	circ_168	2	-	0	1	0	1
chr7	72922657	72925182	circ_169	6	-	0	1	0	5
chr1	44364840	44365399	circ_170	2	-	0	2	0	0
chr5	33614343	33631018	circ_171	8	-	0	4	0	4
chr2	159847819	159857701	circ_172	4	-	0	3	1	0
chr2	234296903	234299129	circ_173	69	+	1	11	0	57
chr7	148863250	148864022	circ_174	5	+	0	3	0	2
chr15	86251250	86253876	circ_175	3	-	1	1	0	1
chr7	83689781	83823984	circ_176	4	-	0	4	0	0
chrX	10058811	10066619	circ_177	2	+	0	0	0	2
chr8	8779799	8780260	circ_178	7	+	0	2	1	4
chr17	75398141	75398785	circ_179	347	+	7	121	9	210
chr1	52283738	52291054	circ_180	5	-	0	3	0	2
chr8	70602323	70602497	circ_181	3	-	0	0	2	1
chr18	22023013	22028147	circ_182	2	-	0	2	0	0
chr9	99113385	99122503	circ_183	6	-	0	2	0	4
chr8	41551646	41552109	circ_184	2	+	0	2	0	0
chr19	38673159	38673380	circ_185	8	+	0	0	1	7
chr10	105371338	105386959	circ_186	12	-	0	5	0	7
chr1	24987210	24993416	circ_187	3	+	0	2	0	1
chr5	36207272	36227667	circ_188	2	-	1	0	0	1
chr20	48259005	48260187	circ_189	2	+	0	0	0	2
chr1	78195545	78205102	circ_190	4	-	0	1	3	0
chr11	46105717	46113774	circ_191	16	-	0	5	0	11
chr20	45891032	45919018	circ_192	2	+	0	1	0	1
chr11	3394807	3396892	circ_193	3	+	0	0	0	3
chr19	11356239	11361762	circ_194	2	-	0	2	0	0
chr16	71712658	71718504	circ_195	2	+	1	0	0	1
chr17	15960828	15961913	circ_196	3	+	0	2	0	1
chr12	124832371	124832860	circ_197	2	+	0	1	0	1
chr19	10668228	10668915	circ_198	5	-	0	2	0	3
chr19	34954931	34957919	circ_199	13	+	0	0	1	12
chr6	138959693	138967944	circ_200	4	+	0	1	1	2
chr17	30267305	30267505	circ_201	6	+	0	1	0	5
chr4	5624264	5624718	circ_202	10	-	0	6	0	4
chr1	155783425	155784240	circ_203	6	-	0	3	0	3
chr2	216200758	216211664	circ_204	2	-	0	2	0	0
chr13	96529952	96555314	circ_205	2	-	0	0	2	0
chr10	93582053	93586960	circ_206	2	-	0	0	0	2
chr10	128829914	128841428	circ_207	8	-	1	6	0	1
chr1	16719726	16719977	circ_208	2	+	0	1	0	1
chr22	41527392	41531910	circ_209	3	+	0	1	0	2
chr12	90035935	90049884	circ_210	2	+	1	1	0	0
chr16	74371373	74372792	circ_211	13	-	0	3	1	9
chr16	31196344	31196391	circ_212	2	+	0	1	0	1
chr1	46105882	46108171	circ_213	170	-	1	37	8	124
chr20	3311293	3329270	circ_214	3	-	0	1	0	2
chr1	101372450	101387397	circ_215	3	+	0	3	0	0
chr1	151212431	151212735	circ_216	5	+	0	2	0	3
chr3	154859780	154890401	circ_217	2	+	0	2	0	0
chr21	37771819	37775149	circ_218	2	+	0	0	0	2
chrX	10031485	10078060	circ_219	3	+	1	2	0	0
chr3	50816106	50971508	circ_220	5	+	0	3	0	2
chr2	128520636	128528578	circ_221	8	+	1	6	0	1
chr2	239341954	239342336	circ_222	12	+	1	6	1	4
chr5	74639678	74641483	circ_223	6	+	0	0	1	5
chr1	246805051	246811339	circ_224	3	+	0	1	0	2
chr15	78837211	78838106	circ_225	22	-	0	2	1	19
chr16	82101775	82104732	circ_226	3	-	0	3	0	0
chr3	33866679	33877758	circ_227	3	+	0	1	0	2
chr12	52077958	52082880	circ_228	9	+	0	6	0	3
chr10	74468041	74509150	circ_229	2	+	0	0	0	2
chr19	20146799	20147200	circ_230	2	+	0	0	2	0
chr8	12956856	12960362	circ_231	3	+	0	2	0	1
chr15	65273202	65275931	circ_232	22	+	0	4	1	17
chr17	80721841	80758872	circ_233	17	+	0	4	0	13
chr1	21799409	21799837	circ_234	2	+	0	1	0	1
chr13	33054727	33095586	circ_235	2	-	0	1	0	1
chr4	1902353	1944292	circ_236	2	-	0	1	0	1
chr7	45142932	45143855	circ_237	2	-	0	1	0	1
chr18	8085669	8088849	circ_238	5	+	0	1	0	4
chr1	1992875	1993128	circ_239	2	+	0	0	0	2
chr2	128944257	128945188	circ_240	8	+	0	4	0	4
chr1	78267016	78309092	circ_241	6	+	0	6	0	0
chr4	121675708	121706246	circ_242	2	+	0	1	1	0
chr7	140273608	140287580	circ_243	6	+	0	5	0	1
chr12	51402259	51414870	circ_244	2	-	0	2	0	0
chr1	224585799	224599267	circ_245	2	-	0	1	0	1
chr11	123351524	123354711	circ_246	2	+	0	1	0	1
chr21	38439562	38441924	circ_247	6	-	0	3	0	3
chr17	47375468	47390207	circ_248	2	+	1	1	0	0
chr1	9415802	9416644	circ_249	14	-	1	3	0	10
chr4	121698343	121706246	circ_250	3	+	0	2	1	0
chr12	45621419	45626745	circ_251	2	+	0	1	0	1
chr11	68350511	68363686	circ_252	10	-	0	6	0	4
chr17	62579579	62594608	circ_253	2	-	0	1	0	1
chr19	12821435	12822427	circ_254	8	+	0	0	0	8
chr3	10094071	10103895	circ_255	3	+	0	0	0	3
chr12	133357384	133359079	circ_256	5	-	0	2	0	3
chr2	9658030	9683414	circ_257	3	+	0	3	0	0
chr10	94653106	94669388	circ_258	4	+	0	2	2	0
chr5	133534777	133541822	circ_259	36	+	0	17	2	17
chr2	17922879	17927218	circ_260	2	-	0	0	0	2
chr10	16794538	16806509	circ_261	20	-	1	3	0	16
chr19	58367472	58370261	circ_262	3	-	0	0	0	3
chr8	42819454	42823357	circ_263	2	+	1	0	0	1
chr19	13345735	13410162	circ_264	2	-	0	2	0	0
chr12	416112	417171	circ_265	2	-	0	0	0	2
chr2	27706447	27708370	circ_266	2	-	0	0	0	2
chr18	74083422	74092259	circ_267	10	-	1	5	0	4
chr11	106859177	106859306	circ_268	2	+	0	0	0	2
chr14	73753818	73759582	circ_269	3	-	0	3	0	0
chr3	196094899	196129890	circ_270	2	+	0	2	0	0
chr5	65077088	65081737	circ_271	3	-	0	1	0	2
chr12	82763166	82832570	circ_272	2	-	0	1	1	0
chr6	7211037	7211942	circ_273	3	+	0	1	0	2
chr1	211526581	211527809	circ_274	68	+	0	13	0	55
chr20	31954665	31967497	circ_275	5	-	0	1	0	4
chr4	151682935	151753128	circ_276	7	-	0	2	3	2
chr2	36623757	36706837	circ_277	57	+	7	26	1	23
chr20	3262287	3268436	circ_278	8	-	0	1	0	7
chr19	46334642	46334751	circ_279	2	-	0	2	0	0
chr9	99154680	99157224	circ_280	3	+	0	0	0	3
chr21	17135210	17150346	circ_281	7	+	0	3	0	4
chr1	32691772	32694809	circ_282	2	+	0	2	0	0
chr5	64824279	64838675	circ_283	2	-	0	2	0	0
chr11	18305342	18308257	circ_284	15	+	0	3	0	12
chr14	93273081	93273308	circ_285	2	-	0	0	0	2
chr12	32369181	32369393	circ_286	3	+	0	1	0	2
chr3	154878179	154886586	circ_287	2	-	0	1	0	1
chrX	54948725	54949002	circ_288	3	-	0	1	0	2
chr4	142588058	142588260	circ_289	2	-	0	0	0	2
chr14	39545139	39561831	circ_290	2	+	0	1	1	0
chr7	16725530	16736686	circ_291	7	+	0	1	0	6
chr12	42781258	42792796	circ_292	3	+	0	2	0	1
chr11	12159937	12183966	circ_293	13	+	1	2	0	10
chr17	35343916	35348156	circ_294	23	+	1	8	0	14
chr9	133469030	133470975	circ_295	3	-	1	1	1	0
chr21	30698380	30702014	circ_296	34	-	9	14	9	2
chrX	135301557	135304645	circ_297	5	+	0	0	0	5
chr2	202737001	202744890	circ_298	3	+	0	2	0	1
chr5	179249958	179252226	circ_299	2	-	0	1	0	1
chr12	26147970	26156383	circ_300	6	+	0	1	0	5
chr18	20814572	20833900	circ_301	4	-	0	0	0	4
chr16	30740287	30745329	circ_302	10	+	1	5	0	4
chr17	78237373	78252709	circ_303	13	+	0	5	0	8
chr4	151023630	151075525	circ_304	2	+	0	1	0	1
chr5	72157635	72171564	circ_305	4	-	0	0	0	4
chrX	118540423	118569305	circ_306	2	-	0	0	0	2
chr4	187516843	187584767	circ_307	3	+	0	0	3	0
chr7	66236870	66262493	circ_308	2	+	0	1	0	1
chr10	103550752	103553692	circ_309	2	+	0	0	2	0
chr3	57293056	57301820	circ_310	2	-	0	1	0	1
chrY	1455347	1455440	circ_311	2	+	0	0	0	2
chr17	73096102	73096911	circ_312	2	+	0	1	0	1
chr11	61907706	61908516	circ_313	2	-	0	0	0	2
chr2	101650006	101676001	circ_314	3	-	0	3	0	0
chr18	8783528	8798289	circ_315	3	+	0	3	0	0
chr14	31855626	31864554	circ_316	2	-	0	1	0	1
chr5	65317150	65350779	circ_317	3	-	1	0	2	0
chr11	74559160	74563127	circ_318	3	-	0	1	0	2
chr9	126345448	126392755	circ_319	2	-	0	2	0	0
chr19	45916935	45917292	circ_320	5	-	0	2	0	3
chr19	12628559	12639510	circ_321	2	-	1	0	1	0
chr7	151927008	151933018	circ_322	3	+	0	2	0	1
chr12	32866143	32875567	circ_323	3	-	0	1	0	2
chr6	42561929	42574389	circ_324	2	+	0	1	0	1
chr3	23996028	23997616	circ_325	11	+	0	1	0	10
chr16	68300496	68331379	circ_326	2	-	0	0	1	1
chr1	154184796	154186422	circ_327	20	+	0	7	0	13
chr21	37609560	37612253	circ_328	6	+	0	2	0	4
chr17	62754360	62758828	circ_329	2	+	0	2	0	0
chr1	16812921	16813156	circ_330	7	-	0	0	0	7
chr1	28362055	28384605	circ_331	58	-	0	34	2	22
chr6	157222510	157256710	circ_332	10	-	0	6	0	4
chrX	135323319	135326954	circ_333	7	-	0	3	0	4
chr4	81256898	81284038	circ_334	14	-	0	5	0	9
chr2	20974570	21001225	circ_335	4	-	0	2	0	2
chr2	209165661	209167077	circ_336	5	+	0	2	0	3
chr22	43442416	43447893	circ_337	2	+	0	2	0	0
chr8	13293585	13293698	circ_338	2	-	0	0	0	2
chr5	31437346	31451747	circ_339	4	-	0	1	0	3
chr17	43197540	43198739	circ_340	8	+	0	5	0	3
chr12	124130002	124137282	circ_341	11	+	0	4	2	5
chr4	140616351	140625350	circ_342	8	+	0	2	0	6
chr13	26898909	26928017	circ_343	16	+	0	4	1	11
chr16	14687158	14698083	circ_344	66	-	1	15	0	50
chr6	167435897	167447459	circ_345	24	+	0	12	3	9
chr17	64092369	64105112	circ_346	7	-	0	0	0	7
chr5	138737444	138737734	circ_347	7	+	0	1	2	4
chr5	108168471	108170629	circ_348	2	+	0	0	0	2
chr9	4823531	4833228	circ_349	3	+	0	0	0	3
chr3	141900303	141906621	circ_350	2	+	0	0	1	1
chr16	71803526	71805155	circ_351	2	-	0	0	0	2
chr3	37132958	37136399	circ_352	2	-	0	0	0	2
chr8	142160933	142161936	circ_353	4	+	0	2	0	2
chr1	223985917	223986379	circ_354	4	-	1	1	0	2
chr5	134010305	134018172	circ_355	6	+	0	3	0	3
chr18	12951854	12955608	circ_356	2	+	0	0	0	2
chr10	96207392	96234540	circ_357	28	-	0	10	1	17
chr4	88952237	88964609	circ_358	3	+	0	0	0	3
chr3	190321917	190326970	circ_359	10	+	1	7	0	2
chr15	68467975	68468992	circ_360	5	-	0	4	0	1
chr20	26293357	26305759	circ_361	3	+	0	0	0	3
chr16	72234299	72270710	circ_362	2	+	0	2	0	0
chr9	117800540	117827198	circ_363	5	+	0	4	0	1
chr3	179481790	179483636	circ_364	55	+	1	21	1	32
chr3	127413818	127414033	circ_365	54	-	1	6	3	44
chr4	170057469	170057771	circ_366	6	-	1	3	0	2
chr9	37899826	37915516	circ_367	2	-	0	2	0	0
chr1	47767233	47776034	circ_368	7	-	0	3	1	3
chr3	100560842	100567719	circ_369	9	-	0	2	2	5
chr4	86293830	86295722	circ_370	2	+	0	0	0	2
chr1	231672959	231678357	circ_371	104	+	1	17	2	84
chr3	44067261	44075634	circ_372	2	+	0	0	0	2
chr19	17308601	17311638	circ_373	16	+	1	7	0	8
chr2	201784945	201802689	circ_374	3	-	1	1	1	0
chr5	77928087	77930577	circ_375	3	-	0	0	0	3
chr14	25443871	25446449	circ_376	21	-	0	1	1	19
chr19	17166671	17170902	circ_377	7	-	0	3	1	3
chr16	30052316	30057708	circ_378	2	+	0	0	0	2
chr1	53322670	53333449	circ_379	3	-	0	0	2	1
chr2	32157136	32181667	circ_380	2	+	0	2	0	0
chr8	26439485	26441499	circ_381	39	+	1	3	1	34
chr17	60650576	60654136	circ_382	2	+	0	1	0	1
chr5	37173857	37176088	circ_383	8	-	1	1	0	6
chr18	45391430	45396935	circ_384	37	-	1	16	1	19
chr16	30302524	30311248	circ_385	2	+	0	2	0	0
chr3	31617888	31621588	circ_386	96	-	2	51	7	36
chr4	87593518	87622954	circ_387	4	+	0	4	0	0
chr8	26248759	26265892	circ_388	26	-	2	10	1	13
chr14	102659800	102664184	circ_389	14	+	0	6	3	5
chr9	22046750	22051639	circ_390	2	+	0	0	0	2
chr12	120109300	120110269	circ_391	5	-	0	2	0	3
chr16	66642212	66643906	circ_392	38	+	3	7	0	28
chr22	38074383	38074661	circ_393	10	+	0	1	0	9
chr4	140263980	140270735	circ_394	4	+	0	2	0	2
chr21	34939463	34945761	circ_395	2	+	0	1	0	1
chr2	36691677	36726490	circ_396	6	+	0	4	0	2
chr9	137519012	137519179	circ_397	2	+	0	0	0	2
chr2	32418958	32434630	circ_398	3	-	0	2	0	1
chr18	54398614	54426184	circ_399	7	-	0	4	0	3
chr20	50286536	50292747	circ_400	6	+	0	1	0	5
chr16	9014216	9024254	circ_401	10	-	0	4	1	5
chr8	11708375	11710988	circ_402	2	+	0	2	0	0
chr1	19683129	19712120	circ_403	2	-	0	2	0	0
chr8	30332295	30336893	circ_404	119	-	2	4	4	109
chr1	15953164	15960060	circ_405	2	+	1	1	0	0
chr7	138552721	138556108	circ_406	4	+	0	4	0	0
chr5	52365939	52368525	circ_407	6	+	0	2	0	4
chr10	103567487	103573363	circ_408	3	-	0	3	0	0
chr12	27183667	27199165	circ_409	3	+	0	1	0	2
chrX	44820529	44896934	circ_410	2	+	0	0	0	2
chr14	81223236	81244390	circ_411	2	+	0	2	0	0
chr1	247471777	247473758	circ_412	8	-	0	2	0	6
chr15	28538034	28544662	circ_413	6	-	1	4	1	0
chr2	233075036	233114056	circ_414	2	-	0	2	0	0
chr2	86386659	86393767	circ_415	6	-	1	1	0	4
chr12	46325289	46345510	circ_416	2	-	0	1	0	1
chr6	149691045	149691235	circ_417	3	+	0	0	0	3
chr5	52145199	52183797	circ_418	2	+	0	2	0	0
chr16	66562897	66570920	circ_419	4	+	0	1	0	3
chr13	35615070	35644989	circ_420	6	+	0	4	0	2
chr10	112349363	112352981	circ_421	2	+	0	1	0	1
chr3	31638290	31641951	circ_422	3	-	0	1	0	2
chr8	70602321	70602520	circ_423	2	-	0	2	0	0
chr5	72370569	72374139	circ_424	3	-	0	0	0	3
chr15	59191668	59191908	circ_425	2	-	0	0	2	0
chr14	62187100	62188541	circ_426	25	+	4	10	1	10
chr21	38480692	38498443	circ_427	21	-	0	9	1	11
chr10	13712406	13717044	circ_428	2	-	0	0	0	2
chr13	100953714	100962162	circ_429	48	-	0	14	1	33
chr6	74432012	74440297	circ_430	2	+	0	1	0	1
chr9	77742485	77755848	circ_431	3	-	0	1	1	1
chr5	170305101	170308900	circ_432	20	-	0	2	0	18
chr17	46189393	46190763	circ_433	118	-	3	26	3	86
chr2	172325398	172325966	circ_434	22	+	0	4	0	18
chr1	16528277	16529069	circ_435	83	-	0	19	0	64
chr2	215645284	215661841	circ_436	11	-	7	1	3	0
chr14	23310700	23313079	circ_437	3	+	1	0	0	2
chr9	131648294	131654437	circ_438	2	-	0	0	0	2
chr7	99621042	99621930	circ_439	833	+	17	290	34	492
chr9	97552177	97563284	circ_440	4	-	0	4	0	0
chr4	77916934	77926949	circ_441	2	+	0	0	0	2
chr6	57188999	57190843	circ_442	4	-	0	1	0	3
chr17	63844755	63844875	circ_443	2	+	0	0	0	2
chr2	54119945	54120936	circ_444	11	-	0	5	0	6
chr17	73686751	73687615	circ_445	2	-	0	1	0	1
chr7	6226681	6230162	circ_446	3	-	0	2	0	1
chr8	98831368	98837381	circ_447	2	+	0	0	0	2
chrX	122771894	122779226	circ_448	2	+	0	1	0	1
chr19	12734514	12735524	circ_449	35	+	0	7	0	28
chrX	40572166	40574472	circ_450	6	-	0	4	2	0
chr3	36524484	36527741	circ_451	9	-	0	4	0	5
chr18	29691717	29691882	circ_452	4	+	0	0	0	4
chr1	224599129	224612356	circ_453	3	-	0	2	0	1
chr4	88973143	88987031	circ_454	5	-	0	2	1	2
chr6	44104086	44107496	circ_455	2	+	0	1	0	1
chr10	103916776	103917312	circ_456	2	-	0	1	0	1
chr7	98497045	98501140	circ_457	6	+	0	2	0	4
chr15	65782527	65793117	circ_458	2	+	0	1	1	0
chr8	131352219	131354856	circ_459	2	+	0	1	0	1
chr15	41961026	41962156	circ_460	80	+	17	48	8	7
chr2	157560205	157560329	circ_461	2	-	0	0	0	2
chr11	118422501	118430579	circ_462	26	-	0	14	3	9
chr17	65941525	65944422	circ_463	7	-	2	3	0	2
chr2	10927407	10933328	circ_464	3	+	0	1	0	2
chr22	39799833	39800137	circ_465	3	+	0	2	0	1
chr4	3184081	3190820	circ_466	4	+	0	3	0	1
chr9	37781983	37784060	circ_467	4	-	0	0	0	4
chr20	35431529	35433137	circ_468	2	+	0	2	0	0
chr13	20235838	20244503	circ_469	14	+	0	6	0	8
chr19	50902105	50902741	circ_470	25	+	0	7	1	17
chr14	39565102	39565343	circ_471	6	-	0	2	0	4
chr9	37768073	37776402	circ_472	4	-	0	0	0	4
chr1	203691606	203693116	circ_473	6	-	0	2	0	4
chr6	16753464	16761678	circ_474	3	-	0	0	0	3
chr14	64908772	64920579	circ_475	5	+	0	3	0	2
chr14	73614503	73614802	circ_476	261	+	4	38	5	214
chr16	69481053	69493024	circ_477	2	-	0	1	0	1
chr4	47886363	47896319	circ_478	3	-	0	1	2	0
chr12	19646734	19646920	circ_479	4	-	0	0	0	4
chr5	95084037	95119667	circ_480	7	+	3	1	3	0
chr5	162898191	162898469	circ_481	6	-	0	3	0	3
chrX	10031485	10066619	circ_482	95	+	4	42	5	44
chr1	77509889	77534528	circ_483	4	+	0	4	0	0
chr17	73787841	73789612	circ_484	3	+	0	3	0	0
chr14	102792322	102805560	circ_485	3	+	1	2	0	0
chr2	197135917	197172809	circ_486	25	-	0	11	0	14
chr7	151983385	152012423	circ_487	2	-	0	0	1	1
chr18	61018121	61030101	circ_488	17	-	0	6	0	11
chr11	114316701	114352071	circ_489	4	-	0	2	0	2
chr1	173371398	173411236	circ_490	2	+	0	0	0	2
chr3	132322073	132350323	circ_491	10	-	0	6	2	2
chr12	49089782	49091966	circ_492	2	-	0	0	0	2
chr20	30954187	30989835	circ_493	17	-	2	6	0	9
chr22	50827463	50832564	circ_494	5	-	0	3	0	2
chr4	57325538	57325784	circ_495	2	+	0	0	0	2
chr4	166215511	166220808	circ_496	2	+	0	0	0	2
chr5	137627659	137664218	circ_497	2	+	0	1	0	1
chr12	123825535	123830117	circ_498	2	-	0	1	0	1
chr1	93580245	93581175	circ_499	6	-	0	4	0	2
chr1	168541479	168541601	circ_500	2	+	0	0	0	2
chr19	48653020	48654593	circ_501	3	-	0	1	0	2
chr18	9195549	9221997	circ_502	13	+	3	3	2	5
chr10	518379	566295	circ_503	8	+	0	4	0	4
chr3	126189738	126191148	circ_504	7	-	0	3	0	4
chr10	71873901	71883853	circ_505	3	-	0	3	0	0
chr17	66431761	66449133	circ_506	2	-	0	2	0	0
chr10	27009064	27013052	circ_507	3	-	0	0	0	3
chr13	99109422	99118815	circ_508	9	-	0	5	0	4
chr2	20478153	20478580	circ_509	5	+	0	1	2	2
chr11	125513687	125526230	circ_510	2	-	1	1	0	0
chr3	12558110	12560696	circ_511	43	-	0	8	3	32
chr11	10828459	10828801	circ_512	3	+	0	3	0	0
chr15	91181678	91184431	circ_513	17	+	0	8	0	9
chr6	110048312	110064975	circ_514	6	-	0	3	0	3
chr1	23397718	23398690	circ_515	17	+	0	3	0	14
chr7	38462021	38516569	circ_516	2	+	1	1	0	0
chr22	29746024	29747814	circ_517	5	+	0	1	0	4
chr14	50053515	50329390	circ_518	2	+	0	2	0	0
chr7	101559395	101713697	circ_519	2	+	0	0	0	2
chr1	35917229	35920086	circ_520	2	+	0	0	0	2
chr15	96734581	96815027	circ_521	2	-	0	2	0	0
chr5	125896775	125906551	circ_522	2	-	0	0	0	2
chr1	193119434	193121574	circ_523	2	-	0	0	0	2
chr3	119222379	119236162	circ_524	49	+	0	7	2	40
chr9	123210173	123222945	circ_525	2	-	0	0	0	2
chr9	118949433	118950495	circ_526	9	+	1	3	0	5
chr13	114154273	114164739	circ_527	2	+	0	0	0	2
chr3	172013153	172028671	circ_528	14	-	0	7	0	7
chr15	42961356	42968173	circ_529	2	-	0	1	1	0
chr13	41096690	41134997	circ_530	2	-	0	2	0	0
chr17	76396816	76397138	circ_531	37	+	1	3	1	32
chr19	18649278	18650180	circ_532	2	+	0	0	0	2
chr9	131565529	131566398	circ_533	10	+	0	5	0	5
chr10	35302627	35320547	circ_534	2	-	0	2	0	0
chr3	141272699	141278837	circ_535	23	+	0	3	0	20
chr3	196857398	196876667	circ_536	2	-	0	1	1	0
chr1	227381487	227400920	circ_537	14	+	0	7	1	6
chr14	103964839	103966537	circ_538	2	+	0	2	0	0
chr9	77769840	77783182	circ_539	3	+	0	2	0	1
chr2	232072840	232081506	circ_540	2	-	0	1	0	1
chr2	43712373	43755127	circ_541	5	+	0	3	0	2
chr12	23887618	24048958	circ_542	2	-	0	0	0	2
chr7	72301331	72302378	circ_543	7	-	0	3	0	4
chr19	10279006	10288043	circ_544	4	-	0	2	0	2
chr12	31595709	31605410	circ_545	4	+	0	4	0	0
chr8	30553897	30560757	circ_546	7	-	0	2	0	5
chr8	38147993	38153470	circ_547	3	+	0	0	0	3
chr1	205072985	205074296	circ_548	13	-	0	4	4	5
chr15	70979879	70991999	circ_549	23	-	0	7	0	16
chr12	120992521	120998689	circ_550	2	+	0	0	0	2
chr5	178987026	179004137	circ_551	4	+	0	1	0	3
chr13	100982815	101020828	circ_552	13	-	0	3	0	10
chr4	122737603	122737898	circ_553	2	-	0	2	0	0
chr5	86674213	86685344	circ_554	3	+	0	0	0	3
chrY	249339	258428	circ_555	76	-	1	19	2	54
chr16	74716549	74719481	circ_556	6	-	0	2	0	4
chr11	18010144	18029623	circ_557	12	-	0	3	0	9
chr8	37990972	37993284	circ_558	8	+	0	1	0	7
chr3	71096093	71102924	circ_559	4	+	0	0	0	4
chr19	45783632	45783992	circ_560	19	+	0	8	0	11
chr3	37162983	37190529	circ_561	9	+	0	2	2	5
chr6	118769567	118771033	circ_562	45	-	0	3	0	42
chr13	111806252	111885640	circ_563	2	+	0	1	0	1
chr1	150300016	150305670	circ_564	2	-	0	1	0	1
chr10	31661947	31676727	circ_565	249	+	5	71	8	165
chr6	130484044	130484270	circ_566	2	+	0	0	0	2
chr4	187549308	187560937	circ_567	7	+	1	5	0	1
chr19	11657490	11657784	circ_568	2	+	0	0	0	2
chr16	67070542	67116242	circ_569	20	+	0	6	3	11
chr17	33310021	33310571	circ_570	17	+	1	7	1	8
chr22	30209419	30218453	circ_571	2	-	0	0	0	2
chr17	35641739	35646430	circ_572	3	-	0	3	0	0
chr5	65000106	65004385	circ_573	8	-	0	3	0	5
chr5	144817635	144820635	circ_574	10	-	0	2	0	8
chr6	155411423	155451551	circ_575	3	+	0	3	0	0
chr2	219394679	219399429	circ_576	4	-	0	0	0	4
chrX	102139071	102160665	circ_577	4	+	1	3	0	0
chr18	66364463	66369027	circ_578	6	+	0	1	3	2
chr1	22165318	22166510	circ_579	6	-	0	1	0	5
chr5	71654030	71655524	circ_580	2	+	0	2	0	0
chr3	61608645	61609229	circ_581	7	+	0	0	0	7
chr7	6774936	6777567	circ_582	7	+	0	3	0	4
chr6	77860918	77969494	circ_583	2	-	0	1	0	1
chr7	5680785	5692141	circ_584	34	+	0	14	0	20
chr5	170610203	170632616	circ_585	29	+	0	14	2	13
chr13	41890982	41897326	circ_586	2	-	0	2	0	0
chr12	121711859	121712388	circ_587	7	-	0	1	0	6
chr11	74570203	74574066	circ_588	31	-	0	10	0	21
chr5	138979957	138980530	circ_589	2	+	0	0	0	2
chr10	101654703	101659823	circ_590	3	+	0	0	0	3
chr2	99919356	99921208	circ_591	6	-	0	0	0	6
chr3	17051166	17056403	circ_592	16	-	1	6	9	0
chr2	61295984	61298927	circ_593	4	-	0	2	0	2
chr12	2614008	2622150	circ_594	19	-	0	3	0	16
chr15	49517402	49600974	circ_595	2	+	0	2	0	0
chr7	47436397	47568745	circ_596	2	+	0	0	0	2
chr16	68155890	68160513	circ_597	303	+	7	153	21	122
chr4	68514786	68527973	circ_598	2	-	0	0	0	2
chr15	74771401	74783923	circ_599	2	-	0	2	0	0
chr6	89600214	89650895	circ_600	2	-	0	1	0	1
chr10	12136072	12162266	circ_601	12	+	0	5	1	6
chr3	129599152	129599405	circ_602	42	-	0	1	0	41
chr9	13247634	13259046	circ_603	2	-	0	2	0	0
chr10	88811340	88819998	circ_604	2	+	0	1	0	1
chr4	154212884	154217188	circ_605	2	+	0	1	0	1
chr2	9616116	9624679	circ_606	5	+	0	3	0	2
chr1	224553581	224567357	circ_607	3	+	0	2	0	1
chr10	105621914	105622102	circ_608	2	-	0	0	0	2
chr16	19619500	19639127	circ_609	2	+	0	0	0	2
chr13	24164289	24190184	circ_610	9	+	1	2	0	6
chr9	71679854	71687746	circ_611	2	+	0	2	0	0
chr4	129809834	129867307	circ_612	4	+	0	3	0	1
chr1	165649724	165664634	circ_613	8	+	0	6	0	2
chr1	171514618	171514826	circ_614	2	-	0	0	0	2
chr10	60549442	60580228	circ_615	3	-	0	2	0	1
chr3	9495423	9506356	circ_616	29	+	0	9	4	16
chr8	142190846	142195377	circ_617	2	+	0	0	0	2
chr14	76620697	76662315	circ_618	2	+	0	1	0	1
chr8	135820747	135834646	circ_619	2	-	0	0	0	2
chr17	3553458	3553774	circ_620	3	+	0	2	1	0
chr12	51504660	51511530	circ_621	3	-	0	0	0	3
chr19	14038706	14039001	circ_622	7	+	0	1	0	6
chr4	34981270	35006743	circ_623	3	-	0	0	0	3
chr9	115060112	115083805	circ_624	8	-	0	1	1	6
chr4	120188475	120190992	circ_625	2	+	0	2	0	0
chr8	128864180	128903244	circ_626	3	-	0	3	0	0
chr14	76088422	76101356	circ_627	2	+	0	2	0	0
chr4	7787921	7802380	circ_628	11	+	0	4	0	7
chr1	19570108	19570509	circ_629	4	-	0	0	0	4
chrX	108921217	108921644	circ_630	3	+	0	0	0	3
chr8	87381168	87393858	circ_631	3	+	0	2	0	1
chr3	122081815	122084313	circ_632	8	-	0	1	1	6
chr2	240944627	240961757	circ_633	3	-	0	2	1	0
chr17	63685247	63746842	circ_634	2	-	0	1	0	1
chr9	114135450	114147722	circ_635	2	-	0	1	0	1
chr16	74694830	74695349	circ_636	23	-	0	4	1	18
chr1	202729543	202736188	circ_637	3	-	0	1	0	2
chr1	46206573	46207004	circ_638	2	+	0	2	0	0
chr2	39515262	39517475	circ_639	3	+	1	2	0	0
chr6	88224146	88226598	circ_640	5	+	0	2	0	3
chr1	71304482	71376234	circ_641	11	+	0	4	0	7
chr2	113405230	113410375	circ_642	5	+	0	2	0	3
chr6	155108995	155114110	circ_643	13	+	1	3	0	9
chr18	23612363	23658124	circ_644	5	+	0	2	0	3
chr11	9850903	9871765	circ_645	3	-	0	0	3	0
chr7	140269445	140285510	circ_646	2	+	0	0	0	2
chr20	50255882	50307358	circ_647	10	-	1	7	0	2
chr2	230312032	230411808	circ_648	3	+	0	0	0	3
chr2	10059170	10059949	circ_649	5	+	0	1	2	2
chr3	155560221	155562865	circ_650	2	-	0	1	0	1
chr17	60657472	60679541	circ_651	3	+	0	3	0	0
chr8	91566579	91574568	circ_652	2	-	0	1	0	1
chr9	4117768	4191833	circ_653	2	-	0	2	0	0
chr15	65790202	65799693	circ_654	2	-	0	2	0	0
chr20	17936009	17937681	circ_655	116	+	1	3	5	107
chr17	64782985	64785097	circ_656	4	+	0	0	0	4
chr9	131271155	131289804	circ_657	2	+	0	1	0	1
chr8	22478732	22502316	circ_658	2	+	1	1	0	0
chr5	148629378	148632400	circ_659	10	+	0	1	0	9
chr22	30077428	30079053	circ_660	2	-	0	2	0	0
chr9	34286615	34297112	circ_661	11	-	0	4	0	7
chr1	53675687	53676991	circ_662	2	+	0	1	0	1
chr10	134459372	134464009	circ_663	3	-	0	0	0	3
chr12	121877660	121879036	circ_664	2	+	0	2	0	0
chr4	54280782	54294350	circ_665	100	+	6	34	1	59
chr3	195398003	195399550	circ_666	3	-	0	1	0	2
chr21	47152589	47175366	circ_667	14	+	0	4	0	10
chr2	224749365	224763787	circ_668	13	-	0	4	0	9
chr15	71124522	71128844	circ_669	2	-	1	1	0	0
chr15	52213693	52221684	circ_670	2	+	0	0	0	2
chr19	54025110	54080107	circ_671	12	+	0	4	0	8
chr14	32256986	32267815	circ_672	2	-	0	0	0	2
chr3	141620978	141626116	circ_673	5	-	1	2	0	2
chr16	68191772	68200918	circ_674	5	+	0	1	0	4
chr13	50034243	50042096	circ_675	6	-	0	1	0	5
chr12	60127484	60129769	circ_676	2	+	0	0	0	2
chr9	113772456	113773970	circ_677	2	+	0	1	0	1
chr12	90004198	90005149	circ_678	2	+	0	2	0	0
chrX	109507717	109522502	circ_679	3	-	0	0	0	3
chr12	125453080	125453514	circ_680	3	+	0	0	0	3
chr14	50667671	50671127	circ_681	3	-	0	1	0	2
chr20	21321359	21327188	circ_682	31	+	1	8	0	22
chr10	126799559	126827555	circ_683	2	-	0	2	0	0
chr5	31431683	31451747	circ_684	5	+	0	4	0	1
chr1	160206925	160213824	circ_685	5	-	0	4	0	1
chr7	138738197	138740041	circ_686	6	-	0	2	0	4
chr22	46088876	46136418	circ_687	6	+	0	4	0	2
chr17	40855758	40858203	circ_688	2	-	0	1	0	1
chr8	30557598	30567419	circ_689	2	+	0	2	0	0
chr6	82933785	82941559	circ_690	44	-	0	17	0	27
chr15	90143816	90161441	circ_691	2	+	0	0	0	2
chr13	77738589	77748624	circ_692	2	-	0	0	0	2
chr5	134508190	134509862	circ_693	8	+	0	3	0	5
chrX	154317538	154319114	circ_694	2	+	0	1	0	1
chr16	167300	180590	circ_695	3	+	0	1	0	2
chr12	28457559	28460682	circ_696	9	+	1	3	2	3
chr14	39620950	39627606	circ_697	2	+	0	1	0	1
chr3	195041430	195057705	circ_698	5	-	0	2	0	3
chr1	225965637	225977098	circ_699	8	+	0	7	0	1
chr12	24989445	24995158	circ_700	6	-	0	0	0	6
chr7	5256194	5256818	circ_701	25	+	0	6	1	18
chr14	101446914	101460244	circ_702	11	+	0	5	0	6
chr19	40761065	40771258	circ_703	44	-	0	8	3	33
chr1	65339053	65352024	circ_704	2	+	0	1	0	1
chr19	15338582	15338911	circ_705	2	+	1	1	0	0
chr1	22007301	22021714	circ_706	6	-	0	2	1	3
chr1	150807014	150808969	circ_707	2	+	0	2	0	0
chr2	36605500	36669878	circ_708	41	+	1	15	3	22
chr2	112101638	112125152	circ_709	2	+	0	1	0	1
chr4	184603885	184606556	circ_710	2	-	0	1	0	1
chr9	130947826	130948055	circ_711	3	-	0	1	0	2
chr3	196050615	196054462	circ_712	2	+	0	0	0	2
chr10	93751876	93757508	circ_713	3	-	0	1	1	1
chr14	74340726	74341379	circ_714	4	+	0	1	0	3
chr8	143740234	143748519	circ_715	2	-	0	0	0	2
chr11	19840721	19841669	circ_716	2	+	0	1	0	1
chr6	73385260	73386938	circ_717	2	-	0	0	0	2
chr9	114994379	114997177	circ_718	2	-	0	0	0	2
chr11	17167215	17167489	circ_719	8	-	1	5	0	2
chr9	138773479	138780119	circ_720	9	+	0	4	0	5
chr4	169141806	169158946	circ_721	3	-	1	1	0	1
chr7	17908030	17937069	circ_722	27	-	0	13	1	13
chr8	30557598	30565658	circ_723	6	-	0	1	0	5
chr4	1919868	1936989	circ_724	5	-	0	3	0	2
chr7	102939015	102944937	circ_725	2	-	0	0	0	2
chr11	68560783	68580044	circ_726	5	-	0	3	0	2
chr19	55502464	55502585	circ_727	2	-	0	0	0	2
chr1	89250322	89251896	circ_728	3	-	0	1	0	2
chr13	20412840	20426330	circ_729	2	+	0	2	0	0
chr7	77210744	77212967	circ_730	98	+	0	15	6	77
chr11	33731452	33744009	circ_731	2	+	0	1	0	1
chr3	37170554	37196147	circ_732	9	-	0	4	0	5
chr5	10390444	10391843	circ_733	5	-	0	1	0	4
chr22	30366965	30387659	circ_734	2	-	0	2	0	0
chr1	153598796	153604716	circ_735	4	+	0	2	0	2
chr14	64465632	64489581	circ_736	3	-	1	0	2	0
chr1	48913066	48918803	circ_737	2	-	0	2	0	0
chr10	47194179	47210555	circ_738	3	-	0	0	0	3
chr2	218745621	218765235	circ_739	10	+	0	3	0	7
chr21	9827147	9827361	circ_740	2	+	0	0	0	2
chr1	66713143	66731770	circ_741	10	+	0	2	1	7
chr5	149900530	149921190	circ_742	3	-	0	0	0	3
chr13	111857636	111896641	circ_743	6	+	1	2	1	2
chr7	73752778	73774608	circ_744	2	-	0	0	1	1
chr11	82888756	82894115	circ_745	2	-	0	2	0	0
chr1	71250869	71256727	circ_746	4	-	0	1	0	3
chr4	24564043	24572470	circ_747	5	+	0	1	2	2
chr12	48531504	48535849	circ_748	3	+	0	1	0	2
chr18	34297795	34298678	circ_749	2	+	0	0	0	2
chr2	211421443	211447433	circ_750	6	-	0	4	1	1
chr14	31775938	31777226	circ_751	4	+	0	0	0	4
chr10	1139392	1142186	circ_752	2	-	0	1	0	1
chr18	19116003	19148055	circ_753	3	-	0	1	1	1
chr6	34256517	34263462	circ_754	3	+	0	2	0	1
chr3	23107324	23107419	circ_755	2	+	0	0	0	2
chr3	47680215	47719801	circ_756	2	-	0	1	0	1
chr19	12253456	12258617	circ_757	2	+	0	2	0	0
chr1	28784343	28785769	circ_758	3	-	0	1	0	2
chr21	38792601	38794954	circ_759	2	+	0	1	0	1
chr9	14672828	14680160	circ_760	2	+	0	2	0	0
chr13	100982815	101077985	circ_761	6	-	0	1	0	5
chr6	18212719	18218116	circ_762	2	-	0	0	0	2
chr11	31429003	31429877	circ_763	4	-	0	1	0	3
chr15	52433337	52442122	circ_764	10	-	0	2	0	8
chr12	124853894	124853981	circ_765	2	+	0	2	0	0
chr3	150280329	150281401	circ_766	4	-	0	2	1	1
chr20	49595075	49595230	circ_767	2	-	0	0	0	2
chr8	130915558	130934594	circ_768	2	+	0	1	0	1
chr5	131013396	131044965	circ_769	23	-	3	8	1	11
chr14	20811343	20811461	circ_770	2	-	0	2	0	0
chrX	10031485	10035530	circ_771	17	-	1	8	1	7
chr9	33953283	33960876	circ_772	9	+	0	1	0	8
chr2	97399256	97402954	circ_773	2	+	0	0	0	2
chr2	151343782	151343969	circ_774	2	-	0	0	0	2
chr1	231090079	231097049	circ_775	57	-	2	14	2	39
chr5	14293121	14359640	circ_776	2	+	0	1	0	1
chr6	108202353	108204350	circ_777	10	-	2	1	2	5
chr17	4027201	4037777	circ_778	3	-	0	0	0	3
chr1	59805630	59978111	circ_779	2	+	0	0	0	2
chr11	111622883	111626174	circ_780	3	+	0	3	0	0
chr10	3201106	3202522	circ_781	16	+	0	8	0	8
chr12	120587410	120587847	circ_782	3	-	0	1	0	2
chr15	51039692	51041943	circ_783	8	+	0	1	2	5
chr8	56863018	56882352	circ_784	3	-	0	1	1	1
chr19	49477527	49477596	circ_785	2	+	2	0	0	0
chr5	94005856	94006713	circ_786	2	-	0	2	0	0
chr10	60347975	60349852	circ_787	2	+	0	2	0	0
chr6	35378764	35384560	circ_788	2	-	0	0	0	2
chr13	101320833	101322823	circ_789	7	-	0	2	0	5
chr19	50037450	50040462	circ_790	2	-	0	1	0	1
chr4	25848916	25849486	circ_791	3	-	0	1	0	2
chr9	4823548	4827033	circ_792	100	+	1	9	3	87
chr14	94985968	94986162	circ_793	3	-	0	0	0	3
chr19	8604616	8604944	circ_794	38	+	0	10	2	26
chr12	12672796	12674397	circ_795	17	-	0	5	1	11
chr5	138614016	138614818	circ_796	176	-	1	26	7	142
chr17	4200012	4207040	circ_797	6	-	0	1	0	5
chr4	123200930	123210347	circ_798	2	-	0	0	2	0
chr13	41523942	41525572	circ_799	5	-	0	1	0	4
chrX	54142978	54186049	circ_800	2	-	0	0	0	2
chr5	134118635	134121276	circ_801	2	+	0	1	0	1
chr17	45668083	45677105	circ_802	7	+	0	2	0	5
chr16	4774751	4777178	circ_803	5	+	0	2	2	1
chr16	27351507	27353580	circ_804	5	-	0	1	0	4
chr18	34081895	34092506	circ_805	4	-	0	2	0	2
chr19	3638882	3641807	circ_806	3	+	0	0	0	3
chr2	114151318	114151763	circ_807	2	-	0	1	0	1
chr20	19560644	19566188	circ_808	16	+	0	5	0	11
chr1	28165210	28169841	circ_809	4	+	0	1	0	3
chr2	203142673	203147195	circ_810	3	+	0	3	0	0
chr13	46050336	46057490	circ_811	2	+	0	0	0	2
chr3	162776259	162776395	circ_812	2	+	0	0	0	2
chr12	118480646	118481182	circ_813	19	-	2	2	0	15
chr20	34430495	34430666	circ_814	2	-	0	0	0	2
chr8	25224386	25227157	circ_815	25	-	0	9	4	12
chr2	175243651	175245443	circ_816	5	-	0	5	0	0
chr14	104141889	104145882	circ_817	4	+	0	2	0	2
chr9	16727795	16727995	circ_818	8	-	0	0	0	8
chr12	120260624	120272032	circ_819	17	+	0	4	0	13
chr14	92185762	92268765	circ_820	2	+	0	2	0	0
chr11	77690042	77692622	circ_821	7	-	0	0	0	7
chr15	79669129	79675448	circ_822	3	+	0	1	0	2
chr1	21586764	21599404	circ_823	5	-	0	3	0	2
chr5	68590620	68607031	circ_824	2	+	0	1	0	1
chr5	137750821	137754921	circ_825	3	+	0	0	0	3
chr2	160035067	160035674	circ_826	2	+	0	1	1	0
chr18	46690055	46906128	circ_827	2	+	1	1	0	0
chr13	99061592	99076904	circ_828	15	+	2	5	1	7
chr10	5768848	5777509	circ_829	2	-	1	1	0	0
chr15	64710740	64717830	circ_830	43	+	0	8	0	35
chr2	61575005	61577828	circ_831	3	-	1	2	0	0
chr8	141799573	141931231	circ_832	7	-	1	4	1	1
chr7	73114708	73115261	circ_833	60	-	2	19	1	38
chr22	24622599	24627498	circ_834	2	+	0	2	0	0
chr3	41746583	41977402	circ_835	2	-	1	1	0	0
chr9	125033143	125033354	circ_836	5	+	0	0	2	3
chr3	101374948	101391057	circ_837	3	-	1	1	1	0
chr19	5616143	5616497	circ_838	9	+	0	2	0	7
chr3	100238306	100287811	circ_839	2	-	1	1	0	0
chr16	12293458	12371893	circ_840	7	+	0	2	0	5
chr9	125639750	125659855	circ_841	5	-	1	4	0	0
chr1	19510305	19519034	circ_842	4	-	0	4	0	0
chr8	56723440	56725677	circ_843	2	-	0	1	0	1
chr13	52992127	53001354	circ_844	15	-	2	5	0	8
chr7	2418875	2419002	circ_845	3	-	0	0	0	3
chrY	2276786	2293345	circ_846	24	-	0	3	0	21
chr4	16754030	16900052	circ_847	8	-	0	5	0	3
chr11	102667745	102668231	circ_848	2	+	1	1	0	0
chr14	103434590	103436598	circ_849	6	-	2	4	0	0
chr9	129102787	129246311	circ_850	2	-	0	1	1	0
chr6	31616454	31617404	circ_851	14	-	2	5	0	7
chr14	74756186	74757202	circ_852	11	-	1	1	0	9
chr1	179081444	179086651	circ_853	5	-	0	0	0	5
chr17	25630393	25630661	circ_854	3	+	0	0	0	3
chr14	20811306	20811436	circ_855	898	+	26	66	51	755
chr12	2224390	2229596	circ_856	94	-	0	31	4	59
chr16	58200607	58201110	circ_857	5	+	0	2	0	3
chr13	45578440	45594563	circ_858	3	+	0	2	1	0
chr9	136699394	136726554	circ_859	2	+	0	0	0	2
chr4	39466666	39466962	circ_860	3	+	0	1	0	2
chr8	19214714	19231171	circ_861	2	+	0	2	0	0
chr1	222889026	222895856	circ_862	5	-	1	2	0	2
chr7	91621472	91632549	circ_863	2	+	1	0	1	0
chr4	57871412	57873168	circ_864	2	+	0	2	0	0
chr7	129662159	129664346	circ_865	2	-	0	1	0	1
chr6	42583740	42600642	circ_866	2	+	0	1	0	1
chr21	40636386	40646398	circ_867	3	+	0	2	0	1
chr19	23316882	23321357	circ_868	13	-	0	1	0	12
chr7	110840604	110856323	circ_869	2	-	0	1	0	1
chr9	111795587	111870850	circ_870	3	+	1	1	1	0
chr6	135639657	135679325	circ_871	2	-	0	1	0	1
chr9	34089410	34093446	circ_872	2	-	0	0	0	2
chr9	99277931	99327765	circ_873	4	-	1	2	1	0
chr11	10215132	10215534	circ_874	3	+	0	3	0	0
chr17	42293022	42294072	circ_875	3	+	0	2	0	1
chr8	9437669	9437893	circ_876	6	-	0	0	0	6
chr14	104094741	104094861	circ_877	2	-	0	0	2	0
chr6	28116094	28120877	circ_878	2	+	0	2	0	0
chr18	2722517	2729407	circ_879	2	+	0	1	0	1
chr19	38708100	38708516	circ_880	2	+	0	0	0	2
chr12	78392117	78452895	circ_881	2	-	0	0	1	1
chr3	122168421	122186276	circ_882	5	-	0	5	0	0
chr6	7176033	7177006	circ_883	2	+	0	0	0	2
chr10	1123847	1124498	circ_884	4	-	0	3	0	1
chr1	173593926	173596298	circ_885	2	+	0	0	0	2
chr1	52698843	52705267	circ_886	2	+	0	2	0	0
chr8	62550506	62557191	circ_887	3	+	0	0	0	3
chr12	120198743	120204986	circ_888	12	-	1	4	0	7
chr3	182775099	182789145	circ_889	5	-	0	2	1	2
chr6	629835	637861	circ_890	22	+	0	8	0	14
chr1	176317532	176432554	circ_891	2	-	0	2	0	0
chr6	16753464	16777204	circ_892	44	-	11	4	19	10
chr11	102076624	102094483	circ_893	17	+	1	6	1	9
chr19	46020921	46024664	circ_894	11	+	0	2	0	9
chr6	138817356	138996181	circ_895	6	+	2	3	0	1
chr8	54574839	54574967	circ_896	2	+	0	0	0	2
chr10	79163620	79347629	circ_897	12	-	0	6	0	6
chr1	93770945	93791452	circ_898	9	+	0	6	2	1
chr10	11908530	11908782	circ_899	4	+	0	0	0	4
chr1	15953164	15970145	circ_900	5	+	0	5	0	0
chr2	74386218	74399879	circ_901	4	-	0	2	0	2
chr3	17549966	17560487	circ_902	6	-	0	0	0	6
chr1	8716032	8716500	circ_903	7	-	1	2	4	0
chr12	75874740	75875859	circ_904	4	-	0	2	0	2
chr3	37327505	37340862	circ_905	2	-	0	1	1	0
chr10	120832402	120833449	circ_906	18	-	2	5	1	10
chr5	64509865	64511314	circ_907	6	-	0	2	0	4
chr18	48422179	48434566	circ_908	6	+	0	5	0	1
chr5	133494146	133509713	circ_909	16	-	1	5	1	9
chr12	132575394	132576061	circ_910	2	+	0	1	0	1
chr2	224758951	224760347	circ_911	92	+	0	8	1	83
chr9	100190742	100194520	circ_912	4	+	0	1	0	3
chr17	44171926	44246971	circ_913	3	+	0	1	0	2
chr8	98698896	98701331	circ_914	4	+	0	4	0	0
chr1	114449618	114450813	circ_915	3	-	0	0	0	3
chr8	48866180	48869991	circ_916	3	-	1	2	0	0
chr14	31103153	31112611	circ_917	3	+	0	1	1	1
chr18	10539759	10550251	circ_918	2	+	1	1	0	0
chr1	235643370	235659618	circ_919	6	-	0	3	0	3
chr14	61262935	61285565	circ_920	7	+	1	3	3	0
chr20	3888573	3893281	circ_921	48	+	2	18	5	23
chr3	196874849	196875064	circ_922	2	+	0	0	0	2
chr13	37439674	37454012	circ_923	5	-	0	4	0	1
chr6	4854759	4892613	circ_924	3	+	0	3	0	0
chr2	183831944	183846104	circ_925	3	+	0	1	0	2
chr10	104117796	104119192	circ_926	7	+	0	2	1	4
chr3	179118909	179138715	circ_927	3	-	0	3	0	0
chr5	151166164	151175136	circ_928	2	+	0	2	0	0
chr11	64812222	64812272	circ_929	2	+	0	0	2	0
chr17	40456360	40458465	circ_930	2	+	0	1	0	1
chr2	232995329	233075115	circ_931	3	-	0	1	0	2
chr7	75168643	75171299	circ_932	2	-	0	0	0	2
chr11	108129713	108138069	circ_933	3	-	0	1	0	2
chr11	73620444	73630077	circ_934	11	-	2	2	0	7
chr11	122646927	122653930	circ_935	10	+	0	5	0	5
chr3	155611307	155633981	circ_936	4	+	1	2	1	0
chr1	16464348	16464925	circ_937	54	-	0	18	1	35
chr10	1139392	1151207	circ_938	9	-	0	5	0	4
chr1	5987709	6046292	circ_939	4	-	0	3	0	1
chr12	2613164	2622150	circ_940	15	+	0	6	0	9
chr11	120318583	120338017	circ_941	3	+	0	1	2	0
chr22	30050646	30064435	circ_942	3	-	0	1	0	2
chr6	170013655	170038756	circ_943	2	-	0	1	0	1
chr16	30724037	30724698	circ_944	2	+	0	0	0	2
chr13	60667762	60677054	circ_945	2	-	0	0	0	2
chr12	121768386	121769231	circ_946	4	-	0	0	0	4
chr13	46067482	46070447	circ_947	2	-	0	0	0	2
chr3	44826337	44828066	circ_948	4	+	0	1	1	2
chr16	4029117	4043511	circ_949	2	-	1	0	0	1
chr7	47436397	47467974	circ_950	2	-	0	2	0	0
chr19	33108495	33117733	circ_951	2	-	0	0	0	2
chr13	24796957	24798720	circ_952	108	+	3	38	5	62
chr10	81930556	81935911	circ_953	2	+	0	2	0	0
chr16	85321468	85391249	circ_954	7	+	0	2	0	5
chr3	47127685	47144913	circ_955	7	-	0	4	0	3
chr16	69905707	69922152	circ_956	3	+	0	1	0	2
chr3	114106912	114107952	circ_957	2	+	0	0	0	2
chr14	92559596	92563182	circ_958	20	-	1	10	0	9
chr9	113734353	113771481	circ_959	4	-	0	1	0	3
chr1	151395873	151414681	circ_960	2	+	0	1	0	1
chr7	120818797	120818937	circ_961	2	+	0	0	0	2
chr2	89028796	89037593	circ_962	3	+	0	1	0	2
chr12	95546587	95546769	circ_963	7	+	0	5	0	2
chr2	38536521	38546161	circ_964	4	+	0	3	1	0
chr15	78836532	78839040	circ_965	9	+	1	2	0	6
chr1	99753521	99806157	circ_966	2	+	0	2	0	0
chr11	120302480	120308091	circ_967	3	-	0	0	0	3
chr4	88986526	88987031	circ_968	3	+	0	1	1	1
chr10	70695762	70703013	circ_969	5	+	0	3	0	2
chr18	56598878	56599760	circ_970	3	+	0	0	1	2
chr10	95147554	95148911	circ_971	2	-	0	0	0	2
chr1	46027461	46032692	circ_972	2	-	0	1	0	1
chr22	32239081	32241223	circ_973	3	-	0	3	0	0
chr11	128932175	128997200	circ_974	3	+	0	1	0	2
chr9	111870761	111870850	circ_975	2	-	0	2	0	0
chr1	113196220	113209767	circ_976	21	+	0	9	0	12
chr19	2199883	2214595	circ_977	2	+	0	2	0	0
chr2	148653870	148657467	circ_978	202	-	3	103	4	92
chr17	29466680	29468405	circ_979	2	-	0	1	0	1
chr6	149691045	149700654	circ_980	5	+	1	3	1	0
chr3	122471438	122487729	circ_981	2	+	0	1	1	0
chr2	240156602	240158360	circ_982	2	+	0	1	0	1
chr1	89481500	89485894	circ_983	2	-	0	0	0	2
chr4	81791147	81795101	circ_984	2	+	0	0	0	2
chr1	12328763	12331181	circ_985	6	+	0	1	0	5
chr16	2093568	2096367	circ_986	4	-	0	2	0	2
chr5	139818088	139828890	circ_987	3	-	0	1	2	0
chr14	89878278	89878834	circ_988	11	-	0	5	0	6
chr5	174919098	174919270	circ_989	15	+	1	6	0	8
chr3	183435439	183439924	circ_990	3	-	0	1	1	1
chr1	154951204	154951304	circ_991	2	-	0	0	2	0
chr15	91519906	91525211	circ_992	2	-	1	1	0	0
chr22	32272143	32275738	circ_993	3	-	0	0	0	3
chr3	136287607	136310391	circ_994	2	-	0	2	0	0
chr22	18324588	18324783	circ_995	3	-	0	0	0	3
chr18	9775275	9815219	circ_996	48	+	1	16	1	30
chr3	41265512	41267352	circ_997	2	+	0	1	0	1
chr14	64908772	64916340	circ_998	5	+	0	1	0	4
chr1	233334685	233344435	circ_999	48	-	1	13	4	30
chr10	13169745	13178897	circ_1000	160	+	3	49	4	104
chr12	62918295	62919882	circ_1001	3	+	0	2	0	1
chr6	43533397	43535091	circ_1002	7	-	0	2	2	3
chr10	101689365	101691202	circ_1003	3	+	0	3	0	0
chr19	32843735	32851524	circ_1004	4	+	0	2	2	0
chr11	118360510	118363945	circ_1005	2	-	0	0	0	2
chr3	129177442	129183624	circ_1006	5	+	0	0	0	5
chrX	152014826	152027460	circ_1007	2	+	0	0	0	2
chr1	20082127	20113610	circ_1008	16	+	1	7	0	8
chr2	216177221	216184454	circ_1009	2	-	0	0	1	1
chrX	100375391	100387445	circ_1010	2	+	0	1	0	1
chr3	141497780	141497905	circ_1011	2	-	0	0	0	2
chr10	5932982	5969504	circ_1012	2	-	0	2	0	0
chr15	64404772	64420005	circ_1013	2	+	0	1	0	1
chr10	88849319	88852411	circ_1014	2	+	0	2	0	0
chr5	9318484	9337924	circ_1015	6	-	0	3	0	3
chr16	74683030	74686020	circ_1016	5	-	0	1	1	3
chr16	70177413	70182456	circ_1017	6	+	0	3	0	3
chr20	33934967	33971936	circ_1018	3	+	0	1	0	2
chr13	28750630	28752072	circ_1019	9	+	0	5	0	4
chr1	63917654	63920144	circ_1020	3	+	0	0	0	3
chr6	111975227	111976759	circ_1021	4	+	1	1	0	2
chr1	210194384	210194599	circ_1022	2	-	0	1	0	1
chr11	8816705	8824482	circ_1023	3	-	0	1	0	2
chr15	63068963	63076089	circ_1024	3	-	1	0	0	2
chr4	517248	527770	circ_1025	2	-	0	2	0	0
chr2	32800223	32819127	circ_1026	4	-	0	2	0	2
chr9	128556509	128559744	circ_1027	5	+	0	2	0	3
chr11	4123223	4133292	circ_1028	9	+	1	4	2	2
chr21	43332441	43342194	circ_1029	3	+	0	0	0	3
chr16	9012888	9024254	circ_1030	3	-	0	2	0	1
chr19	9448472	9449995	circ_1031	5	+	0	2	1	2
chr5	154251290	154252211	circ_1032	18	+	0	6	0	12
chr11	85195058	85195224	circ_1033	2	-	1	1	0	0
chr4	4650704	4651269	circ_1034	22	+	0	6	0	16
chr22	22024202	22029404	circ_1035	11	-	0	3	0	8
chr13	47224336	47243291	circ_1036	5	+	2	0	1	2
chr3	66448536	66502057	circ_1037	2	+	0	2	0	0
chrX	200834	208321	circ_1038	2	-	0	1	0	1
chr10	79253556	79259295	circ_1039	2	-	0	0	0	2
chr2	135093788	135119979	circ_1040	2	+	0	1	1	0
chrX	107838739	107846291	circ_1041	2	+	0	2	0	0
chr17	34147028	34149837	circ_1042	14	+	1	3	0	10
chrX	130020057	130021714	circ_1043	2	-	0	0	0	2
chr20	3845436	3846308	circ_1044	3	+	0	1	0	2
chr11	107219663	107224462	circ_1045	3	+	0	1	0	2
chr12	105321751	105322472	circ_1046	12	-	0	9	2	1
chr21	43334707	43342194	circ_1047	16	+	0	6	0	10
chr15	86064659	86077111	circ_1048	6	-	0	2	2	2
chr21	47544834	47545157	circ_1049	16	+	0	5	1	10
chr9	33468750	33469339	circ_1050	2	+	0	2	0	0
chr1	175956079	175958615	circ_1051	10	-	0	6	2	2
chr16	69279505	69304188	circ_1052	23	+	0	8	1	14
chr3	104574203	104578803	circ_1053	2	-	0	1	0	1
chr6	37247080	37254848	circ_1054	2	+	0	2	0	0
chr3	49362135	49362472	circ_1055	2	-	0	0	0	2
chr2	148730308	148733544	circ_1056	135	+	1	30	6	98
chr6	36057414	36059294	circ_1057	2	+	0	0	0	2
chr18	55398859	55429171	circ_1058	13	-	0	4	0	9
chr2	44132831	44153100	circ_1059	4	+	0	3	0	1
chr6	104785489	104877407	circ_1060	2	-	0	2	0	0
chr6	135611561	135644462	circ_1061	2	-	1	1	0	0
chr3	136117591	136152501	circ_1062	3	-	0	2	0	1
chr19	38893509	38894334	circ_1063	2	+	0	2	0	0
chr22	23634728	23637342	circ_1064	2	+	0	1	0	1
chr6	74351414	74351647	circ_1065	2	-	0	0	0	2
chr2	239082175	239093928	circ_1066	15	-	1	8	1	5
chr2	45773456	45789895	circ_1067	15	-	0	1	1	13
chr1	21431610	21437876	circ_1068	9	-	0	0	1	8
chr9	99271955	99327765	circ_1069	18	-	0	13	3	2
chr9	125617463	125621381	circ_1070	3	-	0	3	0	0
chr8	141756859	141762415	circ_1071	2	+	0	0	0	2
chr5	78338106	78340375	circ_1072	2	+	0	0	0	2
chr2	203817282	203839219	circ_1073	2	+	0	2	0	0
chr10	15838099	15889942	circ_1074	8	-	1	3	0	4
chrX	23748644	23751334	circ_1075	9	-	0	0	0	9
chr11	9868503	9879943	circ_1076	2	+	0	2	0	0
chr12	50821545	50829407	circ_1077	3	-	0	1	0	2
chr12	124218473	124221818	circ_1078	7	-	0	1	1	5
chr16	88653008	88675459	circ_1079	3	-	0	1	0	2
chr9	128230251	128268696	circ_1080	12	+	0	5	1	6
chr15	30950969	30959478	circ_1081	4	+	1	0	0	3
chr9	38016008	38027831	circ_1082	3	+	0	1	0	2
chr1	8601273	8684439	circ_1083	2	-	0	2	0	0
chr10	5815805	5842668	circ_1084	10	-	1	7	2	0
chr20	9076934	9199029	circ_1085	5	+	0	0	0	5
chr11	118629483	118630753	circ_1086	4	+	0	1	0	3
chr1	151110187	151112566	circ_1087	2	+	0	0	0	2
chr5	127800417	127855061	circ_1088	2	-	0	1	0	1
chr11	46388841	46389629	circ_1089	5	+	0	2	0	3
chr10	105141478	105145247	circ_1090	2	-	0	0	0	2
chr9	123199573	123234156	circ_1091	4	-	0	4	0	0
chr22	31976258	32007826	circ_1092	7	+	1	5	0	1
chr6	159204552	159210403	circ_1093	2	-	0	1	0	1
chr16	425133	426812	circ_1094	9	+	0	3	0	6
chr1	233334685	233353930	circ_1095	9	-	0	3	0	6
chr2	68717322	68730035	circ_1096	9	+	0	2	0	7
chr17	28022477	28030080	circ_1097	4	-	0	2	0	2
chr12	95434252	95443009	circ_1098	6	-	0	2	1	3
chr6	158850768	158852695	circ_1099	40	-	0	4	1	35
chr9	99122436	99130587	circ_1100	22	-	0	4	1	17
chr10	22171211	22209892	circ_1101	3	-	0	2	1	0
chr3	44144828	44145619	circ_1102	2	+	0	0	0	2
chr5	80756874	80809536	circ_1103	3	+	0	1	0	2
chr7	129756285	129762042	circ_1104	9	+	1	7	0	1
chr2	197781142	197786910	circ_1105	2	-	0	1	0	1
chr8	119010782	119012038	circ_1106	6	+	1	3	0	2
chr5	108373123	108382899	circ_1107	4	-	0	3	0	1
chr9	69112840	69127128	circ_1108	2	-	0	0	0	2
chr1	198201683	198233365	circ_1109	23	+	0	6	2	15
chr15	44671888	44673174	circ_1110	15	+	1	5	2	7
chr2	73195577	73285725	circ_1111	4	+	0	3	0	1
chr3	186274198	186276361	circ_1112	3	-	0	1	0	2
chr1	39775242	39784287	circ_1113	2	+	0	2	0	0
chr16	11870176	11873219	circ_1114	4	+	0	2	0	2
chr4	110442273	110442782	circ_1115	8	+	0	3	0	5
chr5	80071513	80074655	circ_1116	4	-	0	2	1	1
chr18	12999420	13030607	circ_1117	30	-	2	12	16	0
chr13	20638591	20657916	circ_1118	2	-	0	1	1	0
chr17	79805191	79813352	circ_1119	2	-	0	0	2	0
chr14	30182144	30194880	circ_1120	3	-	0	0	0	3
chr1	22174622	22175138	circ_1121	3	+	0	1	0	2
chr11	20075626	20089944	circ_1122	6	-	0	3	0	3
chr4	1696501	1701797	circ_1123	2	+	0	1	0	1
chr13	108175912	108179689	circ_1124	52	-	1	15	1	35
chr1	20097801	20113610	circ_1125	5	-	0	2	0	3
chr1	45443987	45444064	circ_1126	2	+	1	0	1	0
chr16	31484762	31485776	circ_1127	6	+	0	1	0	5
chr8	68211444	68213615	circ_1128	3	+	0	2	0	1
chr12	90028774	90029028	circ_1129	5	-	0	2	1	2
chr17	15881277	15890682	circ_1130	3	-	0	1	0	2
chr5	114572087	114588952	circ_1131	2	+	1	0	0	1
chr19	47111123	47111397	circ_1132	3	+	0	0	0	3
chr14	35055436	35078948	circ_1133	20	-	0	12	3	5
chr7	129813472	129818367	circ_1134	8	-	1	4	0	3
chr1	240341221	240351562	circ_1135	175	+	0	9	1	165
chr16	14973872	14980719	circ_1136	2	-	0	1	0	1
chr6	136879938	136883753	circ_1137	2	-	0	2	0	0
chr15	32935787	32936019	circ_1138	7	-	0	1	0	6
chr15	50733546	50751359	circ_1139	2	+	0	1	1	0
chr1	245765879	245775278	circ_1140	13	-	0	5	0	8
chr1	46376712	46425149	circ_1141	3	+	0	1	0	2
chr18	45415392	45423180	circ_1142	14	+	0	2	1	11
chr22	38539112	38541660	circ_1143	3	-	0	1	0	2
chr17	30500850	30503232	circ_1144	50	+	1	17	5	27
chr7	140801283	140912504	circ_1145	5	-	0	0	0	5
chr2	46211690	46237656	circ_1146	3	+	0	0	3	0
chr9	37525099	37529257	circ_1147	3	-	0	1	0	2
chr4	148778704	148800489	circ_1148	5	-	1	3	1	0
chr9	127064215	127089724	circ_1149	53	+	2	15	1	35
chr1	202743741	202746222	circ_1150	2	+	0	0	1	1
chr5	131552890	131554337	circ_1151	27	-	0	3	0	24
chr15	85081763	85098301	circ_1152	6	-	0	3	2	1
chrX	134679348	134686071	circ_1153	3	+	0	3	0	0
chr2	133618065	133636489	circ_1154	4	+	0	2	0	2
chr1	67337053	67371058	circ_1155	2	-	0	2	0	0
chr5	54915228	54915954	circ_1156	4	-	0	1	0	3
chr10	15177273	15183556	circ_1157	5	-	0	3	0	2
chr1	21101129	21102498	circ_1158	2	+	0	1	1	0
chr11	71947031	71948145	circ_1159	3	-	0	3	0	0
chr17	26918716	26920084	circ_1160	18	-	0	8	3	7
chr5	134033589	134041127	circ_1161	4	+	0	0	0	4
chr1	41578955	41608784	circ_1162	105	-	0	31	4	70
chr12	113710463	113711473	circ_1163	3	+	0	2	0	1
chr2	102440390	102446056	circ_1164	12	-	0	4	1	7
chr12	123968727	123970352	circ_1165	2	+	0	0	0	2
chr2	97907003	97915382	circ_1166	4	+	0	0	4	0
chr3	152132730	152165562	circ_1167	3	+	0	1	2	0
chr14	20811249	20811419	circ_1168	2	-	0	1	0	1
chr7	38902145	38908853	circ_1169	6	+	0	0	0	6
chr1	119805525	119820595	circ_1170	6	+	0	2	0	4
chr2	28210860	28248287	circ_1171	10	+	0	1	0	9
chr8	61484605	61504528	circ_1172	15	-	1	8	1	5
chr15	80390758	80415142	circ_1173	75	+	4	43	4	24
chr3	43640024	43642073	circ_1174	4	-	0	2	1	1
chr10	34739245	34782653	circ_1175	3	+	0	2	1	0
chr6	36483115	36507984	circ_1176	2	-	0	0	1	1
chr1	1720492	1756938	circ_1177	2	-	0	1	0	1
chr1	70740403	70771973	circ_1178	4	+	0	0	1	3
chr5	126862310	126883613	circ_1179	7	+	0	3	0	4
chr17	64737777	64738878	circ_1180	8	+	0	0	1	7
chr2	64139479	64161147	circ_1181	2	+	1	1	0	0
chr6	345854	348841	circ_1182	5	-	0	0	0	5
chr1	23356962	23370979	circ_1183	33	+	1	5	0	27
chr11	10821979	10822194	circ_1184	2	-	0	1	0	1
chr18	45391430	45400326	circ_1185	2	-	1	1	0	0
chr12	101750332	101760477	circ_1186	2	-	0	2	0	0
chr1	62507176	62507306	circ_1187	2	+	0	0	0	2
chr5	171809040	171833356	circ_1188	6	-	0	1	0	5
chr5	86627165	86637138	circ_1189	3	+	0	1	0	2
chr3	37847570	37850371	circ_1190	2	-	0	1	0	1
chr12	117402502	117426674	circ_1191	15	+	0	7	0	8
chr20	43959121	43964551	circ_1192	2	-	0	0	0	2
chr10	75464744	75481262	circ_1193	3	-	0	2	0	1
chr1	206566046	206594625	circ_1194	3	-	0	2	0	1
chr12	124922476	124927753	circ_1195	2	+	0	0	0	2
chr16	68912021	68914533	circ_1196	2	+	0	1	0	1
chr13	108163409	108176384	circ_1197	4	+	0	0	1	3
chr3	23631225	23636741	circ_1198	12	+	0	2	1	9
chr1	27267948	27268309	circ_1199	9	-	0	4	0	5
chr5	65364705	65368142	circ_1200	2	+	0	0	0	2
chr1	155764841	155784240	circ_1201	4	-	0	1	0	3
chr9	33996221	33998862	circ_1202	3	-	1	0	0	2
chr2	26587170	26587808	circ_1203	2	-	0	0	0	2
chr1	36282483	36292436	circ_1204	12	-	0	3	3	6
chr15	52058570	52069215	circ_1205	2	+	0	2	0	0
chr13	23939305	23942626	circ_1206	6	+	0	2	0	4
chr6	126196035	126199516	circ_1207	5	+	0	1	0	4
chr10	71154706	71158584	circ_1208	2	-	0	0	0	2
chr11	85195080	85195163	circ_1209	4	+	1	1	0	2
chr3	104483223	104548557	circ_1210	11	+	0	3	1	7
chr3	150834125	150845771	circ_1211	2	+	0	1	0	1
chr3	196544928	196547438	circ_1212	7	+	0	2	0	5
chr2	15427197	15470889	circ_1213	4	-	0	1	0	3
chr7	99506205	99507283	circ_1214	5	-	1	0	0	4
chr6	42933980	42934185	circ_1215	8	+	0	0	0	8
chr22	29915997	29921935	circ_1216	4	-	0	2	0	2
chr16	2312279	2314761	circ_1217	7	-	0	1	0	6
chr13	96622366	96651561	circ_1218	4	-	2	0	2	0
chr16	19653718	19663412	circ_1219	15	+	0	2	1	12
chr14	100373975	100377913	circ_1220	3	-	0	2	0	1
chr1	28422440	28422819	circ_1221	11	-	0	4	0	7
chr3	154855891	154858081	circ_1222	4	+	0	0	0	4
chr1	93804914	93806067	circ_1223	4	-	0	2	0	2
chr17	5298211	5302970	circ_1224	5	-	0	0	0	5
chr14	35062251	35078948	circ_1225	2	+	0	2	0	0
chr20	46262792	46268795	circ_1226	4	+	0	4	0	0
chr5	65054394	65088482	circ_1227	2	+	1	1	0	0
chr19	3053573	3053777	circ_1228	2	-	0	0	2	0
chr13	45983062	45985615	circ_1229	8	+	0	1	0	7
chr9	140160329	140161798	circ_1230	5	-	0	2	0	3
chr17	2139786	2148013	circ_1231	8	-	0	3	1	4
chr1	21599192	21616649	circ_1232	255	-	6	76	6	167
chr4	2939479	2940519	circ_1233	4	+	0	2	0	2
chr8	72877644	72915547	circ_1234	2	+	0	0	0	2
chr10	46350251	47221281	circ_1235	2	-	0	0	0	2
chr6	159128262	159146669	circ_1236	6	-	0	1	0	5
chr17	35913217	35914161	circ_1237	6	-	1	3	0	2
chr4	38907143	38907482	circ_1238	10	-	0	2	0	8
chr21	44424436	44441541	circ_1239	2	+	0	1	1	0
chr22	41657450	41677086	circ_1240	8	-	0	3	0	5
chr5	56234123	56234378	circ_1241	2	-	0	0	0	2
chr6	3006702	3015877	circ_1242	4	+	0	2	0	2
chr3	191097948	191100614	circ_1243	5	-	0	3	1	1
chr10	131922954	131931845	circ_1244	3	+	0	1	0	2
chr5	80409357	80422982	circ_1245	11	-	0	3	0	8
chr1	178094462	178103855	circ_1246	3	-	0	0	0	3
chr6	88313102	88315739	circ_1247	2	+	0	0	0	2
chr15	55669147	55670574	circ_1248	2	-	0	2	0	0
chr6	3727785	3738382	circ_1249	3	-	0	1	0	2
chr2	24181171	24199945	circ_1250	18	+	1	11	3	3
chr3	50289532	50290616	circ_1251	116	-	2	26	1	87
chr18	57273851	57320808	circ_1252	2	+	0	1	0	1
chr2	39526884	39542529	circ_1253	14	+	1	4	1	8
chr1	236154186	236157172	circ_1254	4	-	0	1	0	3
chr5	74712701	74722303	circ_1255	4	-	0	2	0	2
chr1	113201644	113209767	circ_1256	2	-	0	2	0	0
chr10	96234425	96237586	circ_1257	6	+	0	1	0	5
chr17	4139067	4145743	circ_1258	7	-	1	2	0	4
chr22	36161470	36174125	circ_1259	11	-	0	1	0	10
chr14	23416380	23417242	circ_1260	4	+	0	1	0	3
chr9	20907149	20926416	circ_1261	2	-	0	1	0	1
chr2	29344240	29358532	circ_1262	5	-	0	2	0	3
chr22	42054256	42057448	circ_1263	2	-	0	1	0	1
chr15	43627894	43641243	circ_1264	5	+	0	3	0	2
chr3	61734552	61734656	circ_1265	2	+	0	0	0	2
chr3	195605124	195615477	circ_1266	20	-	2	8	0	10
chr5	73207100	73207400	circ_1267	8	-	0	4	0	4
chr12	52077526	52080241	circ_1268	2	+	0	2	0	0
chr6	16486203	16753578	circ_1269	26	+	1	11	1	13
chr11	72437665	72443642	circ_1270	2	-	0	0	0	2
chr9	22016211	22016831	circ_1271	2	-	1	1	0	0
chrX	42177458	42178764	circ_1272	2	+	0	2	0	0
chr10	32758553	32762951	circ_1273	2	-	0	2	0	0
chr2	242572332	242573494	circ_1274	37	+	0	14	2	21
chr9	126319849	126439068	circ_1275	2	-	0	1	0	1
chr10	51632846	51656468	circ_1276	4	-	0	4	0	0
chr11	74987883	74989788	circ_1277	2	+	0	1	0	1
chr10	31661947	31678624	circ_1278	20	+	0	3	1	16
chr21	27277336	27284274	circ_1279	3	-	0	1	0	2
chr6	24709005	24716552	circ_1280	2	+	0	0	0	2
chr2	24759584	24807429	circ_1281	2	+	0	1	0	1
chr12	6978422	6978554	circ_1282	2	+	0	0	0	2
chr1	181144473	181144970	circ_1283	2	+	0	0	0	2
chr9	127300371	127302466	circ_1284	4	-	0	1	0	3
chr15	93527731	93528700	circ_1285	2	-	0	2	0	0
chr8	22332467	22333137	circ_1286	17	+	1	9	5	2
chr11	581492	587464	circ_1287	6	+	0	3	0	3
chr5	76747116	76760634	circ_1288	2	-	0	0	0	2
chr2	55433406	55435846	circ_1289	2	+	0	1	0	1
chr3	191097948	191107391	circ_1290	3	+	0	1	0	2
chr12	110456150	110468563	circ_1291	6	+	0	4	0	2
chr19	45528587	45528995	circ_1292	112	+	2	12	6	92
chr6	106991406	106992570	circ_1293	2	+	0	0	0	2
chr19	11230768	11231198	circ_1294	105	+	0	20	3	82
chr18	56008270	56018277	circ_1295	3	+	0	1	0	2
chr17	2541393	2541614	circ_1296	5	-	0	0	0	5
chr11	18303497	18309560	circ_1297	3	-	0	0	0	3
chr15	30922906	30931023	circ_1298	2	-	0	2	0	0
chr14	53339517	53348187	circ_1299	4	+	0	2	2	0
chr7	138713448	138719424	circ_1300	2	-	0	1	0	1
chr1	39888046	39888572	circ_1301	5	+	0	1	0	4
chr1	24298063	24298502	circ_1302	4	-	0	2	0	2
chr16	87493614	87495309	circ_1303	6	-	0	1	0	5
chr3	49343148	49349087	circ_1304	14	+	0	5	1	8
chr12	69107645	69108533	circ_1305	7	+	0	0	0	7
chr1	36379443	36381143	circ_1306	7	+	0	2	0	5
chr5	79960962	79974912	circ_1307	2	+	0	1	0	1
chr11	66982811	66995634	circ_1308	7	-	0	4	0	3
chr5	131066597	131067179	circ_1309	2	+	0	1	1	0
chr10	69699345	69700862	circ_1310	14	-	0	2	1	11
chr1	90309197	90312217	circ_1311	5	+	0	3	0	2
chr11	128350086	128356041	circ_1312	2	-	0	2	0	0
chr5	122130961	122139308	circ_1313	4	+	0	1	0	3
chr15	81100489	81101346	circ_1314	4	+	0	1	0	3
chr12	69109407	69119576	circ_1315	8	+	0	5	0	3
chr16	46710495	46711310	circ_1316	5	-	0	0	0	5
chr2	153378457	153417549	circ_1317	9	+	0	4	0	5
chr8	124243540	124251384	circ_1318	19	-	2	6	0	11
chr17	7149345	7150662	circ_1319	2	+	0	0	0	2
chr4	16204085	16215521	circ_1320	2	-	0	0	0	2
chr11	67821327	67864597	circ_1321	2	+	0	2	0	0
chr8	146093444	146096173	circ_1322	2	-	0	0	0	2
chr7	91957097	91972546	circ_1323	2	+	0	0	0	2
chr7	33388680	33427756	circ_1324	5	+	0	4	1	0
chr5	145083538	145176110	circ_1325	2	+	0	0	0	2
chr6	170173415	170179391	circ_1326	4	-	0	0	0	4
chr11	47441815	47442278	circ_1327	4	+	0	1	0	3
chr17	74738051	74765953	circ_1328	3	+	0	2	0	1
chr15	72300167	72302791	circ_1329	2	+	0	1	0	1
chr7	6017219	6022622	circ_1330	6	-	0	2	0	4
chr17	41209069	41215968	circ_1331	6	-	0	3	0	3
chr14	91196419	91211266	circ_1332	2	+	0	1	0	1
chr18	72178048	72179767	circ_1333	2	+	0	0	0	2
chr12	124172598	124177270	circ_1334	2	-	0	1	0	1
chr10	12442015	12445368	circ_1335	2	+	0	0	0	2
chr3	51477782	51500892	circ_1336	2	+	0	0	0	2
chr2	242028603	242033847	circ_1337	11	-	0	7	0	4
chr6	105219068	105219949	circ_1338	4	+	0	1	0	3
chr15	90610342	90611827	circ_1339	57	+	1	12	4	40
chr7	6472420	6476164	circ_1340	6	-	0	3	0	3
chr6	126176166	126176386	circ_1341	5	+	1	3	1	0
chr15	33024301	33024361	circ_1342	21	+	10	0	11	0
chr8	97549528	97554192	circ_1343	15	+	0	8	0	7
chr2	230693909	230701700	circ_1344	11	+	1	2	2	6
chr20	35438385	35441247	circ_1345	4	-	0	0	0	4
chr7	151776372	151776774	circ_1346	2	-	0	0	0	2
chr1	21295967	21329301	circ_1347	32	-	7	10	6	9
chr19	16192723	16192856	circ_1348	2	-	0	1	0	1
chr12	94172600	94253218	circ_1349	2	-	0	1	0	1
chr5	175913356	175916028	circ_1350	4	-	0	1	0	3
chr17	80714041	80858607	circ_1351	2	-	0	1	0	1
chr16	85391069	85391249	circ_1352	5	+	0	1	0	4
chr15	81166205	81181933	circ_1353	2	+	0	0	0	2
chr14	71462458	71479919	circ_1354	3	+	0	2	0	1
chr12	105789410	105841742	circ_1355	3	-	0	2	0	1
chr1	156524027	156526485	circ_1356	4	-	0	0	1	3
chr3	23932054	23932128	circ_1357	2	-	0	0	0	2
chr1	94032836	94033408	circ_1358	159	-	1	39	2	117
chr2	112821739	112838695	circ_1359	2	+	0	2	0	0
chr8	62531537	62593595	circ_1360	2	-	0	2	0	0
chr6	74432974	74466405	circ_1361	3	+	0	2	0	1
chr10	27349274	27350171	circ_1362	7	-	0	2	0	5
chr10	70446113	70446464	circ_1363	3	+	0	0	0	3
chr18	2777804	2784619	circ_1364	2	+	0	0	0	2
chr5	114875362	114878598	circ_1365	47	+	1	15	2	29
chr12	20704375	20704445	circ_1366	3	+	1	0	0	2
chr14	103072308	103130275	circ_1367	3	+	0	0	0	3
chr19	44600496	44605378	circ_1368	2	+	0	0	0	2
chr14	61545548	61550418	circ_1369	5	-	0	4	0	1
chr17	64509454	64510852	circ_1370	2	-	0	0	0	2
chr5	131080257	131080383	circ_1371	2	+	0	0	1	1
chr9	119106822	119144772	circ_1372	3	-	0	2	0	1
chr8	141874411	141889736	circ_1373	3	+	0	0	0	3
chr10	60035878	60037082	circ_1374	2	+	0	0	0	2
chr2	120830754	120836157	circ_1375	11	+	1	7	0	3
chr18	9730675	9732388	circ_1376	2	-	0	1	0	1
chr1	224473728	224482113	circ_1377	4	+	0	3	0	1
chr5	110710548	110730480	circ_1378	3	+	0	2	0	1
chr3	192598291	192598539	circ_1379	2	+	0	0	0	2
chr1	21083659	21103243	circ_1380	9	-	0	5	0	4
chr1	223946984	223954133	circ_1381	2	-	0	0	0	2
chr3	195413475	195416309	circ_1382	4	-	0	2	0	2
chr2	36586047	36749456	circ_1383	3	+	1	1	1	0
chr3	86996160	87027793	circ_1384	3	+	1	0	1	1
chr12	96076483	96131922	circ_1385	2	-	0	2	0	0
chr16	74982417	74990508	circ_1386	2	-	0	2	0	0
chr2	85875053	85875976	circ_1387	5	-	0	1	0	4
chr19	4950623	4951008	circ_1388	90	+	2	19	2	67
chr13	61013822	61034674	circ_1389	35	+	1	15	3	16
chr9	140707458	140712590	circ_1390	2	-	0	1	0	1
chr2	61749746	61753656	circ_1391	410	-	9	104	23	274
chr11	111907997	111910121	circ_1392	8	+	0	8	0	0
chr2	69769655	69784110	circ_1393	4	-	0	1	0	3
chr17	54985829	54986238	circ_1394	8	-	0	1	1	6
chr8	9437003	9437893	circ_1395	2	-	0	1	0	1
chr5	151166133	151178874	circ_1396	2	-	0	2	0	0
chr2	218749758	218751369	circ_1397	4	-	1	1	0	2
chr10	888872	931700	circ_1398	10	-	0	3	1	6
chr5	9190379	9197415	circ_1399	8	-	0	1	1	6
chr10	124151819	124177484	circ_1400	3	+	0	3	0	0
chr9	116153807	116155914	circ_1401	2	-	0	0	0	2
chr12	47497896	47501947	circ_1402	75	+	3	8	3	61
chr2	37366774	37368844	circ_1403	4	+	0	0	0	4
chr19	19446931	19458198	circ_1404	4	+	0	2	2	0
chr17	37864574	37866734	circ_1405	182	-	2	62	5	113
chr4	75046404	75047508	circ_1406	2	+	0	0	0	2
chr2	32735593	32738221	circ_1407	6	+	0	0	0	6
chr5	87581561	87588460	circ_1408	8	+	1	2	0	5
chr22	21837309	21838423	circ_1409	2	-	0	0	0	2
chr6	117019867	117037481	circ_1410	3	+	0	2	0	1
chr7	140285389	140302342	circ_1411	9	+	0	5	2	2
chr4	6998052	7002978	circ_1412	2	+	0	0	0	2
chr18	21095820	21096387	circ_1413	6	-	0	3	0	3
chr12	57463017	57464676	circ_1414	2	-	0	1	0	1
chr3	125032152	125050077	circ_1415	10	+	0	2	0	8
chr6	160412216	160431817	circ_1416	8	+	0	3	0	5
chr5	123667532	123667632	circ_1417	2	-	0	0	0	2
chr17	67270100	67280213	circ_1418	13	+	1	6	0	6
chr11	62462040	62470021	circ_1419	4	-	0	3	0	1
chr6	149918199	149919486	circ_1420	4	-	0	0	0	4
chr2	47202112	47206046	circ_1421	82	-	1	26	1	54
chr3	15780095	15780214	circ_1422	3	+	0	1	1	1
chr8	62430087	62438671	circ_1423	2	+	0	2	0	0
chr2	55252222	55255356	circ_1424	5	+	1	0	2	2
chr17	43159012	43164020	circ_1425	27	+	1	4	0	22
chr2	128884935	128903541	circ_1426	3	-	0	1	0	2
chr7	105204180	105206095	circ_1427	10	+	0	6	1	3
chr17	40024962	40028435	circ_1428	3	+	0	0	0	3
chr18	19345733	19365833	circ_1429	2	+	0	2	0	0
chr7	77210744	77214898	circ_1430	11	+	0	2	1	8
chr5	167995651	167996003	circ_1431	20	-	0	5	2	13
chr6	121768614	121768802	circ_1432	2	-	0	2	0	0
chr9	132623216	132625578	circ_1433	3	+	0	0	0	3
chr6	169939724	170062520	circ_1434	2	-	0	2	0	0
chr20	31424440	31427662	circ_1435	3	+	0	1	0	2
chr15	74948074	74948409	circ_1436	25	-	1	8	0	16
chr3	75765570	75768428	circ_1437	3	+	0	1	0	2
chr11	77907282	77911854	circ_1438	3	+	0	1	0	2
chr16	18851020	18851268	circ_1439	8	-	0	4	1	3
chrX	10031485	10071284	circ_1440	3	-	0	1	1	1
chr3	75790427	75791016	circ_1441	42	-	2	7	0	33
chr12	121877660	121883221	circ_1442	2	-	0	2	0	0
chr8	48882358	48883436	circ_1443	3	+	0	0	0	3
chr5	80299960	80301229	circ_1444	17	+	0	4	1	12
chr8	103845284	103846975	circ_1445	7	-	0	2	0	5
chr1	151199796	151205179	circ_1446	4	+	0	3	0	1
chr2	208865754	208866681	circ_1447	3	-	0	1	0	2
chr19	16472590	16472795	circ_1448	13	+	0	2	0	11
chrX	54662668	54662860	circ_1449	12	+	0	2	0	10
chr1	32495899	32504220	circ_1450	14	+	3	6	2	3
chr1	62166606	62189444	circ_1451	7	-	0	2	0	5
chr2	32858943	32865477	circ_1452	15	+	0	3	2	10
chr16	84163153	84164932	circ_1453	2	+	0	0	0	2
chr6	38050168	38084515	circ_1454	9	-	0	1	0	8
chr14	23532645	23538826	circ_1455	2	-	0	2	0	0
chr8	129021836	129044518	circ_1456	2	-	0	1	0	1
chr7	5642888	5645003	circ_1457	2	+	0	1	0	1
chr5	119952790	120007923	circ_1458	2	-	0	2	0	0
chr5	14280431	14304701	circ_1459	2	+	0	2	0	0
chr11	34978931	34999729	circ_1460	14	-	6	3	3	2
chr9	135172274	135176190	circ_1461	3	-	0	3	0	0
chr9	21828045	21830059	circ_1462	3	+	0	2	0	1
chr7	56144527	56146201	circ_1463	5	+	0	3	0	2
chr1	185056684	185062408	circ_1464	15	+	2	7	0	6
chrX	67733169	67742759	circ_1465	4	+	0	3	0	1
chr1	10423341	10425706	circ_1466	2	-	0	1	0	1
chr19	17169359	17173589	circ_1467	2	-	0	1	0	1
chr1	17752037	17755695	circ_1468	2	-	0	0	0	2
chr2	24021008	24056948	circ_1469	4	-	0	4	0	0
chr1	28598795	28599304	circ_1470	2	-	0	0	0	2
chr13	22088492	22113827	circ_1471	8	+	0	3	1	4
chr4	68586140	68595888	circ_1472	3	-	0	2	1	0
chr6	73814980	73821126	circ_1473	2	-	0	0	0	2
chr3	196876614	196888609	circ_1474	3	-	0	1	1	1
chr5	9508809	9510010	circ_1475	4	-	0	0	0	4
chr9	99537070	99538527	circ_1476	7	-	0	2	1	4
chr6	27834801	27834857	circ_1477	3	+	0	0	1	2
chr10	121602760	121612684	circ_1478	2	-	0	0	0	2
chrX	24190832	24191840	circ_1479	4	+	0	0	0	4
chr12	1291091	1292587	circ_1480	5	+	0	1	0	4
chr9	99113385	99119833	circ_1481	7	-	0	4	0	3
chr17	78237462	78252709	circ_1482	2	-	0	0	0	2
chr2	238234203	238250804	circ_1483	2	+	0	1	0	1
chr15	40145004	40154361	circ_1484	2	-	0	0	0	2
chr10	75032571	75047522	circ_1485	2	+	0	0	0	2
chr2	242079936	242080168	circ_1486	35	-	2	5	1	27
chr8	100479642	100479862	circ_1487	2	+	0	1	0	1
chr20	25000646	25011594	circ_1488	2	+	0	1	0	1
chr15	56132645	56139232	circ_1489	3	+	0	1	0	2
chr12	102136201	102137584	circ_1490	2	-	0	1	0	1
chr10	123718839	123721032	circ_1491	6	+	0	2	0	4
chr18	34156414	34192058	circ_1492	2	+	0	0	0	2
chr17	27778476	27778698	circ_1493	5	+	0	1	0	4
chr20	35431259	35434360	circ_1494	8	+	1	2	0	5
chrX	41519692	41530783	circ_1495	3	-	0	3	0	0
chr5	38523521	38530768	circ_1496	11	+	1	6	3	1
chr12	51398571	51404549	circ_1497	3	+	0	3	0	0
chr3	128350791	128351000	circ_1498	4	-	1	0	0	3
chr3	37291192	37315092	circ_1499	3	+	0	2	0	1
chr7	2604512	2608633	circ_1500	2	-	0	0	0	2
chr14	31814293	31817113	circ_1501	10	-	0	6	0	4
chr5	96011243	96058402	circ_1502	4	+	0	2	0	2
chr12	114377765	114380239	circ_1503	2	-	0	0	1	1
chr1	153784207	153785928	circ_1504	15	-	0	5	0	10
chr15	23049082	23062319	circ_1505	4	+	0	1	0	3
chr10	82222844	82249070	circ_1506	12	-	0	4	0	8
chr2	48049357	48050499	circ_1507	53	-	1	13	0	39
chr5	179050194	179050599	circ_1508	2	+	0	1	0	1
chr8	99733302	99740849	circ_1509	3	+	0	1	0	2
chr1	99762294	99767453	circ_1510	5	+	0	2	0	3
chr13	52293334	52313311	circ_1511	3	-	0	2	0	1
chr12	69141856	69145970	circ_1512	2	+	0	0	0	2
chr4	1219148	1232125	circ_1513	3	+	0	2	0	1
chr8	71506741	71510490	circ_1514	3	-	0	2	1	0
chr2	242312499	242314643	circ_1515	3	+	0	2	0	1
chr18	45368163	45423180	circ_1516	2	-	0	1	0	1
chr10	134036145	134041632	circ_1517	5	-	0	4	0	1
chr2	202010101	202014558	circ_1518	236	+	5	37	4	190
chr8	48508373	48511758	circ_1519	18	+	0	5	0	13
chr2	218745621	218751369	circ_1520	2	-	0	0	0	2
chr2	67626301	67626758	circ_1521	5	+	0	0	0	5
chr4	17503342	17510986	circ_1522	15	-	0	8	0	7
chr15	64706284	64717830	circ_1523	10	+	0	5	0	5
chr3	48793812	48845117	circ_1524	2	+	0	0	0	2
chr11	128628010	128679099	circ_1525	2	+	0	1	0	1
chr3	15457005	15457449	circ_1526	3	-	0	0	0	3
chr5	170451495	170461984	circ_1527	4	+	0	3	0	1
chr12	112153625	112171872	circ_1528	3	+	0	2	0	1
chr16	15141299	15145128	circ_1529	4	+	0	0	3	1
chr12	121970711	121972495	circ_1530	14	+	0	2	0	12
chr1	7895822	7897209	circ_1531	5	+	0	1	0	4
chr4	121539798	121540558	circ_1532	2	-	0	2	0	0
chr8	39521266	39521409	circ_1533	2	+	0	0	0	2
chr10	76002496	76074503	circ_1534	5	+	0	2	0	3
chr1	6879380	6885270	circ_1535	4	-	0	4	0	0
chr1	240990398	241033419	circ_1536	3	+	0	3	0	0
chr1	41474466	41475926	circ_1537	10	-	0	4	0	6
chr6	36020476	36027124	circ_1538	27	-	0	5	0	22
chr10	69750661	69773911	circ_1539	5	-	0	2	0	3
chr5	127653841	127654693	circ_1540	3	-	0	0	0	3
chr22	31854461	31859119	circ_1541	7	-	0	5	1	1
chr10	99003725	99024663	circ_1542	2	-	0	0	0	2
chr5	93410351	93413070	circ_1543	2	+	0	0	0	2
chr2	230693909	230695555	circ_1544	6	+	0	2	0	4
chr18	77801248	77802219	circ_1545	2	-	0	1	0	1
chr1	151400299	151403317	circ_1546	10	-	0	3	4	3
chr2	97399256	97403804	circ_1547	2	-	0	0	0	2
chr11	35219668	35232996	circ_1548	3	+	0	1	1	1
chr20	35668556	35684059	circ_1549	11	-	0	3	0	8
chr11	12257724	12261132	circ_1550	8	+	0	0	0	8
chr8	135521862	135533244	circ_1551	20	-	0	5	1	14
chrX	153582283	153582851	circ_1552	2	+	0	1	0	1
chr8	11030516	11052730	circ_1553	3	-	0	1	0	2
chr9	95021136	95027835	circ_1554	3	+	0	1	0	2
chr10	52220433	52350007	circ_1555	3	-	0	1	2	0
chr1	19670852	19684057	circ_1556	9	+	0	4	0	5
chr10	69714352	69726559	circ_1557	7	+	0	4	2	1
chr8	124089351	124117704	circ_1558	10	+	1	7	2	0
chr10	35805451	35842113	circ_1559	7	+	0	3	0	4
chr4	120177596	120181080	circ_1560	2	-	0	0	0	2
chr3	121215655	121217517	circ_1561	10	+	0	0	0	10
chr1	173315657	173411236	circ_1562	2	-	0	1	0	1
chr17	60512593	60518117	circ_1563	3	+	0	1	0	2
chr11	131858365	131871430	circ_1564	2	-	0	0	1	1
chr12	56962759	56980710	circ_1565	3	-	0	1	0	2
chr3	52721518	52724720	circ_1566	5	+	0	1	3	1
chr3	127429419	127441409	circ_1567	53	-	1	9	3	40
chr2	183531127	183539245	circ_1568	4	+	0	2	0	2
chr7	99952187	99952863	circ_1569	3	+	0	1	0	2
chr6	148761320	148766528	circ_1570	2	+	0	0	0	2
chr14	76718394	76777259	circ_1571	3	-	0	2	0	1
chr9	112955301	112960854	circ_1572	3	-	0	2	1	0
chr6	7303783	7310262	circ_1573	14	-	0	9	2	3
chr5	353845	359599	circ_1574	4	-	0	3	0	1
chr13	28777121	28794515	circ_1575	2	+	0	0	0	2
chr13	60348323	60348957	circ_1576	2	-	0	0	0	2
chr5	64084778	64100213	circ_1577	3	-	0	2	0	1
chr5	167915607	167919852	circ_1578	15	+	0	5	1	9
chr1	222889026	222898897	circ_1579	3	+	0	1	0	2
chr3	50145503	50147121	circ_1580	6	+	0	1	0	5
chr17	80141650	80153240	circ_1581	2	+	0	0	1	1
chr10	134022538	134059459	circ_1582	4	+	0	1	0	3
chr1	5950928	6046387	circ_1583	2	-	0	1	0	1
chr3	171830242	171944737	circ_1584	34	+	2	6	0	26
chr1	31896540	31899670	circ_1585	10	+	0	6	0	4
chrX	70617103	70621589	circ_1586	3	+	0	1	1	1
chr2	15644269	15674765	circ_1587	4	-	0	0	0	4
chr2	136620177	136622733	circ_1588	35	+	0	12	0	23
chr17	78263458	78264527	circ_1589	23	+	0	5	2	16
chr1	100472590	100508785	circ_1590	2	+	1	1	0	0
chr5	158204421	158223483	circ_1591	4	-	0	0	0	4
chr5	80299960	80303829	circ_1592	3	+	0	2	0	1
chr15	41277536	41280172	circ_1593	5	-	0	1	0	4
chr10	134161488	134169390	circ_1594	2	-	0	1	0	1
chr15	52155008	52161570	circ_1595	5	+	0	2	0	3
chr12	116534474	116549317	circ_1596	146	-	3	19	6	118
chr10	78704531	78734331	circ_1597	2	+	0	1	1	0
chr17	19835118	19839743	circ_1598	4	+	0	2	0	2
chr17	53007434	53016381	circ_1599	4	-	0	2	0	2
chr11	118454524	118455359	circ_1600	20	+	1	8	0	11
chr5	61648415	61654126	circ_1601	2	+	0	1	0	1
chr9	88618500	88624846	circ_1602	4	-	0	1	0	3
chr13	49050837	49051540	circ_1603	2	+	0	1	0	1
chr5	109065043	109125228	circ_1604	3	+	0	1	2	0
chr2	37520276	37522370	circ_1605	3	-	0	1	0	2
chr6	135726089	135732682	circ_1606	2	+	0	0	0	2
chr4	1343312	1349033	circ_1607	5	-	0	2	0	3
chr4	3101001	3109150	circ_1608	5	+	0	3	0	2
chr1	47034115	47037839	circ_1609	2	-	0	1	0	1
chr1	54252831	54262817	circ_1610	2	-	0	2	0	0
chr1	11181152	11182183	circ_1611	3	+	1	2	0	0
chr1	146757975	146759412	circ_1612	25	+	0	2	0	23
chr20	57094560	57098862	circ_1613	3	+	0	0	0	3
chr20	31958305	31975339	circ_1614	3	-	0	0	0	3
chr3	47813958	47814426	circ_1615	9	-	0	4	0	5
chr1	246550837	246553508	circ_1616	2	+	0	0	0	2
chr3	51497130	51517852	circ_1617	9	-	0	2	0	7
chr5	112915283	112920176	circ_1618	5	-	0	4	0	1
chr1	21151593	21167521	circ_1619	2	+	0	1	0	1
chr3	133374134	133375701	circ_1620	4	-	1	1	0	2
chr19	39948315	39950600	circ_1621	17	+	0	4	0	13
chr9	37425919	37426651	circ_1622	3	-	0	0	0	3
chr1	155169963	155173062	circ_1623	2	-	0	2	0	0
chr1	235617468	235647831	circ_1624	4	+	0	3	0	1
chrX	117770309	117773540	circ_1625	2	-	0	0	0	2
chr1	70639148	70653021	circ_1626	2	-	0	2	0	0
chr19	47112163	47112238	circ_1627	2	-	0	0	2	0
chr8	145008633	145008802	circ_1628	3	+	0	0	0	3
chr8	121426230	121444363	circ_1629	2	-	0	0	0	2
chr8	124089351	124096580	circ_1630	28	+	0	7	0	21
chr3	131206524	131217121	circ_1631	2	+	0	0	0	2
chr15	43268915	43270145	circ_1632	4	-	0	0	0	4
chr12	118682699	118693460	circ_1633	8	+	0	3	0	5
chr2	112917253	112933416	circ_1634	5	+	0	1	0	4
chr16	4029117	4033441	circ_1635	76	+	1	21	2	52
chr9	125639750	125645658	circ_1636	11	+	0	8	0	3
chr4	1732614	1733028	circ_1637	6	-	0	1	0	5
chr7	73790217	73791152	circ_1638	2	+	0	1	0	1
chr1	184675777	184681011	circ_1639	14	-	1	5	0	8
chr10	105767935	105778666	circ_1640	11	+	2	2	4	3
chr15	43164809	43170882	circ_1641	19	+	0	7	0	12
chr3	27418207	27465643	circ_1642	3	+	1	0	2	0
chr2	70033517	70039841	circ_1643	2	+	0	0	0	2
chr3	57832924	57847813	circ_1644	3	+	0	1	1	1
chr2	48555700	48556261	circ_1645	6	+	0	1	2	3
chr10	34871396	34872788	circ_1646	2	+	0	0	0	2
chr15	72030347	72037415	circ_1647	2	-	2	0	0	0
chr13	108266572	108287727	circ_1648	2	-	0	1	0	1
chr2	32716549	32718734	circ_1649	4	-	0	2	1	1
chr12	50398018	50410502	circ_1650	2	+	0	1	0	1
chr19	36556918	36557136	circ_1651	5	-	0	2	0	3
chr17	58313499	58348842	circ_1652	3	-	0	0	0	3
chr6	105192035	105233194	circ_1653	7	-	1	3	1	2
chr8	143410264	143413192	circ_1654	11	-	0	3	0	8
chr1	229461004	229462753	circ_1655	2	-	0	0	0	2
chr16	16371227	16372646	circ_1656	6	+	0	0	0	6
chr8	42323295	42330172	circ_1657	3	-	0	1	0	2
chr2	207973270	207974306	circ_1658	2	-	0	0	0	2
chr2	36615115	36669878	circ_1659	68	+	3	30	5	30
chr10	69726440	69797926	circ_1660	8	-	0	3	5	0
chr10	103557737	103570071	circ_1661	2	-	0	2	0	0
chr10	131943518	131967754	circ_1662	2	+	0	0	0	2
chr22	26932254	26940641	circ_1663	3	+	0	1	0	2
chr1	53443889	53446215	circ_1664	4	+	0	1	2	1
chr7	6618197	6624891	circ_1665	3	+	0	0	0	3
chr14	23375404	23383030	circ_1666	3	+	0	2	0	1
chr5	139568649	139574237	circ_1667	4	+	0	2	0	2
chr12	120984208	120984404	circ_1668	3	-	0	0	1	2
chr11	17981017	18031686	circ_1669	5	-	0	5	0	0
chrX	153996577	153999154	circ_1670	8	-	0	4	0	4
chr22	41277774	41278181	circ_1671	40	+	3	18	1	18
chr5	73048734	73050263	circ_1672	2	+	0	0	0	2
chr2	197755552	197763093	circ_1673	6	-	0	1	0	5
chr1	151611364	151611595	circ_1674	46	-	0	7	2	37
chr3	11849307	11858811	circ_1675	3	-	0	2	0	1
chr1	226175597	226176089	circ_1676	2	+	0	1	0	1
chr1	247318868	247323169	circ_1677	10	+	3	3	0	4
chr12	72234881	72266783	circ_1678	2	+	0	0	0	2
chr3	37154406	37163182	circ_1679	8	-	0	0	0	8
chr3	37152482	37163182	circ_1680	2	-	0	1	0	1
chr15	58284903	58458995	circ_1681	2	+	0	2	0	0
chr17	49091593	49098726	circ_1682	8	-	0	3	0	5
chr5	145197457	145205763	circ_1683	92	+	0	29	3	60
chr13	49096034	49098893	circ_1684	2	-	0	0	0	2
chr9	33886879	33887452	circ_1685	9	+	0	1	0	8
chr2	231585171	231663612	circ_1686	5	+	0	5	0	0
chr1	246490503	246498776	circ_1687	32	-	1	12	0	19
chr7	2314747	2317940	circ_1688	3	-	0	1	0	2
chr12	100598718	100599522	circ_1689	11	+	0	1	0	10
chr6	16645447	16753578	circ_1690	2	+	0	1	0	1
chr3	58104599	58107230	circ_1691	7	+	0	0	0	7
chr15	90125917	90126196	circ_1692	2	+	0	0	0	2
chr17	18202873	18210280	circ_1693	2	+	0	1	0	1
chr3	32490946	32496034	circ_1694	2	+	0	0	2	0
chr15	43008875	43011764	circ_1695	10	-	0	6	0	4
chr22	32874968	32883815	circ_1696	11	+	0	6	0	5
chr22	18178907	18185152	circ_1697	8	-	0	0	0	8
chr16	56397833	56398017	circ_1698	3	+	0	0	0	3
chr11	35222629	35229753	circ_1699	4	-	0	2	0	2
chr1	54266366	54275419	circ_1700	4	-	1	1	0	2
chr9	16582981	16738483	circ_1701	6	+	0	4	0	2
chr6	111594533	111616978	circ_1702	3	-	0	1	0	2
chr12	110467283	110474133	circ_1703	7	+	0	3	0	4
chr14	35565764	35568590	circ_1704	3	+	0	2	0	1
chr2	201857004	201862263	circ_1705	3	+	0	3	0	0
chr6	109421325	109427293	circ_1706	2	+	0	0	0	2
chr19	49502576	49503090	circ_1707	4	-	0	1	0	3
chr1	2327223	2332374	circ_1708	5	+	0	1	0	4
chr7	131113792	131155703	circ_1709	2	+	0	1	0	1
chr7	139056133	139059217	circ_1710	2	-	0	0	0	2
chr14	39517856	39524500	circ_1711	9	-	0	1	1	7
chr14	100728641	100728803	circ_1712	11	+	0	0	0	11
chr2	219328029	219330899	circ_1713	7	-	0	2	0	5
chr9	102722199	102722437	circ_1714	53	-	1	15	2	35
chr6	144808684	144860579	circ_1715	2	-	1	1	0	0
chr2	43725972	43735919	circ_1716	3	+	0	1	0	2
chr16	89287405	89292039	circ_1717	9	-	0	2	0	7
chrX	32966182	32966309	circ_1718	2	+	0	0	0	2
chr5	138994171	138994551	circ_1719	18	+	1	3	1	13
chr17	8347578	8363478	circ_1720	5	+	0	3	1	1
chr2	26486248	26502983	circ_1721	4	-	0	3	0	1
chr12	14609495	14619524	circ_1722	4	+	0	1	0	3
chr14	35278442	35280926	circ_1723	3	+	0	2	0	1
chr21	45472161	45483666	circ_1724	13	-	0	4	0	9
chr14	35044962	35078948	circ_1725	16	+	1	9	3	3
chr1	165712404	165723511	circ_1726	16	-	0	2	0	14
chr12	50394955	50410502	circ_1727	2	-	0	0	0	2
chr2	131116440	131117219	circ_1728	2	+	0	1	0	1
chr17	79027468	79031767	circ_1729	6	+	0	1	0	5
chr2	9022641	9098771	circ_1730	7	+	0	2	0	5
chr1	78280793	78309092	circ_1731	2	+	0	0	0	2
chr16	70590082	70594494	circ_1732	3	-	0	3	0	0
chr2	75897264	75899142	circ_1733	12	-	0	3	0	9
chr1	91852939	91853061	circ_1734	27	+	1	6	15	5
chrX	102094729	102160665	circ_1735	6	+	1	3	0	2
chr1	150997087	150998149	circ_1736	37	+	1	13	1	22
chr1	116532687	116534864	circ_1737	3	+	0	0	0	3
chr3	51664288	51664947	circ_1738	4	+	0	0	0	4
chr12	110566755	110570441	circ_1739	8	+	0	3	2	3
chr14	69349175	69349772	circ_1740	2	-	0	1	0	1
chr14	78353434	78399987	circ_1741	2	+	0	2	0	0
chr15	70987356	70991999	circ_1742	11	-	0	1	0	10
chr8	136554897	136594316	circ_1743	16	+	0	8	0	8
chr19	651692	652884	circ_1744	3	+	0	2	0	1
chr1	54252831	54266521	circ_1745	2	+	0	1	0	1
chr2	227702789	227779067	circ_1746	2	+	0	2	0	0
chr8	103403145	103406986	circ_1747	4	+	0	2	0	2
chr19	37697942	37698156	circ_1748	3	-	0	0	0	3
chr11	68272613	68287119	circ_1749	18	+	0	5	0	13
chr1	85826132	85833462	circ_1750	6	-	0	2	2	2
chr19	43990418	43991275	circ_1751	6	-	0	4	0	2
chr1	153635691	153636950	circ_1752	6	-	0	1	0	5
chr21	34065482	34067592	circ_1753	11	-	1	3	0	7
chr4	1694245	1701797	circ_1754	2	-	0	1	0	1
chr16	81118068	81124285	circ_1755	3	+	0	2	0	1
chr15	67984817	67995746	circ_1756	23	+	0	3	0	20
chr12	112641440	112657293	circ_1757	2	+	0	2	0	0
chr16	19651337	19663412	circ_1758	4	+	0	1	0	3
chr11	111907997	111915954	circ_1759	4	-	0	1	0	3
chr9	102988344	103009069	circ_1760	2	-	0	0	0	2
chr12	66221781	66224017	circ_1761	3	+	0	1	0	2
chr16	47143394	47165936	circ_1762	18	-	1	6	2	9
chr20	43138532	43141635	circ_1763	6	-	0	2	1	3
chr15	75763021	75772255	circ_1764	2	+	0	0	2	0
chr19	9677012	9678851	circ_1765	3	+	1	1	0	1
chr4	3088666	3109150	circ_1766	331	+	4	114	12	201
chr13	76393529	76398009	circ_1767	2	+	0	0	2	0
chr1	51926763	51946986	circ_1768	5	+	0	2	0	3
chr8	62460630	62479877	circ_1769	2	+	0	1	0	1
chr12	2931960	2937050	circ_1770	3	+	0	2	0	1
chr7	18631139	18706099	circ_1771	2	-	0	0	0	2
chr3	66617493	66617614	circ_1772	2	+	0	0	0	2
chr10	102697159	102707604	circ_1773	2	+	0	0	0	2
chr16	72407729	72425114	circ_1774	6	-	0	1	0	5
chr13	61013822	61041513	circ_1775	194	-	3	72	5	114
chr1	235634164	235647831	circ_1776	10	-	0	2	1	7
chr11	126391210	126432807	circ_1777	2	-	0	1	0	1
chr13	24429173	24433051	circ_1778	2	+	0	0	0	2
chr17	62557618	62579662	circ_1779	2	-	0	2	0	0
chr2	181845669	181848820	circ_1780	3	+	0	0	0	3
chr10	35321363	35328010	circ_1781	11	+	0	6	0	5
chr1	53480562	53504718	circ_1782	2	+	0	2	0	0
chr13	48653980	48657564	circ_1783	2	-	0	1	0	1
chr6	43968839	43968947	circ_1784	2	-	0	0	0	2
chr2	227729320	227779067	circ_1785	4	+	0	2	0	2
chr8	16512525	16567901	circ_1786	2	-	0	0	0	2
chr9	126163986	126165769	circ_1787	4	+	1	1	0	2
chr18	9388038	9396544	circ_1788	2	+	0	0	0	2
chr7	137536752	137553474	circ_1789	3	-	0	1	0	2
chr5	68874539	68875691	circ_1790	4	+	0	2	0	2
chr1	113459800	113471974	circ_1791	2	-	0	0	0	2
chr19	47231296	47231878	circ_1792	3	-	0	1	0	2
chr12	51207793	51208222	circ_1793	18	+	0	7	0	11
chr12	101316004	101381448	circ_1794	2	+	1	1	0	0
chr14	102652251	102661457	circ_1795	2	+	0	1	0	1
chr16	18794103	18794424	circ_1796	4	-	0	1	0	3
chr1	21220010	21221994	circ_1797	20	-	0	3	0	17
chr7	66262361	66264401	circ_1798	3	+	0	2	0	1
chr10	70696692	70703013	circ_1799	38	-	1	14	1	22
chr6	10749435	10755465	circ_1800	18	+	1	2	0	15
chr4	139964228	139966543	circ_1801	9	+	0	5	2	2
chr9	110059645	110074018	circ_1802	2	-	1	1	0	0
chr3	185165577	185169183	circ_1803	4	+	0	2	0	2
chr7	80418622	80440017	circ_1804	94	-	1	29	7	57
chr5	54565241	54577343	circ_1805	3	-	0	3	0	0
chr2	100029193	100052403	circ_1806	2	+	0	1	1	0
chr11	18568427	18579877	circ_1807	9	-	0	2	1	6
chr12	107272765	107273725	circ_1808	2	+	0	1	0	1
chr13	25901054	25901650	circ_1809	2	-	0	1	0	1
chr18	9158345	9221997	circ_1810	2	-	0	0	2	0
chr5	68400458	68417722	circ_1811	2	-	0	1	0	1
chr10	95069777	95076570	circ_1812	3	+	0	1	0	2
chr1	91852962	91853106	circ_1813	2	+	1	1	0	0
chr4	183245099	183245405	circ_1814	15	+	0	2	1	12
chr16	15724189	15725355	circ_1815	4	-	0	2	0	2
chr4	140037803	140060651	circ_1816	11	-	1	5	0	5
chr11	61204233	61205585	circ_1817	7	+	0	2	0	5
chr3	94224803	94224937	circ_1818	2	+	2	0	0	0
chr1	45340350	45347411	circ_1819	7	+	0	0	0	7
chr2	69565030	69590802	circ_1820	3	-	0	2	1	0
chr2	239093822	239096898	circ_1821	3	+	0	2	0	1
chr17	45681281	45691091	circ_1822	11	+	0	5	0	6
chr18	18945988	18964364	circ_1823	4	+	0	3	0	1
chr4	120182870	120193189	circ_1824	2	-	1	1	0	0
chr13	108269565	108271872	circ_1825	27	-	1	4	0	22
chr17	73933647	73934313	circ_1826	20	-	0	6	0	14
chr8	30557598	30560757	circ_1827	30	-	2	13	0	15
chr16	67478431	67487618	circ_1828	6	-	0	1	0	5
chr11	62606586	62607131	circ_1829	14	-	0	7	0	7
chr7	102665510	102669865	circ_1830	5	-	0	4	0	1
chr12	62894563	62895478	circ_1831	3	-	0	0	0	3
chr10	135209217	135216277	circ_1832	15	+	0	11	0	4
chr15	44884529	44890571	circ_1833	2	-	0	1	0	1
chr16	30287334	30305508	circ_1834	3	+	1	1	0	1
chr10	134503896	134511423	circ_1835	3	+	0	0	0	3
chr6	20781376	20797973	circ_1836	2	-	0	0	0	2
chr1	229596358	229611479	circ_1837	2	-	0	0	0	2
chr15	72509750	72513625	circ_1838	3	-	0	3	0	0
chr11	9137895	9160120	circ_1839	2	-	0	2	0	0
chr12	51173923	51203372	circ_1840	16	-	0	9	0	7
chr1	31454159	31468022	circ_1841	2	-	0	2	0	0
chr16	2627426	2633586	circ_1842	13	-	0	6	3	4
chr11	65269270	65269731	circ_1843	3	-	0	3	0	0
chr18	9388038	9388418	circ_1844	5	+	0	1	0	4
chr3	98475213	98492827	circ_1845	2	+	0	0	2	0
chr2	32399132	32409407	circ_1846	47	+	1	12	2	32
chrX	54491884	54497193	circ_1847	2	+	0	2	0	0
chr7	104681286	104707254	circ_1848	9	-	0	4	0	5
chrX	2632463	2638465	circ_1849	3	-	0	3	0	0
chr14	55048998	55052284	circ_1850	2	+	0	1	0	1
chr7	5385193	5417655	circ_1851	2	+	0	1	0	1
chr2	10931921	10937883	circ_1852	5	+	0	1	0	4
chr5	34711617	34733437	circ_1853	3	+	0	0	0	3
chr19	13443683	13445307	circ_1854	26	+	1	4	3	18
chr17	59820374	59857762	circ_1855	13	-	1	5	0	7
chr6	144612873	144629706	circ_1856	3	+	0	3	0	0
chr3	179131200	179137293	circ_1857	37	+	4	8	3	22
chr3	111658322	111681159	circ_1858	3	+	0	3	0	0
chr4	120138705	120156566	circ_1859	10	+	0	2	0	8
chr17	74283273	74286158	circ_1860	24	-	0	6	0	18
chr6	73357660	73358672	circ_1861	2	+	0	0	0	2
chr14	51259430	51288795	circ_1862	3	+	0	0	0	3
chr5	5182157	5187921	circ_1863	4	+	0	0	0	4
chr22	21947150	21965332	circ_1864	2	+	0	1	0	1
chr19	5919722	5920789	circ_1865	2	-	0	2	0	0
chr9	80537077	80550805	circ_1866	5	+	0	4	0	1
chrX	102152502	102160665	circ_1867	9	-	1	4	0	4
chr22	38641941	38647020	circ_1868	2	-	0	0	0	2
chr5	34918469	34919988	circ_1869	4	-	0	1	0	3
chr11	73843889	73850873	circ_1870	2	+	0	2	0	0
chr1	180804010	180805852	circ_1871	2	+	0	0	0	2
chr1	46383011	46425149	circ_1872	9	+	0	3	0	6
chr6	102247523	102376507	circ_1873	2	+	0	2	0	0
chr10	465005	532470	circ_1874	2	+	0	0	0	2
chr2	46803226	46803795	circ_1875	8	+	0	1	0	7
chr9	131029737	131030803	circ_1876	8	-	0	2	0	6
chr3	196921296	196933045	circ_1877	2	-	0	2	0	0
chr5	157218711	157221980	circ_1878	9	-	0	4	0	5
chr14	68417604	68431832	circ_1879	2	+	0	0	0	2
chrY	16936068	16942399	circ_1880	5	+	0	2	0	3
chr3	8932073	8983488	circ_1881	4	+	1	1	2	0
chr11	46771824	46775047	circ_1882	6	-	0	3	1	2
chr20	61908656	61909440	circ_1883	3	-	0	2	0	1
chr10	78729732	78778857	circ_1884	4	+	0	3	0	1
chr11	77322360	77340944	circ_1885	4	+	0	3	0	1
chr15	56129987	56139232	circ_1886	2	+	1	1	0	0
chr16	71697802	71713438	circ_1887	5	-	0	1	1	3
chr17	19861327	19861884	circ_1888	30	+	0	14	3	13
chr18	76903802	76967012	circ_1889	3	-	0	2	0	1
chr6	7176888	7192703	circ_1890	3	+	0	0	1	2
chr11	9202314	9202631	circ_1891	2	-	0	0	0	2
chr6	155108995	155116273	circ_1892	30	+	2	9	0	19
chr2	114674461	114688973	circ_1893	4	+	0	2	0	2
chr2	48732703	48734524	circ_1894	2	+	0	0	0	2
chr4	39881348	39891984	circ_1895	8	-	0	1	0	7
chr3	141231005	141259451	circ_1896	12	+	0	11	0	1
chr17	49097520	49109083	circ_1897	3	+	0	1	0	2
chr11	46098305	46113774	circ_1898	348	-	9	101	6	232
chr6	41046768	41048636	circ_1899	2	+	0	1	0	1
chr3	195415404	195416309	circ_1900	46	+	2	10	3	31
chr7	129841690	129843950	circ_1901	2	+	0	0	0	2
chr1	111996843	111996971	circ_1902	2	-	0	0	2	0
chr5	179135240	179136060	circ_1903	29	+	1	3	3	22
chr19	2438161	2438529	circ_1904	15	-	0	4	0	11
chr6	111067329	111106784	circ_1905	2	+	0	0	0	2
chr9	139717977	139730297	circ_1906	9	+	0	3	0	6
chr2	172398095	172398303	circ_1907	2	+	0	0	0	2
chr1	101372408	101387397	circ_1908	52	+	0	21	6	25
chr9	135802588	135810482	circ_1909	4	-	0	1	0	3
chr5	81599306	81608670	circ_1910	2	+	0	2	0	0
chr20	37617436	37632550	circ_1911	2	+	0	2	0	0
chr11	103151077	103229087	circ_1912	5	+	2	3	0	0
chr14	103257543	103296809	circ_1913	3	+	0	0	0	3
chr2	105959305	105959680	circ_1914	5	-	0	2	0	3
chrX	118544153	118553307	circ_1915	5	-	0	1	0	4
chr16	72557231	72589225	circ_1916	3	-	0	0	0	3
chr8	68188211	68189692	circ_1917	6	-	0	1	0	5
chr12	124934361	124979914	circ_1918	3	-	0	1	1	1
chr3	57618992	57627474	circ_1919	4	+	0	0	0	4
chr16	23540823	23544086	circ_1920	2	-	0	0	0	2
chr8	22464709	22465578	circ_1921	2	+	0	1	0	1
chr9	104210267	104211940	circ_1922	3	+	0	0	1	2
chr2	190930722	190930999	circ_1923	2	-	0	0	0	2
chr1	44474025	44474295	circ_1924	18	-	0	13	0	5
chr14	67736418	67770316	circ_1925	3	+	0	1	2	0
chr9	113734353	113735838	circ_1926	7170	-	124	1865	179	5002
chr6	13639795	13657508	circ_1927	2	-	1	0	1	0
chr5	14242873	14280545	circ_1928	6	+	0	2	0	4
chr5	110077748	110097147	circ_1929	2	+	0	2	0	0
chr9	88211277	88248289	circ_1930	8	+	0	4	3	1
chr17	34009714	34021405	circ_1931	2	-	0	2	0	0
chr5	69515745	69796730	circ_1932	2	-	0	1	0	1
chr17	49062284	49064598	circ_1933	3	-	0	2	0	1
chr10	114220283	114224416	circ_1934	2	+	0	1	0	1
chr12	11273609	11285966	circ_1935	17	-	0	1	2	14
chr1	91852941	91853085	circ_1936	31	+	4	4	18	5
chr19	39329037	39331199	circ_1937	4	-	0	2	0	2
chr15	81271107	81274523	circ_1938	10	+	0	7	1	2
chr17	15406412	15410300	circ_1939	3	-	0	2	0	1
chr1	114440462	114444507	circ_1940	6	-	0	2	1	3
chr7	22999875	23023664	circ_1941	11	-	1	3	0	7
chr15	59470592	59480415	circ_1942	17	+	0	2	1	14
chr3	177624682	177655463	circ_1943	2	-	0	2	0	0
chr8	141840571	141856777	circ_1944	3	-	0	1	0	2
chr12	101750332	101755838	circ_1945	5	+	0	2	0	3
chr15	64710740	64737307	circ_1946	6	+	0	2	0	4
chr8	131302247	131374017	circ_1947	11	-	0	5	1	5
chr1	38034452	38042157	circ_1948	2	+	0	1	0	1
chr19	13135835	13136366	circ_1949	94	-	3	25	0	66
chr16	89291127	89292039	circ_1950	48	+	0	8	2	38
chr1	197621365	197627499	circ_1951	2	+	0	1	0	1
chr15	63349184	63354844	circ_1952	2	-	0	2	0	0
chr11	8735545	8739439	circ_1953	3	-	0	3	0	0
chr3	12650265	12650834	circ_1954	4	-	0	2	0	2
chr20	62641553	62648198	circ_1955	5	+	0	0	0	5
chr16	67441983	67442156	circ_1956	2	+	0	0	2	0
chr19	49854558	49855211	circ_1957	3	-	0	1	0	2
chr7	105551463	105553084	circ_1958	3	+	0	3	0	0
chr19	44001270	44002028	circ_1959	5	-	0	3	0	2
chr16	11217599	11217803	circ_1960	13	+	0	5	0	8
chr17	46127969	46134864	circ_1961	2	-	1	1	0	0
chr12	32734894	32751520	circ_1962	2	+	0	2	0	0
chr1	8025384	8031023	circ_1963	3	+	0	1	0	2
chr1	21636140	21647450	circ_1964	2	+	0	2	0	0
chr4	129913322	129960251	circ_1965	3	+	0	2	0	1
chr19	33108495	33113525	circ_1966	20	-	1	1	0	18
chr1	206511415	206516362	circ_1967	35	+	0	3	4	28
chr12	101766662	101767545	circ_1968	3	-	0	2	0	1
chr2	242274541	242283312	circ_1969	2	-	0	1	0	1
chr19	44600496	44602041	circ_1970	11	+	0	3	1	7
chr22	32154532	32164849	circ_1971	11	+	0	2	0	9
chr2	54125007	54128696	circ_1972	3	-	0	2	0	1
chr17	79577236	79580520	circ_1973	26	-	1	2	1	22
chr19	14561130	14562835	circ_1974	30	-	1	9	0	20
chr3	12647700	12660246	circ_1975	2	-	0	0	0	2
chr19	42407808	42408262	circ_1976	2	+	0	0	0	2
chr12	123983091	124003041	circ_1977	14	+	0	6	0	8
chr15	43102812	43164956	circ_1978	2	-	0	1	0	1
chr8	82583174	82593819	circ_1979	3	+	0	2	0	1
chr1	155938947	155952991	circ_1980	3	-	0	1	0	2
chr7	91972338	91991587	circ_1981	2	-	0	1	0	1
chr1	212548535	212553379	circ_1982	3	-	0	0	0	3
chr19	47587602	47588671	circ_1983	7	-	2	2	0	3
chr3	52964345	52966324	circ_1984	6	+	0	1	2	3
chr4	2883625	2886393	circ_1985	4	-	0	1	0	3
chr1	212236226	212238371	circ_1986	10	+	0	1	0	9
chr9	12135452	12135544	circ_1987	3	+	0	0	3	0
chr15	71640491	71953073	circ_1988	2	+	0	1	0	1
chr3	113775846	113784304	circ_1989	2	-	0	2	0	0
chr5	71586777	71593529	circ_1990	2	+	0	0	0	2
chr11	9864172	9871765	circ_1991	2	-	0	2	0	0
chr17	71199139	71199932	circ_1992	11	-	0	5	0	6
chr5	176618885	176631293	circ_1993	14	+	0	1	0	13
chr16	74942806	74943815	circ_1994	7	-	0	3	0	4
chr16	71950365	71955356	circ_1995	2	+	0	0	0	2
chr1	201457983	201459472	circ_1996	2	-	0	2	0	0
chr12	45814854	45816845	circ_1997	6	+	0	3	0	3
chr20	47685252	47686834	circ_1998	4	-	0	2	0	2
chr10	13375817	13378350	circ_1999	6	+	0	0	0	6
[truncated: 39,383 more rows]
