# Supplementary material for: Improved circRNA Identification by Combining Prediction Algorithms
Source: Front Cell Dev Biol. 2018 Mar 5;6:20. doi: 10.3389/fcell.2018.00020 (PMC5844931; doi:10.3389/fcell.2018.00020)
Supplement: Supplementary file 2 [file Presentation2.ZIP › Pre-processed/find_circ.bed]

#chrom	start	end	names	total_junction	strand	SRR444655.circ_candidates.bed_junction	SRR444974.circ_candidates.bed_junction	SRR444975.circ_candidates.bed_junction	SRR445016.circ_candidates.bed_junction
chr15	60674540	60682516	,SRR445016circ_023938	2	-	0	0	0	2
chr6	167435896	167458064	,SRR444974circ_048795,SRR444975circ_013380	5	+	0	3	2	0
chr1	40726510	40737707	,SRR444974circ_015847	3	+	0	3	0	0
chr1	26127533	26139283	,SRR444974circ_044174	2	+	0	2	0	0
chr7	99688275	99688497	,SRR444974circ_015174,SRR445016circ_015950	7	+	0	5	0	2
chr11	38891626	38906761	,SRR444974circ_033910	2	-	0	2	0	0
chr8	15588174	15605974	,SRR444974circ_016124,SRR445016circ_039975	21	+	0	5	0	16
chr3	45488382	45500378	,SRR445016circ_051261	4	+	0	0	0	4
chr7	2834561	2834777	,SRR445016circ_024326	4	-	0	0	0	4
chr9	129102786	129184227	,SRR444974circ_041814,SRR445016circ_047987	14	+	0	10	0	4
chr9	97781731	97823092	,SRR444974circ_005787,SRR445016circ_006080	5	+	0	2	0	3
chr8	48955592	48960744	,SRR445016circ_008647	2	+	0	0	0	2
chr12	96704829	96728643	,SRR444974circ_016155,SRR445016circ_016990	49	-	0	36	0	13
chr2	238419216	238436159	,SRR445016circ_055961	2	+	0	0	0	2
chr22	41716658	41717193	,SRR445016circ_019202	3	+	0	0	0	3
chr7	40027197	40027857	,SRR444974circ_047001	2	+	0	2	0	0
chr15	86198647	86207986	,SRR445016circ_012323	4	+	0	0	0	4
chr4	79747190	79800045	,SRR444974circ_014014	3	+	0	3	0	0
chr15	43724391	43730614	,SRR444974circ_027747,SRR445016circ_028875	24	-	0	18	0	6
chr8	131370262	131374017	,SRR444655circ_009304,SRR444974circ_055942,SRR444975circ_015218,SRR445016circ_058389	2806	-	26	884	76	1820
chr20	36685933	36694658	,SRR444655circ_007199,SRR444974circ_009412,SRR444975circ_002572,SRR445016circ_009924	117	+	5	67	3	42
chr11	111909967	111915954	,SRR445016circ_060839	2	+	0	0	0	2
chr6	146007257	146044096	,SRR444974circ_010381,SRR445016circ_010947	6	-	0	3	0	3
chr7	77214859	77240363	,SRR445016circ_049817	6	+	0	0	0	6
chr8	29037620	29043989	,SRR444974circ_031598	2	-	0	2	0	0
chr18	9195548	9221997	,SRR444655circ_010620,SRR444974circ_028473,SRR444975circ_007817,SRR445016circ_032920	25	+	3	11	7	4
chr1	21415630	21460527	,SRR445016circ_047821	3	-	0	0	0	3
chr4	54292038	54294350	,SRR444974circ_017046,SRR444975circ_004661,SRR445016circ_017904	230	+	0	116	4	110
chr8	42841797	42843784	,SRR445016circ_044883	3	+	0	0	0	3
chr4	103455001	103488292	,SRR444974circ_039342,SRR445016circ_047558	5	+	0	2	0	3
chrY	14872413	14883089	,SRR445016circ_037025	6	+	0	0	0	6
chr6	76331247	76344527	,SRR444655circ_009227,SRR444974circ_026585	19	+	2	17	0	0
chr6	150174138	150177519	,SRR445016circ_014015	2	-	0	0	0	2
chr14	50808849	50819938	,SRR445016circ_059464	3	-	0	0	0	3
chr10	69726439	69804320	,SRR444974circ_012172,SRR444975circ_003354	8	-	0	4	4	0
chr7	110907226	110915209	,SRR444974circ_057099	2	-	0	2	0	0
chr3	120053708	120054800	,SRR444974circ_008058,SRR445016circ_008489	24	-	0	15	0	9
chr4	103432036	103459113	,SRR444974circ_021143,SRR445016circ_022120	21	+	0	8	0	13
chr10	99502850	99504672	,SRR444974circ_024050,SRR445016circ_025092	12	+	0	3	0	9
chr6	44102297	44108835	,SRR444974circ_011064	2	+	0	2	0	0
chr7	65751497	65751696	,SRR444974circ_001032,SRR444975circ_000257,SRR445016circ_006384	349	+	0	16	6	327
chr15	43008874	43011764	,SRR444974circ_012953,SRR445016circ_013588	16	+	0	11	0	5
chr2	46087243	46088927	,SRR445016circ_038239	6	+	0	0	0	6
chr15	43438690	43447029	,SRR444975circ_008688	2	+	0	0	2	0
chr2	177161587	177202305	,SRR444974circ_000983,SRR445016circ_001037	21	+	0	15	0	6
chr17	40764092	40765091	,SRR444974circ_005520,SRR445016circ_049761	6	+	0	2	0	4
chr12	110348867	110349040	,SRR445016circ_051897	3	+	0	0	0	3
chr7	18684293	18688306	,SRR444974circ_028649	4	+	0	4	0	0
chr1	233296028	233388534	,SRR444975circ_000859	3	-	0	0	3	0
chr1	5964676	6046387	,SRR444974circ_001455,SRR445016circ_001515	14	-	0	10	0	4
chr8	68005777	68015370	,SRR444974circ_022896	2	+	0	2	0	0
chr20	13550153	13597770	,SRR444974circ_016894	3	-	0	3	0	0
chr15	66828270	66839043	,SRR444974circ_008329,SRR444975circ_002271,SRR445016circ_052089	23	+	0	6	3	14
chr21	40762623	40763762	,SRR445016circ_019130	3	+	0	0	0	3
chr14	96986391	96994343	,SRR444974circ_041716,SRR445016circ_043552	8	+	0	6	0	2
chr16	532524	546859	,SRR444974circ_035941,SRR445016circ_042737	19	+	0	10	0	9
chr11	61205096	61213703	,SRR444974circ_033939	9	+	0	9	0	0
chr2	201796061	201798697	,SRR445016circ_034237	3	-	0	0	0	3
chr11	47819330	47823482	,SRR444974circ_034713,SRR445016circ_036283	13	-	0	6	0	7
chr2	232099936	232127111	,SRR444974circ_033715,SRR445016circ_035201	20	+	0	9	0	11
chr6	2768924	2770595	,SRR444974circ_016929	2	+	0	2	0	0
chr15	86311247	86313051	,SRR445016circ_023775	2	-	0	0	0	2
chr3	15258931	15262488	,SRR444974circ_023192	6	+	0	6	0	0
chr16	27720025	27720241	,SRR445016circ_012184	4	+	0	0	0	4
chr5	15834885	15928610	,SRR445016circ_006476	2	+	0	0	0	2
chr5	73045661	73050263	,SRR444974circ_050761	2	+	0	2	0	0
chrX	153609326	153609488	,SRR445016circ_043618	2	-	0	0	0	2
chr9	131298633	131301977	,SRR444974circ_024470	2	+	0	2	0	0
chr6	44900389	44988369	,SRR444974circ_040090	2	-	0	2	0	0
chr9	139341492	139341678	,SRR444974circ_004529	3	-	0	3	0	0
chr2	42867312	42887002	,SRR444974circ_009687,SRR445016circ_042593	9	+	0	6	0	3
chr19	4703897	4704316	,SRR444974circ_021127	2	-	0	2	0	0
chr14	99924615	99932392	,SRR444974circ_033078	2	-	0	2	0	0
chr11	61118462	61120611	,SRR445016circ_000581	2	-	0	0	0	2
chr14	75567694	75574190	,SRR444974circ_057904	3	-	0	3	0	0
chr6	76137315	76137412	,SRR444655circ_001198	2	-	2	0	0	0
chr14	101434984	101444031	,SRR444974circ_020993	2	+	0	2	0	0
chr20	47688822	47692057	,SRR444655circ_001850	2	+	2	0	0	0
chr13	21729831	21732264	,SRR444974circ_004390	5	-	0	5	0	0
chr6	31112463	31113585	,SRR445016circ_055053	2	-	0	0	0	2
chr10	78704530	78761338	,SRR444974circ_022880	2	-	0	2	0	0
chr4	38091552	38119813	,SRR444974circ_052942,SRR445016circ_055251	20	+	0	12	0	8
chr5	126154613	126158577	,SRR444974circ_001163	2	+	0	2	0	0
chr7	98530863	98533298	,SRR444974circ_030563,SRR445016circ_031840	5	+	0	3	0	2
chr17	80521229	80529746	,SRR444974circ_043602,SRR444975circ_011953,SRR445016circ_045555	127	+	0	56	2	69
chr5	127727710	127730967	,SRR444974circ_022447	2	-	0	2	0	0
chr10	49687630	49732852	,SRR445016circ_053229	2	-	0	0	0	2
chr19	1482611	1482711	,SRR444655circ_000849	2	-	2	0	0	0
chr19	4941539	4947223	,SRR444974circ_005232,SRR445016circ_032652	9	+	0	3	0	6
chr8	28692808	28704326	,SRR444974circ_054822	3	-	0	3	0	0
chr7	66413530	66418356	,SRR445016circ_022126	2	+	0	0	0	2
chr20	60831112	60835181	,SRR445016circ_010125	3	+	0	0	0	3
chr14	31771500	31777226	,SRR444974circ_000494	7	-	0	7	0	0
chr2	62362965	62368495	,SRR444974circ_038667	2	+	0	2	0	0
chr1	212125906	212142045	,SRR444974circ_015565	5	-	0	5	0	0
chr10	27423759	27425314	,SRR444974circ_001133,SRR445016circ_001187	10	-	0	3	0	7
chr20	35207143	35207369	,SRR445016circ_036893	11	+	0	0	0	11
chr16	74957823	74985441	,SRR445016circ_006197	2	-	0	0	0	2
chrX	10031484	10047844	,SRR444974circ_016051,SRR444975circ_004398,SRR445016circ_016874	26	+	0	18	2	6
chr1	240492375	240555862	,SRR444974circ_006987,SRR445016circ_010614	8	+	0	4	0	4
chr2	122215262	122218769	,SRR444974circ_024983	3	-	0	3	0	0
chr12	15856907	15858195	,SRR444974circ_016795	2	-	0	2	0	0
chr2	36623756	36624370	,SRR445016circ_035381	5	+	0	0	0	5
chr10	121598046	121602107	,SRR444974circ_045952	2	-	0	2	0	0
chr15	43276094	43282318	,SRR445016circ_001265	7	-	0	0	0	7
chr4	53876889	53884694	,SRR444974circ_026549	2	-	0	2	0	0
chr8	141840570	141900868	,SRR444974circ_041123,SRR444975circ_002297,SRR445016circ_008876	65	-	0	38	4	23
chr5	64483842	64492978	,SRR444974circ_013659,SRR445016circ_014328	19	-	0	6	0	13
chr9	85950430	86004623	,SRR444974circ_009783	3	-	0	3	0	0
chr2	48573339	48573890	,SRR444655circ_005118,SRR444974circ_021335,SRR444975circ_005862,SRR445016circ_022313	40	+	2	16	6	16
chr1	91852881	91852984	,SRR444655circ_004556,SRR444974circ_006090,SRR444975circ_001635	12	-	6	3	3	0
chr7	128281256	128289036	,SRR444974circ_000836,SRR445016circ_005104	24	+	0	17	0	7
chr4	129867161	129869725	,SRR444974circ_053785	2	-	0	2	0	0
chr12	24361339	24366351	,SRR445016circ_058912	5	-	0	0	0	5
chr12	120628100	120628203	,SRR444974circ_041738	2	-	0	2	0	0
chr21	9827051	9827377	,SRR444974circ_013522	2	+	0	2	0	0
chr2	206959645	206960515	,SRR444974circ_046425,SRR444975circ_012710,SRR445016circ_048486	18	-	0	7	2	9
chr1	43824837	43825092	,SRR444974circ_027896	2	+	0	2	0	0
chr6	42940620	42942776	,SRR444974circ_004339,SRR445016circ_021107	19	-	0	8	0	11
chr17	4186092	4200104	,SRR444974circ_040140	2	-	0	2	0	0
chr16	28967298	28975360	,SRR444974circ_040208,SRR445016circ_041993	8	+	0	5	0	3
chr16	4750970	4755254	,SRR444974circ_037138,SRR445016circ_050211	6	-	0	2	0	4
chr15	72300166	72302788	,SRR444974circ_027592	2	-	0	2	0	0
chr22	29090019	29092975	,SRR444974circ_018107	3	-	0	3	0	0
chr10	11551593	11569566	,SRR444974circ_046489,SRR445016circ_035063	6	-	0	2	0	4
chr12	122825299	122826244	,SRR444655circ_010895,SRR444974circ_057971,SRR444975circ_015802,SRR445016circ_060544	18	-	3	8	5	2
chr5	179136873	179143295	,SRR444974circ_014004,SRR445016circ_039890	8	+	0	2	0	6
chr16	89782869	89783230	,SRR444974circ_007588,SRR445016circ_041989	5	-	0	2	0	3
chr1	150116928	150117043	,SRR444975circ_008669	2	+	0	0	2	0
chr7	122019421	122047750	,SRR444974circ_015302	2	-	0	2	0	0
chr15	90333690	90335793	,SRR445016circ_033229	5	-	0	0	0	5
chr1	108697604	108697757	,SRR445016circ_020594	2	-	0	0	0	2
chr6	128505576	128587752	,SRR444974circ_038945	2	-	0	2	0	0
chr16	71803525	71805155	,SRR445016circ_004358	5	-	0	0	0	5
chr2	24110701	24111269	,SRR445016circ_035389	6	-	0	0	0	6
chr1	28362054	28374937	,SRR444974circ_021452,SRR445016circ_022450	24	-	0	6	0	18
chr3	196742235	196743240	,SRR445016circ_000698	2	-	0	0	0	2
chr9	110068659	110081160	,SRR444974circ_047811	6	+	0	6	0	0
chr14	73412591	73414123	,SRR444974circ_025653,SRR445016circ_026754	20	+	0	7	0	13
chr20	34053567	34055380	,SRR445016circ_036616	2	+	0	0	0	2
chr5	14304569	14336836	,SRR444655circ_003882,SRR444974circ_048995,SRR444975circ_013426,SRR445016circ_051177	349	+	14	201	5	129
chr20	35176529	35177547	,SRR444655circ_003124	2	+	2	0	0	0
chr11	48134298	48134535	,SRR445016circ_025260	3	+	0	0	0	3
chr17	80136500	80136902	,SRR445016circ_001717	3	-	0	0	0	3
chr2	43732760	43755127	,SRR445016circ_002545	3	-	0	0	0	3
chr8	62591835	62596747	,SRR444974circ_030944,SRR445016circ_032232	5	-	0	2	0	3
chr1	180945253	180974599	,SRR444974circ_048891	3	-	0	3	0	0
chr19	38621137	38633350	,SRR444974circ_035040,SRR445016circ_036638	11	+	0	7	0	4
chr10	13169744	13178897	,SRR444655circ_002513,SRR444974circ_047162,SRR444975circ_012897,SRR445016circ_049259	224	+	3	105	5	111
chr8	100654038	100673719	,SRR444974circ_044475	3	+	0	3	0	0
chr1	70736538	70781249	,SRR444974circ_037527,SRR444975circ_009927	12	-	0	2	10	0
chr8	28827559	28828036	,SRR444974circ_038446	4	+	0	4	0	0
chr16	86575302	86585898	,SRR444974circ_021304	2	-	0	2	0	0
chr4	120138704	120177678	,SRR444655circ_001692	2	+	2	0	0	0
chr8	134250954	134251078	,SRR444975circ_004503	2	-	0	0	2	0
chr15	41020908	41023542	,SRR445016circ_007038	2	+	0	0	0	2
chr12	72234880	72266783	,SRR445016circ_046622	2	+	0	0	0	2
chr10	26789747	26792203	,SRR444974circ_010670,SRR445016circ_011249	9	+	0	4	0	5
chr8	54714358	54742093	,SRR445016circ_026923	2	-	0	0	0	2
chr9	131071957	131073880	,SRR444974circ_039998,SRR445016circ_041788	5	-	0	2	0	3
chr14	21546335	21551076	,SRR445016circ_052892	2	+	0	0	0	2
chr10	74468040	74550089	,SRR445016circ_026391	2	+	0	0	0	2
chr16	69874028	69922152	,SRR444974circ_045119	3	+	0	3	0	0
chr17	19823348	19839743	,SRR444974circ_021461,SRR445016circ_022456	20	-	0	11	0	9
chr5	78915434	78919312	,SRR444974circ_031416	6	+	0	6	0	0
chr5	34028858	34033563	,SRR445016circ_009208	5	-	0	0	0	5
chr6	33653604	33653798	,SRR444974circ_043495	2	+	0	2	0	0
chr1	54254805	54262817	,SRR444974circ_056060,SRR445016circ_046270	4	-	0	2	0	2
chr7	24856228	24888795	,SRR444974circ_055079	3	-	0	3	0	0
chr11	14793482	14840755	,SRR444974circ_017008	3	+	0	3	0	0
chr7	135262543	135277940	,SRR444655circ_011191,SRR444974circ_029192,SRR444975circ_008015,SRR445016circ_030414	113	+	6	69	11	27
chr11	68272612	68305359	,SRR444974circ_003258,SRR445016circ_003410	18	+	0	11	0	7
chr7	120478830	120480163	,SRR445016circ_050338	2	-	0	0	0	2
chr15	58284902	58306479	,SRR444974circ_048827,SRR445016circ_057916	15	-	0	11	0	4
chr13	114914003	114914366	,SRR444974circ_057198	2	+	0	2	0	0
chr2	171974248	171974367	,SRR445016circ_005697	4	-	0	0	0	4
chr3	123332983	123339183	,SRR444974circ_019962	2	-	0	2	0	0
chr8	135521861	135533244	,SRR444974circ_025305,SRR445016circ_026395	52	-	0	29	0	23
chr1	162546566	162567648	,SRR444974circ_032468,SRR445016circ_033853	8	+	0	3	0	5
chr9	7011697	7015929	,SRR444974circ_040039,SRR445016circ_041834	11	+	0	3	0	8
chr18	12951853	12963370	,SRR445016circ_039088	2	+	0	0	0	2
chr10	101667751	101668903	,SRR444974circ_004096,SRR444975circ_001085,SRR445016circ_004342	15	-	0	5	2	8
chr16	57238415	57250947	,SRR444974circ_002676,SRR445016circ_002808	5	+	0	3	0	2
chr6	43538238	43541338	,SRR444974circ_014444	2	-	0	2	0	0
chr20	60714836	60716000	,SRR445016circ_031042	2	-	0	0	0	2
chr2	63182651	63223901	,SRR444974circ_000888	2	+	0	2	0	0
chr9	37495165	37498221	,SRR444974circ_041783,SRR445016circ_043625	18	+	0	5	0	13
chr1	26623409	26624553	,SRR445016circ_056059	5	-	0	0	0	5
chr13	49688790	49705510	,SRR445016circ_027309	2	+	0	0	0	2
chr14	103296670	103342862	,SRR444974circ_019422,SRR444975circ_005324	4	+	0	2	2	0
chr7	148514968	148516779	,SRR444974circ_048928,SRR445016circ_051096	6	-	0	2	0	4
chr15	76205543	76206546	,SRR445016circ_011514	2	+	0	0	0	2
chr17	29466679	29468405	,SRR444974circ_040369	2	+	0	2	0	0
chr12	32866142	32875567	,SRR444974circ_026682,SRR445016circ_027822	7	+	0	5	0	2
chr1	184559872	184567595	,SRR444974circ_022608	3	+	0	3	0	0
chr19	33108494	33116872	,SRR444974circ_011677,SRR445016circ_012256	8	-	0	5	0	3
chr17	34144719	34147441	,SRR445016circ_001814	6	+	0	0	0	6
chr21	16383490	16415895	,SRR445016circ_050799	4	-	0	0	0	4
chr3	11372813	11383753	,SRR445016circ_028661	5	+	0	0	0	5
chr16	46702841	46708572	,SRR444974circ_026868	2	-	0	2	0	0
chr1	155184358	155204891	,SRR444655circ_003812,SRR444974circ_019681	35	-	27	8	0	0
chr12	70723202	70724249	,SRR444974circ_047416,SRR445016circ_049519	6	+	0	4	0	2
chr2	242192807	242207956	,SRR445016circ_015043	3	-	0	0	0	3
chr12	108929134	108936928	,SRR444974circ_042629	2	-	0	2	0	0
chr5	151042084	151051226	,SRR444974circ_026257	2	+	0	2	0	0
chr4	76573822	76581054	,SRR444974circ_041431,SRR445016circ_043239	19	-	0	16	0	3
chr3	37089009	37093201	,SRR444974circ_027061,SRR445016circ_028190	21	+	0	15	0	6
chr22	36914809	36916735	,SRR444974circ_023638	2	-	0	2	0	0
chr20	62597740	62597866	,SRR444655circ_010769	2	+	2	0	0	0
chr11	85742510	85742653	,SRR445016circ_058983	2	-	0	0	0	2
chr10	121674241	121675401	,SRR445016circ_043985	2	+	0	0	0	2
chr4	6925234	6925547	,SRR445016circ_034374	2	-	0	0	0	2
chr15	65772559	65773953	,SRR445016circ_031706	2	-	0	0	0	2
chr7	92146589	92148392	,SRR444974circ_056140	2	-	0	2	0	0
chr11	110007387	110008139	,SRR444655circ_002962,SRR444974circ_047769,SRR444975circ_013085,SRR445016circ_055286	143	+	2	66	5	70
chr19	2790418	2799789	,SRR445016circ_022826	2	+	0	0	0	2
chr1	29016615	29030841	,SRR445016circ_001773	2	+	0	0	0	2
chr2	236877105	236878331	,SRR444974circ_021136,SRR445016circ_022112	11	+	0	3	0	8
chr11	12247717	12248678	,SRR444974circ_050432,SRR445016circ_052674	19	+	0	8	0	11
chr7	139097296	139102475	,SRR444974circ_041733	2	+	0	2	0	0
chr13	46559431	46563232	,SRR444974circ_029956,SRR445016circ_031223	4	-	0	2	0	2
chr21	44424435	44441541	,SRR444974circ_012356,SRR444975circ_003403	4	+	0	2	2	0
chr5	73048733	73091216	,SRR445016circ_056027	3	+	0	0	0	3
chr2	220028954	220030144	,SRR444974circ_050204	3	-	0	3	0	0
chr20	45852969	45856024	,SRR444974circ_033526	2	-	0	2	0	0
chr8	144557567	144590069	,SRR444974circ_040057	3	-	0	3	0	0
chr3	33165899	33175757	,SRR444974circ_043125	2	+	0	2	0	0
chr14	70842392	70847912	,SRR445016circ_043736	2	-	0	0	0	2
chr1	44300563	44303983	,SRR445016circ_054326	4	+	0	0	0	4
chr1	3730639	3731098	,SRR444974circ_001717	2	-	0	2	0	0
chr14	31050069	31050322	,SRR444974circ_021821	3	+	0	3	0	0
chr17	1778954	1783985	,SRR444974circ_057941,SRR445016circ_050753	5	+	0	2	0	3
chr3	64132505	64139044	,SRR444974circ_038610,SRR445016circ_040319	11	-	0	6	0	5
chr5	180666486	180668639	,SRR445016circ_040418	3	-	0	0	0	3
chr17	17786018	17797124	,SRR445016circ_048967	2	-	0	0	0	2
chr14	90429451	90447904	,SRR444974circ_051231	2	+	0	2	0	0
chr12	54635527	54651476	,SRR444975circ_005261,SRR445016circ_059106	4	-	0	0	2	2
chr9	126345447	126414402	,SRR444974circ_054576,SRR445016circ_039987	12	-	0	3	0	9
chr13	33052023	33101669	,SRR445016circ_050527	3	-	0	0	0	3
chr9	127074787	127076264	,SRR445016circ_037166	4	+	0	0	0	4
chr12	89996819	89998123	,SRR444974circ_014435	4	-	0	4	0	0
chr5	95099211	95124562	,SRR444655circ_009846,SRR444974circ_012863	24	+	6	18	0	0
chr1	78324622	78340796	,SRR444974circ_003528	2	+	0	2	0	0
chr7	157015947	157024021	,SRR444974circ_040545	3	+	0	3	0	0
chr1	33290913	33295668	,SRR444974circ_000718	2	+	0	2	0	0
chr16	89815066	89833645	,SRR445016circ_002702	3	-	0	0	0	3
chr8	81897010	81982405	,SRR444974circ_005668	4	-	0	4	0	0
chr7	2303029	2303932	,SRR444974circ_038569	4	-	0	4	0	0
chr3	172486796	172504364	,SRR444974circ_043518,SRR445016circ_045468	19	+	0	11	0	8
chr1	183083665	183087281	,SRR444974circ_046150,SRR445016circ_048226	9	+	0	6	0	3
chr2	203329531	203339548	,SRR444974circ_047695	2	+	0	2	0	0
chr19	36579939	36580208	,SRR444974circ_009476,SRR444975circ_002588,SRR445016circ_059249	71	+	0	16	2	53
chr11	85687665	85692271	,SRR445016circ_030653	22	-	0	0	0	22
chr19	33604672	33605325	,SRR444974circ_011649,SRR444975circ_008504,SRR445016circ_032400	25	+	0	15	2	8
chr1	155691307	155695810	,SRR444974circ_042809,SRR445016circ_044707	57	+	0	29	0	28
chr15	60666817	60678285	,SRR445016circ_058013	2	-	0	0	0	2
chr16	58585492	58585723	,SRR445016circ_036671	2	-	0	0	0	2
chr22	31843411	31844218	,SRR445016circ_018430	3	-	0	0	0	3
chrX	53672262	53675253	,SRR444974circ_051556,SRR445016circ_053859	7	-	0	3	0	4
chr6	42657408	42658745	,SRR444974circ_050156	5	+	0	5	0	0
chr2	203921149	203942560	,SRR444974circ_009130	3	+	0	3	0	0
chrX	79960176	79960345	,SRR444974circ_029585	2	-	0	2	0	0
chr7	140055467	140055564	,SRR445016circ_008374	2	-	0	0	0	2
chr2	3405547	3409977	,SRR445016circ_002330	2	+	0	0	0	2
chr11	61624482	61632749	,SRR445016circ_052492	2	+	0	0	0	2
chr15	63821212	63829355	,SRR444974circ_017272,SRR444975circ_004727,SRR445016circ_018143	19	+	0	8	2	9
chr13	49742748	49749677	,SRR444974circ_043478	7	+	0	7	0	0
chr17	58372043	58422969	,SRR444974circ_055589,SRR445016circ_059812	5	-	0	3	0	2
chr1	10431198	10435431	,SRR444974circ_010419	2	+	0	2	0	0
chr1	224492437	224492868	,SRR445016circ_026677	2	-	0	0	0	2
chr9	33351613	33352717	,SRR444974circ_007829,SRR445016circ_008237	11	+	0	4	0	7
chr1	95364926	95365046	,SRR444655circ_007035	3	-	3	0	0	0
chr3	169831147	169867032	,SRR445016circ_016566	2	-	0	0	0	2
chr6	42224465	42225939	,SRR444974circ_032136,SRR445016circ_033475	5	-	0	3	0	2
chr2	43969879	43973102	,SRR445016circ_041851	5	+	0	0	0	5
chr5	134010304	134015418	,SRR444974circ_018270,SRR445016circ_019193	10	+	0	7	0	3
chr7	2418874	2419002	,SRR445016circ_017068	6	+	0	0	0	6
chr2	161258478	161259823	,SRR444974circ_006754,SRR445016circ_007091	15	-	0	8	0	7
chr7	150820880	150839340	,SRR444974circ_016443	2	+	0	2	0	0
chr5	5200244	5200382	,SRR445016circ_031977	3	+	0	0	0	3
chr6	163876310	163878583	,SRR444974circ_046634,SRR445016circ_039938	5	+	0	2	0	3
chr17	41455038	41459028	,SRR445016circ_027907	2	-	0	0	0	2
chr2	43625109	43657441	,SRR444974circ_004864,SRR445016circ_005143	8	-	0	4	0	4
chr2	29149333	29158473	,SRR444974circ_044390,SRR445016circ_046395	6	+	0	2	0	4
chr14	35269429	35272194	,SRR444655circ_005572	2	-	2	0	0	0
chr17	76069117	76079247	,SRR444974circ_049128	4	+	0	4	0	0
chr6	151265621	151306344	,SRR445016circ_034014	2	+	0	0	0	2
chr1	213244347	213290752	,SRR444974circ_047993,SRR445016circ_039355	10	+	0	7	0	3
chr11	32611092	32623368	,SRR444974circ_008932	2	+	0	2	0	0
chr1	1747194	1811341	,SRR444974circ_054221,SRR445016circ_056598	18	-	0	13	0	5
chr9	3330258	3346764	,SRR444974circ_008521	23	-	0	23	0	0
chr16	53175131	53191453	,SRR444975circ_002910	2	+	0	0	2	0
chr15	41352064	41362745	,SRR445016circ_015698	4	-	0	0	0	4
chr17	74256917	74257345	,SRR444974circ_003801	4	-	0	4	0	0
chr3	135820848	135825164	,SRR444974circ_046656,SRR445016circ_048306	6	+	0	3	0	3
chr3	37132957	37138151	,SRR445016circ_015521	6	-	0	0	0	6
chr10	21827761	21831054	,SRR444974circ_035492,SRR445016circ_037121	6	+	0	3	0	3
chr3	44816745	44828066	,SRR445016circ_028417	2	+	0	0	0	2
chr20	35127990	35154409	,SRR444974circ_016370,SRR445016circ_017206	14	+	0	5	0	9
chr18	34349227	34360169	,SRR444974circ_015927	5	+	0	5	0	0
chr12	82780581	82796909	,SRR444974circ_036760	4	+	0	4	0	0
chr3	171969049	171979873	,SRR444974circ_020941,SRR445016circ_021917	63	+	0	39	0	24
chr20	47262388	47262499	,SRR444975circ_004670	2	-	0	0	2	0
chr1	167988782	167992285	,SRR444974circ_014867,SRR445016circ_015635	35	+	0	5	0	30
chr9	96233422	96261168	,SRR444655circ_004130,SRR444974circ_034652,SRR444975circ_009494,SRR445016circ_036224	202	+	9	98	8	87
chr4	151792496	151814301	,SRR445016circ_049729	2	-	0	0	0	2
chr18	21141323	21152144	,SRR444974circ_016436	3	-	0	3	0	0
chr17	61228630	61230233	,SRR445016circ_044715	2	+	0	0	0	2
chr12	13061176	13062105	,SRR445016circ_025736	7	+	0	0	0	7
chr8	42218613	42220216	,SRR445016circ_037862	2	+	0	0	0	2
chr7	44118338	44120515	,SRR444974circ_015621	2	-	0	2	0	0
chr1	70694104	70705203	,SRR444974circ_045080	2	+	0	2	0	0
chr19	49348626	49355583	,SRR444974circ_016995,SRR445016circ_045413	15	-	0	2	0	13
chr20	5939173	5944005	,SRR445016circ_006150	14	+	0	0	0	14
chr5	133534776	133536765	,SRR445016circ_037675	6	-	0	0	0	6
chr3	122182788	122215417	,SRR444974circ_050231	4	-	0	4	0	0
chr18	12635060	12648024	,SRR445016circ_053064	2	-	0	0	0	2
chr15	78805425	78807449	,SRR444974circ_048297	2	+	0	2	0	0
chr3	112267379	112269109	,SRR445016circ_016248	2	-	0	0	0	2
chr6	75898077	75902071	,SRR444974circ_030624	3	-	0	3	0	0
chr17	38504567	38506177	,SRR445016circ_012960	2	+	0	0	0	2
chr2	236465801	236466410	,SRR444974circ_033596	2	+	0	2	0	0
chr17	64092368	64105112	,SRR445016circ_056262	4	-	0	0	0	4
chr6	158317858	158348246	,SRR444974circ_014236	2	+	0	2	0	0
chr12	106827496	106857398	,SRR444655circ_010385	2	+	2	0	0	0
chr1	19670851	19684057	,SRR444974circ_033034,SRR445016circ_034471	23	-	0	12	0	11
chr19	10685092	10685705	,SRR445016circ_057030	9	-	0	0	0	9
chr15	29212399	29213952	,SRR445016circ_051106	3	+	0	0	0	3
chr15	50875285	50884823	,SRR444655circ_003409	2	-	2	0	0	0
chr20	5538590	5539465	,SRR444974circ_020849	2	-	0	2	0	0
chr2	99802639	99812219	,SRR444655circ_010437,SRR444974circ_032044,SRR444975circ_008754,SRR445016circ_059924	16	+	3	8	3	2
chr19	11446122	11456091	,SRR445016circ_028799	2	-	0	0	0	2
chr16	58709945	58710192	,SRR445016circ_019713	2	-	0	0	0	2
chr3	50142981	50145737	,SRR444974circ_045722	3	+	0	3	0	0
chr1	40733476	40751701	,SRR444974circ_035375	2	+	0	2	0	0
chr6	136932419	136958544	,SRR444974circ_034200	2	-	0	2	0	0
chr1	47725960	47737913	,SRR444655circ_002126,SRR444974circ_002883,SRR445016circ_003035	6	-	2	2	0	2
chr9	91652907	91661909	,SRR444974circ_055886,SRR444975circ_015203	6	-	0	4	2	0
chr16	162620	180590	,SRR444974circ_004440	4	-	0	4	0	0
chr16	81703746	81712233	,SRR444974circ_006148	2	+	0	2	0	0
chr22	46088875	46125470	,SRR444974circ_010511	6	+	0	6	0	0
chr17	8283904	8285408	,SRR445016circ_055876	2	-	0	0	0	2
chr17	38324201	38324432	,SRR444974circ_003077	2	+	0	2	0	0
chr10	372945	403877	,SRR445016circ_007468	2	-	0	0	0	2
chr14	65031468	65035165	,SRR444974circ_047882,SRR445016circ_028579	7	+	0	5	0	2
chr3	81627075	81630426	,SRR444974circ_043614,SRR445016circ_045566	18	-	0	9	0	9
chr22	31661931	31664186	,SRR444974circ_023525,SRR445016circ_024531	9	+	0	5	0	4
chr13	46077378	46085989	,SRR444974circ_016745,SRR445016circ_017592	17	+	0	9	0	8
chr4	88983057	88989213	,SRR444974circ_007202,SRR445016circ_007562	14	+	0	10	0	4
chr10	127482590	127482957	,SRR445016circ_015935	2	-	0	0	0	2
chr10	93716981	93726514	,SRR444975circ_001585	2	+	0	0	2	0
chr7	73790216	73791152	,SRR444974circ_034072,SRR445016circ_035579	6	+	0	4	0	2
chr21	47697440	47700051	,SRR445016circ_050304	3	-	0	0	0	3
chr2	37105033	37121176	,SRR444974circ_040237,SRR445016circ_042026	30	-	0	15	0	15
chr18	196636	199316	,SRR444974circ_042413,SRR444975circ_015173,SRR445016circ_058185	56	+	0	28	2	26
chr17	76818018	76825089	,SRR445016circ_001702	2	-	0	0	0	2
chr16	16138306	16139870	,SRR445016circ_031219	3	+	0	0	0	3
chr7	17885217	17890587	,SRR444974circ_029706,SRR444975circ_008151,SRR445016circ_030961	41	-	0	26	2	13
chr19	8520288	8536311	,SRR444974circ_048264	2	+	0	2	0	0
chr9	37304184	37305711	,SRR444974circ_032443	2	+	0	2	0	0
chr9	18657636	18662071	,SRR445016circ_058011	5	+	0	0	0	5
chr7	130596939	130597712	,SRR444974circ_054662	2	+	0	2	0	0
chr19	48221765	48229481	,SRR444655circ_008613,SRR444974circ_011266,SRR445016circ_011823	51	+	2	24	0	25
chr3	137958309	137988974	,SRR444974circ_010447	2	+	0	2	0	0
chr16	11096930	11097162	,SRR445016circ_049438	3	+	0	0	0	3
chr19	45377172	45377735	,SRR445016circ_060536	2	+	0	0	0	2
chr8	95503805	95504137	,SRR444974circ_021246,SRR445016circ_011527	12	-	0	6	0	6
chr1	160182899	160183055	,SRR445016circ_018338	9	+	0	0	0	9
chr12	133357383	133360893	,SRR444974circ_049273,SRR444975circ_004927,SRR445016circ_051449	26	-	0	11	2	13
chr6	33402928	33403390	,SRR445016circ_047988	3	+	0	0	0	3
chr15	67523567	67529158	,SRR444974circ_029818,SRR445016circ_031074	47	-	0	19	0	28
chr22	36737414	36745300	,SRR444974circ_015539,SRR444975circ_004273,SRR445016circ_036103	151	-	0	94	3	54
chr16	9012887	9024254	,SRR444974circ_056137,SRR445016circ_058559	7	-	0	4	0	3
chr10	121275020	121286936	,SRR444974circ_050052,SRR445016circ_056376	14	-	0	9	0	5
chr3	51575604	51661770	,SRR445016circ_036098	7	+	0	0	0	7
chr16	69687138	69693802	,SRR444974circ_032057	4	+	0	4	0	0
chr2	232003449	232011070	,SRR445016circ_031373	5	+	0	0	0	5
chr3	47762155	47787483	,SRR444974circ_031840	8	-	0	8	0	0
chr17	5117344	5118588	,SRR445016circ_047367	5	+	0	0	0	5
chr9	114289547	114296633	,SRR444974circ_018195,SRR445016circ_019113	53	+	0	22	0	31
chr7	56140689	56146201	,SRR444974circ_012363	5	+	0	5	0	0
chr16	89590413	89620971	,SRR445016circ_055734	2	+	0	0	0	2
chr1	78248922	78280916	,SRR444974circ_003813	6	+	0	6	0	0
chr20	45891031	45905539	,SRR444655circ_007328,SRR444974circ_024147,SRR444975circ_006648,SRR445016circ_025195	41	-	3	19	3	16
chr1	244715623	244724447	,SRR444974circ_051693,SRR445016circ_053991	22	+	0	20	0	2
chr12	111923068	111926584	,SRR444974circ_007849	3	-	0	3	0	0
chr15	35182415	35185974	,SRR444974circ_003886,SRR445016circ_004105	6	-	0	2	0	4
chr3	57627379	57647278	,SRR444974circ_057466,SRR445016circ_059996	6	-	0	3	0	3
chr3	197707196	197726213	,SRR444974circ_052260	6	+	0	6	0	0
chr19	11286692	11287253	,SRR444974circ_052406	2	-	0	2	0	0
chr17	2929301	2930364	,SRR445016circ_017408	2	+	0	0	0	2
chr18	54426095	54448887	,SRR444655circ_003152,SRR444974circ_018829,SRR444975circ_005172,SRR445016circ_019742	125	+	3	37	5	80
chr14	21546335	21554025	,SRR444974circ_057837,SRR445016circ_060394	5	+	0	2	0	3
chr2	68717321	68753374	,SRR444974circ_000932,SRR444975circ_000235	13	+	0	8	5	0
chr7	100189289	100189525	,SRR444974circ_004384,SRR445016circ_004648	9	+	0	7	0	2
chr20	32957199	32996598	,SRR444974circ_021140,SRR445016circ_044905	7	+	0	2	0	5
chr1	26610997	26611954	,SRR444974circ_056862,SRR445016circ_051263	9	-	0	7	0	2
chrX	53224620	53225034	,SRR444974circ_021118	2	+	0	2	0	0
chr11	122774632	122775152	,SRR444974circ_051769,SRR445016circ_054074	9	+	0	3	0	6
chr11	68772414	68772566	,SRR444975circ_009977	4	+	0	0	4	0
chr9	16727794	16781290	,SRR445016circ_044768	3	-	0	0	0	3
chr8	42296967	42320608	,SRR444974circ_045985	2	-	0	2	0	0
chr17	79010662	79031767	,SRR444974circ_054952	2	+	0	2	0	0
chr1	20230759	20231480	,SRR444974circ_018495	3	+	0	3	0	0
chr19	49845694	49846655	,SRR444974circ_047656,SRR445016circ_049781	9	-	0	2	0	7
chr11	9875086	9875251	,SRR444974circ_009000	2	-	0	2	0	0
chr11	85723323	85742653	,SRR444974circ_014600,SRR444975circ_013977	7	-	0	5	2	0
chr5	72851312	72853465	,SRR445016circ_001858	2	-	0	0	0	2
chr20	9400453	9404599	,SRR445016circ_024353	3	+	0	0	0	3
chr11	94219089	94224131	,SRR444974circ_008410	3	-	0	3	0	0
chr1	54502282	54509198	,SRR444974circ_008653,SRR445016circ_042409	8	-	0	3	0	5
chr19	24288741	24289445	,SRR445016circ_026776	11	+	0	0	0	11
chr12	57674140	57677839	,SRR444974circ_038488,SRR445016circ_040182	20	-	0	12	0	8
chr1	7886539	7897209	,SRR444974circ_036166	2	+	0	2	0	0
chr15	70982792	70991999	,SRR444974circ_048333,SRR445016circ_004500	10	-	0	3	0	7
chr10	5998341	6002530	,SRR444974circ_029930	3	-	0	3	0	0
chr6	147631219	147674509	,SRR444655circ_005465	2	+	2	0	0	0
chr2	55570783	55591169	,SRR444975circ_000470	2	-	0	0	2	0
chr16	50063635	50068067	,SRR445016circ_014722	3	+	0	0	0	3
chr2	121043449	121043658	,SRR445016circ_026649	2	+	0	0	0	2
chr4	56265266	56269505	,SRR444974circ_043641	2	+	0	2	0	0
chr10	50701162	50714058	,SRR444655circ_007649,SRR444974circ_024599,SRR444975circ_006767,SRR445016circ_025644	128	-	2	63	2	61
chr15	28525213	28525433	,SRR445016circ_049681	6	-	0	0	0	6
chr8	90657364	90660841	,SRR444974circ_052784	2	-	0	2	0	0
chr3	194325015	194331806	,SRR444974circ_002107,SRR445016circ_002223	4	-	0	2	0	2
chr9	111835635	111870850	,SRR444974circ_039353	4	-	0	4	0	0
chr10	80878671	80976031	,SRR444974circ_025768,SRR445016circ_041277	11	+	0	4	0	7
chr16	57157325	57168738	,SRR444974circ_044272,SRR445016circ_046275	4	+	0	2	0	2
chr6	28348045	28354013	,SRR444975circ_012948	2	-	0	0	2	0
chr4	146791396	146824367	,SRR444655circ_010039,SRR444974circ_056907	7	-	2	5	0	0
chr3	169824619	169840532	,SRR444975circ_004139	2	-	0	0	2	0
chrX	102094728	102120080	,SRR445016circ_029686	3	+	0	0	0	3
chr17	41247862	41251897	,SRR445016circ_014472	2	-	0	0	0	2
chr1	224868659	224922408	,SRR444655circ_007677,SRR444974circ_053863,SRR445016circ_056226	77	+	3	55	0	19
chr1	117658196	117661389	,SRR445016circ_039142	3	-	0	0	0	3
chr1	31742004	31764853	,SRR444974circ_014610,SRR445016circ_015347	4	-	0	2	0	2
chr5	5182160	5209363	,SRR444655circ_002210,SRR444974circ_032149,SRR444975circ_008779,SRR445016circ_033493	421	+	44	268	50	59
chr19	1270865	1274439	,SRR444974circ_002518	2	+	0	2	0	0
chr20	50234028	50245611	,SRR444974circ_035789,SRR445016circ_037419	5	-	0	3	0	2
chr2	219099074	219110269	,SRR444974circ_040356	2	+	0	2	0	0
chr2	101521194	101564817	,SRR444974circ_035986	2	+	0	2	0	0
chr6	74414671	74498335	,SRR444975circ_009918	2	+	0	0	2	0
chr8	79845977	79855306	,SRR444974circ_030227	2	+	0	2	0	0
chr10	34540529	34558827	,SRR444974circ_017858	2	-	0	2	0	0
chr16	46617427	46618001	,SRR445016circ_018615	4	-	0	0	0	4
chr5	94204037	94259726	,SRR444974circ_054726	9	-	0	9	0	0
chr15	50940883	50955243	,SRR444974circ_000082,SRR444975circ_000016,SRR445016circ_000071	50	-	0	12	2	36
chr16	15789764	15790717	,SRR444974circ_029017,SRR444975circ_007965,SRR445016circ_030229	13	+	0	3	3	7
chr3	133894452	133907767	,SRR445016circ_016525	4	-	0	0	0	4
chr4	183651352	183652292	,SRR445016circ_039156	2	+	0	0	0	2
chr6	7152845	7182315	,SRR445016circ_026749	2	+	0	0	0	2
chr19	3979988	3980540	,SRR445016circ_016136	2	-	0	0	0	2
chr7	5254165	5257645	,SRR444974circ_002970	2	+	0	2	0	0
chr7	129761933	129767291	,SRR445016circ_004099	2	+	0	0	0	2
chr3	17549965	17627958	,SRR445016circ_060275	5	-	0	0	0	5
chr4	7006570	7016284	,SRR444974circ_038650	3	+	0	3	0	0
chr8	28956385	28956758	,SRR444974circ_036938	2	-	0	2	0	0
chr7	143079685	143088162	,SRR444974circ_001301	2	+	0	2	0	0
chr3	194999587	195066046	,SRR444975circ_015216	2	-	0	0	2	0
chr9	115038123	115060196	,SRR444974circ_006666,SRR445016circ_041624	15	-	0	4	0	11
chr10	123658355	123670666	,SRR444974circ_045301	2	-	0	2	0	0
chr12	54799532	54799655	,SRR445016circ_038332	2	+	0	0	0	2
chr11	94528176	94564707	,SRR444974circ_041654,SRR445016circ_043479	9	+	0	4	0	5
chr8	119122323	119123574	,SRR445016circ_027150	2	-	0	0	0	2
chr1	213037066	213046160	,SRR444974circ_034642,SRR445016circ_036216	25	+	0	13	0	12
chr15	45965804	45968508	,SRR444974circ_008502	2	+	0	2	0	0
chr15	50935536	50967763	,SRR444974circ_012747	2	-	0	2	0	0
chr1	225140371	225161855	,SRR444655circ_008667,SRR444975circ_003108	11	+	5	0	6	0
chr1	114440461	114444507	,SRR445016circ_039920	4	-	0	0	0	4
chr2	24777257	24807429	,SRR444974circ_000107,SRR445016circ_000099	10	+	0	5	0	5
chr1	151317351	151317581	,SRR444974circ_026226	2	-	0	2	0	0
chr5	38523520	38530768	,SRR444974circ_025240,SRR444975circ_006952	18	-	0	11	7	0
chr11	34111725	34113603	,SRR444655circ_005722,SRR444974circ_022105,SRR445016circ_023092	25	+	2	16	0	7
chr11	74554394	74556316	,SRR444974circ_056959,SRR445016circ_059416	9	-	0	5	0	4
chr5	68396633	68410323	,SRR444974circ_045847	3	+	0	3	0	0
chr7	73709909	73731997	,SRR445016circ_018090	3	+	0	0	0	3
chr1	240492375	240519208	,SRR444974circ_010204,SRR444975circ_014396,SRR445016circ_055073	41	+	0	17	3	21
chr15	93540186	93545547	,SRR444655circ_001858,SRR444974circ_017130,SRR444975circ_004686	18	+	3	6	9	0
chr12	91552072	91558494	,SRR445016circ_013046	2	-	0	0	0	2
chr7	26235466	26237352	,SRR444974circ_039370	2	-	0	2	0	0
chr2	61575004	61577828	,SRR444974circ_040432	3	-	0	3	0	0
chr19	11256975	11259914	,SRR445016circ_033749	2	-	0	0	0	2
chr3	58104598	58112489	,SRR445016circ_017175	2	+	0	0	0	2
chr3	196094898	196096382	,SRR445016circ_054627	2	-	0	0	0	2
chr8	26206481	26207042	,SRR444974circ_049679,SRR445016circ_051895	6	+	0	3	0	3
chr5	140960310	140963182	,SRR444974circ_045721,SRR445016circ_047771	34	-	0	18	0	16
chr10	75597225	75632841	,SRR444974circ_021366,SRR445016circ_054551	5	-	0	2	0	3
chr22	19808120	19808898	,SRR444974circ_017017,SRR445016circ_017870	7	-	0	3	0	4
chr11	847200	866001	,SRR445016circ_026685	2	+	0	0	0	2
chr14	73739509	73740805	,SRR445016circ_025399	3	-	0	0	0	3
chr14	90429451	90437615	,SRR445016circ_032747	5	+	0	0	0	5
chr21	38792600	38799703	,SRR445016circ_017630	5	+	0	0	0	5
chr4	151119153	151125041	,SRR444974circ_049710,SRR445016circ_051932	19	+	0	14	0	5
chr1	20027260	20067434	,SRR445016circ_043173	2	-	0	0	0	2
chr16	71718378	71748704	,SRR444974circ_026842,SRR445016circ_027972	8	-	0	5	0	3
chr7	27961047	27995120	,SRR444974circ_015072	2	-	0	2	0	0
chr3	104483222	104574295	,SRR444974circ_019418,SRR445016circ_041421	5	-	0	3	0	2
chr11	587258	598502	,SRR444974circ_054550,SRR445016circ_056939	8	+	0	3	0	5
chr19	33406242	33406423	,SRR445016circ_015803	6	-	0	0	0	6
chr6	74407122	74446231	,SRR444974circ_033010,SRR445016circ_034443	6	+	0	4	0	2
chr14	101396783	101415933	,SRR444975circ_002273	2	+	0	0	2	0
chr17	66303083	66397591	,SRR444974circ_017775	9	+	0	9	0	0
chr14	73753817	73763993	,SRR444974circ_039641	2	-	0	2	0	0
chrX	14814281	14815420	,SRR444974circ_039598,SRR445016circ_022311	5	-	0	3	0	2
chr7	72483620	72510331	,SRR445016circ_025429	2	+	0	0	0	2
chr12	14628823	14631406	,SRR445016circ_029372	3	+	0	0	0	3
chr3	122825595	122843190	,SRR444974circ_056320	4	+	0	4	0	0
chr1	20111898	20113610	,SRR445016circ_057734	2	-	0	0	0	2
chr6	168271065	168299147	,SRR444974circ_029246	2	+	0	2	0	0
chr10	79253555	79347629	,SRR444974circ_016910	2	-	0	2	0	0
chr17	40054120	40054887	,SRR444974circ_037902	2	+	0	2	0	0
chr15	39874393	39874953	,SRR444974circ_004165	3	+	0	3	0	0
chr17	34864900	34884033	,SRR444974circ_010380	2	-	0	2	0	0
chr5	132262812	132270633	,SRR444974circ_032114	8	-	0	8	0	0
chr22	39111911	39113005	,SRR444974circ_014216,SRR445016circ_014927	11	+	0	6	0	5
chr6	155095122	155099179	,SRR444975circ_005684,SRR445016circ_007748	6	+	0	0	2	4
chr10	31644072	31647262	,SRR444974circ_036816,SRR445016circ_038484	54	+	0	4	0	50
chr3	52724960	52725645	,SRR444974circ_014223,SRR445016circ_027803	4	+	0	2	0	2
chr16	67578201	67578733	,SRR444974circ_041527,SRR445016circ_043348	6	+	0	2	0	4
chr5	137342678	137354835	,SRR444655circ_003616,SRR444974circ_048634	4	-	2	2	0	0
chr1	31819486	31821821	,SRR444974circ_007644,SRR445016circ_008329	14	+	0	4	0	10
chr19	17411664	17412433	,SRR444974circ_020772	3	-	0	3	0	0
chr4	87724861	87726522	,SRR445016circ_000295	2	+	0	0	0	2
chr1	11174531	11174869	,SRR444974circ_052695,SRR445016circ_055007	5	-	0	3	0	2
chr12	123270265	123276668	,SRR444974circ_046293	4	+	0	4	0	0
chr2	225421011	225422573	,SRR444974circ_015112,SRR445016circ_015886	19	-	0	3	0	16
chr10	90653603	90665417	,SRR444974circ_048718	3	+	0	3	0	0
chr3	17255698	17333493	,SRR444974circ_006515	2	-	0	2	0	0
chr5	121726783	121739560	,SRR444974circ_003285	2	+	0	2	0	0
chr1	236195700	236201553	,SRR444974circ_051065,SRR445016circ_053356	20	-	0	12	0	8
chr17	47869247	47874288	,SRR445016circ_017599	7	+	0	0	0	7
chr19	33135230	33137521	,SRR445016circ_007713	4	-	0	0	0	4
chr8	101271334	101287389	,SRR444974circ_029769,SRR445016circ_003790	17	-	0	8	0	9
chr14	55215532	55243258	,SRR444974circ_015076	12	+	0	12	0	0
chr5	180668491	180669345	,SRR444974circ_057604,SRR445016circ_060163	52	-	0	12	0	40
chrX	69561648	69573657	,SRR444974circ_023037,SRR444975circ_006348,SRR445016circ_024021	49	+	0	25	3	21
chr6	17539499	17543374	,SRR444974circ_026038,SRR445016circ_034952	17	+	0	11	0	6
chr2	200245086	200298237	,SRR444655circ_003693,SRR444974circ_048725,SRR444975circ_013354,SRR445016circ_050885	283	-	6	134	13	130
chr5	16763589	16766307	,SRR444974circ_039454,SRR445016circ_046358	7	-	0	5	0	2
chr6	108645028	108668243	,SRR445016circ_006732	4	+	0	0	0	4
chr1	150935449	150936217	,SRR445016circ_033767	3	+	0	0	0	3
chr2	158617391	158622708	,SRR444974circ_020459,SRR445016circ_021430	12	-	0	4	0	8
chr8	98718853	98725997	,SRR445016circ_043794	3	+	0	0	0	3
chr15	91030185	91035943	,SRR444974circ_033114,SRR444975circ_009053,SRR445016circ_034548	24	+	0	11	4	9
chr7	128034673	128034942	,SRR445016circ_037169	2	-	0	0	0	2
chr22	38327805	38329119	,SRR445016circ_042539	2	+	0	0	0	2
chr3	150293435	150299533	,SRR444655circ_001473,SRR444974circ_001995,SRR445016circ_002110	15	+	3	3	0	9
chr17	45747043	45754493	,SRR445016circ_019510	4	+	0	0	0	4
chr11	14479329	14520531	,SRR444975circ_001634	4	-	0	0	4	0
chr1	58971731	58993007	,SRR445016circ_024388	5	-	0	0	0	5
chr3	11871187	11880788	,SRR445016circ_045915	9	-	0	0	0	9
chr13	23985358	23985879	,SRR444974circ_010839	10	-	0	10	0	0
chr8	104279469	104298130	,SRR444974circ_024152	3	-	0	3	0	0
chr15	89633513	89657055	,SRR444974circ_006113	2	+	0	2	0	0
chr15	65266939	65273363	,SRR444655circ_001340,SRR444974circ_010025,SRR445016circ_024023	15	-	2	9	0	4
chr12	122720332	122724492	,SRR444974circ_000364,SRR445016circ_001401	9	-	0	7	0	2
chr12	122369651	122380881	,SRR444974circ_037612,SRR445016circ_039302	16	+	0	12	0	4
chr6	138817355	138893198	,SRR444974circ_006627,SRR445016circ_046015	5	-	0	2	0	3
chr8	144657155	144657515	,SRR445016circ_041849	2	-	0	0	0	2
chr4	954291	960826	,SRR444974circ_054022	2	+	0	2	0	0
chr11	118923165	118923350	,SRR444974circ_003074,SRR445016circ_003222	7	+	0	3	0	4
chr2	133275111	133276689	,SRR444974circ_056464	4	+	0	4	0	0
chr3	129585852	129599402	,SRR445016circ_017442	3	-	0	0	0	3
chr16	53301210	53302038	,SRR444974circ_050633,SRR445016circ_000804	5	+	0	3	0	2
chr5	134705095	134705832	,SRR444974circ_032732,SRR445016circ_034133	35	-	0	9	0	26
chr10	128829913	128841428	,SRR444974circ_019773	8	+	0	8	0	0
chrX	140809956	140825778	,SRR445016circ_026981	2	+	0	0	0	2
chr3	56705627	56707753	,SRR444974circ_034544,SRR445016circ_039977	8	-	0	5	0	3
chr15	39874845	39886607	,SRR444974circ_005189	2	+	0	2	0	0
chr8	56854413	56860282	,SRR445016circ_015732	8	+	0	0	0	8
chr15	91499841	91500955	,SRR445016circ_013439	2	+	0	0	0	2
chrX	44791182	44793798	,SRR445016circ_027710	5	+	0	0	0	5
chr12	14946888	14947473	,SRR444974circ_012813	7	+	0	7	0	0
chr1	36282482	36307351	,SRR444974circ_045266	2	+	0	2	0	0
chr3	112732118	112736331	,SRR445016circ_022690	4	-	0	0	0	4
chr10	74790028	74828741	,SRR444974circ_053743	5	-	0	5	0	0
chr10	78787580	78799395	,SRR445016circ_000147	2	-	0	0	0	2
chr5	159520107	159521072	,SRR444655circ_005294,SRR444974circ_007035,SRR445016circ_007380	11	-	2	6	0	3
chr12	57906533	57906747	,SRR445016circ_050875	2	+	0	0	0	2
chr1	9931244	9953331	,SRR444974circ_051868	2	-	0	2	0	0
chr2	24080284	24103625	,SRR444974circ_047789	2	-	0	2	0	0
chr7	131529835	131530037	,SRR445016circ_007569	2	+	0	0	0	2
chr8	6582390	6590171	,SRR444974circ_019745	5	+	0	5	0	0
chr3	81691931	81720104	,SRR444974circ_031720,SRR445016circ_033046	10	-	0	7	0	3
chr1	29362337	29365938	,SRR444974circ_002673,SRR445016circ_043889	10	+	0	8	0	2
chr16	258076	270746	,SRR445016circ_012613	3	-	0	0	0	3
chr12	105583768	105589279	,SRR445016circ_028966	6	-	0	0	0	6
chr1	58971731	58999647	,SRR444974circ_039159	2	-	0	2	0	0
chr8	1824736	1830915	,SRR444974circ_006117,SRR445016circ_006420	5	+	0	2	0	3
chr9	140669560	140712590	,SRR444974circ_032134	4	+	0	4	0	0
chr9	103212838	103220210	,SRR444974circ_056893	3	+	0	3	0	0
chr2	61319598	61333797	,SRR445016circ_055545	3	+	0	0	0	3
chrX	18265888	18275150	,SRR444974circ_031138	2	-	0	2	0	0
chr7	92290366	92300849	,SRR444974circ_053367	3	-	0	3	0	0
chr14	75498770	75505115	,SRR445016circ_030129	2	-	0	0	0	2
chr15	64406756	64411053	,SRR445016circ_018437	2	+	0	0	0	2
chr18	33778652	33780287	,SRR444974circ_047948,SRR445016circ_029179	6	+	0	3	0	3
chr5	122135386	122144050	,SRR445016circ_057895	3	+	0	0	0	3
chrX	44918250	44929602	,SRR445016circ_009274	2	+	0	0	0	2
chr9	113703700	113767819	,SRR444974circ_009263	3	-	0	3	0	0
chr21	34072147	34074357	,SRR444974circ_032783	3	-	0	3	0	0
chr10	120445494	120450915	,SRR444974circ_051394	2	-	0	2	0	0
chr10	128768965	128807068	,SRR444974circ_007823	3	+	0	3	0	0
chr15	49493358	49531564	,SRR445016circ_055121	2	+	0	0	0	2
chr5	109065042	109065214	,SRR444974circ_014744	4	+	0	4	0	0
chr9	128112573	128118136	,SRR444974circ_052937,SRR445016circ_055245	6	+	0	2	0	4
chr20	60585101	60589763	,SRR444974circ_042313	2	-	0	2	0	0
chrX	100265598	100274392	,SRR445016circ_036219	3	-	0	0	0	3
chr16	87376482	87380856	,SRR444974circ_035616,SRR445016circ_058027	28	-	0	8	0	20
chr2	201790558	201791623	,SRR445016circ_000164	2	-	0	0	0	2
chr12	53849668	53853187	,SRR445016circ_013723	4	+	0	0	0	4
chr8	18793543	18797800	,SRR445016circ_017107	2	-	0	0	0	2
chr2	216189963	216203630	,SRR444975circ_012815	4	+	0	0	4	0
chr21	37619814	37623582	,SRR444974circ_051018,SRR444975circ_013949,SRR445016circ_053309	42	+	0	24	2	16
chr9	88655653	88667506	,SRR444974circ_043519,SRR445016circ_045469	8	-	0	3	0	5
chr3	16399438	16411786	,SRR444974circ_019696,SRR445016circ_020644	8	-	0	2	0	6
chr16	2806334	2806607	,SRR445016circ_058571	8	+	0	0	0	8
chr5	72374006	72378652	,SRR444974circ_050732	5	+	0	5	0	0
chr6	13182750	13185237	,SRR444655circ_001136	2	+	2	0	0	0
chr17	30207591	30214332	,SRR444974circ_033275,SRR445016circ_048278	6	-	0	4	0	2
chr6	137041587	137105857	,SRR444974circ_048783,SRR444975circ_013372	5	-	0	3	2	0
chr12	124950718	124979914	,SRR444974circ_040023	8	-	0	8	0	0
chr10	15174815	15183556	,SRR444974circ_013680	4	-	0	4	0	0
chr6	159004985	159010814	,SRR444974circ_027932,SRR444975circ_007671,SRR445016circ_029088	143	+	0	26	9	108
chr17	59853761	59926617	,SRR444974circ_004519	2	-	0	2	0	0
chr6	139266355	139269050	,SRR445016circ_053369	2	-	0	0	0	2
chr6	111708967	111737675	,SRR444974circ_003100,SRR444975circ_000809	10	-	0	7	3	0
chr22	31854460	31859119	,SRR444974circ_018070	5	-	0	5	0	0
chr7	90355880	90419967	,SRR444974circ_042141,SRR444975circ_011540,SRR445016circ_043998	40	+	0	15	4	21
chr2	110958997	110960056	,SRR445016circ_006122	3	-	0	0	0	3
chr8	18490122	18513195	,SRR444974circ_050817,SRR445016circ_053096	7	-	0	5	0	2
chr19	50157908	50161146	,SRR444974circ_002501	2	+	0	2	0	0
chr3	15001042	15003999	,SRR445016circ_040412	2	+	0	0	0	2
chr6	161494497	161510503	,SRR445016circ_007942	4	+	0	0	0	4
chr18	33747115	33751123	,SRR445016circ_018336	2	+	0	0	0	2
chr19	46191644	46191824	,SRR445016circ_046721	2	-	0	0	0	2
chr5	109091029	109110666	,SRR444974circ_030952	2	+	0	2	0	0
chr11	6519952	6550351	,SRR444974circ_025425	2	+	0	2	0	0
chr10	12123470	12129728	,SRR444974circ_003828,SRR445016circ_004036	6	+	0	2	0	4
chr15	52203236	52213813	,SRR445016circ_042399	3	+	0	0	0	3
chr7	155556502	155559349	,SRR444974circ_032862,SRR445016circ_034275	11	+	0	5	0	6
chr11	65373231	65375919	,SRR444974circ_018139,SRR445016circ_019047	15	-	0	5	0	10
chr3	128060075	128060732	,SRR444974circ_038616	2	+	0	2	0	0
chr14	39509623	39509894	,SRR444975circ_000063	2	-	0	0	2	0
chr4	113483526	113511030	,SRR444974circ_012932	9	-	0	9	0	0
chr9	34255069	34290387	,SRR444655circ_000375	2	-	2	0	0	0
chr11	19998442	20005793	,SRR444974circ_057535,SRR445016circ_060085	5	+	0	3	0	2
chrX	70587903	70607311	,SRR444974circ_053490	2	+	0	2	0	0
chr8	131191509	131249240	,SRR444974circ_009409	7	-	0	7	0	0
chr1	151955141	151958727	,SRR445016circ_026064	4	-	0	0	0	4
chr6	158509691	158514136	,SRR445016circ_056109	3	+	0	0	0	3
chr4	13338516	13383218	,SRR444974circ_008430,SRR445016circ_008868	8	-	0	3	0	5
chr9	123533625	123538504	,SRR444974circ_032630,SRR444975circ_001461	4	-	0	2	2	0
chr17	39535207	39535983	,SRR445016circ_051476	7	-	0	0	0	7
chr9	125719289	125782738	,SRR444974circ_054005,SRR444975circ_008726	14	+	0	12	2	0
chr17	61105364	61176718	,SRR445016circ_042645	4	+	0	0	0	4
chr22	32134372	32134897	,SRR444974circ_032262,SRR445016circ_033613	41	-	0	12	0	29
chr13	38320073	38320592	,SRR444974circ_029597,SRR444975circ_008124,SRR445016circ_030847	7	-	0	2	2	3
chr8	98725889	98731417	,SRR444974circ_048026	4	+	0	4	0	0
chr19	59058742	59061651	,SRR444974circ_005704,SRR445016circ_035527	5	+	0	2	0	3
chr3	10119764	10123148	,SRR444974circ_042571	2	+	0	2	0	0
chr19	21281617	21349264	,SRR444975circ_007522	2	+	0	0	2	0
chr12	78522485	78562646	,SRR445016circ_000334	4	+	0	0	0	4
chr18	77193578	77227582	,SRR445016circ_038253	2	+	0	0	0	2
chr11	77934457	77938097	,SRR444974circ_057201	2	-	0	2	0	0
chr18	39081083	39105490	,SRR444655circ_005156,SRR444974circ_046994	6	-	2	4	0	0
chr16	84135225	84135712	,SRR444974circ_019727,SRR445016circ_020666	11	-	0	6	0	5
chr12	51639798	51663100	,SRR445016circ_044792	3	-	0	0	0	3
chr14	74358729	74377120	,SRR444974circ_057753,SRR444975circ_015737	14	+	0	12	2	0
chr15	65743336	65744440	,SRR445016circ_013814	8	-	0	0	0	8
chr20	45923409	45927616	,SRR445016circ_001304	4	-	0	0	0	4
chr1	243456423	243507633	,SRR444975circ_013502	2	+	0	0	2	0
chr9	7015852	7049200	,SRR445016circ_045229	2	+	0	0	0	2
chr3	124527868	124540321	,SRR444974circ_002410	8	-	0	8	0	0
chr5	162898190	162898469	,SRR444974circ_018850,SRR445016circ_023558	7	+	0	4	0	3
chr19	1271327	1272050	,SRR444974circ_001564,SRR444975circ_000391,SRR445016circ_009754	159	+	0	89	2	68
chr16	70502751	70503226	,SRR444974circ_054954	4	+	0	4	0	0
chr2	85097348	85097909	,SRR444655circ_002911,SRR444974circ_052479,SRR444975circ_013055,SRR445016circ_049819	118	-	2	43	5	68
chr8	11710118	11718988	,SRR444974circ_055558	3	-	0	3	0	0
chrX	153589825	153589936	,SRR444975circ_011917	2	-	0	0	2	0
chr8	131414130	131415139	,SRR444974circ_051827,SRR445016circ_014691	27	-	0	4	0	23
chr2	219411641	219425606	,SRR444974circ_017071	6	-	0	6	0	0
chr5	156918622	156926670	,SRR444974circ_039456	2	-	0	2	0	0
chr11	118368650	118372572	,SRR444974circ_036689	3	+	0	3	0	0
chr5	118860910	118872245	,SRR444974circ_012442,SRR445016circ_013053	5	+	0	3	0	2
chr11	58317258	58338809	,SRR444974circ_043929	2	-	0	2	0	0
chr8	22265822	22266009	,SRR445016circ_052997	2	+	0	0	0	2
chr3	141889166	141896418	,SRR444974circ_024937,SRR445016circ_025999	5	-	0	2	0	3
chr13	46594583	46619651	,SRR444655circ_009634,SRR444974circ_012596	4	-	2	2	0	0
chr16	16126965	16146673	,SRR444974circ_000320,SRR445016circ_000318	11	+	0	7	0	4
chr6	144808683	144832259	,SRR444974circ_032437,SRR445016circ_033815	25	+	0	22	0	3
chr1	77528659	77534528	,SRR444974circ_005684	3	+	0	3	0	0
chr5	72354264	72373320	,SRR445016circ_004117	3	+	0	0	0	3
chr14	71428942	71479919	,SRR444974circ_032684	2	+	0	2	0	0
chr13	114157810	114175048	,SRR444974circ_041980,SRR445016circ_043834	56	+	0	22	0	34
chr13	76195898	76197456	,SRR445016circ_039056	2	+	0	0	0	2
chr10	60549441	60580228	,SRR444974circ_029383	3	+	0	3	0	0
chr16	71697801	71713438	,SRR444974circ_049920,SRR445016circ_052145	10	-	0	6	0	4
chr3	183368083	183369064	,SRR444974circ_011812	2	+	0	2	0	0
chr1	150550996	150551318	,SRR444974circ_051654,SRR445016circ_053952	28	-	0	8	0	20
chr20	47585683	47592736	,SRR444974circ_010298,SRR445016circ_010867	11	+	0	7	0	4
chr1	9800715	9801314	,SRR444974circ_013254,SRR444975circ_011270,SRR445016circ_042947	20	-	0	8	2	10
chr4	170498078	170511960	,SRR444974circ_056260	6	-	0	6	0	0
chr19	19035041	19035788	,SRR444974circ_030368,SRR445016circ_035714	5	+	0	2	0	3
chr4	2626988	2628304	,SRR444974circ_048319,SRR444975circ_015759,SRR445016circ_060414	67	+	0	22	3	42
chr2	224744840	224749466	,SRR445016circ_011323	3	-	0	0	0	3
chr16	28970037	28970421	,SRR445016circ_026179	5	+	0	0	0	5
chr1	155927503	155928187	,SRR445016circ_013686	11	-	0	0	0	11
chr12	56552495	56553316	,SRR444974circ_013021	2	+	0	2	0	0
chr1	226048713	226049920	,SRR444974circ_042941	2	+	0	2	0	0
chr16	70575571	70575737	,SRR445016circ_035041	2	+	0	0	0	2
chr18	76856475	76873354	,SRR444974circ_014518	3	+	0	3	0	0
chr11	47444124	47444540	,SRR445016circ_015275	5	-	0	0	0	5
chr7	810107	814799	,SRR444974circ_032608,SRR445016circ_015991	71	+	0	36	0	35
chr7	150814181	150815719	,SRR444974circ_001260,SRR445016circ_001310	166	+	0	87	0	79
chr2	24733837	24807429	,SRR445016circ_023106	6	+	0	0	0	6
chr12	105303432	105322472	,SRR444974circ_024884,SRR445016circ_025938	6	-	0	4	0	2
chr16	521294	539000	,SRR444974circ_022620,SRR445016circ_023600	12	+	0	6	0	6
chr1	171761156	171783163	,SRR444974circ_058108	2	+	0	2	0	0
chr6	79724798	79735881	,SRR444975circ_000807	2	-	0	0	2	0
chr5	150843113	150847486	,SRR444974circ_012635,SRR445016circ_018020	5	+	0	3	0	2
chr17	57274904	57275150	,SRR444974circ_053450,SRR444975circ_014601,SRR445016circ_055794	131	+	0	3	9	119
chr8	141678367	141762415	,SRR444974circ_040401	2	-	0	2	0	0
chr2	192643944	192644355	,SRR444974circ_011084	4	+	0	4	0	0
chr19	50498201	50498449	,SRR444974circ_018333	2	+	0	2	0	0
chr2	204001381	204003471	,SRR444974circ_028457	2	+	0	2	0	0
chr20	42597277	42602072	,SRR444974circ_043244,SRR445016circ_013411	7	+	0	2	0	5
chr14	23282108	23282649	,SRR444974circ_006260	34	-	0	34	0	0
chr17	76411032	76420273	,SRR445016circ_043336	2	+	0	0	0	2
chr10	45953232	45959775	,SRR444974circ_033777	6	-	0	6	0	0
chr2	219339352	219339608	,SRR444974circ_054748,SRR445016circ_057149	12	-	0	3	0	9
chr17	17919374	17929730	,SRR445016circ_030350	2	-	0	0	0	2
chr3	111651115	111659492	,SRR444974circ_030543	3	+	0	3	0	0
chr12	57640586	57641981	,SRR444974circ_045507,SRR445016circ_047539	5	-	0	2	0	3
chr9	19350699	19361961	,SRR445016circ_023663	2	+	0	0	0	2
chr7	33376052	33397607	,SRR444974circ_034828	2	+	0	2	0	0
chr21	47546453	47549078	,SRR444974circ_037182,SRR445016circ_038880	5	-	0	2	0	3
chr11	126136837	126137069	,SRR444974circ_029394,SRR445016circ_030617	7	-	0	4	0	3
chr19	46324641	46357765	,SRR445016circ_040488	3	-	0	0	0	3
chr2	161277068	161288988	,SRR445016circ_017115	2	-	0	0	0	2
chr19	11024552	11027453	,SRR444974circ_015612,SRR445016circ_043369	41	+	0	20	0	21
chr21	34787194	34793992	,SRR444974circ_020363,SRR445016circ_021344	18	+	0	6	0	12
chr1	23381561	23395644	,SRR444974circ_002741	5	+	0	5	0	0
chr14	96807858	96813678	,SRR444655circ_009478,SRR444974circ_041550,SRR444975circ_011385,SRR445016circ_043371	45	-	3	29	5	8
chr10	103637560	103649247	,SRR444974circ_038011,SRR445016circ_039726	18	-	0	10	0	8
chr9	14639893	14674383	,SRR444974circ_029197,SRR445016circ_030418	10	-	0	8	0	2
chr19	49136700	49136912	,SRR444974circ_057686,SRR445016circ_060255	23	-	0	3	0	20
chr10	96201652	96234540	,SRR444655circ_005174,SRR444974circ_050675,SRR445016circ_052935	111	+	3	46	0	62
chr11	68115314	68125315	,SRR444974circ_028802	2	+	0	2	0	0
chr18	19341402	19399607	,SRR445016circ_019827	3	+	0	0	0	3
chr4	99495607	99496056	,SRR445016circ_033128	7	-	0	0	0	7
chr2	224856519	224863059	,SRR444974circ_048759	5	-	0	5	0	0
chr12	95546586	95546769	,SRR444974circ_010796,SRR445016circ_056624	10	-	0	7	0	3
chr19	15290001	15290262	,SRR444975circ_008262	2	+	0	0	2	0
chr6	91252178	91253471	,SRR445016circ_034302	3	-	0	0	0	3
chr11	111715323	111735974	,SRR444974circ_047596	4	-	0	4	0	0
chr11	118434290	118441449	,SRR444974circ_013400	2	+	0	2	0	0
chr11	46670686	46671867	,SRR445016circ_012036	5	+	0	0	0	5
chr17	33466253	33467085	,SRR444974circ_058074,SRR445016circ_059057	6	-	0	3	0	3
chr14	105692405	105707751	,SRR444974circ_002429,SRR445016circ_015212	11	-	0	3	0	8
chr12	19475243	19475601	,SRR445016circ_054816	4	+	0	0	0	4
chr3	52952499	52962357	,SRR445016circ_016183	2	-	0	0	0	2
chr17	35600286	35603892	,SRR445016circ_014527	3	-	0	0	0	3
chr2	175742237	175742856	,SRR444974circ_036276,SRR445016circ_037918	5	-	0	2	0	3
chr11	128963515	128994789	,SRR444974circ_029717,SRR445016circ_030977	14	-	0	9	0	5
chr2	109463193	109473426	,SRR444974circ_052162,SRR445016circ_054475	12	+	0	5	0	7
chr5	9379934	9423350	,SRR444655circ_001091,SRR444974circ_030642,SRR444975circ_008381,SRR445016circ_031918	35	-	3	15	4	13
chr14	62212408	62213919	,SRR445016circ_007680	2	+	0	0	0	2
chr3	196541321	196547438	,SRR445016circ_024700	11	+	0	0	0	11
chr15	81192589	81201647	,SRR444974circ_002456	5	+	0	5	0	0
chr11	74495477	74500744	,SRR445016circ_008117	7	+	0	0	0	7
chr19	12760726	12761036	,SRR444974circ_011075	2	-	0	2	0	0
chr8	39044427	39114862	,SRR444974circ_002659	3	+	0	3	0	0
chr3	87017739	87018273	,SRR444655circ_010305,SRR444974circ_042650,SRR445016circ_044546	124	-	2	64	0	58
chr2	201741641	201752408	,SRR444974circ_033966,SRR445016circ_036564	9	-	0	6	0	3
chr17	76810493	76834832	,SRR444974circ_015534	4	-	0	4	0	0
chr14	50611887	50625364	,SRR444974circ_010527,SRR445016circ_011101	6	-	0	3	0	3
chr13	21283989	21303355	,SRR444974circ_051528	3	-	0	3	0	0
chr8	39068662	39103685	,SRR444974circ_040633	2	+	0	2	0	0
chr17	57721636	57725027	,SRR445016circ_026035	2	+	0	0	0	2
chr11	102668081	102668201	,SRR444975circ_012232	15	-	0	0	15	0
chr15	34376409	34388215	,SRR444975circ_006453	2	-	0	0	2	0
chr13	24823614	24826000	,SRR444974circ_047025,SRR445016circ_049130	96	+	0	48	0	48
chr19	44332353	44341424	,SRR444974circ_057581	2	+	0	2	0	0
chr2	32749954	32774548	,SRR444974circ_026924	5	+	0	5	0	0
chr3	196089164	196089558	,SRR444974circ_019046	2	-	0	2	0	0
chr12	24982756	25002883	,SRR444974circ_015848,SRR445016circ_057283	11	-	0	6	0	5
chr4	120166491	120170037	,SRR445016circ_021513	13	+	0	0	0	13
chr8	93088192	93093521	,SRR444974circ_003090,SRR445016circ_003241	7	-	0	3	0	4
chr12	48250940	48251311	,SRR445016circ_054145	2	+	0	0	0	2
chr6	71185112	71212494	,SRR444974circ_040296	3	+	0	3	0	0
chr10	122248582	122280607	,SRR445016circ_009410	2	+	0	0	0	2
chr12	78400198	78452895	,SRR444655circ_000873,SRR444974circ_044957	5	+	2	3	0	0
chr7	114582329	114619836	,SRR444974circ_027919,SRR445016circ_029072	22	+	0	14	0	8
chr2	206036934	206050587	,SRR444974circ_025297,SRR444975circ_006961,SRR445016circ_026383	11	+	0	5	2	4
chr6	146042036	146044096	,SRR444974circ_018841	2	-	0	2	0	0
chr10	52103251	52104105	,SRR444974circ_025566,SRR445016circ_026634	11	-	0	9	0	2
chr14	74398205	74398815	,SRR444974circ_031760,SRR445016circ_033078	10	+	0	7	0	3
chr14	103425967	103430987	,SRR444974circ_051401	3	-	0	3	0	0
chr2	128767842	128770728	,SRR445016circ_005151	3	-	0	0	0	3
chrX	106082537	106093540	,SRR444974circ_041411	3	+	0	3	0	0
chr6	129950497	129955250	,SRR444974circ_022788,SRR444975circ_006278,SRR445016circ_023765	25	-	0	6	2	17
chr9	22046749	22065756	,SRR444975circ_013252	2	+	0	0	2	0
chr14	50199421	50206900	,SRR444974circ_011496,SRR445016circ_033310	6	+	0	3	0	3
chr5	33648926	33662145	,SRR444974circ_051307	2	-	0	2	0	0
chr3	179118908	179144030	,SRR444974circ_017921,SRR444975circ_004919,SRR445016circ_018819	14	-	0	6	3	5
chr12	112227709	112228354	,SRR445016circ_025356	2	-	0	0	0	2
chr10	38126665	38126912	,SRR444974circ_008984	2	-	0	2	0	0
chr12	46622935	46623422	,SRR445016circ_033109	5	-	0	0	0	5
chrX	47926259	47926449	,SRR445016circ_019998	2	-	0	0	0	2
chr11	46776437	46810323	,SRR444974circ_051501	2	-	0	2	0	0
chr12	104705067	104725419	,SRR445016circ_008438	2	+	0	0	0	2
chr6	135299816	135315013	,SRR444974circ_015087	2	-	0	2	0	0
chr10	5838725	5842668	,SRR444974circ_024966,SRR444975circ_006879,SRR445016circ_026039	23	-	0	4	2	17
chr16	11133610	11145498	,SRR445016circ_007622	2	+	0	0	0	2
chr7	40117603	40118450	,SRR444974circ_051058	3	+	0	3	0	0
chr16	66757611	66783216	,SRR444974circ_022528	2	-	0	2	0	0
chr5	77511878	77563419	,SRR444974circ_040915	3	-	0	3	0	0
chr11	118451960	118455359	,SRR444974circ_041714,SRR445016circ_043551	18	+	0	15	0	3
chr12	75874739	75875859	,SRR444974circ_041775,SRR445016circ_043615	4	+	0	2	0	2
chr4	2906490	2916767	,SRR444974circ_016263	3	+	0	3	0	0
chr3	53322082	53324886	,SRR445016circ_021617	2	-	0	0	0	2
chr11	62303416	62304039	,SRR444974circ_041880,SRR444975circ_009888,SRR445016circ_037739	250	-	0	82	4	164
chr8	30435882	30437913	,SRR444974circ_024345	2	-	0	2	0	0
chr4	120189422	120193189	,SRR444655circ_008307,SRR444974circ_010871	5	+	2	3	0	0
chr21	44270150	44274736	,SRR444974circ_012052	3	-	0	3	0	0
chr22	35679954	35683445	,SRR445016circ_017251	2	+	0	0	0	2
chr3	136096501	136106689	,SRR445016circ_035851	10	-	0	0	0	10
chr21	46538478	46554747	,SRR445016circ_027698	2	+	0	0	0	2
chr8	12956855	12960362	,SRR444974circ_010198	2	-	0	2	0	0
chr17	59981820	60002460	,SRR444974circ_056115	2	-	0	2	0	0
chr16	15605985	15609285	,SRR445016circ_034159	2	+	0	0	0	2
chr15	22940727	22958342	,SRR444974circ_004677	2	+	0	2	0	0
chr15	68434283	68457142	,SRR444974circ_014927,SRR445016circ_015706	26	+	0	20	0	6
chr20	56991841	56993419	,SRR445016circ_039337	4	+	0	0	0	4
chr15	81082876	81083336	,SRR445016circ_016470	7	+	0	0	0	7
chr2	11389786	11428575	,SRR444975circ_007424	2	-	0	0	2	0
chr3	11382118	11389509	,SRR444974circ_017816,SRR445016circ_018712	7	+	0	4	0	3
chr1	60125890	60139805	,SRR444974circ_043311,SRR445016circ_009163	6	+	0	2	0	4
chr1	12335881	12338095	,SRR444655circ_009233,SRR444974circ_012062,SRR444975circ_003327	20	+	4	14	2	0
chr1	39924757	39934404	,SRR444974circ_001205,SRR445016circ_001252	4	+	0	2	0	2
chr20	33300346	33301134	,SRR444975circ_004408	3	+	0	0	3	0
chr2	84658631	84676876	,SRR445016circ_048407	2	-	0	0	0	2
chr5	311407	314711	,SRR445016circ_039095	2	+	0	0	0	2
chr19	41088256	41089623	,SRR444974circ_007358,SRR445016circ_007724	8	+	0	2	0	6
chr1	55599742	55604391	,SRR444974circ_009317	3	-	0	3	0	0
chr1	25773252	25785383	,SRR444974circ_013271	5	+	0	5	0	0
chr17	62289933	62291602	,SRR444974circ_015338,SRR445016circ_018677	53	-	0	33	0	20
chr7	47392678	47392883	,SRR445016circ_043792	2	-	0	0	0	2
chr21	40650668	40670508	,SRR444974circ_032014,SRR445016circ_033341	7	-	0	4	0	3
chr2	20490412	20497439	,SRR445016circ_059066	3	-	0	0	0	3
chr20	21335426	21338430	,SRR445016circ_008632	3	+	0	0	0	3
chr1	243471290	243507633	,SRR444974circ_000294	2	+	0	2	0	0
chr11	1307231	1310006	,SRR445016circ_021393	3	-	0	0	0	3
chr16	75646140	75646759	,SRR444974circ_048411	4	-	0	4	0	0
chr14	58934452	58937441	,SRR444974circ_027111,SRR445016circ_028234	4	+	0	2	0	2
chr2	122514815	122516382	,SRR444974circ_034679,SRR445016circ_036252	16	+	0	3	0	13
chr9	137619111	137630654	,SRR444974circ_039213	3	+	0	3	0	0
chr8	145533140	145537717	,SRR444974circ_055583,SRR445016circ_058036	7	+	0	3	0	4
chr16	18839352	18845760	,SRR444974circ_053290	6	-	0	6	0	0
chr14	55625239	55629793	,SRR445016circ_025860	3	-	0	0	0	3
chr20	43545396	43547918	,SRR444974circ_051446,SRR444975circ_014058,SRR445016circ_017488	12	+	0	2	3	7
chr4	174254650	174254820	,SRR445016circ_052045	2	-	0	0	0	2
chr17	60106901	60112969	,SRR444974circ_003087,SRR445016circ_003237	24	-	0	17	0	7
chr11	34107851	34111003	,SRR445016circ_007628	2	+	0	0	0	2
chr15	43242459	43258484	,SRR444974circ_012798,SRR444975circ_003529,SRR445016circ_013410	97	-	0	45	7	45
chr11	126104889	126110939	,SRR444974circ_018645,SRR445016circ_019574	7	+	0	5	0	2
chr9	3898690	3937189	,SRR444974circ_036074,SRR445016circ_037704	12	-	0	8	0	4
chr20	39867327	39868344	,SRR445016circ_045115	5	-	0	0	0	5
chr2	216256354	216259442	,SRR444974circ_042198	4	-	0	4	0	0
chr4	120180974	120190992	,SRR444974circ_050305	10	+	0	10	0	0
chr2	45773870	45812913	,SRR444655circ_005104	2	-	2	0	0	0
chr3	139138398	139204069	,SRR444974circ_052104	2	+	0	2	0	0
chr17	17782940	17810845	,SRR444974circ_049775,SRR445016circ_006905	17	-	0	13	0	4
chr13	109644723	109707943	,SRR444974circ_026568	2	+	0	2	0	0
chr11	124844991	124847496	,SRR444974circ_013068,SRR445016circ_035715	31	+	0	5	0	26
chr1	227381486	227441856	,SRR444974circ_032589,SRR444975circ_008714	6	-	0	4	2	0
chr11	108186549	108192147	,SRR445016circ_027592	4	+	0	0	0	4
chr2	9484660	9499018	,SRR444974circ_053003,SRR445016circ_055315	13	+	0	2	0	11
chr12	66603235	66611015	,SRR444974circ_012559,SRR445016circ_017544	32	+	0	28	0	4
chr1	39512707	39513659	,SRR445016circ_045463	3	+	0	0	0	3
chr2	230638812	230642195	,SRR444974circ_006239,SRR445016circ_006538	5	-	0	3	0	2
chr7	90585011	90613556	,SRR445016circ_060914	24	+	0	0	0	24
chr15	56148328	56164674	,SRR444974circ_015824	5	-	0	5	0	0
chr6	110531909	110534363	,SRR444974circ_025685,SRR445016circ_026791	6	+	0	2	0	4
chr7	100027633	100027795	,SRR445016circ_042869	2	+	0	0	0	2
chr15	56132644	56132925	,SRR444974circ_021797,SRR445016circ_003039	4	-	0	2	0	2
chr17	57842331	57895134	,SRR444974circ_002086	3	+	0	3	0	0
chr13	23927923	23945304	,SRR444655circ_010925,SRR444974circ_038863,SRR444975circ_010648,SRR445016circ_040604	163	-	6	141	7	9
chr6	136990420	137019889	,SRR444974circ_038893	4	-	0	4	0	0
chr6	111847361	111852305	,SRR445016circ_054633	3	-	0	0	0	3
chr3	47155365	47158244	,SRR445016circ_048990	2	-	0	0	0	2
chr11	18312988	18313566	,SRR444655circ_010228,SRR444974circ_027953,SRR444975circ_007681,SRR445016circ_029114	43	-	2	34	3	4
chr5	150436326	150439956	,SRR445016circ_007384	8	-	0	0	0	8
chr14	102469128	102471020	,SRR444974circ_051637	2	+	0	2	0	0
chr17	16974193	16981390	,SRR445016circ_052661	2	+	0	0	0	2
chr2	102460562	102460773	,SRR445016circ_028195	3	+	0	0	0	3
chr6	157431605	157454341	,SRR444974circ_040502,SRR445016circ_042284	45	+	0	19	0	26
chr15	52699488	52700337	,SRR445016circ_017621	2	-	0	0	0	2
chr12	2558141	2595428	,SRR445016circ_033977	2	+	0	0	0	2
chr19	651610	652884	,SRR444974circ_045708,SRR445016circ_047755	22	-	0	15	0	7
chr13	77791974	77807398	,SRR444974circ_022423,SRR445016circ_023417	5	-	0	3	0	2
chr17	46051059	46051266	,SRR445016circ_025910	2	+	0	0	0	2
chr12	53848509	53853187	,SRR444974circ_028351	2	+	0	2	0	0
chr16	67973788	67974734	,SRR444974circ_013471	4	-	0	4	0	0
chr14	65898754	65922436	,SRR444974circ_013639	3	+	0	3	0	0
chr19	31851273	31851487	,SRR445016circ_013304	5	+	0	0	0	5
chr5	14270933	14304701	,SRR444655circ_000691,SRR444974circ_030101,SRR445016circ_005801	18	+	2	14	0	2
chr14	57710882	57714430	,SRR444974circ_057821	3	-	0	3	0	0
chr8	118830673	118849440	,SRR444974circ_014103,SRR444975circ_003894,SRR445016circ_027079	29	-	0	21	3	5
chr22	22142545	22152244	,SRR444974circ_019082	2	-	0	2	0	0
chr7	36438687	36455493	,SRR444974circ_035349	4	+	0	4	0	0
chr4	25156619	25160729	,SRR444974circ_043732,SRR445016circ_045704	18	-	0	8	0	10
chr7	128657036	128658211	,SRR445016circ_059408	3	-	0	0	0	3
chr9	19276155	19276477	,SRR444974circ_031267	3	+	0	3	0	0
chr14	100551023	100563995	,SRR444974circ_013691	5	+	0	5	0	0
chr10	13214375	13217681	,SRR445016circ_027614	7	+	0	0	0	7
chr9	33948371	33973235	,SRR445016circ_037024	2	-	0	0	0	2
chr18	56532535	56621031	,SRR444655circ_003542	2	+	2	0	0	0
chr4	121675707	121732604	,SRR444655circ_005727,SRR444974circ_024644,SRR444975circ_010025,SRR445016circ_038327	61	-	7	34	9	11
chr6	17837108	17856353	,SRR444974circ_022621	2	-	0	2	0	0
chr1	22027990	22030111	,SRR444974circ_055412,SRR445016circ_042260	15	-	0	10	0	5
chr6	38029368	38052767	,SRR444974circ_039321	2	+	0	2	0	0
chr7	122019421	122056218	,SRR444974circ_029056	4	-	0	4	0	0
chr4	88973142	88989213	,SRR444974circ_031701	7	+	0	7	0	0
chr1	192997214	192998787	,SRR444974circ_056607	5	-	0	5	0	0
chr3	49094294	49095323	,SRR444974circ_013895,SRR445016circ_025717	9	-	0	4	0	5
chr13	99203863	99204227	,SRR444975circ_009333	2	-	0	0	2	0
chr13	20248321	20251963	,SRR445016circ_037033	3	-	0	0	0	3
chr16	18805920	18810156	,SRR444974circ_057446,SRR445016circ_059968	7	-	0	4	0	3
chr1	64117339	64120137	,SRR445016circ_014102	10	+	0	0	0	10
chr9	91619390	91619778	,SRR444974circ_041839	2	-	0	2	0	0
chr3	47468646	47476627	,SRR444974circ_029021,SRR445016circ_030232	4	-	0	2	0	2
chr2	239090705	239103511	,SRR444974circ_017507,SRR445016circ_018377	21	-	0	12	0	9
chr6	82933156	82935364	,SRR445016circ_033449	2	-	0	0	0	2
chr1	205130385	205138960	,SRR444974circ_006414	2	-	0	2	0	0
chr11	70267686	70269021	,SRR444974circ_045627,SRR445016circ_047667	7	+	0	2	0	5
chr2	36749234	36764689	,SRR444974circ_007443,SRR445016circ_046456	12	+	0	5	0	7
chr9	99271954	99327765	,SRR444974circ_056047,SRR444975circ_015251	14	-	0	12	2	0
chr14	69919957	69922583	,SRR445016circ_049140	8	+	0	0	0	8
chr7	129350213	129367205	,SRR444974circ_027815	2	+	0	2	0	0
chr7	100281172	100281541	,SRR445016circ_022233	2	-	0	0	0	2
chrX	24190831	24197887	,SRR444655circ_007019,SRR444974circ_038006,SRR444975circ_010424,SRR445016circ_055339	219	+	3	130	12	74
chr17	65924470	65936772	,SRR444974circ_050395	3	+	0	3	0	0
chr15	66777327	66779630	,SRR445016circ_056786	2	+	0	0	0	2
chr5	170346444	170395381	,SRR444974circ_013880	2	+	0	2	0	0
chr1	67021449	67056289	,SRR444655circ_010607	2	+	2	0	0	0
chr22	31858917	31859953	,SRR444974circ_045601,SRR445016circ_047649	14	-	0	8	0	6
chr9	118969734	118989831	,SRR444974circ_014125,SRR445016circ_014831	24	+	0	14	0	10
chr3	17226600	17279911	,SRR444974circ_027377	2	-	0	2	0	0
chr14	101450684	101455127	,SRR444974circ_052346,SRR445016circ_022871	5	+	0	2	0	3
chr2	46583289	46588229	,SRR444974circ_012032,SRR445016circ_012617	13	+	0	4	0	9
chr6	17688626	17688849	,SRR445016circ_011298	5	-	0	0	0	5
chr17	526772	530556	,SRR444974circ_044429,SRR445016circ_046435	28	-	0	10	0	18
chr5	118437629	118452031	,SRR445016circ_035388	2	+	0	0	0	2
chr12	133433053	133438220	,SRR444974circ_010332,SRR445016circ_028391	6	-	0	3	0	3
chr2	43506903	43520352	,SRR444974circ_007437	5	-	0	5	0	0
chr2	171910270	171917666	,SRR445016circ_022319	2	-	0	0	0	2
chr2	44121683	44153100	,SRR444974circ_008604	2	-	0	2	0	0
chr15	48857225	48857384	,SRR444974circ_051259	2	+	0	2	0	0
chr6	71464682	71508440	,SRR444974circ_018878	3	+	0	3	0	0
chr8	19250828	19252404	,SRR444974circ_027819	2	+	0	2	0	0
chr8	37704371	37706173	,SRR444974circ_038361,SRR445016circ_040069	6	-	0	2	0	4
chr11	108350027	108361894	,SRR444974circ_025523	6	-	0	6	0	0
chr6	150057606	150059914	,SRR445016circ_044733	3	-	0	0	0	3
chr8	118978286	119012038	,SRR444974circ_051721	2	-	0	2	0	0
chr3	129546645	129551669	,SRR444974circ_037282	7	-	0	7	0	0
chr2	192543715	192548530	,SRR445016circ_015903	2	+	0	0	0	2
chr6	157488173	157495251	,SRR445016circ_018015	4	+	0	0	0	4
chr11	95967869	95970447	,SRR445016circ_022255	2	-	0	0	0	2
chr1	51906018	51930998	,SRR445016circ_032854	2	-	0	0	0	2
chr11	1491500	1502115	,SRR444974circ_037519	4	-	0	4	0	0
chr17	43197835	43198270	,SRR444974circ_057144	3	+	0	3	0	0
chr16	27244321	27246620	,SRR444974circ_019243,SRR445016circ_020175	12	-	0	3	0	9
chr20	56915629	56918855	,SRR444974circ_020832	3	+	0	3	0	0
chr2	48059487	48066908	,SRR444974circ_035688	3	-	0	3	0	0
chr15	73991926	74005404	,SRR444655circ_001770,SRR444974circ_016960	4	+	2	2	0	0
chr18	7888103	7955412	,SRR445016circ_003230	2	+	0	0	0	2
chr9	130672229	130672807	,SRR444975circ_009340	2	-	0	0	2	0
chr5	15628366	15629801	,SRR445016circ_041082	2	+	0	0	0	2
chr3	9796387	9796569	,SRR445016circ_048053	4	+	0	0	0	4
chr1	237013643	237016388	,SRR444974circ_022540,SRR445016circ_023519	9	+	0	4	0	5
chr5	176707565	176715926	,SRR444974circ_011101,SRR445016circ_011646	9	+	0	4	0	5
chr4	39510185	39515804	,SRR444974circ_036154	2	-	0	2	0	0
chr1	10177516	10179671	,SRR444974circ_033188,SRR445016circ_034620	7	+	0	3	0	4
chr12	78443772	78452919	,SRR444974circ_035602,SRR445016circ_037216	4	+	0	2	0	2
chr3	155551256	155551830	,SRR444974circ_009549	2	-	0	2	0	0
chr17	80085567	80092070	,SRR444974circ_018534,SRR445016circ_019464	44	-	0	27	0	17
chr5	139568648	139574237	,SRR444974circ_013739,SRR445016circ_014408	4	+	0	2	0	2
chr8	141549418	141551457	,SRR444974circ_037998,SRR445016circ_039712	25	-	0	15	0	10
chr10	25226112	25231365	,SRR444974circ_025083,SRR445016circ_026159	25	-	0	8	0	17
chrX	44383247	44397788	,SRR444974circ_052226,SRR445016circ_054537	5	-	0	3	0	2
chr7	44739739	44741214	,SRR444974circ_045533,SRR445016circ_047574	30	+	0	13	0	17
chr4	72102292	72121116	,SRR444974circ_019103,SRR445016circ_020037	47	+	0	12	0	35
chr1	212238258	212242045	,SRR445016circ_039932	2	+	0	0	0	2
chr13	46616298	46619651	,SRR444974circ_006774	4	-	0	4	0	0
chr10	27462046	27470510	,SRR444974circ_018989	4	+	0	4	0	0
chr11	102281170	102289885	,SRR445016circ_055017	2	-	0	0	0	2
chr6	159197439	159210403	,SRR444974circ_044360	2	-	0	2	0	0
chr1	235416044	235420540	,SRR445016circ_054492	2	-	0	0	0	2
chr3	195063199	195063383	,SRR444655circ_001159	2	-	2	0	0	0
chr5	96762939	96767604	,SRR444974circ_053089	2	+	0	2	0	0
chr15	43348541	43352312	,SRR445016circ_028570	2	-	0	0	0	2
chr14	55821083	55829671	,SRR445016circ_030968	2	+	0	0	0	2
chr16	29989058	29997825	,SRR444974circ_018835	2	+	0	2	0	0
chr19	35420787	35424627	,SRR444974circ_049453,SRR445016circ_004886	6	+	0	2	0	4
chr2	44428324	44436466	,SRR444974circ_038218,SRR444975circ_010471	8	+	0	5	3	0
chr19	19313404	19313599	,SRR445016circ_012072	4	-	0	0	0	4
chr2	197143251	197157474	,SRR444974circ_008299,SRR445016circ_052297	11	-	0	6	0	5
chr1	233353644	233363117	,SRR444974circ_021807,SRR444975circ_006007,SRR445016circ_022793	42	-	0	20	2	20
chr18	9522157	9522507	,SRR445016circ_029445	4	+	0	0	0	4
chr15	65790201	65793117	,SRR444974circ_010625	5	-	0	5	0	0
chr12	112568314	112572870	,SRR444974circ_042189	2	+	0	2	0	0
chr10	28824490	28879761	,SRR444974circ_026371	3	+	0	3	0	0
chr22	24431891	24434909	,SRR444974circ_003498,SRR445016circ_003673	26	+	0	16	0	10
chr16	27539918	27556844	,SRR444974circ_013908,SRR445016circ_014573	6	-	0	4	0	2
chr11	77552064	77553674	,SRR445016circ_057838	4	+	0	0	0	4
chr22	19028570	19029472	,SRR444974circ_017216,SRR445016circ_004063	8	-	0	3	0	5
chr6	139487420	139488461	,SRR444974circ_057608,SRR445016circ_060168	8	+	0	5	0	3
chr22	41265002	41278181	,SRR444974circ_015041,SRR445016circ_046703	4	+	0	2	0	2
chr9	138741982	138754454	,SRR444974circ_003198,SRR445016circ_003351	10	-	0	4	0	6
chr15	50781997	50785110	,SRR444974circ_006887	2	+	0	2	0	0
chr5	80409356	80422982	,SRR444974circ_053943,SRR445016circ_056315	20	+	0	6	0	14
chr6	36050807	36063643	,SRR445016circ_004282	2	+	0	0	0	2
chr7	44609582	44610476	,SRR445016circ_001322	4	-	0	0	0	4
chr14	31382729	31388312	,SRR445016circ_021314	5	-	0	0	0	5
chr14	39517855	39524500	,SRR444974circ_021944,SRR444975circ_006631,SRR445016circ_025124	12	-	0	3	2	7
chr17	1553960	1554185	,SRR444974circ_055596	2	+	0	2	0	0
chr3	133327716	133331396	,SRR445016circ_026673	2	-	0	0	0	2
chr4	47886362	47898664	,SRR444974circ_035918	2	-	0	2	0	0
chr17	4186092	4235213	,SRR444974circ_021558	2	-	0	2	0	0
chr9	19276155	19328160	,SRR444974circ_057023	3	+	0	3	0	0
chr4	1838155	1843524	,SRR444974circ_034159	3	-	0	3	0	0
chr17	27802687	27805365	,SRR445016circ_006910	2	+	0	0	0	2
chr14	103933415	103934523	,SRR445016circ_016825	2	+	0	0	0	2
chr3	8894562	8896458	,SRR444974circ_046667	3	-	0	3	0	0
chr20	20003099	20003632	,SRR444974circ_043210	2	+	0	2	0	0
chrX	149761066	149787612	,SRR444974circ_026245,SRR445016circ_047618	10	+	0	7	0	3
chr17	65955656	65972074	,SRR444974circ_055089	4	+	0	4	0	0
chr5	37302880	37303516	,SRR445016circ_016216	4	-	0	0	0	4
chr3	121178896	121187278	,SRR445016circ_056050	2	-	0	0	0	2
chr9	114341075	114359712	,SRR444974circ_025815	4	-	0	4	0	0
chr14	71511849	71543136	,SRR444974circ_000412,SRR444975circ_000103	5	+	0	2	3	0
chr7	98530863	98535443	,SRR444974circ_013917	3	+	0	3	0	0
chr8	135820746	135834646	,SRR445016circ_018200	2	-	0	0	0	2
chr2	45927677	45928630	,SRR445016circ_017131	6	+	0	0	0	6
chr8	143425326	143436124	,SRR444974circ_010764	2	-	0	2	0	0
chr18	42281139	42339068	,SRR444974circ_046680	4	+	0	4	0	0
chr3	11396894	11468400	,SRR444974circ_052481,SRR445016circ_054779	57	+	0	37	0	20
chr4	148886174	148887990	,SRR445016circ_052681	4	+	0	0	0	4
chr5	5191797	5222997	,SRR444974circ_010568,SRR445016circ_011140	14	+	0	7	0	7
chr3	179418795	179448497	,SRR444974circ_031117	4	+	0	4	0	0
chr6	119177533	119177708	,SRR445016circ_053642	6	-	0	0	0	6
chr5	112399680	112421007	,SRR444974circ_007933	2	-	0	2	0	0
chr11	85718584	85742653	,SRR444655circ_004953,SRR444974circ_004168,SRR444975circ_002870	12	-	3	4	5	0
chr2	135093787	135186010	,SRR444974circ_001472	2	+	0	2	0	0
chr21	47531892	47532491	,SRR445016circ_026916	3	+	0	0	0	3
chr16	4519227	4519466	,SRR445016circ_023202	3	-	0	0	0	3
chr4	83778104	83796975	,SRR444655circ_007319	2	-	2	0	0	0
chr6	43527914	43535091	,SRR444974circ_040196,SRR445016circ_041983	12	-	0	7	0	5
chr1	164594393	164595333	,SRR445016circ_057041	2	+	0	0	0	2
chr1	32256875	32257815	,SRR444974circ_024846,SRR445016circ_025896	9	-	0	7	0	2
chr15	93540482	93540633	,SRR445016circ_003625	2	+	0	0	0	2
chr2	170871790	170897495	,SRR444974circ_041109,SRR445016circ_042897	8	+	0	2	0	6
chr3	171965322	172016577	,SRR444974circ_015931	3	+	0	3	0	0
chr1	44070860	44071114	,SRR445016circ_012499	4	+	0	0	0	4
chr8	103341317	103357773	,SRR444974circ_025433,SRR444975circ_006993,SRR445016circ_026509	10	-	0	3	2	5
chr19	41850651	41854360	,SRR445016circ_029359	2	-	0	0	0	2
chrX	19701940	19725102	,SRR444974circ_027258,SRR445016circ_059233	7	-	0	5	0	2
chr19	11280552	11289396	,SRR444974circ_013711,SRR445016circ_014380	10	-	0	4	0	6
chr7	143079538	143079666	,SRR445016circ_049188	2	-	0	0	0	2
chr3	194157823	194171005	,SRR444974circ_007270	3	-	0	3	0	0
chr10	104445572	104465246	,SRR444974circ_008188	2	-	0	2	0	0
chr2	55433405	55434076	,SRR445016circ_024612	2	-	0	0	0	2
chr2	224758950	224760347	,SRR444974circ_006767,SRR445016circ_007105	136	-	0	22	0	114
chr13	48827943	48835457	,SRR444974circ_049797,SRR444975circ_015827,SRR445016circ_060654	13	+	0	8	2	3
chr2	101670569	101676001	,SRR444974circ_021872,SRR445016circ_022859	15	-	0	10	0	5
chr2	216238044	216256537	,SRR444974circ_004038	15	-	0	15	0	0
chr4	54249939	54256040	,SRR444655circ_008515,SRR444974circ_054915,SRR444975circ_014952,SRR445016circ_057330	235	+	2	84	6	143
chr13	95768175	95822882	,SRR444974circ_029567,SRR445016circ_030819	13	-	0	10	0	3
chr3	37144414	37152556	,SRR444974circ_031090	4	-	0	4	0	0
chr4	83787960	83793239	,SRR444974circ_020603	9	-	0	9	0	0
chr7	73100965	73101425	,SRR444655circ_000414,SRR444974circ_029723,SRR444975circ_008159,SRR445016circ_030983	182	+	2	37	4	139
chr7	151902190	151904513	,SRR444974circ_035430,SRR445016circ_036625	8	-	0	5	0	3
chr10	105767934	105778666	,SRR444655circ_005360,SRR444974circ_007115,SRR444975circ_001933,SRR445016circ_052603	15	+	2	3	6	4
chr2	202603392	202609152	,SRR444974circ_036301,SRR445016circ_044910	6	-	0	2	0	4
chr17	76394332	76400170	,SRR444974circ_050611,SRR445016circ_052869	6	+	0	3	0	3
chr9	89811107	89813036	,SRR445016circ_029665	2	-	0	0	0	2
chr1	109533875	109547340	,SRR444974circ_004635	3	-	0	3	0	0
chr9	95033165	95033894	,SRR445016circ_055632	2	-	0	0	0	2
chr18	51715243	51731527	,SRR445016circ_057334	2	-	0	0	0	2
chr22	41531816	41533794	,SRR445016circ_031147	4	+	0	0	0	4
chr3	58923373	58952548	,SRR444974circ_006779	2	-	0	2	0	0
chr3	148765814	148773187	,SRR445016circ_057378	2	-	0	0	0	2
chr6	144858717	144860579	,SRR444974circ_015443,SRR444975circ_004243,SRR445016circ_035459	82	+	0	47	6	29
chr1	67356836	67371058	,SRR444655circ_006712,SRR444974circ_037970,SRR444975circ_010415,SRR445016circ_039673	415	-	4	276	22	113
chr3	123456224	123512691	,SRR444974circ_027037	2	-	0	2	0	0
chr3	47960208	47963368	,SRR444974circ_025904,SRR445016circ_027023	78	-	0	29	0	49
chr1	161748033	161762117	,SRR445016circ_039018	2	+	0	0	0	2
chr1	208315673	208321356	,SRR445016circ_058927	2	-	0	0	0	2
chr4	142147920	142149678	,SRR445016circ_057770	2	+	0	0	0	2
chr4	1729434	1737561	,SRR444974circ_019400	2	+	0	2	0	0
chr7	4824679	4825026	,SRR444974circ_004398,SRR445016circ_021113	4	-	0	2	0	2
chr2	9083315	9114564	,SRR444974circ_002636,SRR445016circ_002759	12	-	0	4	0	8
chr12	102301963	102308010	,SRR444655circ_005248,SRR444974circ_050756,SRR444975circ_013883,SRR445016circ_053031	162	+	2	47	2	111
chr12	57453661	57463089	,SRR445016circ_029916	2	-	0	0	0	2
chr7	158586340	158591763	,SRR445016circ_059895	3	-	0	0	0	3
chr8	141810557	141889736	,SRR444974circ_052868,SRR445016circ_026156	8	-	0	4	0	4
chr21	37741285	37742174	,SRR444975circ_005984	2	+	0	0	2	0
chr3	175165016	175189546	,SRR444974circ_050618	5	+	0	5	0	0
chr1	200801327	200801973	,SRR445016circ_037494	2	+	0	0	0	2
chr10	126727565	126799662	,SRR444975circ_015393	5	-	0	0	5	0
chr7	32909595	32919554	,SRR444655circ_007133	2	-	2	0	0	0
chr6	150147399	150174296	,SRR444655circ_010649,SRR444974circ_043102,SRR444975circ_011813,SRR445016circ_045017	90	-	2	32	4	52
chr3	111616552	111627475	,SRR445016circ_024770	2	+	0	0	0	2
chr22	35717951	35719170	,SRR445016circ_009909	3	+	0	0	0	3
chr3	195015447	195053852	,SRR444974circ_006400	2	-	0	2	0	0
chr6	3076997	3081350	,SRR444974circ_047729,SRR444975circ_013065,SRR445016circ_049855	12	+	0	6	2	4
chr11	20101609	20104725	,SRR444974circ_045514,SRR445016circ_048619	54	+	0	14	0	40
chr9	78682870	78722267	,SRR444975circ_005107,SRR445016circ_055577	4	+	0	0	2	2
chr6	99823815	99831700	,SRR444974circ_016311,SRR444975circ_004473	4	-	0	2	2	0
chr20	47691321	47706283	,SRR444974circ_055619,SRR444975circ_015133	5	+	0	2	3	0
chr22	38689260	38710174	,SRR444974circ_012448,SRR445016circ_021386	6	-	0	4	0	2
chr3	51661568	51661770	,SRR444974circ_047615,SRR445016circ_049722	7	+	0	3	0	4
chr5	6748576	6751310	,SRR444974circ_046297	2	+	0	2	0	0
chr20	48252837	48273239	,SRR445016circ_038590	5	-	0	0	0	5
chr19	53158813	53164096	,SRR445016circ_035176	84	-	0	0	0	84
chr2	62103229	62107529	,SRR444974circ_041831,SRR444975circ_011457,SRR445016circ_043681	14	-	0	7	3	4
chr11	107965117	107966418	,SRR444655circ_010392,SRR444974circ_042770	7	+	3	4	0	0
chr2	219613558	219616529	,SRR444974circ_051270	3	+	0	3	0	0
chr21	40581920	40590586	,SRR444974circ_019102	2	-	0	2	0	0
chr3	45515734	45518119	,SRR445016circ_027237	2	+	0	0	0	2
chr10	72604229	72619256	,SRR444974circ_052010,SRR445016circ_054310	32	+	0	14	0	18
chr3	139081248	139085432	,SRR444975circ_004908	2	-	0	0	2	0
chr15	62312677	62340013	,SRR444974circ_010088	5	-	0	5	0	0
chr9	113771427	113798481	,SRR444655circ_001621,SRR444974circ_002202,SRR445016circ_002308	11	-	2	2	0	7
chr1	22007300	22021714	,SRR444974circ_011299	2	-	0	2	0	0
chr17	45740454	45742524	,SRR444974circ_043206,SRR445016circ_045143	20	+	0	8	0	12
chr19	33579039	33581771	,SRR445016circ_004758	3	+	0	0	0	3
chr17	79244717	79258695	,SRR444974circ_029537,SRR445016circ_043828	24	-	0	15	0	9
chr11	77336007	77336863	,SRR444655circ_005891,SRR444974circ_036872,SRR444975circ_010090,SRR445016circ_048585	94	-	5	46	6	37
chr19	19153519	19153686	,SRR445016circ_041602	2	+	0	0	0	2
chr8	95897294	95897786	,SRR444974circ_002979,SRR444975circ_000778,SRR445016circ_003118	38	-	0	13	2	23
chrX	10031484	10084547	,SRR444974circ_000035,SRR445016circ_057174	15	+	0	10	0	5
chr11	122805127	122805783	,SRR444974circ_033436	2	+	0	2	0	0
chr22	36708093	36714370	,SRR445016circ_021747	2	-	0	0	0	2
chr1	89270528	89279416	,SRR444974circ_001292	2	+	0	2	0	0
chr3	196612021	196613565	,SRR444974circ_010854,SRR445016circ_011424	17	+	0	15	0	2
chr18	21095819	21096387	,SRR444974circ_027245,SRR445016circ_039163	8	+	0	5	0	3
chrX	153996576	153997585	,SRR444655circ_006448,SRR444974circ_025304,SRR445016circ_039297	52	+	2	12	0	38
chr9	33953282	33956144	,SRR444974circ_055809,SRR444975circ_015189,SRR445016circ_058249	66	-	0	24	2	40
chr17	1985103	1989195	,SRR444975circ_002804,SRR445016circ_010730	8	-	0	0	3	5
chr17	18152113	18154331	,SRR445016circ_058631	2	-	0	0	0	2
chr12	42768664	42792796	,SRR444974circ_033984,SRR445016circ_035495	25	+	0	22	0	3
chr16	28990475	28994611	,SRR445016circ_058593	4	+	0	0	0	4
chr18	12999419	13030607	,SRR444655circ_010020,SRR444974circ_027687,SRR444975circ_007599	34	+	2	18	14	0
chr19	19307774	19310043	,SRR444974circ_015473	2	+	0	2	0	0
chr3	37038114	37048554	,SRR445016circ_055932	2	+	0	0	0	2
chr4	83978078	83978561	,SRR444974circ_058293,SRR445016circ_060487	7	+	0	4	0	3
chr19	17273159	17286550	,SRR444974circ_026679	2	+	0	2	0	0
chr4	3088665	3101121	,SRR444974circ_041769,SRR445016circ_043607	32	+	0	3	0	29
chr3	159530546	159584070	,SRR444974circ_033764,SRR445016circ_035259	7	+	0	4	0	3
chr2	170401230	170413807	,SRR444974circ_011779,SRR444975circ_003238,SRR445016circ_012370	23	-	0	17	3	3
chr15	101359618	101372279	,SRR444974circ_002890	4	+	0	4	0	0
chr8	22451245	22452158	,SRR445016circ_022965	8	+	0	0	0	8
chr1	53343353	53347337	,SRR445016circ_049547	6	+	0	0	0	6
chr12	31586088	31600703	,SRR445016circ_005876	3	-	0	0	0	3
chr4	77887220	77895960	,SRR444974circ_037394,SRR444975circ_010260,SRR445016circ_039090	44	+	0	22	3	19
chr19	41782063	41798416	,SRR445016circ_030770	3	+	0	0	0	3
chr6	75847152	75848677	,SRR444974circ_034749	4	-	0	4	0	0
chr1	180366650	180464660	,SRR444974circ_033680,SRR445016circ_031831	5	-	0	3	0	2
chr15	64791491	64792365	,SRR444655circ_001685,SRR444974circ_056367,SRR444975circ_015338,SRR445016circ_058793	275	+	6	166	4	99
chr9	16700839	16727995	,SRR444974circ_041919	2	-	0	2	0	0
chr18	21757976	21759799	,SRR445016circ_015291	3	-	0	0	0	3
chr5	142779220	142780417	,SRR444655circ_009939,SRR444974circ_012991,SRR444975circ_003589,SRR445016circ_013631	107	-	4	62	11	30
chr1	25666964	25679465	,SRR444974circ_041745,SRR445016circ_043583	10	+	0	4	0	6
chr2	198340201	198359510	,SRR444974circ_015677	2	+	0	2	0	0
chr11	72578909	72613683	,SRR444974circ_002833,SRR445016circ_002977	8	-	0	3	0	5
chr20	3578552	3584909	,SRR444974circ_038923	2	+	0	2	0	0
chr7	138739950	138745884	,SRR445016circ_020614	3	-	0	0	0	3
chr4	20359791	20363780	,SRR445016circ_033422	2	+	0	0	0	2
chr16	4038994	4057559	,SRR445016circ_046664	3	-	0	0	0	3
chr3	28334226	28339841	,SRR444655circ_009730,SRR444974circ_028886	7	+	3	4	0	0
chr16	4504811	4505781	,SRR444974circ_000410	5	+	0	5	0	0
chr1	19244855	19246267	,SRR445016circ_030359	3	-	0	0	0	3
chr9	99658177	99705034	,SRR444974circ_055924,SRR445016circ_058376	12	-	0	6	0	6
chr7	78850047	78850517	,SRR444974circ_010334	2	-	0	2	0	0
chr4	95796981	95820201	,SRR445016circ_042028	2	+	0	0	0	2
chr8	126194344	126207514	,SRR444974circ_045919	3	+	0	3	0	0
chr10	91518462	91522592	,SRR444974circ_026964	2	+	0	2	0	0
chr2	9458652	9463379	,SRR444974circ_053354	3	+	0	3	0	0
chr21	16386664	16415895	,SRR444655circ_003571,SRR444974circ_019551,SRR444975circ_005358,SRR445016circ_020498	660	-	4	92	25	539
chr18	74649111	74672811	,SRR444974circ_045903,SRR445016circ_043546	20	+	0	11	0	9
chr14	71413631	71435827	,SRR444974circ_020790,SRR445016circ_021767	12	+	0	4	0	8
chr2	62103229	62110683	,SRR444974circ_036101	7	-	0	7	0	0
chr16	66759730	66763002	,SRR444655circ_009950,SRR444974circ_019412,SRR445016circ_044030	39	-	2	13	0	24
chr5	170626673	170648844	,SRR444974circ_006112	2	+	0	2	0	0
chr3	173662722	173662973	,SRR444974circ_036051	2	+	0	2	0	0
chr17	57181364	57181755	,SRR444974circ_002846	3	-	0	3	0	0
chr15	76566752	76578822	,SRR444974circ_014602,SRR445016circ_015340	23	-	0	10	0	13
chr8	30541604	30550572	,SRR445016circ_008261	2	-	0	0	0	2
chr1	91852860	91852984	,SRR444655circ_004611	3	-	3	0	0	0
chr14	50649180	50671127	,SRR444974circ_051588	2	-	0	2	0	0
chr12	108841218	108855471	,SRR444974circ_010856	2	-	0	2	0	0
chr22	41175012	41195087	,SRR444974circ_057991	2	-	0	2	0	0
chr3	49070235	49070371	,SRR445016circ_037013	2	+	0	0	0	2
chr6	42643793	42647570	,SRR444974circ_054494,SRR445016circ_056879	26	+	0	17	0	9
chr7	139047142	139056209	,SRR444974circ_015780	2	+	0	2	0	0
chr11	2976973	2993473	,SRR444974circ_016729	2	-	0	2	0	0
chr6	108645028	108645252	,SRR445016circ_049089	3	+	0	0	0	3
chr5	177633891	177634073	,SRR445016circ_029163	5	+	0	0	0	5
chr10	35302626	35320547	,SRR444974circ_041145	3	-	0	3	0	0
chr1	225306921	225311316	,SRR445016circ_007172	5	+	0	0	0	5
chr19	45806663	45822989	,SRR444974circ_039862	3	-	0	3	0	0
chr3	167369464	167376114	,SRR444974circ_035930,SRR445016circ_037565	7	-	0	5	0	2
chr6	157216048	157256710	,SRR444974circ_052477	2	+	0	2	0	0
chr5	38933679	38933786	,SRR445016circ_041518	3	+	0	0	0	3
chr8	99560196	99569840	,SRR444974circ_027935	2	-	0	2	0	0
chr5	127704874	127710443	,SRR445016circ_014134	2	-	0	0	0	2
chrX	23748643	23754133	,SRR445016circ_026196	3	-	0	0	0	3
chr7	2252846	2265185	,SRR445016circ_043539	5	-	0	0	0	5
chr16	11935551	11935857	,SRR444974circ_026190,SRR445016circ_027325	9	-	0	3	0	6
chr4	56336883	56376232	,SRR444974circ_040075	7	-	0	7	0	0
chr13	52249305	52301926	,SRR444974circ_007171	4	+	0	4	0	0
chr9	126163985	126202770	,SRR445016circ_018645	4	-	0	0	0	4
chr10	22002700	22024164	,SRR444974circ_009618	3	+	0	3	0	0
chr5	162939007	162943717	,SRR444974circ_005265	2	+	0	2	0	0
chr2	120003064	120005782	,SRR445016circ_018253	2	+	0	0	0	2
chr10	69902696	69918384	,SRR444974circ_048753,SRR445016circ_050913	14	+	0	9	0	5
chr9	109764454	109765707	,SRR445016circ_006266	2	+	0	0	0	2
chr17	38251187	38253656	,SRR445016circ_011776	2	-	0	0	0	2
chr8	41466934	41469792	,SRR444974circ_056894	2	+	0	2	0	0
chr3	197559067	197566268	,SRR444974circ_001135	2	+	0	2	0	0
chr11	9834078	9838571	,SRR444974circ_049092,SRR445016circ_051274	7	-	0	3	0	4
chr2	32688261	32690232	,SRR444974circ_005229	4	+	0	4	0	0
chr2	211421442	211447433	,SRR444974circ_017354,SRR444975circ_004752	4	+	0	2	2	0
chr1	53343596	53347337	,SRR445016circ_008136	5	+	0	0	0	5
chr8	95549330	95550574	,SRR444974circ_000982,SRR444975circ_000247,SRR445016circ_001036	12	-	0	4	5	3
chr16	15967347	15978062	,SRR445016circ_059171	2	-	0	0	0	2
chr10	103432671	103436193	,SRR444974circ_045180,SRR445016circ_047208	203	-	0	108	0	95
chr5	36985545	36985695	,SRR444975circ_001983	3	-	0	0	3	0
chr3	57569624	57570191	,SRR444974circ_049986,SRR445016circ_018977	82	-	0	5	0	77
chr7	140055467	140064291	,SRR444974circ_053194	2	-	0	2	0	0
chr10	124172435	124177484	,SRR445016circ_048872	7	+	0	0	0	7
chr7	98562251	98565321	,SRR444974circ_013834	3	+	0	3	0	0
chr5	149900529	149921190	,SRR445016circ_027531	3	-	0	0	0	3
chr3	194877177	194947585	,SRR444974circ_046355,SRR445016circ_048414	22	-	0	12	0	10
chr5	52869437	52900725	,SRR445016circ_029753	2	+	0	0	0	2
chr16	84792321	84793881	,SRR444974circ_045830,SRR445016circ_047890	8	+	0	5	0	3
chr9	27009017	27011966	,SRR444974circ_051835	2	+	0	2	0	0
chr8	43013717	43027529	,SRR444974circ_025594	5	+	0	5	0	0
chr5	137150021	137194952	,SRR444974circ_057989,SRR445016circ_060557	4	-	0	2	0	2
chr21	37609559	37610999	,SRR445016circ_010437	2	+	0	0	0	2
chr7	128214773	128232071	,SRR444974circ_018540,SRR445016circ_019472	11	+	0	5	0	6
chr2	1647139	1653447	,SRR444974circ_018791	2	-	0	2	0	0
chr2	200233327	200298237	,SRR444655circ_009302,SRR444974circ_041345,SRR444975circ_011331,SRR445016circ_043139	706	-	17	448	28	213
chr11	62300435	62300582	,SRR444975circ_013786	2	-	0	0	2	0
chr5	14290824	14297372	,SRR445016circ_008748	2	+	0	0	0	2
chr17	13442383	13445247	,SRR444974circ_028958,SRR445016circ_030164	9	-	0	6	0	3
chr8	98703179	98731417	,SRR444974circ_005052,SRR445016circ_005336	6	+	0	4	0	2
chr17	78896523	78897473	,SRR444974circ_044511,SRR445016circ_046528	8	+	0	6	0	2
chr6	157405795	157488319	,SRR445016circ_008658	2	+	0	0	0	2
chr14	62187099	62188541	,SRR444655circ_002389,SRR444974circ_047017,SRR445016circ_049123	38	+	4	23	0	11
chr8	104413743	104420012	,SRR444974circ_039039	5	-	0	5	0	0
chr1	28595693	28601526	,SRR444974circ_009552	3	+	0	3	0	0
chr12	133362924	133367879	,SRR444974circ_033808	6	-	0	6	0	0
chrX	45572540	45573541	,SRR444974circ_051308	2	+	0	2	0	0
chr9	101891136	101911583	,SRR444974circ_026591,SRR445016circ_042080	22	+	0	14	0	8
chr4	4314767	4317697	,SRR444974circ_052128,SRR445016circ_054443	10	+	0	8	0	2
chr3	65980781	65981948	,SRR445016circ_056724	3	-	0	0	0	3
chr1	240326421	240341368	,SRR444974circ_017764	2	+	0	2	0	0
chr3	119222800	119236162	,SRR444974circ_016174	2	+	0	2	0	0
chr6	5396865	5404934	,SRR444974circ_043188,SRR445016circ_045121	15	+	0	2	0	13
chr14	55243131	55243258	,SRR444974circ_047449	2	+	0	2	0	0
chr19	45528586	45532250	,SRR444974circ_029327,SRR445016circ_049318	23	+	0	9	0	14
chr6	149893420	149901859	,SRR444974circ_051811	2	+	0	2	0	0
chr6	126329537	126342426	,SRR444974circ_032959	2	+	0	2	0	0
chr20	35288739	35294795	,SRR445016circ_007728	3	-	0	0	0	3
chr15	96813076	96815027	,SRR445016circ_017810	5	-	0	0	0	5
chr19	44001269	44002028	,SRR444974circ_007968	6	-	0	6	0	0
chr1	35944566	35944813	,SRR444974circ_016439,SRR445016circ_017269	93	-	0	53	0	40
chr2	33482509	33505225	,SRR445016circ_027432	2	+	0	0	0	2
chr9	94058302	94089985	,SRR444974circ_022972	3	-	0	3	0	0
chr14	24776375	24776491	,SRR445016circ_023275	2	-	0	0	0	2
chr2	9554306	9560229	,SRR444974circ_033458,SRR445016circ_034905	8	-	0	2	0	6
chr7	151917607	151935911	,SRR444974circ_045855,SRR445016circ_047912	28	-	0	21	0	7
chr9	135221647	135224822	,SRR444974circ_050619	4	-	0	4	0	0
chr2	74273404	74275538	,SRR444974circ_030537,SRR445016circ_031816	21	+	0	18	0	3
chr15	40289164	40295515	,SRR444974circ_034092,SRR445016circ_035602	4	+	0	2	0	2
chr1	11181302	11182183	,SRR444974circ_027975,SRR445016circ_029135	25	-	0	9	0	16
chr1	234599582	234608557	,SRR445016circ_012957	2	-	0	0	0	2
chr9	33319260	33328676	,SRR445016circ_034272	2	+	0	0	0	2
chr3	50129475	50131308	,SRR444974circ_019865	2	+	0	2	0	0
chr19	19153519	19154883	,SRR445016circ_039289	5	+	0	0	0	5
chr2	37481346	37502987	,SRR444974circ_009643	2	-	0	2	0	0
chr18	43702432	43704859	,SRR445016circ_008535	7	+	0	0	0	7
chr2	45773455	45780869	,SRR444974circ_037008,SRR445016circ_038692	11	-	0	5	0	6
chr17	78268518	78286967	,SRR445016circ_039502	2	+	0	0	0	2
chr6	74229799	74230722	,SRR444974circ_006472	4	-	0	4	0	0
chr17	62558888	62579662	,SRR444974circ_051128,SRR445016circ_053427	5	-	0	2	0	3
chr19	41758255	41763534	,SRR444974circ_027092	3	+	0	3	0	0
chr4	24854693	24878319	,SRR444974circ_039984,SRR445016circ_041772	23	-	0	5	0	18
chr3	51575604	51624575	,SRR444974circ_023187,SRR445016circ_024193	23	+	0	8	0	15
chr6	143228147	143247159	,SRR445016circ_010336	7	-	0	0	0	7
chr5	158204420	158223483	,SRR445016circ_006589	4	-	0	0	0	4
chr7	80418621	80458061	,SRR444974circ_052301	7	-	0	7	0	0
chr22	31859666	31864288	,SRR445016circ_043916	2	-	0	0	0	2
chr1	214478529	214510283	,SRR444974circ_031437	2	+	0	2	0	0
chr1	161093628	161094316	,SRR444974circ_029548,SRR445016circ_030789	7	-	0	2	0	5
chr17	27417149	27417549	,SRR445016circ_041401	2	-	0	0	0	2
chr5	14673750	14693203	,SRR444974circ_028415,SRR445016circ_029583	16	+	0	8	0	8
chr5	31493313	31511283	,SRR444974circ_043873	2	-	0	2	0	0
chr11	61607805	61608197	,SRR445016circ_043856	2	+	0	0	0	2
chr10	70672917	70673960	,SRR445016circ_043811	2	+	0	0	0	2
chr11	120347369	120348235	,SRR444974circ_020869,SRR445016circ_034041	72	+	0	21	0	51
chr6	159026298	159029782	,SRR444974circ_011580,SRR445016circ_053853	37	+	0	15	0	22
chr15	63824845	63866602	,SRR444974circ_029142	3	+	0	3	0	0
chr10	35772331	35805551	,SRR444974circ_035125,SRR445016circ_036725	6	+	0	3	0	3
chr5	130857082	130883883	,SRR445016circ_001615	7	-	0	0	0	7
chr14	37754522	37838829	,SRR444974circ_023969,SRR445016circ_025003	27	+	0	19	0	8
chr7	157015947	157018233	,SRR444974circ_047555,SRR444975circ_013014,SRR445016circ_049657	52	+	0	12	3	37
chr17	62567915	62579662	,SRR444974circ_000750	4	-	0	4	0	0
chr7	66038371	66041919	,SRR445016circ_033743	65	-	0	0	0	65
chr11	126073239	126075676	,SRR445016circ_034882	2	-	0	0	0	2
chr6	170626457	170632347	,SRR444655circ_002131,SRR444974circ_017485,SRR444975circ_004794	15	+	2	10	3	0
chr12	1225031	1299218	,SRR444974circ_019219	5	+	0	5	0	0
chr7	148705250	148716289	,SRR444974circ_000534	2	-	0	2	0	0
chr11	124653066	124654615	,SRR444974circ_003734	2	-	0	2	0	0
chr5	52322577	52323396	,SRR445016circ_059217	5	+	0	0	0	5
chr3	136183722	136221621	,SRR444974circ_043715	9	-	0	9	0	0
chr9	33956855	33963789	,SRR444974circ_015227,SRR445016circ_016006	10	-	0	3	0	7
chr19	4688768	4705982	,SRR444974circ_054490	4	-	0	4	0	0
chr7	6691933	6692061	,SRR445016circ_001982	2	+	0	0	0	2
chr1	78195544	78200101	,SRR445016circ_051795	2	-	0	0	0	2
chrX	18626930	18631395	,SRR444974circ_024707	2	+	0	2	0	0
chr10	69647174	69666694	,SRR444974circ_053995	3	+	0	3	0	0
chr2	176856958	176860374	,SRR444974circ_010636	3	-	0	3	0	0
chr17	80196738	80196886	,SRR444975circ_010795,SRR445016circ_041172	5	+	0	0	2	3
chr10	70733300	70741337	,SRR444974circ_001013,SRR445016circ_001063	5	+	0	3	0	2
chr1	154207066	154218851	,SRR444974circ_055256	2	+	0	2	0	0
chr16	51345480	51351804	,SRR444974circ_046787	2	+	0	2	0	0
chr10	76910271	76924498	,SRR444974circ_055275	8	+	0	8	0	0
chr1	100960373	100964818	,SRR444974circ_021387	2	+	0	2	0	0
chr1	46105881	46120991	,SRR444974circ_007086,SRR445016circ_007434	13	-	0	6	0	7
chr3	50211225	50212621	,SRR444974circ_000426,SRR445016circ_002595	5	+	0	3	0	2
chr5	65270641	65271885	,SRR444975circ_013090	2	+	0	0	2	0
chr5	78940945	78964851	,SRR444974circ_054441	2	+	0	2	0	0
chr12	114823280	114841741	,SRR444655circ_007370,SRR444974circ_057703,SRR444975circ_010627,SRR445016circ_060273	345	-	6	221	15	103
chr8	132962215	132968152	,SRR444974circ_036409,SRR445016circ_038063	14	+	0	10	0	4
chr3	9476017	9476169	,SRR445016circ_052146	2	+	0	0	0	2
chr10	71119652	71129380	,SRR444974circ_016377,SRR445016circ_013114	9	+	0	7	0	2
chrX	54177677	54186049	,SRR444974circ_045206,SRR445016circ_039208	4	-	0	2	0	2
chr7	30876273	30880464	,SRR444974circ_038951,SRR445016circ_040690	7	+	0	4	0	3
chr9	33944362	33953472	,SRR445016circ_015988	2	-	0	0	0	2
chr17	40869993	40871225	,SRR444974circ_022449	3	-	0	3	0	0
chr2	20497313	20518406	,SRR444974circ_010442,SRR445016circ_004550	5	-	0	2	0	3
chr7	149249891	149255930	,SRR444974circ_009957,SRR445016circ_010489	7	-	0	5	0	2
chr5	137904613	137906830	,SRR444974circ_008186,SRR445016circ_008631	32	-	0	18	0	14
chr17	47388673	47395345	,SRR444974circ_018129	2	-	0	2	0	0
chr20	32198899	32211102	,SRR444974circ_028402,SRR445016circ_029575	5	+	0	3	0	2
chr12	118533337	118533619	,SRR444974circ_039431,SRR445016circ_041192	7	-	0	3	0	4
chr8	132952745	132982890	,SRR444974circ_051140,SRR445016circ_059814	28	+	0	17	0	11
chr8	98817580	98837381	,SRR444974circ_019992,SRR444975circ_005488,SRR445016circ_020961	98	+	0	58	7	33
chr5	133316689	133316885	,SRR445016circ_029866	6	-	0	0	0	6
chr8	95543190	95550574	,SRR444974circ_044782,SRR445016circ_058692	10	-	0	4	0	6
chr17	33348389	33353580	,SRR444974circ_017560	4	-	0	4	0	0
chr19	16665962	16677468	,SRR444974circ_018162	2	-	0	2	0	0
chr5	179132679	179133332	,SRR444974circ_007558,SRR445016circ_007958	16	+	0	2	0	14
chr11	3752620	3756554	,SRR444974circ_055640,SRR445016circ_058098	20	-	0	12	0	8
chr13	100982814	101020828	,SRR444974circ_015990,SRR445016circ_013048	25	+	0	8	0	17
chr14	31774110	31785155	,SRR444974circ_019501	2	-	0	2	0	0
chr7	2309193	2311606	,SRR445016circ_028527	2	-	0	0	0	2
chr13	23927923	23930146	,SRR444974circ_005930	3	-	0	3	0	0
chr11	116655570	116658359	,SRR444974circ_057607,SRR445016circ_056197	6	-	0	3	0	3
chr16	17352844	17451907	,SRR444974circ_044831	2	-	0	2	0	0
chr19	3466377	3466520	,SRR445016circ_052981	3	-	0	0	0	3
chr1	150999708	151001420	,SRR444974circ_032587,SRR445016circ_033986	17	+	0	3	0	14
chr7	104925455	104937980	,SRR444974circ_006530,SRR444975circ_001764,SRR445016circ_006838	36	-	0	24	3	9
chr9	33986757	33998862	,SRR444655circ_007582	2	-	2	0	0	0
chr5	78692645	78697878	,SRR444974circ_042970	2	-	0	2	0	0
chr1	1424583	1426051	,SRR444974circ_001815,SRR445016circ_001923	7	+	0	2	0	5
chr2	20478152	20478580	,SRR444974circ_007435	2	-	0	2	0	0
chr11	108042925	108047817	,SRR444655circ_004827	2	-	2	0	0	0
chr6	136470224	136476896	,SRR444974circ_039114,SRR445016circ_017099	6	+	0	2	0	4
chr8	124096401	124121860	,SRR444974circ_012037	3	+	0	3	0	0
chr19	13034964	13039661	,SRR444974circ_048822	2	-	0	2	0	0
chr1	220363044	220364626	,SRR444974circ_052059,SRR445016circ_054361	6	-	0	2	0	4
chr1	162745059	162745414	,SRR444974circ_011369	2	+	0	2	0	0
chr6	145148746	145157074	,SRR444974circ_049529,SRR445016circ_051730	15	+	0	10	0	5
chr9	5720181	5720750	,SRR445016circ_034959	2	+	0	0	0	2
chr6	32088547	32089125	,SRR444974circ_042592,SRR445016circ_044486	22	-	0	14	0	8
chr9	98660130	98678111	,SRR444974circ_031004	2	+	0	2	0	0
chr8	48874612	48877272	,SRR444974circ_034762	3	+	0	3	0	0
chr10	120931893	120934104	,SRR445016circ_026856	4	-	0	0	0	4
chr6	135639656	135716034	,SRR444974circ_054275,SRR445016circ_056655	4	-	0	2	0	2
chr2	63485475	63486544	,SRR445016circ_058759	2	-	0	0	0	2
chr16	88725057	88725736	,SRR445016circ_051426	3	-	0	0	0	3
chr1	174274123	174363283	,SRR444974circ_056090	2	+	0	2	0	0
chr12	53917059	53931336	,SRR444974circ_055519	2	-	0	2	0	0
chr9	95018961	95020268	,SRR444974circ_029184	2	-	0	2	0	0
chr5	32397324	32400308	,SRR445016circ_043757	2	-	0	0	0	2
chr15	70975096	70991999	,SRR444974circ_035730,SRR445016circ_037354	12	-	0	9	0	3
chr6	42641528	42647570	,SRR445016circ_034446	3	+	0	0	0	3
chr19	44159590	44160792	,SRR444974circ_008969,SRR445016circ_009448	37	-	0	15	0	22
chr19	10273342	10277361	,SRR444974circ_006434,SRR445016circ_030683	22	-	0	11	0	11
chr14	55473997	55475437	,SRR445016circ_011625	8	-	0	0	0	8
chr8	131072824	131138335	,SRR444974circ_048257	3	-	0	3	0	0
chr5	109049220	109051965	,SRR444655circ_006293,SRR444974circ_052061,SRR444975circ_014221,SRR445016circ_054364	195	+	3	119	15	58
chr4	6998051	7002978	,SRR445016circ_003422	2	+	0	0	0	2
chr2	20460097	20463221	,SRR444974circ_012976	3	-	0	3	0	0
chr12	57674140	57690334	,SRR444974circ_042199	4	-	0	4	0	0
chr12	50488219	50490755	,SRR444974circ_039935,SRR445016circ_058370	48	+	0	20	0	28
chr13	21955572	21961773	,SRR444974circ_025953	2	-	0	2	0	0
chr2	234356732	234360706	,SRR445016circ_055901	2	+	0	0	0	2
chr1	161771841	161790951	,SRR445016circ_040547	2	+	0	0	0	2
chr2	242269025	242275513	,SRR445016circ_059574	2	+	0	0	0	2
chr20	25288702	25289092	,SRR444974circ_017230,SRR445016circ_018102	5	-	0	3	0	2
chr10	111667448	111674857	,SRR444974circ_020694,SRR445016circ_017715	15	-	0	2	0	13
chrY	21205048	21206581	,SRR444974circ_011161,SRR445016circ_000801	41	-	0	16	0	25
chr1	52747332	52769597	,SRR445016circ_038427	6	+	0	0	0	6
chr4	129752887	129767687	,SRR445016circ_050606	3	+	0	0	0	3
chr2	230341855	230377652	,SRR444974circ_004030	2	-	0	2	0	0
chr14	95910821	95916442	,SRR444974circ_018720	7	-	0	7	0	0
chr19	11507919	11508273	,SRR445016circ_016117	4	-	0	0	0	4
chr5	179688683	179707608	,SRR444655circ_010432,SRR444974circ_043337,SRR444975circ_007758,SRR445016circ_029392	69	-	2	37	5	25
chr4	121732524	121742500	,SRR444974circ_028139,SRR444975circ_007729,SRR445016circ_029319	39	-	0	18	4	17
chr8	28213925	28218659	,SRR444974circ_008278	2	-	0	2	0	0
chrX	44383247	44386611	,SRR444655circ_000752,SRR444974circ_030183,SRR444975circ_008278,SRR445016circ_031449	55	-	4	33	6	12
chr2	208439995	208442379	,SRR444974circ_003490,SRR444975circ_000912	11	+	0	8	3	0
chr17	5364258	5365866	,SRR444655circ_000953,SRR444974circ_029406,SRR444975circ_008078,SRR445016circ_030631	153	-	2	60	9	82
chr11	9069489	9074762	,SRR445016circ_021040	2	-	0	0	0	2
chr6	158454486	158476060	,SRR444974circ_022748	2	+	0	2	0	0
chr13	42385360	42393522	,SRR444974circ_031359,SRR444975circ_008588,SRR445016circ_032659	35	-	0	12	2	21
chr19	37314186	37316594	,SRR444974circ_057116,SRR445016circ_059573	8	-	0	2	0	6
chr9	137004941	137007841	,SRR445016circ_013820	4	+	0	0	0	4
chr4	1251144	1259695	,SRR444974circ_037428	2	+	0	2	0	0
chr9	139417301	139418431	,SRR445016circ_013523	6	-	0	0	0	6
chr3	27453132	27465643	,SRR444655circ_001069,SRR444974circ_001469,SRR444975circ_000361,SRR445016circ_001526	46	-	2	25	7	12
chr17	4015902	4020460	,SRR444974circ_049750,SRR445016circ_051972	11	-	0	2	0	9
chr3	179478899	179483636	,SRR444974circ_016270,SRR445016circ_012041	5	+	0	2	0	3
chr17	62476405	62481985	,SRR444974circ_025736	4	-	0	4	0	0
chr18	67759345	67760040	,SRR445016circ_044686	7	-	0	0	0	7
chr1	150258841	150259405	,SRR444974circ_032477,SRR444975circ_008883,SRR445016circ_033861	21	+	0	8	2	11
chr20	33500898	33530503	,SRR444975circ_006423	2	+	0	0	2	0
chr6	20546576	20548936	,SRR444974circ_023103,SRR445016circ_024084	73	+	0	25	0	48
chr11	111706887	111711458	,SRR444974circ_037455	2	-	0	2	0	0
chr5	134032815	134039622	,SRR444974circ_005434,SRR445016circ_005715	12	+	0	5	0	7
chr2	37276795	37284623	,SRR444974circ_038386,SRR445016circ_040094	10	-	0	6	0	4
chr11	85692787	85693031	,SRR445016circ_039805	2	-	0	0	0	2
chr2	168920009	168986268	,SRR444974circ_047631,SRR445016circ_049750	72	-	0	37	0	35
chr1	35561419	35563167	,SRR444974circ_016902,SRR445016circ_017756	8	+	0	4	0	4
chr7	24663281	24708279	,SRR444655circ_000799,SRR444974circ_044862,SRR444975circ_012284	11	+	2	7	2	0
chr4	83772583	83796975	,SRR444975circ_009000	3	-	0	0	3	0
chr6	158914604	158915878	,SRR445016circ_016563	6	+	0	0	0	6
chr2	160585519	160602448	,SRR444974circ_047248	4	+	0	4	0	0
chr6	7226699	7232140	,SRR444974circ_033521	5	+	0	5	0	0
chr3	61608136	61623530	,SRR444974circ_022322	3	+	0	3	0	0
chr10	116331055	116361720	,SRR444974circ_037585	4	-	0	4	0	0
chr10	31644075	31676195	,SRR444974circ_012711,SRR445016circ_013317	35	+	0	14	0	21
chr2	135847220	135851263	,SRR445016circ_020962	2	+	0	0	0	2
chr16	87985786	88039871	,SRR445016circ_015492	2	+	0	0	0	2
chrY	15466882	15472408	,SRR444974circ_003892	9	-	0	9	0	0
chr6	151265621	151270269	,SRR444974circ_005223,SRR445016circ_005518	12	+	0	6	0	6
chr19	10556893	10559826	,SRR445016circ_019133	2	+	0	0	0	2
chr17	79660683	79660995	,SRR445016circ_017273	5	+	0	0	0	5
chr11	117052131	117053522	,SRR444974circ_018912	6	+	0	6	0	0
chr17	30773962	30807649	,SRR444974circ_019368,SRR444975circ_003591,SRR445016circ_020290	13	+	0	5	2	6
chr5	178035420	178035528	,SRR445016circ_039807	3	-	0	0	0	3
chr7	91957096	91991587	,SRR444974circ_043446	3	+	0	3	0	0
chr17	61875397	61887019	,SRR445016circ_016129	2	+	0	0	0	2
chr7	151896363	151904513	,SRR444974circ_002246	2	-	0	2	0	0
chr15	65883935	65888163	,SRR445016circ_004804	2	-	0	0	0	2
chr16	1682212	1691188	,SRR445016circ_014909	5	+	0	0	0	5
chr1	19644093	19644335	,SRR444974circ_030766,SRR445016circ_032049	9	+	0	2	0	7
chr15	43037967	43045445	,SRR444974circ_034916	4	-	0	4	0	0
chr10	4604960	4633286	,SRR445016circ_019631	2	-	0	0	0	2
chr12	90049455	90071593	,SRR444975circ_007249	2	-	0	0	2	0
chr17	57808781	57851246	,SRR444974circ_000584,SRR445016circ_000597	39	+	0	36	0	3
chr2	231301095	231314970	,SRR444974circ_018460,SRR445016circ_019377	28	+	0	22	0	6
chr3	123356934	123444860	,SRR444974circ_000980	2	-	0	2	0	0
chr22	46594241	46594488	,SRR444974circ_003598,SRR445016circ_003787	10	+	0	2	0	8
chr10	69714391	69714835	,SRR445016circ_022365	2	-	0	0	0	2
chr6	111632271	111634692	,SRR445016circ_019647	3	-	0	0	0	3
chr20	49521302	49545362	,SRR445016circ_037071	2	-	0	0	0	2
chr4	15626874	15632414	,SRR444655circ_001781,SRR444974circ_031572	5	-	2	3	0	0
chr19	3651823	3667351	,SRR445016circ_038195	3	-	0	0	0	3
chr1	171752879	171753639	,SRR444655circ_003367	2	+	2	0	0	0
chr10	104243916	104245490	,SRR445016circ_011905	3	-	0	0	0	3
chr17	42188096	42195072	,SRR444974circ_052173,SRR445016circ_009180	14	-	0	5	0	9
chr13	101077886	101131246	,SRR445016circ_025149	2	+	0	0	0	2
chr1	243433406	243449699	,SRR444974circ_009700,SRR445016circ_010210	6	+	0	4	0	2
chr15	86207793	86228104	,SRR444974circ_049497,SRR445016circ_051685	7	+	0	5	0	2
chr3	29910348	29977687	,SRR444974circ_036711	2	+	0	2	0	0
chr14	105714411	105715747	,SRR445016circ_055239	2	-	0	0	0	2
chr5	36953719	36972143	,SRR445016circ_012378	2	+	0	0	0	2
chr2	135093787	135119979	,SRR444974circ_046041	6	+	0	6	0	0
chr7	158528193	158536369	,SRR444974circ_036009	3	-	0	3	0	0
chr11	72418219	72425366	,SRR444974circ_037697,SRR445016circ_037016	12	-	0	9	0	3
chr3	149435228	149443331	,SRR445016circ_050946	2	-	0	0	0	2
chr11	3723692	3724122	,SRR444974circ_054234,SRR445016circ_056609	5	-	0	3	0	2
chr6	152831327	152847310	,SRR444975circ_006183	2	-	0	0	2	0
chr8	146003568	146003823	,SRR445016circ_032762	2	-	0	0	0	2
chr15	72810407	72864506	,SRR444974circ_034918,SRR445016circ_036501	19	+	0	14	0	5
chr11	66583523	66590145	,SRR444974circ_008859,SRR445016circ_009332	14	+	0	4	0	10
chr20	49218608	49219181	,SRR444655circ_010713,SRR444974circ_043164,SRR445016circ_045091	13	-	2	6	0	5
chr11	63585687	63585837	,SRR444974circ_027739	2	+	0	2	0	0
chr19	14512197	14515374	,SRR445016circ_029807	4	+	0	0	0	4
chr3	66463294	66502057	,SRR444974circ_033601	2	-	0	2	0	0
chr1	118439454	118463047	,SRR444655circ_010168,SRR444974circ_042477,SRR445016circ_044363	17	-	5	10	0	2
chr5	70798425	70808255	,SRR444974circ_035418	2	+	0	2	0	0
chr16	50102690	50104201	,SRR445016circ_055052	3	+	0	0	0	3
chr7	111926927	111936366	,SRR444974circ_008339	6	+	0	6	0	0
chr13	108333904	108336653	,SRR444974circ_018140,SRR445016circ_019048	5	-	0	3	0	2
chr4	54011499	54011749	,SRR444974circ_040231,SRR444975circ_011026,SRR445016circ_042019	51	-	0	15	2	34
chr22	41537051	41537226	,SRR445016circ_026367	2	+	0	0	0	2
chr10	115480925	115481376	,SRR445016circ_027752	2	-	0	0	0	2
chr16	553003	555627	,SRR445016circ_037816	5	+	0	0	0	5
chr17	37712538	37723130	,SRR445016circ_033752	2	+	0	0	0	2
chr7	22899695	22915319	,SRR445016circ_048460	2	-	0	0	0	2
chr2	48555699	48556261	,SRR445016circ_018586	4	+	0	0	0	4
chrX	16836696	16838378	,SRR444974circ_029220,SRR444975circ_000046,SRR445016circ_030449	17	+	0	8	2	7
chr16	23635329	23641790	,SRR445016circ_048243	3	-	0	0	0	3
chr5	170640622	170692851	,SRR444974circ_040358	2	+	0	2	0	0
chr1	100920960	100928437	,SRR444974circ_016507	2	+	0	2	0	0
chr3	194180199	194182965	,SRR444655circ_002902,SRR444974circ_018472,SRR444975circ_005062,SRR445016circ_019393	111	-	3	74	12	22
chr9	72130926	72132195	,SRR444974circ_021177,SRR444975circ_005817,SRR445016circ_022156	26	-	0	12	2	12
chr11	3723692	3726586	,SRR445016circ_043195	2	-	0	0	0	2
chr2	216248050	216249699	,SRR445016circ_049714	2	-	0	0	0	2
chr15	65883935	65892267	,SRR444974circ_007784	2	-	0	2	0	0
chr17	62567915	62602758	,SRR444974circ_020206,SRR445016circ_021173	23	-	0	15	0	8
chr4	144449020	144449867	,SRR445016circ_051197	4	+	0	0	0	4
chr9	103082546	103111654	,SRR444655circ_002311,SRR444975circ_000819	6	-	2	0	4	0
chr1	161816238	161833102	,SRR444655circ_002917,SRR444974circ_003914,SRR445016circ_004137	20	+	2	10	0	8
chr3	37170553	37196147	,SRR444974circ_017197,SRR445016circ_018062	6	-	0	4	0	2
chr15	61512925	61513309	,SRR444974circ_011446,SRR445016circ_041481	7	-	0	2	0	5
chr1	117957334	118009049	,SRR444974circ_051384	2	+	0	2	0	0
chr11	70279384	70279724	,SRR444974circ_007510	2	+	0	2	0	0
chr15	66774092	66777529	,SRR444974circ_015911,SRR445016circ_050254	11	+	0	4	0	7
chr6	1717741	1742820	,SRR445016circ_015782	2	-	0	0	0	2
chr6	43555008	43573056	,SRR444974circ_030225,SRR445016circ_031494	9	+	0	4	0	5
chr16	72651048	72651452	,SRR444974circ_041637	2	-	0	2	0	0
chr2	191680453	191682097	,SRR444974circ_045549	2	-	0	2	0	0
chr10	101714970	101716962	,SRR445016circ_038005	2	-	0	0	0	2
chr3	42597421	42599188	,SRR445016circ_023784	2	-	0	0	0	2
chr2	65727762	65728281	,SRR444655circ_007283,SRR444974circ_009535,SRR445016circ_010029	16	+	3	7	0	6
chr18	46284289	46343747	,SRR444974circ_050326,SRR445016circ_052548	22	+	0	11	0	11
chr4	87671622	87672277	,SRR444974circ_016932	2	+	0	2	0	0
chr4	185339320	185350224	,SRR445016circ_049660	3	-	0	0	0	3
chr7	137536751	137552739	,SRR444974circ_050078,SRR445016circ_052295	10	-	0	2	0	8
chr1	59147456	59150923	,SRR444974circ_026985	6	-	0	6	0	0
chr16	57153106	57157385	,SRR445016circ_055233	2	+	0	0	0	2
chr11	32948702	32956981	,SRR444655circ_004891,SRR444975circ_001763	18	+	8	0	10	0
chr2	230282399	230282946	,SRR444974circ_030919,SRR445016circ_030731	4	-	0	2	0	2
chr7	133160081	133164892	,SRR445016circ_036207	3	+	0	0	0	3
chr14	100331850	100331983	,SRR445016circ_028268	2	+	0	0	0	2
chr10	128768965	128780237	,SRR444974circ_029624,SRR445016circ_044391	6	+	0	3	0	3
chr17	79477224	79477332	,SRR444655circ_003677,SRR444975circ_000052	10	-	5	0	5	0
chr6	71562242	71570005	,SRR444975circ_013376	2	+	0	0	2	0
chr15	62978839	62980221	,SRR444974circ_039277	4	+	0	4	0	0
chr17	61681893	61683800	,SRR444974circ_045008,SRR445016circ_038293	14	+	0	4	0	10
chr10	120828957	120830597	,SRR444974circ_018560,SRR445016circ_019487	8	-	0	5	0	3
chr1	84644859	84701047	,SRR444974circ_024045	5	+	0	5	0	0
chr11	9834078	9851043	,SRR445016circ_002569	2	-	0	0	0	2
chr6	75974946	75977464	,SRR445016circ_060052	6	-	0	0	0	6
chr8	32453345	32474403	,SRR444974circ_042365,SRR445016circ_044226	45	+	0	27	0	18
chr2	225342916	225365204	,SRR444974circ_007859	2	-	0	2	0	0
chr21	35514707	35515028	,SRR445016circ_052352	4	+	0	0	0	4
chr12	2397184	2398000	,SRR444974circ_017562,SRR445016circ_018432	13	+	0	7	0	6
chr8	118847682	118849440	,SRR445016circ_019207	2	-	0	0	0	2
chr8	103339969	103357773	,SRR444974circ_034136,SRR445016circ_035648	4	-	0	2	0	2
chr7	133002037	133041327	,SRR444974circ_056476,SRR445016circ_058916	7	+	0	2	0	5
chr4	4281173	4283624	,SRR444974circ_016139,SRR445016circ_016975	8	-	0	4	0	4
chr9	125751575	125752492	,SRR444974circ_012109,SRR445016circ_012705	37	+	0	17	0	20
chr15	40998374	41021022	,SRR444974circ_053549	2	+	0	2	0	0
chr17	62479035	62489138	,SRR444974circ_011309	2	-	0	2	0	0
chr18	72185873	72186151	,SRR445016circ_005565	2	-	0	0	0	2
chr7	23163395	23191828	,SRR444974circ_001293	2	+	0	2	0	0
chr15	49517401	49600974	,SRR444974circ_049608	6	+	0	6	0	0
chr14	96986391	97000900	,SRR444974circ_037325	2	+	0	2	0	0
chr8	82727559	82752317	,SRR444974circ_033733	2	-	0	2	0	0
chr15	68481540	68485983	,SRR444974circ_020818	2	+	0	2	0	0
chr18	44660866	44662820	,SRR444974circ_033923	2	-	0	2	0	0
chr10	13214377	13214765	,SRR445016circ_030679	2	+	0	0	0	2
chr20	3542922	3546079	,SRR444974circ_041526	5	+	0	5	0	0
chr12	112654095	112666615	,SRR444974circ_055388,SRR445016circ_042139	6	-	0	4	0	2
chr10	75506387	75511001	,SRR445016circ_036910	2	+	0	0	0	2
chr4	151124946	151142937	,SRR445016circ_052107	5	+	0	0	0	5
chr22	34000420	34022310	,SRR445016circ_007206	2	-	0	0	0	2
chr6	129860320	129879311	,SRR444974circ_029048,SRR444975circ_007977,SRR445016circ_030261	11	-	0	2	2	7
chr9	95018961	95032260	,SRR444974circ_043797	3	-	0	3	0	0
chr10	119078382	119100613	,SRR445016circ_016018	3	-	0	0	0	3
chr5	74706835	74722303	,SRR444974circ_038429	2	-	0	2	0	0
chr22	31971216	31974438	,SRR445016circ_051902	2	+	0	0	0	2
chr9	130427525	130444839	,SRR444974circ_054127	2	+	0	2	0	0
chr17	30315338	30315516	,SRR444974circ_030151,SRR445016circ_006146	61	+	0	18	0	43
chr8	100443764	100454863	,SRR444974circ_019844	11	+	0	11	0	0
chr17	1437749	1438014	,SRR445016circ_002367	6	-	0	0	0	6
chr8	98698895	98712080	,SRR444974circ_042788	3	+	0	3	0	0
chr15	93467550	93470560	,SRR445016circ_001873	2	+	0	0	0	2
chr12	46633461	46637097	,SRR444974circ_012972,SRR445016circ_013606	86	-	0	48	0	38
chr1	54252830	54254869	,SRR445016circ_021530	36	-	0	0	0	36
chr12	60098552	60098799	,SRR445016circ_013760	3	+	0	0	0	3
chr1	113119607	113126748	,SRR444974circ_036547	4	-	0	4	0	0
chr19	36583590	36585066	,SRR444974circ_005829,SRR445016circ_006125	8	+	0	3	0	5
chr17	4210315	4263757	,SRR445016circ_017327	2	-	0	0	0	2
chr5	112868575	112878200	,SRR444974circ_021715	3	+	0	3	0	0
chr3	4403722	4461823	,SRR444974circ_027220,SRR445016circ_028347	5	-	0	2	0	3
chr1	45223227	45226374	,SRR444974circ_034807,SRR445016circ_036385	5	+	0	2	0	3
chr1	66713142	66731770	,SRR444974circ_000676,SRR445016circ_000690	7	+	0	2	0	5
chr1	22816372	22818026	,SRR444974circ_034131,SRR444975circ_009338,SRR445016circ_035640	91	+	0	44	6	41
chr3	130405054	130405266	,SRR445016circ_038289	2	-	0	0	0	2
chr17	35600286	35602130	,SRR445016circ_025404	2	-	0	0	0	2
chr11	111625222	111626174	,SRR444974circ_058088,SRR445016circ_027165	8	-	0	4	0	4
chr7	43503258	43519343	,SRR444974circ_053606,SRR445016circ_030721	13	+	0	9	0	4
chr20	47592552	47592736	,SRR444974circ_036764,SRR445016circ_038435	6	+	0	2	0	4
chr19	43659323	43706185	,SRR444974circ_018443	2	+	0	2	0	0
chr9	117800539	117804620	,SRR445016circ_017279	2	-	0	0	0	2
chr10	69797889	69804234	,SRR444975circ_008909	4	-	0	0	4	0
chr7	77221501	77230123	,SRR445016circ_054532	3	+	0	0	0	3
chr6	52141065	52141996	,SRR445016circ_034310	2	-	0	0	0	2
chr2	63605520	63667005	,SRR444974circ_010896	3	-	0	3	0	0
chr7	106245624	106256217	,SRR444974circ_050510,SRR445016circ_011485	20	-	0	12	0	8
chr7	98507678	98508894	,SRR445016circ_015889	3	+	0	0	0	3
chr5	171544484	171583792	,SRR444974circ_031271	2	-	0	2	0	0
chr21	34974539	34975843	,SRR445016circ_026117	19	-	0	0	0	19
chr3	122842912	122843190	,SRR445016circ_030732	8	+	0	0	0	8
chr9	139281936	139282300	,SRR445016circ_041807	2	-	0	0	0	2
chr21	38792600	38794168	,SRR444655circ_004481,SRR444974circ_049796,SRR444975circ_013633,SRR445016circ_007049	1647	+	26	506	48	1067
chr15	49528047	49584734	,SRR444974circ_015317,SRR445016circ_016105	55	+	0	46	0	9
chr17	58342772	58372162	,SRR444974circ_032244,SRR444975circ_008814	14	-	0	12	2	0
chr1	67861087	67868100	,SRR444974circ_042439	4	-	0	4	0	0
chr3	194928153	194947585	,SRR444974circ_044317,SRR445016circ_046322	16	-	0	7	0	9
chr11	66288740	66291353	,SRR444974circ_017099,SRR445016circ_043634	13	+	0	8	0	5
chr2	32142994	32181667	,SRR444974circ_014233	7	-	0	7	0	0
chr19	13934159	13936527	,SRR444974circ_023557	3	+	0	3	0	0
chr20	33969720	33981999	,SRR444974circ_026850	2	-	0	2	0	0
chr6	16405131	16410136	,SRR444974circ_009120,SRR445016circ_031438	4	-	0	2	0	2
chr8	71495398	71512317	,SRR444974circ_024899	2	-	0	2	0	0
chr2	122120747	122125407	,SRR444974circ_008655,SRR445016circ_009111	7	-	0	4	0	3
chr10	80921809	80976031	,SRR445016circ_033274	10	+	0	0	0	10
chr20	60920873	60922084	,SRR444974circ_037908,SRR445016circ_039612	12	-	0	4	0	8
chr17	60106901	60140662	,SRR444974circ_036057	2	-	0	2	0	0
chr3	27363667	27394410	,SRR445016circ_050911	2	-	0	0	0	2
chr1	6038329	6046387	,SRR445016circ_016408	3	-	0	0	0	3
chr15	81069084	81069200	,SRR445016circ_008983	2	+	0	0	0	2
chr19	44012095	44015718	,SRR445016circ_059843	2	-	0	0	0	2
chr5	43700220	43704502	,SRR444974circ_004582,SRR445016circ_004837	15	+	0	7	0	8
chr6	42559888	42574389	,SRR444974circ_037239	4	+	0	4	0	0
chr17	74734363	74772623	,SRR444974circ_005688	2	+	0	2	0	0
chr11	120276826	120278532	,SRR444974circ_013416,SRR445016circ_014096	15	+	0	10	0	5
chr5	102201526	102203097	,SRR444974circ_000537,SRR445016circ_000554	14	+	0	10	0	4
chr15	42556287	42560230	,SRR444974circ_018779,SRR445016circ_056512	14	-	0	11	0	3
chr12	46838107	46864045	,SRR445016circ_016749	2	+	0	0	0	2
chr16	74486299	74486477	,SRR445016circ_005391	2	-	0	0	0	2
chr7	91955241	91981956	,SRR444974circ_006269	3	+	0	3	0	0
chr4	83745707	83748785	,SRR444974circ_023357,SRR445016circ_024365	10	-	0	7	0	3
chr14	103934369	103958371	,SRR444974circ_031621	4	+	0	4	0	0
chr6	109774591	109775145	,SRR444974circ_033749	2	+	0	2	0	0
chr14	50933300	50952912	,SRR444974circ_006237	2	-	0	2	0	0
chr9	140458885	140470619	,SRR444974circ_047603	2	-	0	2	0	0
chr4	154214133	154217188	,SRR444974circ_035931,SRR445016circ_037567	22	+	0	17	0	5
chr8	37964538	37972518	,SRR444974circ_044515	2	+	0	2	0	0
chr3	129280772	129281633	,SRR444974circ_039513,SRR445016circ_029011	5	+	0	3	0	2
chr10	75286404	75299351	,SRR444974circ_042372	2	-	0	2	0	0
chr5	72182896	72184130	,SRR444974circ_002445,SRR445016circ_002563	22	+	0	11	0	11
chr4	42024854	42025401	,SRR444974circ_045427,SRR445016circ_043048	9	+	0	2	0	7
chr16	4700365	4715152	,SRR444974circ_058299	2	+	0	2	0	0
chr16	81050930	81053881	,SRR444974circ_030266	3	+	0	3	0	0
chr13	28748408	28835595	,SRR444974circ_000340	3	+	0	3	0	0
chr19	35651704	35654992	,SRR444974circ_025928	2	+	0	2	0	0
chr4	85853422	85861841	,SRR445016circ_024256	2	-	0	0	0	2
chr10	21959377	22002879	,SRR444974circ_012678	2	+	0	2	0	0
chr5	56152426	56161804	,SRR444974circ_036150,SRR445016circ_037789	10	+	0	6	0	4
chr3	11399891	11468400	,SRR444655circ_006682,SRR444974circ_052584,SRR444975circ_014348,SRR445016circ_054897	939	+	14	484	19	422
chr19	960091	968503	,SRR444974circ_010729,SRR445016circ_011316	13	+	0	6	0	7
chr15	59963381	59972507	,SRR444974circ_050794	11	-	0	11	0	0
chr19	1979909	1980016	,SRR445016circ_021552	2	+	0	0	0	2
chr5	70888752	70900295	,SRR444974circ_042161,SRR445016circ_044019	47	+	0	27	0	20
chr17	62547701	62568074	,SRR444974circ_055990,SRR445016circ_047528	7	-	0	4	0	3
chr2	114697535	114699936	,SRR445016circ_047541	4	+	0	0	0	4
chr8	28651323	28669978	,SRR444974circ_037332	2	-	0	2	0	0
chr14	81329100	81372425	,SRR444974circ_021197,SRR445016circ_022177	41	-	0	16	0	25
chr8	25182879	25203127	,SRR444974circ_027799	3	+	0	3	0	0
chr3	185316199	185329533	,SRR445016circ_037404	3	+	0	0	0	3
chr8	92020970	92036594	,SRR445016circ_023568	3	-	0	0	0	3
chr1	21324093	21415706	,SRR445016circ_032344	3	-	0	0	0	3
chr17	62248459	62265775	,SRR444655circ_004754,SRR444974circ_050166,SRR444975circ_013715,SRR445016circ_052386	185	-	2	86	2	95
chr16	23573945	23578390	,SRR444974circ_049922,SRR445016circ_052149	5	+	0	2	0	3
chr21	37571367	37572799	,SRR445016circ_031090	2	+	0	0	0	2
chr1	32691771	32692131	,SRR445016circ_029750	12	+	0	0	0	12
chr18	13666477	13671972	,SRR444974circ_016947	2	-	0	2	0	0
chr17	18814415	18832270	,SRR444974circ_021815	3	+	0	3	0	0
chr10	99196947	99197507	,SRR444655circ_010315,SRR444974circ_042667,SRR445016circ_044565	53	-	2	24	0	27
chr5	37697756	37727147	,SRR444974circ_018190,SRR445016circ_019109	5	+	0	2	0	3
chr12	78415526	78452895	,SRR444974circ_030639	5	+	0	5	0	0
chr3	128060075	128077216	,SRR444974circ_018071,SRR445016circ_018979	15	+	0	11	0	4
chr13	36822742	36830304	,SRR445016circ_020057	5	-	0	0	0	5
chr17	59820373	59857762	,SRR444655circ_007925,SRR444974circ_010339,SRR445016circ_010910	21	-	2	10	0	9
chr2	233599864	233626146	,SRR444974circ_043571,SRR445016circ_059315	10	+	0	5	0	5
chr12	30873744	30877385	,SRR445016circ_010306	8	-	0	0	0	8
chr16	58608512	58609033	,SRR444974circ_012696,SRR445016circ_013302	13	-	0	2	0	11
chr3	41265511	41279567	,SRR445016circ_008825	3	+	0	0	0	3
chr6	151206769	151209117	,SRR445016circ_012078	3	+	0	0	0	3
chr1	246490502	246498776	,SRR444974circ_021596,SRR445016circ_022574	46	-	0	22	0	24
chr1	151384100	151384872	,SRR444974circ_012261,SRR445016circ_012866	9	-	0	3	0	6
chr12	105550503	105553926	,SRR444974circ_039517	2	+	0	2	0	0
chr21	26969613	26976247	,SRR444974circ_050566,SRR445016circ_052810	5	-	0	3	0	2
chr20	36694204	36694658	,SRR444974circ_012162,SRR445016circ_012759	22	+	0	10	0	12
chr6	58777050	58780107	,SRR445016circ_054678	2	-	0	0	0	2
chr6	2397454	2399271	,SRR444655circ_002695,SRR444974circ_018177,SRR445016circ_019091	40	+	5	18	0	17
chr4	47746418	47809064	,SRR444974circ_001959	2	-	0	2	0	0
chr14	31067688	31071337	,SRR444974circ_057720,SRR445016circ_060290	13	+	0	2	0	11
chr21	40590077	40601362	,SRR444974circ_036092	4	-	0	4	0	0
chr15	81187330	81201647	,SRR444974circ_045484,SRR445016circ_047518	15	+	0	12	0	3
chr15	69502654	69553668	,SRR444974circ_003736	7	+	0	7	0	0
chr16	89349986	89350097	,SRR444975circ_011007	4	-	0	0	4	0
chr2	29375550	29380213	,SRR444974circ_040941,SRR445016circ_042732	4	+	0	2	0	2
chr2	112856171	112873780	,SRR445016circ_013855	2	+	0	0	0	2
chr2	214174782	214182080	,SRR444975circ_009412,SRR445016circ_035885	11	+	0	0	3	8
chr17	17927937	17929730	,SRR445016circ_044305	3	-	0	0	0	3
chr1	155322496	155324421	,SRR444974circ_011231	3	-	0	3	0	0
chr2	135887564	135888291	,SRR445016circ_021606	2	+	0	0	0	2
chr14	101512463	101512676	,SRR444974circ_026622	2	-	0	2	0	0
chr11	85966263	85977258	,SRR445016circ_044410	2	+	0	0	0	2
chr17	78305805	78310178	,SRR445016circ_028565	2	+	0	0	0	2
chr19	1270926	1272050	,SRR444974circ_010229	3	+	0	3	0	0
chr2	189839188	189870172	,SRR444974circ_015223	2	-	0	2	0	0
chr14	93022095	93043822	,SRR444974circ_000636,SRR445016circ_000651	37	+	0	9	0	28
chr9	118982215	118989831	,SRR444974circ_001257	4	+	0	4	0	0
chr1	9991948	9994918	,SRR444974circ_020365,SRR444975circ_005593,SRR445016circ_021346	374	-	0	99	10	265
chr10	79761954	79764646	,SRR445016circ_004376	8	-	0	0	0	8
chr8	11710223	11710837	,SRR444974circ_047767,SRR445016circ_049888	9	-	0	5	0	4
chr11	102221574	102239279	,SRR444974circ_024930	6	+	0	6	0	0
chr14	31112521	31122794	,SRR444974circ_018988	3	+	0	3	0	0
chr19	15634503	15636369	,SRR444974circ_034714	2	+	0	2	0	0
chrX	135301556	135303122	,SRR444974circ_009302	4	-	0	4	0	0
chr13	30091709	30101502	,SRR444974circ_038701	2	-	0	2	0	0
chr17	64728805	64770185	,SRR445016circ_032185	4	+	0	0	0	4
chr15	39874671	39874881	,SRR444655circ_005516,SRR444974circ_020633,SRR444975circ_005680,SRR445016circ_021623	29	+	11	6	7	5
chr5	64483842	64511314	,SRR444974circ_035992,SRR445016circ_037621	9	-	0	6	0	3
chr13	33327469	33330094	,SRR444974circ_026179	3	+	0	3	0	0
chr2	62099216	62110683	,SRR444974circ_011870	3	-	0	3	0	0
chr13	52992126	53000201	,SRR444974circ_029705,SRR445016circ_030960	14	-	0	3	0	11
chr1	213341200	213405598	,SRR444974circ_011382	3	+	0	3	0	0
chr17	57958254	57968402	,SRR445016circ_012317	3	-	0	0	0	3
chr19	45762246	45774966	,SRR444974circ_054516	2	+	0	2	0	0
chr7	75625762	75659845	,SRR445016circ_017626	2	-	0	0	0	2
chr13	111329320	111353902	,SRR445016circ_046920	4	-	0	0	0	4
chr6	82904195	82911199	,SRR445016circ_032341	2	-	0	0	0	2
chr3	119720892	119721086	,SRR444974circ_036729,SRR444975circ_010045,SRR445016circ_038396	50	-	0	9	4	37
chr22	28249524	28269803	,SRR444974circ_033003	2	-	0	2	0	0
chr1	165648678	165664634	,SRR444974circ_009099,SRR445016circ_009596	7	-	0	4	0	3
chr4	88940609	88989213	,SRR444974circ_055692	2	+	0	2	0	0
chr1	47725960	47726211	,SRR444974circ_028832,SRR445016circ_030030	24	-	0	7	0	17
chr1	35870623	35881315	,SRR444974circ_011932	3	+	0	3	0	0
chr10	124151818	124172561	,SRR444974circ_040586	4	+	0	4	0	0
chr2	15467873	15506817	,SRR444974circ_018648	3	-	0	3	0	0
chr14	20811398	20811537	,SRR445016circ_048050	2	+	0	0	0	2
chr1	202742245	202746222	,SRR444974circ_037042,SRR444975circ_010145,SRR445016circ_038723	39	-	0	27	3	9
chr12	123022885	123024301	,SRR444974circ_018226,SRR445016circ_019145	7	+	0	2	0	5
chr5	112336780	112337371	,SRR444974circ_055787,SRR444975circ_015182,SRR445016circ_058226	12	+	0	3	4	5
chr11	77820487	77823816	,SRR444974circ_011949	2	-	0	2	0	0
chr11	68334481	68350597	,SRR444655circ_004885,SRR444974circ_026742	4	+	2	2	0	0
chr5	38510565	38530768	,SRR444974circ_056897	3	-	0	3	0	0
chr1	153635690	153636950	,SRR444974circ_004853,SRR445016circ_005132	6	-	0	2	0	4
chr1	42693553	42776781	,SRR444974circ_042862,SRR445016circ_013540	6	-	0	3	0	3
chr19	11289020	11289396	,SRR444974circ_018197,SRR445016circ_019115	152	-	0	66	0	86
chr12	27132716	27133579	,SRR445016circ_059411	2	-	0	0	0	2
chr14	31818994	31819923	,SRR445016circ_009067	2	-	0	0	0	2
chr5	64510620	64538033	,SRR444974circ_019177	2	-	0	2	0	0
chr10	79346074	79346761	,SRR444974circ_035364,SRR445016circ_036986	12	-	0	4	0	8
chr14	64908771	64920579	,SRR444974circ_045756,SRR445016circ_047800	6	+	0	3	0	3
chr6	17665469	17669259	,SRR444974circ_021414,SRR445016circ_022397	61	-	0	16	0	45
chr3	196083414	196083541	,SRR444975circ_000417	2	+	0	0	2	0
chr1	22062938	22084276	,SRR444974circ_014307	3	-	0	3	0	0
chr7	148529725	148544397	,SRR444974circ_013366,SRR444975circ_003704,SRR445016circ_014050	62	-	0	27	2	33
chr19	33108494	33113525	,SRR444974circ_047167,SRR445016circ_049264	15	-	0	4	0	11
chr9	6477621	6482099	,SRR444974circ_021720,SRR445016circ_022703	19	+	0	10	0	9
chr5	71146771	71146931	,SRR445016circ_003031	2	+	0	0	0	2
chr14	101448840	101464448	,SRR444974circ_054928,SRR445016circ_018438	7	+	0	5	0	2
chr8	34381079	34381210	,SRR445016circ_029606	2	+	0	0	0	2
chr6	73843143	73879577	,SRR444974circ_029947,SRR445016circ_031211	6	+	0	2	0	4
chr3	5233954	5259044	,SRR444974circ_051493	4	+	0	4	0	0
chr1	8601272	8626348	,SRR444974circ_002206	2	-	0	2	0	0
chr5	41749628	41794180	,SRR444974circ_017630	2	-	0	2	0	0
chr16	18852886	18856973	,SRR444974circ_056823,SRR445016circ_055398	77	-	0	47	0	30
chr16	70500784	70505255	,SRR444974circ_014875	2	+	0	2	0	0
chr12	1025675	1025810	,SRR444974circ_036808,SRR445016circ_038474	11	-	0	6	0	5
chr4	119645745	119649208	,SRR445016circ_037941	3	+	0	0	0	3
chr19	12221119	12222187	,SRR445016circ_017297	2	+	0	0	0	2
chr17	74763467	74772623	,SRR444974circ_058264,SRR445016circ_060843	25	+	0	17	0	8
chr8	124243539	124251384	,SRR444655circ_001966,SRR444974circ_031842,SRR445016circ_033154	31	-	4	15	0	12
chr9	16508220	16509726	,SRR445016circ_008507	2	-	0	0	0	2
chr1	35562917	35576048	,SRR444974circ_004067	4	+	0	4	0	0
chr1	10318550	10328321	,SRR445016circ_022632	2	+	0	0	0	2
chr10	28023384	28024303	,SRR445016circ_016036	2	-	0	0	0	2
chr6	111672878	111678328	,SRR444974circ_009177	2	-	0	2	0	0
chr19	45211132	45211459	,SRR444974circ_031462,SRR445016circ_032758	40	+	0	37	0	3
chr11	47650504	47652639	,SRR445016circ_035234	3	-	0	0	0	3
chr3	124456414	124463050	,SRR444974circ_043752,SRR445016circ_045722	40	+	0	22	0	18
chr9	132841908	132848755	,SRR444974circ_021072	9	+	0	9	0	0
chr9	117143339	117143726	,SRR445016circ_036994	4	-	0	0	0	4
chr12	32871576	32884877	,SRR444974circ_023183	2	+	0	2	0	0
chr16	15141274	15141956	,SRR444974circ_010376	3	-	0	3	0	0
chr1	94354648	94367225	,SRR444974circ_006418	2	-	0	2	0	0
chr4	140263979	140265493	,SRR445016circ_050806	2	+	0	0	0	2
chr15	79748439	79750787	,SRR444974circ_035116	4	+	0	4	0	0
chr2	218200680	218219344	,SRR445016circ_023843	2	+	0	0	0	2
chr2	105959304	105959680	,SRR444974circ_006841	2	+	0	2	0	0
chr3	86996159	87018273	,SRR444974circ_038208,SRR445016circ_039921	10	-	0	5	0	5
chr14	50298768	50301167	,SRR444974circ_012840	4	-	0	4	0	0
chr17	73481508	73482507	,SRR445016circ_011236	4	+	0	0	0	4
chr15	62741365	62742528	,SRR445016circ_048321	2	+	0	0	0	2
chr9	137622081	137622321	,SRR444974circ_057107	2	+	0	2	0	0
chr12	12891657	12892392	,SRR445016circ_038914	2	+	0	0	0	2
chr21	47693301	47697631	,SRR444974circ_027977,SRR445016circ_029136	10	-	0	5	0	5
chr5	65457936	65458420	,SRR445016circ_054610	4	+	0	0	0	4
chr20	42788257	42789047	,SRR444974circ_010325,SRR445016circ_005802	10	-	0	4	0	6
chr12	12332743	12356334	,SRR444974circ_026608	2	-	0	2	0	0
chr1	193202122	193205486	,SRR444974circ_008726,SRR444975circ_002376,SRR445016circ_009189	27	+	0	6	3	18
chr21	30677524	30693835	,SRR445016circ_022038	3	+	0	0	0	3
chr8	141828375	141889736	,SRR444974circ_039381,SRR445016circ_041144	25	-	0	15	0	10
chr22	43236949	43243638	,SRR444974circ_057634,SRR445016circ_060198	9	-	0	2	0	7
chr3	47700047	47702945	,SRR444974circ_009943	2	-	0	2	0	0
chr2	105984026	106002997	,SRR444974circ_020153	4	-	0	4	0	0
chr20	10536878	10541468	,SRR444655circ_004861,SRR444974circ_021039,SRR444975circ_005781,SRR445016circ_022004	84	+	2	32	8	42
chr16	74382764	74384636	,SRR444974circ_007163	6	-	0	6	0	0
chr14	21930508	21931926	,SRR444974circ_009109,SRR445016circ_009605	14	-	0	4	0	10
chr17	26679937	26681611	,SRR444974circ_023510	3	-	0	3	0	0
chr22	29120964	29130715	,SRR444974circ_043404,SRR445016circ_038169	4	-	0	2	0	2
chr12	124832370	124841352	,SRR444974circ_049737,SRR445016circ_051956	8	-	0	5	0	3
chr11	122646926	122660016	,SRR444974circ_013674,SRR445016circ_014340	17	+	0	6	0	11
chr1	160321591	160321818	,SRR444974circ_050264	3	-	0	3	0	0
chr11	34093272	34098189	,SRR444655circ_003216,SRR444974circ_004300,SRR444975circ_001148,SRR445016circ_004570	78	+	5	61	5	7
chr19	13470419	13482593	,SRR445016circ_045970	3	-	0	0	0	3
chr12	49717627	49720503	,SRR445016circ_043231	2	+	0	0	0	2
chr14	102904358	102931626	,SRR445016circ_005063	4	+	0	0	0	4
chr13	77745626	77754453	,SRR445016circ_017452	2	-	0	0	0	2
chr6	82923947	82924546	,SRR444974circ_021349	2	-	0	2	0	0
chr4	26719554	26750148	,SRR444974circ_008698,SRR445016circ_033642	7	+	0	4	0	3
chr1	28120043	28138779	,SRR444974circ_028817,SRR445016circ_045692	4	+	0	2	0	2
chr7	6472467	6476164	,SRR444974circ_056942,SRR444975circ_015499,SRR445016circ_059389	134	-	0	65	6	63
chr3	12650264	12650834	,SRR444974circ_012613,SRR445016circ_012456	4	-	0	2	0	2
chr13	20638590	20657916	,SRR444975circ_011894	3	+	0	0	3	0
chr13	114778617	114782827	,SRR444974circ_009365	2	-	0	2	0	0
chr7	128607333	128615989	,SRR445016circ_030706	2	-	0	0	0	2
chr19	41292569	41292883	,SRR445016circ_029891	10	+	0	0	0	10
chr6	138817355	138881988	,SRR444974circ_049371	2	-	0	2	0	0
chr2	241528759	241531567	,SRR444974circ_024294	2	+	0	2	0	0
chr1	36288462	36292436	,SRR444974circ_019347,SRR445016circ_023646	12	+	0	3	0	9
chr2	85781265	85786198	,SRR444974circ_030069	5	-	0	5	0	0
chr15	90616302	90617522	,SRR444974circ_026253	3	+	0	3	0	0
chr8	68004037	68005876	,SRR445016circ_030897	2	+	0	0	0	2
chr4	71888083	71892472	,SRR445016circ_051042	2	+	0	0	0	2
chr11	12901254	12923660	,SRR444974circ_040464,SRR445016circ_042255	8	+	0	4	0	4
chr11	108106396	108119829	,SRR444974circ_031317	7	+	0	7	0	0
chr7	73646392	73653318	,SRR445016circ_057656	3	-	0	0	0	3
chr11	33731634	33731782	,SRR444975circ_011349	2	+	0	0	2	0
chr15	72836230	72837305	,SRR444974circ_022958	2	+	0	2	0	0
chr2	61710091	61717911	,SRR444974circ_048300,SRR444975circ_013222,SRR445016circ_050428	97	-	0	58	8	31
chr1	78195544	78205102	,SRR444974circ_040687,SRR444975circ_011143	8	-	0	2	6	0
chr4	22390710	22394313	,SRR445016circ_049652	2	-	0	0	0	2
chr12	122716872	122717515	,SRR444974circ_032278,SRR445016circ_033628	7	-	0	3	0	4
chr3	128979175	128982842	,SRR444974circ_010919	2	+	0	2	0	0
chr11	117023156	117034608	,SRR444974circ_023373,SRR444975circ_001025,SRR445016circ_002242	188	+	0	114	6	68
chr16	57100445	57108595	,SRR444974circ_035929,SRR445016circ_037564	4	+	0	2	0	2
chr18	21698088	21705514	,SRR445016circ_017612	4	+	0	0	0	4
chr2	58350235	58373609	,SRR445016circ_009614	2	+	0	0	0	2
chr2	152293340	152300223	,SRR444974circ_023418	4	+	0	4	0	0
chr11	77394754	77404656	,SRR444655circ_002352,SRR444974circ_032323,SRR444975circ_008837,SRR445016circ_033688	117	-	2	44	4	67
chr17	44127898	44145033	,SRR444974circ_022406,SRR445016circ_023399	14	-	0	9	0	5
chr1	151630710	151634746	,SRR444974circ_031641	2	+	0	2	0	0
chr7	131060182	131073731	,SRR444975circ_003103	4	+	0	0	4	0
chr3	44986659	45000952	,SRR444974circ_025307,SRR445016circ_026397	20	-	0	9	0	11
chr10	127413886	127414407	,SRR445016circ_025683	3	+	0	0	0	3
chr15	66727364	66729230	,SRR444974circ_026475,SRR445016circ_044132	67	+	0	34	0	33
chr15	101728197	101728424	,SRR445016circ_037370	9	-	0	0	0	9
chr2	48725631	48732996	,SRR444974circ_046920	2	+	0	2	0	0
chr14	76173360	76174050	,SRR444974circ_040506	2	+	0	2	0	0
chr1	70650467	70654956	,SRR444974circ_028374,SRR445016circ_029545	13	-	0	5	0	8
chr4	24836569	24839894	,SRR445016circ_021511	2	-	0	0	0	2
chr1	205128674	205129398	,SRR444974circ_010989	2	-	0	2	0	0
chr9	86292641	86293514	,SRR444655circ_010137,SRR444974circ_042422,SRR444975circ_011624,SRR445016circ_021838	353	-	5	160	8	180
chr18	48584494	48586286	,SRR444974circ_003899,SRR445016circ_004123	14	+	0	5	0	9
chr8	141810557	141900868	,SRR444655circ_008990,SRR444974circ_026270,SRR445016circ_027402	47	-	2	39	0	6
chr15	50330964	50339661	,SRR444974circ_035255	3	-	0	3	0	0
chr13	41890981	41894960	,SRR444974circ_053286,SRR444975circ_015666	8	+	0	4	4	0
chr9	127300370	127302466	,SRR445016circ_002241	4	-	0	0	0	4
chr1	204082042	204092932	,SRR444974circ_039016,SRR445016circ_040767	11	+	0	6	0	5
chr1	21636139	21647453	,SRR444975circ_002973	2	-	0	0	2	0
chr11	3792977	3794969	,SRR444974circ_013669,SRR445016circ_024305	15	-	0	6	0	9
chr10	105371337	105386959	,SRR444974circ_042524,SRR445016circ_044412	11	-	0	5	0	6
chr1	173799797	173819617	,SRR444974circ_030397	2	+	0	2	0	0
chr5	80074538	80088663	,SRR445016circ_060238	3	+	0	0	0	3
chr12	2621977	2622150	,SRR445016circ_060706	2	+	0	0	0	2
chr12	50059614	50062337	,SRR444974circ_049543,SRR444975circ_013561,SRR445016circ_051746	35	-	0	12	2	21
chr11	2416645	2418194	,SRR444974circ_006696	2	+	0	2	0	0
chr2	9616115	9624679	,SRR444974circ_055851	4	+	0	4	0	0
chr1	179989083	179990144	,SRR444975circ_002363	2	+	0	0	2	0
chr10	69692353	69773943	,SRR444974circ_054261,SRR444975circ_004434	5	-	0	3	2	0
chr3	124044826	124053342	,SRR444974circ_025001,SRR445016circ_026079	4	+	0	2	0	2
chr11	101832471	101834611	,SRR444975circ_000328	2	+	0	0	2	0
chr1	150202905	150204264	,SRR444974circ_050683,SRR444975circ_013865,SRR445016circ_052948	69	-	0	24	4	41
chr2	27820933	27830906	,SRR444974circ_016838	9	+	0	9	0	0
chr8	145758509	145759586	,SRR445016circ_059168	2	-	0	0	0	2
chr6	80910650	80912929	,SRR445016circ_000354	8	+	0	0	0	8
chr12	99042096	99043462	,SRR444974circ_027381	5	+	0	5	0	0
chr9	127915811	127920661	,SRR444974circ_036319	5	-	0	5	0	0
chr9	100837851	100840629	,SRR444974circ_033092,SRR445016circ_034525	18	+	0	10	0	8
chr7	6085701	6089676	,SRR444974circ_029047	5	-	0	5	0	0
chr14	67812484	67817407	,SRR444974circ_031921	4	-	0	4	0	0
chr13	114531519	114550961	,SRR444974circ_011629	2	-	0	2	0	0
chr2	27706155	27707133	,SRR444974circ_048575,SRR445016circ_050718	8	-	0	5	0	3
chr19	33122307	33131291	,SRR444974circ_000816,SRR445016circ_000845	5	-	0	3	0	2
chr15	31200320	31206294	,SRR444974circ_045208,SRR445016circ_018151	10	+	0	6	0	4
chr1	151611363	151611595	,SRR444974circ_034309,SRR444975circ_009399,SRR445016circ_035845	72	+	0	13	5	54
chr12	542339	542638	,SRR445016circ_011765	6	+	0	0	0	6
chr3	125032151	125050082	,SRR444655circ_010047,SRR444974circ_027725,SRR444975circ_007610,SRR445016circ_028852	581	-	6	326	16	233
chr22	41738532	41739580	,SRR444655circ_000445,SRR444974circ_021649,SRR444975circ_012649,SRR445016circ_048212	255	+	3	106	2	144
chr10	92654531	92656149	,SRR444974circ_022086	2	+	0	2	0	0
chr18	45391429	45396935	,SRR444974circ_011942,SRR444975circ_003279,SRR445016circ_013683	71	-	0	48	2	21
chr1	158000202	158001021	,SRR444974circ_001545,SRR445016circ_001625	5	+	0	3	0	2
chr7	2296508	2297438	,SRR444974circ_051264,SRR445016circ_053557	10	-	0	5	0	5
chr14	23375403	23380612	,SRR444974circ_017045,SRR444975circ_004660,SRR445016circ_017903	111	-	0	50	6	55
chr3	125216184	125216827	,SRR445016circ_050711	3	-	0	0	0	3
chr14	93190546	93194960	,SRR444974circ_000900	4	+	0	4	0	0
chr4	81216712	81284038	,SRR444974circ_000893,SRR444975circ_000225,SRR445016circ_000926	55	+	0	13	4	38
chr1	213244347	213277911	,SRR444974circ_044493	3	+	0	3	0	0
chr11	4132830	4133292	,SRR445016circ_045795	4	+	0	0	0	4
chr8	66691954	66701213	,SRR445016circ_012107	4	-	0	0	0	4
chr1	24106353	24112269	,SRR445016circ_058406	2	+	0	0	0	2
chr17	38287472	38287837	,SRR445016circ_041810	3	+	0	0	0	3
chr3	145794906	145795711	,SRR445016circ_011861	4	-	0	0	0	4
chr7	21942595	21948125	,SRR444974circ_053074	2	-	0	2	0	0
chr1	109773499	109774408	,SRR444974circ_003788,SRR444975circ_000993,SRR445016circ_003990	25	+	0	12	2	11
chr8	130891634	130909118	,SRR445016circ_027582	4	-	0	0	0	4
chr4	159789253	159791621	,SRR445016circ_016884	3	+	0	0	0	3
chr22	20024282	20043536	,SRR445016circ_028898	2	+	0	0	0	2
chr2	175994865	176015886	,SRR445016circ_014040	5	-	0	0	0	5
chr17	37457253	37459892	,SRR445016circ_017680	2	-	0	0	0	2
chr3	58108819	58120499	,SRR444974circ_019202	2	+	0	2	0	0
chr1	151288048	151288985	,SRR444655circ_009169,SRR444974circ_011972,SRR444975circ_003296,SRR445016circ_012562	200	-	8	123	2	67
chr2	97024782	97025987	,SRR445016circ_001199	3	+	0	0	0	3
chr1	36753077	36754354	,SRR445016circ_001026	4	+	0	0	0	4
chr16	16110352	16130460	,SRR444974circ_037194	2	+	0	2	0	0
chrX	3736482	3811392	,SRR444655circ_001377,SRR445016circ_049215	4	-	2	0	0	2
chr8	30546677	30550572	,SRR445016circ_003630	2	-	0	0	0	2
chr9	96819399	96827103	,SRR445016circ_055041	4	+	0	0	0	4
chr18	21644103	21663045	,SRR444655circ_004430,SRR444974circ_035030,SRR444975circ_009717,SRR445016circ_036627	328	+	16	215	18	79
chr17	43226512	43227293	,SRR444974circ_029677	2	+	0	2	0	0
chr10	60461833	60506213	,SRR444974circ_051755	2	+	0	2	0	0
chr17	49048067	49067233	,SRR444974circ_023046	2	-	0	2	0	0
chr4	83772583	83778917	,SRR444974circ_025834,SRR445016circ_026948	6	-	0	4	0	2
chr15	94841429	94858866	,SRR444974circ_024213,SRR445016circ_054976	31	+	0	21	0	10
chr3	11874476	11880788	,SRR444974circ_014901,SRR445016circ_015671	20	-	0	5	0	15
chr12	104705067	104721449	,SRR444974circ_006568,SRR445016circ_001164	19	+	0	14	0	5
chr6	105219067	105219949	,SRR444974circ_030923,SRR445016circ_032209	7	-	0	3	0	4
chr21	44424435	44448984	,SRR444974circ_001227,SRR445016circ_001274	5	+	0	3	0	2
chr7	27788136	27809453	,SRR444974circ_021738,SRR445016circ_022722	18	+	0	11	0	7
chr2	191523883	191552043	,SRR444974circ_002658	3	+	0	3	0	0
chr10	93000240	93011197	,SRR444974circ_050586,SRR444975circ_003138	6	+	0	4	2	0
chr9	36246027	36249394	,SRR444974circ_009721,SRR445016circ_041106	11	-	0	8	0	3
chr11	43433436	43436326	,SRR445016circ_047174	2	+	0	0	0	2
chr6	108222573	108246136	,SRR444974circ_015214	4	-	0	4	0	0
chr7	26233218	26233314	,SRR444974circ_044609	3	-	0	3	0	0
chr8	74585341	74601048	,SRR444974circ_026750,SRR445016circ_027902	52	-	0	12	0	40
chr19	13925328	13925679	,SRR444974circ_041700,SRR445016circ_043531	29	+	0	11	0	18
chr13	46070286	46077484	,SRR445016circ_056201	2	+	0	0	0	2
chr2	197986055	197990761	,SRR444974circ_052727	2	-	0	2	0	0
chr10	121431766	121432168	,SRR444974circ_029352	2	+	0	2	0	0
chr11	102056748	102076817	,SRR444974circ_050942,SRR445016circ_053227	11	+	0	2	0	9
chr11	9304917	9316934	,SRR444974circ_015606	3	-	0	3	0	0
chr3	41831152	41877463	,SRR444974circ_021294,SRR445016circ_022280	7	-	0	4	0	3
chr2	175979417	175983097	,SRR444974circ_017826	3	-	0	3	0	0
chr14	50941794	50949134	,SRR445016circ_042465	2	-	0	0	0	2
chr9	134349840	134351922	,SRR445016circ_047146	2	+	0	0	0	2
chr11	70269045	70279384	,SRR444974circ_042143	2	+	0	2	0	0
chr22	19371142	19398301	,SRR444974circ_003761	2	-	0	2	0	0
chr2	101638142	101638983	,SRR444974circ_037140,SRR445016circ_038830	8	-	0	3	0	5
chr2	135102500	135119979	,SRR444974circ_036597,SRR445016circ_038264	8	+	0	6	0	2
chr5	39382719	39388954	,SRR444655circ_003490,SRR444974circ_019282,SRR445016circ_020216	34	-	3	26	0	5
chr14	20863608	20869740	,SRR444974circ_012047,SRR445016circ_012629	4	-	0	2	0	2
chr5	167927595	167945067	,SRR444975circ_014621	2	+	0	0	2	0
chr5	170305100	170351554	,SRR444974circ_007977,SRR445016circ_008398	13	+	0	10	0	3
chr3	197585704	197602646	,SRR445016circ_031298	6	+	0	0	0	6
chr4	73979508	74043250	,SRR444974circ_037604	3	-	0	3	0	0
chr18	12506475	12506640	,SRR445016circ_024739	6	-	0	0	0	6
chr4	905460	907456	,SRR444655circ_002585,SRR444974circ_018037,SRR444975circ_005646,SRR445016circ_018947	185	-	4	61	4	116
chr9	126519981	126554909	,SRR444974circ_000161,SRR445016circ_000155	32	-	0	7	0	25
chr1	156643022	156643246	,SRR445016circ_018709	3	-	0	0	0	3
chr8	26248758	26252818	,SRR444974circ_017080	3	+	0	3	0	0
chr20	17610467	17617374	,SRR444974circ_025985	2	-	0	2	0	0
chr5	68411063	68423959	,SRR444974circ_040761	2	+	0	2	0	0
chr13	108487749	108492022	,SRR445016circ_025008	7	-	0	0	0	7
chr1	78279418	78280916	,SRR445016circ_039414	2	+	0	0	0	2
chr12	120984207	120984404	,SRR444974circ_041143,SRR445016circ_042926	5	+	0	2	0	3
chr17	74090494	74097944	,SRR444974circ_026823,SRR445016circ_027960	5	-	0	3	0	2
chr7	24663281	24720139	,SRR444975circ_009675	2	+	0	0	2	0
chr11	18105081	18111057	,SRR445016circ_040148	2	-	0	0	0	2
[truncated: 34,206 more rows]
