# Supplementary material for: Improved circRNA Identification by Combining Prediction Algorithms
Source: Front Cell Dev Biol. 2018 Mar 5;6:20. doi: 10.3389/fcell.2018.00020 (PMC5844931; doi:10.3389/fcell.2018.00020)
Supplement: Supplementary file 2 [file Presentation2.ZIP › Pre-processed/KNIFE.bed]

#chrom	start	end	name	score	strand	Jeck55/circReads/combinedReports/SRR444655_trim_1__circJuncProbs.txt_circReads	Jeck74/circReads/combinedReports/SRR444974_trim_1__circJuncProbs.txt_circReads	Jeck75/circReads/combinedReports/SRR444975_trim_1__circJuncProbs.txt_circReads	Jeck96/circReads/combinedReports/SRR445016_trim_1__circJuncProbs.txt_circReads
chrY	14887404	14891580	circ_1	1	+	1	0	0	0
chr12	123262037	123270367	circ_2	3	+	0	1	0	2
chr1	40726510	40737707	circ_3	3	+	0	3	0	0
chr5	153409048	153413937	circ_4	1	-	0	0	1	0
chr17	41226347	41226538	circ_5	1	-	0	0	1	0
chr5	64817301	64825026	circ_6	1	-	0	0	1	0
chr14	96986391	96994343	circ_7	18	+	1	10	1	6
chr1	179079416	179100616	circ_8	2	-	0	0	0	2
chr13	74419963	74518207	circ_9	3	-	0	1	0	2
chr3	45488382	45500378	circ_10	7	+	0	1	0	6
chr11	129739388	129740156	circ_11	3	-	1	1	0	1
chr6	71442080	71562367	circ_12	1	+	0	0	1	0
chr7	2834561	2834777	circ_13	5	-	0	1	0	4
chr9	129102786	129184227	circ_14	17	+	1	11	0	5
chr12	96704829	96728643	circ_15	57	-	1	38	3	15
chr18	8777830	8796460	circ_16	3	+	0	0	0	3
chr15	23333848	23356220	circ_17	9	-	1	4	1	3
chrX	84301451	84329397	circ_18	2	+	0	2	0	0
chr4	79747190	79800045	circ_19	5	+	1	3	1	0
chr15	43724391	43730614	circ_20	22	-	0	16	0	6
chr8	131370262	131374017	circ_21	3289	-	30	995	84	2180
chr20	36685933	36694658	circ_22	139	+	5	75	7	52
chr11	111909967	111915954	circ_23	3	+	0	1	0	2
chr8	39068662	39114862	circ_24	3	+	2	1	0	0
chr12	51500307	51512555	circ_25	4	-	0	1	0	3
chr18	9195548	9221997	circ_26	24	+	3	9	6	6
chr4	54292038	54294350	circ_27	251	+	2	123	4	122
chr4	103455001	103488292	circ_28	12	+	0	4	1	7
chr10	69726439	69804320	circ_29	10	-	2	4	4	0
chr3	171360629	171410232	circ_30	5	-	0	3	2	0
chr6	44102297	44108835	circ_31	7	+	0	5	0	2
chr7	65751497	65751696	circ_32	345	+	0	14	7	324
chr6	43495371	43499313	circ_33	2	-	1	0	1	0
chr17	40764092	40765091	circ_34	12	+	0	3	1	8
chr12	78552982	78569207	circ_35	1	+	1	0	0	0
chr12	110348867	110349040	circ_36	2	+	0	0	0	2
chr3	44816745	44828066	circ_37	4	+	0	2	0	2
chr1	233296028	233388534	circ_38	5	-	1	1	3	0
chr1	5964676	6046387	circ_39	15	-	1	9	1	4
chr4	121739507	121742500	circ_40	1	-	0	0	1	0
chr4	7770570	7780603	circ_41	3	-	0	2	0	1
chr15	66828270	66839043	circ_42	26	+	1	9	3	13
chr8	15588174	15605974	circ_43	23	+	0	5	0	18
chr6	144779905	144784002	circ_44	3	+	0	1	0	2
chr11	125445158	125448964	circ_45	2	+	0	0	0	2
chr16	532524	546859	circ_46	24	+	0	9	1	14
chr15	89647133	89659752	circ_47	2	+	0	0	0	2
chr11	12225796	12261132	circ_48	3	+	0	3	0	0
chr2	232099936	232127111	circ_49	21	+	0	10	0	11
chr3	15258931	15262488	circ_50	6	+	0	6	0	0
chr16	27720025	27720241	circ_51	7	+	0	0	0	7
chr6	73814979	73879577	circ_52	3	+	0	1	0	2
chr2	15514731	15651474	circ_53	1	-	1	0	0	0
chr1	7886539	7897209	circ_54	2	+	0	2	0	0
chr10	32128564	32143134	circ_55	3	-	0	2	1	0
chr2	42867312	42887002	circ_56	17	+	0	8	0	9
chr2	216274285	216274837	circ_57	2	-	0	0	0	2
chr10	69726439	69833443	circ_58	1	-	1	0	0	0
chr20	47688822	47692057	circ_59	2	+	1	1	0	0
chr14	104037959	104053701	circ_60	1	+	0	0	1	0
chr13	21729831	21732264	circ_61	9	-	0	6	2	1
chr6	31112463	31113585	circ_62	2	-	0	0	0	2
chr6	144070121	144110047	circ_63	1	+	0	0	1	0
chr4	38091552	38119813	circ_64	19	+	1	11	1	6
chr10	75472961	75482335	circ_65	1	-	0	0	1	0
chr5	126154613	126158577	circ_66	2	+	0	2	0	0
chr2	36623756	36726490	circ_67	8	+	0	3	0	5
chr15	59470591	59510286	circ_68	5	-	0	5	0	0
chr7	98530863	98533298	circ_69	4	+	1	1	0	2
chr19	4941539	4947223	circ_70	12	+	0	5	1	6
chr8	28692808	28704326	circ_71	2	-	0	2	0	0
chr7	66413530	66418356	circ_72	2	+	0	0	0	2
chr14	31771500	31777226	circ_73	8	-	0	6	0	2
chr2	24080284	24103625	circ_74	2	-	0	2	0	0
chr17	29192721	29196664	circ_75	6	+	0	2	0	4
chr16	74957823	74985441	circ_76	4	-	0	2	0	2
chrX	10031484	10047844	circ_77	35	+	1	24	2	8
chr1	240492375	240555862	circ_78	15	+	0	8	1	6
chr2	122215262	122218769	circ_79	3	-	0	2	0	1
chr3	125170148	125179704	circ_80	1	-	1	0	0	0
chr10	121598046	121602107	circ_81	5	-	0	4	0	1
chr16	2806334	2806607	circ_82	9	+	0	1	0	8
chr18	22025356	22028147	circ_83	3	+	0	0	0	3
chr3	124492536	124578293	circ_84	2	-	0	0	0	2
chr8	141840570	141900868	circ_85	117	-	1	65	7	44
chr5	139862164	139864833	circ_86	1	+	0	0	1	0
chr5	64483842	64492978	circ_87	27	-	0	5	1	21
chr9	85950430	86004623	circ_88	5	-	0	4	0	1
chr13	24871500	24874613	circ_89	2	+	1	1	0	0
chr2	48573339	48573890	circ_90	43	+	2	17	3	21
chr2	70406663	70410067	circ_91	4	-	0	4	0	0
chr17	58013575	58013902	circ_92	22	+	0	8	0	14
chr6	142487364	142525202	circ_93	2	+	0	0	2	0
chr19	34857249	34872424	circ_94	2	+	0	0	0	2
chr16	71697801	71713438	circ_95	14	-	0	7	1	6
chr14	50266192	50298079	circ_96	1	-	1	0	0	0
chr2	27438188	27439488	circ_97	2	+	0	0	0	2
chr16	4750970	4755254	circ_98	7	-	0	3	0	4
chr15	22835915	22842183	circ_99	3	+	0	0	3	0
chr22	29090019	29092975	circ_100	5	-	1	3	0	1
chr10	11551593	11569566	circ_101	5	-	0	2	0	3
chr12	122825299	122826244	circ_102	23	-	4	11	5	3
chr8	25156459	25168048	circ_103	21	+	0	15	2	4
chr5	179136873	179143295	circ_104	13	+	0	3	0	10
chr16	89782869	89783230	circ_105	6	-	0	1	0	5
chr15	90333690	90335793	circ_106	5	-	1	2	0	2
chr10	74810810	74828741	circ_107	1	-	1	0	0	0
chr2	179236852	179238754	circ_108	3	+	0	0	0	3
chr6	82933156	82937019	circ_109	4	-	1	0	0	3
chr9	110068659	110081160	circ_110	13	+	0	9	0	4
chr20	34053567	34055380	circ_111	3	+	0	1	0	2
chr15	32925179	32926242	circ_112	2	+	0	0	0	2
chr5	14304569	14336836	circ_113	429	+	12	246	6	165
chr1	179090729	179091002	circ_114	2	-	0	0	0	2
chr11	9456480	9459832	circ_115	5	+	0	2	0	3
chr9	115200710	115204050	circ_116	2	+	0	2	0	0
chr2	43732760	43755127	circ_117	3	-	0	0	0	3
chr8	1824736	1857636	circ_118	4	+	0	3	0	1
chr8	100654038	100673719	circ_119	9	+	1	7	1	0
chr1	70736538	70781249	circ_120	11	-	1	1	9	0
chr8	28827559	28828036	circ_121	8	+	0	5	0	3
chr4	120138704	120177678	circ_122	2	+	1	1	0	0
chr2	54154530	54159897	circ_123	1	-	0	0	1	0
chr10	26789747	26792203	circ_124	14	+	0	4	1	9
chr8	54714358	54742093	circ_125	4	-	0	1	0	3
chr19	35420787	35424627	circ_126	8	+	0	3	0	5
chr17	19823348	19839743	circ_127	25	-	0	16	0	9
chr7	18801779	18914219	circ_128	2	+	0	0	0	2
chr5	78915434	78919312	circ_129	5	+	0	5	0	0
chr2	238234202	238250804	circ_130	3	-	0	1	1	1
chr1	54254805	54262817	circ_131	5	-	0	1	1	3
chr7	24856228	24888795	circ_132	5	-	1	3	0	1
chr11	14793482	14840755	circ_133	4	+	0	4	0	0
chr7	135262543	135277940	circ_134	137	+	5	88	12	32
chr11	68272612	68305359	circ_135	14	+	0	8	1	5
chr5	137721710	137761271	circ_136	2	+	0	2	0	0
chr15	58284902	58306479	circ_137	16	-	0	12	0	4
chr3	11356817	11383753	circ_138	5	+	1	2	0	2
chr2	171974248	171974367	circ_139	3	-	0	0	0	3
chr5	148885009	148929744	circ_140	2	-	0	2	0	0
chr3	123426600	123427742	circ_141	85	-	0	35	1	49
chr8	135521861	135533244	circ_142	54	-	0	29	2	23
chr9	7011697	7015929	circ_143	13	+	0	5	0	8
chr10	101667751	101668903	circ_144	17	-	0	5	2	10
chr2	175318464	175346715	circ_145	1	-	1	0	0	0
chr3	183962985	183963600	circ_146	3	-	0	1	0	2
chr3	33055547	33114205	circ_147	3	-	0	2	0	1
chr1	26623409	26624553	circ_148	5	-	0	1	0	4
chr2	214161985	214215369	circ_149	1	+	0	0	1	0
chr14	103296670	103342862	circ_150	6	+	1	2	2	1
chr12	32866142	32875567	circ_151	11	+	0	8	0	3
chr19	33108494	33116872	circ_152	12	-	0	7	0	5
chr9	131369882	131374525	circ_153	2	+	0	0	0	2
chr8	141856358	141935848	circ_154	11	-	0	5	1	5
chr17	34144719	34147441	circ_155	8	+	0	0	0	8
chr3	11372813	11383753	circ_156	7	+	0	3	0	4
chrX	62875373	62898452	circ_157	3	-	0	1	0	2
chr12	70723202	70724249	circ_158	8	+	0	5	0	3
chr5	64824278	64850773	circ_159	2	-	0	0	2	0
chr17	18183849	18198099	circ_160	2	-	0	1	1	0
chr1	242042050	242042645	circ_161	4	+	0	0	0	4
chr22	36914809	36916735	circ_162	4	-	0	1	0	3
chr11	120347369	120348235	circ_163	74	+	0	18	1	55
chr11	85742510	85742653	circ_164	2	-	0	0	0	2
chr15	65772559	65773953	circ_165	5	-	0	1	1	3
chr7	151835880	151860911	circ_166	1	-	0	0	1	0
chr7	92146589	92148392	circ_167	3	-	0	2	1	0
chrY	14872413	14883089	circ_168	5	+	0	0	0	5
chr6	121638640	121642940	circ_169	3	-	0	0	1	2
chr11	110007387	110008139	circ_170	201	+	3	85	7	106
chr7	16649254	16664706	circ_171	1	-	0	0	1	0
chr19	2790418	2799789	circ_172	4	+	0	2	0	2
chr1	226040364	226047049	circ_173	3	-	0	3	0	0
chr8	95543190	95550574	circ_174	12	-	0	7	0	5
chr11	12247717	12248678	circ_175	17	+	0	6	0	11
chr2	190569748	190585513	circ_176	2	+	0	2	0	0
chr13	46559431	46563232	circ_177	9	-	0	2	3	4
chr17	40986531	40991029	circ_178	8	+	0	3	0	5
chr3	33853563	33870461	circ_179	12	+	2	7	1	2
chr6	76331247	76344527	circ_180	24	+	2	19	1	2
chr16	23540822	23541218	circ_181	4	-	0	0	0	4
chr2	220028954	220030144	circ_182	4	-	0	3	0	1
chr8	144557567	144590069	circ_183	3	-	0	3	0	0
chr15	56126424	56132715	circ_184	1	-	1	0	0	0
chr17	1778954	1783985	circ_185	5	+	0	2	0	3
chr3	64132505	64139044	circ_186	12	-	0	7	0	5
chr5	180666486	180668639	circ_187	4	-	0	1	0	3
chr2	216177220	216184454	circ_188	4	+	0	0	1	3
chr3	48667870	48669829	circ_189	3	-	0	1	0	2
chr10	72489049	72492115	circ_190	3	+	0	2	1	0
chr17	27975161	27977818	circ_191	11	-	0	6	3	2
chr1	117658196	117661389	circ_192	3	-	0	0	0	3
chr9	126345447	126414402	circ_193	11	-	0	4	0	7
chr9	127074787	127076264	circ_194	5	+	0	0	0	5
chr5	95099211	95124562	circ_195	24	+	4	19	0	1
chr16	89815066	89833645	circ_196	6	-	0	1	0	5
chr3	172486796	172504364	circ_197	26	+	3	13	0	10
chr2	170802797	170917953	circ_198	2	+	1	1	0	0
chr1	183083665	183087281	circ_199	10	+	0	7	0	3
chr19	36579939	36580208	circ_200	85	+	0	16	1	68
chr13	37439673	37454012	circ_201	5	-	0	4	0	1
chr1	17964382	17966797	circ_202	2	+	0	0	0	2
chr1	155691307	155695810	circ_203	72	+	0	31	0	41
chr22	31843411	31844218	circ_204	3	-	0	0	0	3
chr14	45642257	45658565	circ_205	1	+	1	0	0	0
chr2	172309633	172314987	circ_206	2	+	1	1	0	0
chr20	25394425	25397838	circ_207	2	+	0	0	0	2
chr15	63821212	63829355	circ_208	23	+	1	9	2	11
chr13	49742748	49749677	circ_209	12	+	0	9	0	3
chr9	79875001	79898566	circ_210	1	+	0	0	1	0
chr17	58372043	58422969	circ_211	7	-	0	4	0	3
chr1	10431198	10435431	circ_212	4	+	0	2	0	2
chr1	224492437	224492868	circ_213	7	-	0	2	1	4
chr19	960091	968503	circ_214	15	+	0	6	0	9
chr5	130769122	130778230	circ_215	1	-	0	0	1	0
chr8	1876592	1876816	circ_216	2	+	0	0	0	2
chr2	43969879	43973102	circ_217	5	+	0	1	0	4
chr22	24709280	24765288	circ_218	1	+	1	0	0	0
chr5	134010304	134015418	circ_219	11	+	0	6	1	4
chr18	9583114	9593872	circ_220	4	-	0	3	0	1
chr5	64483842	64511314	circ_221	10	-	0	5	0	5
chr5	5200244	5200382	circ_222	3	+	0	1	0	2
chr15	43438690	43447029	circ_223	3	+	0	1	1	1
chr17	41455038	41459028	circ_224	5	-	0	2	0	3
chr2	29149333	29158473	circ_225	5	+	0	3	0	2
chr3	142215202	142224145	circ_226	2	-	0	1	1	0
chr14	35269429	35272194	circ_227	7	-	2	4	1	0
chr17	76069117	76079247	circ_228	11	+	1	6	0	4
chr1	160275222	160275563	circ_229	4	-	0	0	0	4
chr1	213244347	213290752	circ_230	15	+	0	9	0	6
chr20	10536878	10541468	circ_231	58	+	3	15	7	33
chr9	3330258	3346764	circ_232	22	-	1	19	0	2
chr15	41352064	41362745	circ_233	5	-	0	1	0	4
chr3	37132957	37138151	circ_234	18	-	1	7	0	10
chr2	32716491	32728303	circ_235	1	+	0	0	1	0
chr7	18684293	18688306	circ_236	10	+	0	4	2	4
chr20	35127990	35154409	circ_237	17	+	1	5	1	10
chr19	38571895	38579491	circ_238	4	+	1	1	0	2
chr12	82780581	82796909	circ_239	6	+	1	5	0	0
chr9	96233422	96261168	circ_240	244	+	10	124	11	99
chr1	109565976	109566143	circ_241	2	-	0	0	0	2
chr7	6182562	6185879	circ_242	3	+	0	1	0	2
chr12	13061176	13062105	circ_243	8	+	0	1	1	6
chr1	70694104	70705203	circ_244	8	+	0	5	0	3
chr19	49348626	49355583	circ_245	19	-	0	2	1	16
chr2	232135694	232143171	circ_246	1	+	1	0	0	0
chr20	5939173	5944005	circ_247	27	+	0	2	2	23
chr5	133534776	133536765	circ_248	7	-	0	2	0	5
chr3	122182788	122215417	circ_249	4	-	0	3	0	1
chr2	61717776	61761038	circ_250	2	-	0	0	2	0
chr21	40641824	40670508	circ_251	3	-	0	3	0	0
chr17	38504567	38506177	circ_252	5	+	1	0	0	4
chr12	106827496	106857398	circ_253	1	+	1	0	0	0
chr17	30320883	30322781	circ_254	4	+	0	2	0	2
chr16	4029116	4043511	circ_255	2	-	1	0	0	1
chr1	19670851	19684057	circ_256	30	-	0	15	0	15
chr15	50875285	50884823	circ_257	3	-	2	0	1	0
chr20	5538590	5539465	circ_258	3	-	0	2	0	1
chr2	99802639	99812219	circ_259	27	+	5	13	3	6
chr1	223946971	223959941	circ_260	52	+	2	21	3	26
chr19	47342721	47349399	circ_261	3	-	0	0	0	3
chr1	47725960	47737913	circ_262	9	-	1	2	2	4
chr9	91652907	91661909	circ_263	6	-	0	4	1	1
chr16	162620	180590	circ_264	3	-	0	3	0	0
chr16	81703746	81712233	circ_265	4	+	0	3	0	1
chr22	46088875	46125470	circ_266	9	+	0	9	0	0
chr5	14286979	14304701	circ_267	25	+	0	9	0	16
chr14	65031468	65035165	circ_268	7	+	0	5	0	2
chr15	43102811	43170882	circ_269	4	-	0	4	0	0
chr3	81627075	81630426	circ_270	16	-	0	6	0	10
chr22	31661931	31664186	circ_271	10	+	0	5	0	5
chr4	88983057	88989213	circ_272	18	+	0	12	0	6
chr10	93716981	93726514	circ_273	3	+	0	1	2	0
chr2	225360548	225379489	circ_274	4	-	0	3	1	0
chr18	196636	199316	circ_275	50	+	1	27	2	20
chr17	76818018	76825089	circ_276	3	-	0	1	0	2
chr16	16138306	16139870	circ_277	2	+	0	0	0	2
chr7	17885217	17890587	circ_278	45	-	3	25	2	15
chr9	37304184	37305711	circ_279	7	+	1	5	0	1
chr9	18657636	18662071	circ_280	6	+	0	1	0	5
chr19	48221765	48229481	circ_281	66	+	3	30	0	33
chr10	11973639	11990507	circ_282	1	-	0	0	1	0
chr8	142160932	142170886	circ_283	3	+	0	1	0	2
chr16	11096930	11097162	circ_284	5	+	0	1	1	3
chr8	54723723	54754285	circ_285	2	-	0	0	0	2
chr1	160182899	160183055	circ_286	8	+	1	1	0	6
chr12	133357383	133360893	circ_287	31	-	0	11	1	19
chr22	36737414	36745300	circ_288	195	-	1	109	4	81
chr16	9012887	9024254	circ_289	6	-	0	3	0	3
chr10	121275020	121286936	circ_290	18	-	0	8	1	9
chr19	39207725	39208714	circ_291	5	+	0	1	0	4
chr16	69687138	69693802	circ_292	10	+	1	6	2	1
chr3	47762155	47787483	circ_293	9	-	0	8	0	1
chr12	110572752	110573242	circ_294	3	+	0	0	0	3
chr9	114289547	114296633	circ_295	57	+	0	27	1	29
chr7	56140689	56146201	circ_296	4	+	1	3	0	0
chr12	88462298	88500875	circ_297	1	-	0	0	1	0
chr5	129243769	129244053	circ_298	2	+	0	0	0	2
chr11	129996594	130005610	circ_299	7	+	0	1	0	6
chr1	78248922	78280916	circ_300	10	+	1	7	1	1
chr7	107626466	107635405	circ_301	5	-	1	2	0	2
chr1	244715623	244724447	circ_302	27	+	0	23	2	2
chr2	36737125	36749456	circ_303	47	+	1	16	2	28
chr3	57627379	57647278	circ_304	6	-	0	2	2	2
chr9	102691059	102722437	circ_305	2	+	0	2	0	0
chr8	54891584	54923052	circ_306	3	-	2	0	1	0
chr12	54735989	54741835	circ_307	2	+	0	1	1	0
chr1	160181332	160183055	circ_308	2	+	0	2	0	0
chr17	2929301	2930364	circ_309	6	+	1	3	0	2
chr18	54426095	54448887	circ_310	159	+	3	62	4	90
chr2	68717321	68753374	circ_311	17	+	0	9	5	3
chr11	122774632	122775152	circ_312	11	+	0	3	0	8
chr11	17153462	17169175	circ_313	2	-	0	2	0	0
chr4	170345703	170347385	circ_314	2	-	0	0	0	2
chr8	42296967	42320608	circ_315	4	-	0	3	0	1
chr11	85723323	85742653	circ_316	12	-	2	8	2	0
chr20	9400453	9404599	circ_317	6	+	0	2	0	4
chr11	94219089	94224131	circ_318	3	-	0	3	0	0
chr1	54502282	54509198	circ_319	6	-	0	4	0	2
chr12	57674140	57677839	circ_320	33	-	1	15	1	16
chr15	35665721	35747021	circ_321	6	-	0	4	0	2
chr15	70982792	70991999	circ_322	11	-	0	3	0	8
chr10	5998341	6002530	circ_323	3	-	0	2	0	1
chr6	147631219	147674509	circ_324	1	+	1	0	0	0
chr2	55570783	55591169	circ_325	2	-	0	0	2	0
chr16	50063635	50068067	circ_326	6	+	0	1	0	5
chr15	51040309	51041943	circ_327	3	-	0	1	0	2
chr2	121043449	121043658	circ_328	2	+	0	0	0	2
chr10	50701162	50714058	circ_329	135	-	2	66	2	65
chr3	123337485	123359351	circ_330	3	-	0	3	0	0
chr10	80878671	80976031	circ_331	16	+	0	7	1	8
chr3	148857790	148859167	circ_332	2	+	0	0	0	2
chr4	146791396	146824367	circ_333	10	-	2	8	0	0
chr15	89804815	89817535	circ_334	1	+	0	0	1	0
chr3	42659061	42663008	circ_335	3	+	1	1	1	0
chr1	224868659	224922408	circ_336	94	+	3	64	1	26
chr20	50234028	50245611	circ_337	8	-	0	4	0	4
chr2	210962809	211019335	circ_338	32	-	3	20	6	3
chr11	62487494	62491198	circ_339	2	-	1	1	0	0
chr6	132168915	132176163	circ_340	3	+	0	1	0	2
chr16	46617427	46618001	circ_341	2	-	0	0	0	2
chr2	161157161	161174738	circ_342	5	-	0	3	0	2
chr3	185316199	185331196	circ_343	3	+	0	0	1	2
chr3	133894452	133907767	circ_344	10	-	1	3	1	5
chr20	4864287	4880358	circ_345	12	-	0	7	2	3
chr1	114246702	114247419	circ_346	3	-	0	0	0	3
chr14	35252967	35264971	circ_347	3	-	0	2	0	1
chr17	80858526	80861354	circ_348	3	+	0	0	0	3
chr1	24989150	24996806	circ_349	4	+	0	4	0	0
chr4	7006570	7016284	circ_350	3	+	0	2	0	1
chr7	152007050	152027824	circ_351	7	-	0	6	0	1
chr9	115038123	115060196	circ_352	16	-	0	5	0	11
chr3	136260960	136349823	circ_353	2	-	0	2	0	0
chr5	37302880	37307534	circ_354	3	-	0	1	1	1
chr11	94528176	94564707	circ_355	11	+	0	4	0	7
chr1	213037066	213046160	circ_356	18	+	0	8	0	10
chr15	45965804	45968508	circ_357	7	+	0	3	0	4
chr3	182602540	182607336	circ_358	2	+	0	1	1	0
chr1	225140371	225161855	circ_359	14	+	6	1	7	0
chr1	114440461	114444507	circ_360	6	-	0	3	0	3
chr4	113530534	113541346	circ_361	3	-	2	0	1	0
chr11	34111725	34113603	circ_362	25	+	2	14	0	9
chr1	235621910	235634274	circ_363	3	-	0	1	0	2
chr5	68396633	68410323	circ_364	5	+	0	3	1	1
chr1	240492375	240519208	circ_365	48	+	1	20	2	25
chr15	93540186	93545547	circ_366	17	+	3	5	9	0
chr7	26235466	26237352	circ_367	2	-	0	1	1	0
chr2	61575004	61577828	circ_368	6	-	1	5	0	0
chr17	62518819	62530855	circ_369	1	+	1	0	0	0
chr5	140960310	140963182	circ_370	40	-	0	23	0	17
chr10	75597225	75632841	circ_371	4	-	0	0	0	4
chr22	19808120	19808898	circ_372	12	-	0	6	0	6
chr18	18533538	18547037	circ_373	1	-	1	0	0	0
chr4	151119153	151125041	circ_374	32	+	1	16	2	13
chrX	23874418	23897151	circ_375	1	-	0	0	1	0
chr19	54072557	54074984	circ_376	2	+	0	0	0	2
chr2	206265736	206418127	circ_377	2	+	0	0	0	2
chr11	587258	598502	circ_378	8	+	0	3	0	5
chr19	33406242	33406423	circ_379	6	-	0	0	0	6
chr6	74407122	74446231	circ_380	5	+	0	3	0	2
chrX	19724998	19854400	circ_381	3	-	0	2	0	1
chr17	80521229	80529746	circ_382	147	+	0	66	5	76
chr17	66303083	66397591	circ_383	11	+	2	9	0	0
chr3	122825595	122843190	circ_384	6	+	0	5	0	1
chr5	127727710	127730967	circ_385	6	-	0	4	0	2
chr12	107393328	107393860	circ_386	10	-	0	1	5	4
chr15	39874393	39874953	circ_387	4	+	0	4	0	0
chr5	132262812	132270633	circ_388	8	-	1	7	0	0
chr22	39111911	39113005	circ_389	13	+	0	7	0	6
chr2	61715299	61720188	circ_390	1	-	0	0	1	0
chr16	67578201	67578733	circ_391	7	+	0	2	0	5
chr5	137342678	137354835	circ_392	5	-	2	2	1	0
chr1	31819486	31821821	circ_393	38	+	0	5	0	33
chr19	17411664	17412433	circ_394	6	-	0	5	0	1
chr12	123270265	123276668	circ_395	7	+	0	5	0	2
chr13	32903579	32907524	circ_396	1	+	0	0	1	0
chr14	31103152	31107453	circ_397	11	+	1	2	3	5
chr11	77824931	77825438	circ_398	3	-	0	0	1	2
chr1	236195700	236201553	circ_399	22	-	0	12	0	10
chr6	24709004	24716552	circ_400	4	-	1	0	0	3
chr11	118971339	118971848	circ_401	2	-	0	1	1	0
chr14	55215532	55243258	circ_402	14	+	0	13	0	1
chr5	180668491	180669345	circ_403	49	-	0	12	0	37
chrX	69561648	69573657	circ_404	86	+	2	38	5	41
chr6	17539499	17543374	circ_405	20	+	1	11	1	7
chr2	200245086	200298237	circ_406	301	-	7	138	10	146
chr5	16763589	16766307	circ_407	7	-	0	5	0	2
chr6	108645028	108668243	circ_408	9	+	1	1	1	6
chr1	150935449	150936217	circ_409	3	+	0	0	0	3
chr2	158617391	158622708	circ_410	14	-	0	7	0	7
chr8	98718853	98725997	circ_411	5	+	0	1	0	4
chr15	91030185	91035943	circ_412	39	+	1	16	4	18
chr2	153527786	153549582	circ_413	1	-	0	0	1	0
chr22	38327805	38329119	circ_414	3	+	0	0	0	3
chr3	150293435	150299533	circ_415	17	+	2	3	1	11
chr9	37781982	37784060	circ_416	6	-	0	2	0	4
chr17	80915234	81006446	circ_417	2	-	0	0	2	0
chr13	23985358	23985879	circ_418	12	-	0	9	0	3
chr10	105165741	105169563	circ_419	4	+	0	2	0	2
chr15	65266939	65273363	circ_420	18	-	2	9	0	7
chr12	122720332	122724492	circ_421	8	-	0	5	0	3
chr3	37144414	37154471	circ_422	2	-	0	2	0	0
chr12	122369651	122380881	circ_423	14	+	0	9	0	5
chr8	144657155	144657515	circ_424	2	-	0	0	0	2
chr5	94204037	94230540	circ_425	2	-	0	1	1	0
chr3	15749430	15778740	circ_426	7	-	1	3	1	2
chr10	128829913	128841428	circ_427	14	+	1	8	0	5
chr3	56705627	56707753	circ_428	7	-	0	4	0	3
chr5	148899852	148904734	circ_429	7	-	1	2	0	4
chr8	56854413	56860282	circ_430	11	+	0	0	0	11
chr10	81057369	81061969	circ_431	2	+	0	0	0	2
chr10	74790028	74828741	circ_432	8	-	1	7	0	0
chr1	32502510	32510991	circ_433	7	+	0	1	1	5
chr7	111617186	111644186	circ_434	10	-	0	8	0	2
chr10	27423759	27425314	circ_435	13	-	0	6	1	6
chr14	39870379	39871715	circ_436	3	-	0	0	1	2
chr8	6582390	6590171	circ_437	5	+	0	5	0	0
chr3	81691931	81720104	circ_438	12	-	1	7	0	4
chr1	29362337	29365938	circ_439	16	+	1	10	0	5
chr16	258076	270746	circ_440	3	-	0	0	1	2
chr20	25252018	25252122	circ_441	1	+	1	0	0	0
chr22	32108068	32121596	circ_442	1	-	0	0	1	0
chr2	61725807	61729445	circ_443	2	-	0	1	1	0
chr8	1824736	1830915	circ_444	6	+	0	2	0	4
chr1	178252698	178389755	circ_445	5	+	0	3	0	2
chr9	140669560	140712590	circ_446	4	+	0	2	1	1
chr2	61319598	61333797	circ_447	7	+	0	2	0	5
chr6	71501391	71508440	circ_448	4	+	0	0	0	4
chr15	65743336	65777498	circ_449	1	-	0	0	1	0
chr14	75498770	75505115	circ_450	2	-	0	0	0	2
chr3	52661288	52663051	circ_451	3	-	0	1	0	2
chr1	224592131	224599267	circ_452	3	-	0	0	0	3
chr7	33014228	33035961	circ_453	4	+	0	1	0	3
chrX	44918250	44929602	circ_454	2	+	0	0	0	2
chr21	34072147	34074357	circ_455	4	-	0	3	0	1
chr10	128768965	128807068	circ_456	7	+	0	4	1	2
chr15	91035776	91038067	circ_457	2	+	0	0	0	2
chr5	167920898	167929110	circ_458	3	+	0	2	1	0
chr5	109065042	109065214	circ_459	5	+	0	2	1	2
chr7	105187356	105189157	circ_460	3	+	0	1	0	2
chr9	128112573	128118136	circ_461	9	+	0	2	1	6
chr11	68830351	68840469	circ_462	1	+	1	0	0	0
chr20	60585101	60589763	circ_463	2	-	0	2	0	0
chr16	87376482	87380856	circ_464	28	-	0	8	0	20
chr2	201790558	201791623	circ_465	4	-	0	0	0	4
chr2	242607557	242608100	circ_466	3	+	0	2	0	1
chr2	216189963	216203630	circ_467	5	+	0	2	3	0
chr17	60601596	60613698	circ_468	58	+	0	22	1	35
chr3	16399438	16411786	circ_469	9	-	0	2	0	7
chr15	43276094	43282318	circ_470	12	-	0	4	0	8
chr5	72374006	72378652	circ_471	8	+	0	5	0	3
chr1	31438828	31441339	circ_472	2	-	0	2	0	0
chr12	124950718	124979914	circ_473	9	-	0	9	0	0
chr21	45451971	45472357	circ_474	1	+	1	0	0	0
chr10	15174815	15183556	circ_475	5	-	1	3	0	1
chr6	159004985	159010814	circ_476	202	+	2	42	13	145
chr9	74326998	74330005	circ_477	3	-	0	0	0	3
chr6	139266355	139269050	circ_478	6	-	1	3	0	2
chr6	111708967	111737675	circ_479	13	-	3	8	2	0
chr3	10276142	10280723	circ_480	10	+	0	3	0	7
chr22	31854460	31859119	circ_481	9	-	0	7	1	1
chr7	90355880	90419967	circ_482	43	+	1	16	3	23
chr1	47753222	47765824	circ_483	18	-	0	11	0	7
chr22	28490067	28501790	circ_484	3	-	0	0	2	1
chr6	161494497	161510503	circ_485	4	+	0	2	0	2
chr9	33026472	33037113	circ_486	1	+	0	0	1	0
chr5	109091029	109110666	circ_487	4	+	0	2	1	1
chr10	12123470	12129728	circ_488	8	+	1	3	0	4
chr3	128060075	128060732	circ_489	3	+	0	2	0	1
chr1	234553829	234608557	circ_490	1	-	1	0	0	0
chr4	113483526	113511030	circ_491	9	-	1	7	1	0
chr10	94366915	94373376	circ_492	1	+	1	0	0	0
chr1	243493841	243507633	circ_493	3	+	0	3	0	0
chr5	137846253	137848643	circ_494	2	-	1	1	0	0
chr1	21231375	21268823	circ_495	2	-	0	1	1	0
chr1	21094076	21107033	circ_496	6	-	2	3	1	0
chr3	178916537	178948164	circ_497	2	+	0	0	2	0
chr20	45905057	45912392	circ_498	4	-	0	2	0	2
chr2	29083983	29087985	circ_499	2	-	0	0	0	2
chr9	123533625	123538504	circ_500	4	-	0	2	2	0
chr9	125719289	125782738	circ_501	18	+	0	15	2	1
chr3	49343147	49363278	circ_502	1	-	1	0	0	0
chr22	32134372	32134897	circ_503	46	-	0	15	1	30
chr2	39029856	39041037	circ_504	3	-	0	2	0	1
chr13	38320073	38320592	circ_505	7	-	0	2	2	3
chr8	98725889	98731417	circ_506	11	+	3	7	0	1
chr12	78522485	78562646	circ_507	4	+	0	0	0	4
chr3	23942298	23942540	circ_508	9	-	0	4	0	5
chr18	77193578	77227582	circ_509	3	+	0	0	0	3
chr11	77451775	77458173	circ_510	3	-	0	0	0	3
chr21	30701807	30702014	circ_511	4	+	0	1	0	3
chr16	84135225	84135712	circ_512	13	-	0	7	0	6
chr17	34163135	34165557	circ_513	4	+	0	0	0	4
chr8	103032464	103870378	circ_514	1	-	1	0	0	0
chr1	46120214	46126897	circ_515	4	-	0	4	0	0
chr20	45923409	45927616	circ_516	5	-	0	0	0	5
chr12	133291443	133294706	circ_517	9	+	0	5	0	4
chr3	124527868	124540321	circ_518	10	-	0	8	0	2
chr5	162898190	162898469	circ_519	6	+	0	3	0	3
chr14	52936754	53011089	circ_520	1	-	1	0	0	0
chr16	70502751	70503226	circ_521	8	+	0	6	0	2
chr2	85097348	85097909	circ_522	136	-	4	49	5	78
chr1	67486051	67513050	circ_523	2	-	0	0	0	2
chr2	26502861	26507072	circ_524	6	+	0	2	0	4
chr13	42772613	42783601	circ_525	2	+	1	1	0	0
chr9	132740743	132757237	circ_526	2	-	0	0	2	0
chr2	219411641	219425606	circ_527	9	-	0	6	1	2
chr20	32224445	32228337	circ_528	6	+	0	2	0	4
chr21	16415815	16415895	circ_529	17	-	0	5	1	11
chr19	34685382	34699956	circ_530	14	+	0	5	0	9
chr8	22265822	22266009	circ_531	3	+	0	0	0	3
chr13	46594583	46619651	circ_532	6	-	1	2	2	1
chr17	1756394	1783985	circ_533	3	+	0	1	1	1
chr16	16126965	16146673	circ_534	11	+	1	6	0	4
chr6	144808683	144832259	circ_535	29	+	0	22	2	5
chr13	114157810	114175048	circ_536	66	+	0	28	3	35
chr10	60549441	60580228	circ_537	3	+	0	2	0	1
chr3	183368083	183369064	circ_538	5	+	1	1	0	3
chr5	148386443	148392297	circ_539	3	-	0	1	0	2
chr9	103212838	103279053	circ_540	1	+	0	0	1	0
chr20	47585683	47592736	circ_541	10	+	0	6	0	4
chr6	17421785	17426921	circ_542	13	+	0	3	0	10
chr4	170498078	170511960	circ_543	5	-	0	5	0	0
chr19	19035041	19035788	circ_544	13	+	0	5	0	8
chr2	69565029	69590802	circ_545	3	-	0	2	1	0
chr2	224744840	224749466	circ_546	6	-	0	1	0	5
chr16	28970037	28970421	circ_547	6	+	0	0	0	6
chr1	155927503	155928187	circ_548	12	-	0	0	0	12
chr18	76856475	76873354	circ_549	3	+	0	3	0	0
chr2	128081477	128081817	circ_550	4	-	0	0	0	4
chr7	810107	814799	circ_551	89	+	1	43	1	44
chr7	150814181	150815719	circ_552	200	+	2	102	2	94
chr7	132973675	133314894	circ_553	4	+	0	2	0	2
chr12	105303432	105322472	circ_554	8	-	1	5	0	2
chr16	521294	539000	circ_555	13	+	0	7	0	6
chr6	79724798	79735881	circ_556	5	-	0	2	2	1
chr17	57274904	57275150	circ_557	180	+	0	3	10	167
chr17	45668082	45669911	circ_558	34	+	1	13	1	19
chr19	39912754	39912928	circ_559	2	+	0	0	0	2
chr1	211564957	211570173	circ_560	1	+	0	0	1	0
chr13	41890981	41910892	circ_561	13	+	3	6	4	0
chr14	23282108	23282649	circ_562	47	-	0	45	0	2
chr13	49833481	49842195	circ_563	1	+	0	0	1	0
chr2	219339352	219339608	circ_564	9	-	0	3	0	6
chr3	111651115	111659492	circ_565	2	+	0	2	0	0
chr12	57640586	57641981	circ_566	5	-	0	1	0	4
chr1	54059780	54060663	circ_567	54	-	2	43	2	7
chr2	86348601	86353003	circ_568	4	+	0	1	1	2
chr19	46324641	46357765	circ_569	3	-	0	0	0	3
chr19	11024552	11027453	circ_570	46	+	0	23	1	22
chr21	34787194	34793992	circ_571	18	+	0	6	0	12
chr1	23381561	23395644	circ_572	5	+	1	3	0	1
chr14	96807858	96813678	circ_573	46	-	3	28	5	10
chr12	133353219	133359079	circ_574	2	-	2	0	0	0
chr4	83793096	83803093	circ_575	4	-	0	1	1	2
chr19	45385467	45389476	circ_576	2	+	0	0	0	2
chr1	243858892	244006584	circ_577	29	-	1	6	1	21
chr20	30720815	30723976	circ_578	3	+	1	1	0	1
chr14	102473344	102474674	circ_579	4	+	0	1	0	3
chr10	96201652	96234540	circ_580	79	+	2	37	2	38
chr2	224856519	224863059	circ_581	8	-	1	6	0	1
chr6	111685055	111689231	circ_582	1	-	0	0	1	0
chr15	62966025	62978995	circ_583	6	+	0	3	0	3
chr4	24572276	24572470	circ_584	3	-	0	0	0	3
chr11	111715323	111735974	circ_585	9	-	0	6	2	1
chr11	46670686	46671867	circ_586	6	+	0	0	0	6
chr18	21660548	21710381	circ_587	1	+	1	0	0	0
chr14	105692405	105707751	circ_588	14	-	0	5	1	8
chrX	107083899	107160879	circ_589	3	+	1	2	0	0
chr2	109463193	109473426	circ_590	10	+	0	4	0	6
chr15	50724534	50751359	circ_591	2	+	0	1	1	0
chr8	39044427	39114862	circ_592	4	+	1	3	0	0
chr3	87017739	87018273	circ_593	167	-	3	86	0	78
chr2	201741641	201752408	circ_594	11	-	0	9	0	2
chr17	35506787	35538297	circ_595	3	-	0	0	0	3
chr14	50611887	50625364	circ_596	6	-	0	3	0	3
chr2	203329531	203407170	circ_597	1	+	1	0	0	0
chr14	50292584	50298079	circ_598	2	-	2	0	0	0
chr10	102750192	102750811	circ_599	2	+	0	0	0	2
chr13	24823614	24826000	circ_600	109	+	2	50	1	56
chr4	38055819	38097711	circ_601	2	+	0	0	0	2
chr7	100773701	100773935	circ_602	2	+	0	0	0	2
chr2	32749954	32774548	circ_603	6	+	1	5	0	0
chr3	196089164	196089558	circ_604	11	-	0	3	1	7
chr12	24982756	25002883	circ_605	14	-	0	8	1	5
chr7	66236869	66264401	circ_606	12	+	0	4	1	7
chr8	93088192	93093521	circ_607	9	-	0	4	0	5
chr4	7795407	7820898	circ_608	2	-	0	0	0	2
chr20	45920539	45938948	circ_609	3	-	0	3	0	0
chr22	30353024	30375041	circ_610	12	+	0	3	1	8
chr6	71185112	71212494	circ_611	3	+	0	2	1	0
chr12	78400198	78452895	circ_612	8	+	2	3	1	2
chr7	114582329	114619836	circ_613	22	+	1	12	3	6
chr5	50073902	50093067	circ_614	16	+	0	10	0	6
chr4	88356132	88363067	circ_615	4	+	1	2	0	1
chr9	131752398	131762084	circ_616	3	+	0	2	0	1
chr2	206036934	206050587	circ_617	13	+	1	7	1	4
chr9	133352257	133370410	circ_618	6	+	0	4	0	2
chr4	77976302	77987558	circ_619	84	-	0	35	5	44
chr14	103425967	103430987	circ_620	8	-	0	3	0	5
chr2	128767842	128770728	circ_621	3	-	0	1	0	2
chrX	106082537	106093540	circ_622	4	+	1	3	0	0
chr6	129950497	129955250	circ_623	31	-	1	7	2	21
chr9	22046749	22065756	circ_624	4	+	0	1	3	0
chr14	50199421	50206900	circ_625	6	+	0	3	0	3
chr2	232995328	233075115	circ_626	3	+	0	1	0	2
chr1	25124232	25153607	circ_627	24	+	0	9	0	15
chrX	47926259	47926449	circ_628	5	-	0	2	0	3
chr6	135299816	135315013	circ_629	2	-	0	2	0	0
chr10	5838725	5842668	circ_630	31	-	0	7	3	21
chr19	39406480	39406954	circ_631	3	-	0	0	0	3
chr7	40117603	40118450	circ_632	6	+	0	3	1	2
chr11	85714408	85742653	circ_633	1	-	0	0	1	0
chr1	89251786	89287686	circ_634	1	+	0	0	1	0
chr11	118451960	118455359	circ_635	25	+	1	20	0	4
chr16	71803525	71805155	circ_636	4	-	0	0	0	4
chr4	2906490	2916767	circ_637	3	+	0	2	0	1
chr11	62303416	62304039	circ_638	269	-	1	81	1	186
chr4	120189422	120193189	circ_639	3	+	1	2	0	0
chr3	67546221	67660020	circ_640	11	-	0	9	0	2
chr3	66501982	66512933	circ_641	10	-	0	0	2	8
chr1	28362054	28374937	circ_642	28	-	0	10	1	17
chr6	36466139	36489594	circ_643	1	-	0	0	1	0
chr2	169404105	169417832	circ_644	10	+	0	4	0	6
chr15	78762873	78764266	circ_645	12	+	0	3	0	9
chr15	68434283	68457142	circ_646	31	+	0	20	1	10
chr7	92300739	92404145	circ_647	2	-	0	0	1	1
chr3	11382118	11389509	circ_648	11	+	0	4	1	6
chr1	60125890	60139805	circ_649	5	+	0	1	0	4
chr1	12335881	12338095	circ_650	24	+	6	15	2	1
chr1	150432535	150432793	circ_651	11	+	0	2	1	8
chr3	140692557	140692847	circ_652	6	+	0	4	0	2
chr11	9451220	9459832	circ_653	1	+	0	0	1	0
chr12	53410256	53416411	circ_654	47	+	1	35	0	11
chr15	99434553	99442850	circ_655	15	+	0	6	0	9
chr1	55599742	55604391	circ_656	5	-	0	4	0	1
chr1	25773252	25785383	circ_657	6	+	1	4	1	0
chr17	62289933	62291602	circ_658	60	-	0	33	1	26
chr21	40650668	40670508	circ_659	8	-	0	4	0	4
chr12	50821544	50855130	circ_660	4	+	1	3	0	0
chr20	21335426	21338430	circ_661	5	+	0	1	0	4
chr1	243471290	243507633	circ_662	4	+	0	3	1	0
chr2	187604954	187618776	circ_663	5	+	0	4	0	1
chr16	75646140	75646759	circ_664	5	-	0	4	0	1
chr9	34286614	34306439	circ_665	1	-	0	0	1	0
chr8	124369801	124373886	circ_666	2	-	0	0	0	2
chr1	173725061	173735428	circ_667	5	+	1	2	0	2
chr1	184675776	184681011	circ_668	36	-	2	13	0	21
chr8	145533140	145537717	circ_669	6	+	0	3	0	3
chr2	32710709	32712868	circ_670	1	+	1	0	0	0
chr20	43545396	43547918	circ_671	20	+	0	7	3	10
chr17	60106901	60112969	circ_672	28	-	0	18	2	8
chr11	126104889	126110939	circ_673	7	+	0	4	0	3
chr9	140605418	140622981	circ_674	3	+	1	2	0	0
chr2	216256354	216259442	circ_675	3	-	0	2	0	1
chr2	45773870	45812913	circ_676	6	-	2	2	2	0
chr13	114541041	114542823	circ_677	9	-	0	3	0	6
chr17	17782940	17810845	circ_678	17	-	0	13	0	4
chr11	124844991	124847496	circ_679	28	+	0	5	0	23
chr1	227381486	227441856	circ_680	5	-	0	4	1	0
chr1	109427896	109444567	circ_681	1	+	0	0	1	0
chr2	9484660	9499018	circ_682	12	+	0	3	0	9
chr12	66603235	66611015	circ_683	56	+	0	42	1	13
chr7	90585011	90613556	circ_684	29	+	0	2	1	26
chrX	65824262	65825068	circ_685	20	-	0	10	1	9
chr17	57842331	57895134	circ_686	3	+	0	3	0	0
chr13	23927923	23945304	circ_687	234	-	12	194	10	18
chr17	57728563	57733388	circ_688	7	+	0	0	0	7
chr3	47155365	47158244	circ_689	8	-	0	1	0	7
chr6	131919426	131929211	circ_690	3	-	1	2	0	0
chr11	18312988	18313566	circ_691	48	-	2	39	3	4
chr14	102469128	102471020	circ_692	5	+	0	2	0	3
chr8	125577902	125580777	circ_693	2	-	0	2	0	0
chr6	157431605	157454341	circ_694	48	+	1	15	0	32
chr11	122931300	122931506	circ_695	2	-	0	0	0	2
chr19	651610	652884	circ_696	34	-	0	25	0	9
chr13	77791974	77807398	circ_697	9	-	0	3	4	2
chr12	30872012	30873849	circ_698	2	-	0	0	0	2
chr5	14270933	14304701	circ_699	19	+	2	15	0	2
chr8	118830673	118849440	circ_700	33	-	0	24	3	6
chr1	167935866	167944253	circ_701	49	+	0	13	7	29
chr10	71151880	71154861	circ_702	3	+	0	0	0	3
chr14	100551023	100563995	circ_703	8	+	0	6	0	2
chr10	13214375	13217681	circ_704	10	+	0	2	0	8
chr18	56532535	56621031	circ_705	1	+	1	0	0	0
chr4	121675707	121732604	circ_706	54	-	7	26	11	10
chr1	22027990	22030111	circ_707	17	-	0	9	0	8
chr5	171303288	171327104	circ_708	5	-	0	3	0	2
chr7	122019421	122056218	circ_709	5	-	0	4	0	1
chr20	60900371	60906185	circ_710	8	-	0	3	0	5
chr2	216191544	216203630	circ_711	2	+	0	2	0	0
chr16	27224905	27230431	circ_712	2	+	0	0	0	2
chr3	167761166	167766153	circ_713	2	-	1	0	0	1
chr3	49094294	49095323	circ_714	14	-	2	7	1	4
chr16	18805920	18810156	circ_715	17	-	0	10	0	7
chr1	64117339	64120137	circ_716	9	+	0	1	0	8
chr20	34319862	34328809	circ_717	1	-	0	0	1	0
chr2	36749234	36764689	circ_718	16	+	0	8	1	7
chr9	99271954	99327765	circ_719	58	-	4	42	6	6
chr14	69919957	69922583	circ_720	12	+	0	2	0	10
chr3	132360815	132363740	circ_721	3	-	0	1	1	1
chr7	129350213	129367205	circ_722	3	+	0	2	0	1
chrX	24190831	24197887	circ_723	205	+	3	107	12	83
chr17	65924470	65936772	circ_724	3	+	0	3	0	0
chr15	66777327	66779630	circ_725	7	+	0	1	0	6
chr6	16486202	16753578	circ_726	53	-	1	30	1	21
chr2	15674666	15679480	circ_727	12	-	0	5	1	6
chr3	17226600	17279911	circ_728	3	-	0	3	0	0
chr2	46583289	46588229	circ_729	15	+	0	5	1	9
chr7	155465560	155493638	circ_730	1	+	0	0	1	0
chr17	526772	530556	circ_731	34	-	0	16	1	17
chr5	118437629	118452031	circ_732	4	+	0	1	1	2
chr2	43506903	43520352	circ_733	7	-	0	6	0	1
chr2	44121683	44153100	circ_734	2	-	0	1	1	0
chr14	30066696	30105700	circ_735	1	-	0	0	1	0
chr6	71464682	71508440	circ_736	4	+	0	2	0	2
chr16	71748414	71748704	circ_737	48	-	1	3	0	44
chr11	108350027	108361894	circ_738	8	-	1	7	0	0
chr17	40034355	40040527	circ_739	3	-	0	3	0	0
chr4	141578250	141600997	circ_740	2	-	0	1	1	0
chr3	42683992	42685495	circ_741	6	+	0	1	0	5
chr6	157488173	157495251	circ_742	5	+	0	1	0	4
chr11	118635916	118639060	circ_743	17	-	0	8	1	8
chr16	27244321	27246620	circ_744	12	-	0	4	0	8
chr15	74932806	74948409	circ_745	1	-	0	0	1	0
chr15	32915692	32917834	circ_746	2	+	0	0	2	0
chr18	7888103	7955412	circ_747	2	+	0	0	0	2
chr1	237013643	237016388	circ_748	12	+	0	7	0	5
chr1	10177516	10179671	circ_749	7	+	0	4	0	3
chr3	129009521	129017378	circ_750	3	+	0	0	0	3
chr8	141549418	141551457	circ_751	28	-	0	14	0	14
chr10	25226112	25231365	circ_752	29	-	0	7	0	22
chr7	44739739	44741214	circ_753	40	+	1	17	1	21
chr4	72102292	72121116	circ_754	47	+	0	12	0	35
chr9	5720181	5732479	circ_755	2	+	1	1	0	0
chr13	46616298	46619651	circ_756	7	-	0	5	1	1
chr2	211421442	211460306	circ_757	1	+	0	0	1	0
chr1	36204736	36212593	circ_758	1	-	0	0	1	0
chr3	195063199	195063383	circ_759	1	-	1	0	0	0
chr11	75727858	75728024	circ_760	3	+	0	0	0	3
chr1	109878861	109888500	circ_761	2	-	0	0	2	0
chr16	69874028	69922152	circ_762	3	+	0	3	0	0
chr2	44428324	44436466	circ_763	12	+	0	7	2	3
chr2	197143251	197157474	circ_764	11	-	0	5	0	6
chr1	233353644	233363117	circ_765	89	-	3	35	5	46
chr18	9522157	9522507	circ_766	6	+	0	1	0	5
chr3	13649561	13651142	circ_767	22	+	0	2	1	19
chr15	65790201	65793117	circ_768	8	-	0	7	0	1
chr10	28824490	28879761	circ_769	6	+	0	3	0	3
chr22	24431891	24434909	circ_770	28	+	0	15	0	13
chr16	27539918	27556844	circ_771	7	-	0	4	0	3
chr22	19028570	19029472	circ_772	8	-	0	3	0	5
chr6	139487420	139488461	circ_773	8	+	0	5	0	3
chr9	138741982	138754454	circ_774	15	-	0	9	0	6
chr22	24698162	24726399	circ_775	2	+	0	0	2	0
chr3	133327716	133331396	circ_776	2	-	0	0	0	2
chr4	47886362	47898664	circ_777	2	-	0	1	1	0
chr14	103173687	103180954	circ_778	2	+	0	0	2	0
chr11	18354606	18357493	circ_779	2	+	0	2	0	0
chr9	19276155	19328160	circ_780	2	+	0	2	0	0
chr4	1838155	1843524	circ_781	6	-	0	3	0	3
chr10	88822412	88836413	circ_782	2	-	0	2	0	0
chrX	149761066	149787612	circ_783	9	+	0	6	0	3
chr17	65955656	65972074	circ_784	3	+	0	3	0	0
chr2	243056789	243064606	circ_785	3	+	0	0	3	0
chr5	37302880	37303516	circ_786	3	-	0	1	0	2
chr3	121178896	121187278	circ_787	4	-	0	0	0	4
chr9	114341075	114359712	circ_788	4	-	0	4	0	0
chr14	71511849	71543136	circ_789	6	+	0	2	4	0
chr7	98530863	98535443	circ_790	2	+	0	2	0	0
chr4	1209778	1222131	circ_791	3	-	0	1	0	2
chr3	197431412	197432046	circ_792	10	-	0	5	0	5
chr5	34028858	34033563	circ_793	2	-	0	0	0	2
chr5	5191797	5222997	circ_794	12	+	0	6	0	6
chr3	179418795	179448497	circ_795	4	+	0	4	0	0
chr19	9767222	9771550	circ_796	38	-	1	11	4	22
chr6	119177533	119177708	circ_797	7	-	0	0	0	7
chr2	209150449	209163503	circ_798	3	+	0	3	0	0
chr11	85718584	85742653	circ_799	25	-	6	11	8	0
chr17	80426639	80442826	circ_800	2	+	1	0	0	1
chr19	41727784	41749612	circ_801	2	+	0	0	0	2
chr21	47531892	47532491	circ_802	3	+	0	0	0	3
chr16	4519227	4519466	circ_803	3	-	0	0	0	3
chr20	5935253	5939372	circ_804	1	+	1	0	0	0
chr4	83778104	83796975	circ_805	2	-	1	0	0	1
chr17	30300164	30303633	circ_806	2	+	2	0	0	0
chr6	43527914	43535091	circ_807	13	-	0	8	0	5
chr2	170871790	170897495	circ_808	7	+	0	2	0	5
chr3	171965322	172016577	circ_809	5	+	1	3	1	0
chr1	44070860	44071114	circ_810	2	+	0	0	0	2
chr8	103341317	103357773	circ_811	10	-	0	2	2	6
chrX	19701940	19725102	circ_812	14	-	0	10	2	2
chr19	11280552	11289396	circ_813	11	-	0	5	0	6
chr3	194157823	194171005	circ_814	2	-	0	2	0	0
chr10	104445572	104465246	circ_815	3	-	0	2	1	0
chr4	114452371	114473252	circ_816	1	-	0	0	1	0
chr3	47087976	47103836	circ_817	2	-	0	2	0	0
chr2	101670569	101676001	circ_818	24	-	0	15	0	9
chr2	216238044	216256537	circ_819	11	-	0	11	0	0
chr4	54249939	54256040	circ_820	296	+	2	100	6	188
chr13	95768175	95822882	circ_821	14	-	0	12	0	2
chr13	42481721	42486304	circ_822	27	-	0	8	0	19
chr9	128230250	128268696	circ_823	27	-	0	17	1	9
chr7	73100965	73101425	circ_824	202	+	2	38	7	155
chr7	151902190	151904513	circ_825	11	-	0	8	0	3
chr10	105767934	105778666	circ_826	20	+	2	6	7	5
chr2	202603392	202609152	circ_827	6	-	0	2	0	4
chr17	76394332	76400170	circ_828	5	+	0	3	0	2
chr17	15968183	15969008	circ_829	1	-	0	0	1	0
chr22	41531816	41533794	circ_830	4	+	0	0	0	4
chr7	149541713	149547427	circ_831	4	+	0	2	1	1
chr10	73588633	73594262	circ_832	2	-	0	0	2	0
chr6	144858717	144860579	circ_833	99	+	1	55	5	38
chr1	67356836	67371058	circ_834	507	-	9	333	24	141
chr3	47960208	47963368	circ_835	104	-	0	35	3	66
chr18	61067280	61067936	circ_836	9	-	0	5	0	4
chr1	161748033	161762117	circ_837	4	+	1	1	0	2
chr10	14974852	14977563	circ_838	8	-	0	3	0	5
chr17	49075804	49079206	circ_839	2	-	0	0	0	2
chr12	102301963	102308010	circ_840	252	+	2	72	3	175
chr2	190315628	190320170	circ_841	3	+	0	1	0	2
chr8	141810557	141889736	circ_842	14	-	0	9	0	5
chr21	37741285	37742174	circ_843	3	+	0	1	2	0
chr10	76153898	76360251	circ_844	3	+	1	0	0	2
chr3	43602711	43607219	circ_845	6	-	0	0	0	6
chr17	41888174	41888573	circ_846	6	-	0	2	0	4
chr1	154221714	154224129	circ_847	18	+	0	11	1	6
chr3	175165016	175189546	circ_848	7	+	0	5	0	2
chr1	200801327	200801973	circ_849	4	+	0	1	0	3
chr12	70671911	70713144	circ_850	37	+	0	18	0	19
chr10	126727565	126799662	circ_851	360	-	4	87	8	261
chr6	150147399	150174296	circ_852	123	-	2	47	5	69
chr11	20101609	20104725	circ_853	45	+	0	10	0	35
chr9	78682870	78722267	circ_854	9	+	1	5	1	2
chr10	103699619	103735057	circ_855	2	-	0	0	1	1
chr3	44970797	45000952	circ_856	4	-	1	1	0	2
chr6	99823815	99831700	circ_857	6	-	0	4	1	1
chr5	72185612	72189530	circ_858	9	+	0	6	1	2
chr22	38689260	38710174	circ_859	5	-	0	3	0	2
chr3	51661568	51661770	circ_860	7	+	0	3	0	4
chr1	162546566	162567648	circ_861	6	+	0	1	1	4
chr10	113919668	113924368	circ_862	2	-	0	2	0	0
chr2	63182651	63206470	circ_863	2	+	0	0	0	2
chr5	6748576	6751310	circ_864	3	+	0	2	0	1
chr19	53158813	53164096	circ_865	122	-	0	21	5	96
chr2	62103229	62107529	circ_866	15	-	0	8	2	5
chr11	107965117	107966418	circ_867	7	+	2	4	0	1
chr11	62484460	62484661	circ_868	1	-	0	0	1	0
chr16	29367107	29376380	circ_869	2	+	1	1	0	0
chr14	58771661	58811485	circ_870	1	+	0	0	1	0
chr2	65466985	65482828	circ_871	4	+	0	1	1	2
chr3	188202379	188327632	circ_872	3	+	0	2	0	1
chr16	89815066	89828430	circ_873	8	-	0	3	0	5
chr2	32743320	32744013	circ_874	4	+	0	0	0	4
chr7	91755566	91756945	circ_875	5	-	0	1	0	4
chr13	45975217	45985615	circ_876	5	-	0	2	0	3
chr5	37351291	37358253	circ_877	4	-	0	1	0	3
chr1	22007300	22021714	circ_878	11	-	0	4	2	5
chr19	33579039	33581771	circ_879	2	+	0	0	0	2
chr17	79244717	79258695	circ_880	49	-	1	27	0	21
chr11	77336007	77336863	circ_881	295	-	6	129	16	144
chr8	95897294	95897786	circ_882	50	-	0	14	2	34
chr19	44237009	44249036	circ_883	3	-	0	0	0	3
chr22	36708093	36714370	circ_884	3	-	0	1	0	2
chr3	196612021	196613565	circ_885	20	+	1	16	0	3
chr16	57238415	57250947	circ_886	7	+	0	5	0	2
chr18	21095819	21096387	circ_887	10	+	0	4	0	6
chrX	153996576	153997585	circ_888	60	+	2	13	0	45
chr9	33953282	33956144	circ_889	79	-	0	32	2	45
chr17	1985103	1989195	circ_890	8	-	0	0	3	5
chr11	33113816	33127610	circ_891	3	-	3	0	0	0
chr12	42768664	42792796	circ_892	29	+	1	22	0	6
chr16	28990475	28994611	circ_893	5	+	0	0	0	5
chr18	12999419	13030607	circ_894	50	+	4	24	22	0
chr1	235926019	235950673	circ_895	1	-	1	0	0	0
chr13	100962086	100992513	circ_896	1	+	1	0	0	0
chr9	37495165	37498221	circ_897	21	+	0	4	0	17
chr4	83978078	83978561	circ_898	6	+	0	3	0	3
chr19	17273159	17286550	circ_899	6	+	0	3	0	3
chr4	3088665	3101121	circ_900	36	+	0	2	1	33
chr2	170401230	170413807	circ_901	36	-	1	28	3	4
chr10	35351887	35360267	circ_902	3	-	0	1	2	0
chr12	31586088	31600703	circ_903	6	-	0	3	0	3
chr10	12191593	12191960	circ_904	2	+	0	0	0	2
chr19	41782063	41798416	circ_905	3	+	0	0	0	3
chr6	75847152	75848677	circ_906	8	-	0	7	0	1
chr9	125719289	125839041	circ_907	1	+	0	0	1	0
chr8	107718609	107719373	circ_908	1	+	1	0	0	0
chr18	21757976	21759799	circ_909	4	-	0	1	0	3
chr5	142779220	142780417	circ_910	128	-	5	70	12	41
chr1	25666964	25679465	circ_911	7	+	0	3	0	4
chr11	72578909	72613683	circ_912	10	-	0	3	0	7
chr22	41734316	41742212	circ_913	3	+	0	1	1	1
chr3	66457771	66512933	circ_914	1	-	1	0	0	0
chr7	157159195	157160177	circ_915	89	+	0	12	7	70
chr5	118510955	118513939	circ_916	4	+	0	0	0	4
chr7	156976571	157018233	circ_917	2	+	0	1	1	0
chr2	230840956	230861639	circ_918	2	+	0	2	0	0
chr2	9458652	9463379	circ_919	3	+	0	1	0	2
chr21	16386664	16415895	circ_920	488	-	3	62	13	410
chr18	74649111	74672811	circ_921	23	+	0	10	0	13
chr14	71413631	71435827	circ_922	15	+	1	4	0	10
chr13	75868989	75880607	circ_923	4	-	0	2	0	2
chr2	62103229	62110683	circ_924	15	-	0	12	0	3
chr16	66759730	66763002	circ_925	50	-	2	19	0	29
chr5	170626673	170648844	circ_926	5	+	0	3	0	2
chr4	153249359	153259088	circ_927	2	-	0	0	2	0
chr15	56981238	56985413	circ_928	8	-	0	3	1	4
chr2	61468694	61520685	circ_929	2	-	0	1	1	0
chr15	76566752	76578822	circ_930	25	-	0	12	0	13
chr22	41175012	41195087	circ_931	3	-	0	3	0	0
chr19	19307771	19308430	circ_932	2	+	0	2	0	0
chr10	121189886	121207772	circ_933	3	+	0	2	0	1
chr7	140494107	140534672	circ_934	2	-	0	1	1	0
chr11	2976973	2993473	circ_935	2	-	0	1	1	0
chr3	121445759	121449820	circ_936	1	-	1	0	0	0
chr10	35302626	35320547	circ_937	3	-	0	2	1	0
chr10	98988903	99025882	circ_938	3	-	0	2	0	1
chr19	13427925	13446723	circ_939	2	-	0	2	0	0
chr9	15210085	15226010	circ_940	2	-	0	0	0	2
chrX	23748643	23754133	circ_941	3	-	0	0	0	3
chr2	215609790	215617279	circ_942	15	-	0	5	2	8
chr16	11935551	11935857	circ_943	8	-	0	3	0	5
chr4	56336883	56376232	circ_944	9	-	0	5	4	0
chr9	20694518	20823114	circ_945	1	+	0	0	1	0
chr1	109869613	109888503	circ_946	2	-	0	1	1	0
chr8	30464573	30472232	circ_947	7	-	0	6	0	1
chr17	38251187	38253656	circ_948	2	-	0	0	0	2
chr3	197559067	197566268	circ_949	4	+	0	3	1	0
chr11	9834078	9838571	circ_950	7	-	0	3	0	4
chr6	160204972	160207029	circ_951	4	-	0	2	0	2
chr2	32688261	32690232	circ_952	3	+	0	3	0	0
chr2	211421442	211447433	circ_953	8	+	0	4	1	3
chr1	53343596	53347337	circ_954	4	+	0	0	0	4
chr8	95549330	95550574	circ_955	9	-	1	2	3	3
chr12	31600471	31605410	circ_956	8	-	0	4	0	4
chr10	103432671	103436193	circ_957	408	-	5	196	10	197
chr3	57569624	57570191	circ_958	185	-	0	11	1	173
chr1	168260397	168269721	circ_959	3	+	0	0	0	3
chr2	42507989	42511843	circ_960	1	+	0	0	1	0
chr10	124172435	124177484	circ_961	5	+	0	0	0	5
chr19	49699696	49700131	circ_962	17	+	1	12	0	4
chr3	194877177	194947585	circ_963	24	-	1	13	1	9
chr8	62531536	62566219	circ_964	93	-	12	50	20	11
chr16	84792321	84793881	circ_965	10	+	0	7	0	3
chr9	27009017	27011966	circ_966	3	+	0	3	0	0
chr8	43013717	43027529	circ_967	6	+	1	5	0	0
chr15	89790859	89804074	circ_968	24	+	0	6	2	16
chr6	121600266	121642940	circ_969	1	-	1	0	0	0
chr9	115961134	115965315	circ_970	7	-	0	4	0	3
chr1	53440440	53446215	circ_971	1	+	0	0	1	0
chr12	105504902	105516016	circ_972	2	+	1	0	1	0
chr2	200233327	200298237	circ_973	742	-	19	466	28	229
chr2	32602655	32614011	circ_974	7	+	0	7	0	0
chr1	155730234	155730432	circ_975	2	-	0	0	0	2
chr22	41660667	41670731	circ_976	24	-	0	9	0	15
chr7	32588458	32591907	circ_977	2	+	1	0	0	1
chr2	33477743	33505225	circ_978	3	+	0	3	0	0
chr8	98703179	98731417	circ_979	8	+	0	4	2	2
chr8	19682313	19684070	circ_980	6	+	0	3	0	3
chr1	35870623	35879684	circ_981	3	+	0	0	1	2
chr14	62187099	62188541	circ_982	39	+	3	25	1	10
chr17	41201137	41209152	circ_983	21	-	0	1	0	20
chr6	111656671	111689231	circ_984	1	-	0	0	1	0
chr12	133362924	133367879	circ_985	10	-	0	6	0	4
chr8	71082436	71087094	circ_986	2	-	1	0	0	1
chr4	4314767	4317697	circ_987	9	+	0	7	0	2
chr5	162890861	162891808	circ_988	3	+	0	0	0	3
chr1	15370484	15370655	circ_989	6	+	0	0	0	6
chr3	42236295	42242546	circ_990	5	+	0	3	0	2
chr19	45528586	45532250	circ_991	28	+	0	8	1	19
chr12	57037186	57039137	circ_992	4	-	0	1	0	3
chr20	35288739	35294795	circ_993	4	-	0	0	0	4
chr19	44001269	44002028	circ_994	11	-	0	8	0	3
chr12	438000	465703	circ_995	3	-	1	0	0	2
chr1	35944566	35944813	circ_996	103	-	1	58	0	44
chr4	8453686	8456540	circ_997	6	+	0	2	0	4
chr7	151917607	151935911	circ_998	76	-	2	51	2	21
chr9	135221647	135224822	circ_999	9	-	0	6	0	3
chr1	93651901	93705453	circ_1000	1	+	1	0	0	0
chrX	100382126	100403150	circ_1001	2	+	0	1	1	0
chr14	99958962	99969981	circ_1002	1	+	1	0	0	0
chr19	19153519	19154883	circ_1003	10	+	0	1	2	7
chr5	107356625	107684231	circ_1004	6	-	0	5	0	1
chr18	43702432	43704859	circ_1005	16	+	0	4	1	11
chr2	113243493	113258918	circ_1006	5	+	0	2	0	3
chr4	24854693	24878319	circ_1007	24	-	0	8	1	15
chr16	87453388	87454322	circ_1008	23	-	0	5	0	18
chr15	86182604	86207986	circ_1009	5	+	0	4	0	1
chr1	161093628	161094316	circ_1010	8	-	0	2	1	5
chr5	31493313	31511283	circ_1011	2	-	0	2	0	0
chr1	192997214	192998439	circ_1012	1	-	0	0	1	0
chr11	61607805	61608197	circ_1013	4	+	0	0	0	4
chr6	159026298	159029782	circ_1014	45	+	2	21	0	22
chr15	63824845	63866602	circ_1015	5	+	0	4	0	1
chr9	117228546	117241051	circ_1016	2	-	0	0	0	2
chr10	35772331	35805551	circ_1017	7	+	0	5	0	2
chr2	31483375	31484579	circ_1018	3	+	0	1	1	1
chr14	37754522	37838829	circ_1019	27	+	1	15	2	9
chr3	47762155	47777616	circ_1020	11	-	0	2	0	9
chr1	235564817	235590554	circ_1021	1	+	0	0	1	0
chr17	41348497	41352625	circ_1022	5	+	0	2	0	3
chr20	3270774	3278822	circ_1023	2	-	2	0	0	0
chr2	216908626	216923699	circ_1024	4	-	0	1	0	3
chr6	170626457	170632347	circ_1025	20	+	6	10	3	1
chr12	1225031	1299218	circ_1026	5	+	0	4	1	0
chr20	47342826	47364417	circ_1027	6	-	0	2	1	3
chr3	136183722	136221621	circ_1028	16	-	1	12	2	1
chr19	4688768	4705982	circ_1029	4	-	0	4	0	0
chr5	176761284	176765606	circ_1030	7	-	0	4	0	3
chr3	43607144	43621964	circ_1031	14	-	0	6	2	6
chr2	55433405	55449629	circ_1032	2	-	0	0	2	0
chr10	69647174	69666694	circ_1033	4	+	0	3	0	1
chr2	176856958	176860374	circ_1034	2	-	0	2	0	0
chr10	70733300	70741337	circ_1035	11	+	1	6	0	4
chr3	62258620	62267384	circ_1036	3	+	0	3	0	0
chr16	58589687	58610486	circ_1037	1	-	1	0	0	0
chr16	249060	249237	circ_1038	2	-	0	0	1	1
chr10	76910271	76924498	circ_1039	8	+	0	7	0	1
chr1	100960373	100964818	circ_1040	4	+	0	3	0	1
chr3	61734551	61989171	circ_1041	2	+	0	2	0	0
chr3	50211225	50212621	circ_1042	5	+	0	3	0	2
chr5	78940945	78964851	circ_1043	5	+	0	3	0	2
chr12	114823280	114841741	circ_1044	356	-	8	228	14	106
chr7	5015931	5028808	circ_1045	2	+	0	2	0	0
chr17	64728805	64734973	circ_1046	15	+	0	5	0	10
chr8	132962215	132968152	circ_1047	16	+	0	9	1	6
chr3	9476017	9476169	circ_1048	2	+	0	0	0	2
chr10	71119652	71129380	circ_1049	8	+	0	5	1	2
chrX	54177677	54186049	circ_1050	6	-	0	2	0	4
chr7	30876273	30880464	circ_1051	5	+	0	3	0	2
chr17	40869993	40871225	circ_1052	4	-	0	3	0	1
chr2	20497313	20518406	circ_1053	7	-	0	4	0	3
chr7	149249891	149255930	circ_1054	12	-	0	4	1	7
chr16	67915570	67915748	circ_1055	2	+	0	0	0	2
chr17	29185178	29196664	circ_1056	4	+	1	2	1	0
chr5	137904613	137906830	circ_1057	64	-	2	27	2	33
chr17	47388673	47395345	circ_1058	7	-	1	6	0	0
chr1	213403839	213436159	circ_1059	1	+	1	0	0	0
chr12	118533337	118533619	circ_1060	6	-	0	2	0	4
chr8	98817580	98837381	circ_1061	187	+	4	103	9	71
chr6	111631055	111632462	circ_1062	2	-	0	0	0	2
chr5	179132679	179133332	circ_1063	17	+	0	2	0	15
chr11	3752620	3756554	circ_1064	20	-	0	10	1	9
chr19	49473802	49474280	circ_1065	4	-	0	1	0	3
chr13	100982814	101020828	circ_1066	22	+	0	7	0	15
chr14	45590089	45600003	circ_1067	2	-	0	0	2	0
chr17	45403591	45422464	circ_1068	3	+	1	2	0	0
chr9	124794001	124801647	circ_1069	5	-	0	0	0	5
chr13	23927923	23930146	circ_1070	5	-	1	4	0	0
chr11	116655570	116658359	circ_1071	7	-	0	5	0	2
chr1	150999708	151001420	circ_1072	18	+	0	3	0	15
chr5	130987494	131013565	circ_1073	1	-	1	0	0	0
chr9	33986757	33998862	circ_1074	3	-	2	0	1	0
chr11	34093272	34104588	circ_1075	2	+	2	0	0	0
chr6	136470224	136476896	circ_1076	8	+	0	3	0	5
chr17	31087307	31107802	circ_1077	2	-	1	1	0	0
chr1	220363044	220364626	circ_1078	9	-	0	5	0	4
chr12	120580310	120580745	circ_1079	17	-	0	3	1	13
chr9	33060462	33073804	circ_1080	4	-	0	2	0	2
chr6	145148746	145157074	circ_1081	17	+	0	10	0	7
chr6	32088547	32089125	circ_1082	27	-	1	13	0	13
chr8	38205014	38205733	circ_1083	25	-	1	19	4	1
chr6	135639656	135716034	circ_1084	5	-	0	2	0	3
chr1	93965024	94014983	circ_1085	1	+	1	0	0	0
chr1	174274123	174363283	circ_1086	3	+	0	3	0	0
chr12	53917059	53931336	circ_1087	3	-	0	2	0	1
chr5	32397324	32400308	circ_1088	4	-	0	0	0	4
chr15	70975096	70991999	circ_1089	37	-	1	16	1	19
chr19	44159590	44160792	circ_1090	50	-	1	18	0	31
chr19	10273342	10277361	circ_1091	20	-	0	10	0	10
chr14	55473997	55475437	circ_1092	9	-	0	3	0	6
chr2	32117060	32145979	circ_1093	17	-	1	5	1	10
chr8	131072824	131138335	circ_1094	2	-	0	2	0	0
chr5	109049220	109051965	circ_1095	157	+	3	96	14	44
chr22	50832321	50845304	circ_1096	3	+	0	1	0	2
chr8	27679835	27680722	circ_1097	5	-	0	1	0	4
chr18	76886266	77037196	circ_1098	10	+	0	7	0	3
chr8	95839490	95840021	circ_1099	4	+	0	1	0	3
chr4	87622393	87680226	circ_1100	1	+	0	0	1	0
chr12	50488219	50490755	circ_1101	55	+	1	19	1	34
chr2	165600196	165600385	circ_1102	4	-	0	0	0	4
chr8	109247226	109254142	circ_1103	6	-	1	4	1	0
chr14	102457863	102461637	circ_1104	18	+	0	11	1	6
chr3	125295032	125301822	circ_1105	16	-	2	8	0	6
chr10	111667448	111674857	circ_1106	15	-	0	4	1	10
chr3	15776916	15807819	circ_1107	10	-	1	6	0	3
chr1	52747332	52769597	circ_1108	15	+	0	7	0	8
chr4	129752887	129767687	circ_1109	4	+	0	0	0	4
chr2	230341855	230377652	circ_1110	6	-	0	3	0	3
chr14	95910821	95916442	circ_1111	11	-	0	7	0	4
chr19	11507919	11508273	circ_1112	4	-	0	0	0	4
chr2	173426947	173429801	circ_1113	13	+	0	10	0	3
chr4	121732524	121742500	circ_1114	46	-	1	20	4	21
chr1	150931653	150933667	circ_1115	4	+	0	2	0	2
chr2	208439995	208442379	circ_1116	10	+	0	7	1	2
chr11	10049998	10064528	circ_1117	21	-	0	12	0	9
chr7	72159676	72209578	circ_1118	6	-	0	4	0	2
chr13	42385360	42393522	circ_1119	43	-	0	14	2	27
chr17	31039005	31082680	circ_1120	5	-	0	5	0	0
chr9	139417301	139418431	circ_1121	6	-	0	1	0	5
chr3	27453132	27465643	circ_1122	57	-	2	36	8	11
chr17	4015902	4020460	circ_1123	11	-	0	2	0	9
chr20	45008891	45012133	circ_1124	1	-	1	0	0	0
chr3	179478899	179483636	circ_1125	6	+	1	2	0	3
chr1	59805629	59978111	circ_1126	3	+	0	0	0	3
chr17	62476405	62481985	circ_1127	4	-	0	3	0	1
chr18	67759345	67760040	circ_1128	8	-	0	0	0	8
chr5	230990	240591	circ_1129	6	+	0	2	0	4
chr8	130859049	130883742	circ_1130	3	-	0	3	0	0
chr5	134032815	134039622	circ_1131	15	+	0	6	2	7
chr10	101476104	101483880	circ_1132	1	-	1	0	0	0
chr6	169626274	169629774	circ_1133	2	-	0	2	0	0
chr16	16162012	16173335	circ_1134	6	+	1	0	0	5
chr11	120322220	120327959	circ_1135	7	+	0	5	0	2
chr4	83772583	83796975	circ_1136	3	-	0	0	3	0
chr2	170470973	170471234	circ_1137	2	+	0	0	0	2
chr6	158914604	158915878	circ_1138	7	+	0	1	0	6
chr2	160585519	160602448	circ_1139	4	+	0	4	0	0
chr6	7226699	7232140	circ_1140	6	+	0	6	0	0
chr10	116331055	116361720	circ_1141	4	-	1	3	0	0
chr9	19276155	19288663	circ_1142	2	+	0	0	1	1
chr11	20070273	20075786	circ_1143	1	+	1	0	0	0
chr19	40875814	40877780	circ_1144	3	+	0	3	0	0
chrY	15466882	15472408	circ_1145	19	-	0	13	5	1
chr15	68434283	68439038	circ_1146	51	+	0	28	3	20
chr8	130908917	130916831	circ_1147	5	-	0	2	0	3
chr1	85655739	85656435	circ_1148	6	-	0	2	4	0
chr11	117052131	117053522	circ_1149	5	+	0	4	0	1
chr19	41231244	41235320	circ_1150	3	+	0	2	0	1
chr17	30773962	30807649	circ_1151	18	+	0	9	2	7
chr8	124346117	124383230	circ_1152	1	-	0	0	1	0
chr7	91957096	91991587	circ_1153	6	+	1	4	0	1
chr16	1682212	1691188	circ_1154	8	+	0	2	0	6
chr1	19644093	19644335	circ_1155	11	+	0	3	0	8
chr17	57808781	57851246	circ_1156	41	+	1	36	0	4
chr6	111632271	111634692	circ_1157	5	-	0	1	0	4
chr4	15626874	15632414	circ_1158	9	-	2	5	0	2
chr19	3651823	3667351	circ_1159	4	-	0	1	0	3
chr1	171752879	171753639	circ_1160	2	+	2	0	0	0
chr10	104243916	104245490	circ_1161	4	-	0	1	0	3
chr11	89947185	89948398	circ_1162	4	-	0	1	0	3
chr16	78142319	78143732	circ_1163	1	+	0	0	1	0
chr15	86207793	86228104	circ_1164	10	+	0	8	0	2
chr17	45668082	45682918	circ_1165	18	+	1	13	1	3
chr3	29910348	29977687	circ_1166	4	+	1	2	0	1
chr5	36953719	36972143	circ_1167	6	+	0	3	0	3
chr13	49765344	49772710	circ_1168	1	+	1	0	0	0
chr13	52715155	52728308	circ_1169	1	-	0	0	1	0
chr22	31952927	32007826	circ_1170	7	+	0	1	0	6
chr1	230390963	230401113	circ_1171	3	+	0	2	0	1
chr17	78298829	78310178	circ_1172	35	+	0	22	0	13
chr6	147646094	147648412	circ_1173	1	+	0	0	1	0
chr2	135093787	135119979	circ_1174	6	+	0	5	1	0
chr11	72418219	72425366	circ_1175	19	-	0	10	3	6
chrX	70617102	70621589	circ_1176	3	+	0	1	1	1
chr11	3723692	3724122	circ_1177	6	-	0	3	1	2
chr6	152831327	152847310	circ_1178	1	-	0	0	1	0
chr11	66583523	66590145	circ_1179	14	+	0	3	0	11
chr20	49218608	49219181	circ_1180	18	-	2	8	0	8
chr12	89996819	89998123	circ_1181	5	-	0	5	0	0
chr1	150997086	150999803	circ_1182	25	+	0	15	0	10
chr19	41727050	41744514	circ_1183	3	+	0	0	3	0
chr9	97686267	97717561	circ_1184	1	+	0	0	1	0
chr1	118439454	118463047	circ_1185	17	-	3	13	0	1
chr5	70798425	70808255	circ_1186	3	+	1	2	0	0
chr7	111926927	111936366	circ_1187	12	+	0	9	0	3
chr4	1895456	1936989	circ_1188	4	+	0	0	3	1
chr15	89816607	89820122	circ_1189	19	+	0	5	1	13
chr1	173834487	173834568	circ_1190	2	-	0	0	2	0
chr12	28544236	28605587	circ_1191	3	+	0	0	3	0
chr11	18524032	18541150	circ_1192	3	-	1	1	0	1
chrX	16836696	16838378	circ_1193	19	+	1	9	1	8
chr1	151196723	151205179	circ_1194	14	+	0	10	0	4
chr1	113120966	113125094	circ_1195	1	-	0	0	1	0
chr13	50649694	50649789	circ_1196	2	-	0	0	0	2
chr3	194180199	194182965	circ_1197	126	-	5	84	13	24
chr9	72130926	72132195	circ_1198	31	-	0	15	3	13
chr11	108002633	108005043	circ_1199	28	+	0	11	0	17
chr15	65883935	65892267	circ_1200	2	-	0	2	0	0
chr17	62567915	62602758	circ_1201	34	-	3	19	2	10
chr4	129042980	129083472	circ_1202	4	+	2	1	1	0
chr5	102482230	102495032	circ_1203	1	+	0	0	1	0
chr4	144449020	144449867	circ_1204	4	+	1	1	0	2
chr9	103082546	103111654	circ_1205	7	-	2	2	2	1
chr1	161816238	161833102	circ_1206	19	+	2	10	0	7
chr13	20638590	20657172	circ_1207	9	+	0	7	0	2
chr10	32323617	32326535	circ_1208	1	-	0	0	1	0
chr15	66774092	66777529	circ_1209	15	+	0	7	0	8
chr6	43555008	43573056	circ_1210	14	+	1	4	0	9
chr4	128998942	129012667	circ_1211	1	+	0	0	1	0
chr12	1136913	1225199	circ_1212	3	+	0	3	0	0
chr10	101714970	101716962	circ_1213	5	-	1	1	1	2
chr3	152132729	152150709	circ_1214	58	+	1	26	1	30
chr7	33014228	33020165	circ_1215	21	+	0	10	0	11
chr18	46284289	46343747	circ_1216	29	+	1	15	0	13
chr3	15274025	15275480	circ_1217	3	+	0	0	0	3
chr1	59147456	59150923	circ_1218	10	-	0	6	4	0
chr16	57153106	57157385	circ_1219	3	+	0	1	0	2
chr11	32948702	32956981	circ_1220	24	+	10	0	12	2
chr7	133160081	133164892	circ_1221	4	+	0	1	0	3
chrX	149783061	149787612	circ_1222	3	+	0	1	0	2
chr17	61681893	61683800	circ_1223	14	+	0	3	0	11
chr17	79577235	79589304	circ_1224	2	-	0	0	1	1
chr10	11908529	11908782	circ_1225	4	+	0	0	0	4
chr2	9650107	9663467	circ_1226	3	-	1	2	0	0
chr6	75974946	75977464	circ_1227	6	-	0	0	0	6
chr8	32453345	32474403	circ_1228	83	+	2	42	0	39
chr4	47877143	47913011	circ_1229	1	-	0	0	1	0
chrX	24179831	24197887	circ_1230	7	+	0	5	0	2
chr7	102039994	102047945	circ_1231	55	+	0	25	1	29
chr17	45656755	45677105	circ_1232	2	+	0	2	0	0
chr3	142217438	142279296	circ_1233	1	-	1	0	0	0
chr7	133002037	133041327	circ_1234	10	+	0	4	0	6
chr4	4281173	4283624	circ_1235	8	-	0	4	1	3
chr10	73847897	73973089	circ_1236	2	-	0	0	0	2
chr2	24962300	24975025	circ_1237	2	+	0	0	1	1
chr9	125751575	125752492	circ_1238	60	+	1	26	5	28
chr17	62479035	62489138	circ_1239	3	-	1	2	0	0
chr1	151214598	151215043	circ_1240	39	+	0	16	0	23
chr17	27857424	27861318	circ_1241	2	+	0	0	0	2
chr1	38297916	38323381	circ_1242	1	-	0	0	1	0
chr14	96986391	97000900	circ_1243	2	+	0	2	0	0
chrX	47069021	47072580	circ_1244	3	+	0	0	0	3
chr18	44660866	44662820	circ_1245	2	-	0	2	0	0
chr20	3542922	3546079	circ_1246	4	+	0	3	1	0
chr8	125332326	125343033	circ_1247	22	-	0	6	1	15
chr10	70190192	70192267	circ_1248	2	-	1	0	1	0
chr2	122145338	122159248	circ_1249	4	-	0	4	0	0
chr6	57372287	57472441	circ_1250	29	+	1	13	1	14
chrX	53672262	53675253	circ_1251	7	-	0	3	0	4
chr17	62574609	62577109	circ_1252	7	-	0	2	1	4
chr17	30315338	30315516	circ_1253	56	+	1	14	1	40
chr6	155129203	155148374	circ_1254	1	+	1	0	0	0
chr1	168032858	168037701	circ_1255	19	+	0	13	0	6
chr4	122071257	122075834	circ_1256	3	-	0	2	0	1
chr2	29354123	29380213	circ_1257	1	+	1	0	0	0
chr12	93219941	93246801	circ_1258	2	-	1	0	1	0
chr12	46633461	46637097	circ_1259	123	-	2	67	2	52
chr1	54252830	54254869	circ_1260	42	-	0	0	1	41
chr1	113119607	113126748	circ_1261	3	-	0	3	0	0
chr19	36583590	36585066	circ_1262	9	+	0	3	0	6
chr1	45223227	45226374	circ_1263	10	+	0	2	1	7
chr1	22816372	22818026	circ_1264	92	+	3	46	3	40
chr3	130405054	130405266	circ_1265	4	-	0	0	0	4
chr1	227235627	227268718	circ_1266	1	-	1	0	0	0
chr11	111625222	111626174	circ_1267	8	-	0	4	0	4
chr17	79813017	79813462	circ_1268	127	-	0	17	1	109
chr2	203921149	203942560	circ_1269	4	+	0	4	0	0
chr7	43503258	43519343	circ_1270	9	+	1	5	0	3
chr18	12999419	13037300	circ_1271	1	+	0	0	1	0
chr7	77221501	77230123	circ_1272	5	+	0	0	0	5
chr15	99465376	99486281	circ_1273	3	+	0	1	1	1
chr22	24698162	24698352	circ_1274	2	+	1	1	0	0
chr6	149997395	150001593	circ_1275	11	-	0	5	1	5
chr7	98507678	98508894	circ_1276	3	+	0	0	0	3
chr11	47330141	47336878	circ_1277	3	+	0	2	0	1
chr21	34974539	34975843	circ_1278	23	-	0	0	0	23
chr3	122842912	122843190	circ_1279	7	+	0	1	0	6
chr12	78334860	78415642	circ_1280	1	+	1	0	0	0
chr17	3480419	3481057	circ_1281	2	-	0	0	0	2
chr17	25628813	25630661	circ_1282	4	+	0	2	0	2
chr11	118638930	118651893	circ_1283	4	-	0	1	0	3
chr1	111690263	111690675	circ_1284	1	+	1	0	0	0
chr7	140055467	140055564	circ_1285	3	-	0	0	0	3
chr15	49528047	49584734	circ_1286	55	+	0	40	1	14
chr17	58342772	58372162	circ_1287	10	-	1	8	1	0
chr11	66288740	66291353	circ_1288	13	+	0	9	0	4
chr3	49004557	49006088	circ_1289	8	+	1	1	0	6
chr12	93202792	93221837	circ_1290	1	-	0	0	1	0
chr2	122120747	122125407	circ_1291	7	-	0	3	0	4
chr10	80921809	80976031	circ_1292	11	+	1	0	0	10
chr17	60106901	60140662	circ_1293	3	-	0	2	0	1
chr3	27363667	27394410	circ_1294	3	-	0	1	0	2
chr7	21943727	21948125	circ_1295	3	-	0	2	0	1
chr15	90982563	90983847	circ_1296	24	+	1	2	1	20
chr6	42559888	42574389	circ_1297	5	+	0	5	0	0
chr5	102201526	102203097	circ_1298	18	+	1	12	1	4
chr15	42556287	42560230	circ_1299	16	-	0	11	1	4
chr19	45368527	45377735	circ_1300	6	+	0	1	1	4
chr4	83745707	83748785	circ_1301	10	-	0	6	0	4
chr1	223991875	223994649	circ_1302	59	-	0	25	4	30
chr5	130840318	130883883	circ_1303	3	-	0	1	2	0
chr4	154214133	154217188	circ_1304	22	+	1	15	1	5
chr8	126067832	126075893	circ_1305	3	-	0	2	0	1
chr5	72182896	72184130	circ_1306	37	+	0	19	0	18
chr4	42024854	42025401	circ_1307	10	+	1	3	0	6
chr16	81050930	81053881	circ_1308	7	+	1	2	0	4
chr13	28748408	28835595	circ_1309	5	+	0	3	0	2
chr13	24380088	24384063	circ_1310	11	-	0	0	0	11
chr16	53189837	53243725	circ_1311	1	+	0	0	1	0
chr10	21959377	22002879	circ_1312	3	+	0	2	0	1
chr5	56152426	56161804	circ_1313	11	+	0	6	0	5
chr3	11399891	11468400	circ_1314	1053	+	13	554	21	465
chr15	59963381	59972507	circ_1315	16	-	1	14	1	0
chr9	19300184	19305525	circ_1316	1	+	1	0	0	0
chr5	70888752	70900295	circ_1317	56	+	1	31	0	24
chr17	62547701	62568074	circ_1318	8	-	1	5	0	2
chr5	139865173	139889766	circ_1319	2	+	0	0	2	0
chr2	114697535	114699936	circ_1320	16	+	0	9	1	6
chr1	151860748	151861849	circ_1321	2	-	0	2	0	0
chr9	114199219	114213835	circ_1322	4	-	0	1	1	2
chr9	35813441	35813546	circ_1323	1	-	0	0	1	0
chr12	11034815	11126320	circ_1324	5	-	0	1	0	4
chr8	25182879	25203127	circ_1325	4	+	1	3	0	0
chr2	86378419	86389202	circ_1326	7	-	0	1	0	6
chr10	27322153	27332496	circ_1327	1	-	0	0	1	0
chr11	93417129	93424941	circ_1328	1	+	0	0	1	0
chr2	136626180	136627931	circ_1329	2	-	0	2	0	0
chr12	117365827	117402659	circ_1330	61	+	0	31	5	25
chr11	35218292	35219793	circ_1331	18	+	0	2	2	14
chr10	99196947	99197507	circ_1332	44	-	2	19	0	23
chr12	78415526	78452895	circ_1333	7	+	1	4	1	1
chr17	29119457	29131126	circ_1334	2	-	0	2	0	0
chr17	59820373	59857762	circ_1335	21	-	2	11	0	8
chr2	233599864	233626146	circ_1336	24	+	1	16	0	7
chr6	146240483	146254314	circ_1337	11	-	0	8	0	3
chr12	30873744	30877385	circ_1338	14	-	0	2	0	12
chr16	58608512	58609033	circ_1339	20	-	0	3	1	16
chr3	31656596	31661322	circ_1340	2	+	0	0	0	2
chr6	151206769	151209117	circ_1341	4	+	0	0	1	3
chr1	246490502	246498776	circ_1342	68	-	1	26	1	40
chr1	151384100	151384872	circ_1343	10	-	0	3	1	6
chr21	26969613	26976247	circ_1344	8	-	0	4	1	3
chr4	170384393	170459062	circ_1345	3	-	0	0	2	1
chr7	92300739	92463004	circ_1346	3	-	0	0	0	3
chr4	47746418	47809064	circ_1347	3	-	1	2	0	0
chr14	31067688	31071337	circ_1348	24	+	0	6	0	18
chr21	40590077	40601362	circ_1349	7	-	0	5	1	1
chr15	81187330	81201647	circ_1350	20	+	0	16	0	4
chr15	69502654	69553668	circ_1351	12	+	1	10	0	1
chr2	29375550	29380213	circ_1352	6	+	0	3	0	3
chr2	214174782	214182080	circ_1353	11	+	0	0	2	9
chr6	144837364	144860579	circ_1354	1	+	0	0	1	0
chr17	17927937	17929730	circ_1355	3	-	0	1	0	2
chr11	85966263	85977258	circ_1356	2	+	0	0	0	2
chr17	78305805	78310178	circ_1357	4	+	0	1	1	2
chr14	93022095	93043822	circ_1358	56	+	0	19	0	37
chr9	118982215	118989831	circ_1359	3	+	0	3	0	0
chr22	42042899	42053036	circ_1360	3	+	0	1	0	2
chr10	79761954	79764646	circ_1361	12	-	0	1	0	11
chr11	102221574	102239279	circ_1362	13	+	0	7	0	6
chr5	89783816	89793523	circ_1363	2	+	0	1	1	0
chrX	135301556	135303122	circ_1364	3	-	0	2	0	1
chr15	59373134	59384839	circ_1365	1	+	1	0	0	0
chr16	88801282	88801461	circ_1366	2	-	0	0	0	2
chr1	213341200	213405598	circ_1367	3	+	0	2	0	1
chr3	50131152	50131308	circ_1368	2	+	0	0	0	2
chr15	69713985	69732416	circ_1369	1	+	1	0	0	0
chr13	111329320	111353902	circ_1370	4	-	0	0	0	4
chr3	119720892	119721086	circ_1371	42	-	0	6	3	33
chr14	74325518	74327360	circ_1372	4	+	0	0	0	4
chr1	165648678	165664634	circ_1373	8	-	1	4	0	3
chr4	88940609	88989213	circ_1374	3	+	0	3	0	0
chr1	35870623	35881315	circ_1375	5	+	0	3	0	2
chr10	124151818	124172561	circ_1376	4	+	0	3	0	1
chr1	211526580	211529810	circ_1377	9	+	0	3	0	6
chr12	123022885	123024301	circ_1378	5	+	0	1	1	3
chr5	112336780	112337371	circ_1379	14	+	0	4	4	6
chr9	131512894	131517938	circ_1380	6	-	0	5	0	1
chr5	38510565	38530768	circ_1381	4	-	1	2	1	0
chr19	11289020	11289396	circ_1382	182	-	1	70	2	109
chr10	34636892	34673182	circ_1383	2	-	0	2	0	0
chr1	149942990	149949511	circ_1384	2	-	0	0	0	2
chr5	64510620	64538033	circ_1385	3	-	0	2	0	1
chr19	10254441	10254663	circ_1386	35	-	0	4	0	31
chr14	76173360	76187046	circ_1387	7	+	2	3	0	2
chr6	17665469	17669259	circ_1388	88	-	2	28	2	56
chr7	148529725	148544397	circ_1389	72	-	0	30	3	39
chr19	33108494	33113525	circ_1390	21	-	1	4	0	16
chr18	13008454	13030607	circ_1391	1	+	0	0	1	0
chr6	147581750	147599340	circ_1392	18	+	3	5	0	10
chr6	73843143	73879577	circ_1393	9	+	0	3	1	5
chr5	134113263	134121276	circ_1394	1	+	1	0	0	0
chr10	135209216	135209771	circ_1395	6	+	0	0	0	6
chr3	47127684	47147610	circ_1396	12	-	1	5	0	6
chr16	18852886	18856973	circ_1397	82	-	1	47	1	33
chr5	179249957	179260782	circ_1398	13	+	0	7	1	5
chr17	74763467	74772623	circ_1399	27	+	0	16	0	11
chr8	124243539	124251384	circ_1400	44	-	4	23	0	17
chr3	138409841	138413749	circ_1401	1	-	0	0	1	0
chr9	33318728	33332500	circ_1402	3	+	0	1	0	2
chr6	111672878	111678328	circ_1403	2	-	0	2	0	0
chr1	114495387	114511270	circ_1404	4	+	1	3	0	0
chr11	47650504	47652639	circ_1405	6	-	0	0	0	6
chr3	159583951	159584070	circ_1406	3	+	0	0	0	3
chr17	45741524	45758035	circ_1407	4	+	1	3	0	0
chr9	117143339	117143726	circ_1408	6	-	0	1	0	5
chr4	140263979	140265493	circ_1409	7	+	0	1	4	2
chr15	79748439	79750787	circ_1410	6	+	0	6	0	0
chr2	105959304	105959680	circ_1411	3	+	0	2	0	1
chr4	13462322	13481150	circ_1412	10	-	0	5	1	4
chr14	50298768	50301167	circ_1413	6	-	0	6	0	0
chr12	2659108	2676960	circ_1414	5	+	0	1	0	4
chr18	66503985	66513658	circ_1415	1	+	0	0	1	0
chr21	47693301	47697631	circ_1416	12	-	0	5	0	7
chr1	176104145	176118210	circ_1417	6	-	0	1	1	4
chr5	65457936	65458420	circ_1418	6	+	0	2	0	4
chr20	42788257	42789047	circ_1419	14	-	0	4	0	10
chr1	205689628	205698749	circ_1420	3	-	0	1	2	0
chr12	12332743	12356334	circ_1421	3	-	1	2	0	0
chr1	193202122	193205486	circ_1422	25	+	0	5	2	18
chr22	43236949	43243638	circ_1423	9	-	0	2	0	7
chr8	120628504	120629803	circ_1424	6	-	0	3	0	3
chr13	29001295	29012482	circ_1425	6	-	0	4	0	2
chr2	105984026	106002997	circ_1426	9	-	1	7	0	1
chr11	61187420	61189080	circ_1427	2	-	0	0	0	2
chr16	74382764	74384636	circ_1428	15	-	0	3	0	12
chr13	25049609	25052414	circ_1429	5	-	1	3	1	0
chr14	21930508	21931926	circ_1430	14	-	0	3	0	11
chr5	70798425	70800578	circ_1431	2	+	0	2	0	0
chr7	138593736	138597206	circ_1432	2	-	0	0	1	1
chr12	124832370	124841352	circ_1433	9	-	0	7	0	2
chr11	122646926	122660016	circ_1434	20	+	1	9	0	10
chr11	34093272	34098189	circ_1435	85	+	2	66	6	11
chr19	13470419	13482593	circ_1436	5	-	0	2	0	3
chr11	59540683	59564869	circ_1437	2	+	0	2	0	0
chr14	102904358	102931626	circ_1438	3	+	0	0	0	3
chr11	107381612	107393281	circ_1439	2	-	0	0	0	2
chr1	70758070	70779473	circ_1440	4	-	0	4	0	0
chr1	28120043	28138779	circ_1441	8	+	1	2	0	5
chr6	108218852	108246136	circ_1442	2	-	1	0	1	0
chr7	6472467	6476164	circ_1443	136	-	1	64	4	67
chr3	12650264	12650834	circ_1444	4	-	0	2	0	2
chr13	20638590	20657916	circ_1445	2	+	0	1	1	0
chr15	75897490	75913397	circ_1446	7	-	0	4	2	1
chr3	169831147	169854453	circ_1447	2	-	0	2	0	0
chr10	82264483	82267130	circ_1448	10	+	0	0	3	7
chr2	241528759	241531567	circ_1449	3	+	0	3	0	0
chr9	91652907	91680495	circ_1450	1	-	1	0	0	0
chr1	150672587	150692014	circ_1451	1	-	0	0	1	0
chr1	36288462	36292436	circ_1452	10	+	0	4	0	6
chr17	64492318	64684554	circ_1453	1	+	0	0	1	0
chr15	90616302	90617522	circ_1454	4	+	1	3	0	0
chr15	90137645	90138842	circ_1455	5	+	0	2	0	3
chr3	135820848	135825164	circ_1456	8	+	0	5	0	3
chr11	123484162	123485543	circ_1457	3	+	0	0	0	3
chr11	12901254	12923660	circ_1458	8	+	0	3	1	4
chr11	108106396	108119829	circ_1459	6	+	0	6	0	0
chr16	46637450	46642301	circ_1460	1	-	0	0	1	0
chr2	136608971	136630413	circ_1461	1	-	1	0	0	0
chr1	240421244	240458183	circ_1462	9	+	0	5	1	3
chr2	61710091	61717911	circ_1463	99	-	2	60	9	28
chr1	78195544	78205102	circ_1464	6	-	1	2	3	0
chr11	117023156	117034608	circ_1465	321	+	11	183	12	115
chr18	21698088	21705514	circ_1466	6	+	0	2	0	4
chr2	58350235	58373609	circ_1467	5	+	0	2	0	3
chr2	152293340	152300223	circ_1468	3	+	0	3	0	0
chr11	77394754	77404656	circ_1469	123	-	2	45	2	74
chr17	44127898	44145033	circ_1470	11	-	0	8	0	3
chr15	42528517	42560230	circ_1471	2	-	1	1	0	0
chr7	131060182	131073731	circ_1472	5	+	0	1	4	0
chr3	44986659	45000952	circ_1473	29	-	0	10	0	19
chr10	127413886	127414407	circ_1474	3	+	0	1	0	2
chr4	79799887	79808438	circ_1475	5	+	0	0	0	5
chr15	66727364	66729230	circ_1476	93	+	0	45	2	46
chr22	44127578	44131873	circ_1477	2	-	0	0	0	2
chr1	70650467	70654956	circ_1478	17	-	0	6	1	10
chr12	118472790	118473129	circ_1479	5	-	0	0	0	5
chr1	47037088	47042326	circ_1480	1	-	1	0	0	0
chr1	8525984	8601377	circ_1481	5	-	1	3	0	1
chr9	86292641	86293514	circ_1482	404	-	5	189	6	204
chr18	48584494	48586286	circ_1483	33	+	0	13	0	20
chr15	60648117	60674640	circ_1484	15	-	1	4	0	10
chr8	141810557	141900868	circ_1485	53	-	2	38	1	12
chr19	50002768	50040462	circ_1486	1	+	0	0	1	0
chr13	41890981	41894960	circ_1487	13	+	0	7	2	4
chr9	127300370	127302466	circ_1488	7	-	0	1	0	6
chr1	204082042	204092932	circ_1489	13	+	1	5	1	6
chr9	140001140	140002114	circ_1490	1	+	0	0	1	0
chr11	3792977	3794969	circ_1491	16	-	0	6	1	9
chr16	2104296	2113054	circ_1492	3	+	0	1	0	2
chr10	105371337	105386959	circ_1493	18	-	0	8	0	10
chr12	50059614	50062337	circ_1494	40	-	0	12	2	26
chr2	61722589	61726048	circ_1495	20	-	2	14	0	4
chr15	86227971	86253876	circ_1496	5	+	0	3	2	0
chr10	69692353	69773943	circ_1497	5	-	1	3	1	0
chr9	5762540	5765798	circ_1498	2	+	0	1	1	0
chr1	150202905	150204264	circ_1499	67	-	0	20	5	42
chr2	27820933	27830906	circ_1500	7	+	0	6	0	1
chr10	5808456	5810347	circ_1501	3	-	0	0	0	3
chr15	22862934	22870003	circ_1502	2	+	0	2	0	0
chr6	25963276	25972327	circ_1503	3	+	0	0	0	3
chr1	39321379	39322754	circ_1504	2	-	0	0	0	2
chr12	99042096	99043462	circ_1505	9	+	1	7	0	1
chr9	127915811	127920661	circ_1506	6	-	0	3	0	3
chr20	43138531	43140009	circ_1507	2	-	0	1	1	0
chr7	6085701	6089676	circ_1508	17	-	1	7	3	6
chr2	239096771	239102972	circ_1509	3	-	0	0	0	3
chr14	67812484	67817407	circ_1510	4	-	0	3	0	1
chr3	136162128	136221621	circ_1511	4	-	1	3	0	0
chr4	144380537	144387378	circ_1512	3	+	1	2	0	0
chr1	151611363	151611595	circ_1513	77	+	1	14	4	58
chr17	40720487	40722201	circ_1514	7	+	1	3	1	2
chr3	125032151	125050082	circ_1515	661	-	7	361	16	277
chr22	41738532	41739580	circ_1516	279	+	4	118	2	155
chr18	45391429	45396935	circ_1517	79	-	1	51	3	24
chr7	2296508	2297438	circ_1518	9	-	0	3	0	6
chr14	23375403	23380612	circ_1519	133	-	2	58	6	67
chr3	125216184	125216827	circ_1520	3	-	0	0	0	3
chr3	132153381	132186157	circ_1521	1	+	1	0	0	0
chr14	36190893	36211771	circ_1522	1	-	0	0	1	0
chr11	4132830	4133292	circ_1523	7	+	0	0	1	6
chr2	36668400	36740908	circ_1524	1	+	1	0	0	0
chr1	109773499	109774408	circ_1525	34	+	1	17	2	14
chr4	159789253	159791621	circ_1526	5	+	0	1	0	4
chr17	5117344	5118588	circ_1527	5	+	0	0	0	5
chr7	129662158	129679387	circ_1528	4	-	0	2	0	2
chr1	181018187	181019422	circ_1529	3	+	0	3	0	0
chr1	38446257	38450451	circ_1530	5	-	1	0	0	4
chr1	151288048	151288985	circ_1531	202	-	7	115	2	78
chr11	68540732	68562379	circ_1532	3	-	1	1	0	1
chr8	30546677	30550572	circ_1533	3	-	0	0	0	3
chr18	21644103	21663045	circ_1534	423	+	17	280	17	109
chr11	62620381	62620507	circ_1535	1	-	0	0	1	0
chr1	51868106	51913807	circ_1536	6	-	0	5	1	0
chr17	49048067	49067233	circ_1537	2	-	0	2	0	0
chr15	41313097	41384380	circ_1538	1	-	1	0	0	0
chr9	101507840	101513378	circ_1539	4	-	0	0	0	4
chr9	128088694	128103543	circ_1540	1	+	1	0	0	0
chr5	72183904	72185784	circ_1541	7	+	0	3	2	2
chr9	37126308	37305711	circ_1542	17	+	0	16	0	1
chr15	94841429	94858866	circ_1543	37	+	0	26	0	11
chr15	51233862	51260574	circ_1544	1	+	0	0	1	0
chr11	117206320	117214993	circ_1545	2	+	1	0	0	1
chr12	104705067	104721449	circ_1546	22	+	0	13	3	6
chr6	105219067	105219949	circ_1547	7	-	0	3	0	4
chr21	44424435	44448984	circ_1548	4	+	0	3	0	1
chr7	27788136	27809453	circ_1549	16	+	0	10	0	6
chr2	191523883	191552043	circ_1550	4	+	0	3	0	1
chr15	43668295	43669265	circ_1551	17	+	0	5	0	12
chr3	49321419	49322017	circ_1552	2	-	0	1	1	0
chr9	36246027	36249394	circ_1553	8	-	0	5	0	3
chr6	108222573	108246136	circ_1554	11	-	2	6	1	2
chr8	74585341	74601048	circ_1555	100	-	0	29	1	70
chr2	61538674	61577828	circ_1556	1	-	1	0	0	0
chr11	9304917	9316934	circ_1557	3	-	0	3	0	0
chr12	112667501	112670889	circ_1558	8	-	0	3	0	5
chr3	41831152	41877463	circ_1559	9	-	0	4	0	5
chr2	175979417	175983097	circ_1560	3	-	0	3	0	0
chr6	15452236	15487773	circ_1561	1	+	1	0	0	0
chr2	101638142	101638983	circ_1562	8	-	0	3	0	5
chr7	148903787	148910906	circ_1563	5	+	0	2	0	3
chr4	99214555	99273752	circ_1564	3	+	0	2	0	1
chr14	20863608	20869740	circ_1565	4	-	0	2	0	2
chr6	144832079	144844324	circ_1566	1	+	1	0	0	0
chr1	35569895	35577731	circ_1567	3	+	0	3	0	0
chr5	170305100	170351554	circ_1568	15	+	2	8	2	3
chr12	50847242	50855130	circ_1569	3	+	0	3	0	0
chr10	1041868	1053068	circ_1570	4	+	1	1	0	2
chr18	12506475	12506640	circ_1571	4	-	0	0	0	4
chr4	905460	907456	circ_1572	256	-	4	85	5	162
chr9	126519981	126554909	circ_1573	42	-	0	9	0	33
chr5	68411063	68423959	circ_1574	2	+	0	2	0	0
chr12	120984207	120984404	circ_1575	7	+	0	2	1	4
chr17	74090494	74097944	circ_1576	7	-	0	4	0	3
chr2	114475329	114483114	circ_1577	1	-	0	0	1	0
chr11	18105081	18111057	circ_1578	4	-	0	1	1	2
chr7	77200394	77230123	circ_1579	7	+	0	6	1	0
chr14	45478115	45481278	circ_1580	6	+	0	4	0	2
chr3	15717404	15731727	circ_1581	2	-	0	2	0	0
chr1	227946695	227947186	circ_1582	3	+	0	0	0	3
chr2	86378419	86393767	circ_1583	3	-	0	3	0	0
chr11	62622763	62622838	circ_1584	25	-	1	0	24	0
chr12	123818599	123834988	circ_1585	4	-	0	3	1	0
chr12	53427589	53432195	circ_1586	5	+	0	5	0	0
chr2	114691855	114697679	circ_1587	2	+	0	2	0	0
chr12	2614007	2622150	circ_1588	41	+	1	12	0	28
chr2	109408130	109421464	circ_1589	2	+	0	1	1	0
chr6	30202134	30282259	circ_1590	1	-	1	0	0	0
chr9	36342321	36353328	circ_1591	2	-	0	1	1	0
chr1	179452262	179462086	circ_1592	2	+	1	1	0	0
chr17	72758150	72759659	circ_1593	3	+	0	2	0	1
chr3	122215283	122215417	circ_1594	5	-	0	1	0	4
chr5	94244955	94259726	circ_1595	20	-	0	10	1	9
chr9	6475390	6477808	circ_1596	6	+	0	0	0	6
chr4	56225512	56230438	circ_1597	8	+	0	5	1	2
chr1	21151592	21167521	circ_1598	3	-	0	2	0	1
chr5	92880500	92899169	circ_1599	68	-	1	39	1	27
chr16	67644726	67650781	circ_1600	12	+	1	8	0	3
chr15	43258350	43262805	circ_1601	2	-	1	1	0	0
chr3	155639975	155643155	circ_1602	13	+	0	0	2	11
chr6	87925620	87928449	circ_1603	642	+	12	324	19	287
chr17	57089688	57119259	circ_1604	3	-	1	2	0	0
chr17	57125043	57128689	circ_1605	3	-	0	0	0	3
chr8	124371460	124373886	circ_1606	27	-	1	13	0	13
chrX	53654360	53661250	circ_1607	2	-	1	1	0	0
chr5	64084777	64100213	circ_1608	3	+	1	1	0	1
chr9	117800539	117827198	circ_1609	10	-	0	6	0	4
chr13	95838954	95863035	circ_1610	2	-	0	2	0	0
chr17	54892229	54902682	circ_1611	11	-	0	8	0	3
chr5	167927595	167943955	circ_1612	7	+	0	6	0	1
chr2	25990451	25994409	circ_1613	8	-	0	4	2	2
chr4	39875908	39878773	circ_1614	23	-	0	12	1	10
chr16	74725174	74726314	circ_1615	2	-	0	0	0	2
chr6	43514307	43526328	circ_1616	2	-	0	0	1	1
chr16	16126965	16162159	circ_1617	7	+	1	5	0	1
chr7	44444038	44467302	circ_1618	5	-	0	1	2	2
chr14	93117926	93119420	circ_1619	2	+	1	1	0	0
chr14	31581621	31583546	circ_1620	16	-	1	8	0	7
chr18	9936106	9945055	circ_1621	3	+	0	2	0	1
chr20	35539620	35540955	circ_1622	3	-	0	1	0	2
chr3	196626536	196630481	circ_1623	24	+	0	11	0	13
chr9	126438998	126641300	circ_1624	6	-	0	2	1	3
chr16	71795414	71798629	circ_1625	4	-	0	4	0	0
chr22	34157357	34252790	circ_1626	8	-	0	2	0	6
chr3	27459976	27465643	circ_1627	2	-	0	2	0	0
chr7	74103457	74105443	circ_1628	15	+	1	5	1	8
chr7	22999874	23017040	circ_1629	4	-	0	1	0	3
chr17	35343915	35378313	circ_1630	8	+	0	3	1	4
chr13	60686143	60707123	circ_1631	3	-	0	0	0	3
chr17	40364001	40369482	circ_1632	4	-	0	4	0	0
chrX	2871183	2876476	circ_1633	32	-	2	11	1	18
chr12	50824277	50848200	circ_1634	3	+	1	2	0	0
chr3	50142981	50145737	circ_1635	5	+	0	4	0	1
chr17	79244717	79246427	circ_1636	12	-	0	3	0	9
chr3	112260649	112269109	circ_1637	3	-	0	0	1	2
chr3	179131199	179144030	circ_1638	39	-	1	21	3	14
chr5	130651668	130651837	circ_1639	3	+	0	0	0	3
chr1	93680299	93712511	circ_1640	1	+	0	0	1	0
chr1	198201682	198266370	circ_1641	22	+	0	12	0	10
chr18	21912905	21921622	circ_1642	8	-	0	5	0	3
chr9	91077410	91077664	circ_1643	4	+	0	3	0	1
chr4	71824590	71835741	circ_1644	4	+	0	1	0	3
chr17	29112936	29119590	circ_1645	10	-	0	0	2	8
chr14	105814829	105821514	circ_1646	21	+	0	3	0	18
chr17	59001767	59118253	circ_1647	1	+	1	0	0	0
chr2	177161587	177193113	circ_1648	1	+	0	0	1	0
chr1	213277795	213290752	circ_1649	13	+	0	4	0	9
chr9	125760875	125777915	circ_1650	4	+	0	3	0	1
chr2	9568893	9580795	circ_1651	3	+	0	1	2	0
chr2	206992520	207006793	circ_1652	25	-	0	17	0	8
chr5	79454658	79473886	circ_1653	6	-	0	3	0	3
chr2	38545676	38546161	circ_1654	10	-	0	4	0	6
chr9	133729450	133750439	circ_1655	2	+	0	0	0	2
chr4	2492063	2502465	circ_1656	168	+	1	58	1	108
chr17	40498586	40500535	circ_1657	2	-	0	0	0	2
chr6	43466712	43471444	circ_1658	7	+	0	4	0	3
chr4	169344758	169354266	circ_1659	1	-	0	0	1	0
chr5	34918468	34923339	circ_1660	29	+	0	19	1	9
chr4	146080654	146092872	circ_1661	8	-	2	6	0	0
chr6	43517225	43523701	circ_1662	19	-	0	10	1	8
chr9	127644788	127683519	circ_1663	1	-	1	0	0	0
chr7	2269618	2270359	circ_1664	22	-	0	5	0	17
chr14	71428942	71445365	circ_1665	6	+	0	4	1	1
chr4	1834470	1843524	circ_1666	3	-	0	1	0	2
chr20	35689505	35693876	circ_1667	9	-	1	6	2	0
chr12	120260623	120263172	circ_1668	9	-	0	2	0	7
chr10	128806995	128824688	circ_1669	14	+	0	10	0	4
chr14	61264804	61346553	circ_1670	1	+	0	0	1	0
chr8	125597327	125603476	circ_1671	8	-	0	3	0	5
chr6	161501912	161510503	circ_1672	2	+	0	2	0	0
chr7	158534213	158557544	circ_1673	3	-	0	3	0	0
chr11	125465775	125467014	circ_1674	6	+	0	4	0	2
chr4	47877143	47892720	circ_1675	5	-	1	2	1	1
chr22	38147778	38155271	circ_1676	9	+	0	8	0	1
chr9	86297865	86301070	circ_1677	81	-	0	47	4	30
chr15	41657599	41669502	circ_1678	2	+	0	2	0	0
chr17	40880842	40882936	circ_1679	9	-	0	4	2	3
chr5	134010304	134018172	circ_1680	9	+	0	3	0	6
chr3	56694758	56695045	circ_1681	2	-	0	2	0	0
chr2	37506888	37518142	circ_1682	5	-	0	3	0	2
chr6	15374347	15487773	circ_1683	8	+	0	4	1	3
chr17	62557617	62579662	circ_1684	3	-	0	3	0	0
chr17	2185940	2196271	circ_1685	10	-	0	7	0	3
chr3	135974697	135980907	circ_1686	6	+	0	3	0	3
chr18	12356692	12363855	circ_1687	2	-	1	1	0	0
chr4	83795763	83802075	circ_1688	4	-	0	2	1	1
chr16	11857333	11857515	circ_1689	8	-	0	2	0	6
chr16	23632682	23635415	circ_1690	3	-	0	0	1	2
chr19	46020920	46021352	circ_1691	39	+	0	11	0	28
chr2	44003920	44021782	circ_1692	4	+	0	3	0	1
chr19	50210774	50212096	circ_1693	45	+	1	15	1	28
chr7	73790216	73791152	circ_1694	5	+	0	3	0	2
chr17	18692665	18707579	circ_1695	29	+	3	19	0	7
chr22	30695432	30700619	circ_1696	4	-	1	1	0	2
chr5	151043647	151049345	circ_1697	187	-	5	97	1	84
chr12	1863423	1863680	circ_1698	26	+	0	12	0	14
chr20	32207322	32216241	circ_1699	22	+	0	9	0	13
chr16	50120125	50136346	circ_1700	7	+	0	4	1	2
chr9	115024714	115030475	circ_1701	2	-	0	0	0	2
chr5	137759763	137760030	circ_1702	4	+	0	0	0	4
chr10	98703869	98711953	circ_1703	121	+	1	56	6	58
chr6	42941740	42942776	circ_1704	206	-	2	42	6	156
chr17	6493098	6503778	circ_1705	23	-	0	15	0	8
chr7	99056769	99057816	circ_1706	1	-	0	0	1	0
chr5	37125345	37164429	circ_1707	1	-	1	0	0	0
chr11	124856637	124875108	circ_1708	4	+	1	1	2	0
chr5	131006155	131014868	circ_1709	2	-	0	0	2	0
chr15	51748262	51757073	circ_1710	2	-	0	0	2	0
chr10	135209216	135233096	circ_1711	3	+	0	0	0	3
chr19	38708099	38708516	circ_1712	2	-	0	0	0	2
chr7	6624646	6624891	circ_1713	35	+	0	5	0	30
chr3	195785154	195787118	circ_1714	8	-	0	1	0	7
chr4	113483526	113541346	circ_1715	3	-	1	0	2	0
chr6	31590466	31593939	circ_1716	1	+	0	0	1	0
chr1	179100445	179100616	circ_1717	37	-	1	6	2	28
chr15	76576097	76580286	circ_1718	15	-	0	9	1	5
chr18	21043930	21046240	circ_1719	2	+	0	1	1	0
chr17	38547757	38548989	circ_1720	19	-	0	10	2	7
chr5	156915272	156917462	circ_1721	7	-	0	3	1	3
chr4	183522076	183575046	circ_1722	7	+	0	4	0	3
chr10	69726439	69793943	circ_1723	7	-	2	2	3	0
chr7	23292925	23293931	circ_1724	3	+	0	0	0	3
chr4	1732613	1739429	circ_1725	5	+	0	2	0	3
chr17	27185391	27186301	circ_1726	3	+	0	2	0	1
chr9	88437794	88445491	circ_1727	5	+	0	2	0	3
chr17	9559719	9570068	circ_1728	4	+	0	2	0	2
chr5	39002636	39021238	circ_1729	52	-	2	14	1	35
chr20	31413730	31427662	circ_1730	3	+	0	0	0	3
chr17	55956971	55963240	circ_1731	10	-	0	9	0	1
chr14	92559595	92563182	circ_1732	29	-	1	18	0	10
chr2	15415607	15618413	circ_1733	1	-	1	0	0	0
chr12	131291526	131297576	circ_1734	5	-	0	5	0	0
chr5	71479569	71482581	circ_1735	11	+	0	2	0	9
chr10	133757471	133761295	circ_1736	1	+	1	0	0	0
chr4	79747190	79786874	circ_1737	2	+	1	1	0	0
chr10	95126148	95132842	circ_1738	12	-	0	5	0	7
chr17	27809214	27825539	circ_1739	14	+	2	5	0	7
chr11	118453893	118455359	circ_1740	24	+	1	13	3	7
chr7	74474399	74479158	circ_1741	2	-	0	0	0	2
chr3	197557640	197559188	circ_1742	2	+	0	0	1	1
chr10	93902785	93904869	circ_1743	39	-	1	9	1	28
chr3	47702783	47719801	circ_1744	28	-	1	20	0	7
chr7	5769062	5781446	circ_1745	3	-	0	2	0	1
chr5	86627164	86629154	circ_1746	8	+	1	4	0	3
chr8	25744270	25766071	circ_1747	7	-	1	1	1	4
chr9	138741982	138742307	circ_1748	56	-	0	18	2	36
chr2	202172241	202173973	circ_1749	5	-	1	2	0	2
chr5	80021271	80057497	circ_1750	9	+	0	5	1	3
chr7	35709824	35712888	circ_1751	25	-	0	3	1	21
chr19	1270926	1274439	circ_1752	10	+	0	4	0	6
chr14	64906843	64911452	circ_1753	1	+	1	0	0	0
chr9	7015852	7165357	circ_1754	2	+	0	0	0	2
chr18	12454344	12479870	circ_1755	3	-	0	1	0	2
chr9	103271286	103279053	circ_1756	5	+	0	1	0	4
chr15	93521463	93522513	circ_1757	8	+	0	1	0	7
chr8	22995700	23006064	circ_1758	2	-	0	2	0	0
chr1	35940405	35944813	circ_1759	17	-	0	7	1	9
chr11	28098553	28113060	circ_1760	3	-	0	1	1	1
chr4	151749331	151753128	circ_1761	4	-	0	3	0	1
chr11	94583278	94592880	circ_1762	5	+	0	3	0	2
chr17	27904153	27904760	circ_1763	2	-	0	0	0	2
chr8	38934746	38940592	circ_1764	3	+	0	0	0	3
chr5	148577781	148590382	circ_1765	3	+	0	1	0	2
chr20	472897	508693	circ_1766	1	-	0	0	1	0
chr10	103783233	103789502	circ_1767	13	-	0	6	0	7
chr8	95503805	95504137	circ_1768	12	-	0	6	0	6
chr7	99216147	99219197	circ_1769	15	+	0	7	0	8
chr9	88573386	88577095	circ_1770	7	+	0	3	0	4
chr7	132570421	132754989	circ_1771	1	-	0	0	1	0
chr1	53322669	53329829	circ_1772	14	+	2	6	1	5
chr11	17153462	17167489	circ_1773	5	-	0	2	0	3
chr6	152599223	152603115	circ_1774	3	-	0	2	0	1
chr10	74952313	74953351	circ_1775	12	+	0	4	0	8
chr6	110086215	110113867	circ_1776	4	+	2	2	0	0
chr5	55251852	55256389	circ_1777	1	-	0	0	1	0
chr2	168869143	168921891	circ_1778	10	-	0	0	0	10
chr18	33058245	33060527	circ_1779	21	-	0	0	0	21
chr16	71724421	71748704	circ_1780	6	-	1	4	0	1
chr19	41847787	41850769	circ_1781	2	-	0	0	0	2
chr12	113614644	113618863	circ_1782	5	-	0	1	0	4
chr18	13113584	13114250	circ_1783	16	+	0	5	1	10
chr9	107564334	107567001	circ_1784	3	-	0	1	0	2
chr21	27347382	27372497	circ_1785	27	-	0	16	1	10
chr1	51204534	51210447	circ_1786	10	-	0	2	0	8
chr6	36492117	36507984	circ_1787	5	-	1	2	0	2
chr4	20512117	20611790	circ_1788	1	+	0	0	1	0
chr10	35314059	35322201	circ_1789	5	-	2	2	0	1
chr2	86682207	86705858	circ_1790	2	+	0	2	0	0
chr16	71795414	71805155	circ_1791	1	-	1	0	0	0
chr1	32495898	32502644	circ_1792	7	+	1	2	4	0
chr10	70209784	70228063	circ_1793	2	-	0	2	0	0
chr19	17626981	17628659	circ_1794	8	+	0	4	0	4
chr12	46230371	46233279	circ_1795	15	+	0	11	0	4
chr8	37672413	37688441	circ_1796	2	+	0	2	0	0
chr7	102240306	102240835	circ_1797	42	-	0	17	0	25
chr3	15122238	15132046	circ_1798	3	-	0	1	0	2
chr8	145234357	145255444	circ_1799	4	+	0	3	0	1
chr11	92895871	92917686	circ_1800	2	-	0	2	0	0
chr3	197592293	197593090	circ_1801	65	+	1	21	1	42
chr19	32843734	32851524	circ_1802	5	+	0	2	3	0
chr12	112130500	112147488	circ_1803	8	+	0	4	1	3
chr8	43013717	43014187	circ_1804	2	+	0	0	0	2
chr12	62877949	62895478	circ_1805	7	+	0	7	0	0
chr17	66429608	66432620	circ_1806	3	-	0	2	0	1
chr17	35506787	35518964	circ_1807	12	-	0	4	0	8
chr14	61503776	61518853	circ_1808	15	+	2	9	3	1
chr12	1291090	1292587	circ_1809	5	+	0	3	0	2
chr19	11596470	11598718	circ_1810	3	-	0	1	0	2
chr22	40513058	40521866	circ_1811	12	+	0	1	0	11
chr1	150418701	150418877	circ_1812	6	+	1	4	0	1
chr3	171944660	172098883	circ_1813	1	+	0	0	1	0
chr11	82878166	82881037	circ_1814	1	+	0	0	1	0
chr3	11850990	11871338	circ_1815	33	-	1	21	2	9
chr8	93003866	93017525	circ_1816	2	-	0	0	0	2
chr11	1000431	1003804	circ_1817	26	+	0	11	0	15
chr16	71697801	71706225	circ_1818	4	-	0	2	1	1
chr1	178777179	178802685	circ_1819	3	+	2	1	0	0
chr19	32899122	32902278	circ_1820	2	+	0	0	1	1
chr12	124102304	124103384	circ_1821	21	+	0	4	0	17
chr4	83279811	83280792	circ_1822	4	-	0	2	1	1
chr8	19190465	19192368	circ_1823	3	+	1	0	0	2
chr2	183817132	183817651	circ_1824	2	-	0	0	0	2
chr1	146724277	146728216	circ_1825	1	+	0	0	1	0
chr22	28269725	28310335	circ_1826	35	-	0	29	2	4
chr11	13347959	13371617	circ_1827	1	+	1	0	0	0
chr16	53532302	53534241	circ_1828	7	-	0	5	0	2
chr4	87593517	87610343	circ_1829	6	+	0	3	0	3
chr1	150686560	150689758	circ_1830	6	-	0	0	0	6
chr7	6736969	6737442	circ_1831	22	-	0	0	0	22
chr22	40696458	40697337	circ_1832	6	+	0	2	0	4
chr18	7774146	7888375	circ_1833	4	+	0	2	0	2
chr9	114145490	114154104	circ_1834	5	-	0	3	0	2
chr12	110628724	110630511	circ_1835	7	+	1	3	0	3
chr1	35854510	35855699	circ_1836	28	+	1	12	0	15
chr15	69548132	69553668	circ_1837	7	+	0	4	2	1
chr1	21083658	21107033	circ_1838	27	-	4	18	2	3
chr2	26505712	26508439	circ_1839	2	+	0	2	0	0
chr17	35687112	35687365	circ_1840	25	-	0	0	1	24
chr15	75815461	75819602	circ_1841	60	-	3	21	3	33
chr2	68371716	68374699	circ_1842	8	-	0	0	0	8
chr9	95094451	95108069	circ_1843	2	+	0	0	0	2
chr5	145144493	145176110	circ_1844	9	-	0	1	0	8
chr10	75529372	75530229	circ_1845	1	+	0	0	1	0
chr12	101472970	101493498	circ_1846	14	+	2	3	1	8
chr15	43769790	43773220	circ_1847	4	-	0	2	1	1
chr1	246021797	246078942	circ_1848	3	-	0	2	0	1
chr12	459786	465703	circ_1849	2	-	1	1	0	0
chr5	33546163	33631018	circ_1850	3	-	0	3	0	0
chr6	16522857	16753578	circ_1851	43	-	1	22	0	20
chr8	131072824	131104389	circ_1852	2	-	0	2	0	0
chr6	13316802	13321327	circ_1853	9	-	0	0	0	9
chr3	132322072	132363740	circ_1854	3	-	0	2	1	0
chr2	227729319	227779067	circ_1855	10	+	0	6	1	3
chr7	5360703	5372680	circ_1856	3	-	0	0	0	3
chr1	68537482	68604133	circ_1857	5	+	0	2	0	3
chr7	107569508	107572822	circ_1858	8	-	0	6	1	1
chr12	125436943	125462036	circ_1859	1	-	0	0	1	0
chr7	98513345	98524989	circ_1860	1	+	1	0	0	0
chr2	69732700	69734710	circ_1861	21	-	0	3	0	18
chr7	80390931	80440017	circ_1862	1	-	0	0	1	0
chr1	62910408	62913182	circ_1863	2	+	1	1	0	0
chr15	56958592	56993436	circ_1864	1	-	0	0	1	0
chr3	62177142	62189624	circ_1865	2	+	0	0	0	2
chr6	158353226	158362006	circ_1866	1	+	1	0	0	0
chr21	38496918	38505066	circ_1867	3	+	0	1	0	2
chr7	140285388	140302342	circ_1868	30	-	0	24	2	4
chr16	84879391	84906728	circ_1869	1	+	0	0	1	0
chr20	3278675	3278822	circ_1870	2	-	0	2	0	0
chr8	17808123	17810695	circ_1871	11	+	0	6	0	5
chr1	98039315	98165103	circ_1872	1	-	0	0	1	0
chr2	197872529	197954756	circ_1873	2	-	0	2	0	0
chr1	175996707	176055026	circ_1874	4	-	0	0	0	4
chr5	137726701	137735701	circ_1875	3	+	0	1	0	2
chr2	20974569	20990158	circ_1876	29	-	1	10	3	15
chr8	42914234	42938323	circ_1877	4	+	1	3	0	0
chr3	196528797	196530035	circ_1878	24	+	0	6	3	15
chr3	185404844	185407415	circ_1879	30	-	0	13	0	17
chr2	236706402	236715975	circ_1880	74	+	3	33	0	38
chr12	133423628	133439011	circ_1881	2	-	0	0	0	2
chr11	14480077	14498561	circ_1882	2	-	1	1	0	0
chr2	203806582	203820481	circ_1883	4	+	0	4	0	0
chr2	70259264	70278437	circ_1884	2	-	0	0	2	0
chr2	25458575	25459874	circ_1885	26	-	0	3	1	22
chr1	200550328	200567549	circ_1886	4	-	0	1	3	0
chr1	77984248	78001723	circ_1887	7	+	0	6	0	1
chr4	79747190	79782622	circ_1888	3	+	0	0	3	0
chr15	64008500	64008672	circ_1889	3	-	0	0	0	3
chr10	13712405	13717044	circ_1890	2	-	0	0	0	2
chr20	45891031	45905539	circ_1891	61	-	4	30	7	20
chr7	5256193	5256818	circ_1892	32	+	0	6	1	25
chr15	60656627	60674640	circ_1893	14	-	0	1	0	13
chr11	77690041	77692622	circ_1894	8	-	0	0	0	8
chr18	46783379	46784863	circ_1895	3	-	0	0	0	3
chr22	38313713	38315185	circ_1896	22	+	0	2	1	19
chr7	158566031	158591763	circ_1897	11	-	3	5	1	2
chr4	57340219	57340557	circ_1898	14	+	0	0	0	14
chr11	120318582	120338017	circ_1899	3	+	0	1	2	0
chr12	117178149	117178899	circ_1900	10	+	0	4	0	6
chr16	84872027	84872341	circ_1901	44	+	1	18	0	25
chr4	129857809	129960251	circ_1902	1	-	0	0	1	0
chr22	40669428	40697337	circ_1903	5	+	0	4	0	1
chr9	6420911	6460791	circ_1904	9	+	0	6	0	3
chr5	14678789	14681716	circ_1905	9	+	0	3	0	6
chr12	96396737	96400187	circ_1906	2	-	0	0	0	2
chr1	36823839	36824423	circ_1907	36	-	0	4	0	32
chr1	56977647	57002784	circ_1908	73	-	0	49	1	23
chr15	50592985	50596330	circ_1909	27	-	0	14	2	11
chr3	45441736	45500378	circ_1910	2	+	0	2	0	0
chr4	78678015	78697546	circ_1911	8	-	0	2	1	5
chr1	198201682	198262169	circ_1912	4	+	0	2	1	1
chr5	140056238	140062804	circ_1913	10	-	0	5	0	5
chr17	41247862	41276132	circ_1914	8	-	0	5	1	2
chr16	67070541	67116242	circ_1915	43	+	0	21	3	19
chr21	34793786	34799339	circ_1916	6	+	0	3	0	3
chrX	37245851	37285253	circ_1917	51	+	1	21	1	28
chr7	129668741	129679387	circ_1918	6	-	0	1	0	5
chr14	91662718	91671169	circ_1919	2	+	0	2	0	0
chr22	41513190	41513825	circ_1920	20	+	1	15	1	3
chr11	57556508	57559145	circ_1921	3	+	0	1	0	2
chr8	145000951	145002160	circ_1922	3	-	0	2	0	1
chr2	238242092	238245175	circ_1923	16	-	0	9	1	6
chr14	21546335	21554025	circ_1924	5	+	0	2	0	3
chr5	5187837	5262896	circ_1925	1	+	0	0	1	0
chr5	54662552	54675023	circ_1926	4	+	0	2	0	2
chr9	131565528	131566398	circ_1927	14	+	1	8	0	5
chr1	231885671	231954263	circ_1928	3	+	1	2	0	0
chr17	45668082	45679113	circ_1929	14	+	0	6	1	7
chr1	1724683	1749314	circ_1930	11	-	0	4	0	7
chr1	27440316	27440777	circ_1931	24	-	2	8	0	14
chr8	37623043	37632999	circ_1932	2	+	0	0	0	2
chr3	47703823	47712207	circ_1933	6	-	0	3	0	3
chr16	68961470	68961986	circ_1934	5	+	0	2	0	3
chr7	22999874	23023664	circ_1935	20	-	2	9	0	9
chr12	51634126	51634900	circ_1936	7	+	0	5	0	2
chr12	120612964	120614020	circ_1937	18	-	0	4	1	13
chr18	77470345	77475528	circ_1938	2	+	0	0	0	2
chr3	148875136	148878066	circ_1939	1	+	0	0	1	0
chr1	22030754	22048257	circ_1940	1	-	1	0	0	0
chr14	102457863	102463611	circ_1941	7	+	1	2	0	4
chr4	85781564	85818163	circ_1942	4	-	0	4	0	0
chr1	109525230	109533951	circ_1943	5	-	0	2	0	3
chr22	51215097	51221473	circ_1944	2	-	0	0	0	2
chr17	2598150	2603768	circ_1945	1	-	0	0	1	0
chr18	67794737	67795782	circ_1946	3	-	1	2	0	0
chr1	229625701	229634053	circ_1947	3	-	0	3	0	0
chr3	13649561	13661331	circ_1948	15	+	0	3	0	12
chr6	17541203	17551835	circ_1949	5	+	0	3	0	2
chr17	78335533	78341943	circ_1950	3	+	0	1	0	2
chr11	70265851	70266616	circ_1951	5	+	0	1	0	4
chr1	52285471	52289458	circ_1952	2	-	0	2	0	0
chr17	76388556	76392466	circ_1953	3	+	0	0	0	3
chr18	2666155	2674144	circ_1954	21	+	1	16	2	2
chr2	54155253	54161864	circ_1955	2	-	0	0	0	2
chr12	123419818	123425542	circ_1956	6	-	0	4	0	2
chr4	129019340	129099797	circ_1957	1	+	0	0	1	0
chr5	64537930	64558789	circ_1958	2	-	0	0	0	2
chr4	77051808	77053872	circ_1959	15	-	0	6	1	8
chr16	4731550	4733933	circ_1960	16	+	1	7	1	7
chr2	230666967	230668943	circ_1961	24	-	0	9	2	13
chr4	110434902	110441640	circ_1962	5	+	1	4	0	0
chr14	68156928	68159769	circ_1963	11	-	2	3	1	5
chr2	214174782	214228869	circ_1964	48	+	5	21	7	15
chr5	10381911	10391843	circ_1965	4	+	0	1	1	2
chr6	158850767	158882761	circ_1966	8	+	0	6	0	2
chr22	45723722	45726612	circ_1967	7	+	0	2	0	5
chr1	175996707	176015460	circ_1968	32	-	0	8	1	23
chr3	38232221	38240354	circ_1969	6	+	0	0	1	5
chr15	65766546	65804902	circ_1970	1	-	1	0	0	0
chr22	32108068	32134897	circ_1971	6	-	4	0	2	0
chr6	22020567	22020771	circ_1972	8	+	0	7	0	1
chr8	67747997	67763155	circ_1973	1	+	1	0	0	0
chr5	5182156	5222997	circ_1974	203	+	15	141	23	24
chr11	61094250	61097546	circ_1975	64	-	1	26	2	35
chr3	74535606	74570343	circ_1976	7	-	0	2	0	5
chr17	45479497	45492285	circ_1977	16	+	0	14	0	2
chr12	72771774	72893415	circ_1978	1	+	1	0	0	0
chr19	16952578	16965072	circ_1979	13	+	0	4	0	9
chr1	94360169	94363454	circ_1980	65	-	0	24	4	37
chr17	11984672	12016677	circ_1981	28	+	2	13	5	8
chr10	131964770	131967754	circ_1982	4	+	0	0	0	4
chr9	79959924	79972754	circ_1983	1	+	0	0	1	0
chr1	151204723	151205179	circ_1984	5	+	0	3	0	2
chr21	46888155	46931140	circ_1985	1	+	0	0	1	0
chr19	3638881	3641807	circ_1986	3	-	0	0	0	3
chr14	92347635	92361416	circ_1987	9	-	1	5	0	3
chr11	77666987	77692622	circ_1988	42	-	0	20	0	22
chr9	100862212	100862446	circ_1989	11	-	0	0	0	11
chr2	201997751	202014558	circ_1990	12	+	1	4	0	7
chr11	33163212	33163532	circ_1991	8	-	0	3	0	5
chr3	194134487	194147981	circ_1992	3	-	0	3	0	0
chr14	72169097	72176381	circ_1993	7	+	1	1	0	5
chr1	149936146	149937803	circ_1994	22	-	1	8	1	12
chr11	73936249	73950301	circ_1995	8	+	0	7	0	1
chr9	88307603	88327481	circ_1996	10	-	0	5	1	4
chr7	23547038	23552701	circ_1997	5	-	0	2	0	3
chr7	56082715	56099747	circ_1998	1	-	1	0	0	0
chr1	35846859	35847359	circ_1999	9	+	2	5	1	1
[truncated: 28,260 more rows]
