# Supplementary material for: Improved circRNA Identification by Combining Prediction Algorithms
Source: Front Cell Dev Biol. 2018 Mar 5;6:20. doi: 10.3389/fcell.2018.00020 (PMC5844931; doi:10.3389/fcell.2018.00020)
Supplement: Supplementary file 2 [file Presentation2.ZIP › Pre-processed/mapsplice.bed]

#chrom	start	end	name	score	strand	SRR444655/circular_RNAs.txt_circReads	SRR444974/circular_RNAs.txt_circReads	SRR444975/circular_RNAs.txt_circReads	SRR445016/circular_RNAs.txt_circReads
chr14	68290259	68301913	circ_1	30	+	0	6	0	24
chr15	65756099	65766626	circ_2	7	-	0	4	0	3
chr4	57344545	57349436	circ_3	7	+	0	7	0	0
chr1	89206671	89226059	circ_4	5	+	0	5	0	0
chr22	38539112	38541660	circ_5	4	-	0	0	0	4
chr11	103270391	103306760	circ_6	4	+	0	4	0	0
chr6	116979966	116982009	circ_7	8	-	0	0	0	8
chr7	128040149	128041170	circ_8	12	-	0	4	0	8
chr1	42744019	42789498	circ_9	3	-	0	3	0	0
chr12	69090599	69096564	circ_10	4	+	0	0	0	4
chr4	183812556	183815758	circ_11	28	-	0	4	0	24
chr1	108697605	108728576	circ_12	13	-	4	9	0	0
chr3	52445045	52448603	circ_13	4	+	0	0	0	4
chr15	89811630	89820122	circ_14	3	+	0	3	0	0
chr3	186961272	186968117	circ_15	12	-	0	5	0	7
chr2	106739426	106746234	circ_16	15	-	0	3	0	12
chr7	26724355	26729981	circ_17	3	-	0	0	0	3
chr6	15651544	15660752	circ_18	4	-	0	0	0	4
chr12	120138550	120142260	circ_19	4	-	0	0	0	4
chr1	10331560	10336457	circ_20	13	+	0	4	0	9
chr3	47777524	47814426	circ_21	13	-	0	8	0	5
chr11	14482732	14498561	circ_22	3	-	0	3	0	0
chr13	42352121	42407667	circ_23	8	-	0	8	0	0
chr6	57058640	57075243	circ_24	135	-	11	105	8	11
chr7	140158807	140171811	circ_25	3	-	0	3	0	0
chr1	28165210	28169841	circ_26	4	+	0	0	0	4
chr13	23927924	23945304	circ_27	265	-	10	225	10	20
chr4	99273627	99325753	circ_28	4	+	0	4	0	0
chr16	89371614	89374137	circ_29	9	-	0	4	0	5
chr9	20448121	20456784	circ_30	58	-	0	16	5	37
chr1	58971732	59000003	circ_31	12	-	0	9	0	3
chr10	103716354	103717489	circ_32	28	-	0	10	0	18
chr1	93592789	93595005	circ_33	9	+	0	0	0	9
chr8	103339970	103357773	circ_34	7	-	0	4	0	3
chr2	26321531	26332775	circ_35	19	+	0	9	0	10
chr17	57814814	57851246	circ_36	26	+	0	21	0	5
chr15	39882006	39882224	circ_37	4	+	0	0	0	4
chr20	30366616	30370193	circ_38	5	+	0	0	0	5
chr15	41361768	41372102	circ_39	10	-	0	10	0	0
chr11	20075626	20089944	circ_40	9	+	0	4	0	5
chr3	33093250	33110462	circ_41	6	-	0	0	0	6
chr10	95069777	95072967	circ_42	4	-	0	4	0	0
chr2	48725632	48725874	circ_43	5	+	0	0	0	5
chr22	35817454	35819183	circ_44	4	-	0	4	0	0
chr8	48798505	48800266	circ_45	3	-	0	0	0	3
chr15	43748090	43762264	circ_46	4	-	0	4	0	0
chr10	15838099	15889942	circ_47	15	-	0	9	0	6
chr3	44822377	44841929	circ_48	7	+	0	0	0	7
chr14	69369194	69376113	circ_49	3	-	0	0	0	3
chr6	151277131	151286173	circ_50	37	+	0	17	0	20
chr10	22171211	22209892	circ_51	6	-	0	6	0	0
chr1	155891166	155899631	circ_52	3	-	0	3	0	0
chr10	12139683	12162266	circ_53	6	+	0	6	0	0
chr10	103699620	103717489	circ_54	86	-	0	34	11	41
chr15	83819967	83832827	circ_55	66	-	3	50	5	8
chr9	35228012	35259047	circ_56	4	+	0	4	0	0
chr16	8895656	8898700	circ_57	6	+	0	6	0	0
chr9	37495166	37498221	circ_58	23	+	0	0	0	23
chr11	102056749	102080295	circ_59	37	+	0	17	0	20
chr16	69729039	69729282	circ_60	344	+	4	125	16	199
chr19	33135231	33137521	circ_61	8	-	0	0	0	8
chr11	32948703	32956981	circ_62	26	+	10	0	16	0
chr10	116331056	116361720	circ_63	6	-	0	6	0	0
chr15	55669147	55670574	circ_64	5	-	0	5	0	0
chr3	9785908	9786192	circ_65	10	+	0	0	0	10
chr20	35826800	35838568	circ_66	6	+	0	6	0	0
chr5	132400672	132412590	circ_67	29	+	0	24	0	5
chr1	10177517	10190871	circ_68	8	+	0	8	0	0
chr12	102173930	102190540	circ_69	4	-	0	4	0	0
chr2	17912345	17927218	circ_70	17	-	0	14	0	3
chr3	57893611	57899002	circ_71	4	+	0	4	0	0
chr2	36586047	36669878	circ_72	300	+	10	151	19	120
chr18	21946856	21957499	circ_73	6	-	0	6	0	0
chr4	7000812	7006651	circ_74	13	+	0	9	0	4
chr14	20863609	20864889	circ_75	14	-	0	7	0	7
chr12	51467606	51467865	circ_76	106	-	3	22	0	81
chr16	3554720	3558468	circ_77	3	+	0	0	0	3
chr15	59494525	59502799	circ_78	3	-	0	0	0	3
chr3	100034943	100038048	circ_79	11	+	0	11	0	0
chr11	89947186	89951352	circ_80	3	-	0	0	0	3
chr10	95443813	95447206	circ_81	13	-	0	13	0	0
chr12	109996901	110002981	circ_82	5	-	0	5	0	0
chr18	20945598	20953727	circ_83	5	-	0	0	0	5
chr10	31749966	31784767	circ_84	5	+	0	5	0	0
chr1	155885664	155887463	circ_85	3	-	0	0	0	3
chr12	104705068	104709674	circ_86	12	+	0	4	0	8
chr11	131988922	132016408	circ_87	4	+	0	4	0	0
chr2	208589524	208591600	circ_88	11	+	0	4	0	7
chr19	30471066	30477324	circ_89	16	+	0	12	0	4
chr21	44270151	44279832	circ_90	4	-	0	0	0	4
chr3	149260122	149290787	circ_91	9	-	0	0	0	9
chr4	83891480	83900159	circ_92	72	-	0	41	0	31
chr2	24787164	24807429	circ_93	17	+	0	0	0	17
chr14	71880665	72043304	circ_94	7	+	0	4	0	3
chr8	141549419	141551457	circ_95	33	-	0	16	0	17
chr11	35333745	35339063	circ_96	4	-	0	4	0	0
chr14	50666409	50671127	circ_97	14	-	0	5	0	9
chr12	111923075	111924628	circ_98	53	-	0	16	0	37
chr14	64905814	64908171	circ_99	41	+	0	20	0	21
chr13	21955573	21995303	circ_100	3	-	0	3	0	0
chr7	73649862	73661093	circ_101	10	-	0	0	0	10
chr1	173725062	173726298	circ_102	6	+	0	0	0	6
chr6	42224466	42225939	circ_103	3	-	0	0	0	3
chr13	99152315	99171727	circ_104	3	-	0	3	0	0
chr13	99536067	99537346	circ_105	9	-	0	0	0	9
chr18	21095820	21096387	circ_106	10	+	0	5	0	5
chr10	75204483	75214247	circ_107	3	-	0	3	0	0
chr20	32957200	32996598	circ_108	10	+	0	4	0	6
chr10	104352339	104357050	circ_109	5	+	0	0	0	5
chr3	120469370	120469847	circ_110	45	+	0	33	4	8
chr5	172507588	172539382	circ_111	3	+	0	3	0	0
chr13	22088492	22122056	circ_112	15	-	0	6	0	9
chr2	33572434	33614373	circ_113	3	+	0	3	0	0
chr3	9870644	9871079	circ_114	5	+	0	0	0	5
chr16	53859776	53860403	circ_115	7	+	0	7	0	0
chr9	140076334	140077576	circ_116	3	-	0	3	0	0
chr17	19554860	19561175	circ_117	7	+	0	7	0	0
chr17	80540617	80545148	circ_118	7	+	0	3	0	4
chr12	45814854	45816845	circ_119	13	+	0	6	0	7
chr17	40174417	40174658	circ_120	66	+	0	23	0	43
chr7	105103068	105108910	circ_121	29	-	0	19	0	10
chr14	58785260	58796887	circ_122	65	+	3	37	6	19
chr15	29212400	29213952	circ_123	4	+	0	0	0	4
chr18	57133971	57139001	circ_124	23	-	0	10	0	13
chr10	88849319	88852411	circ_125	6	-	0	6	0	0
chr2	55870293	55871855	circ_126	35	-	0	15	0	20
chr3	15137480	15138217	circ_127	5	-	0	5	0	0
chr1	109538202	109554340	circ_128	3	-	0	3	0	0
chr12	50860742	50867950	circ_129	4	+	0	0	0	4
chr10	80961341	80976031	circ_130	50	+	0	14	0	36
chr12	32866143	32875567	circ_131	13	+	0	8	0	5
chr3	172499953	172504364	circ_132	23	+	0	18	0	5
chr18	54426096	54448887	circ_133	217	+	4	76	7	130
chr16	30744601	30745329	circ_134	31	+	0	14	0	17
chr5	149900430	149901329	circ_135	73	+	0	28	0	45
chr17	42929777	42932372	circ_136	9	-	0	4	0	5
chr3	196626537	196630481	circ_137	33	+	0	18	0	15
chr15	62966026	62978995	circ_138	9	+	0	3	0	6
chr5	9108252	9238002	circ_139	3	-	0	3	0	0
chr7	105099615	105105861	circ_140	35	-	0	13	0	22
chr17	42225226	42226395	circ_141	8	+	0	5	0	3
chr11	32610140	32611187	circ_142	42	+	0	21	0	21
chr8	95879368	95888717	circ_143	4	+	0	4	0	0
chr15	86278223	86279365	circ_144	3	+	0	0	0	3
chr19	34922766	34929671	circ_145	86	+	0	55	0	31
chr8	126159323	126207514	circ_146	8	+	0	8	0	0
chrY	2819679	2822038	circ_147	24	+	0	9	0	15
chr3	149563798	149613347	circ_148	23	+	0	15	0	8
chr11	17895054	17899791	circ_149	3	-	0	0	0	3
chr15	57554292	57555472	circ_150	3	+	0	0	0	3
chr16	58633140	58633415	circ_151	4	-	0	4	0	0
chr7	43490427	43532779	circ_152	5	+	0	5	0	0
chr1	233334685	233363117	circ_153	19	-	0	9	0	10
chr20	44477089	44477314	circ_154	19	-	0	7	0	12
chr2	75348055	75350093	circ_155	3	+	0	3	0	0
chr16	57100446	57108595	circ_156	6	+	0	3	0	3
chr12	49722710	49723237	circ_157	16	+	0	5	0	11
chr17	4192525	4200109	circ_158	12	-	0	5	0	7
chr11	32611093	32617593	circ_159	49	+	5	26	5	13
chr15	43102812	43122276	circ_160	19	-	3	10	0	6
chr2	159992705	160007067	circ_161	218	+	5	104	6	103
chr1	70758071	70771973	circ_162	39	-	0	23	6	10
chr2	232081351	232104754	circ_163	39	+	0	21	0	18
chr9	140458886	140459606	circ_164	40	-	0	13	0	27
chr20	33603811	33609159	circ_165	13	-	0	7	0	6
chr8	33361266	33367450	circ_166	3	-	0	0	0	3
chr10	13633768	13634688	circ_167	3	+	0	0	0	3
chr2	242373573	242374445	circ_168	7	+	0	0	0	7
chr1	100515465	100535241	circ_169	69	+	0	42	3	24
chr20	31967267	31984890	circ_170	15	-	0	10	0	5
chr3	133901846	133914026	circ_171	20	-	0	14	0	6
chr17	62574610	62602758	circ_172	32	-	0	14	0	18
chr2	113260489	113260758	circ_173	7	+	0	4	0	3
chr9	101507841	101533328	circ_174	6	-	0	6	0	0
chr8	99761504	99787047	circ_175	10	-	0	6	0	4
chr6	160205698	160206528	circ_176	12	-	0	3	0	9
chr1	176104146	176118210	circ_177	6	-	0	0	0	6
chr10	1118056	1142186	circ_178	4	+	0	4	0	0
chr16	53844052	53860403	circ_179	3	+	0	0	0	3
chr17	73913813	73914350	circ_180	4	-	0	4	0	0
chr1	1735858	1737977	circ_181	412	-	0	129	7	276
chr1	145596904	145598616	circ_182	3	-	0	3	0	0
chr20	60900372	60906185	circ_183	3	-	0	3	0	0
chr12	3042584	3047451	circ_184	5	+	0	5	0	0
chr5	139819704	139828890	circ_185	164	+	0	105	5	54
chr2	214174783	214182080	circ_186	11	+	0	0	0	11
chr2	102033996	102038934	circ_187	500	-	6	187	19	288
chr16	18830824	18839490	circ_188	19	-	0	5	0	14
chr11	19840721	19864469	circ_189	3	+	0	0	0	3
chr16	69189774	69202901	circ_190	15	+	0	8	0	7
chr8	107617010	107617704	circ_191	40	+	0	12	0	28
chr12	125441237	125441681	circ_192	4	-	0	0	0	4
chr9	112957155	112960854	circ_193	28	+	0	10	0	18
chr7	99948875	99952863	circ_194	4	+	0	0	0	4
chr3	65346874	65350621	circ_195	3	-	0	3	0	0
chr9	116982071	116994146	circ_196	4	+	0	4	0	0
chr22	41660668	41670731	circ_197	34	-	0	12	0	22
chr8	131226802	131302384	circ_198	9	-	0	9	0	0
chr6	74189455	74192343	circ_199	9	+	0	0	0	9
chr3	183695305	183696439	circ_200	13	-	0	3	0	10
chr7	99026855	99027210	circ_201	3	-	0	3	0	0
chr2	170780439	170789518	circ_202	3	+	0	3	0	0
chr10	101728872	101731891	circ_203	52	-	0	18	0	34
chr10	5944983	5951257	circ_204	7	+	0	3	0	4
chr16	89371614	89383483	circ_205	100	-	0	48	4	48
chr6	43514308	43523701	circ_206	4	-	0	0	0	4
chr1	54048326	54065951	circ_207	3	-	0	0	0	3
chr12	27143383	27152609	circ_208	36	-	4	12	0	20
chr6	43527915	43528744	circ_209	5	-	0	0	0	5
chr16	68900982	68914533	circ_210	32	+	0	15	0	17
chr5	64466444	64522046	circ_211	4	-	0	4	0	0
chr2	37463239	37465010	circ_212	10	+	0	5	0	5
chr5	64483843	64492978	circ_213	30	-	0	6	0	24
chr3	137928659	137942575	circ_214	24	+	0	19	0	5
chr4	160159961	160164943	circ_215	10	+	0	6	0	4
chr3	9792629	9800970	circ_216	6	+	0	6	0	0
chr19	9677012	9678851	circ_217	5	-	0	5	0	0
chr9	95402992	95414921	circ_218	3	-	0	3	0	0
chr2	33482510	33488459	circ_219	7	+	0	4	3	0
chr10	16737022	16776063	circ_220	3	-	0	3	0	0
chr15	41988273	41989221	circ_221	4	+	0	4	0	0
chr10	120931894	120934104	circ_222	6	-	0	0	0	6
chr1	28374894	28384605	circ_223	3	-	0	3	0	0
chr20	3845436	3846308	circ_224	13	+	0	8	0	5
chr7	29976172	30008684	circ_225	14	-	0	6	0	8
chr13	25887021	25895231	circ_226	4	+	0	4	0	0
chr7	44245984	44247091	circ_227	3	+	0	0	0	3
chr8	132952746	132982890	circ_228	38	+	0	22	0	16
chr2	37283583	37284623	circ_229	14	-	0	6	0	8
chr14	103425968	103430987	circ_230	16	-	0	6	0	10
chr11	93463036	93463314	circ_231	6	+	0	0	0	6
chr20	20003100	20007563	circ_232	4	+	0	0	0	4
chr3	47742768	47770584	circ_233	3	-	0	3	0	0
chr9	33960824	34017187	circ_234	5	-	0	0	5	0
chr18	74587448	74593468	circ_235	10	+	0	6	0	4
chr5	14286980	14316852	circ_236	31	+	0	19	0	12
chr2	122514816	122520660	circ_237	44	+	3	18	0	23
chr5	94114815	94259726	circ_238	10	-	0	7	3	0
chr20	2842451	2843580	circ_239	6	+	0	3	0	3
chr22	18171752	18178976	circ_240	4	+	0	0	0	4
chr20	3781618	3782035	circ_241	11	+	0	6	0	5
chr11	95546096	95552068	circ_242	22	+	0	13	0	9
chr10	31661947	31750166	circ_243	244	+	10	151	7	76
chr17	37579580	37588269	circ_244	4	-	0	0	0	4
chr1	29609188	29611381	circ_245	26	+	0	13	0	13
chr22	23437434	23438605	circ_246	65	+	0	39	0	26
chr14	39746138	39764233	circ_247	8	+	0	8	0	0
chr19	799413	806556	circ_248	3	+	0	3	0	0
chr5	138286860	138287573	circ_249	6	-	0	6	0	0
chr8	37704372	37704693	circ_250	9	-	0	0	0	9
chr1	23356962	23366927	circ_251	6	+	0	6	0	0
chr12	90013776	90029028	circ_252	8	-	5	0	3	0
chr4	83799883	83802075	circ_253	60	-	0	29	0	31
chr1	145594039	145595220	circ_254	94	-	0	35	0	59
chr21	37610899	37612253	circ_255	4	+	0	0	0	4
chr6	30548183	30550284	circ_256	9	+	0	0	0	9
chr1	41651793	41660071	circ_257	20	-	0	10	0	10
chr9	114332371	114351662	circ_258	5	-	0	5	0	0
chr10	51579128	51581378	circ_259	73	+	3	36	0	34
chr5	102601609	102612098	circ_260	10	+	0	5	0	5
chr1	24857708	24859744	circ_261	21	+	0	6	0	15
chr3	49884958	49885633	circ_262	32	-	0	9	0	23
chr3	185316200	185327138	circ_263	3	+	0	0	0	3
chr12	1038930	1039310	circ_264	13	-	0	4	0	9
chr14	74364774	74370813	circ_265	11	+	0	0	0	11
chr1	211564958	211565318	circ_266	4	+	0	0	0	4
chr2	54101476	54112912	circ_267	13	-	0	6	0	7
chr15	50905904	50920446	circ_268	4	-	0	4	0	0
chr11	68359044	68367962	circ_269	23	+	0	10	0	13
chr12	132631826	132633440	circ_270	9	+	0	3	0	6
chrY	21094629	21095361	circ_271	24	-	0	3	0	21
chr7	132973676	133314894	circ_272	3	+	0	0	0	3
chr1	78381740	78383958	circ_273	13	+	5	0	8	0
chr20	47869257	47870348	circ_274	4	-	0	0	0	4
chr18	9195549	9221997	circ_275	32	+	3	14	9	6
chr2	29375551	29390406	circ_276	18	+	0	12	0	6
chr3	43591212	43607219	circ_277	110	-	5	64	4	37
chr3	138382748	138413749	circ_278	3	-	0	0	0	3
chr1	21137231	21139732	circ_279	13	-	0	3	0	10
chr15	65471272	65472560	circ_280	5	-	0	0	0	5
chr18	8714137	8720494	circ_281	13	+	0	13	0	0
chr21	30693542	30702014	circ_282	180	+	21	101	45	13
chr3	15736246	15737752	circ_283	4	-	0	0	0	4
chr4	88986526	88989213	circ_284	4	+	0	4	0	0
chr3	49736909	49738142	circ_285	21	+	0	10	4	7
chr1	156168784	156170263	circ_286	3	+	0	3	0	0
chr8	62550506	62566219	circ_287	8	-	0	8	0	0
chr2	32858943	32865477	circ_288	30	+	0	13	0	17
chr8	98703180	98718978	circ_289	3	+	0	3	0	0
chr7	32528861	32530378	circ_290	14	-	0	10	0	4
chr12	120651645	120652020	circ_291	36	-	0	0	0	36
chr7	44714010	44714867	circ_292	134	+	0	35	0	99
chr14	75352289	75361112	circ_293	4	+	0	4	0	0
chr4	71816417	71841003	circ_294	12	+	0	7	0	5
chr2	101638234	101638746	circ_295	8	-	0	8	0	0
chr16	81385188	81411307	circ_296	28	+	0	13	0	15
chr1	53699214	53701307	circ_297	5	-	0	5	0	0
chr19	4702191	4702614	circ_298	7	-	0	7	0	0
chr21	37429407	37431222	circ_299	3	-	0	0	0	3
chr2	207988498	207989128	circ_300	10	-	0	4	0	6
chr3	122180071	122215417	circ_301	5	-	0	0	0	5
chr12	101790177	101799759	circ_302	42	-	3	27	0	12
chr19	4688769	4690969	circ_303	8	-	0	8	0	0
chr5	175716657	175751760	circ_304	4	+	0	4	0	0
chr16	84879392	84884289	circ_305	4	+	0	0	0	4
chr2	53921021	53978078	circ_306	13	-	0	13	0	0
chr11	85711686	85714494	circ_307	5	-	0	0	0	5
chrX	23748644	23754133	circ_308	8	-	0	0	0	8
chr20	31376660	31380576	circ_309	152	+	0	45	4	103
chr20	45891032	45919018	circ_310	5	-	0	5	0	0
chr14	80993213	80997230	circ_311	14	-	0	0	0	14
chr11	581492	592674	circ_312	4	+	0	4	0	0
chr10	35805451	35842113	circ_313	13	+	0	4	0	9
chr17	56078850	56082402	circ_314	4	-	0	4	0	0
chr12	112087743	112098479	circ_315	5	-	0	5	0	0
chr2	69573036	69583689	circ_316	24	-	0	10	0	14
chr10	882343	890995	circ_317	24	-	0	13	0	11
chr4	3088670	3109150	circ_318	11	+	0	6	0	5
chr12	50392924	50400419	circ_319	6	-	0	3	0	3
chr14	61482622	61512885	circ_320	4	+	0	4	0	0
chr3	10251273	10255232	circ_321	7	+	0	3	0	4
chrY	15466883	15481229	circ_322	13	-	0	13	0	0
chr10	89503130	89503398	circ_323	4	+	0	0	0	4
chr1	171537386	171544267	circ_324	76	+	0	40	0	36
chr1	42730786	42744343	circ_325	73	-	0	31	11	31
chr7	127344893	127361454	circ_326	70	+	0	34	0	36
chr11	9441958	9442245	circ_327	12	+	0	0	0	12
chr14	71443659	71455416	circ_328	3	+	0	3	0	0
chr3	43602712	43607219	circ_329	7	-	0	0	0	7
chr15	63824846	63829355	circ_330	26	+	0	13	0	13
chr9	127733649	127762269	circ_331	13	-	0	9	0	4
chr13	45976410	45980112	circ_332	5	-	0	5	0	0
chr1	20097801	20113610	circ_333	12	-	0	6	0	6
chr17	43314648	43316432	circ_334	54	+	0	14	0	40
chr17	37863243	37866734	circ_335	7	+	0	7	0	0
chr16	68321649	68325564	circ_336	12	+	0	6	0	6
chr10	128768966	128785881	circ_337	10	+	0	7	0	3
chrX	77126305	77135110	circ_338	8	-	0	5	0	3
chr6	157405796	157431695	circ_339	130	+	0	70	3	57
chr8	143381847	143413192	circ_340	3	-	0	3	0	0
chr4	114582869	114600652	circ_341	16	-	0	16	0	0
chr15	66034053	66048810	circ_342	3	-	0	3	0	0
chr2	20507739	20531698	circ_343	3	-	0	3	0	0
chr6	57072426	57075243	circ_344	13	-	0	6	0	7
chr10	135111456	135116484	circ_345	4	-	0	4	0	0
chr15	73052748	73064186	circ_346	4	-	0	0	0	4
chr15	76576098	76585041	circ_347	84	-	0	51	4	29
chr1	180366651	180399397	circ_348	12	-	0	12	0	0
chr2	197986056	197987516	circ_349	3	-	0	0	0	3
chr11	70279385	70279724	circ_350	3	+	0	3	0	0
chr5	175906189	175913490	circ_351	3	-	0	0	0	3
chr10	1149542	1151207	circ_352	37	+	0	17	0	20
chr3	195780289	195803993	circ_353	4	-	0	4	0	0
chr16	23113640	23120102	circ_354	6	-	0	6	0	0
chr19	38262204	38264391	circ_355	5	-	0	0	0	5
chr5	137320946	137324004	circ_356	787	-	16	409	45	317
chr2	198274494	198274731	circ_357	6	-	0	0	0	6
chr14	55625240	55629793	circ_358	3	-	0	0	0	3
chr5	126140468	126168493	circ_359	5	+	0	5	0	0
chr7	65743940	65751696	circ_360	12	+	0	0	0	12
chr2	61343114	61345251	circ_361	7	+	0	4	0	3
chr2	238296225	238296827	circ_362	27	-	0	15	0	12
chr4	108603171	108622441	circ_363	342	-	9	180	6	147
chr5	37195960	37198968	circ_364	3	-	0	3	0	0
chr14	104135848	104143860	circ_365	38	+	0	21	0	17
chr13	101039023	101077985	circ_366	6	+	0	3	0	3
chr5	80419458	80422982	circ_367	19	+	0	0	0	19
chr17	26495474	26512291	circ_368	4	+	0	0	0	4
chr8	77746589	77755007	circ_369	3	+	0	0	0	3
chr10	27047991	27059274	circ_370	4	-	0	4	0	0
chr8	145580805	145581098	circ_371	6	-	0	6	0	0
chr3	197710814	197723153	circ_372	3	+	0	3	0	0
chr1	27440282	27440777	circ_373	10	-	0	3	0	7
chr6	56564451	56600087	circ_374	20	-	0	7	4	9
chr17	35936439	35939530	circ_375	20	-	0	3	0	17
chr2	97519138	97520178	circ_376	9	-	0	5	0	4
chr13	21987791	21999817	circ_377	16	-	0	13	0	3
chr12	54737009	54741835	circ_378	9	+	0	4	0	5
chr5	78914470	78915906	circ_379	7	+	0	7	0	0
chr3	50150816	50151684	circ_380	38	+	0	18	0	20
chr9	91660649	91661909	circ_381	9	-	0	4	0	5
chr8	72964774	72988862	circ_382	258	+	0	148	5	105
chr1	118454616	118463047	circ_383	4	-	0	4	0	0
chr19	10254442	10257200	circ_384	5	-	0	0	0	5
chr1	243433394	243449699	circ_385	11	+	0	4	0	7
chr10	70723047	70726959	circ_386	20	+	0	13	0	7
chr9	19086732	19096767	circ_387	4	-	0	4	0	0
chr6	151265622	151266677	circ_388	6	+	0	0	0	6
chr14	71476351	71489949	circ_389	3	+	0	3	0	0
chr3	196443729	196460686	circ_390	9	+	0	9	0	0
chr1	33058532	33060824	circ_391	5	+	0	5	0	0
chr7	66236870	66240380	circ_392	240	+	9	94	15	122
chr7	132989921	133002144	circ_393	5	+	0	5	0	0
chr14	71492834	71502874	circ_394	58	+	5	34	5	14
chr2	15555670	15567918	circ_395	20	-	0	15	0	5
chr21	26969614	26976247	circ_396	8	-	0	4	0	4
chr20	43135468	43141635	circ_397	12	-	0	8	0	4
chr14	81952016	81956809	circ_398	4	-	0	4	0	0
chr18	9583115	9595100	circ_399	462	-	14	311	11	126
chrX	109263580	109416681	circ_400	4	+	0	4	0	0
chr9	20907149	20933131	circ_401	41	+	0	22	0	19
chr7	78531813	78629646	circ_402	4	-	0	4	0	0
chr19	33406243	33409245	circ_403	120	-	0	44	0	76
chr18	21660549	21663045	circ_404	44	+	3	20	0	21
chr8	16955967	16977910	circ_405	6	+	0	6	0	0
chr19	10262074	10267185	circ_406	12	-	0	7	0	5
chr10	120819114	120820356	circ_407	3	-	0	0	0	3
chr4	184114752	184117077	circ_408	8	+	0	0	0	8
chr11	9829547	9830549	circ_409	10	-	0	4	0	6
chr11	10500073	10503772	circ_410	11	+	0	5	0	6
chr1	176132005	176133027	circ_411	23	-	0	0	0	23
chr10	14968842	14977563	circ_412	12	-	0	6	0	6
chr6	42641529	42647570	circ_413	3	+	0	0	0	3
chr13	41826781	41835011	circ_414	3	-	0	3	0	0
chr2	46203568	46211819	circ_415	78	+	0	37	0	41
chr1	223987601	223991154	circ_416	7	-	0	0	0	7
chr12	121220458	121229360	circ_417	11	-	0	4	0	7
chr6	13579683	13584457	circ_418	46	+	0	21	0	25
chr5	38991051	39021238	circ_419	290	-	4	134	8	144
chr15	44671888	44673174	circ_420	15	+	0	8	0	7
chr10	60347975	60380661	circ_421	24	+	0	13	6	5
chr15	60649345	60656722	circ_422	3	-	0	0	0	3
chr16	29847025	29848279	circ_423	28	+	0	14	0	14
chr17	1340084	1340449	circ_424	11	-	0	4	0	7
chr7	50823584	50848433	circ_425	9	-	0	4	0	5
chr1	90309197	90312217	circ_426	9	+	0	4	0	5
chr10	100143466	100144824	circ_427	8	-	0	5	0	3
chr2	102448183	102456456	circ_428	20	+	0	10	0	10
chr2	9460417	9475308	circ_429	8	+	0	0	0	8
chr7	27668990	27689242	circ_430	8	-	0	0	0	8
chr3	195101728	195112876	circ_431	4	-	0	0	0	4
chr20	49218609	49221311	circ_432	3	-	0	0	0	3
chr12	110566755	110570441	circ_433	18	+	0	10	0	8
chr14	35055436	35074923	circ_434	7	-	0	7	0	0
chr13	108262714	108287727	circ_435	7	-	0	7	0	0
chr1	235954999	235955425	circ_436	4	-	0	4	0	0
chr19	2189731	2191239	circ_437	4	+	0	0	0	4
chr11	6953325	6977013	circ_438	8	+	0	8	0	0
chr5	138221901	138240130	circ_439	3	+	0	3	0	0
chr1	93676407	93677818	circ_440	4	+	0	0	0	4
chr8	38205015	38205733	circ_441	29	-	0	25	4	0
chr2	240111529	240274613	circ_442	2	-	0	0	0	2
chr14	64065474	64066691	circ_443	5	-	0	5	0	0
chr17	59962262	59981946	circ_444	6	-	0	3	0	3
chr1	35561420	35563167	circ_445	5	+	0	0	0	5
chr13	51957465	51963580	circ_446	9	-	0	6	0	3
chr20	8720991	8737825	circ_447	4	+	0	4	0	0
chr10	112711366	112724819	circ_448	8	+	0	8	0	0
chr1	225600156	225603034	circ_449	51	-	0	3	0	48
chr11	102280952	102281532	circ_450	8	-	0	0	0	8
chr2	203834642	203842055	circ_451	7	+	0	7	0	0
chr6	45073659	45290704	circ_452	3	-	0	0	0	3
chr1	247318868	247323169	circ_453	8	-	0	4	0	4
chr7	140257943	140269538	circ_454	3	-	0	3	0	0
chr16	74670244	74671868	circ_455	117	-	0	36	4	77
chr3	15271949	15282360	circ_456	14	+	0	11	0	3
chr13	114157811	114175048	circ_457	77	+	0	33	3	41
chr17	40650942	40653322	circ_458	54	+	0	42	0	12
chr3	197585705	197593090	circ_459	15	+	0	7	0	8
chr1	118035769	118045592	circ_460	18	+	0	18	0	0
chr10	12123471	12136270	circ_461	131	+	4	69	6	52
chrX	148571845	148582568	circ_462	4	-	0	4	0	0
chr16	69189774	69197081	circ_463	3	+	0	0	0	3
chr1	146726525	146731572	circ_464	6	+	0	0	0	6
chr21	47536684	47537850	circ_465	5	+	5	0	0	0
chr18	19399456	19427086	circ_466	3	+	0	3	0	0
chr9	100416080	100418367	circ_467	5	+	0	5	0	0
chr20	18513308	18523046	circ_468	6	+	0	0	0	6
chr1	33407853	33415375	circ_469	7	-	0	7	0	0
chr15	77577300	77657567	circ_470	8	-	0	0	0	8
chr16	88783648	88785981	circ_471	4	-	0	4	0	0
chr3	119719399	119721086	circ_472	20	-	0	7	0	13
chr6	42585147	42600125	circ_473	10	+	0	5	0	5
chr5	137027974	137045545	circ_474	7	-	0	7	0	0
chr12	78392117	78415642	circ_475	7	+	0	7	0	0
chr8	29195799	29197760	circ_476	34	-	0	17	0	17
chr5	146825980	146827058	circ_477	4	-	0	0	0	4
chr10	104247907	104250370	circ_478	14	-	0	5	0	9
chr19	2271384	2273159	circ_479	25	+	0	18	0	7
chr11	32608480	32610278	circ_480	4	+	0	0	0	4
chr12	122720333	122723271	circ_481	8	-	0	3	0	5
chr17	40879653	40882936	circ_482	40	-	0	18	0	22
chr7	7826419	7841374	circ_483	12	+	0	6	0	6
chr2	48059488	48066908	circ_484	4	-	0	4	0	0
chr16	1447179	1453345	circ_485	17	-	0	8	0	9
chr16	138697	143323	circ_486	17	-	0	13	0	4
chr5	67522118	67522837	circ_487	37	+	3	19	7	8
chr12	105605008	105611503	circ_488	8	-	0	0	0	8
chr7	148543562	148547617	circ_489	16	-	0	3	0	13
chr12	125296416	125302253	circ_490	3	-	0	3	0	0
chr1	32792540	32793278	circ_491	32	+	0	22	0	10
chr1	145487304	145492375	circ_492	13	+	0	7	0	6
chr19	13915606	13920034	circ_493	9	+	0	6	0	3
chr6	127635961	127637647	circ_494	5	-	0	0	0	5
chrX	70775804	70777522	circ_495	14	+	0	6	0	8
chr19	56024378	56026390	circ_496	3	+	0	3	0	0
chr10	12123471	12142261	circ_497	3	+	0	3	0	0
chr1	236189196	236201553	circ_498	4	-	0	4	0	0
chr3	37089010	37090508	circ_499	40	+	0	12	0	28
chr19	11447848	11448136	circ_500	4	-	0	0	0	4
chr14	74138245	74156218	circ_501	3	+	0	0	3	0
chr4	38016130	38023339	circ_502	5	+	0	5	0	0
chr12	120260624	120272032	circ_503	45	-	0	14	7	24
chr1	152221371	152225986	circ_504	6	+	0	0	0	6
chr17	78199636	78201759	circ_505	8	+	0	0	0	8
chr22	43222946	43231499	circ_506	48	-	0	21	6	21
chr6	2263835	2273651	circ_507	11	+	3	8	0	0
chr6	29575021	29576377	circ_508	8	-	0	0	0	8
chr8	25156460	25159970	circ_509	48	+	0	22	0	26
chr19	8520289	8528570	circ_510	20	+	0	14	0	6
chr3	66463295	66467690	circ_511	15	-	0	6	0	9
chr13	108333905	108336653	circ_512	8	-	0	4	0	4
chr7	128630015	128633968	circ_513	9	-	0	4	0	5
chr12	133237555	133242036	circ_514	3	-	0	3	0	0
chr15	80800497	80806746	circ_515	5	+	0	0	0	5
chr16	56969147	56970729	circ_516	5	+	0	0	0	5
chr19	41782064	41787180	circ_517	35	+	0	12	0	23
chr19	325635	334542	circ_518	16	-	0	8	0	8
chr3	15079507	15080734	circ_519	4	+	0	0	0	4
chr1	227327277	227335260	circ_520	67	-	0	38	7	22
chr1	46120215	46126897	circ_521	6	-	0	6	0	0
chr14	65922339	66028484	circ_522	18	+	0	14	0	4
chr12	133522207	133524856	circ_523	9	-	0	0	0	9
chr1	176012322	176015460	circ_524	19	-	0	11	0	8
chr1	2234417	2236024	circ_525	78	+	0	39	0	39
chr4	157771373	157782641	circ_526	9	-	0	0	0	9
chr2	180036847	180041265	circ_527	3	-	0	0	0	3
chr14	76638186	76647192	circ_528	65	+	0	25	0	40
chr6	111732683	111793343	circ_529	4	-	0	4	0	0
chr11	128346020	128350346	circ_530	3	-	0	3	0	0
chr4	120189423	120193189	circ_531	3	+	0	3	0	0
chr5	112321532	112346504	circ_532	3	-	0	3	0	0
chr1	20224033	20234369	circ_533	3	+	0	3	0	0
chr11	9135661	9138078	circ_534	4	-	0	0	0	4
chr2	203986977	203991649	circ_535	9	+	0	9	0	0
chr12	32751431	32764217	circ_536	43	+	7	36	0	0
chr6	108233920	108246136	circ_537	26	-	0	10	0	16
chr3	47651556	47651817	circ_538	22	-	0	7	0	15
chr14	78036727	78045452	circ_539	15	-	0	4	0	11
chr16	88653008	88677944	circ_540	3	+	0	3	0	0
chr15	69502655	69553668	circ_541	12	+	0	12	0	0
chr1	145015860	145021167	circ_542	97	-	0	32	3	62
chr5	80390675	80422982	circ_543	3	+	0	3	0	0
chr11	102074719	102080295	circ_544	4	+	0	0	0	4
chr13	95768176	95818621	circ_545	4	-	0	4	0	0
chr11	32610140	32610681	circ_546	31	+	0	12	0	19
chr15	62299507	62306212	circ_547	3	-	0	3	0	0
chr3	155615716	155633981	circ_548	3	+	0	3	0	0
chr22	43305433	43308163	circ_549	47	-	0	13	0	34
chr7	135262544	135277940	circ_550	124	+	8	74	15	27
chr12	65632282	65632594	circ_551	3	+	0	0	0	3
chr1	47840581	47840965	circ_552	17	+	0	4	0	13
chr7	33388680	33427756	circ_553	8	+	0	8	0	0
chr9	115166275	115171301	circ_554	16	+	0	10	0	6
chr21	47746291	47754682	circ_555	4	+	0	0	0	4
chr3	11399892	11421526	circ_556	750	+	14	390	19	327
chr2	10927407	10933328	circ_557	3	-	0	3	0	0
chr17	30320884	30322781	circ_558	3	+	0	0	0	3
chr4	16842858	16843457	circ_559	5	-	0	0	0	5
chr3	155545971	155560408	circ_560	18	-	0	18	0	0
chr17	42881956	42884837	circ_561	13	-	0	7	0	6
chr3	28334227	28339841	circ_562	7	+	0	7	0	0
chr3	33704937	33738425	circ_563	5	-	0	5	0	0
chr1	179304641	179310445	circ_564	11	+	0	5	0	6
chr17	38318006	38320419	circ_565	3	+	0	3	0	0
chr7	129760589	129769416	circ_566	3	+	0	3	0	0
chr11	13466281	13466728	circ_567	14	-	0	6	0	8
chr17	7842831	7843560	circ_568	26	+	0	11	0	15
chr5	39002637	39021238	circ_569	67	-	3	22	0	42
chr9	118949433	119033695	circ_570	7	+	0	7	0	0
chr3	50009492	50012825	circ_571	4	+	0	0	0	4
chr12	42768665	42768876	circ_572	20	+	0	0	0	20
chr19	49854558	49855211	circ_573	3	-	0	0	0	3
chr16	77850818	77896787	circ_574	11	+	0	6	0	5
chr15	38591574	38632096	circ_575	50	+	0	28	7	15
chr22	18165980	18185152	circ_576	27	+	0	16	0	11
chr2	201718626	201719809	circ_577	13	-	0	6	0	7
chr3	141259375	141278837	circ_578	21	+	0	10	0	11
chr1	89478868	89481097	circ_579	9	-	0	6	0	3
chr3	48572945	48587667	circ_580	3	-	0	0	0	3
chr7	106921745	106924177	circ_581	13	-	0	8	0	5
chr20	35668556	35675593	circ_582	33	-	0	11	0	22
chr10	104119941	104120152	circ_583	85	+	0	33	0	52
chr10	75331179	75336119	circ_584	24	-	0	14	0	10
chr11	12785726	12815925	circ_585	4	+	0	0	0	4
chr20	2928628	2955887	circ_586	3	+	0	3	0	0
chr3	191074877	191078948	circ_587	112	+	0	46	9	57
chr11	94528177	94554987	circ_588	3	+	0	3	0	0
chr19	48630534	48634428	circ_589	3	-	0	3	0	0
chr16	16218646	16225792	circ_590	17	+	0	13	0	4
chr21	40596334	40604424	circ_591	9	-	0	6	0	3
chr20	49557402	49558663	circ_592	11	-	0	0	0	11
chr3	28476601	28533664	circ_593	11	+	0	6	0	5
chr16	66761591	66763002	circ_594	88	-	0	22	0	66
chr11	72069924	72091428	circ_595	3	-	0	0	0	3
chr2	242371094	242374445	circ_596	3	+	0	0	0	3
chr2	37276796	37284623	circ_597	15	-	0	9	0	6
chr2	26587170	26590088	circ_598	23	+	0	0	5	18
chr9	33956077	33973235	circ_599	29	-	0	13	0	16
chr7	98985662	98987635	circ_600	56	+	0	11	0	45
chr8	42805531	42819617	circ_601	5	+	0	0	0	5
chr11	85692172	85707972	circ_602	8	-	0	0	0	8
chr18	55912659	55919286	circ_603	14	+	0	0	0	14
chrX	3735586	3736541	circ_604	19	-	0	5	0	14
chr8	145737775	145738154	circ_605	14	-	0	3	0	11
chr5	176468127	176471534	circ_606	13	+	0	5	0	8
chr1	53351505	53358647	circ_607	32	+	0	17	0	15
chr1	86196191	86252144	circ_608	3	-	0	3	0	0
chr16	89357033	89357591	circ_609	3	-	0	0	0	3
chr8	141285757	141301177	circ_610	28	-	0	22	0	6
chr11	20075626	20099650	circ_611	10	+	0	4	0	6
chr8	71495399	71506825	circ_612	7	-	0	7	0	0
chr13	24863137	24865022	circ_613	4	+	0	4	0	0
chr20	35236118	35238133	circ_614	81	+	0	27	0	54
chr12	133372438	133398897	circ_615	4	-	0	0	0	4
chr18	72589153	72601994	circ_616	20	+	0	9	0	11
chr8	145215873	145218751	circ_617	7	+	0	0	0	7
chr14	78158074	78161243	circ_618	4	-	0	4	0	0
chr11	47517495	47528449	circ_619	5	-	0	5	0	0
chr11	19848422	19854147	circ_620	9	+	0	0	0	9
chr13	61013822	61041513	circ_621	524	+	7	313	8	196
chr17	27778473	27778698	circ_622	55	+	0	18	3	34
chr6	135358949	135363264	circ_623	6	-	0	6	0	0
chrX	40489866	40498380	circ_624	3	-	0	3	0	0
chr8	141856698	141900868	circ_625	25	-	0	14	0	11
chr1	65278421	65280523	circ_626	15	+	0	0	0	15
chr22	28910745	28916563	circ_627	8	-	0	0	0	8
chr19	30476130	30477324	circ_628	598	+	0	65	17	516
chr4	110618778	110619498	circ_629	4	-	0	0	0	4
chr4	77893543	77894223	circ_630	3	+	0	3	0	0
chr3	47813958	47814426	circ_631	17	-	0	8	0	9
chr9	128691934	128697886	circ_632	35	+	0	20	0	15
chr6	169982932	170038756	circ_633	4	-	0	4	0	0
chr4	140058784	140060651	circ_634	89	-	0	54	0	35
chr15	41854746	41857339	circ_635	40	+	0	11	0	29
chr1	8555123	8617582	circ_636	82	-	0	47	6	29
chr7	91924203	91981956	circ_637	16	+	0	16	0	0
chr22	42289121	42290941	circ_638	19	+	0	7	0	12
chr4	83799883	83803093	circ_639	469	-	6	190	8	265
chr12	13364403	13366755	circ_640	3	+	0	0	0	3
chr1	28880152	28898412	circ_641	3	+	0	0	0	3
chr1	233270759	233275601	circ_642	12	-	0	7	0	5
chr14	35252968	35264971	circ_643	3	-	0	3	0	0
chr10	60549022	60549693	circ_644	3	+	0	3	0	0
chr6	592469	599225	circ_645	25	-	0	14	0	11
chr8	135596075	135622898	circ_646	4	-	0	4	0	0
chr6	73713631	73751785	circ_647	18	+	0	0	0	18
chr5	64493020	64499211	circ_648	3	-	0	0	0	3
chr18	12358669	12371690	circ_649	4	-	0	0	0	4
chr13	21436856	21442840	circ_650	21	-	0	11	0	10
chr7	1049586	1049941	circ_651	6	-	0	0	0	6
chr19	58290119	58291514	circ_652	6	+	0	6	0	0
chr8	56879274	56882352	circ_653	16	+	0	4	0	12
chr10	12126539	12131254	circ_654	5	+	0	0	0	5
chr17	57240960	57247241	circ_655	3	+	0	3	0	0
chr7	6178723	6185287	circ_656	7	+	0	7	0	0
chr1	109456960	109461411	circ_657	4	+	0	4	0	0
chr3	37132958	37138151	circ_658	41	-	0	16	0	25
chr1	26772807	26775280	circ_659	3	+	0	0	0	3
chr4	25253943	25270825	circ_660	3	+	0	3	0	0
chr6	110988637	110991744	circ_661	8	-	0	0	0	8
chr5	122272429	122281854	circ_662	9	+	0	0	4	5
chr3	10301821	10312699	circ_663	3	+	0	3	0	0
chr18	43519566	43532609	circ_664	8	-	0	4	0	4
chr6	73590600	73606865	circ_665	73	+	0	27	4	42
chr4	143226611	143324207	circ_666	8	-	0	4	0	4
chr9	140069954	140070159	circ_667	45	-	0	21	0	24
chr16	66759731	66763002	circ_668	72	-	4	29	0	39
chr8	41832222	41839472	circ_669	5	-	0	5	0	0
chr2	173451006	173457776	circ_670	7	+	0	0	0	7
chr1	233248545	233297109	circ_671	25	-	0	10	0	15
chr8	90955481	90958523	circ_672	6	-	0	3	0	3
chr2	201719339	201721708	circ_673	9	-	0	4	0	5
chr11	73936250	73950301	circ_674	12	+	0	8	0	4
chr2	191765290	191775047	circ_675	9	+	0	9	0	0
chr21	34922526	34923595	circ_676	7	+	0	4	0	3
chr17	33310021	33310571	circ_677	25	+	0	9	0	16
chr21	46548317	46554747	circ_678	137	+	0	42	0	95
chr16	67778191	67805989	circ_679	3	-	0	3	0	0
chr15	85230856	85234875	circ_680	32	-	0	13	0	19
chr1	78401508	78401729	circ_681	6	+	0	6	0	0
chr2	27014999	27016761	circ_682	22	+	0	12	0	10
chr16	4721392	4723658	circ_683	7	+	0	0	0	7
chr3	73004249	73016870	circ_684	12	+	0	4	0	8
chr9	137293478	137313651	circ_685	3	+	0	3	0	0
chr5	15545964	15616181	circ_686	6	+	0	3	0	3
chr9	4286038	4292532	circ_687	7	-	0	4	0	3
chr5	175925915	175927147	circ_688	3	+	0	3	0	0
chr17	37437642	37441826	circ_689	7	-	0	0	0	7
chr8	62556504	62566219	circ_690	3	-	0	3	0	0
chr9	113767745	113773970	circ_691	174	-	0	80	9	85
chr4	114452372	114582928	circ_692	4	-	0	0	0	4
chr11	4091256	4095909	circ_693	13	+	0	9	0	4
chr11	85961338	85963282	circ_694	16	+	0	10	0	6
chr15	71272440	71276596	circ_695	15	+	0	6	0	9
chr17	61655831	61666599	circ_696	12	+	0	0	0	12
chr3	93714718	93722752	circ_697	217	+	9	111	0	97
chr9	116993413	116994076	circ_698	3	-	0	3	0	0
chr1	6007164	6012896	circ_699	23	-	0	9	0	14
chr11	34101175	34107960	circ_700	13	+	0	5	0	8
chr3	50293754	50294137	circ_701	9	+	0	9	0	0
chr10	12123471	12162266	circ_702	61	+	0	56	0	5
chr10	27821436	27822923	circ_703	22	+	0	17	0	5
chr15	91082023	91083369	circ_704	10	+	0	5	0	5
chr2	240061380	240085619	circ_705	13	-	0	7	0	6
chr20	47688823	47689234	circ_706	6	+	0	0	0	6
chr2	112821739	112838695	circ_707	4	+	0	4	0	0
chr16	84872028	84872341	circ_708	56	+	0	21	0	35
chr19	37098454	37101644	circ_709	7	+	0	0	0	7
chr7	16298015	16348252	circ_710	4	-	0	4	0	0
chr8	141874411	141889736	circ_711	4	-	0	0	0	4
chr17	421180	421699	circ_712	24	-	0	12	3	9
chr16	47531310	47630442	circ_713	32	+	0	24	0	8
chrX	48890980	48891766	circ_714	4	-	0	0	0	4
chr9	3932360	4125941	circ_715	8	-	0	5	0	3
chr6	20649524	20781496	circ_716	5	+	0	5	0	0
chr8	48761715	48765345	circ_717	8	-	0	4	0	4
chr6	121576474	121577431	circ_718	8	-	0	0	0	8
chr17	34864736	34867294	circ_719	25	-	0	17	0	8
chr3	123649949	123667979	circ_720	8	-	0	0	8	0
chr18	9117836	9126905	circ_721	39	+	0	14	0	25
chr7	28031528	28144689	circ_722	3	-	0	0	0	3
chr12	122369652	122380881	circ_723	23	+	0	16	0	7
chr9	32480217	32481495	circ_724	5	-	0	5	0	0
chr8	67511285	67514758	circ_725	5	-	0	5	0	0
chr8	57890609	57892756	circ_726	4	-	0	0	0	4
chr1	151395873	151414681	circ_727	3	-	0	3	0	0
chr2	101580520	101582228	circ_728	19	+	0	0	0	19
chr14	50199422	50206900	circ_729	4	+	0	0	0	4
chr11	107965118	107966418	circ_730	7	+	3	4	0	0
chr18	61011643	61030101	circ_731	5	-	0	0	0	5
chr2	20490413	20527139	circ_732	7	-	0	7	0	0
chr2	230705538	230725247	circ_733	6	-	0	6	0	0
chr14	91110392	91124731	circ_734	9	-	0	5	0	4
chr19	19153520	19163004	circ_735	3	+	0	3	0	0
chr9	114148657	114154104	circ_736	957	-	9	498	26	424
chr16	2489354	2493801	circ_737	78	+	0	18	0	60
chr1	227149078	227153438	circ_738	31	+	0	19	0	12
chr2	224744841	224749466	circ_739	9	-	0	0	0	9
chr2	160005653	160007067	circ_740	84	+	0	32	5	47
chr1	31413998	31414970	circ_741	20	-	0	6	0	14
chr10	105777918	105778666	circ_742	9	+	0	6	0	3
chrX	69561649	69596060	circ_743	4	+	0	4	0	0
chr6	43466716	43471444	circ_744	3	+	0	0	0	3
chr5	178579143	178585880	circ_745	89	-	0	48	3	38
chrX	148690314	148690521	circ_746	6	-	0	0	0	6
chr11	596923	598502	circ_747	24	+	0	12	0	12
chr11	95546096	95546753	circ_748	53	+	0	25	0	28
chr7	123344688	123349277	circ_749	3	-	0	3	0	0
chr20	45912315	45919018	circ_750	9	-	0	0	0	9
chr3	125172654	125179704	circ_751	3	-	0	3	0	0
chr1	7895822	7897209	circ_752	11	+	0	0	0	11
chr19	23556544	23557566	circ_753	18	-	0	0	0	18
chr1	230798887	230807386	circ_754	20	+	0	20	0	0
chr9	116044926	116045762	circ_755	5	+	0	0	0	5
chr1	203681835	203682546	circ_756	9	+	0	3	0	6
chr2	110035995	110065945	circ_757	8	+	0	4	0	4
chr19	48229069	48229481	circ_758	212	+	0	90	5	117
chr4	121824416	121834540	circ_759	3	-	0	3	0	0
chr16	17292069	17294511	circ_760	14	-	0	7	0	7
chr7	94248070	94259153	circ_761	20	-	0	17	3	0
chr22	38641941	38644025	circ_762	200	-	0	96	6	98
chr1	51860053	51875368	circ_763	5	-	0	5	0	0
chr6	42571326	42573597	circ_764	4	+	0	0	0	4
chr12	112657190	112666615	circ_765	5	-	0	5	0	0
chr12	51064969	51069231	circ_766	5	+	0	0	0	5
chr4	39226504	39233892	circ_767	11	+	0	6	0	5
chr6	139264650	139265759	circ_768	170	-	9	84	7	70
chr5	114860208	114861314	circ_769	3	-	0	3	0	0
chr1	227381487	227387353	circ_770	6	-	0	0	0	6
chr2	233599865	233626146	circ_771	32	+	0	24	0	8
chr8	22054193	22054933	circ_772	105	+	0	51	5	49
chr17	57842332	57851305	circ_773	5	+	0	0	0	5
chr2	203921150	203934070	circ_774	3	+	0	0	0	3
chr2	61710092	61717911	circ_775	107	-	0	65	9	33
chr1	40654727	40661436	circ_776	32	+	0	23	0	9
chr3	133362044	133368787	circ_777	3	-	0	0	0	3
chr10	34759013	34806087	circ_778	8	-	0	0	0	8
chr2	173423436	173429801	circ_779	11	+	0	11	0	0
chr10	60549022	60553375	circ_780	15	+	0	6	0	9
chr6	118832461	118887479	circ_781	33	-	0	21	0	12
chr12	56825255	56828015	circ_782	4	-	0	0	0	4
chr7	111926928	111936366	circ_783	12	+	0	9	0	3
chr10	116590611	116608496	circ_784	4	+	0	4	0	0
chr16	30953437	30953857	circ_785	24	+	0	6	0	18
chr1	65243306	65280523	circ_786	3	+	0	0	3	0
chr13	28771322	28794515	circ_787	121	+	0	58	3	60
chr19	10266646	10267066	circ_788	4	-	0	4	0	0
chr2	69556429	69556930	circ_789	14	-	0	4	3	7
chr14	93760204	93761283	circ_790	5	-	0	0	0	5
chr19	37314187	37316594	circ_791	10	-	0	3	0	7
chr1	21329206	21377487	circ_792	19	-	0	8	0	11
chr7	99952766	99953427	circ_793	445	+	0	105	10	330
chr1	151212431	151215043	circ_794	15	+	0	7	0	8
chr9	37495166	37495983	circ_795	19	+	0	0	0	19
chr17	35800610	35802753	circ_796	3	+	0	0	0	3
chr4	10099335	10100763	circ_797	34	-	0	17	0	17
chr17	62270919	62272455	circ_798	20	-	0	15	0	5
chr5	102432245	102433485	circ_799	15	-	0	11	0	4
chr4	48686690	48689177	circ_800	8	-	0	4	0	4
chrX	129370188	129380979	circ_801	5	-	0	5	0	0
chr3	28304782	28339841	circ_802	4	+	0	4	0	0
chr2	85097349	85097909	circ_803	123	-	4	52	5	62
chr3	123337486	123359351	circ_804	5	-	0	5	0	0
chr10	5754357	5756170	circ_805	3	+	0	0	0	3
chr10	14572331	14580592	circ_806	7	-	0	7	0	0
chr12	3126564	3129939	circ_807	3	+	0	3	0	0
chr2	46552979	46574202	circ_808	3	+	0	0	0	3
chr19	47856011	47856992	circ_809	22	+	0	12	0	10
chr5	139818046	139828890	circ_810	77	+	4	53	3	17
chr15	42579889	42603044	circ_811	12	+	0	12	0	0
chr2	44200746	44209573	circ_812	5	-	0	5	0	0
chr15	50592986	50596330	circ_813	32	-	0	16	3	13
chr10	128768966	128780237	circ_814	21	+	0	5	0	16
chr12	112143542	112147488	circ_815	5	+	0	0	0	5
chr7	17929986	17937069	circ_816	30	-	0	24	0	6
chr8	118825111	118849440	circ_817	5	-	0	5	0	0
chr8	22899554	22900756	circ_818	78	-	0	41	0	37
chr6	56465288	56474142	circ_819	5	-	0	0	5	0
chr11	68337216	68343511	circ_820	7	+	0	7	0	0
chr8	59535779	59548105	circ_821	43	-	0	18	0	25
chr15	69717621	69718796	circ_822	25	+	0	12	0	13
chr15	69502655	69514578	circ_823	6	+	0	0	0	6
chr5	36953720	36961685	circ_824	4	+	0	0	0	4
chr6	16638742	16658132	circ_825	8	-	0	0	0	8
chr3	44970798	44975476	circ_826	19	-	0	10	0	9
chr1	150432536	150432793	circ_827	9	+	0	0	0	9
chr13	21170289	21171258	circ_828	8	+	0	3	0	5
chr17	37646810	37649143	circ_829	44	+	0	21	0	23
chr7	106888841	106938791	circ_830	3	-	0	0	0	3
chr4	160107794	160131735	circ_831	21	+	0	3	0	18
chr2	215632206	215657169	circ_832	13	-	3	6	0	4
chr1	179081444	179086651	circ_833	8	-	0	3	0	5
chr1	156524027	156526485	circ_834	5	-	0	0	0	5
chr11	11901724	11919240	circ_835	6	+	0	6	0	0
chr6	3104459	3106285	circ_836	5	+	0	5	0	0
chrX	47315320	47315813	circ_837	3	-	0	0	0	3
chr12	118693253	118693460	circ_838	5	-	0	0	0	5
chr2	224743246	224749466	circ_839	10	-	0	4	0	6
chr8	103341318	103358623	circ_840	5	-	0	5	0	0
chr16	16108348	16110478	circ_841	80	+	0	25	0	55
chr1	42693554	42776781	circ_842	13	-	0	7	0	6
chr12	66597494	66611015	circ_843	14	+	0	6	0	8
chr19	45916935	45920155	circ_844	26	-	0	9	0	17
chr4	39921939	39924368	circ_845	5	-	0	0	0	5
chr6	105192035	105233194	circ_846	24	-	3	16	0	5
chr9	88655654	88667506	circ_847	24	-	0	4	0	20
chrX	53641495	53641706	circ_848	118	-	3	47	0	68
chr1	54561958	54563975	circ_849	3	+	0	3	0	0
chr12	133768075	133768589	circ_850	38	+	0	0	0	38
chr14	61275043	61346553	circ_851	5	+	0	0	2	3
chr9	126345448	126414402	circ_852	13	-	0	4	0	9
chr17	78263458	78264527	circ_853	59	+	0	25	0	34
chr4	1918598	1920350	circ_854	6	+	0	6	0	0
chr10	28897115	28897360	circ_855	4	+	0	4	0	0
chr11	119290185	119290831	circ_856	4	+	0	0	4	0
chr12	93938847	93960935	circ_857	7	-	0	7	0	0
chr11	103306671	103327084	circ_858	3	+	0	0	0	3
chr7	2041700	2108973	circ_859	37	-	0	9	0	28
chr2	30775359	30791042	circ_860	11	+	0	11	0	0
chr5	95103750	95124562	circ_861	4	+	0	4	0	0
chr12	65122736	65141698	circ_862	3	-	0	3	0	0
chr22	46132848	46202902	circ_863	37	+	0	22	0	15
chr2	101666863	101676001	circ_864	198	-	3	108	3	84
chr21	44279772	44283706	circ_865	32	-	0	12	0	20
chr1	150634290	150667326	circ_866	11	-	0	5	0	6
chr3	8977555	8990254	circ_867	8	-	0	4	0	4
chr10	24809052	24825822	circ_868	3	+	0	3	0	0
chr1	10471475	10473308	circ_869	10	+	0	4	0	6
chr11	68272613	68287119	circ_870	71	+	0	34	3	34
chr7	132973676	133002144	circ_871	8	+	0	8	0	0
chr2	209138308	209150657	circ_872	3	+	0	3	0	0
chr6	158454487	158464431	circ_873	5	+	0	0	0	5
chr9	36369716	36424680	circ_874	3	-	0	3	0	0
chr20	4864288	4880358	circ_875	12	-	0	8	0	4
chr19	58797083	58806947	circ_876	20	+	0	12	0	8
chr8	81937455	81942324	circ_877	55	-	5	30	0	20
chr2	27260571	27260987	circ_878	9	-	0	5	0	4
chr15	71952869	71953073	circ_879	12	+	0	0	0	12
chr14	39524347	39536500	circ_880	7	-	0	7	0	0
chr5	59982789	59983665	circ_881	11	-	0	0	0	11
chr2	70081955	70092107	circ_882	4	+	0	4	0	0
chr13	51995248	51997226	circ_883	3	-	0	0	0	3
chr1	21091870	21100103	circ_884	78	-	0	36	0	42
chr14	89041037	89076147	circ_885	11	+	0	11	0	0
chr2	242541311	242542494	circ_886	53	-	0	8	0	45
chr22	24942882	24944969	circ_887	5	-	0	0	0	5
chr16	67070542	67116242	circ_888	76	+	0	39	5	32
chr1	153784207	153800824	circ_889	3	-	0	3	0	0
chr7	19094876	19106570	circ_890	3	-	0	3	0	0
chr12	1136914	1137738	circ_891	603	+	9	344	35	215
chr6	105280917	105291173	circ_892	174	-	0	28	6	140
chr17	15974723	15976883	circ_893	4	-	0	4	0	0
chr5	38903984	38917724	circ_894	5	+	0	5	0	0
chr16	74666421	74695349	circ_895	6	-	0	0	0	6
chr3	42128596	42133052	circ_896	15	+	0	5	0	10
chr4	83791478	83803090	circ_897	8	-	0	3	0	5
chr5	96021380	96031611	circ_898	5	+	0	0	0	5
chr9	128305338	128348006	circ_899	13	-	0	4	0	9
chr8	48882358	48889426	circ_900	7	+	0	7	0	0
chr16	70560490	70563102	circ_901	7	+	0	0	0	7
chr8	90659968	90734309	circ_902	3	-	0	3	0	0
chr7	99701032	99701315	circ_903	100	+	0	13	0	87
chr7	1997264	2054277	circ_904	7	-	0	0	0	7
chr7	5413686	5417655	circ_905	42	-	0	21	0	21
chr6	86277252	86284096	circ_906	3	-	0	0	0	3
chr20	43534737	43534999	circ_907	5	-	0	5	0	0
chr11	46670687	46671867	circ_908	11	+	0	0	0	11
chr5	148629378	148632400	circ_909	23	+	0	8	0	15
chr5	41907838	41912285	circ_910	3	+	0	3	0	0
chr19	33113328	33117733	circ_911	3	-	0	0	0	3
chr17	62579579	62589691	circ_912	5	-	0	0	0	5
chr4	108866126	108868693	circ_913	23	-	6	14	0	3
chr16	31484762	31485776	circ_914	7	+	0	0	0	7
chr1	233248545	233344435	circ_915	4	-	0	4	0	0
chr9	115013209	115038293	circ_916	4	-	0	4	0	0
chr2	71216879	71219113	circ_917	3	-	0	0	0	3
chr2	197777606	197786910	circ_918	69	-	3	34	5	27
chr10	91474712	91484915	circ_919	3	+	0	0	3	0
chr1	78268955	78272786	circ_920	19	+	0	0	0	19
chr15	80869207	80873745	circ_921	6	+	0	0	0	6
chr1	233270759	233297109	circ_922	166	-	0	100	0	66
chr19	44160631	44162749	circ_923	15	-	0	0	0	15
chr21	40641825	40646398	circ_924	19	-	0	15	0	4
chr5	16764359	16769312	circ_925	4	-	0	0	0	4
chr12	32480395	32481489	circ_926	10	+	0	6	0	4
chr6	144743014	144750877	circ_927	14	+	0	8	0	6
chr1	193104521	193107303	circ_928	25	+	0	10	0	15
chr12	102291641	102295211	circ_929	53	+	0	8	7	38
chr4	1952799	1962878	circ_930	5	+	0	0	0	5
chr21	46538479	46554747	circ_931	9	+	0	0	0	9
chr10	103783234	103789502	circ_932	16	-	0	9	0	7
chr15	59510090	59548577	circ_933	11	-	0	11	0	0
chr11	60899892	60906307	circ_934	53	-	0	34	0	19
chr3	48964895	48965246	circ_935	16	+	0	9	0	7
chr15	43687305	43694048	circ_936	15	+	0	10	0	5
chr22	46085592	46114373	circ_937	572	+	19	327	30	196
chr3	128507757	128516912	circ_938	8	+	0	0	0	8
chr7	130630479	130737314	circ_939	8	-	0	8	0	0
chr6	20546577	20548936	circ_940	104	+	0	36	0	68
chr21	47810585	47811291	circ_941	7	+	0	4	0	3
chr8	41466935	41470479	circ_942	3	+	0	0	0	3
chr4	57871412	57871885	circ_943	14	+	0	8	0	6
chr5	176671196	176678854	circ_944	7	+	0	0	0	7
chr21	45451972	45457808	circ_945	6	+	0	0	0	6
chr17	29527440	29541603	circ_946	18	+	0	18	0	0
chrX	41077625	41082655	circ_947	5	+	0	5	0	0
chr1	230384930	230391090	circ_948	3	+	0	3	0	0
chr16	15788022	15790717	circ_949	25	+	0	10	0	15
chr19	4682879	4683201	circ_950	7	-	0	7	0	0
chr11	71939543	71939748	circ_951	80	-	0	32	0	48
chr10	69726440	69773943	circ_952	102	-	11	56	23	12
chrY	21203256	21230684	circ_953	102	-	0	45	8	49
chr6	158438236	158454712	circ_954	22	+	0	14	0	8
chr5	149918790	149919826	circ_955	21	+	0	6	0	15
chr14	53339517	53360145	circ_956	7	-	0	7	0	0
chr9	37781983	37784060	circ_957	10	-	0	0	0	10
chr10	15182986	15183556	circ_958	17	-	0	9	0	8
chr13	28794368	28795952	circ_959	12	+	0	5	0	7
chr7	90585012	90708795	circ_960	3	+	0	0	0	3
chr2	242396162	242415402	circ_961	11	+	0	7	0	4
chr16	72407729	72425114	circ_962	7	-	0	0	0	7
chr17	76817073	76825089	circ_963	3	-	0	0	0	3
chr11	18591761	18600355	circ_964	7	-	0	7	0	0
chr7	102960056	102960291	circ_965	10	-	0	0	0	10
chr12	90021455	90029028	circ_966	6	-	0	6	0	0
chr4	20547654	20552521	circ_967	5	+	0	0	0	5
chr1	150266319	150266694	circ_968	6	+	0	6	0	0
chr3	158399784	158409437	circ_969	4	+	0	4	0	0
chr12	1748850	1756341	circ_970	3	+	0	3	0	0
chr3	171797144	171799189	circ_971	11	+	0	0	0	11
chrX	118774655	118787003	circ_972	23	-	0	9	0	14
chr20	62630398	62631112	circ_973	3	+	0	0	0	3
chr7	101842082	101845484	circ_974	3	+	0	0	0	3
chr8	21847861	21851962	circ_975	14	+	0	6	0	8
chr3	179131200	179134344	circ_976	7	-	0	3	0	4
chr9	127064215	127089724	circ_977	142	+	0	66	7	69
chr17	5364259	5365866	circ_978	125	-	3	44	12	66
chr13	108269565	108280262	circ_979	7	-	0	3	0	4
chr6	108676858	108687536	circ_980	6	+	0	0	0	6
chr16	11988811	11991892	circ_981	110	-	7	39	8	56
chr7	65592691	65610487	circ_982	25	+	0	10	0	15
chr3	52446827	52448603	circ_983	133	+	0	21	6	106
chrX	19983162	19988416	circ_984	7	-	0	0	7	0
chr10	71681638	71690308	circ_985	3	+	0	3	0	0
chr12	62918295	62919882	circ_986	3	+	0	3	0	0
chr5	139862165	139866645	circ_987	17	+	0	10	0	7
chr7	5028694	5036429	circ_988	11	+	0	6	0	5
chr9	111812563	111819602	circ_989	12	-	0	6	0	6
chr14	89319315	89327676	circ_990	46	+	0	8	0	38
chr18	43467716	43469905	circ_991	3	-	0	0	0	3
chr18	39573234	39584505	circ_992	5	+	0	5	0	0
chr17	1746097	1775820	circ_993	4	+	0	4	0	0
chrX	11187625	11207104	circ_994	14	-	0	14	0	0
chr1	20230760	20234369	circ_995	3	+	0	3	0	0
chr1	68610252	68624930	circ_996	14	-	0	8	0	6
chr12	51064969	51077031	circ_997	9	+	0	3	0	6
chr14	97312432	97327072	circ_998	9	+	0	9	0	0
chr9	91083287	91083520	circ_999	4	+	0	0	0	4
chr18	43508835	43532609	circ_1000	5	-	0	5	0	0
chr22	36737415	36745300	circ_1001	146	-	0	77	6	63
chr6	143222801	143245005	circ_1002	11	-	0	6	0	5
chr4	48834637	48844706	circ_1003	3	+	0	3	0	0
chr21	44514581	44515853	circ_1004	4	-	0	0	0	4
chr22	40754868	40762502	circ_1005	10	+	0	6	0	4
chr14	73459851	73465023	circ_1006	3	-	0	3	0	0
chr13	50279757	50280508	circ_1007	45	-	0	21	0	24
chr7	2302865	2317940	circ_1008	40	-	0	17	0	23
chr17	1686329	1690898	circ_1009	3	-	0	3	0	0
chr21	47924274	47931527	circ_1010	13	-	0	3	0	10
chr9	36352739	36353328	circ_1011	137	-	5	58	0	74
chr4	1696501	1701797	circ_1012	4	-	0	0	0	4
chr9	132662244	132665280	circ_1013	3	-	0	3	0	0
chr11	64453118	64453419	circ_1014	3	-	0	3	0	0
chr1	109770974	109774408	circ_1015	3	+	0	3	0	0
chr12	118682699	118693460	circ_1016	14	-	0	7	0	7
chr17	58342773	58348842	circ_1017	33	-	0	18	5	10
chr22	36681398	36681703	circ_1018	4	-	0	0	0	4
chrX	64921375	64936763	circ_1019	3	+	0	0	0	3
chr10	124172436	124177484	circ_1020	7	+	0	0	0	7
chr10	74906034	74914206	circ_1021	3	-	0	3	0	0
chr12	101750332	101759403	circ_1022	5	+	0	0	0	5
chr19	47983686	47984016	circ_1023	3	-	0	3	0	0
chr5	96314842	96322374	circ_1024	6	+	0	6	0	0
chr1	1191425	1203372	circ_1025	20	-	0	10	0	10
chr10	121335203	121339522	circ_1026	17	-	0	9	0	8
chr10	90653604	90665417	circ_1027	3	+	0	3	0	0
chr11	3704430	3716836	circ_1028	4	-	0	4	0	0
chr1	113124614	113126748	circ_1029	4	-	0	4	0	0
chr2	160604316	160609082	circ_1030	11	+	0	11	0	0
chr12	19406874	19410471	circ_1031	10	+	0	4	0	6
chr3	128984392	128985942	circ_1032	48	+	0	21	0	27
chr6	47976370	47976850	circ_1033	7	-	0	7	0	0
chr17	38562636	38563194	circ_1034	70	-	0	13	10	47
chr5	5186165	5187779	circ_1035	3	+	0	3	0	0
chr3	190321917	190326970	circ_1036	16	+	0	12	0	4
chr1	1192372	1203372	circ_1037	22	-	0	8	0	14
chr11	17131979	17134213	circ_1038	7	-	0	0	0	7
chr13	100953714	101101559	circ_1039	22	+	0	19	0	3
chr14	31112522	31122794	circ_1040	3	+	0	3	0	0
chr5	134032816	134039622	circ_1041	13	+	0	5	0	8
chr5	133493398	133496821	circ_1042	4	-	0	4	0	0
chr12	66620503	66622150	circ_1043	89	+	0	27	0	62
chr5	95072593	95119667	circ_1044	12	+	8	4	0	0
chr13	95768176	95840796	circ_1045	17	-	0	17	0	0
chr1	160281658	160302347	circ_1046	5	-	0	0	0	5
chr15	41001223	41023542	circ_1047	7	+	0	7	0	0
chr2	178096617	178098999	circ_1048	18	-	0	13	0	5
chrY	21094537	21095361	circ_1049	3	-	0	0	0	3
chr11	17378198	17378548	circ_1050	6	+	0	3	0	3
chr12	49227060	49228280	circ_1051	10	-	0	0	0	10
chr9	112704966	112705661	circ_1052	3	+	0	3	0	0
chr3	196118684	196120490	circ_1053	152	-	0	36	0	116
chr6	42902213	42903408	circ_1054	63	+	0	14	0	49
chr10	114845806	114849299	circ_1055	7	+	0	7	0	0
chr1	28315046	28330930	circ_1056	23	-	0	14	6	3
chr8	17868746	17869336	circ_1057	10	+	0	3	3	4
chr7	150731917	150732639	circ_1058	3	-	0	3	0	0
chr1	1693391	1696885	circ_1059	7	-	0	3	0	4
chr17	76198580	76198832	circ_1060	10	+	0	0	0	10
chr10	99006029	99023386	circ_1061	5	-	0	5	0	0
chr17	43197540	43198739	circ_1062	11	-	0	5	0	6
chr7	101870647	101870949	circ_1063	455	+	3	205	5	242
chr15	66021410	66025156	circ_1064	4	-	0	0	0	4
chr12	49053688	49056437	circ_1065	3	-	0	3	0	0
chr15	91542907	91543205	circ_1066	79	-	0	12	0	67
chr6	111281617	111283708	circ_1067	33	+	0	6	0	27
chr3	11849307	11858811	circ_1068	6	-	0	3	0	3
chr7	130737184	130773143	circ_1069	3	-	0	0	0	3
chr3	184654034	184675309	circ_1070	5	+	0	0	0	5
chr1	174244971	174274265	circ_1071	7	+	0	0	0	7
chr14	99924616	99932150	circ_1072	885	-	24	495	42	324
chr9	131588301	131588908	circ_1073	4	-	0	0	0	4
chr6	139262472	139265759	circ_1074	3	-	0	0	0	3
chr1	21655699	21658204	circ_1075	4	-	0	4	0	0
chr1	155927504	155928187	circ_1076	12	-	0	0	0	12
chr4	128938513	128942393	circ_1077	3	+	0	3	0	0
chr9	33944363	33956144	circ_1078	13	-	0	10	0	3
chr11	118947607	118948357	circ_1079	10	+	0	5	0	5
chr13	27183466	27187195	circ_1080	40	+	0	20	0	20
chr1	1747195	1756938	circ_1081	358	-	0	147	7	204
chr14	89013873	89016963	circ_1082	4	-	0	0	0	4
chr1	6601890	6605240	circ_1083	4	-	0	4	0	0
chr1	24973158	24975520	circ_1084	7	+	0	7	0	0
chr22	28911615	28915308	circ_1085	9	-	0	9	0	0
chr15	90760671	90764997	circ_1086	76	+	0	42	0	34
chr20	48491242	48500603	circ_1087	5	+	0	5	0	0
chr18	51804073	51813781	circ_1088	74	+	5	51	6	12
chr17	3474818	3475543	circ_1089	3	-	0	0	0	3
chr2	136092970	136103205	circ_1090	8	-	0	4	0	4
chrX	23739998	23751334	circ_1091	26	-	0	10	0	16
chr12	112568315	112572870	circ_1092	18	+	0	7	0	11
chr7	101842082	101843452	circ_1093	10	+	0	3	0	7
chr3	11396895	11468400	circ_1094	70	+	0	42	0	28
chr17	79122079	79123719	circ_1095	4	+	0	4	0	0
chr1	52238277	52248315	circ_1096	5	+	0	0	0	5
chr5	131052258	131080383	circ_1097	20	-	0	9	0	11
chr8	54974814	54978373	circ_1098	24	-	0	6	0	18
chr16	70710784	70711802	circ_1099	4	-	0	4	0	0
chr20	18574375	18608877	circ_1100	3	+	0	0	0	3
chr11	123489509	123489782	circ_1101	4	-	0	0	0	4
chr22	39034751	39035729	circ_1102	5	-	0	0	0	5
chr8	117668095	117671219	circ_1103	119	-	0	58	8	53
chr11	118630631	118634015	circ_1104	5	-	0	0	0	5
chr4	26667955	26690029	circ_1105	3	+	0	3	0	0
chr18	46858234	46906128	circ_1106	369	-	4	222	9	134
chr3	15252309	15253719	circ_1107	5	+	0	0	0	5
chr12	28378728	28383699	circ_1108	17	+	0	0	0	17
chr9	138719253	138754454	circ_1109	4	-	0	4	0	0
chr2	37264998	37268435	circ_1110	23	-	0	17	0	6
chr3	48810388	48831482	circ_1111	12	-	0	5	0	7
chr17	64092369	64179425	circ_1112	9	-	0	9	0	0
chr3	15055096	15057761	circ_1113	20	+	0	11	0	9
chr6	31615368	31617404	circ_1114	3	-	0	3	0	0
chr9	140611078	140638542	circ_1115	11	+	0	11	0	0
chr2	36737126	36749456	circ_1116	44	+	0	13	0	31
chr16	68059318	68072052	circ_1117	19	+	0	0	0	19
chr22	29913018	29913355	circ_1118	6	-	0	0	0	6
chr16	67973789	67974381	circ_1119	41	-	0	22	0	19
chr16	22369508	22376335	circ_1120	3	-	0	0	0	3
chr1	63003562	63018572	circ_1121	4	-	0	4	0	0
chrX	53438945	53439203	circ_1122	9	-	0	9	0	0
chr7	66236870	66264401	circ_1123	16	+	0	8	0	8
chr12	122332645	122341013	circ_1124	66	+	0	23	0	43
chr5	167927596	167943955	circ_1125	8	+	0	8	0	0
chr16	20810585	20812681	circ_1126	3	-	0	3	0	0
chr13	53010425	53016580	circ_1127	6	-	0	0	0	6
chr4	54280782	54294350	circ_1128	322	+	21	182	8	111
chr8	61496767	61497374	circ_1129	21	+	0	3	0	18
chr11	103182607	103194718	circ_1130	47	+	0	32	0	15
chr19	5047487	5082515	circ_1131	297	+	0	171	4	122
chr18	56598878	56606853	circ_1132	44	+	0	26	0	18
chr16	12798481	12798906	circ_1133	27	-	0	12	0	15
chr15	100138635	100142314	circ_1134	5	-	0	0	0	5
chr7	43635500	43635712	circ_1135	24	+	0	6	0	18
chr1	93029199	93073284	circ_1136	10	-	0	10	0	0
chr12	1740464	1755463	circ_1137	30	+	0	19	0	11
chr4	144459743	144460091	circ_1138	4	+	0	0	0	4
chr5	134705096	134705832	circ_1139	50	-	0	18	0	32
chr2	70074675	70088479	circ_1140	3	+	0	0	0	3
chr13	22095384	22113827	circ_1141	10	-	0	0	0	10
chr9	72260941	72264162	circ_1142	35	-	0	8	0	27
chr15	75815462	75819602	circ_1143	81	-	4	31	3	43
chr11	85692172	85693046	circ_1144	45	-	0	22	0	23
chr2	32858943	32891835	circ_1145	4	-	0	4	0	0
chr6	17539500	17541379	circ_1146	3	+	0	3	0	0
chr12	120260624	120263172	circ_1147	8	-	0	0	0	8
chr7	98513346	98515302	circ_1148	40	+	0	19	0	21
chr16	70294947	70302282	circ_1149	9	-	0	3	0	6
chr3	145838899	145842016	circ_1150	523	-	27	346	38	112
chr4	6925100	6969151	circ_1151	14	+	0	10	0	4
chr12	62892699	62895478	circ_1152	8	+	0	3	0	5
chr9	126219627	126220176	circ_1153	23	-	0	4	0	19
chr10	75866988	75874657	circ_1154	6	+	0	6	0	0
chr1	235643370	235659618	circ_1155	4	-	0	4	0	0
chr6	138892847	138893198	circ_1156	22	-	0	3	0	19
chr1	11174532	11174869	circ_1157	3	-	0	3	0	0
chr8	48308936	48320523	circ_1158	23	+	0	23	0	0
chr18	43698147	43700026	circ_1159	3	+	0	0	0	3
chr3	196443729	196449427	circ_1160	7	+	0	0	0	7
chr1	41204508	41223966	circ_1161	3	+	0	0	0	3
chr15	69745281	69747842	circ_1162	3	-	0	0	0	3
chr11	108586606	108594189	circ_1163	23	+	0	20	0	3
chr2	171867883	171884915	circ_1164	7	-	0	7	0	0
chr9	113734353	113783270	circ_1165	7	-	0	5	0	2
chr14	31792771	31795548	circ_1166	3	-	0	0	0	3
chr8	25230075	25258582	circ_1167	3	+	0	3	0	0
chr12	66603236	66611015	circ_1168	105	+	0	71	0	34
chr14	55048998	55076343	circ_1169	6	+	0	6	0	0
chr10	5950888	5951257	circ_1170	14	+	0	0	0	14
chr3	138340249	138347998	circ_1171	5	+	0	5	0	0
chr1	150621144	150636239	circ_1172	3	-	0	3	0	0
chr19	9643521	9645955	circ_1173	17	-	0	3	0	14
chr3	41746549	41795980	circ_1174	3	-	0	0	0	3
chr10	1125951	1132297	circ_1175	3	+	0	3	0	0
chr6	158850768	158882761	circ_1176	12	+	0	8	0	4
chr13	21875558	21875757	circ_1177	4	+	0	0	0	4
chr9	33932560	33933626	circ_1178	20	-	0	12	0	8
chr10	15863655	15889942	circ_1179	39	-	4	32	0	3
chr1	200333330	200343374	circ_1180	3	-	0	3	0	0
chr15	59494525	59510286	circ_1181	5	-	0	5	0	0
chr19	34921481	34955036	circ_1182	8	+	0	8	0	0
chr11	63960550	63962092	circ_1183	15	+	0	9	0	6
chr6	112462729	112463320	circ_1184	4	+	0	4	0	0
chr7	104678573	104681470	circ_1185	230	+	6	68	6	150
chr7	50771518	50773020	circ_1186	23	-	0	4	0	19
chr9	135163623	135164038	circ_1187	3	-	0	0	0	3
chrX	13684436	13686502	circ_1188	4	+	0	0	0	4
chr1	1496712	1500296	circ_1189	14	-	0	4	0	10
chr2	153589045	153591640	circ_1190	12	+	0	7	0	5
chr19	5039847	5047680	circ_1191	70	+	0	41	0	29
chr4	7787921	7840430	circ_1192	3	-	0	3	0	0
chr19	52719032	52719916	circ_1193	12	+	0	6	0	6
chr13	99992574	99992819	circ_1194	4	+	0	0	0	4
chr18	33739698	33739978	circ_1195	3	+	0	0	0	3
chr10	22002701	22016857	circ_1196	55	+	0	35	0	20
chr17	57270853	57275150	circ_1197	19	+	0	9	0	10
chr15	41297791	41319934	circ_1198	31	-	0	17	0	14
chr6	25482485	25488813	circ_1199	11	+	0	7	0	4
chr1	233270759	233314921	circ_1200	27	-	0	15	0	12
chr1	93070864	93073284	circ_1201	41	-	0	19	0	22
chr11	20424465	20486092	circ_1202	4	+	0	4	0	0
chr3	167754624	167759262	circ_1203	90	-	0	46	0	44
chr7	156994415	157024021	circ_1204	39	+	5	25	9	0
chrX	118675291	118676557	circ_1205	8	-	0	0	0	8
chr4	20512118	20521076	circ_1206	26	+	0	10	0	16
chr2	61505300	61508377	circ_1207	73	-	0	39	5	29
chr6	30697799	30698877	circ_1208	36	-	0	15	0	21
chr2	157352556	157414094	circ_1209	5	+	0	5	0	0
chr2	39526884	39560715	circ_1210	8	-	0	5	0	3
chr17	27962986	27999147	circ_1211	5	-	0	5	0	0
chr2	236433059	236433357	circ_1212	6	+	0	0	0	6
chr1	59150825	59155921	circ_1213	15	-	0	9	0	6
chr7	73510952	73511519	circ_1214	58	+	0	23	0	35
chr8	37330596	37333530	circ_1215	13	-	0	5	0	8
chr13	42149876	42189220	circ_1216	3	-	0	3	0	0
chr5	157218711	157221980	circ_1217	19	-	0	9	0	10
chr16	70497072	70499079	circ_1218	16	+	0	4	0	12
chr1	12024232	12026373	circ_1219	3	+	0	3	0	0
chr2	102480283	102486877	circ_1220	6	+	0	6	0	0
chr5	170319391	170323119	circ_1221	24	+	0	5	0	19
chr11	116734384	116744352	circ_1222	41	-	0	23	0	18
chr9	113703701	113741039	circ_1223	5	-	0	5	0	0
chr6	136977445	137041727	circ_1224	6	-	0	6	0	0
chr1	44467985	44468657	circ_1225	39	-	0	16	0	23
chr8	38775060	38775588	circ_1226	12	+	0	0	0	12
chr9	131233587	131236020	circ_1227	4	+	0	0	0	4
chr2	215617171	215661841	circ_1228	117	-	8	51	21	37
chr18	29477749	29487573	circ_1229	5	-	0	0	0	5
chr9	125719290	125751750	circ_1230	3	+	0	3	0	0
chr3	67578556	67660020	circ_1231	4	-	0	4	0	0
chr2	200173483	200246543	circ_1232	8	-	0	8	0	0
chr7	50771518	50823753	circ_1233	7	-	0	3	0	4
chr12	48490126	48491907	circ_1234	5	-	0	0	0	5
chr3	53274267	53276258	circ_1235	25	-	0	12	0	13
chr10	127727863	127734701	circ_1236	11	-	0	0	0	11
chr13	24823615	24831547	circ_1237	4	+	0	0	0	4
chr5	37333565	37341344	circ_1238	5	-	0	5	0	0
chr10	26789748	26792203	circ_1239	13	+	0	4	0	9
chr9	140611078	140611634	circ_1240	112	+	3	45	3	61
chr20	13982934	13990619	circ_1241	3	+	0	3	0	0
chr8	141753329	141756959	circ_1242	4	-	0	4	0	0
chr20	18278629	18279108	circ_1243	3	+	0	3	0	0
chr9	123758518	123770776	circ_1244	5	-	0	5	0	0
chr14	105814830	105821514	circ_1245	25	+	0	4	0	21
chr1	67405711	67428843	circ_1246	9	+	0	6	3	0
chr17	1968367	1972225	circ_1247	3	-	0	3	0	0
chr13	96272139	96277183	circ_1248	4	-	0	4	0	0
chr20	44444180	44444552	circ_1249	185	+	0	59	0	126
chr17	12897179	12897741	circ_1250	4	-	0	0	0	4
chr11	120276827	120280159	circ_1251	168	+	6	109	10	43
chr1	186359843	186375400	circ_1252	3	+	0	0	0	3
chr2	72920376	72920694	circ_1253	4	-	0	0	0	4
chr6	82933785	82937019	circ_1254	4	-	0	0	0	4
chr3	9506109	9507242	circ_1255	6	+	0	0	3	3
chr10	70217238	70229920	circ_1256	4	-	0	0	0	4
chr9	97535284	97563284	circ_1257	64	+	0	42	0	22
chr19	3547570	3547845	circ_1258	8	-	0	8	0	0
chr22	43193474	43223005	circ_1259	4	-	0	4	0	0
chr1	155695173	155699157	circ_1260	5	+	0	5	0	0
chr9	115060112	115069724	circ_1261	4	-	0	4	0	0
chr2	135075100	135102635	circ_1262	3	+	0	3	0	0
chr3	125279223	125301822	circ_1263	9	-	0	9	0	0
chr11	61039167	61042056	circ_1264	5	-	0	0	0	5
chr18	76870355	76914555	circ_1265	4	+	0	0	0	4
chr10	33474556	33486637	circ_1266	4	-	0	0	0	4
chr1	65095038	65099943	circ_1267	3	+	0	3	0	0
chr13	77592735	77595996	circ_1268	12	-	0	9	0	3
chr18	33783076	33800180	circ_1269	11	+	0	11	0	0
chr1	113134147	113159517	circ_1270	3	-	0	0	0	3
chr6	5396866	5404934	circ_1271	18	+	0	3	0	15
chr12	105428078	105431980	circ_1272	8	-	0	0	0	8
chr3	182735054	182740342	circ_1273	5	-	0	0	0	5
chrX	20206615	20222221	circ_1274	11	-	0	3	0	8
chr17	78013611	78014069	circ_1275	11	+	0	5	0	6
chr16	89458788	89459087	circ_1276	5	-	0	0	0	5
chr5	133316420	133328709	circ_1277	3	-	0	0	0	3
chr16	30740287	30740893	circ_1278	470	+	12	249	12	197
chr12	78334099	78334913	circ_1279	24	+	0	0	0	24
chr14	73614503	73664837	circ_1280	89	+	0	61	3	25
chr10	70954944	70958953	circ_1281	4	+	0	0	0	4
chr7	55231426	55233130	circ_1282	31	+	0	7	0	24
chr3	179424722	179448497	circ_1283	4	+	0	4	0	0
chr4	140037803	140060651	circ_1284	33	-	4	23	0	6
chr2	101643845	101650220	circ_1285	66	-	0	40	4	22
chr11	20104553	20119291	circ_1286	3	+	0	0	0	3
chr7	151842011	151842249	circ_1287	6	-	0	6	0	0
chr3	66448536	66465487	circ_1288	4	-	0	0	0	4
chr7	130734297	130737314	circ_1289	3	-	0	0	0	3
chr12	26780966	26808785	circ_1290	3	-	0	3	0	0
chr7	100202839	100203274	circ_1291	7	+	0	3	0	4
chr3	52734278	52734512	circ_1292	35	-	0	3	0	32
chr7	120906281	120907356	circ_1293	17	+	0	6	0	11
chr3	87017740	87018273	circ_1294	160	-	5	81	0	74
chr9	123550047	123550556	circ_1295	4	-	0	4	0	0
chr1	109952550	109953735	circ_1296	4	-	0	0	0	4
chr21	45506683	45514114	circ_1297	7	+	0	7	0	0
chr2	58449077	58457009	circ_1298	38	-	0	8	0	30
chr4	25256687	25265471	circ_1299	16	+	0	12	0	4
chr7	16722405	16729531	circ_1300	32	+	0	11	0	21
chr12	72013095	72014095	circ_1301	7	-	0	0	0	7
chr2	54158972	54164677	circ_1302	5	-	0	5	0	0
chr1	70761813	70790640	circ_1303	4	-	0	4	0	0
chr3	127800097	127806651	circ_1304	8	-	0	0	0	8
chr12	62708571	62749256	circ_1305	4	+	0	4	0	0
chr2	136094741	136103205	circ_1306	5	-	0	0	0	5
chr2	61552510	61561106	circ_1307	11	-	0	5	0	6
chrX	69561649	69563832	circ_1308	13	+	0	6	0	7
chr7	129679304	129688984	circ_1309	191	-	0	65	5	121
chr1	35936464	35944813	circ_1310	48	-	0	32	0	16
chr17	79555970	79575848	circ_1311	10	-	0	6	0	4
chr8	71071740	71075089	circ_1312	147	-	0	55	6	86
chr7	105615290	105624735	circ_1313	4	+	0	0	0	4
chr18	29496235	29497630	circ_1314	5	-	0	5	0	0
chr3	136035783	136048826	circ_1315	8	+	0	3	0	5
chr6	345854	348841	circ_1316	5	+	0	0	0	5
chr1	36469942	36479649	circ_1317	3	+	0	3	0	0
chr5	179976931	179980471	circ_1318	162	+	0	55	6	101
chr2	36596251	36691798	circ_1319	7	+	0	5	0	2
chr6	36464488	36467767	circ_1320	5	-	0	0	0	5
chr13	114164553	114188555	circ_1321	16	+	0	6	0	10
chr8	121705932	121706148	circ_1322	6	-	0	0	0	6
chr9	7103685	7128236	circ_1323	3	+	0	3	0	0
chr11	6422219	6432591	circ_1324	5	-	0	0	0	5
chr10	114220283	114224416	circ_1325	10	+	0	6	0	4
chr17	41354672	41355803	circ_1326	5	+	0	0	0	5
chr10	32197100	32211888	circ_1327	15	-	0	4	0	11
chr14	35072554	35078948	circ_1328	6	-	0	6	0	0
chr10	126097111	126100769	circ_1329	91	-	4	71	0	16
chr2	32418958	32434630	circ_1330	3	+	0	3	0	0
chr3	51497130	51530796	circ_1331	4	-	0	0	0	4
chr22	40513059	40521866	circ_1332	15	+	0	0	0	15
chr17	57951900	57968402	circ_1333	3	-	0	3	0	0
chr17	37595418	37599881	circ_1334	4	-	0	0	0	4
chr11	20075626	20083905	circ_1335	21	+	0	5	0	16
chr12	42748963	42781337	circ_1336	18	+	0	12	0	6
chr6	57055191	57075243	circ_1337	4	-	0	4	0	0
chr6	43568725	43573056	circ_1338	24	+	0	10	0	14
chrX	71681854	71684581	circ_1339	14	-	0	0	0	14
chr3	48964895	49002415	circ_1340	4	+	0	4	0	0
chr5	140788835	140790187	circ_1341	9	+	0	6	0	3
chr4	148785997	148803083	circ_1342	34	+	0	27	0	7
chr7	6470111	6476164	circ_1343	4	-	0	0	0	4
chr4	95494502	95539342	circ_1344	17	+	0	17	0	0
chr20	2967411	2985792	circ_1345	3	+	0	0	0	3
chr3	100013931	100018175	circ_1346	14	+	0	11	0	3
chr1	22174617	22175135	circ_1347	3	-	0	0	0	3
chr9	125772633	125782738	circ_1348	7	+	0	7	0	0
chr15	42630587	42632952	circ_1349	4	+	0	4	0	0
chr13	45975218	45983209	circ_1350	3	-	0	3	0	0
chr2	109945680	109964405	circ_1351	89	+	4	56	4	25
chr10	104896006	104899236	circ_1352	8	-	0	0	0	8
chr5	14297181	14304701	circ_1353	24	+	0	5	0	19
chr12	105431881	105433584	circ_1354	5	-	0	5	0	0
chr4	77979660	77987558	circ_1355	16	-	0	0	0	16
chr19	5119129	5119863	circ_1356	3	+	0	3	0	0
chr6	136212573	136215963	circ_1357	3	+	0	3	0	0
chr3	140675369	140678382	circ_1358	7	+	0	0	0	7
chr12	123832576	123834988	circ_1359	16	-	0	0	0	16
chr1	240990398	241033419	circ_1360	3	-	0	3	0	0
chr17	40476729	40477079	circ_1361	13	-	0	5	0	8
chr19	40827935	40834457	circ_1362	3	-	0	0	0	3
chr3	48605143	48605603	circ_1363	4	-	0	4	0	0
chr11	32608558	32610278	circ_1364	13	+	0	4	0	9
chr9	5689959	5720750	circ_1365	24	+	0	6	5	13
chr1	186375215	186388209	circ_1366	10	+	0	5	0	5
chr17	74283273	74301022	circ_1367	33	-	0	13	0	20
chr14	30102075	30108110	circ_1368	4	-	0	4	0	0
chr10	102005556	102006692	circ_1369	8	-	0	3	0	5
chr16	69905707	69922152	circ_1370	8	+	0	4	0	4
chr9	86294690	86294952	circ_1371	8	-	0	3	0	5
chr3	33661095	33673866	circ_1372	18	-	0	12	0	6
chr14	105162327	105162827	circ_1373	8	+	0	5	0	3
chr7	65705312	65706257	circ_1374	59	+	5	46	0	8
chr11	66982811	66986874	circ_1375	6	+	0	3	0	3
chr17	35685778	35687365	circ_1376	4	-	0	0	0	4
chr1	47753223	47765824	circ_1377	47	-	3	19	0	25
chr2	85824302	85824547	circ_1378	8	-	0	3	0	5
chr3	61924151	61930703	circ_1379	4	+	0	0	0	4
chr13	52293334	52325551	circ_1380	5	+	0	0	0	5
chr6	25466101	25500463	circ_1381	7	+	0	7	0	0
chrY	14832522	14834120	circ_1382	8	+	0	0	0	8
chr11	3740642	3774638	circ_1383	7	-	0	7	0	0
chr17	1985104	1989195	circ_1384	8	-	0	0	3	5
chr11	117030650	117034608	circ_1385	105	+	4	54	0	47
chr11	75690822	75694557	circ_1386	7	+	0	3	0	4
chr11	64570156	64570356	circ_1387	24	-	0	10	0	14
chr6	86235844	86238080	circ_1388	7	-	0	0	0	7
chr19	4688769	4705982	circ_1389	4	-	0	4	0	0
chr1	45223228	45226374	circ_1390	8	+	0	3	0	5
chr14	76548711	76548941	circ_1391	74	-	0	11	3	60
chr9	36058824	36065621	circ_1392	15	+	0	8	0	7
chr13	52277732	52325551	circ_1393	11	+	0	6	0	5
chr17	62557618	62568074	circ_1394	100	-	0	52	0	48
chr1	233344264	233363117	circ_1395	6	-	0	0	0	6
chr16	57187723	57207781	circ_1396	4	-	0	4	0	0
chr6	16326625	16753578	circ_1397	3	-	0	3	0	0
chr16	71779047	71784235	circ_1398	9	-	0	9	0	0
chr16	19656208	19659204	circ_1399	34	+	0	0	4	30
chr2	204131237	204144836	circ_1400	3	+	0	0	0	3
chr17	28003838	28085411	circ_1401	4	-	0	4	0	0
chr7	75976613	75980151	circ_1402	6	-	0	6	0	0
chr1	36556845	36559115	circ_1403	3	+	0	0	0	3
chr1	8674301	8684439	circ_1404	4	-	0	4	0	0
chr14	39543619	39545297	circ_1405	5	-	0	0	0	5
chr18	76914504	76974038	circ_1406	5	+	0	5	0	0
chr18	21860806	21892070	circ_1407	4	-	0	0	0	4
chr15	68118274	68125595	circ_1408	3	+	0	0	0	3
chr6	30164293	30172542	circ_1409	3	-	0	3	0	0
chr1	160188787	160190248	circ_1410	3	-	0	3	0	0
chr16	28128639	28133083	circ_1411	3	-	0	3	0	0
chr15	90137646	90138842	circ_1412	4	+	0	0	0	4
chr18	77036105	77037196	circ_1413	3	+	0	3	0	0
chr1	224491425	224492868	circ_1414	5	-	0	0	0	5
chr1	110116359	110121983	circ_1415	4	+	0	4	0	0
chr8	95839491	95840021	circ_1416	5	+	0	0	0	5
chr12	66539621	66547228	circ_1417	21	-	0	11	0	10
chr16	53337632	53340309	circ_1418	6	+	0	0	0	6
chr2	114670749	114691963	circ_1419	12	+	0	9	0	3
chr1	151196724	151211654	circ_1420	3	+	0	0	0	3
chr9	33068822	33073804	circ_1421	10	-	0	10	0	0
chr14	91044450	91059970	circ_1422	3	-	0	0	0	3
chr8	141803453	141813749	circ_1423	5	-	0	0	0	5
chr13	96375496	96377506	circ_1424	269	+	0	28	16	225
chr7	139297948	139305309	circ_1425	5	-	0	5	0	0
chr14	30340955	30387494	circ_1426	5	-	0	0	0	5
chr8	141889570	141900868	circ_1427	170	-	0	82	19	69
chr2	207006665	207007555	circ_1428	7	-	0	0	0	7
chr17	4027201	4037777	circ_1429	5	-	0	0	0	5
chr1	42693554	42789498	circ_1430	7	-	0	7	0	0
chr10	26789748	26802589	circ_1431	3	+	0	3	0	0
chr3	71096093	71102924	circ_1432	10	-	0	4	0	6
chr2	136396309	136396692	circ_1433	6	+	0	3	0	3
chr11	47505005	47510576	circ_1434	9	-	0	3	0	6
chr13	98865474	99030172	circ_1435	4	+	0	4	0	0
chr2	135075100	135107509	circ_1436	5	+	0	5	0	0
chr18	45422892	45423180	circ_1437	5	-	0	0	0	5
chr1	57002627	57008275	circ_1438	4	-	0	4	0	0
chr13	111303381	111319820	circ_1439	4	-	0	0	0	4
chr9	94058303	94087686	circ_1440	11	-	0	0	0	11
chr19	48630534	48631277	circ_1441	19	-	0	11	0	8
chr12	122734418	122735646	circ_1442	4	-	0	0	0	4
chr13	20315705	20356931	circ_1443	5	-	0	0	0	5
chr8	17446977	17447274	circ_1444	21	+	0	11	0	10
chr12	42781258	42792796	circ_1445	3	+	0	3	0	0
chr19	19307775	19310043	circ_1446	4	+	0	4	0	0
chr5	5182157	5306841	circ_1447	23	+	3	20	0	0
chr13	61013822	61109367	circ_1448	5	+	0	0	5	0
chr11	36422547	36472885	circ_1449	4	+	0	4	0	0
chr6	32939372	32940704	circ_1450	26	+	0	21	0	5
chr11	77991647	77991947	circ_1451	6	-	0	6	0	0
chr1	51121114	51210447	circ_1452	19	-	0	12	0	7
chrX	135095117	135098917	circ_1453	36	+	0	17	0	19
chr12	57674141	57690334	circ_1454	13	-	0	6	0	7
chr2	114697536	114709422	circ_1455	11	+	3	8	0	0
chr5	79441913	79443107	circ_1456	5	-	0	0	0	5
chr14	23282109	23284660	circ_1457	16	-	0	16	0	0
chr12	85266381	85277819	circ_1458	4	-	0	4	0	0
chr1	236990129	236998987	circ_1459	3	+	0	3	0	0
chr9	80869752	80879232	circ_1460	15	+	0	0	0	15
chr6	151277131	151293194	circ_1461	47	+	0	36	0	11
chr9	132984929	132985438	circ_1462	10	+	0	0	0	10
chr9	100372628	100373981	circ_1463	17	-	0	4	0	13
chr3	172013153	172028671	circ_1464	36	+	0	21	0	15
chr10	134421419	134464009	circ_1465	10	+	0	0	0	10
chr2	191523884	191537878	circ_1466	276	+	20	166	27	63
chr3	125199091	125223588	circ_1467	3	-	0	3	0	0
chr8	133848785	133856563	circ_1468	6	+	6	0	0	0
chr13	61013822	61042537	circ_1469	12	+	0	6	0	6
chr5	139568649	139574237	circ_1470	7	+	0	4	0	3
chr1	64093876	64120137	circ_1471	4	+	0	4	0	0
chr3	12353879	12458653	circ_1472	3	+	0	3	0	0
chr8	23185895	23191136	circ_1473	4	-	0	0	0	4
chr3	136162129	136221621	circ_1474	5	-	0	5	0	0
chr4	7817745	7845077	circ_1475	4	-	0	0	0	4
chr7	138865838	138872285	circ_1476	3	+	0	0	0	3
chr16	4701964	4702825	circ_1477	37	+	0	10	0	27
chr8	15480589	15531345	circ_1478	21	+	0	15	0	6
chr17	57092971	57094785	circ_1479	10	-	0	6	0	4
chr4	151356741	151412187	circ_1480	4	-	0	4	0	0
chr18	72589153	72632648	circ_1481	15	+	0	4	0	11
chr5	132219032	132219252	circ_1482	5	-	0	0	0	5
chr4	2954002	2955372	circ_1483	4	-	0	0	0	4
chr12	50575687	50586344	circ_1484	14	-	0	4	0	10
chr21	27423316	27425664	circ_1485	33	-	0	11	0	22
chr1	78177432	78181553	circ_1486	24	-	0	18	3	3
chr10	70695762	70703013	circ_1487	11	+	0	6	0	5
chr9	130980510	130981531	circ_1488	17	+	0	11	0	6
chr11	3394807	3396892	circ_1489	5	-	0	0	0	5
chr19	46338336	46341873	circ_1490	4	-	0	0	0	4
chr4	128998943	129003460	circ_1491	6	+	0	6	0	0
chr1	43223454	43228146	circ_1492	3	-	0	3	0	0
chr14	31103153	31112611	circ_1493	11	+	0	8	0	3
chr3	56696413	56707753	circ_1494	4	-	0	4	0	0
chr15	41277536	41280172	circ_1495	5	-	0	0	0	5
chr10	28223939	28225809	circ_1496	8	-	0	5	0	3
chr17	80721841	80758872	circ_1497	35	+	0	13	0	22
chr20	50342358	50346517	circ_1498	109	-	0	30	5	74
chr1	63944435	63955889	circ_1499	10	-	0	0	0	10
chr15	44876012	44878048	circ_1500	5	-	0	0	0	5
chr7	50737419	50823753	circ_1501	23	-	0	14	0	9
chr10	13150962	13151288	circ_1502	22	+	0	13	0	9
chr22	42204879	42209826	circ_1503	244	+	0	117	0	127
chr1	198190129	198266370	circ_1504	5	+	0	5	0	0
chr12	112620863	112623297	circ_1505	3	-	0	3	0	0
chr15	72847612	72864506	circ_1506	6	+	0	6	0	0
chr11	57258697	57259335	circ_1507	176	-	0	59	0	117
chr10	98307652	98325183	circ_1508	6	-	0	6	0	0
chr15	64404772	64415745	circ_1509	59	+	0	30	0	29
chr3	143704385	143708674	circ_1510	14	+	0	9	0	5
chr17	78865520	78867665	circ_1511	80	+	0	41	0	39
chr1	246350045	246350244	circ_1512	37	-	0	10	0	27
chr9	37974619	37977911	circ_1513	5	-	0	0	0	5
chr15	52433337	52446273	circ_1514	8	-	0	3	0	5
chr19	2109228	2109871	circ_1515	78	-	3	35	0	40
chr12	133446205	133447369	circ_1516	5	-	0	0	0	5
chr2	61715300	61717911	circ_1517	3	-	0	0	0	3
chr4	1902353	1902978	circ_1518	32	+	0	20	0	12
chr5	137708363	137717279	circ_1519	14	+	0	14	0	0
chr3	52712516	52716249	circ_1520	35	-	0	15	0	20
chr11	134086830	134090620	circ_1521	7	-	0	3	0	4
chr8	141840571	141856777	circ_1522	4	-	0	0	0	4
chr4	77977402	77987558	circ_1523	19	-	0	10	0	9
chr1	220174480	220180680	circ_1524	4	-	0	4	0	0
chr12	19626182	19653155	circ_1525	56	+	0	35	0	21
chr6	101214441	101253756	circ_1526	4	-	4	0	0	0
chr19	5591759	5595508	circ_1527	10	-	0	7	0	3
chr7	17885218	17890587	circ_1528	56	-	3	35	0	18
chr17	37070578	37071399	circ_1529	4	+	0	0	0	4
chr16	66562897	66570920	circ_1530	12	-	0	0	0	12
chr2	232143095	232160966	circ_1531	5	+	0	0	0	5
chr7	77407655	77408131	circ_1532	30	+	0	14	0	16
chr1	183481972	183486955	circ_1533	7	+	0	0	0	7
chr19	11280553	11289396	circ_1534	13	-	0	6	0	7
chr8	54669115	54714456	circ_1535	4	-	0	4	0	0
chr2	136402949	136433056	circ_1536	4	+	0	4	0	0
chr6	20781376	20955816	circ_1537	31	+	0	16	0	15
chr17	43159012	43164020	circ_1538	58	+	0	13	0	45
chr17	62574610	62577109	circ_1539	7	-	0	0	0	7
chr2	39262353	39262641	circ_1540	14	-	0	5	0	9
chr19	45901263	45901597	circ_1541	34	-	0	14	0	20
chr2	148653870	148657467	circ_1542	526	+	6	339	12	169
chr4	52726709	52744020	circ_1543	14	+	0	6	0	8
chr1	153723571	153730239	circ_1544	21	+	0	14	0	7
chr17	40497577	40500535	circ_1545	35	-	0	17	0	18
chr14	73544077	73563808	circ_1546	3	+	0	3	0	0
chr10	79750812	79767624	circ_1547	4	-	0	4	0	0
chr14	73614503	73659572	circ_1548	15	+	0	12	0	3
chr17	62130140	62130731	circ_1549	71	-	0	32	0	39
chr21	40604103	40610499	circ_1550	4	-	0	0	0	4
chr11	44129233	44193292	circ_1551	19	+	0	10	0	9
chr8	104258522	104258912	circ_1552	22	-	0	13	0	9
chr10	123661906	123681926	circ_1553	17	-	0	8	0	9
chr12	51375422	51404549	circ_1554	7	-	0	7	0	0
chr8	62489331	62531578	circ_1555	18	-	0	11	0	7
chr15	75693071	75694311	circ_1556	12	-	0	4	0	8
chr2	99985855	99988193	circ_1557	24	+	0	11	0	13
chr17	20156818	20163607	circ_1558	11	+	0	5	0	6
chr10	518379	532470	circ_1559	60	-	0	19	0	41
chr1	114443858	114444507	circ_1560	4	-	0	0	0	4
chr5	124036707	124036962	circ_1561	192	-	0	48	3	141
chr11	57556509	57559145	circ_1562	3	+	0	0	0	3
chrX	117576207	117578457	circ_1563	19	+	0	11	0	8
chr1	10292308	10338186	circ_1564	5	+	0	5	0	0
chr11	47504247	47510576	circ_1565	21	-	0	11	0	10
chr11	85406171	85425550	circ_1566	3	-	0	3	0	0
chr17	26676109	26678826	circ_1567	5	-	0	5	0	0
chr1	8601273	8626348	circ_1568	3	-	0	3	0	0
chr12	58090058	58109753	circ_1569	4	+	0	0	0	4
chr22	36908507	36916735	circ_1570	3	-	0	0	0	3
chr1	151274320	151274774	circ_1571	11	-	0	0	0	11
chr7	27856509	27868402	circ_1572	3	-	0	0	0	3
chr9	16654417	16738483	circ_1573	14	-	0	6	0	8
chr12	123694603	123699381	circ_1574	3	-	0	0	0	3
chr1	117944808	117963271	circ_1575	207	+	66	47	84	10
chr11	61183138	61189080	circ_1576	3	-	0	3	0	0
chr18	22901972	22925311	circ_1577	10	-	0	4	0	6
chr12	19626182	19646920	circ_1578	5	+	0	0	0	5
chr16	67991645	67995609	circ_1579	3	-	0	0	0	3
chr7	50737419	50773020	circ_1580	31	-	0	14	0	17
chr1	231829572	231837770	circ_1581	14	+	0	10	0	4
chr17	35783609	35785431	circ_1582	4	+	0	0	0	4
chr1	45960724	45961217	circ_1583	3	-	0	3	0	0
chr17	57134236	57148308	circ_1584	7	-	0	7	0	0
chr6	57393112	57472441	circ_1585	13	+	0	0	0	13
chr3	57561275	57570191	circ_1586	38	-	0	14	0	24
chr11	47521005	47522484	circ_1587	29	-	0	8	0	21
chr3	47703824	47717078	circ_1588	7	-	0	4	0	3
chr12	53670404	53671011	circ_1589	69	+	0	18	0	51
chr6	38045816	38050233	circ_1590	49	+	0	22	0	27
chr4	88099629	88116842	circ_1591	10	-	3	7	0	0
chr6	90491118	90500120	circ_1592	14	-	0	3	0	11
chr2	30378716	30379658	circ_1593	3	+	0	0	0	3
chr12	116668238	116678267	circ_1594	7	-	0	7	0	0
chr5	151176788	151178874	circ_1595	47	+	0	10	4	33
chr18	19395577	19427086	circ_1596	11	+	0	5	0	6
chr5	10414545	10417516	circ_1597	9	+	0	3	0	6
chr14	75563803	75572699	circ_1598	4	-	0	4	0	0
chr12	26147970	26156383	circ_1599	22	+	0	8	0	14
chr20	42331130	42333998	circ_1600	293	+	8	114	9	162
chr17	80828100	80851508	circ_1601	29	+	0	10	0	19
chr2	160098196	160105023	circ_1602	3	-	0	3	0	0
chr11	117054495	117054855	circ_1603	14	+	0	0	0	14
chr16	929570	961079	circ_1604	45	-	0	30	0	15
chr17	2067054	2076153	circ_1605	7	-	0	7	0	0
chr10	69726440	69804320	circ_1606	10	-	0	5	5	0
chr9	36657238	36674934	circ_1607	4	+	0	4	0	0
chr2	32312561	32314674	circ_1608	29	+	0	12	0	17
chr12	122973933	122977336	circ_1609	15	-	0	6	0	9
chr3	195047614	195066046	circ_1610	10	-	3	7	0	0
chr5	179976931	179981880	circ_1611	6	+	0	6	0	0
chr10	34648075	34673182	circ_1612	4	-	0	4	0	0
chr5	9224786	9227079	circ_1613	57	-	0	26	4	27
chr2	177161588	177202305	circ_1614	57	+	0	40	0	17
chr11	102233627	102239279	circ_1615	154	+	7	57	6	84
chr12	123968727	123984083	circ_1616	3	-	0	3	0	0
chrX	62917005	62944591	circ_1617	20	-	0	6	0	14
chr7	6178723	6187523	circ_1618	3	+	0	3	0	0
chr2	43655239	43657441	circ_1619	96	-	0	7	0	89
chr10	99416042	99424741	circ_1620	20	+	0	12	0	8
chr12	78415527	78452895	circ_1621	5	+	0	5	0	0
chr1	114267381	114269196	circ_1622	14	-	0	7	3	4
chr1	38446258	38447483	circ_1623	13	-	0	0	0	13
chr1	241094017	241146429	circ_1624	6	-	0	6	0	0
chr10	81070681	81070941	circ_1625	22	+	0	8	0	14
chr1	51868107	51871780	circ_1626	13	-	0	8	0	5
chr1	28862536	28862748	circ_1627	4	-	0	0	0	4
chr11	18579775	18596959	circ_1628	3	-	0	3	0	0
chr13	108163409	108164333	circ_1629	13	-	0	6	0	7
chr4	129913322	129960251	circ_1630	9	-	0	5	0	4
chr19	37427648	37428144	circ_1631	7	+	0	0	0	7
chr3	132322073	132350323	circ_1632	49	-	0	39	4	6
chr21	45513944	45518415	circ_1633	24	+	0	11	0	13
chr17	62551137	62551938	circ_1634	8	-	0	8	0	0
chr9	118969735	118997916	circ_1635	119	+	3	97	6	13
chr6	64356432	64390062	circ_1636	16	+	0	10	0	6
chr17	80869634	80879453	circ_1637	3	+	0	0	0	3
chr10	119100491	119104960	circ_1638	11	-	0	0	0	11
chr16	1793336	1798721	circ_1639	4	+	0	0	0	4
chr1	51926763	51930998	circ_1640	164	-	0	23	5	136
chr12	80007355	80014987	circ_1641	9	-	0	3	0	6
chr3	169854207	169854453	circ_1642	30	-	0	11	0	19
chr9	115961135	115968858	circ_1643	39	-	0	21	0	18
chr4	1343312	1360219	circ_1644	11	+	0	5	0	6
chr12	50856365	50867950	circ_1645	23	+	0	9	0	14
chr2	43514047	43520352	circ_1646	18	-	0	11	0	7
chr5	137278564	137278905	circ_1647	152	-	0	40	0	112
chr19	18453669	18454225	circ_1648	9	+	0	0	0	9
chr21	38782872	38794168	circ_1649	4	+	0	0	0	4
chr13	20638591	20657916	circ_1650	3	+	0	0	3	0
chr7	29980298	29994976	circ_1651	4	-	0	0	0	4
chr4	75065511	75091111	circ_1652	13	+	0	13	0	0
chr6	163876311	163899928	circ_1653	163	+	0	74	4	85
chr1	170695361	170699489	circ_1654	53	+	0	11	3	39
chr12	20769164	20787990	circ_1655	5	+	0	5	0	0
chr1	169446393	169446995	circ_1656	8	-	0	4	0	4
chr3	185316200	185318643	circ_1657	4	+	0	4	0	0
chr4	80898775	80906017	circ_1658	42	-	0	18	0	24
chr12	69652779	69656342	circ_1659	8	+	0	3	0	5
chr9	36233917	36249394	circ_1660	8	-	0	5	0	3
chr1	200776504	200801973	circ_1661	12	+	0	6	0	6
chr15	89656963	89659752	circ_1662	22	+	0	14	0	8
chr4	77051809	77053872	circ_1663	19	-	0	8	0	11
chr1	167741512	167757256	circ_1664	12	-	0	9	0	3
chr6	149893421	149893739	circ_1665	3	+	0	0	0	3
chr1	43240408	43241150	circ_1666	4	+	0	4	0	0
chr15	81271107	81274523	circ_1667	22	-	0	16	0	6
chr11	70196029	70202360	circ_1668	12	+	0	5	0	7
chr1	161293404	161298287	circ_1669	11	+	0	0	0	11
chr14	80944597	80997230	circ_1670	42	-	3	19	0	20
chr14	92559596	92562481	circ_1671	29	-	0	4	0	25
chr8	98718854	98735263	circ_1672	5	+	0	5	0	0
chr2	32820101	32832710	circ_1673	5	+	0	5	0	0
chr2	85625143	85626408	circ_1674	11	-	0	7	0	4
chr11	3129001	3150399	circ_1675	3	-	0	3	0	0
chr1	85787096	85790566	circ_1676	4	-	0	4	0	0
chr1	200539039	200555355	circ_1677	3	-	0	0	0	3
chr1	26581662	26582356	circ_1678	24	+	0	11	0	13
chr4	87967318	87968746	circ_1679	472	+	22	272	29	149
chr12	95528515	95535315	circ_1680	15	-	0	6	0	9
chr1	53326403	53352725	circ_1681	5	+	0	0	0	5
chr2	203071460	203084829	circ_1682	4	-	0	4	0	0
chr9	107645320	107666052	circ_1683	6	-	0	6	0	0
chr15	52208212	52226551	circ_1684	3	+	0	0	0	3
chr5	59938639	59943360	circ_1685	15	-	0	7	0	8
chr11	18586439	18600355	circ_1686	15	-	0	10	0	5
chr14	73190341	73198642	circ_1687	7	-	0	3	0	4
chr3	101058939	101060623	circ_1688	8	-	0	5	0	3
chr6	111650735	111654570	circ_1689	7	-	0	0	0	7
chr2	191353383	191354592	circ_1690	5	+	0	0	0	5
chr2	120069198	120097937	circ_1691	3	-	0	3	0	0
chr3	179122978	179144030	circ_1692	8	-	0	8	0	0
chr5	127466759	127477673	circ_1693	3	+	0	3	0	0
chr4	87593518	87622954	circ_1694	6	+	0	6	0	0
chr3	44670557	44674091	circ_1695	7	+	0	0	0	7
chr4	77926754	77941823	circ_1696	10	+	0	5	0	5
chr8	17400827	17401224	circ_1697	4	+	0	0	0	4
chr3	38414146	38420833	circ_1698	4	+	0	4	0	0
chr3	10242053	10251376	circ_1699	6	+	0	0	0	6
chr3	119634891	119812440	circ_1700	8	-	0	0	0	8
chr1	44134771	44137546	circ_1701	8	+	0	8	0	0
chr8	119092988	119105942	circ_1702	3	-	0	0	0	3
chr5	167915607	167919852	circ_1703	20	+	0	8	0	12
chr3	50070930	50091828	circ_1704	3	+	0	0	0	3
chr18	74082483	74155167	circ_1705	4	-	0	4	0	0
chr3	41949337	41954391	circ_1706	5	-	0	0	0	5
chr19	2767134	2769089	circ_1707	3	-	0	0	0	3
chr6	86267694	86284096	circ_1708	110	-	0	82	5	23
chr4	178272534	178274882	circ_1709	7	+	0	7	0	0
chr10	70958128	70962799	circ_1710	4	+	0	4	0	0
chr10	79296392	79347629	circ_1711	18	-	0	12	0	6
chrX	24190832	24197887	circ_1712	259	+	6	139	15	99
chr6	108798068	108798495	circ_1713	16	+	0	4	0	12
chr5	141511373	141517423	circ_1714	5	+	0	0	0	5
chr17	74093877	74097944	circ_1715	6	-	0	3	0	3
chr10	12123471	12159754	circ_1716	4	+	0	4	0	0
chr3	129302410	129303405	circ_1717	7	-	0	4	0	3
chr2	9498885	9520937	circ_1718	9	+	0	6	0	3
chr6	151265622	151281551	circ_1719	6	+	0	3	0	3
chr1	94132652	94140497	circ_1720	18	-	0	8	0	10
chr10	17632345	17646046	circ_1721	16	-	0	6	0	10
chr4	39466666	39466962	circ_1722	3	+	0	0	0	3
chr17	34864901	34884033	circ_1723	3	-	0	3	0	0
chr6	3076998	3078169	circ_1724	261	+	4	131	0	126
chr19	50102529	50103195	circ_1725	20	+	0	12	0	8
chr5	122881111	122893258	circ_1726	136	+	23	58	35	20
chr15	44751189	44751398	circ_1727	23	+	0	6	0	17
chr2	220028955	220030144	circ_1728	6	-	0	3	0	3
chr9	131250169	131255084	circ_1729	6	+	0	6	0	0
chr19	21216262	21216990	circ_1730	154	+	0	22	5	127
chr17	2218851	2221290	circ_1731	3	+	0	0	0	3
chr19	58372744	58373938	circ_1732	19	+	0	7	0	12
chrX	41076473	41082655	circ_1733	4	+	0	4	0	0
chr1	113119608	113121998	circ_1734	3	-	0	0	0	3
chr2	135625090	135626611	circ_1735	3	-	0	3	0	0
chr1	16621278	16641930	circ_1736	7	-	0	7	0	0
chr16	4491376	4498849	circ_1737	10	+	0	6	0	4
chr2	36586047	36587210	circ_1738	3	+	0	3	0	0
chr15	35192823	35196706	circ_1739	11	-	0	3	0	8
chr4	87553975	87556524	circ_1740	23	+	0	6	0	17
chr10	71124539	71129380	circ_1741	11	+	0	5	0	6
chr17	40060982	40063825	circ_1742	8	-	0	8	0	0
chr22	45914562	45946495	circ_1743	11	+	0	8	0	3
chr17	38551701	38552717	circ_1744	34	-	0	11	0	23
chr5	311408	314711	circ_1745	3	+	0	0	0	3
chr17	64119383	64128881	circ_1746	9	-	0	0	0	9
chr14	45686222	45687657	circ_1747	9	-	0	6	0	3
chr9	114187698	114195652	circ_1748	26	-	0	12	0	14
chr3	130711795	130720188	circ_1749	3	+	0	0	0	3
chr8	132952746	132968152	circ_1750	20	+	0	13	0	7
chr18	74090810	74155167	circ_1751	2	-	0	2	0	0
chr12	102285953	102302141	circ_1752	7	+	0	7	0	0
chr19	12790271	12790736	circ_1753	4	-	0	0	0	4
chr1	46179918	46185012	circ_1754	8	-	0	4	0	4
chr2	197986056	197990761	circ_1755	3	-	0	3	0	0
chr1	36306766	36307351	circ_1756	3	+	0	3	0	0
chr7	151891094	151896544	circ_1757	9	-	0	5	0	4
chr1	67181700	67195102	circ_1758	8	+	0	8	0	0
chr13	39917991	39952663	circ_1759	8	-	0	4	0	4
chr22	46096162	46098727	circ_1760	22	+	0	11	0	11
chr17	54926057	54933986	circ_1761	35	+	0	28	0	7
chr9	123583117	123583742	circ_1762	11	-	0	0	0	11
chr15	49528048	49531564	circ_1763	623	+	0	85	21	517
chr12	129293333	129299615	circ_1764	81	-	0	49	5	27
chr10	13701323	13712528	circ_1765	9	-	0	3	0	6
chr9	140611078	140646860	circ_1766	37	+	3	18	0	16
chr11	85966264	85967554	circ_1767	10	+	0	0	0	10
chr20	44472166	44473059	circ_1768	3	-	0	3	0	0
chr7	30868295	30880464	circ_1769	3	+	0	0	0	3
chr5	78952781	78977884	circ_1770	14	+	0	8	0	6
chr3	112282232	112289517	circ_1771	4	+	0	4	0	0
chr9	113637186	113638002	circ_1772	9	-	0	9	0	0
chr4	52729603	52744020	circ_1773	245	+	3	125	10	107
chr10	123670421	123683844	circ_1774	19	-	0	15	0	4
chr8	43033292	43037403	circ_1775	3	+	0	0	0	3
chr18	56008270	56024484	circ_1776	9	+	0	9	0	0
chr9	91929635	91930212	circ_1777	30	+	0	15	0	15
chr17	78297685	78310178	circ_1778	4	+	0	4	0	0
chr12	26194907	26208379	circ_1779	22	+	0	5	0	17
chr17	47388674	47395345	circ_1780	6	-	0	6	0	0
chr4	148860976	148968202	circ_1781	4	+	0	4	0	0
chr4	148886175	148944564	circ_1782	15	+	0	9	0	6
chr14	39517856	39524500	circ_1783	11	-	0	4	0	7
chr16	68059318	68088520	circ_1784	18	+	0	8	0	10
chr15	90610342	90611827	circ_1785	82	+	0	40	6	36
chr13	28834584	28854678	circ_1786	3	+	0	3	0	0
chr8	41466935	41469792	circ_1787	7	+	0	7	0	0
chr3	37988548	38017385	circ_1788	6	+	0	0	0	6
chr14	101298849	101299420	circ_1789	10	+	0	4	0	6
chr15	86023660	86030600	circ_1790	3	+	0	3	0	0
chr6	43533397	43541338	circ_1791	15	-	0	7	0	8
chr1	40422759	40424497	circ_1792	54	+	0	17	0	37
chr5	112915283	112920176	circ_1793	6	+	0	6	0	0
chr5	149631313	149631628	circ_1794	3	-	0	0	0	3
chr10	126799559	126811437	circ_1795	108	-	0	28	5	75
chr3	47147487	47158244	circ_1796	24	-	0	8	0	16
chrX	41002544	41007828	circ_1797	3	+	0	3	0	0
chr15	92478867	92479942	circ_1798	12	+	0	4	0	8
chr2	75747320	75749613	circ_1799	5	-	0	0	0	5
chr1	247318868	247323115	circ_1800	488	-	13	99	34	342
chr15	33180373	33202736	circ_1801	14	-	0	11	0	3
chr10	70225424	70229920	circ_1802	11	-	0	11	0	0
chr7	138583701	138597206	circ_1803	10	-	0	4	0	6
chr9	4125734	4286523	circ_1804	5	-	0	5	0	0
chr12	107177775	107219598	circ_1805	8	+	0	8	0	0
chr14	31582310	31583546	circ_1806	11	-	0	8	0	3
chr19	54966272	54966519	circ_1807	5	-	0	5	0	0
chr7	131060183	131113904	circ_1808	32	-	0	24	0	8
chr8	90982592	90990551	circ_1809	14	-	0	14	0	0
chr1	1756836	1770677	circ_1810	38	-	0	10	0	28
chr5	98215256	98217079	circ_1811	28	-	0	12	0	16
chr14	53223269	53226472	circ_1812	4	+	0	4	0	0
chr10	71119653	71129380	circ_1813	10	+	0	7	0	3
chr9	140637823	140638542	circ_1814	12	+	0	6	0	6
chr13	113200013	113223573	circ_1815	5	-	0	0	0	5
chr1	224811115	224811767	circ_1816	4	-	0	0	0	4
chr8	62556524	62559375	circ_1817	7	-	0	0	7	0
chr14	31388172	31398517	circ_1818	9	-	0	4	0	5
chr1	94107860	94140497	circ_1819	61	-	4	25	0	32
chr8	11301540	11302317	circ_1820	24	-	0	9	0	15
chr11	85692172	85693031	circ_1821	6	-	0	0	0	6
chr4	177630123	177632804	circ_1822	14	-	0	4	0	10
chr10	124151819	124172561	circ_1823	5	+	0	5	0	0
chr16	4382216	4383520	circ_1824	576	+	7	258	12	299
chr4	20493384	20521076	circ_1825	7	+	0	7	0	0
chr7	127447538	127528065	circ_1826	19	+	0	0	0	19
chr22	31998198	31998771	circ_1827	105	+	0	28	0	77
chr8	38912000	38940240	circ_1828	7	+	0	7	0	0
chr7	158586341	158591763	circ_1829	6	-	0	0	0	6
chr4	39839476	39843676	circ_1830	27	-	0	16	0	11
chr1	44778841	44804994	circ_1831	6	-	0	3	3	0
chr12	133509621	133524856	circ_1832	4	-	0	0	0	4
chr1	44257773	44280605	circ_1833	30	+	0	15	0	15
chr7	105738136	105739728	circ_1834	17	-	0	12	0	5
chr2	159459582	159490801	circ_1835	10	-	0	10	0	0
chr7	141310995	141333780	circ_1836	4	+	0	0	0	4
chrX	24512859	24523415	circ_1837	5	+	0	5	0	0
chr11	76224430	76227356	circ_1838	14	+	0	10	0	4
chr13	47297356	47308133	circ_1839	109	+	0	39	0	70
chr17	47696343	47700238	circ_1840	3	-	0	0	0	3
chr11	3744387	3774638	circ_1841	3	-	0	3	0	0
chrX	118540423	118560317	circ_1842	50	+	0	25	0	25
chr11	93523740	93527201	circ_1843	21	+	0	15	0	6
chr5	176671196	176673797	circ_1844	47	+	0	5	0	42
chr15	74948074	74948409	circ_1845	50	-	0	28	0	22
chr3	175181189	175189546	circ_1846	11	+	0	3	0	8
chr10	31662051	31750166	circ_1847	9	+	0	6	0	3
chr15	76914105	76958130	circ_1848	14	-	0	0	0	14
chr15	41988273	41991357	circ_1849	117	+	6	68	15	28
chr20	9076934	9198099	circ_1850	10	+	0	4	0	6
chr1	214488105	214492326	circ_1851	17	+	0	5	0	12
chr8	143425327	143427253	circ_1852	46	-	0	16	0	30
chr3	127980971	127983624	circ_1853	339	+	0	81	10	248
chr2	26596235	26597957	circ_1854	6	+	0	0	0	6
chr16	3788560	3790550	circ_1855	7	-	0	4	0	3
chr18	21891948	21898773	circ_1856	4	-	0	0	0	4
chr6	105192035	105192485	circ_1857	14	-	0	0	0	14
chr7	137330218	137374748	circ_1858	29	-	0	15	0	14
chr10	69773783	69797926	circ_1859	17	-	0	12	0	5
chr18	33740895	33747185	circ_1860	15	+	0	10	0	5
chr7	101950004	101952188	circ_1861	13	+	0	0	0	13
chr19	10246412	10246963	circ_1862	20	-	0	11	0	9
chr19	3546072	3551192	circ_1863	3	-	0	0	0	3
chr10	135304726	135311509	circ_1864	4	+	0	4	0	0
chr3	10011403	10019130	circ_1865	8	-	0	4	0	4
chr17	66381205	66391334	circ_1866	3	+	0	3	0	0
chr11	111907997	111910121	circ_1867	20	+	0	20	0	0
chr13	44058145	44080362	circ_1868	3	-	0	3	0	0
chr6	83926217	83937196	circ_1869	2	-	0	0	0	2
chr2	182783482	182784173	circ_1870	4	+	0	0	0	4
chr9	113703701	113704448	circ_1871	133	-	9	66	9	49
chr1	114133106	114137182	circ_1872	5	+	0	0	0	5
chr17	39985042	39987142	circ_1873	27	-	0	7	0	20
chr6	16699767	16706446	circ_1874	11	+	0	4	0	7
chr1	54293672	54301293	circ_1875	5	-	0	0	0	5
chr2	26009764	26022404	circ_1876	3	-	0	0	0	3
chr21	46897402	46897633	circ_1877	3	-	0	0	0	3
chr20	35093668	35129014	circ_1878	3	+	0	3	0	0
chr18	163308	180339	circ_1879	18	+	0	6	0	12
chr6	13228048	13230425	circ_1880	71	+	0	35	0	36
chr18	46855943	46860223	circ_1881	46	-	0	26	0	20
chr4	39905660	39927553	circ_1882	3	-	0	3	0	0
chr3	51708287	51718650	circ_1883	13	+	0	10	0	3
chr2	197135917	197143386	circ_1884	17	-	0	9	0	8
chr10	27427696	27434519	circ_1885	5	-	0	5	0	0
chr12	123879594	123880979	circ_1886	8	+	0	4	0	4
chr13	95858786	95887088	circ_1887	15	-	0	9	0	6
chr10	112262479	112270354	circ_1888	19	+	0	12	0	7
chrX	133607389	133632466	circ_1889	11	+	0	11	0	0
chr10	15875629	15885271	circ_1890	19	-	0	19	0	0
chr1	175956079	175957548	circ_1891	3	-	0	3	0	0
chr9	13247634	13250371	circ_1892	16	-	0	0	0	16
chr17	600658	613853	circ_1893	3	-	0	0	0	3
chr5	170305101	170323119	circ_1894	97	+	4	59	0	34
chrX	147013944	147014282	circ_1895	4	+	0	0	0	4
chr20	61485368	61488990	circ_1896	12	-	0	7	0	5
chr2	102314538	102407238	circ_1897	7	+	0	0	0	7
chr12	19615444	19667718	circ_1898	4	+	0	4	0	0
chr8	42296968	42323435	circ_1899	10	-	0	6	0	4
chr8	100182267	100287482	circ_1900	5	+	0	5	0	0
chr11	77824932	77832220	circ_1901	39	-	3	26	0	10
chr5	179665332	179668155	circ_1902	43	-	0	27	0	16
chr3	123356918	123368041	circ_1903	19	-	0	14	0	5
chr6	7402836	7411684	circ_1904	3	+	0	3	0	0
chr19	16962223	16965072	circ_1905	3	+	0	0	0	3
chr2	62099217	62103369	circ_1906	4	-	0	4	0	0
chr9	6493826	6499931	circ_1907	4	+	0	0	0	4
chr15	90451512	90454051	circ_1908	30	-	0	3	0	27
chr3	37336470	37343823	circ_1909	5	+	0	5	0	0
chr3	45677642	45709848	circ_1910	7	+	0	0	0	7
chr16	87336259	87339511	circ_1911	8	-	0	8	0	0
chr16	67165189	67166814	circ_1912	7	+	0	4	0	3
chrX	152857964	152861645	circ_1913	4	-	0	4	0	0
chr6	127648147	127652175	circ_1914	6	-	0	0	0	6
chr12	88910111	88939642	circ_1915	8	-	0	8	0	0
chr14	91110392	91143004	circ_1916	6	-	0	0	0	6
chrX	118540423	118544325	circ_1917	30	+	0	16	0	14
chr4	169815730	169825057	circ_1918	3	+	0	0	0	3
chr10	71243447	71258152	circ_1919	57	+	0	52	0	5
chr7	154752603	154754168	circ_1920	6	-	0	0	0	6
chr6	73713631	73843364	circ_1921	5	+	0	5	0	0
chr17	5264503	5266311	circ_1922	7	+	0	4	0	3
chr1	211526581	211529810	circ_1923	15	+	0	5	0	10
chr12	117187646	117217153	circ_1924	8	+	0	8	0	0
chr6	160467530	160469575	circ_1925	53	+	0	42	0	11
chr15	77759437	77764156	circ_1926	56	+	0	24	0	32
chr8	8185226	8185977	circ_1927	3	-	0	0	0	3
chr16	15714308	15716980	circ_1928	8	-	0	5	0	3
chr10	81917397	81923899	circ_1929	16	-	0	10	0	6
chr15	64066893	64067848	circ_1930	44	-	0	22	7	15
chr1	225306922	225311316	circ_1931	5	+	0	0	0	5
chr2	209150450	209153542	circ_1932	84	+	0	23	6	55
chr1	89236035	89251896	circ_1933	61	+	0	37	8	16
chr2	202010101	202019130	circ_1934	19	+	0	12	0	7
chr16	19656208	19663412	circ_1935	131	+	3	61	0	67
chr16	31102409	31102663	circ_1936	3	-	0	0	0	3
chrX	153608728	153609080	circ_1937	8	-	0	4	0	4
chr17	18775896	18781183	circ_1938	15	+	0	4	0	11
chr6	35377991	35378994	circ_1939	4	+	0	0	0	4
chr17	18775896	18793190	circ_1940	7	+	0	0	0	7
chr12	102433646	102455124	circ_1941	3	-	0	3	0	0
chr14	58681923	58690574	circ_1942	16	+	0	12	0	4
chr11	85692172	85718626	circ_1943	8	-	0	8	0	0
chr1	33478808	33480195	circ_1944	34	-	0	14	0	20
chr5	64520147	64522046	circ_1945	37	-	0	18	0	19
chr8	28633276	28669978	circ_1946	3	-	0	3	0	0
chr6	132203485	132207864	circ_1947	7	+	0	0	0	7
chr11	581492	587464	circ_1948	9	+	0	4	0	5
chr16	4513661	4519466	circ_1949	4	-	0	4	0	0
chr6	56496009	56501450	circ_1950	8	-	3	5	0	0
chr2	241463302	241468926	circ_1951	3	-	0	3	0	0
chr1	155891166	155893478	circ_1952	34	-	0	11	0	23
chr11	8734098	8739439	circ_1953	3	-	0	3	0	0
chr16	68321226	68321774	circ_1954	15	+	0	0	0	15
chr14	62187100	62188541	circ_1955	55	+	6	34	0	15
chr3	50144200	50151684	circ_1956	3	+	0	3	0	0
chr21	17135210	17150346	circ_1957	21	+	0	6	0	15
chr10	79579805	79580839	circ_1958	8	-	0	8	0	0
chr20	33529516	33530809	circ_1959	11	-	0	6	0	5
chr20	37620097	37623523	circ_1960	8	+	0	0	0	8
chr14	31424826	31425448	circ_1961	10	-	0	6	0	4
chr7	150817074	150817832	circ_1962	4	+	0	4	0	0
chr3	57561275	57563114	circ_1963	23	-	0	5	0	18
chr2	238881734	238903451	circ_1964	5	+	0	0	0	5
chr18	662146	671451	circ_1965	15	+	0	7	0	8
chr3	129302410	129305562	circ_1966	3	-	0	0	0	3
chr10	122618155	122626681	circ_1967	3	+	0	3	0	0
chr1	41578955	41617356	circ_1968	22	-	0	15	0	7
chr1	28218574	28220908	circ_1969	7	-	0	0	0	7
chr16	68208277	68217269	circ_1970	4	+	0	0	0	4
chr17	39985042	39988729	circ_1971	5	-	0	5	0	0
chr10	106019334	106022835	circ_1972	39	+	0	15	0	24
chr9	115013209	115015068	circ_1973	80	-	0	43	0	37
chr1	36724495	36725085	circ_1974	5	+	0	0	0	5
chr12	131291527	131297576	circ_1975	8	-	0	5	0	3
chrY	15024875	15026561	circ_1976	28	+	0	17	0	11
chr2	219538348	219541001	circ_1977	6	+	0	0	0	6
chr3	121168162	121206356	circ_1978	7	-	0	7	0	0
chr18	13008467	13017303	circ_1979	6	+	0	0	0	6
chr19	11280553	11287493	circ_1980	9	-	0	6	0	3
chr12	100985514	101012365	circ_1981	14	+	0	9	0	5
chr5	65367997	65371058	circ_1982	3	+	0	0	0	3
chr15	75215989	75221573	circ_1983	69	-	0	26	0	43
chr9	129148841	129184227	circ_1984	3	+	0	3	0	0
chr7	36450123	36450775	circ_1985	28	+	0	15	0	13
chr15	65743337	65744440	circ_1986	9	-	0	0	0	9
chrX	14868627	14877456	circ_1987	33	-	0	27	3	3
chr16	67068482	67070658	circ_1988	3	+	0	0	0	3
chr12	112613540	112617201	circ_1989	6	-	0	6	0	0
chr8	141615623	141616013	circ_1990	8	-	0	0	0	8
chr5	141004775	141009692	circ_1991	25	-	0	19	0	6
chr10	13233299	13234568	circ_1992	37	+	0	9	0	28
chr11	103173822	103182762	circ_1993	10	+	0	5	0	5
chr1	51869091	51874004	circ_1994	3	-	0	0	0	3
chr7	22999875	23018067	circ_1995	4	-	0	0	0	4
chr1	154229822	154230588	circ_1996	3	+	0	0	0	3
chr4	148827789	148876525	circ_1997	30	+	0	18	0	12
chr15	30052094	30065560	circ_1998	3	-	0	0	3	0
chr9	127300371	127302466	circ_1999	6	-	0	0	0	6
[truncated: 25,257 more rows]
