# Supplementary material for: Improved circRNA Identification by Combining Prediction Algorithms
Source: Front Cell Dev Biol. 2018 Mar 5;6:20. doi: 10.3389/fcell.2018.00020 (PMC5844931; doi:10.3389/fcell.2018.00020)
Supplement: Supplementary file 2 [file Presentation2.ZIP › Pre-processed/uroborus.bed]

#chrom	start	end	name	score	strand	SRR444655/circRNA_list.txt_circReads	SRR444974/circRNA_list.txt_circReads	SRR444975/circRNA_list.txt_circReads	SRR445016/circRNA_list.txt_circReads
chr2	36691676	36706837	circ_4	2	+	0	0	2	0
chr14	91110391	91252672	circ_6	2	-	0	2	0	0
chr1	174244970	174363283	circ_8	9	+	0	6	1	2
chr1	114128008	114137182	circ_10	2	+	0	0	0	2
chr16	2312278	2314761	circ_13	2	-	0	2	0	0
chr17	26449628	26512291	circ_14	2	+	0	2	0	0
chr15	65877107	65888163	circ_17	2	-	0	2	0	0
chr16	354303	364683	circ_18	12	-	0	11	1	0
chr1	179079416	179100616	circ_21	2	-	0	0	0	2
chr15	71433787	71447271	circ_22	6	+	0	6	0	0
chr11	129739388	129740156	circ_24	4	-	1	2	0	1
chr16	15758592	15761296	circ_26	3	+	0	3	0	0
chr15	63824845	63829355	circ_31	2	+	0	2	0	0
chr1	8568685	8674745	circ_33	2	-	0	2	0	0
chr12	96704829	96728643	circ_36	19	-	0	19	0	0
chr9	103261046	103279053	circ_40	2	+	1	0	1	0
chr10	71144088	71146174	circ_42	4	+	0	2	0	2
chr4	47896196	47913011	circ_43	2	-	0	0	2	0
chr11	108004546	108005969	circ_44	2	+	0	0	0	2
chr16	138696	139900	circ_46	3	-	0	3	0	0
chr17	37583953	37596930	circ_48	2	-	0	2	0	0
chr11	46567153	46570050	circ_51	10	-	0	8	0	2
chr15	43724391	43730614	circ_53	7	-	0	7	0	0
chr8	131370262	131374017	circ_54	28	-	8	0	20	0
chr14	31139461	31144271	circ_55	9	+	1	7	1	0
chr1	233353776	233353930	circ_57	4	-	0	3	0	1
chr16	70572225	70578436	circ_58	3	+	1	2	0	0
chr20	36685933	36694658	circ_59	3	+	2	0	1	0
chr16	28726139	28726249	circ_61	2	+	1	0	1	0
chr11	63662630	63662810	circ_62	5	+	0	2	0	3
chr18	9195548	9221997	circ_63	3	+	1	0	2	0
chr2	10559859	10560261	circ_64	8	+	2	0	6	0
chr4	54292038	54294350	circ_66	2	+	1	0	1	0
chr1	226040364	226047049	circ_74	2	-	0	2	0	0
chr10	13322975	13325839	circ_77	2	-	0	0	0	2
chr6	99912479	99916494	circ_79	2	-	0	0	2	0
chr1	29581786	29587415	circ_80	7	+	0	7	0	0
chr14	78036726	78043258	circ_82	5	-	0	4	1	0
chr10	69726439	69804320	circ_84	4	-	1	2	1	0
chr10	121685547	121693299	circ_86	7	+	1	4	1	1
chr14	93681274	93685081	circ_89	2	+	1	1	0	0
chr3	110830876	110841085	circ_90	2	+	2	0	0	0
chr1	39918355	39934404	circ_91	2	+	0	2	0	0
chr3	195027239	195053852	circ_92	2	-	1	0	1	0
chr10	99502850	99504672	circ_93	9	+	0	3	1	5
chr7	65751497	65751696	circ_94	6	+	0	0	6	0
chr15	43438690	43447029	circ_97	3	+	0	1	2	0
chr17	37665957	37673809	circ_100	2	+	0	2	0	0
chr10	82248972	82269227	circ_101	3	+	0	1	0	2
chr15	89850706	89857938	circ_102	2	+	0	2	0	0
chr1	5964676	6046387	circ_107	17	-	2	10	1	4
chr15	66828270	66839043	circ_111	6	+	1	5	0	0
chr17	78263457	78265626	circ_113	3	+	0	3	0	0
chr16	532524	546859	circ_117	6	+	0	6	0	0
chr17	1703150	1708009	circ_118	6	-	0	6	0	0
chr8	38105230	38109805	circ_119	2	+	2	0	0	0
chr10	372945	403877	circ_121	3	-	0	0	0	3
chr11	12883796	12904672	circ_122	2	+	0	2	0	0
chr1	154184795	154185100	circ_127	3	-	0	0	0	3
chr11	108098321	108106561	circ_128	30	+	0	17	0	13
chr14	45564423	45566208	circ_133	2	+	0	2	0	0
chr2	100029192	100081447	circ_134	2	-	1	0	1	0
chr1	44131366	44137546	circ_137	2	+	0	1	0	1
chr11	93526893	93527201	circ_141	4	+	0	1	0	3
chr10	103716353	103735057	circ_143	2	-	0	2	0	0
chr11	43904634	43911378	circ_146	2	+	0	0	0	2
chr10	32128564	32143134	circ_149	2	-	0	1	1	0
chr1	244582061	244583598	circ_150	4	-	0	3	0	1
chr1	108690900	108703915	circ_151	7	-	0	6	0	1
chr1	120539619	120548211	circ_152	5	-	0	4	1	0
chr17	80721840	80842078	circ_155	2	+	0	2	0	0
chr1	154231452	154232505	circ_156	5	+	0	4	0	1
chr12	122611802	122615480	circ_159	3	+	0	1	2	0
chr1	109525230	109554340	circ_162	2	-	0	1	0	1
chr10	96109869	96112160	circ_163	2	-	0	0	1	1
chr15	83481854	83488240	circ_167	2	+	0	2	0	0
chr7	106820323	106836596	circ_168	2	+	1	0	1	0
chr1	65047838	65068595	circ_169	18	+	0	11	0	7
chr11	59406520	59410508	circ_171	12	-	0	6	0	6
chr14	91247081	91252672	circ_172	6	-	0	6	0	0
chr18	9931806	9937063	circ_175	2	+	1	0	1	0
chr1	204085634	204086835	circ_180	12	+	0	3	0	9
chr5	138614015	138614818	circ_182	7	+	0	0	7	0
chr1	12248852	12253155	circ_187	6	+	0	5	0	1
chr11	46830949	46831424	circ_189	2	-	0	0	0	2
chr1	144921834	144922638	circ_193	8	-	0	1	1	6
chr14	31771500	31777226	circ_194	6	-	0	6	0	0
chr1	176118141	176153828	circ_196	3	-	0	2	0	1
chr17	38562635	38563194	circ_197	6	-	1	2	3	0
chr16	69279504	69304188	circ_198	12	+	0	11	1	0
chr1	155171207	155171825	circ_203	2	-	0	0	0	2
chr1	171537385	171540560	circ_207	18	+	0	10	0	8
chr15	59548482	59564648	circ_216	4	-	0	3	1	0
chr2	48573339	48573890	circ_217	4	+	1	0	3	0
chr1	108697604	108728576	circ_221	2	-	0	2	0	0
chr10	78729731	78787649	circ_228	3	-	0	3	0	0
chr9	20448120	20456784	circ_229	2	-	0	0	2	0
chr1	156294762	156304566	circ_231	6	-	0	1	1	4
chr1	161748033	161753886	circ_232	28	+	0	11	0	17
chr15	93496586	93499879	circ_234	2	+	0	2	0	0
chr17	29483000	29509683	circ_240	14	+	0	12	2	0
chr14	73459850	73460065	circ_241	15	-	0	15	0	0
chr16	71697801	71713438	circ_244	4	-	0	4	0	0
chr1	6593339	6601987	circ_245	2	-	0	0	0	2
chr1	97981281	98060722	circ_247	3	-	0	3	0	0
chr1	41578954	41608784	circ_249	96	-	0	43	5	48
chr12	133208900	133209381	circ_250	2	-	0	2	0	0
chr11	57182087	57185360	circ_255	2	-	0	0	0	2
chr15	42553393	42560230	circ_257	2	-	0	1	1	0
chr10	95123717	95129533	circ_258	7	-	0	7	0	0
chr11	68115314	68125315	circ_259	2	+	0	2	0	0
chr10	76910271	76928416	circ_262	20	+	0	13	0	7
chr6	43023282	43024183	circ_264	6	-	2	0	4	0
chr10	93608139	93611093	circ_266	22	+	0	7	1	14
chr12	29523046	29524603	circ_269	2	-	0	2	0	0
chr10	75553904	75554088	circ_270	2	+	0	0	0	2
chr12	95879654	95897937	circ_273	4	+	0	3	1	0
chr1	241031886	241033419	circ_276	10	-	0	4	0	6
chr15	90333690	90335793	circ_277	2	-	1	1	0	0
chr10	74810810	74828741	circ_280	2	-	2	0	0	0
chr15	43122135	43164956	circ_284	3	-	0	3	0	0
chr17	38282435	38282659	circ_287	29	+	1	24	4	0
chr1	28362054	28374937	circ_289	11	-	0	3	1	7
chr11	43400782	43429127	circ_290	2	+	1	0	1	0
chr5	14304569	14336836	circ_299	17	+	12	0	5	0
chr11	18108412	18111057	circ_302	2	-	0	2	0	0
chr11	48134298	48134535	circ_303	4	+	0	2	0	2
chr1	179090729	179091002	circ_304	2	-	0	0	0	2
chr1	8555122	8601377	circ_309	17	-	0	10	0	7
chr11	65417227	65417522	circ_311	2	+	0	0	0	2
chr1	51860052	51875368	circ_314	2	-	0	2	0	0
chr4	77065301	77065626	circ_316	4	-	0	0	4	0
chr1	10318550	10332364	circ_318	2	+	1	1	0	0
chr1	10179570	10182134	circ_321	2	+	0	0	0	2
chr6	57058639	57075243	circ_322	2	-	2	0	0	0
chr12	42748962	42792796	circ_323	3	+	1	2	0	0
chr17	48268177	48268285	circ_324	3	-	0	0	3	0
chr11	77910640	77911854	circ_325	2	+	0	2	0	0
chr10	135269740	135273674	circ_328	7	+	0	5	0	2
chr10	81813151	81820689	circ_329	2	-	0	2	0	0
chr1	21377358	21415706	circ_330	153	-	3	55	1	94
chr15	25650607	25654354	circ_332	18	-	0	17	1	0
chr10	13779843	13838588	circ_334	3	-	0	3	0	0
chr11	85961337	85963282	circ_337	6	+	1	3	0	2
chr5	95242226	95255249	circ_340	2	-	0	0	2	0
chr14	30093357	30105700	circ_341	2	-	0	1	1	0
chr17	49278952	49280589	circ_342	3	-	2	0	1	0
chr11	65480392	65480974	circ_343	2	+	0	0	0	2
chr10	26789747	26792203	circ_344	3	+	0	2	1	0
chr11	1307231	1317024	circ_345	78	-	1	42	1	34
chr11	63964742	63965446	circ_346	2	+	0	2	0	0
chr1	44363906	44386600	circ_348	2	+	0	1	0	1
chr17	19823348	19839743	circ_351	4	-	0	4	0	0
chr16	2807472	2810500	circ_354	2	+	0	2	0	0
chr9	138773478	138774924	circ_355	72	-	24	0	48	0
chr15	66021409	66031213	circ_356	3	-	0	3	0	0
chr7	112098915	112102433	circ_357	4	+	1	0	3	0
chr1	52956403	52975384	circ_358	2	-	1	0	1	0
chr12	120287977	120307005	circ_359	5	-	0	4	1	0
chr16	58594115	58594266	circ_363	7	-	0	4	3	0
chr11	20065526	20067216	circ_364	7	+	0	0	0	7
chr10	120818723	120820840	circ_368	3	-	0	2	0	1
chr20	50273476	50307358	circ_370	3	-	2	0	1	0
chr1	174188262	174200493	circ_372	2	+	0	1	0	1
chr2	240929490	240946787	circ_375	3	-	2	0	1	0
chr1	93159358	93170301	circ_378	9	-	1	7	1	0
chr1	23356961	23385660	circ_383	28	+	2	15	1	10
chr11	68272612	68305359	circ_384	3	+	0	2	0	1
chr1	118035768	118045592	circ_385	4	+	0	4	0	0
chr10	12139682	12143180	circ_386	3	+	0	2	0	1
chr3	186505087	186505222	circ_390	4	+	1	0	3	0
chr11	3704429	3707424	circ_391	2	-	0	1	0	1
chr10	103427642	103436193	circ_398	558	-	7	309	10	232
chr15	40678562	40682130	circ_401	5	+	0	3	2	0
chr13	26956950	26959479	circ_403	2	+	0	0	2	0
chr11	73057927	73064057	circ_404	3	+	0	0	0	3
chr16	57238415	57250947	circ_406	2	+	0	2	0	0
chr12	107236366	107254190	circ_408	2	+	0	2	0	0
chr1	70736538	70740501	circ_411	2	-	0	0	0	2
chr7	26236020	26236101	circ_412	6	-	3	0	3	0
chr1	26623409	26624553	circ_414	2	-	0	1	0	1
chr1	149921996	149922124	circ_416	2	-	0	0	0	2
chr7	150937510	150937608	circ_418	2	-	1	0	1	0
chr1	236341713	236347206	circ_421	8	+	2	5	0	1
chr1	202104277	202104928	circ_422	5	-	0	1	0	4
chr1	53726135	53741425	circ_423	2	-	0	1	0	1
chr21	47408997	47410740	circ_424	2	+	0	0	2	0
chr10	14970014	14977563	circ_425	3	-	0	2	0	1
chr1	179012849	179033631	circ_428	2	+	0	2	0	0
chr3	43753200	43756550	circ_432	3	+	0	0	3	0
chr1	1720491	1722035	circ_434	11	-	0	6	0	5
chr1	21563238	21564737	circ_436	4	-	0	0	0	4
chr17	4451252	4452737	circ_438	2	-	0	2	0	0
chr10	118451861	118460640	circ_442	2	-	0	2	0	0
chr12	70723202	70724249	circ_444	3	+	0	3	0	0
chr1	210522276	210560925	circ_450	2	+	0	1	0	1
chr11	134063910	134064633	circ_452	8	-	0	0	0	8
chr1	11181302	11182183	circ_454	17	-	0	8	0	9
chr12	112676855	112677831	circ_456	4	-	0	4	0	0
chr1	242042050	242042645	circ_457	2	+	0	0	0	2
chr11	10500072	10500277	circ_458	2	+	0	0	0	2
chr11	120347369	120348235	circ_461	17	+	0	6	1	10
chr1	40872407	40875507	circ_464	10	+	0	4	0	6
chr11	9182259	9191496	circ_465	3	-	0	3	0	0
chr11	62594626	62595103	circ_468	12	-	0	2	0	10
chr8	22332466	22333137	circ_469	3	+	0	0	3	0
chr11	70200406	70208594	circ_472	26	+	1	17	0	8
chr11	110007387	110008139	circ_474	112	+	1	47	3	61
chr11	134054531	134064633	circ_475	3	-	0	1	0	2
chr15	48888479	48905289	circ_477	36	-	1	32	3	0
chr9	72130926	72132195	circ_478	2	-	0	0	2	0
chr12	77202822	77216311	circ_480	2	+	0	2	0	0
chr1	27056141	27108601	circ_481	6	+	1	1	1	3
chr3	107429298	107451870	circ_482	4	+	3	0	1	0
chr17	64492318	64641629	circ_484	2	+	0	2	0	0
chr1	215759837	215781514	circ_486	2	+	0	0	0	2
chr1	193107214	193111196	circ_488	31	+	0	13	0	18
chr12	112303959	112306665	circ_490	2	+	0	2	0	0
chr1	150470977	150471769	circ_491	3	+	0	0	0	3
chr6	36181656	36185787	circ_493	2	+	0	0	2	0
chr11	34470738	34478364	circ_497	3	+	0	2	0	1
chr12	1192329	1250953	circ_499	2	+	0	2	0	0
chr1	77876665	77883400	circ_500	9	+	0	1	0	8
chr17	65924470	65925603	circ_503	2	+	0	1	1	0
chr1	39757581	39768750	circ_504	2	+	0	2	0	0
chr3	157839891	157841780	circ_508	14	+	6	0	8	0
chr6	20546576	20548936	circ_509	2	+	1	0	1	0
chr10	72489049	72492115	circ_513	2	+	0	1	1	0
chr17	42161922	42165064	circ_515	20	-	1	19	0	0
chr13	37598171	37598579	circ_517	3	-	0	2	1	0
chr15	60648117	60656722	circ_518	5	-	0	5	0	0
chr18	19345732	19399607	circ_520	12	+	1	0	11	0
chr3	169854206	169867032	circ_523	19	-	9	0	10	0
chr1	179081443	179086651	circ_527	6	-	0	3	1	2
chr1	33290913	33295668	circ_529	2	+	0	2	0	0
chr10	116879948	116889297	circ_533	2	+	0	1	0	1
chr12	96717725	96728643	circ_535	28	-	1	27	0	0
chr2	66664868	66665095	circ_538	4	+	0	0	4	0
chr1	183083665	183087281	circ_539	6	+	0	4	0	2
chr19	36579939	36580208	circ_541	2	+	0	0	2	0
chr4	174169130	174169591	circ_544	5	+	0	0	5	0
chr1	151214598	151215043	circ_545	14	+	0	4	0	10
chr11	34104501	34111003	circ_549	5	+	0	1	0	4
chr9	36197547	36199093	circ_550	2	+	0	0	2	0
chr17	1782286	1787238	circ_551	2	+	0	2	0	0
chr12	102291640	102302141	circ_553	12	+	0	11	1	0
chr1	6529394	6529510	circ_554	2	-	0	2	0	0
chr1	168032858	168037701	circ_555	9	+	0	8	0	1
chr16	68900981	68914533	circ_557	5	+	0	4	1	0
chr16	69304045	69318147	circ_558	2	+	0	2	0	0
chr10	1046616	1053068	circ_561	5	+	0	2	0	3
chr16	70566381	70569323	circ_563	2	+	0	2	0	0
chr10	91511102	91522592	circ_564	4	+	0	0	4	0
chr15	63821212	63829355	circ_570	2	+	0	1	1	0
chr16	85023909	85029613	circ_572	4	-	0	4	0	0
chr2	15514731	15618413	circ_573	2	-	0	0	2	0
chr17	58372043	58422969	circ_576	2	-	0	2	0	0
chr1	10431198	10435431	circ_577	3	+	0	1	0	2
chr11	3721839	3724122	circ_579	2	-	0	2	0	0
chr1	224492437	224492868	circ_581	3	-	0	1	1	1
chr1	202385914	202398057	circ_582	4	+	0	2	0	2
chr10	86177526	86185649	circ_584	75	+	0	13	2	60
chr12	70193988	70195501	circ_585	8	+	0	7	1	0
chr11	65388301	65388437	circ_588	2	+	1	0	1	0
chr1	6727768	6741097	circ_589	9	-	0	3	0	6
chr16	23494243	23498111	circ_590	5	-	0	3	2	0
chr1	53326402	53352725	circ_591	5	+	0	2	0	3
chr14	52164859	52178314	circ_600	2	+	0	0	2	0
chr11	102033186	102076805	circ_601	4	+	0	1	0	3
chr1	203682292	203691817	circ_603	2	+	0	1	0	1
chr1	202917431	202923435	circ_605	2	-	0	0	1	1
chr15	64452302	64452396	circ_610	9	-	7	1	1	0
chr10	70945742	70947512	circ_613	2	+	0	1	0	1
chr12	112924278	112926979	circ_614	2	+	0	2	0	0
chr10	35349801	35360267	circ_615	14	-	1	9	0	4
chr11	35489548	35515820	circ_617	23	-	0	16	1	6
chr11	47647225	47656286	circ_618	9	-	0	3	0	6
chr1	212125910	212142049	circ_622	2	-	0	1	1	0
chr1	213244347	213290752	circ_628	3	+	0	2	0	1
chr20	10536878	10541468	circ_629	4	+	1	0	3	0
chr17	80721840	80758872	circ_631	10	+	0	10	0	0
chr11	124873762	124875108	circ_632	3	+	0	3	0	0
chr14	45478115	45495075	circ_635	2	+	0	1	1	0
chr13	77779390	77818086	circ_637	2	-	0	2	0	0
chr1	1756835	1756938	circ_638	8	-	2	1	0	5
chr12	117402501	117426674	circ_640	20	+	0	20	0	0
chr11	68560782	68580044	circ_642	7	-	0	3	0	4
chr1	229661682	229678118	circ_645	3	-	0	1	0	2
chr17	44127898	44145033	circ_646	5	-	0	5	0	0
chr1	233296028	233388534	circ_647	6	-	1	1	4	0
chr11	70251370	70260758	circ_648	8	+	0	3	1	4
chr22	38208893	38209616	circ_650	3	+	1	0	2	0
chr9	96233422	96261168	circ_652	3	+	3	0	0	0
chr17	78023704	78024082	circ_653	3	+	0	3	0	0
chr11	61083756	61084039	circ_664	5	-	0	0	0	5
chr1	70694104	70705203	circ_668	5	+	0	3	0	2
chr1	156169625	156170263	circ_669	14	+	2	5	0	7
chr14	52169229	52169306	circ_670	2	+	1	0	1	0
chr17	74324797	74344662	circ_673	3	-	0	3	0	0
chr12	104413407	104415269	circ_674	3	-	0	2	1	0
chr1	11272368	11276291	circ_677	3	-	0	0	0	3
chr14	63861943	63863434	circ_679	2	-	0	0	2	0
chr3	71090478	71102924	circ_681	5	-	3	0	2	0
chr13	50285026	50299637	circ_682	3	-	0	3	0	0
chr1	94360169	94370144	circ_683	5	-	0	4	0	1
chr17	79532530	79575848	circ_687	2	-	0	2	0	0
chr15	75219106	75221573	circ_691	9	-	0	9	0	0
chr10	71874675	71874876	circ_693	2	-	0	0	0	2
chr1	220310150	220311385	circ_694	4	+	0	0	0	4
chr2	32399131	32409407	circ_699	3	+	1	0	2	0
chr1	19670851	19684057	circ_701	9	-	0	6	0	3
chr16	18851019	18851268	circ_703	4	-	0	4	0	0
chr10	69651159	69672788	circ_705	2	+	0	0	0	2
chr1	144909868	144909960	circ_706	2	-	1	0	1	0
chr14	68228082	68229536	circ_707	11	-	0	11	0	0
chr2	99802639	99812219	circ_710	5	+	3	0	2	0
chr11	66974980	66975159	circ_711	5	+	0	0	0	5
chr17	40489452	40498731	circ_712	2	-	0	2	0	0
chr12	102301963	102313979	circ_713	8	+	0	8	0	0
chr5	68417520	68423959	circ_716	2	+	0	0	2	0
chr1	59147456	59150923	circ_717	3	-	0	2	1	0
chr8	42317413	42330172	circ_718	2	-	1	0	1	0
chr11	103151076	103178560	circ_719	2	+	0	0	0	2
chr10	35467816	35495979	circ_720	2	+	1	1	0	0
chr1	12359258	12383837	circ_722	2	+	0	2	0	0
chr14	105814829	105821514	circ_723	2	+	0	2	0	0
chr13	21562019	21565543	circ_724	5	-	0	5	0	0
chr16	162620	180590	circ_729	4	-	0	4	0	0
chr1	212236225	212238371	circ_730	7	+	0	0	0	7
chr1	35932208	35944813	circ_734	4	-	0	2	2	0
chr15	67457232	67459191	circ_735	25	+	0	25	0	0
chr17	27430616	27434207	circ_741	3	-	0	3	0	0
chr17	66429608	66449133	circ_745	5	-	0	5	0	0
chr15	44898222	44900803	circ_746	2	-	0	2	0	0
chr15	38591573	38614610	circ_747	8	+	1	7	0	0
chr1	169138684	169256646	circ_748	2	-	0	2	0	0
chr8	28013458	28019595	circ_752	3	+	1	0	2	0
chr1	22013683	22021714	circ_754	5	-	0	1	0	4
chr1	184701970	184718726	circ_757	4	-	0	3	0	1
chr1	155348071	155385714	circ_758	3	-	0	2	0	1
chr16	68909056	68914533	circ_759	3	+	0	3	0	0
chr17	73237695	73242877	circ_765	2	-	0	2	0	0
chr12	51392956	51404549	circ_770	2	-	0	2	0	0
chr22	41521867	41537226	circ_771	2	+	1	0	1	0
chr1	29362337	29379824	circ_772	2	+	0	2	0	0
chr11	77043774	77051808	circ_773	3	-	0	2	0	1
chr8	117668094	117671219	circ_776	2	-	0	0	2	0
chr14	104245081	104263855	circ_777	2	-	0	2	0	0
chr10	127418856	127429770	circ_779	2	+	1	1	0	0
chr11	46568662	46570050	circ_780	8	-	0	3	0	5
chr1	47745912	47770668	circ_781	2	-	2	0	0	0
chr19	46345507	46347458	circ_782	2	-	0	0	2	0
chr12	51173922	51203372	circ_783	9	+	0	9	0	0
chr11	108106396	108117854	circ_784	2	+	0	2	0	0
chr16	1675973	1691188	circ_792	3	+	0	3	0	0
chr11	62621272	62622688	circ_793	4	-	0	2	0	2
chr1	160182899	160183055	circ_794	7	+	0	1	0	6
chr10	89487040	89501127	circ_795	3	+	0	0	0	3
chr1	183255796	183262928	circ_796	3	-	0	0	0	3
chr1	21083658	21106404	circ_797	6	-	0	3	2	1
chr1	54670690	54678331	circ_798	3	+	0	2	0	1
chr11	77451775	77475734	circ_799	7	-	0	5	0	2
chr4	186168447	186185764	circ_800	2	+	1	0	1	0
chr16	9012887	9024254	circ_801	4	-	0	4	0	0
chr10	121275020	121286936	circ_802	11	-	0	7	1	3
chr12	95688047	95690034	circ_803	2	+	0	1	1	0
chr16	69687138	69693802	circ_808	2	+	0	1	1	0
chr6	36044313	36044385	circ_810	3	+	0	0	3	0
chr10	1130342	1151207	circ_811	136	+	1	64	5	66
chr2	231307651	231314425	circ_814	2	+	0	0	2	0
chr13	41826780	41835051	circ_815	7	-	2	3	2	0
chr12	14952568	14952662	circ_818	2	-	0	0	2	0
chr3	50145502	50145737	circ_825	10	+	2	0	8	0
chr9	86293355	86297981	circ_827	2	-	0	0	2	0
chr12	100441307	100466591	circ_828	2	-	2	0	0	0
chr11	57563928	57569668	circ_829	11	+	0	9	0	2
chr14	35254982	35264971	circ_832	2	-	0	2	0	0
chr1	224868659	224872545	circ_833	9	+	0	6	0	3
chr11	70222637	70224301	circ_836	2	+	0	1	0	1
chr1	44054401	44054671	circ_842	5	+	0	2	0	3
chr1	78248922	78280916	circ_844	5	+	0	4	1	0
chr13	114541041	114549562	circ_847	3	-	0	3	0	0
chr1	244715623	244724447	circ_849	12	+	0	9	3	0
chr10	96253121	96271411	circ_850	3	+	0	2	0	1
chr1	236998846	237037140	circ_851	2	+	0	0	0	2
chr15	44620882	44630515	circ_853	2	+	0	1	1	0
chr3	197707196	197726213	circ_856	2	+	0	0	2	0
chr1	229588271	229601266	circ_858	2	-	0	2	0	0
chr1	21167348	21191755	circ_860	3	-	0	3	0	0
chr14	76088421	76101356	circ_861	2	+	0	2	0	0
chr17	2929301	2930364	circ_862	2	+	1	1	0	0
chr18	54426095	54448887	circ_863	3	+	2	0	1	0
chr1	33403997	33415375	circ_865	5	-	0	2	1	2
chr1	10155518	10179671	circ_867	2	+	0	1	0	1
chr3	56703727	56707753	circ_868	3	-	0	0	3	0
chr11	18596893	18600355	circ_870	2	-	0	0	0	2
chr1	22173846	22176991	circ_876	6	-	0	3	0	3
chr11	47837030	47841010	circ_877	4	-	0	1	0	3
chr1	16263657	16264501	circ_880	12	+	0	12	0	0
chr17	79571573	79575848	circ_882	36	-	0	36	0	0
chr16	89291126	89292039	circ_884	12	+	0	10	2	0
chr11	85723323	85742653	circ_885	5	-	1	3	1	0
chr10	75579289	75583842	circ_887	12	-	0	3	0	9
chr12	57674140	57677839	circ_892	3	-	0	3	0	0
chr11	4091255	4091433	circ_893	2	+	0	0	0	2
chr15	35665721	35747021	circ_899	2	-	0	2	0	0
chr11	120295066	120308091	circ_903	2	+	0	2	0	0
chr10	5998341	6002530	circ_904	4	-	0	3	0	1
chr6	147631219	147674509	circ_905	2	+	2	0	0	0
chr2	55570783	55591169	circ_907	2	-	0	0	2	0
chr7	127013395	127017383	circ_912	6	-	3	0	3	0
chr12	26731645	26755639	circ_913	2	-	0	2	0	0
chr10	50701162	50714058	circ_914	78	-	0	42	1	35
chr1	24124184	24125926	circ_917	2	-	0	1	0	1
chr11	68153783	68157520	circ_922	2	+	0	2	0	0
chr16	72991325	72994093	circ_923	8	-	1	4	3	0
chr10	80878671	80976031	circ_924	10	+	0	3	1	6
chr1	19549889	19570509	circ_925	2	-	0	0	0	2
chr11	4127275	4127453	circ_926	2	+	0	0	0	2
chr1	10407818	10408791	circ_927	5	+	0	3	0	2
chr2	200245086	200298237	circ_928	5	-	0	0	5	0
chr15	50935536	50955243	circ_929	14	-	1	11	2	0
chr4	75040222	75067087	circ_931	9	+	2	0	7	0
chr19	48229068	48229481	circ_935	3	+	0	0	3	0
chr7	134632258	134635265	circ_937	2	+	2	0	0	0
chr1	63052177	63091072	circ_940	3	-	0	2	0	1
chr1	51906018	51913807	circ_943	5	-	0	3	0	2
chr11	61118462	61120611	circ_944	3	-	0	1	0	2
chr13	35782836	35806756	circ_946	2	+	0	2	0	0
chr1	179090729	179100616	circ_947	2	-	0	2	0	0
chr1	31742004	31764853	circ_948	2	-	0	1	0	1
chr11	73620443	73635742	circ_950	7	+	0	1	0	6
chr14	31813101	31844174	circ_951	3	-	0	3	0	0
chr5	138994281	138994551	circ_952	2	+	1	0	1	0
chr1	235634163	235647831	circ_954	7	-	0	2	0	5
chr1	215747128	215753342	circ_955	7	+	0	3	0	4
chr2	210962809	211019335	circ_956	3	-	0	0	3	0
chr10	13735897	13789819	circ_957	2	-	1	1	0	0
chr16	58610366	58617086	circ_960	6	-	0	6	0	0
chr1	27087346	27089776	circ_963	28	+	0	20	3	5
chr17	48734062	48741472	circ_964	2	+	0	2	0	0
chr11	68574934	68580044	circ_967	8	-	0	2	1	5
chr15	50940883	50955243	circ_972	6	-	0	5	1	0
chr5	134002512	134007576	circ_973	2	+	2	0	0	0
chr16	28394438	28394802	circ_974	2	-	0	0	2	0
chr1	23381561	23384058	circ_975	2	+	0	2	0	0
chr10	71874675	71883853	circ_976	2	-	0	2	0	0
chr15	57535669	57565460	circ_978	2	+	0	2	0	0
chr11	85707868	85714494	circ_981	117	-	2	66	4	45
chr11	68286968	68315672	circ_983	2	+	0	2	0	0
chr10	122643291	122650399	circ_984	2	+	0	0	0	2
chr1	27056141	27059283	circ_985	64	+	2	26	6	30
chr17	28003837	28011702	circ_988	2	-	0	2	0	0
chr8	62563608	62563683	circ_990	2	-	2	0	0	0
chr16	70154363	70182456	circ_993	2	+	0	2	0	0
chr5	133534776	133541822	circ_996	2	-	0	0	2	0
chr1	42693553	42744343	circ_997	2	-	0	1	0	1
chr16	11114049	11154879	circ_998	7	+	1	6	0	0
chr10	114724314	114799885	circ_999	4	+	0	2	0	2
chr14	73544076	73550259	circ_1002	5	+	0	4	1	0
chr1	9815171	9816568	circ_1006	3	-	0	1	0	2
chr1	213037066	213046160	circ_1010	6	+	0	3	0	3
chr10	74912050	74920309	circ_1015	4	-	0	0	1	3
chr7	122255234	122269382	circ_1017	2	-	2	0	0	0
chr13	99127074	99127612	circ_1020	4	-	0	2	2	0
chr1	47745912	47748131	circ_1022	28	-	3	9	5	11
chr11	68845949	68846488	circ_1023	4	+	0	0	0	4
chr2	63206322	63223901	circ_1025	6	+	3	0	3	0
chr1	27267947	27268309	circ_1026	7	+	1	3	0	3
chr1	56977647	56990226	circ_1027	27	-	0	11	6	10
chr16	67288923	67292350	circ_1029	2	+	0	2	0	0
chr13	75900332	75936743	circ_1030	3	-	0	1	2	0
chr1	64515362	64516388	circ_1036	8	+	0	2	0	6
chr1	240492375	240519208	circ_1037	29	+	0	13	0	16
chr1	23376879	23384058	circ_1038	2	+	0	2	0	0
chr1	168073714	168074132	circ_1044	30	-	0	15	0	15
chr1	9415801	9416644	circ_1047	29	+	1	8	1	19
chr10	101654702	101668903	circ_1048	2	-	2	0	0	0
chr1	151139409	151139890	circ_1050	62	+	0	32	2	28
chr10	13175501	13180276	circ_1051	2	+	0	0	0	2
chr1	39916723	39919522	circ_1053	3	+	0	2	0	1
chr20	17928129	17937681	circ_1054	2	-	0	0	2	0
chr2	54158971	54161864	circ_1055	2	-	0	0	2	0
chr1	240286478	240351562	circ_1058	25	+	0	13	0	12
chr11	68560782	68562379	circ_1059	2	-	0	0	0	2
chr10	128822948	128836080	circ_1061	2	+	0	0	0	2
chr5	5182156	5306841	circ_1062	4	+	2	0	2	0
chr17	3967654	3970536	circ_1063	2	-	0	2	0	0
chr10	1130342	1132297	circ_1064	6	+	0	0	0	6
chr1	1721833	1722035	circ_1065	11	-	0	0	0	11
chr16	71718378	71748704	circ_1072	3	-	0	3	0	0
chr13	95858785	95887088	circ_1073	2	-	0	2	0	0
chr5	179132679	179134191	circ_1079	2	+	0	0	2	0
chrUn_gl000220	105423	118780	circ_1080	3	+	0	0	1	2
chr11	120346048	120348235	circ_1081	13	+	0	5	0	8
chr1	3784537	3789136	circ_1082	2	+	0	1	0	1
chr11	587258	598502	circ_1085	7	+	0	3	0	4
chr16	15709686	15715768	circ_1087	2	-	1	1	0	0
chr17	80521229	80529746	circ_1089	31	+	0	29	2	0
chr17	66303083	66397591	circ_1090	5	+	0	5	0	0
chr1	179081443	179091002	circ_1091	5	-	0	3	0	2
chr1	15970016	15976318	circ_1095	2	+	0	0	0	2
chr1	201777078	201782386	circ_1096	2	+	0	0	0	2
chr17	73808192	73809959	circ_1097	25	+	0	24	1	0
chr12	107393328	107393860	circ_1101	7	-	0	1	6	0
chr11	17121406	17134213	circ_1102	4	-	0	3	0	1
chr10	95082834	95132842	circ_1103	2	-	2	0	0	0
chr16	89756960	89759734	circ_1104	6	+	0	4	2	0
chr1	48821341	48825442	circ_1106	89	-	0	38	2	49
chr11	73130918	73141815	circ_1107	2	-	0	1	0	1
chr1	247471776	247473108	circ_1109	2	-	0	0	0	2
chr1	21091869	21107033	circ_1114	4	-	0	0	1	3
chr15	40301814	40311401	circ_1116	8	+	0	8	0	0
chr14	31814292	31844174	circ_1118	2	-	0	2	0	0
chr1	31819486	31821821	circ_1119	12	+	0	2	0	10
chr17	76388556	76400170	circ_1121	4	+	0	3	1	0
chr12	123270265	123276668	circ_1125	3	+	0	3	0	0
chr17	36551561	36552251	circ_1126	2	+	0	2	0	0
chr1	155695172	155697529	circ_1129	6	+	0	4	0	2
chr14	71455283	71462642	circ_1130	20	+	0	20	0	0
chr17	43350869	43351960	circ_1131	4	-	1	3	0	0
chr1	155686796	155695810	circ_1132	6	+	0	4	0	2
chr15	51039691	51041067	circ_1133	5	-	0	5	0	0
chr10	123629520	123683844	circ_1134	3	-	0	2	0	1
chr1	1693390	1696885	circ_1136	6	-	0	1	0	5
chr10	459852	518489	circ_1138	3	-	0	0	0	3
chr1	47037734	47037839	circ_1141	2	-	0	0	0	2
chr14	31103152	31107453	circ_1142	2	+	0	2	0	0
chr7	155465560	155473602	circ_1143	7	+	1	0	6	0
chr1	236195700	236201553	circ_1145	21	-	0	14	0	7
chr11	118625413	118629611	circ_1146	5	-	0	2	0	3
chr14	55215532	55243258	circ_1149	10	+	0	10	0	0
chr17	15960827	15961913	circ_1151	4	-	0	4	0	0
chr17	37575969	37580074	circ_1152	2	-	0	2	0	0
chr12	51064968	51074546	circ_1154	3	+	0	3	0	0
chr14	92537278	92548810	circ_1157	4	-	0	4	0	0
chr14	93273080	93275864	circ_1159	2	+	0	2	0	0
chr16	23091266	23093878	circ_1163	12	-	0	10	2	0
chr11	108172374	108175579	circ_1165	11	+	0	7	1	3
chr13	76134888	76143643	circ_1167	39	+	2	35	2	0
chr11	61120456	61121464	circ_1170	2	-	0	2	0	0
chr1	156499896	156501039	circ_1172	6	-	0	0	0	6
chr3	150293435	150299533	circ_1174	2	+	2	0	0	0
chr17	48744914	48746889	circ_1176	4	+	0	4	0	0
chr1	180144455	180145168	circ_1177	2	+	0	0	1	1
chr1	58971731	58993007	circ_1179	5	-	0	0	0	5
chr13	23985358	23985879	circ_1180	3	-	0	3	0	0
chr1	154561026	154569743	circ_1182	7	-	0	5	0	2
chr1	242045217	242048809	circ_1183	3	+	0	0	0	3
chr4	177632652	177650900	circ_1186	25	-	7	0	18	0
chr15	65266939	65273363	circ_1189	4	-	0	4	0	0
chr12	122720332	122724492	circ_1190	2	-	0	2	0	0
chr11	103114421	103116103	circ_1192	3	+	0	0	0	3
chr12	122369651	122380881	circ_1194	7	+	0	7	0	0
chr10	121336122	121339522	circ_1195	2	-	0	2	0	0
chr14	75576387	75587877	circ_1196	2	-	0	2	0	0
chr1	33407852	33415375	circ_1198	11	-	0	7	1	3
chr11	73829272	73829427	circ_1200	4	-	0	0	0	4
chr11	46515157	46570050	circ_1202	30	-	1	15	1	13
chr1	39775241	39784287	circ_1205	3	+	0	3	0	0
chr14	20863608	20864889	circ_1207	4	-	0	4	0	0
chr11	9182259	9192324	circ_1208	2	-	0	1	0	1
chr1	26772806	26784396	circ_1209	4	+	0	2	0	2
chr1	6007163	6029319	circ_1211	4	-	0	1	0	3
chr17	34147027	34147441	circ_1212	2	+	0	1	1	0
chr1	32631705	32632897	circ_1216	3	+	0	0	0	3
chr10	128829913	128841428	circ_1217	8	+	0	3	0	5
chr11	85692171	85692271	circ_1218	2	-	0	0	0	2
chr17	48267361	48268851	circ_1223	2	-	0	2	0	0
chr11	77907281	77911854	circ_1227	7	+	0	3	0	4
chr1	46774772	46775988	circ_1228	10	+	0	6	0	4
chr1	206658333	206666452	circ_1229	3	+	0	2	0	1
chr10	81057369	81061969	circ_1231	2	+	0	0	0	2
chr11	33076138	33079685	circ_1234	3	+	0	1	0	2
chr1	33409619	33415375	circ_1235	4	-	0	3	1	0
chr12	118619175	118627746	circ_1242	3	-	0	3	0	0
chr11	18108412	18108601	circ_1243	2	-	0	2	0	0
chr15	59480316	59510286	circ_1245	3	-	0	3	0	0
chr10	27423759	27425314	circ_1246	5	-	0	3	0	2
chr17	5383373	5386202	circ_1248	2	-	0	2	0	0
chr9	35657747	35658015	circ_1249	2	-	2	0	0	0
chr1	243433406	243471479	circ_1253	2	+	0	0	2	0
chr1	154218679	154221913	circ_1254	2	+	0	0	0	2
chr16	74678259	74695349	circ_1256	5	-	0	5	0	0
chr20	25252018	25252122	circ_1258	2	+	1	0	1	0
chr1	145459651	145460263	circ_1259	7	-	0	3	0	4
chr10	17645558	17646046	circ_1260	39	-	1	15	2	21
chr11	106810185	106810904	circ_1265	2	-	0	2	0	0
chr11	8724118	8729401	circ_1266	4	-	0	2	0	2
chr1	156294762	156304709	circ_1267	23	-	0	8	2	13
chr1	15956819	15978390	circ_1268	6	+	0	6	0	0
chr6	76412360	76421132	circ_1276	3	+	0	0	3	0
chr15	59205697	59205895	circ_1277	3	-	0	3	0	0
chr1	19244855	19246267	circ_1278	2	-	0	0	0	2
chr10	26994214	27009288	circ_1279	6	+	0	1	3	2
chr1	21306826	21377487	circ_1280	6	-	0	2	0	4
chr10	121338237	121347760	circ_1283	9	-	0	5	0	4
chr1	22213707	22214559	circ_1284	2	-	0	0	0	2
chr10	75506387	75511001	circ_1285	3	+	0	1	0	2
chr10	128768965	128841428	circ_1290	2	+	2	0	0	0
chr7	33185853	33217203	circ_1293	4	+	3	0	1	0
chr10	80921809	80976031	circ_1295	8	+	0	0	0	8
chr13	111274562	111279894	circ_1298	10	+	0	10	0	0
chr3	124996569	124998091	circ_1311	4	-	0	0	4	0
chr10	118451861	118466796	circ_1312	3	-	0	1	0	2
chr16	87376482	87380856	circ_1315	7	-	0	7	0	0
chr10	120882980	120889134	circ_1317	2	+	0	0	0	2
chr11	113711319	113712490	circ_1319	2	-	0	1	0	1
chr11	68527692	68529155	circ_1320	5	-	0	2	0	3
chr1	64095612	64120137	circ_1321	2	+	0	2	0	0
chr1	10463127	10464336	circ_1322	25	+	0	10	0	15
chr17	74093876	74097944	circ_1327	3	-	0	3	0	0
chr10	126172707	126186697	circ_1330	3	+	0	2	0	1
chr13	46090277	46104915	circ_1336	2	+	0	2	0	0
chr11	119144577	119145663	circ_1337	50	+	0	18	2	30
chr12	124950718	124979914	circ_1339	7	-	0	7	0	0
chr6	159004985	159010814	circ_1342	5	+	1	0	4	0
chr11	32611092	32617593	circ_1343	12	+	1	5	3	3
chr11	61079255	61079556	circ_1344	3	-	0	1	1	1
chr10	95069776	95070400	circ_1345	8	-	0	4	0	4
chr11	62348857	62356693	circ_1349	2	-	0	2	0	0
chr11	19913979	20005793	circ_1351	3	+	0	1	0	2
chr11	1309853	1317024	circ_1352	4	-	0	1	0	3
chr1	42730785	42789498	circ_1355	5	-	0	4	0	1
chr7	90355880	90419967	circ_1359	4	+	0	0	4	0
chr1	47753222	47765824	circ_1363	12	-	0	7	0	5
chr11	20065526	20070741	circ_1364	2	+	0	2	0	0
chr9	33971648	33973235	circ_1365	15	-	6	0	9	0
chr11	12183625	12183966	circ_1368	2	+	0	1	0	1
chr1	151413403	151414681	circ_1371	6	-	0	0	3	3
chr13	100953713	100982925	circ_1374	3	+	0	3	0	0
chr12	58339410	58347472	circ_1375	2	+	0	2	0	0
chr1	150936005	150936217	circ_1376	2	+	0	0	0	2
chr11	65373231	65375919	circ_1378	9	-	0	2	0	7
chr11	128354717	128360471	circ_1379	73	-	1	43	5	24
chr10	32304436	32308887	circ_1380	2	-	0	2	0	0
chr14	55451440	55454105	circ_1382	6	-	2	4	0	0
chr10	71154705	71158584	circ_1387	2	+	0	0	0	2
chr17	79249768	79257302	circ_1388	5	-	0	5	0	0
chr16	71799391	71803602	circ_1392	13	-	0	12	1	0
chr14	77762506	77771143	circ_1395	4	-	0	4	0	0
chr13	103474092	103486902	circ_1396	2	+	1	1	0	0
chr1	204495487	204499945	circ_1398	2	+	0	1	0	1
chr14	102478211	102482423	circ_1400	2	+	0	2	0	0
chr14	21698477	21702388	circ_1403	25	-	0	24	1	0
chr1	160278890	160295442	circ_1404	2	-	0	2	0	0
chr1	59132709	59139322	circ_1406	2	-	0	2	0	0
chr15	64428528	64428609	circ_1409	2	+	1	0	1	0
chr1	48917223	48918803	circ_1410	7	-	0	2	0	5
chr1	1747194	1747301	circ_1411	3	-	0	0	0	3
chr1	29481207	29481422	circ_1413	414	-	1	162	12	239
chr14	39543618	39561831	circ_1417	4	-	0	2	2	0
chr1	36636571	36637182	circ_1418	2	+	0	2	0	0
chr17	8445424	8457336	circ_1419	3	-	0	3	0	0
chr17	45734225	45736026	circ_1422	5	+	0	5	0	0
chr10	63810646	63829556	circ_1425	2	+	0	2	0	0
chr11	68560782	68564401	circ_1428	11	-	0	3	0	8
chr1	19499357	19501527	circ_1430	2	-	0	1	0	1
chr14	76248829	76259443	circ_1433	2	+	0	2	0	0
chr15	49033797	49034297	circ_1436	2	-	0	2	0	0
chr22	46096161	46114373	circ_1437	2	+	2	0	0	0
chr11	77934457	77938097	circ_1438	2	-	0	1	0	1
chr15	64056294	64067848	circ_1439	5	-	0	4	1	0
chr12	110770401	110770490	circ_1443	2	+	2	0	0	0
chr19	12825634	12826553	circ_1444	2	-	0	0	2	0
chr10	121336591	121347760	circ_1446	6	-	0	2	0	4
chr16	84135225	84135712	circ_1447	4	-	0	4	0	0
chr10	70218860	70225569	circ_1449	3	-	0	2	0	1
chr16	67942582	67943609	circ_1452	7	+	0	7	0	0
chr17	19843025	19861884	circ_1455	4	-	0	4	0	0
chr10	70218860	70229920	circ_1458	67	-	0	32	3	32
chr15	64962544	64968455	circ_1460	3	+	0	3	0	0
chr15	43348541	43351390	circ_1461	2	-	0	2	0	0
chr12	132489621	132522641	circ_1464	2	+	0	2	0	0
chr1	110121825	110129504	circ_1465	2	+	0	2	0	0
chr12	3018694	3039511	circ_1466	2	+	0	2	0	0
chr17	71196003	71198039	circ_1468	2	+	1	1	0	0
chr6	43445824	43471444	circ_1470	3	+	0	0	3	0
chr11	118368650	118372572	circ_1471	3	+	0	2	0	1
chr15	63354774	63354844	circ_1473	3	+	1	0	2	0
chr1	11259314	11259760	circ_1474	5	-	0	0	0	5
chr16	12096847	12121301	circ_1475	2	+	0	2	0	0
chr7	97820039	97823884	circ_1476	4	+	2	0	2	0
chr11	85687665	85692271	circ_1479	19	-	0	0	2	17
chr16	58619241	58622810	circ_1480	5	-	0	5	0	0
chr1	92554254	92595333	circ_1482	4	+	1	2	0	1
chr1	172569203	172571927	circ_1487	5	+	0	1	0	4
chr1	70646768	70654956	circ_1489	2	-	1	1	0	0
chr11	68552282	68580044	circ_1490	2	-	0	2	0	0
chr17	1756394	1783985	circ_1492	2	+	0	1	1	0
chr16	29472702	29473271	circ_1494	6	+	0	6	0	0
chr10	97369953	97371199	circ_1499	2	-	0	0	0	2
chr1	58992932	59002413	circ_1501	4	-	0	1	0	3
chr14	71428942	71479919	circ_1503	2	+	0	2	0	0
chr13	114157810	114175048	circ_1505	15	+	0	14	1	0
chr17	80153138	80159828	circ_1506	2	-	0	2	0	0
chr1	65325787	65344831	circ_1507	2	-	0	2	0	0
chr7	18624903	18633652	circ_1508	3	+	0	0	3	0
chr1	54252830	54254869	circ_1512	8	-	0	0	0	8
chr1	44713610	44818597	circ_1513	3	-	0	2	0	1
chr11	132016175	132082041	circ_1514	2	+	0	1	0	1
chr1	12378128	12383837	circ_1516	3	+	0	3	0	0
chr10	15858833	15879317	circ_1517	2	-	0	2	0	0
chr1	22165317	22165578	circ_1520	2	-	0	1	0	1
chr1	226016425	226019660	circ_1522	4	+	0	1	0	3
chr1	155927503	155928187	circ_1524	5	-	0	1	0	4
chr17	26918715	26920084	circ_1525	2	-	0	2	0	0
chr1	8555122	8568734	circ_1526	9	-	0	2	0	7
chr11	4123222	4127453	circ_1527	22	+	1	2	0	19
chr1	35870623	35873760	circ_1530	5	+	0	3	0	2
chr1	201786215	201796102	circ_1532	3	+	0	0	0	3
chr5	122700189	122734978	circ_1534	4	-	1	0	3	0
chr1	21083658	21100103	circ_1536	65	-	1	32	3	29
chr14	64604504	64606791	circ_1537	2	+	0	2	0	0
chr7	150814181	150815719	circ_1539	3	+	1	0	2	0
chr1	70694104	70698060	circ_1540	6	+	0	0	1	5
chr10	27447477	27450111	circ_1545	7	+	0	3	0	4
chr6	79724798	79735881	circ_1548	2	-	0	0	2	0
chr17	57274904	57275150	circ_1549	7	+	0	2	5	0
chr5	61745753	61747760	circ_1552	3	+	0	0	3	0
chr20	39721111	39729993	circ_1553	5	+	2	0	3	0
chr10	52220432	52350007	circ_1555	5	-	0	3	2	0
chr13	40293372	40301685	circ_1556	10	+	1	9	0	0
chr7	80418621	80440017	circ_1558	13	-	1	0	12	0
chr1	31418192	31423108	circ_1559	3	-	0	0	0	3
chr10	13233298	13234568	circ_1560	14	+	1	2	0	11
chr2	32703702	32704685	circ_1561	3	+	1	0	2	0
chr11	46354454	46400661	circ_1562	2	+	0	0	2	0
chr14	23282108	23282649	circ_1563	6	-	0	6	0	0
chr1	230379051	230401113	circ_1566	8	+	0	6	0	2
chr10	26849033	26851358	circ_1570	7	+	0	2	0	5
chr11	10327226	10328923	circ_1577	2	+	0	0	0	2
chr6	155448623	155458746	circ_1578	2	+	0	0	2	0
chr11	32610139	32611187	circ_1579	15	+	0	10	0	5
chr18	74561481	74563895	circ_1581	5	+	2	0	3	0
chr4	78694234	78697546	circ_1584	4	-	0	0	4	0
chr10	103563491	103563776	circ_1585	2	-	0	0	0	2
chr14	96807858	96813678	circ_1587	18	-	2	15	1	0
chr16	74694829	74695349	circ_1589	7	-	0	6	1	0
chr2	32832521	32836649	circ_1592	3	+	1	0	2	0
chr10	13705452	13717044	circ_1593	12	-	0	5	0	7
chr17	80858526	80869665	circ_1594	29	+	0	25	4	0
chr10	96201652	96234540	circ_1596	57	+	1	21	0	35
chr1	150307405	150310802	circ_1604	3	+	0	0	0	3
chr12	83250788	83251359	circ_1605	2	+	0	2	0	0
chr13	28748408	28752072	circ_1607	54	+	1	51	2	0
chr1	150413398	150416853	circ_1608	3	+	0	1	0	2
chr16	58749917	58750717	circ_1611	2	-	0	1	1	0
chr17	18814415	18832270	circ_1614	2	+	0	2	0	0
chr10	34630554	34649187	circ_1616	5	-	0	1	0	4
chr15	63824845	63855207	circ_1620	14	+	1	11	2	0
chr17	33466253	33467085	circ_1622	2	-	0	2	0	0
chr10	75147446	75157032	circ_1624	3	-	0	2	0	1
chr14	105692405	105707751	circ_1625	3	-	0	2	1	0
chr15	22940727	22947086	circ_1627	4	+	0	4	0	0
chr10	101648581	101656154	circ_1631	2	-	0	1	0	1
chr11	128963515	128994789	circ_1634	14	-	0	8	1	5
chr10	27431315	27434519	circ_1635	12	-	2	4	1	5
chr11	46817143	46819722	circ_1641	3	-	0	3	0	0
chr17	29483000	29490394	circ_1642	6	+	0	6	0	0
chr10	123549683	123673408	circ_1643	4	-	0	4	0	0
chr11	65061623	65062123	circ_1646	2	+	0	0	0	2
chr10	75156276	75158143	circ_1647	22	-	0	8	0	14
chr3	87017739	87018273	circ_1649	2	-	2	0	0	0
chr9	95018961	95032265	circ_1650	4	-	2	0	2	0
chr10	75138668	75139959	circ_1653	9	-	0	4	0	5
chr11	46667419	46671867	circ_1654	4	+	0	2	0	2
chr15	76577977	76585041	circ_1655	5	-	1	4	0	0
chr12	66597490	66605377	circ_1657	3	+	0	3	0	0
chr1	16621277	16641930	circ_1659	2	-	0	2	0	0
chr17	76810493	76834832	circ_1661	4	-	0	4	0	0
chr11	68560782	68566823	circ_1662	7	-	0	6	0	1
chr1	3424358	3432091	circ_1665	2	-	0	1	0	1
chr11	68562271	68571569	circ_1673	2	-	0	0	0	2
chr15	90446447	90454051	circ_1674	3	-	0	3	0	0
chr9	137716445	137717750	circ_1675	2	+	1	0	1	0
chr11	62650379	62651997	circ_1677	2	+	0	0	0	2
chr17	57808781	57816308	circ_1681	26	+	1	20	5	0
chr6	159004985	159029782	circ_1685	2	+	0	0	2	0
chr13	24823614	24826000	circ_1694	12	+	0	12	0	0
chr17	47388673	47390207	circ_1698	26	-	0	25	1	0
chr11	107260799	107304475	circ_1700	4	-	0	1	0	3
chr12	24982756	25002883	circ_1702	6	-	0	5	1	0
chr1	47761436	47770668	circ_1706	8	-	0	4	2	2
chr12	78400198	78452895	circ_1715	3	+	1	2	0	0
chr17	80721840	80828256	circ_1718	2	+	0	2	0	0
chr2	206036934	206050587	circ_1720	2	+	1	0	1	0
chr10	52103251	52104105	circ_1722	6	-	0	5	0	1
chr11	10825833	10826562	circ_1723	2	-	1	0	0	1
chr10	103902801	103904847	circ_1724	6	+	0	1	0	5
chr1	52215816	52227643	circ_1725	6	+	0	4	0	2
chr1	145663158	145687091	circ_1728	3	+	0	3	0	0
chr1	51860052	51887530	circ_1729	2	-	0	1	1	0
chr16	25175918	25186355	circ_1730	2	+	0	1	1	0
chr2	61721028	61722748	circ_1732	4	-	0	0	4	0
chr14	103425967	103430987	circ_1733	2	-	0	2	0	0
chr11	34218871	34226237	circ_1735	18	-	0	16	0	2
chr1	215768697	215768813	circ_1736	2	+	0	0	0	2
chr10	120460817	120489922	circ_1737	3	-	0	2	1	0
chr11	120335945	120338017	circ_1739	14	+	0	5	0	9
chr12	56554409	56554454	circ_1740	3	+	2	0	1	0
chr1	21295966	21377487	circ_1742	2	-	0	1	1	0
chr1	154226375	154232505	circ_1743	2	+	0	2	0	0
chr17	5353522	5354254	circ_1746	3	-	0	3	0	0
chr1	15956819	15970145	circ_1747	9	+	0	5	0	4
chr13	47297355	47308133	circ_1751	8	+	1	6	1	0
chr1	94041570	94049678	circ_1753	2	-	1	1	0	0
chr1	25124232	25153607	circ_1755	3	+	0	1	0	2
chr5	353844	376831	circ_1756	9	+	3	0	6	0
chr11	12903442	12923660	circ_1757	2	+	0	0	0	2
chr19	4929233	4932968	circ_1761	2	+	0	0	2	0
chr10	15858833	15889942	circ_1763	79	-	2	57	3	17
chr1	169839395	169858031	circ_1766	2	-	0	0	0	2
chr16	138696	143323	circ_1769	5	-	0	5	0	0
chr11	118451960	118455359	circ_1771	21	+	1	15	0	5
chr1	65309746	65312419	circ_1772	2	-	0	0	0	2
chr15	90982563	90986710	circ_1774	51	+	4	47	0	0
chr10	128816973	128824688	circ_1775	14	+	1	7	0	6
chr6	137015277	137019820	circ_1777	16	-	5	0	11	0
chr11	62303416	62304039	circ_1780	211	-	1	66	3	141
chr8	68163533	68189692	circ_1781	2	-	0	0	2	0
chr1	22173846	22175524	circ_1785	57	-	1	25	0	31
chr3	118935086	118935191	circ_1787	2	-	0	0	2	0
chr10	27447477	27448687	circ_1788	2	+	0	2	0	0
chr17	40879652	40880970	circ_1789	2	-	0	2	0	0
chr8	22463248	22476868	circ_1794	2	+	0	0	2	0
chr10	88227035	88227263	circ_1795	3	-	0	0	0	3
chr17	76814748	76818086	circ_1798	2	-	0	2	0	0
chr5	58284319	58289292	circ_1800	2	-	0	0	2	0
chr15	22940727	22958342	circ_1801	2	+	0	2	0	0
chr15	68434283	68457142	circ_1802	16	+	0	16	0	0
chr15	48902924	48905289	circ_1803	2	-	0	2	0	0
chr12	70149163	70150443	circ_1805	2	+	0	2	0	0
chr19	11015626	11019883	circ_1806	2	+	0	0	2	0
chr1	19570107	19570509	circ_1811	7	-	0	2	0	5
chr1	60125890	60139805	circ_1812	2	+	0	1	0	1
chr10	104852895	104854212	circ_1813	2	-	0	2	0	0
chr1	12335881	12338095	circ_1814	17	+	5	10	2	0
chr1	235954998	235955425	circ_1817	3	-	0	2	0	1
chr1	150432535	150432793	circ_1818	3	+	0	0	0	3
chr11	108098321	108117854	circ_1819	2	+	0	2	0	0
chr11	9451220	9459832	circ_1820	2	+	0	0	2	0
chr17	15968183	15971435	circ_1822	2	-	0	2	0	0
chr1	55599742	55604391	circ_1825	3	-	0	2	0	1
chr1	25773252	25785383	circ_1829	4	+	1	3	0	0
chr1	52293467	52299842	circ_1830	260	-	1	31	9	219
chr17	62289933	62291602	circ_1831	21	-	1	20	0	0
chr1	62455839	62503721	circ_1833	2	+	0	0	0	2
chr11	111916586	111922073	circ_1835	3	+	0	0	0	3
chr11	1307231	1310006	circ_1836	4	-	0	0	0	4
chr1	151297220	151297393	circ_1837	4	-	0	4	0	0
chr16	75646140	75646759	circ_1838	4	-	0	4	0	0
chr1	155891165	155891419	circ_1839	3	-	1	1	0	1
chr14	58934452	58937441	circ_1842	2	+	0	2	0	0
chr6	4891946	4892613	circ_1843	18	+	8	0	10	0
chr1	173725061	173735428	circ_1844	4	+	1	2	0	1
chr1	184675776	184681011	circ_1845	24	-	2	8	0	14
chr1	8852462	8852647	circ_1851	3	-	0	1	0	2
chr6	30576555	30576691	circ_1852	2	-	0	0	2	0
chr11	126104889	126110939	circ_1856	5	+	0	3	0	2
chr16	47531309	47630442	circ_1858	10	+	0	10	0	0
chr4	77045801	77065626	circ_1859	3	-	2	0	1	0
chr11	122646926	122653930	circ_1860	8	+	0	4	0	4
chr17	17782940	17810845	circ_1862	8	-	0	8	0	0
chr1	64474976	64515650	circ_1863	13	+	0	5	0	8
chr1	44303890	44360149	circ_1864	2	+	0	1	0	1
chr17	57128574	57134415	circ_1865	8	-	0	8	0	0
chr1	46096153	46108171	circ_1866	3	-	0	3	0	0
chr7	134873184	134894507	circ_1867	2	-	0	0	2	0
chr1	241669302	241672085	circ_1870	5	-	0	2	0	3
chr15	49528047	49584734	circ_1872	22	+	0	22	0	0
chr1	145601529	145601852	circ_1873	6	-	0	2	0	4
chr4	187627716	187630999	circ_1874	94	-	53	0	41	0
chr20	61488746	61490878	circ_1875	2	-	1	0	1	0
chr2	172305190	172314585	circ_1877	2	+	1	0	1	0
chr1	46032240	46032692	circ_1879	87	+	0	10	1	76
chr1	197586788	197627499	circ_1884	2	-	0	0	0	2
chr1	243776972	243801044	circ_1885	8	-	1	4	0	3
chr16	71712657	71715808	circ_1887	10	-	0	9	1	0
chr1	35870623	35871069	circ_1888	9	+	0	1	0	8
chr13	23927923	23945304	circ_1892	11	-	2	7	2	0
chr9	127064214	127089724	circ_1894	4	+	2	0	2	0
chr14	102469128	102471020	circ_1904	2	+	0	2	0	0
chr15	40231705	40247969	circ_1905	2	+	0	0	2	0
chr16	53301205	53302038	circ_1906	4	+	2	2	0	0
chr10	47909169	47909819	circ_1908	4	+	0	0	0	4
chr15	64495280	64508912	circ_1910	30	-	1	28	1	0
chr11	118360506	118363945	circ_1911	14	+	0	3	0	11
chr10	88813098	88822592	circ_1912	2	-	0	1	0	1
chr9	86293355	86301070	circ_1913	10	-	3	0	7	0
chr17	1778954	1787238	circ_1916	2	+	0	2	0	0
chr1	12009829	12010577	circ_1917	10	+	0	4	0	6
chr17	57134235	57148308	circ_1920	3	-	0	3	0	0
chr8	118830673	118849440	circ_1921	4	-	1	0	3	0
chr1	167935866	167944253	circ_1923	10	+	0	5	0	5
chr9	140622800	140638542	circ_1926	2	+	1	0	1	0
chr1	1737913	1756938	circ_1929	14	-	0	6	0	8
chr13	24330683	24334356	circ_1932	2	-	0	2	0	0
chr10	518378	532470	circ_1933	30	-	0	9	1	20
chr14	100551023	100563995	circ_1936	4	+	0	4	0	0
chr10	13214375	13217681	circ_1937	4	+	0	1	0	3
chr4	121675707	121732604	circ_1939	2	-	2	0	0	0
chr1	160283779	160295442	circ_1940	6	-	0	2	0	4
chr9	88592277	88592361	circ_1942	2	+	0	0	2	0
chr15	76168527	76175765	circ_1945	3	+	1	1	1	0
chr1	40422758	40424497	circ_1947	28	+	0	9	0	19
chr10	69925458	69935218	circ_1948	2	+	0	2	0	0
chr10	111651479	111667573	circ_1949	2	-	0	1	0	1
chr14	71571951	71572157	circ_1951	2	+	0	2	0	0
chr1	192997214	192998787	circ_1952	4	-	0	2	1	1
chr1	64117339	64120137	circ_1959	7	+	0	0	0	7
chr11	119103157	119145663	circ_1963	2	+	0	0	0	2
chr1	43898187	43898470	circ_1967	2	+	0	0	0	2
chr1	205130385	205138960	circ_1968	2	-	0	2	0	0
chr6	18256591	18258636	circ_1970	2	-	1	0	1	0
chr14	31596990	31598654	circ_1971	2	-	0	1	1	0
chr10	28903495	28905291	circ_1972	2	+	0	2	0	0
chr11	34969052	34969153	circ_1976	3	+	0	0	3	0
chr12	12397195	12397589	circ_1984	53	-	3	45	5	0
chr16	56973148	56974157	circ_1986	6	+	0	5	1	0
chr15	75215988	75219228	circ_1987	9	-	0	8	1	0
chr15	41361767	41366763	circ_1991	9	-	2	6	1	0
chr10	70506917	70507323	circ_1992	14	+	0	5	0	9
chr1	215759837	215768813	circ_1994	71	+	2	31	1	37
chr14	50929382	50930851	circ_1995	4	-	0	4	0	0
chr11	118422500	118423050	circ_1996	33	-	1	4	0	28
chr12	45814853	45816845	circ_1999	2	+	0	2	0	0
chr10	69773782	69832943	circ_2004	2	-	0	1	0	1
chr17	526772	530556	circ_2005	8	-	0	7	1	0
chr3	49715005	49716382	circ_2010	2	+	0	0	2	0
chr1	77949001	78001723	circ_2011	4	+	1	2	0	1
chr11	64799902	64800023	circ_2012	2	+	0	1	0	1
chr11	111630527	111631775	circ_2014	3	-	0	0	0	3
chr4	1902352	1906105	circ_2015	13	+	6	0	7	0
chr13	111870025	111920017	circ_2019	2	+	1	1	0	0
chr10	3154413	3162236	circ_2022	2	+	0	2	0	0
chr1	109338855	109339348	circ_2024	2	+	0	0	0	2
chr11	66974980	66999431	circ_2030	4	+	0	3	0	1
chr10	15863654	15889942	circ_2031	6	-	1	4	1	0
chr17	40060981	40066537	circ_2033	3	-	0	3	0	0
chr12	11992073	12022903	circ_2035	2	+	0	2	0	0
chr11	118635916	118639060	circ_2038	2	-	0	2	0	0
chr1	29068914	29070498	circ_2040	13	+	3	7	3	0
chr17	40491331	40500535	circ_2041	2	-	0	2	0	0
chr10	75842211	75843271	circ_2042	9	+	0	1	0	8
chr10	103766296	103773781	circ_2044	2	-	0	2	0	0
chr16	47531309	47549512	circ_2045	108	+	7	89	12	0
chr10	21970260	22002879	circ_2046	6	+	0	4	0	2
chr11	108098321	108100050	circ_2047	8	+	0	6	0	2
chr19	10227759	10227864	circ_2048	2	-	0	0	2	0
chr9	36581640	36599483	circ_2051	6	+	0	0	6	0
chr10	88227035	88233730	circ_2052	3	-	0	2	0	1
chr11	77043774	77060332	circ_2053	2	-	1	1	0	0
chr1	237013643	237016388	circ_2055	2	+	0	1	0	1
chr6	86227473	86238080	circ_2056	4	-	0	0	4	0
chr1	10177516	10179671	circ_2058	5	+	0	4	0	1
chr1	3424358	3440810	circ_2059	3	-	0	3	0	0
chr10	103559998	103570071	circ_2060	7	-	0	4	0	3
chr17	49340634	49350811	circ_2061	2	+	0	2	0	0
chr1	109538201	109554340	circ_2065	2	-	0	2	0	0
chr9	128086076	128088868	circ_2066	2	+	1	0	1	0
chr17	78820272	78831700	circ_2069	4	+	0	4	0	0
chr15	85619963	85626875	circ_2073	2	+	0	2	0	0
chr18	46190122	46197115	circ_2075	2	+	2	0	0	0
chr10	25226112	25231365	circ_2077	20	-	0	5	0	15
chr15	77344726	77348597	circ_2079	3	-	0	3	0	0
chr15	72837160	72864506	circ_2083	3	+	2	1	0	0
chr17	25631805	25637200	circ_2084	2	+	0	2	0	0
chr10	128795011	128797699	circ_2086	10	+	1	5	0	4
chr2	62100136	62107529	circ_2087	2	-	2	0	0	0
chr6	17665469	17669777	circ_2091	3	-	1	0	2	0
chr13	46616298	46619651	circ_2092	2	-	0	2	0	0
chr15	63845913	63855207	circ_2096	16	+	0	13	3	0
chr1	39463842	39466778	circ_2098	8	+	1	3	0	4
chr1	235416044	235420540	circ_2099	2	-	0	0	0	2
chr11	34969052	34999729	circ_2102	4	+	0	4	0	0
chr10	103916775	103917971	circ_2105	72	+	1	34	1	36
chr2	36668400	36691798	circ_2106	2	+	0	0	2	0
chr1	168059801	168074132	circ_2107	2	-	0	2	0	0
chr3	119222378	119222868	circ_2112	2	+	0	0	2	0
chr10	70227879	70229920	circ_2113	191	-	2	83	6	100
chr2	44428324	44436466	circ_2114	2	+	0	0	2	0
chr1	11140820	11141295	circ_2116	5	-	0	3	0	2
chr1	233353644	233363117	circ_2117	24	-	1	12	1	10
chr1	17748698	17752180	circ_2118	2	-	0	1	0	1
chr10	69748419	69804320	circ_2120	5	-	0	3	1	1
chr15	65790201	65793117	circ_2122	3	-	0	3	0	0
chr14	31185129	31191765	circ_2124	2	+	0	2	0	0
chr17	64728805	64738878	circ_2128	9	+	1	8	0	0
chr10	28824490	28879761	circ_2129	4	+	0	2	0	2
chr16	27539918	27556844	circ_2132	3	-	0	3	0	0
chr16	68100219	68105011	circ_2137	2	+	0	2	0	0
chr1	158054211	158058244	circ_2140	5	+	0	5	0	0
chr10	88598621	88635842	circ_2141	3	+	1	1	0	1
chr11	108004546	108005043	circ_2142	5	+	1	3	0	1
chr14	62207222	62207906	circ_2145	2	+	0	2	0	0
chr1	24130889	24147083	circ_2147	5	-	0	2	0	3
chr14	103934369	103958371	circ_2148	3	+	0	3	0	0
chr1	58971731	59000003	circ_2153	7	-	2	3	1	1
chr14	58734191	58737203	circ_2160	4	+	0	0	4	0
chr10	12126538	12126750	circ_2161	2	+	0	0	0	2
chr11	8118774	8122544	circ_2163	2	+	0	1	0	1
chr10	112352830	112358048	circ_2164	2	+	0	2	0	0
chr16	88666198	88677944	circ_2166	3	+	0	3	0	0
chr12	101727078	101728282	circ_2168	2	+	0	2	0	0
chr21	47538943	47539764	circ_2169	2	+	2	0	0	0
chr12	46622935	46637097	circ_2173	13	-	1	9	3	0
chr17	78185869	78187684	circ_2178	2	-	0	2	0	0
chr16	2106644	2108874	circ_2185	2	+	0	1	1	0
chr1	15844604	15844890	circ_2186	6	-	0	1	0	5
chr1	213251037	213277911	circ_2187	2	+	0	0	0	2
chr16	4310090	4310596	circ_2188	5	-	0	5	0	0
chr16	66971939	66973261	circ_2189	28	+	0	28	0	0
chr11	35211381	35236461	circ_2190	4	+	0	2	0	2
chr10	12240703	12259466	circ_2191	2	+	0	0	0	2
chr10	78729731	78778857	circ_2194	8	-	0	4	0	4
chr11	68272612	68315672	circ_2196	2	+	0	2	0	0
chr17	80209254	80223672	circ_2200	3	-	0	3	0	0
chr14	55215532	55231258	circ_2202	11	+	0	11	0	0
chr11	85718584	85742653	circ_2203	3	-	0	2	1	0
chr4	1902352	1941505	circ_2205	5	+	3	0	2	0
chr2	68717321	68772444	circ_2207	21	+	7	0	14	0
chr11	75718577	75728024	circ_2211	3	+	0	2	0	1
chr11	46565524	46570050	circ_2212	5	-	0	1	0	4
chr4	101961638	101961723	circ_2213	3	-	2	0	1	0
chr1	12049221	12052747	circ_2216	7	+	0	3	0	4
chr10	104117795	104121669	circ_2218	4	+	0	1	0	3
chr3	62305395	62305507	circ_2227	2	+	1	0	1	0
chr1	247039338	247051819	circ_2228	4	-	0	4	0	0
chr3	157839891	157921034	circ_2229	2	+	0	0	2	0
chr1	41466700	41467926	circ_2230	5	+	0	0	0	5
chr11	85975213	85979603	circ_2231	2	+	0	2	0	0
chr16	2012334	2012467	circ_2236	6	-	0	6	0	0
chr1	94964157	94965170	circ_2237	17	+	1	5	0	11
chr11	68564323	68575106	circ_2242	3	-	0	3	0	0
chr16	4700365	4715152	circ_2244	2	+	0	2	0	0
chr10	104445572	104465246	circ_2245	4	-	0	4	0	0
chr15	50592985	50601995	circ_2246	27	-	1	25	1	0
chr1	183077410	183079789	circ_2247	13	+	0	1	3	9
chr12	1213915	1250953	circ_2248	5	+	0	3	2	0
chr11	46780472	46782334	circ_2251	4	-	0	2	0	2
chr22	32154531	32161046	circ_2259	2	+	0	0	2	0
chr1	144909868	144912294	circ_2260	2	-	0	0	0	2
chr20	32207322	32211102	circ_2262	4	+	2	0	2	0
chr14	68219060	68229536	circ_2263	2	-	0	2	0	0
chr4	54249939	54256040	circ_2265	4	+	0	0	4	0
chr17	29527439	29541603	circ_2267	2	+	0	2	0	0
chr1	39816456	39824936	circ_2271	3	+	0	3	0	0
chr1	154233367	154239044	circ_2272	12	+	0	8	0	4
chr1	168260397	168274434	circ_2273	3	+	0	2	0	1
chr11	62348577	62349173	circ_2274	5	-	0	0	0	5
chr18	13048857	13073184	circ_2275	3	+	0	0	3	0
chr11	118626968	118629611	circ_2277	5	-	0	5	0	0
chr11	9187382	9192324	circ_2278	3	-	0	1	0	2
chr1	5933311	5940299	circ_2280	10	-	0	1	1	8
chr17	62248459	62265796	circ_2281	5	-	0	5	0	0
chr7	73100965	73101425	circ_2282	2	+	0	0	2	0
chr16	4700365	4723658	circ_2283	2	+	0	2	0	0
chr11	12785725	12904672	circ_2284	2	+	0	2	0	0
chr14	31637503	31638674	circ_2285	7	-	0	5	2	0
chr10	105767934	105778666	circ_2289	7	+	1	3	2	1
chr1	144911881	144922638	circ_2292	2	-	0	2	0	0
chr12	120611456	120611973	circ_2293	5	-	0	3	2	0
chr1	144915444	144922638	circ_2295	2	-	0	1	0	1
chr1	91403041	91406866	circ_2296	2	-	1	0	1	0
chr11	64525250	64526176	circ_2299	11	-	0	9	0	2
chr6	144858717	144860579	circ_2301	2	+	0	0	2	0
chr1	22188249	22188608	circ_2303	3	-	0	0	0	3
chr1	67356836	67371058	circ_2304	196	-	3	101	18	74
chr11	71715685	71715862	circ_2310	2	-	0	0	0	2
chr17	5250084	5253924	circ_2314	2	+	0	2	0	0
chr1	89206670	89251896	circ_2315	6	+	3	0	3	0
chr13	53239771	53254290	circ_2317	2	+	0	1	1	0
chr10	80878671	80899534	circ_2318	6	+	0	1	0	5
chr1	39775241	39785419	circ_2320	3	+	0	1	0	2
chr7	128655032	128658211	circ_2322	16	-	7	0	9	0
chr12	102301963	102308010	circ_2324	19	+	0	19	0	0
chr14	53331118	53348187	circ_2325	3	-	0	2	1	0
chr1	109883345	109888500	circ_2326	2	-	0	1	0	1
chr15	43440952	43452992	circ_2327	8	+	1	5	2	0
chr1	156921364	156925591	circ_2329	3	-	0	0	0	3
chr10	34620044	34630744	circ_2330	2	-	0	0	0	2
chr1	183077410	183087281	circ_2333	2	+	1	1	0	0
chr15	41036244	41037457	circ_2334	18	-	1	16	1	0
chr10	29839525	29858241	circ_2338	3	-	0	3	0	0
chr11	3752620	3765879	circ_2340	19	-	4	3	0	12
chr10	12123470	12150014	circ_2341	5	+	0	2	0	3
chr1	44003868	44019612	circ_2342	2	+	0	2	0	0
chr14	71443658	71462642	circ_2345	4	+	0	4	0	0
chr10	126727565	126799662	circ_2347	39	-	1	10	2	26
chr3	155611306	155629068	circ_2348	3	+	2	0	1	0
chr11	132177582	132184597	circ_2350	6	+	0	1	0	5
chr15	63915013	63916526	circ_2353	3	-	0	3	0	0
chr11	73418464	73431944	circ_2354	5	-	1	3	0	1
chr11	68678907	68679071	circ_2358	4	+	0	0	4	0
chr14	50266192	50267414	circ_2359	2	-	1	1	0	0
chr9	78682870	78722267	circ_2361	2	+	1	0	1	0
chr6	18160113	18166609	circ_2362	3	+	0	0	3	0
chr10	103699619	103735057	circ_2363	2	-	0	0	1	1
chr7	156758963	156759786	circ_2366	10	+	2	0	8	0
chr1	35932208	35972736	circ_2367	3	-	0	3	0	0
chr17	41199659	41226538	circ_2369	3	-	0	3	0	0
chr10	93902785	93940776	circ_2371	2	-	0	2	0	0
chr20	47691321	47706283	circ_2372	2	+	0	0	2	0
chr12	118474142	118476193	circ_2375	5	-	0	3	2	0
chr1	47761436	47765824	circ_2376	4	-	0	1	0	3
chr10	34648074	34649187	circ_2378	4	-	0	2	0	2
chr12	121773335	121783834	circ_2379	2	-	0	1	1	0
chr1	183835129	183849934	circ_2382	2	+	0	0	0	2
chr1	162546566	162567648	circ_2384	5	+	0	1	1	3
chr10	113919668	113924368	circ_2387	2	-	0	2	0	0
chr11	129996594	130003623	circ_2388	5	+	0	4	0	1
chr18	8076452	8113757	circ_2392	3	+	0	0	3	0
chr14	51710573	51716483	circ_2393	5	+	1	4	0	0
chr16	2312278	2313288	circ_2395	3	-	0	3	0	0
chr11	107965117	107966418	circ_2397	3	+	0	2	0	1
chr5	60768507	60786761	circ_2398	2	+	2	0	0	0
chr19	55610151	55624163	circ_2400	2	-	2	0	0	0
chr14	99924615	99932150	circ_2402	211	-	10	201	0	0
chr17	30689932	30695033	circ_2403	3	+	0	1	2	0
chr16	29367107	29376380	circ_2404	2	+	0	2	0	0
chr1	9991948	9995685	circ_2409	9	-	1	5	0	3
chr15	91181677	91184431	circ_2417	5	+	2	3	0	0
chr11	47774467	47776216	circ_2418	27	-	1	18	1	7
chr1	22007300	22021714	circ_2419	5	-	0	1	0	4
chr17	45740454	45742524	circ_2420	5	+	0	4	1	0
chr17	79244717	79258695	circ_2422	10	-	0	10	0	0
chr14	23395341	23396023	circ_2425	8	-	0	6	2	0
chr9	127975648	127982979	circ_2426	2	+	2	0	0	0
chr15	91162972	91169225	circ_2428	6	+	0	6	0	0
chr16	20833083	20839859	circ_2430	6	+	0	6	0	0
chr12	64878082	64879797	circ_2432	4	+	0	4	0	0
chr1	14099572	14109326	circ_2436	2	+	0	0	2	0
chr1	213349742	213405598	circ_2441	7	+	0	2	0	5
chr10	123670420	123670666	circ_2442	2	-	0	0	0	2
chr14	21870115	21871822	circ_2443	13	-	1	12	0	0
chr15	72810407	72848248	circ_2446	17	+	0	15	2	0
chr17	57148183	57157238	circ_2447	2	-	0	2	0	0
chr1	10423340	10425706	circ_2448	3	+	0	2	0	1
chr10	105372609	105420872	circ_2449	5	-	0	1	0	4
chr1	154145383	154145677	circ_2450	4	-	0	2	0	2
chr12	42768664	42792796	circ_2453	5	+	0	5	0	0
chr17	29550461	29554624	circ_2454	7	+	0	7	0	0
chr11	68355394	68370960	circ_2456	2	+	0	2	0	0
chr10	26993605	26998697	circ_2460	3	+	0	1	0	2
chr13	100953713	100962162	circ_2465	18	+	0	16	2	0
chr10	70096955	70101066	circ_2466	2	+	0	1	0	1
chr1	54337044	54344395	circ_2468	2	-	0	0	0	2
chr10	94409591	94410274	circ_2473	5	+	0	2	0	3
chr10	78787580	78944674	circ_2476	2	-	0	0	0	2
chr11	57569204	57569668	circ_2477	2	+	0	1	0	1
chr15	72837160	72859518	circ_2478	2	+	0	1	1	0
chr10	486810	518489	circ_2479	2	-	0	1	0	1
chr11	4091255	4095909	circ_2481	9	+	0	5	0	4
chr11	32608557	32611187	circ_2485	3	+	0	2	0	1
chr10	3201105	3202522	circ_2490	11	-	0	4	0	7
chr1	67486051	67513050	circ_2492	2	-	0	0	0	2
chr10	103558598	103567658	circ_2495	5	-	0	2	3	0
chr13	96529532	96540225	circ_2498	2	-	0	2	0	0
chr1	213341200	213349835	circ_2501	172	+	2	26	3	141
chr1	146724277	146727582	circ_2502	3	+	0	0	0	3
chr1	44364839	44365399	circ_2503	2	+	0	2	0	0
chr10	69902696	69935218	circ_2504	3	+	0	3	0	0
chr10	105420740	105484119	circ_2508	2	-	0	0	0	2
chr1	10471474	10473308	circ_2509	3	+	0	2	0	1
chr11	72578909	72613683	circ_2512	3	-	0	3	0	0
chr12	120260623	120288079	circ_2513	2	-	0	2	0	0
chr1	179019413	179035994	circ_2515	5	+	0	1	0	4
chr17	4186092	4210418	circ_2520	7	-	0	6	1	0
chr3	110830876	110845182	circ_2522	19	+	6	0	13	0
chr1	162546566	162551249	circ_2525	3	+	0	1	0	2
chr11	32610139	32610681	circ_2529	22	+	0	7	0	15
chr14	35477832	35477899	circ_2531	2	+	0	0	2	0
chr11	123480502	123481046	circ_2533	6	+	0	6	0	0
chr16	66759730	66763002	circ_2536	3	-	1	2	0	0
chr14	55241651	55243258	circ_2537	3	+	1	2	0	0
chr12	53684130	53684253	circ_2539	2	+	0	0	2	0
chr15	76566752	76578822	circ_2541	6	-	0	6	0	0
chr12	28458581	28460682	circ_2542	2	+	0	2	0	0
chr12	111162464	111169706	circ_2544	2	-	0	2	0	0
chr17	3984669	3985798	circ_2547	2	-	0	1	1	0
chr1	22074630	22079612	circ_2548	8	-	0	1	0	7
chr5	64587155	64595958	circ_2550	3	-	0	0	3	0
chr15	93547846	93558139	circ_2552	7	+	0	6	1	0
chr5	41794104	41807540	circ_2553	2	-	0	0	2	0
chr10	121189886	121207772	circ_2556	5	+	0	4	0	1
chr2	54122143	54127154	circ_2559	2	-	0	0	2	0
chr1	20082126	20113610	circ_2560	6	-	0	2	0	4
chr11	2976973	2993473	circ_2564	2	-	0	2	0	0
chr21	45165959	45168961	circ_2565	2	+	0	0	2	0
chr10	30629154	30630569	circ_2567	2	-	0	1	0	1
chr11	103182606	103194718	circ_2569	13	+	2	8	0	3
chr4	148785996	148803083	circ_2570	2	+	0	0	2	0
chr10	12021055	12056183	circ_2572	10	-	1	7	2	0
chr11	57461254	57461387	circ_2573	2	+	0	2	0	0
chr12	122861935	122865105	circ_2574	39	-	1	37	1	0
chr17	2866723	2868937	circ_2575	2	+	0	2	0	0
chr10	79590498	79593797	circ_2576	3	-	0	3	0	0
chr11	2991032	2993473	circ_2578	7	-	0	1	1	5
chr10	32740519	32762951	circ_2583	4	+	0	3	1	0
chr6	76344422	76380436	circ_2586	2	+	0	0	2	0
chr16	3801726	3808973	circ_2591	3	-	0	3	0	0
chr17	19213197	19235381	circ_2593	2	+	0	2	0	0
chr16	11935551	11935857	circ_2594	3	-	0	3	0	0
chr11	44129232	44193292	circ_2599	9	+	0	7	0	2
chr1	115005725	115006178	circ_2601	8	-	0	3	0	5
chr19	47587601	47588671	circ_2602	2	-	2	0	0	0
chr10	69902696	69918384	circ_2604	10	+	0	6	0	4
chr10	105073942	105093709	circ_2607	6	-	0	0	2	4
chr20	37570601	37576643	circ_2608	2	+	0	0	2	0
chr11	3756420	3765879	circ_2611	2	-	0	0	0	2
chr11	61090482	61099163	circ_2616	2	-	1	1	0	0
chr4	83799882	83802075	circ_2617	2	-	0	0	2	0
chr15	75782548	75819602	circ_2619	10	-	1	8	1	0
chr2	47134948	47136316	circ_2620	2	-	1	0	1	0
chr1	155837755	155838582	circ_2622	3	+	0	2	0	1
chr10	103734968	103755112	circ_2624	7	-	0	1	1	5
chr10	103432671	103436193	circ_2625	138	-	3	71	3	61
chr12	56607741	56610397	circ_2626	3	-	0	3	0	0
chr1	155365249	155408859	circ_2627	2	-	0	2	0	0
chr16	84132657	84135712	circ_2628	3	-	0	3	0	0
chr10	33552573	33552801	circ_2632	5	-	0	0	0	5
chr17	80521229	80545148	circ_2633	2	+	0	2	0	0
chr17	79580343	79596831	circ_2645	2	-	0	2	0	0
chr19	46357432	46357765	circ_2647	2	-	1	0	1	0
chr17	59853761	59857762	circ_2658	2	-	0	2	0	0
chr10	103716353	103717489	circ_2661	4	-	0	1	0	3
chr2	200233327	200298237	circ_2662	19	-	3	0	16	0
chr1	19683128	19746244	circ_2665	6	-	0	0	4	2
chr11	224077	233215	circ_2666	19	-	2	9	0	8
chr1	25666964	25678184	circ_2670	21	+	0	10	0	11
chr1	16046228	16047883	circ_2671	23	+	1	8	1	13
chr17	78896523	78897473	circ_2675	2	+	0	2	0	0
chr1	5964676	5993389	circ_2679	4	-	0	2	0	2
chr17	41576229	41582193	circ_2682	2	+	0	2	0	0
chr11	122774632	122775152	circ_2683	2	+	0	0	0	2
chr1	28595693	28601526	circ_2684	3	+	0	3	0	0
chr13	20534097	20593758	circ_2685	2	+	0	2	0	0
chr5	150489313	150489407	circ_2689	2	-	0	0	2	0
chr1	233334684	233353930	circ_2691	14	-	0	9	0	5
chr10	76924402	76928416	circ_2693	7	+	0	2	0	5
chr16	11214471	11217803	circ_2697	2	+	0	2	0	0
chr11	64900630	64901089	circ_2698	2	-	0	0	0	2
chr1	10463127	10473308	circ_2700	4	+	0	1	0	3
chr1	15370484	15370655	circ_2702	3	+	0	0	0	3
chr10	121201510	121203264	circ_2704	2	+	0	0	0	2
chr13	111319686	111335481	circ_2709	2	-	0	2	0	0
chr1	193181519	193181607	circ_2710	2	+	0	0	2	0
chr10	120450776	120454742	circ_2711	6	-	0	4	0	2
chr4	144445519	144449867	circ_2712	2	+	2	0	0	0
chr22	22160138	22162135	circ_2713	6	-	0	0	6	0
chr9	82267507	82267709	circ_2715	3	+	2	0	1	0
chr17	17696246	17707163	circ_2716	4	+	0	4	0	0
chr1	173933976	173934258	circ_2717	2	-	0	1	0	1
chr14	89038373	89039351	circ_2719	2	+	0	2	0	0
chr10	13779843	13789819	circ_2721	9	-	0	3	0	6
chr11	34969052	34982065	circ_2722	9	+	0	6	0	3
chr1	35944566	35944813	circ_2726	35	-	0	17	0	18
chr1	175956078	175957548	circ_2727	2	-	0	1	0	1
chr17	37580879	37587441	circ_2728	2	-	0	2	0	0
chr1	228333211	228336157	circ_2730	2	+	0	2	0	0
chr1	179019413	179023773	circ_2733	3	+	0	0	0	3
chr12	111951160	111958777	circ_2735	2	-	0	1	1	0
chr15	90414706	90432368	circ_2737	6	-	0	6	0	0
chr1	65243305	65255197	circ_2739	8	+	1	6	1	0
chr11	65960956	65978730	circ_2740	4	+	0	3	0	1
chr19	19153519	19154883	circ_2743	2	+	0	0	2	0
chr16	68893786	68896964	circ_2744	27	+	2	20	5	0
chr14	77914836	77920445	circ_2747	6	-	0	4	2	0
chr17	34864900	34867294	circ_2751	41	-	1	39	1	0
chr16	11940357	11941663	circ_2752	10	-	0	10	0	0
chr12	69983264	69985939	circ_2753	10	+	2	8	0	0
chr16	67070541	67100701	circ_2755	4	+	0	4	0	0
chr15	75815461	75819602	circ_2756	13	-	2	9	2	0
chr1	236332005	236343328	circ_2757	2	+	0	2	0	0
chr1	161093628	161094316	circ_2759	3	-	0	0	1	2
chr10	50669397	50669602	circ_2760	2	-	0	0	0	2
chr9	97535283	97563284	circ_2762	2	+	0	0	2	0
chr1	32694327	32694417	circ_2763	2	+	0	0	2	0
chr11	61607805	61608197	circ_2764	2	+	0	0	0	2
chr12	56645798	56648736	circ_2765	8	-	0	7	1	0
chr1	165859440	165880855	circ_2770	2	+	1	0	0	1
chr1	202729542	202736188	circ_2773	3	-	0	1	0	2
chr14	37754522	37838829	circ_2775	13	+	1	11	1	0
chr15	72837160	72862648	circ_2776	5	+	0	5	0	0
chr17	62567915	62579662	circ_2777	2	-	0	2	0	0
chr14	39534116	39555110	circ_2778	2	-	0	2	0	0
chr11	78412570	78413448	circ_2780	4	-	0	0	0	4
chr1	12382592	12389975	circ_2785	14	+	0	2	1	11
chr1	233344263	233363117	circ_2786	4	-	0	0	0	4
chr10	34688257	34806087	circ_2789	2	-	0	0	0	2
chr1	21324093	21437876	circ_2790	2	-	0	2	0	0
chr6	170626457	170632347	circ_2792	4	+	2	0	2	0
chr11	128350085	128360471	circ_2794	40	-	0	15	0	25
chr1	114440461	114445484	circ_2795	2	-	0	2	0	0
chr10	105365554	105386959	circ_2796	2	-	1	0	0	1
chr12	93244886	93246801	circ_2797	2	-	1	0	1	0
chr14	31067688	31071337	circ_2800	2	+	0	2	0	0
chr1	155783424	155784240	circ_2802	6	-	0	2	0	4
chr1	246899276	246907427	circ_2806	4	+	0	2	0	2
chr16	66761590	66763002	circ_2807	6	-	0	6	0	0
chr11	111613246	111625293	circ_2810	3	-	0	3	0	0
chr12	120204890	120210714	circ_2813	2	-	0	2	0	0
chr11	46801743	46802035	circ_2816	2	-	0	0	0	2
chr16	4027482	4033441	circ_2817	4	-	0	4	0	0
chr1	149937701	149943179	circ_2822	2	-	0	0	0	2
chr11	14316016	14317401	circ_2823	27	-	0	13	2	12
chr10	70411602	70432802	circ_2825	4	+	0	3	0	1
chr11	66436085	66436762	circ_2827	21	-	0	15	0	6
chr17	58700881	58725443	circ_2828	11	+	0	10	1	0
chr10	70733300	70741337	circ_2829	3	+	1	0	0	2
chr14	61278704	61346553	circ_2830	5	+	0	5	0	0
chr6	86281854	86284096	circ_2831	2	-	1	0	1	0
chr17	44159806	44172067	circ_2835	8	-	0	8	0	0
chr10	76910271	76924498	circ_2839	4	+	0	4	0	0
chr17	45673718	45677105	circ_2840	6	+	0	6	0	0
chr1	46105881	46120991	circ_2841	12	-	0	4	0	8
chr1	115276352	115280693	circ_2845	2	-	0	2	0	0
chr10	75830427	75843271	circ_2846	6	+	0	5	0	1
chr6	13639794	13644961	circ_2850	2	-	0	0	2	0
chr16	14687157	14698083	circ_2851	18	-	0	17	1	0
chr11	68337215	68343511	circ_2853	3	+	1	1	1	0
chr10	101648581	101659823	circ_2855	3	-	1	0	2	0
chr11	68821500	68825162	circ_2856	5	+	0	3	0	2
chr13	111315797	111353902	circ_2858	2	-	0	2	0	0
chr10	135215032	135216277	circ_2864	4	+	0	0	0	4
chr1	186901894	186934725	circ_2867	2	+	2	0	0	0
chr1	41204507	41232375	circ_2870	2	+	0	0	0	2
chr15	59323002	59323901	circ_2873	5	+	1	3	1	0
chr5	128440648	128442755	circ_2874	2	+	2	0	0	0
chr3	49765535	49765711	circ_2875	2	-	0	0	2	0
chr8	98817580	98837381	circ_2876	4	+	1	0	3	0
chr5	139818045	139825560	circ_2879	2	+	1	0	1	0
chr10	27404988	27405274	circ_2880	2	-	0	2	0	0
chr19	34921480	34925873	circ_2885	2	+	2	0	0	0
chr1	154184795	154187050	circ_2886	3	-	0	0	0	3
chr19	17212469	17213367	circ_2887	9	+	6	0	3	0
chr11	12247717	12248678	circ_2891	4	+	0	0	0	4
chr11	3752620	3756554	circ_2892	10	-	0	6	0	4
chr11	77690041	77692622	circ_2893	4	-	0	0	0	4
chr13	100982814	101020828	circ_2896	3	+	0	3	0	0
chr1	185269568	185274775	circ_2897	6	-	0	2	0	4
chr14	45590089	45600003	circ_2898	2	-	0	0	2	0
chr22	38890634	38897285	circ_2900	3	-	1	0	2	0
chr14	31774110	31785155	circ_2901	2	-	0	2	0	0
chr12	51064968	51077031	circ_2903	2	+	0	2	0	0
chr11	47201736	47201892	circ_2905	2	-	0	0	0	2
chr12	31850294	31854941	circ_2906	2	-	0	2	0	0
chr1	246797225	246797889	circ_2910	5	+	0	1	0	4
chr11	116655570	116658359	circ_2912	5	-	0	2	0	3
chr11	108129712	108138069	circ_2914	4	+	0	2	0	2
chr8	131164981	131193126	circ_2917	26	-	8	0	18	0
chr4	87967317	87968746	circ_2918	12	+	4	0	8	0
chr11	46832556	46842819	circ_2919	5	-	0	4	0	1
chr11	65161043	65161896	circ_2921	10	+	0	2	0	8
chr12	64456696	64480806	circ_2922	2	+	0	2	0	0
chr4	17816475	17816981	circ_2925	3	+	0	0	3	0
chr1	1424583	1426051	circ_2927	5	+	0	1	0	4
chr1	63877596	63885111	circ_2929	2	+	0	2	0	0
chr13	111274562	111277625	circ_2930	3	+	0	1	2	0
chr17	45479497	45507327	circ_2932	2	+	0	2	0	0
chr17	31087307	31107802	circ_2933	2	-	1	0	1	0
chr12	12022357	12022903	circ_2934	20	+	0	20	0	0
chr15	82443805	82444764	circ_2935	2	-	0	1	1	0
chr1	12056212	12057478	circ_2936	5	+	0	3	0	2
chr17	45740454	45755779	circ_2937	2	+	0	2	0	0
chr16	69748866	69752437	circ_2945	6	-	0	6	0	0
chr14	93022095	93043822	circ_2949	3	+	0	3	0	0
chr1	10190557	10195244	circ_2952	5	+	0	1	0	4
chr2	203419974	203421254	circ_2953	3	+	1	0	2	0
chr10	12123470	12136270	circ_2956	87	+	2	45	5	35
chr16	30212045	30212614	circ_2957	3	+	0	3	0	0
chr1	144994590	145021167	circ_2958	100	-	2	47	9	42
chr11	4123222	4133292	circ_2960	12	+	0	8	2	2
chr1	54266365	54275419	circ_2962	2	-	1	1	0	0
chr1	174274123	174363283	circ_2966	4	+	0	4	0	0
chr16	68961470	69008071	circ_2969	3	+	0	3	0	0
chr10	71136689	71139851	circ_2970	3	+	0	1	0	2
chr17	1747213	1747980	circ_2971	2	+	0	1	1	0
chr17	76798405	76800060	circ_2973	4	-	0	3	1	0
chr14	93412675	93460342	circ_2974	3	-	0	3	0	0
chr10	79761954	79764646	circ_2975	5	-	0	0	0	5
chr16	74491771	74493687	circ_2976	2	-	0	1	1	0
chr10	129137269	129142010	circ_2977	2	+	0	1	1	0
chr12	117187645	117217153	circ_2981	3	+	0	3	0	0
chr1	47030712	47037839	circ_2982	2	-	0	0	0	2
chr5	109049220	109051965	circ_2984	8	+	1	0	7	0
chr10	17275585	17277388	circ_2985	2	+	0	2	0	0
chr11	102663335	102663469	circ_2988	2	-	0	0	2	0
chr15	43313472	43317181	circ_2989	2	-	0	2	0	0
chr1	180804009	180849433	circ_2992	2	+	0	1	0	1
chr7	77214859	77230123	circ_2994	4	+	2	0	2	0
chr1	26610632	26612528	circ_2998	2	-	0	0	0	2
chr10	102777855	102778974	circ_3000	3	-	0	3	0	0
chr17	76676271	76705814	circ_3001	2	-	0	2	0	0
chr11	123464789	123471256	circ_3003	2	+	0	0	0	2
chr8	109247226	109254142	circ_3006	2	-	1	0	1	0
chr10	121339446	121347760	circ_3007	2	-	0	1	0	1
chr1	54059780	54065951	circ_3011	198	-	2	140	4	52
chr10	111667448	111674857	circ_3014	6	-	0	1	1	4
chr2	220251791	220251885	circ_3016	2	-	2	0	0	0
chr15	89656955	89698765	circ_3017	23	+	0	22	1	0
chr10	135116295	135116484	circ_3018	6	-	0	0	0	6
chr11	67953247	67957619	circ_3021	4	-	0	1	1	2
chr14	95910821	95916442	circ_3022	6	-	0	6	0	0
chr12	123829804	123834988	circ_3025	12	-	0	10	2	0
chr12	112153624	112171872	circ_3026	2	+	0	2	0	0
chr11	10521632	10523137	circ_3028	2	+	0	2	0	0
chr1	150915038	150919488	circ_3031	2	+	0	2	0	0
chr11	63961660	63965446	circ_3032	4	+	0	4	0	0
chr12	116434280	116435035	circ_3036	5	-	0	5	0	0
chr6	86246509	86251761	circ_3037	2	-	0	0	2	0
chr1	150931653	150933667	circ_3039	2	+	0	1	0	1
chr1	114372213	114377061	circ_3040	3	-	0	0	0	3
chr11	10049998	10064528	circ_3043	19	-	0	10	0	9
chr15	43067332	43075833	circ_3044	2	-	0	2	0	0
chr1	19237877	19243536	circ_3045	2	-	0	0	0	2
chr16	69293952	69318147	circ_3046	3	+	0	3	0	0
chr11	66006612	66006748	circ_3047	12	+	0	4	1	7
chr13	42385360	42393522	circ_3048	7	-	0	7	0	0
chr16	84792321	84808831	circ_3049	6	+	0	6	0	0
chr10	69714351	69773943	circ_3051	18	-	0	6	12	0
chr3	27453132	27465643	circ_3052	4	-	0	0	4	0
chr10	82266983	82269227	circ_3055	87	+	0	26	1	60
chr11	34180842	34189539	circ_3056	2	-	0	2	0	0
chr6	110036280	110037771	circ_3059	2	+	0	0	2	0
chr10	89536077	89544427	circ_3061	2	-	0	0	0	2
chr12	78334098	78415642	circ_3062	43	+	0	33	10	0
chr11	71740250	71780957	circ_3064	2	-	0	0	0	2
chr1	201970503	201972589	circ_3065	51	+	1	17	3	30
chr17	73143650	73144766	circ_3066	5	-	0	5	0	0
chr13	42245081	42277547	circ_3070	3	-	0	3	0	0
chr11	46098304	46105853	circ_3072	2	-	0	1	0	1
chr1	94360169	94367225	circ_3073	13	-	0	3	0	10
chr11	1307231	1311639	circ_3075	11	-	1	4	0	6
chr11	120322220	120327959	circ_3076	8	+	0	6	0	2
chr10	123596232	123683844	circ_3077	2	-	0	1	0	1
chr12	122396848	122406075	circ_3078	2	+	0	2	0	0
chr1	184671944	184677478	circ_3081	2	-	0	1	0	1
chr16	81398578	81399083	circ_3084	2	+	0	2	0	0
chr11	88033697	88045722	circ_3085	3	-	0	3	0	0
chr13	36886281	36886614	circ_3087	2	-	0	1	1	0
chr7	44684925	44687358	circ_3088	6	+	1	0	5	0
chr10	70500385	70502326	circ_3090	3	+	0	0	0	3
chr1	212220492	212220759	circ_3092	5	+	0	2	0	3
chr10	75331178	75335433	circ_3093	2	-	0	0	0	2
chr12	101413811	101442179	circ_3094	2	+	0	2	0	0
chr1	213251037	213290752	circ_3096	86	+	4	40	0	42
chr4	7811340	7840430	circ_3099	2	-	0	0	2	0
chr11	19901414	19914140	circ_3100	8	+	0	3	0	5
chr11	117052131	117053522	circ_3101	6	+	0	6	0	0
chr11	18566169	18579877	circ_3102	5	-	0	1	0	4
chr10	120832401	120832565	circ_3105	2	-	0	0	0	2
chr17	6350782	6351078	circ_3106	2	+	0	2	0	0
chr11	63918710	63919865	circ_3109	11	-	0	2	0	9
chr11	125499126	125503246	circ_3110	4	+	1	2	0	1
chr1	70694104	70703235	circ_3111	3	+	0	2	0	1
chr1	19644093	19644335	circ_3115	4	+	0	1	0	3
chr16	28157414	28167848	circ_3116	11	-	0	11	0	0
chr13	100959445	101077985	circ_3117	2	+	0	2	0	0
chr1	210004147	210004388	circ_3118	2	+	0	0	0	2
chr17	1383820	1384179	circ_3119	8	-	1	6	1	0
chr1	46096153	46099908	circ_3120	4	-	0	1	0	3
chr17	1437392	1456443	circ_3125	3	-	0	2	1	0
chr17	48273515	48273728	circ_3126	2	-	0	2	0	0
chr2	215617170	215661841	circ_3128	3	-	1	0	2	0
chr2	215632205	215646233	circ_3129	2	-	0	0	2	0
chr15	72810407	72837305	circ_3130	12	+	0	10	2	0
chr14	89041036	89076147	circ_3131	2	+	0	2	0	0
chr4	140046317	140060606	circ_3132	3	-	0	0	3	0
chr11	12499393	12525976	circ_3133	2	+	0	0	0	2
chr10	104243916	104245490	circ_3134	4	-	0	2	0	2
chr1	51121113	51210447	circ_3137	7	-	0	4	0	3
chr1	204082042	204093985	circ_3138	9	+	0	6	0	3
chr1	109560139	109566143	circ_3140	2	-	0	0	0	2
chr9	123280704	123301442	circ_3144	2	-	0	0	2	0
chr1	243433406	243449699	circ_3147	3	+	0	2	0	1
chr1	213290658	213303232	circ_3149	25	+	0	9	2	14
chr10	1151065	1170964	circ_3150	5	+	0	5	0	0
chr15	93489050	93510743	circ_3157	2	+	0	2	0	0
chr16	66769977	66776571	circ_3158	2	-	0	2	0	0
chr15	39874029	39876623	circ_3159	2	+	0	1	1	0
chr1	233270758	233372726	circ_3161	2	-	0	2	0	0
chr1	67142686	67154958	circ_3163	12	+	0	9	0	3
chr1	151062881	151079698	circ_3166	2	+	0	0	0	2
chr11	72418219	72425366	circ_3167	8	-	0	4	0	4
chr1	16632297	16641930	circ_3168	3	-	0	0	0	3
chr17	40864306	40872467	circ_3169	2	-	0	2	0	0
chr17	1382724	1382999	circ_3170	6	-	0	6	0	0
chr11	47433476	47434018	circ_3171	3	+	0	0	0	3
chr13	20576989	20580726	circ_3172	6	+	0	6	0	0
chr15	43120125	43164956	circ_3175	3	-	0	3	0	0
chr15	72810407	72864506	circ_3176	9	+	0	9	0	0
chr4	148867767	148887990	circ_3177	2	+	0	0	2	0
chr11	66583523	66590145	circ_3178	12	+	0	3	0	9
chr1	65309746	65313358	circ_3181	3	-	0	3	0	0
chr1	150997086	150999803	circ_3182	15	+	0	9	0	6
chr1	10177516	10195244	circ_3183	3	+	0	1	1	1
chr17	37006614	37006728	circ_3188	2	-	2	0	0	0
chr10	3143556	3151672	circ_3190	12	+	0	4	0	8
chr11	8706985	8707116	circ_3194	2	+	0	0	2	0
chr1	47030712	47042326	circ_3195	2	-	0	1	0	1
chr10	117849251	117856275	circ_3197	16	-	0	11	0	5
chr1	43239233	43241413	circ_3200	3	+	0	1	0	2
chr11	18524032	18541150	circ_3201	2	-	1	1	0	0
chr1	211533253	211534504	circ_3203	4	+	0	2	0	2
chr1	243385025	243388623	circ_3204	90	-	0	5	2	83
chr16	68155889	68157024	circ_3205	74	+	5	57	12	0
chr1	1720491	1724750	circ_3209	3	-	0	3	0	0
chr19	45781180	45781873	circ_3210	2	+	1	0	1	0
chr11	3704429	3716836	circ_3212	5	-	0	4	0	1
chr17	76392388	76394432	circ_3213	2	+	0	2	0	0
chr1	24766661	24768716	circ_3214	6	+	0	5	0	1
chr10	12129533	12133683	circ_3215	4	+	0	1	0	3
chr17	30980860	30986356	circ_3217	2	-	1	1	0	0
chr1	11137421	11137708	circ_3219	4	-	0	0	3	1
chr15	65883935	65892267	circ_3220	2	-	0	2	0	0
chr10	7838083	7844817	circ_3221	4	+	0	2	1	1
chr17	62567915	62602758	circ_3223	11	-	1	10	0	0
chr10	134521816	134523960	circ_3228	3	+	0	0	0	3
chr17	78055344	78055857	circ_3230	2	+	0	2	0	0
chr10	95126148	95132842	circ_3231	3	-	0	0	0	3
chr1	161816238	161833102	circ_3234	9	+	0	5	0	4
chr17	19213197	19232960	circ_3236	22	+	1	20	1	0
chr1	117957334	118009049	circ_3237	3	+	0	2	0	1
chr1	179100445	179102509	circ_3239	60	-	0	12	0	48
chr15	66774092	66777529	circ_3241	4	+	0	4	0	0
chr12	32772631	32786623	circ_3244	2	+	0	2	0	0
chr16	14645877	14648008	circ_3245	2	-	0	2	0	0
chr12	107236366	107237725	circ_3249	13	+	0	11	2	0
chr10	101714970	101716962	circ_3251	6	-	0	3	0	3
chr12	50594559	50598483	circ_3254	3	-	3	0	0	0
chr2	128747137	128754065	circ_3257	2	-	1	0	1	0
chr11	32948702	32956981	circ_3260	12	+	6	0	4	2
chr11	102076623	102098312	circ_3261	15	+	0	7	0	8
chr15	69733106	69733418	circ_3262	10	+	1	9	0	0
chr17	1437392	1442246	circ_3263	3	-	2	1	0	0
chr1	70758070	70771973	circ_3267	20	-	0	12	4	4
chr1	3782375	3789136	circ_3268	2	+	0	0	0	2
chr14	55448257	55454105	circ_3269	2	-	0	2	0	0
chr1	24857707	24859744	circ_3277	12	+	0	4	2	6
chr1	183085711	183087281	circ_3278	8	+	1	6	0	1
chr1	117944807	117984947	circ_3280	18	+	4	7	7	0
chr17	79254408	79258695	circ_3281	4	-	2	2	0	0
chr10	120828957	120830597	circ_3286	7	-	0	5	0	2
chr17	38140546	38142965	circ_3289	2	+	0	2	0	0
chr17	953289	1003975	circ_3290	2	-	0	2	0	0
chr20	2944917	2945848	circ_3291	10	+	5	0	5	0
chr8	22054192	22054933	circ_3292	8	+	1	3	3	1
chr5	13911494	13931353	circ_3293	2	-	0	0	2	0
chr14	102349593	102360897	circ_3297	2	+	0	2	0	0
chr16	88737684	88738530	circ_3298	3	+	0	1	2	0
chr11	8751496	8752756	circ_3299	2	-	0	1	0	1
chr4	153784757	153809459	circ_3306	2	+	0	0	2	0
chr11	77085372	77103586	circ_3307	2	-	0	0	2	0
chr20	34446223	34459751	circ_3309	3	+	2	0	1	0
chr1	235850248	235860572	circ_3315	15	-	0	8	1	6
chr17	62479035	62489138	circ_3317	3	-	1	2	0	0
chr17	43107459	43112367	circ_3320	4	-	0	4	0	0
chr5	60768507	60768864	circ_3322	6	+	2	0	4	0
chr12	109072047	109095099	circ_3324	25	-	2	23	0	0
chr5	65288537	65350779	circ_3325	4	+	0	0	4	0
chr10	27024168	27024508	circ_3327	2	+	0	0	1	1
chr17	71231614	71233134	circ_3331	3	+	0	2	1	0
chr16	31200443	31201719	circ_3332	2	+	0	0	2	0
chr19	33604672	33605325	circ_3334	2	+	0	0	2	0
chr1	224553580	224559125	circ_3335	24	+	0	5	0	19
chr4	128938517	128950008	circ_3336	2	+	0	0	2	0
chr15	59487659	59506919	circ_3338	2	-	0	2	0	0
chr4	40936472	40947087	circ_3339	3	-	2	0	1	0
chr11	33572585	33583281	circ_3341	2	+	0	2	0	0
chr1	17964382	17966797	circ_3343	2	+	0	0	0	2
chr13	100755136	100764315	circ_3348	5	+	0	5	0	0
chr14	31424825	31425448	circ_3350	2	-	0	1	1	0
chr12	102569260	102576405	circ_3351	2	+	0	2	0	0
chr1	206904482	206905070	circ_3352	2	+	0	2	0	0
chr11	67799752	67800750	circ_3353	3	+	0	1	0	2
chr10	128821463	128824688	circ_3354	2	+	0	1	0	1
chr1	52943379	52954707	circ_3356	11	-	0	9	1	1
chr7	97870162	97870263	circ_3357	2	-	0	0	2	0
chr1	109553537	109566143	circ_3358	2	-	2	0	0	0
chr4	48371865	48385801	circ_3359	15	+	6	0	9	0
chr16	21387968	21397254	circ_3361	2	+	0	2	0	0
chr10	97373498	97381008	circ_3362	5	-	0	3	0	2
chr6	149691044	149700654	circ_3364	5	+	2	0	3	0
chr17	59981820	59996874	circ_3366	2	-	0	2	0	0
chr11	129746615	129748438	circ_3367	2	-	0	1	0	1
chr10	454865	518489	circ_3368	2	-	0	0	2	0
chr1	150429763	150432793	circ_3370	3	+	0	3	0	0
chr1	233353776	233372726	circ_3374	15	-	0	8	0	7
chr17	30315338	30315516	circ_3377	7	+	0	7	0	0
chr5	134044402	134044578	circ_3379	2	+	1	0	1	0
chr8	53580580	53599527	circ_3381	2	-	0	0	2	0
chr1	173615984	173628572	circ_3382	3	-	0	2	0	1
chr7	97820925	97823884	circ_3388	7	+	1	0	6	0
chr1	39696853	39723700	circ_3389	29	+	1	12	0	16
chr7	33185853	33195314	circ_3390	2	+	0	0	2	0
chr12	46633461	46637097	circ_3391	6	-	0	6	0	0
chr16	55559419	55585014	circ_3393	4	+	0	4	0	0
chr1	45223227	45226374	circ_3402	5	+	0	3	0	2
chr13	49741379	49749677	circ_3403	2	+	0	2	0	0
chr11	35226058	35229753	circ_3407	22	+	0	7	0	15
chr1	22816372	22818026	circ_3410	31	+	0	13	0	18
chr11	111625222	111626174	circ_3411	6	-	0	2	0	4
chr11	68566685	68580044	circ_3414	5	-	0	3	0	2
chr12	459786	463400	circ_3419	2	-	0	2	0	0
chr12	64502711	64509673	circ_3421	4	+	0	2	2	0
chr16	69317950	69318147	circ_3424	16	+	0	12	4	0
chr1	58999624	59004982	circ_3425	3	-	0	0	2	1
chr13	38357092	38357497	circ_3427	2	-	0	2	0	0
chr14	52164859	52188798	circ_3429	2	+	0	2	0	0
chr13	95829960	95860179	circ_3430	3	-	0	3	0	0
chr1	155319117	155319387	circ_3435	4	-	0	1	0	3
chr2	44145163	44153100	circ_3440	2	-	1	0	1	0
chr17	27809214	27818883	circ_3442	6	+	0	5	1	0
chr1	47046201	47059952	circ_3443	6	-	0	4	0	2
chr11	47330141	47336878	circ_3446	2	+	0	1	0	1
chr14	69347526	69360464	circ_3447	3	-	0	3	0	0
chr10	134036144	134041632	circ_3450	3	-	0	2	0	1
chr10	70954943	70958953	circ_3454	2	+	0	0	0	2
chr10	12159671	12162266	circ_3455	13	+	0	7	0	6
chr17	57109256	57125180	circ_3458	2	-	0	2	0	0
chr17	5268416	5271763	circ_3459	6	+	0	6	0	0
chr15	28412832	28414801	circ_3460	2	-	0	2	0	0
chr17	58342772	58372162	circ_3466	7	-	0	6	1	0
chr10	104247906	104248895	circ_3467	4	-	0	0	0	4
chr7	40037092	40102699	circ_3468	2	+	0	0	2	0
chr11	66288740	66291353	circ_3472	14	+	0	10	0	4
chr1	24123186	24125926	circ_3477	2	-	0	2	0	0
chr11	77051690	77054976	circ_3478	2	-	0	0	0	2
chr12	51173922	51189792	circ_3480	10	+	0	10	0	0
chr10	3205916	3212398	circ_3481	4	-	0	1	0	3
chr11	3752620	3752808	circ_3482	25	-	0	13	1	11
chr1	193181194	193181607	circ_3483	2	+	0	2	0	0
chr19	4354945	4355170	circ_3485	3	+	0	0	3	0
chr11	72423240	72424288	circ_3489	4	-	0	1	0	3
chr10	75848953	75860855	circ_3491	2	+	0	2	0	0
chr11	120276826	120278532	circ_3495	8	+	0	5	1	2
chr12	118682698	118693460	circ_3497	2	-	0	2	0	0
chr10	22896855	22898646	circ_3500	54	-	0	20	1	33
chr13	101077886	101077985	circ_3501	2	+	0	2	0	0
chr1	243456392	243542165	circ_3503	6	+	1	2	3	0
chr19	41089303	41089623	circ_3505	11	+	8	0	3	0
chr1	223991875	223994649	circ_3506	17	-	0	6	1	10
chr1	68603462	68624930	circ_3510	7	-	0	5	1	1
chr11	118940943	118941107	circ_3516	2	+	0	0	0	2
chr11	68562271	68566823	circ_3517	5	-	1	3	0	1
chr17	78292989	78310178	circ_3519	2	+	0	2	0	0
chr14	76173360	76187046	circ_3520	2	+	1	1	0	0
chr5	167915606	167921655	circ_3524	24	+	6	0	18	0
chr1	224605961	224612356	circ_3525	14	-	1	7	0	6
chr17	18768781	18793190	circ_3530	6	+	0	5	1	0
chr10	21959377	22002879	circ_3532	2	+	0	0	0	2
chr3	11399891	11468400	circ_3535	11	+	7	0	4	0
chr4	121698342	121732604	circ_3538	2	-	0	0	2	0
chr15	59963381	59972507	circ_3540	2	-	0	2	0	0
chr11	28080472	28084063	circ_3541	2	-	0	0	0	2
chr13	96409897	96416207	circ_3542	3	+	1	0	2	0
chr17	62547701	62568074	circ_3543	2	-	0	2	0	0
chr10	24922330	24924032	circ_3545	2	-	0	1	0	1
chr2	24181170	24207701	circ_3546	2	+	2	0	0	0
chr11	47809733	47825088	circ_3549	3	-	0	0	0	3
chr10	104120778	104121669	circ_3550	3	+	0	2	0	1
chr11	67059073	67059651	circ_3551	2	+	0	0	0	2
chr16	142593	143323	circ_3554	6	-	0	6	0	0
chr11	108057208	108061227	circ_3555	4	-	0	2	0	2
chr17	11958205	11999011	circ_3556	8	+	0	6	2	0
chr6	82923943	82924546	circ_3557	3	-	3	0	0	0
chr17	74053483	74063411	circ_3558	2	-	0	2	0	0
chr12	49952996	49954153	circ_3559	2	-	0	2	0	0
chr14	81329100	81372425	circ_3560	8	-	1	7	0	0
chr16	3554719	3556415	circ_3563	2	+	0	2	0	0
chr1	51001040	51061888	circ_3565	15	-	0	10	0	5
chr1	32620188	32623962	circ_3567	10	+	0	5	0	5
chr11	128350085	128356041	circ_3569	2	-	0	2	0	0
chr10	103557736	103570071	circ_3570	6	-	1	2	3	0
chr3	15726732	15731727	circ_3579	2	-	1	0	1	0
chr1	146724277	146731572	circ_3580	135	+	3	47	1	84
chr13	20346381	20346683	circ_3582	2	-	0	2	0	0
chr1	154223516	154229910	circ_3583	4	+	0	3	0	1
chr16	2807472	2807946	circ_3584	2	+	0	2	0	0
chr1	114184532	114186396	circ_3587	2	+	0	2	0	0
chr15	67524151	67529158	circ_3589	146	-	2	139	5	0
chr1	32691771	32692131	circ_3590	8	+	0	3	0	5
chr1	201821231	201826322	circ_3591	3	+	0	2	1	0
chr10	99196947	99197507	circ_3593	21	-	0	12	0	9
chr10	106019333	106022835	circ_3594	2	+	0	0	0	2
chr12	78415526	78452895	circ_3595	5	+	1	4	0	0
chr1	203676989	203696699	circ_3600	2	+	0	1	0	1
chr15	86198647	86199018	circ_3603	4	+	1	3	0	0
chr11	124517260	124518071	circ_3604	32	-	0	16	0	16
chr16	58608512	58609033	circ_3605	2	-	0	1	1	0
chr1	41006257	41007382	circ_3606	12	+	0	0	0	12
chr19	41774127	41787180	circ_3608	2	+	1	0	1	0
chr1	246490502	246498776	circ_3610	8	-	0	4	0	4
chr1	151384100	151384872	circ_3611	11	-	0	3	2	6
chr1	165859440	165872516	circ_3612	6	+	0	4	0	2
chr1	70766446	70781249	circ_3618	38	-	1	23	0	14
chr1	151630710	151641111	circ_3622	3	+	0	3	0	0
chr15	58913669	58936177	circ_3623	5	-	0	5	0	0
chr15	81187330	81201647	circ_3628	7	+	0	7	0	0
chr10	71243446	71258152	circ_3631	15	+	2	13	0	0
chr11	10508781	10516577	circ_3634	2	+	0	1	0	1
chr1	214637972	214638300	circ_3635	2	-	0	0	0	2
chr12	121706440	121707384	circ_3636	4	-	0	4	0	0
chr16	27760904	27763245	circ_3637	11	+	0	11	0	0
chr2	85595808	85598685	circ_3638	4	+	1	0	3	0
chr1	151274319	151274774	circ_3640	11	-	0	0	0	11
chr15	42103080	42105299	circ_3644	14	+	0	14	0	0
chr17	986759	1003975	circ_3645	11	-	0	10	1	0
chr1	29362337	29435949	circ_3648	2	+	0	0	2	0
chr1	170511631	170513986	circ_3651	2	+	0	0	0	2
chr2	168869143	168931741	circ_3653	2	-	0	0	2	0
chr17	44770268	44806300	circ_3658	3	+	0	3	0	0
chr1	231672958	231678357	circ_3662	106	+	1	36	4	65
chr10	105664848	105670380	circ_3663	3	-	0	2	0	1
chr1	21097422	21103243	circ_3667	2	-	0	2	0	0
chr14	31404368	31420150	circ_3669	2	-	0	2	0	0
chr13	52992126	53000201	circ_3670	2	-	0	2	0	0
chr10	128859931	128926028	circ_3671	45	+	2	32	0	11
chr1	213341200	213405598	circ_3672	3	+	0	2	0	1
chr1	246021797	246093239	circ_3675	68	-	1	34	0	33
chr1	10218413	10228328	circ_3680	2	+	0	0	0	2
chr11	70644547	70666787	circ_3686	4	-	0	0	0	4
chr11	35223217	35229753	circ_3687	2	+	0	2	0	0
chr19	13135834	13186485	circ_3690	2	+	0	0	2	0
chr16	89961445	89967202	circ_3691	47	+	0	43	4	0
chr17	66303083	66303852	circ_3694	9	+	0	9	0	0
chr17	73038275	73038754	circ_3696	13	-	1	12	0	0
chr13	96375495	96377506	circ_3698	6	+	0	3	3	0
chr1	47725960	47726211	circ_3699	10	-	0	2	0	8
chr1	38488370	38490497	circ_3700	2	+	0	0	2	0
chr1	35870623	35881315	circ_3701	4	+	0	2	0	2
chr1	150933038	150934634	circ_3702	13	+	0	8	0	5
chr11	4130873	4133292	circ_3705	5	+	0	2	0	3
chr1	211526580	211529810	circ_3708	6	+	0	3	0	3
chr17	74308950	74309972	circ_3711	13	-	2	8	3	0
chr12	2224389	2229596	circ_3715	53	+	0	47	6	0
chr16	11118677	11154879	circ_3717	2	+	0	2	0	0
chr1	153635690	153636950	circ_3721	4	-	0	1	0	3
chr1	42693553	42776781	circ_3722	8	-	0	4	0	4
chr19	11289020	11289396	circ_3723	2	-	1	0	1	0
chr14	69583082	69589077	circ_3725	17	-	0	16	1	0
chr1	43868847	43870221	circ_3732	11	+	1	9	0	1
chr12	49952996	49953084	circ_3734	2	-	1	0	1	0
chr11	33581294	33605047	circ_3735	25	+	2	12	0	11
chr1	246021797	246027188	circ_3736	21	-	0	3	1	17
chr16	2489353	2493801	circ_3737	6	+	0	5	1	0
chr11	678693	688460	circ_3740	2	-	0	1	0	1
chr12	56956200	56965639	circ_3741	64	+	1	60	3	0
chr16	1866893	1873038	circ_3746	6	-	0	5	1	0
chr15	28491026	28493882	circ_3751	11	-	0	11	0	0
chr1	227192694	227204751	circ_3753	24	-	0	16	1	7
chr15	55516086	55527154	circ_3754	11	-	0	10	1	0
chr15	39881159	39881287	circ_3755	4	+	2	0	2	0
chr17	62574609	62582288	circ_3759	25	-	0	19	6	0
chr16	18852886	18856973	circ_3760	22	-	0	21	1	0
chr10	79613111	79616650	circ_3762	8	-	0	4	0	4
chr16	70500784	70505255	circ_3764	2	+	0	2	0	0
chr12	120189854	120204986	circ_3767	3	-	1	2	0	0
chr11	61097429	61099163	circ_3769	2	-	0	0	0	2
chr17	74763467	74772623	circ_3771	5	+	0	5	0	0
chr1	227381486	227400920	circ_3772	2	-	0	2	0	0
chr10	11971863	11978711	circ_3775	8	-	0	4	0	4
chr1	224484202	224488365	circ_3777	3	-	0	1	0	2
chr1	51253671	51253877	circ_3778	24	-	0	2	2	20
chr17	42163939	42165966	circ_3779	3	-	0	3	0	0
chr17	45741524	45745776	circ_3780	35	+	4	31	0	0
chr1	97847948	97848017	circ_3784	2	-	0	0	0	2
chr14	25325141	25326363	circ_3785	5	-	0	4	1	0
chr1	10318550	10328321	circ_3786	3	+	0	0	0	3
chr6	105192034	105198347	circ_3787	4	-	1	0	3	0
chr15	59445788	59466439	circ_3789	8	-	0	8	0	0
chr1	114495387	114511270	circ_3791	3	+	1	2	0	0
chr12	57682791	57690334	circ_3792	2	-	0	2	0	0
chr17	76069117	76079247	circ_3796	2	+	1	1	0	0
chr1	34112247	34118061	circ_3800	3	-	0	1	0	2
chr1	54417658	54428082	circ_3801	2	+	0	1	0	1
chr5	153413350	153414527	circ_3805	7	-	3	0	4	0
chr10	70154084	70154208	circ_3807	3	-	0	0	0	3
chr1	179054762	179063352	circ_3808	2	+	0	2	0	0
chr11	19961206	19968055	circ_3809	17	+	0	1	1	15
chr18	12999419	13073184	circ_3810	2	+	0	0	2	0
chr1	54291470	54293846	circ_3815	2	-	0	1	0	1
chr11	3050225	3063486	circ_3819	2	-	0	2	0	0
chr16	53289511	53302038	circ_3820	8	+	0	7	1	0
chr11	9199678	9229179	circ_3822	11	-	1	8	1	1
chr17	1746096	1747980	circ_3823	14	+	1	13	0	0
chr10	23399170	23399247	circ_3825	2	+	2	0	0	0
chr1	70639147	70654956	circ_3828	3	-	2	1	0	0
chr12	2558141	2721179	circ_3830	2	+	0	2	0	0
chr14	39545138	39561831	circ_3831	3	-	0	1	2	0
chr21	47417334	47417397	circ_3833	2	+	0	0	2	0
chr13	111857635	111885640	circ_3834	2	+	0	2	0	0
chr22	30366964	30375041	circ_3835	2	+	1	0	1	0
chr1	193202122	193205486	circ_3836	6	+	0	2	0	4
chr3	171830241	171944737	circ_3838	3	+	3	0	0	0
chr13	21374969	21384106	circ_3840	2	-	0	2	0	0
chr1	21167348	21212864	circ_3842	2	-	0	0	1	1
chr8	145245686	145255444	circ_3844	2	+	0	0	2	0
chr9	128099296	128099870	circ_3846	4	+	2	0	2	0
chr13	95847089	95863035	circ_3847	2	-	0	2	0	0
chr10	126799558	126799662	circ_3848	2	-	0	0	0	2
chr1	99156630	99167459	circ_3849	3	+	0	3	0	0
chr11	3707202	3716836	circ_3851	3	-	0	0	1	2
chr12	100676720	100691953	circ_3852	19	+	2	14	3	0
chr13	41890981	41897326	circ_3854	3	+	0	3	0	0
chr17	38487108	38487648	circ_3855	3	+	0	3	0	0
chr10	11893995	11894214	circ_3856	7	+	0	4	1	2
chr16	419067	419220	circ_3860	2	-	2	0	0	0
chr7	72879768	72884813	circ_3861	3	-	0	0	3	0
chr1	213251037	213303232	circ_3863	6	+	0	4	0	2
chr12	19406873	19413955	circ_3864	2	+	0	1	1	0
chr1	22157707	22207995	circ_3865	2	-	0	2	0	0
chr11	34093272	34098189	circ_3869	23	+	1	18	2	2
chr15	28482108	28508315	circ_3870	3	-	0	2	1	0
chr10	15883424	15889942	circ_3871	3	-	0	3	0	0
chr1	113140592	113143470	circ_3876	6	-	0	1	0	5
chr1	182811679	182812569	circ_3877	4	+	0	2	0	2
chr15	44062447	44062527	circ_3880	2	+	0	1	1	0
chr1	21599191	21616649	circ_3881	450	-	7	228	10	205
chr10	17277167	17277388	circ_3882	9	+	0	2	0	7
chr1	78200031	78205102	circ_3883	3	-	0	3	0	0
chr16	1675973	1682366	circ_3888	20	+	1	19	0	0
chr11	77090285	77103586	circ_3889	3	-	0	1	0	2
chr18	9583114	9595151	circ_3890	7	-	4	0	3	0
chr1	28120043	28138779	circ_3891	6	+	1	2	0	3
chr6	108218852	108246136	circ_3893	2	-	2	0	0	0
chr7	6472467	6476164	circ_3895	5	-	0	0	5	0
chr13	20638590	20657916	circ_3897	2	+	0	1	1	0
chr13	42352120	42393522	circ_3898	2	-	0	2	0	0
chr1	39924757	39934404	circ_3900	2	+	0	0	0	2
chr1	28785595	28793279	circ_3909	7	+	0	4	0	3
chr19	10277273	10288043	circ_3913	2	-	1	0	1	0
chr1	36288462	36292436	circ_3915	7	+	0	2	0	5
chr1	21039946	21042132	circ_3916	5	-	0	0	0	5
chr15	90616302	90617522	circ_3918	4	+	1	3	0	0
chr2	200188525	200193633	circ_3920	2	-	0	0	2	0
chr11	123484162	123485543	circ_3922	6	+	0	0	0	6
chr11	12901254	12923660	circ_3925	25	+	0	13	0	12
chr1	891302	892653	circ_3926	5	-	0	3	0	2
chr10	27349273	27350171	circ_3927	2	-	0	0	0	2
chr11	108106396	108119829	circ_3928	2	+	0	2	0	0
chr11	20104547	20104725	circ_3932	19	+	0	2	0	17
chr11	65167206	65168338	circ_3936	2	+	0	0	0	2
chr11	10500072	10506586	circ_3941	5	+	0	3	0	2
chr10	134022537	134041632	circ_3943	2	-	0	0	0	2
chr5	95099211	95119667	circ_3944	2	+	0	0	2	0
chr15	67855620	67879251	circ_3945	2	+	0	2	0	0
chr3	47079155	47098980	circ_3948	3	-	0	0	3	0
chr1	227935392	227935934	circ_3949	4	+	0	2	0	2
chr1	94037226	94037398	circ_3953	3	-	0	0	0	3
chr11	73789159	73789762	circ_3955	12	-	1	4	0	7
chr12	112096539	112097149	circ_3956	5	-	0	5	0	0
chr4	24572276	24578301	circ_3957	2	-	2	0	0	0
chr11	66974980	66986874	circ_3959	2	+	0	1	0	1
chr7	138579087	138597206	circ_3961	3	-	2	0	1	0
chr11	77394754	77404656	circ_3962	31	-	0	14	1	16
chr11	5719544	5719775	circ_3963	10	+	1	4	0	5
chr1	151630710	151634746	circ_3964	2	+	0	2	0	0
chr2	58449076	58459247	circ_3965	5	-	1	0	4	0
chr10	79553765	79572135	circ_3969	2	-	0	1	0	1
chr1	27269150	27269556	circ_3970	56	+	2	30	3	21
chr15	66727364	66729230	circ_3971	19	+	0	19	0	0
chr15	31266516	31269158	circ_3973	4	-	0	4	0	0
chr11	33581294	33631512	circ_3977	9	+	0	1	0	8
chr1	51875206	51926822	circ_3978	2	-	0	1	0	1
chr10	69714351	69714887	circ_3982	2	-	0	0	0	2
chr8	48320422	48353104	circ_3983	2	+	0	0	2	0
chr1	70650467	70654956	circ_3984	7	-	0	3	0	4
chr1	161748033	161772062	circ_3990	3	+	0	3	0	0
chr1	205128674	205129398	circ_3992	2	-	0	2	0	0
chr9	86292641	86293514	circ_3994	6	-	4	0	2	0
chr2	234343025	234345087	circ_3995	2	+	0	0	2	0
chr8	141810557	141900868	circ_4000	2	-	1	0	1	0
chr1	94685813	94697199	circ_4002	3	-	0	3	0	0
chr10	11523768	11527910	circ_4003	2	-	0	1	0	1
chr6	31590855	31590987	circ_4004	2	+	0	0	2	0
chr15	38757469	38766499	circ_4005	2	+	0	1	1	0
chr11	47857202	47861617	circ_4010	2	-	0	0	0	2
chr1	204082042	204092932	circ_4011	2	+	0	0	0	2
chr11	3792977	3794969	circ_4015	7	-	0	2	1	4
chr10	45954567	45959775	circ_4016	3	-	0	3	0	0
chr11	2972488	2999572	circ_4017	6	-	1	4	1	0
chr10	105371337	105386959	circ_4018	6	-	0	3	0	3
chr12	50059614	50062337	circ_4020	10	-	0	9	1	0
chr11	110007387	110034104	circ_4021	5	+	1	2	1	1
chr1	172525008	172548407	circ_4023	2	+	0	2	0	0
chr1	23667344	23667510	circ_4024	2	-	0	1	0	1
chr2	9616115	9624679	circ_4026	2	+	0	0	2	0
chr18	21644103	21663045	circ_4029	2	+	0	0	2	0
chr16	67650647	67650781	circ_4030	2	+	0	2	0	0
chr11	101832471	101834611	circ_4031	2	+	1	0	1	0
chr17	78865519	78867665	circ_4033	16	+	0	16	0	0
chr1	169292354	169293707	circ_4034	4	-	1	2	0	1
chr11	63662630	63663105	circ_4035	41	+	0	5	0	36
chr1	52289335	52299842	circ_4039	46	-	2	26	2	16
chr14	52156408	52179269	circ_4045	2	+	0	2	0	0
chr12	99042096	99043462	circ_4047	3	+	0	3	0	0
chr1	67142686	67155999	circ_4048	8	+	0	4	0	4
chr2	61709514	61717911	circ_4049	7	-	0	0	7	0
chr4	724758	738476	circ_4052	2	+	1	0	1	0
chr1	35864464	35865177	circ_4055	2	+	0	1	0	1
chr11	28056933	28113060	circ_4058	2	-	0	0	2	0
chr14	67812484	67817407	circ_4061	2	-	0	2	0	0
chr1	32381495	32385259	circ_4063	587	-	28	407	39	113
chr13	99127074	99171727	circ_4065	3	-	0	3	0	0
chr8	29927157	29927575	circ_4067	4	-	0	0	4	0
chr11	120276826	120302620	circ_4068	2	+	0	2	0	0
chr10	102296167	102305806	circ_4070	2	+	0	2	0	0
chr1	151611363	151611595	circ_4071	59	+	1	8	5	45
chr10	74322652	74326552	circ_4073	7	-	0	2	0	5
chr11	113704141	113712490	circ_4075	2	-	0	1	0	1
chr10	13169744	13175581	circ_4076	4	+	0	3	0	1
chr11	65063010	65063461	circ_4077	2	+	0	0	0	2
chr3	125032151	125050082	circ_4079	6	-	2	0	4	0
chr1	233296028	233344435	circ_4080	15	-	0	10	1	4
chr22	41738532	41739580	circ_4082	5	+	2	0	3	0
chr1	39835701	39838268	circ_4083	8	+	0	0	0	8
chr11	85405264	85416071	circ_4084	2	-	0	0	0	2
chr1	153789847	153790647	circ_4087	9	-	0	4	0	5
chr10	29752420	29760172	circ_4088	2	-	0	2	0	0
chr12	121002874	121009094	circ_4091	2	+	0	2	0	0
chr14	23375403	23380612	circ_4092	28	-	1	23	4	0
chr10	101654702	101656154	circ_4093	2	-	0	1	0	1
chr1	44363906	44365399	circ_4096	14	+	1	5	0	8
chr10	126463243	126478907	circ_4097	11	-	0	6	0	5
chr16	70708208	70711802	circ_4098	2	-	0	2	0	0
chr2	9458652	9468040	circ_4100	2	+	0	0	2	0
chr12	8866406	8906689	circ_4103	2	+	0	2	0	0
chr1	205129241	205133083	circ_4105	2	-	0	2	0	0
chr11	46810230	46812133	circ_4109	9	-	0	2	0	7
chr8	128902834	128903244	circ_4110	12	+	3	0	9	0
chr1	117944807	117948267	circ_4112	19	+	4	10	5	0
chr1	24106353	24112269	circ_4113	2	+	0	0	0	2
chr12	104370695	104374740	circ_4117	3	+	0	3	0	0
chr1	109773499	109774408	circ_4122	4	+	0	3	0	1
chr6	111665127	111680217	circ_4123	2	-	1	0	1	0
chr10	120920426	120921926	circ_4124	3	-	0	0	3	0
chr1	17934296	17934472	circ_4125	2	+	0	0	0	2
chr12	50050186	50050973	circ_4126	5	-	0	5	0	0
chr1	32146623	32154572	circ_4128	2	-	0	0	0	2
chr1	97235258	97250810	circ_4130	6	+	0	1	5	0
chr15	50878588	50884823	circ_4132	4	-	1	1	2	0
chr12	105597480	105623001	circ_4133	4	-	1	3	0	0
chr15	65115976	65116553	circ_4137	11	-	1	10	0	0
chr1	32207224	32207818	circ_4138	2	-	0	1	0	1
chr1	151288048	151288985	circ_4145	125	-	5	72	0	48
chr8	141799572	141874498	circ_4147	3	-	2	0	1	0
chr10	17730025	17742278	circ_4148	2	+	2	0	0	0
chr9	96233422	96238620	circ_4149	4	+	1	0	3	0
chr12	110760796	110765822	circ_4150	2	+	0	2	0	0
chr11	68540732	68562379	circ_4151	3	-	1	1	0	1
chr20	17936008	17937681	circ_4152	5	-	1	0	4	0
chr1	246890193	246907427	circ_4153	7	+	0	5	0	2
chr15	56216843	56258744	circ_4154	3	-	0	3	0	0
chr12	112096539	112117144	circ_4155	2	-	0	2	0	0
chr1	229599289	229611479	circ_4156	2	-	0	0	0	2
chr1	10327437	10328321	circ_4158	19	+	1	8	0	10
chr11	62620381	62620507	circ_4159	4	-	0	0	4	0
chr15	68649488	68650923	circ_4160	2	-	0	2	0	0
chr12	133420612	133425310	circ_4164	10	-	0	10	0	0
chr12	110345330	110346742	circ_4165	2	+	0	2	0	0
chr1	114450630	114450813	circ_4168	14	+	0	3	0	11
chr1	109524354	109533951	circ_4172	3	-	0	2	0	1
chr15	94841429	94858866	circ_4175	9	+	0	9	0	0
chr11	78270584	78282489	circ_4177	3	-	0	1	0	2
chr12	104705067	104721449	circ_4181	7	+	0	5	2	0
chr2	217142394	217148452	circ_4182	3	-	0	0	3	0
chr16	19627435	19680621	circ_4186	3	+	0	3	0	0
chr15	51204274	51223168	circ_4189	3	+	0	3	0	0
chr10	93000240	93011197	circ_4194	4	+	0	3	1	0
chr11	66589113	66590145	circ_4196	18	+	0	3	0	15
chr17	17924436	17929730	circ_4197	9	-	0	9	0	0
chr10	103281395	103298128	circ_4199	2	+	0	2	0	0
chr11	85707868	85712201	circ_4201	51	-	1	25	1	24
chr15	78805425	78807449	circ_4204	2	+	0	2	0	0
chr11	811680	811814	circ_4205	2	+	0	0	2	0
chr6	56989531	57006893	circ_4207	2	+	2	0	0	0
chr1	8525984	8568734	circ_4208	2	-	0	0	0	2
chr11	118461055	118463571	circ_4212	2	+	0	1	0	1
chr10	65369946	65379560	circ_4214	10	+	1	7	1	1
chr15	66021409	66048810	circ_4223	6	-	0	6	0	0
chr11	85692914	85707972	circ_4224	34	-	1	18	0	15
chr4	20493383	20512760	circ_4226	4	+	3	0	1	0
chr5	16779653	16783578	circ_4227	11	-	2	0	9	0
chr4	123111154	123159505	circ_4233	2	+	0	0	2	0
chr16	69194258	69201088	circ_4235	8	+	0	8	0	0
chr1	55545210	55555413	circ_4238	3	-	0	0	0	3
chr11	20122482	20136341	circ_4241	2	+	0	1	0	1
chr10	93748910	93749337	circ_4243	3	+	0	3	0	0
chr1	151380575	151381304	circ_4244	3	-	0	1	0	2
chr10	120801505	120803654	circ_4246	3	-	0	2	0	1
chr17	76075475	76079247	circ_4249	17	+	1	13	3	0
chr15	42676680	42680084	circ_4250	4	+	0	4	0	0
chr12	120984207	120984404	circ_4251	2	+	0	1	1	0
chr1	200776503	200829831	circ_4252	3	+	1	0	2	0
chr12	110764194	110771948	circ_4258	2	+	1	1	0	0
chr3	183900544	183900656	circ_4260	4	+	0	0	4	0
[truncated: 7,075 more rows]
