# Supplementary material for: Improved circRNA Identification by Combining Prediction Algorithms
Source: Front Cell Dev Biol. 2018 Mar 5;6:20. doi: 10.3389/fcell.2018.00020 (PMC5844931; doi:10.3389/fcell.2018.00020)
Supplement: Supplementary file 2 [file Presentation2.ZIP › uroborus.bed]

#chrom	start	end	name	score	strand	SRR444655/circRNA_list.txt_circReads	SRR444974/circRNA_list.txt_circReads	SRR444975/circRNA_list.txt_circReads	SRR445016/circRNA_list.txt_circReads
chr14	91110391	91252672	circ_5	2	-	0	2	0	0
chr1	174244970	174363283	circ_6	7	+	0	4	1	2
chr16	2312278	2314761	circ_10	2	-	0	2	0	0
chr17	26449628	26512291	circ_11	2	+	0	2	0	0
chr15	65877107	65888163	circ_13	2	-	0	2	0	0
chr16	354303	364683	circ_14	13	-	0	12	1	0
chr1	179079416	179100616	circ_16	2	-	0	0	0	2
chr11	129739388	129740156	circ_19	3	-	1	1	0	1
chr16	15758592	15761296	circ_20	2	+	0	2	0	0
chr1	8568685	8674745	circ_27	4	-	0	3	0	1
chr12	96704829	96728643	circ_30	16	-	0	16	0	0
chr16	19627435	19641142	circ_31	2	+	0	2	0	0
chr7	66458203	66459328	circ_33	2	-	2	0	0	0
chr10	71144088	71146174	circ_35	4	+	0	2	0	2
chr11	108004546	108005969	circ_36	3	+	0	0	0	3
chr16	138696	139900	circ_38	2	-	0	2	0	0
chr11	46567153	46570050	circ_43	9	-	0	7	0	2
chr15	43724391	43730614	circ_45	8	-	0	8	0	0
chr8	131370262	131374017	circ_46	5	-	5	0	0	0
chr14	31139461	31144271	circ_47	8	+	1	6	1	0
chr13	35615069	35633000	circ_48	2	+	0	2	0	0
chr10	26789747	26792203	circ_49	2	+	0	1	1	0
chr16	70572225	70578436	circ_50	2	+	0	2	0	0
chr1	171537385	171544267	circ_56	24	+	1	14	0	9
chr11	63662630	63662810	circ_57	5	+	0	2	0	3
chr18	9195548	9221997	circ_58	3	+	1	0	2	0
chr2	10559859	10560261	circ_59	3	+	3	0	0	0
chr1	65830317	65881552	circ_62	3	+	1	1	0	1
chr12	123793856	123795676	circ_65	2	-	0	2	0	0
chr10	13322975	13325839	circ_71	2	-	0	0	0	2
chr1	29581786	29587415	circ_72	7	+	0	7	0	0
chr14	78036726	78043258	circ_74	5	-	0	4	1	0
chr11	959436	972255	circ_78	2	+	0	2	0	0
chr1	39918355	39934404	circ_82	2	+	0	2	0	0
chr10	99502850	99504672	circ_84	8	+	0	3	1	4
chr15	43438690	43447029	circ_86	2	+	0	1	1	0
chr1	5964676	6046387	circ_94	13	-	0	8	1	4
chr15	66828270	66839043	circ_97	6	+	1	5	0	0
chr14	96986391	96994343	circ_99	3	+	0	3	0	0
chr14	75557972	75570700	circ_101	2	-	0	2	0	0
chr16	532524	546859	circ_103	9	+	0	9	0	0
chr17	1703150	1708009	circ_104	5	-	0	5	0	0
chr8	38105230	38109805	circ_105	2	+	2	0	0	0
chr10	372945	403877	circ_106	3	-	0	0	0	3
chr11	12883796	12904672	circ_107	2	+	0	2	0	0
chr1	154184795	154185100	circ_112	3	-	0	0	0	3
chr11	108098321	108106561	circ_113	29	+	0	16	0	13
chr1	44131366	44137546	circ_118	2	+	0	1	0	1
chr11	93526893	93527201	circ_121	3	+	0	1	0	2
chr11	43904634	43911378	circ_126	2	+	0	0	0	2
chr10	32128564	32143134	circ_128	2	-	0	1	1	0
chr1	244582061	244583598	circ_130	6	-	0	3	0	3
chr1	108690900	108703915	circ_131	4	-	0	3	0	1
chr1	120539619	120548211	circ_132	3	-	0	2	0	1
chr1	154231452	154232505	circ_137	6	+	0	4	0	2
chr12	122611802	122615480	circ_139	3	+	0	1	2	0
chr1	109525230	109554340	circ_142	2	-	0	1	0	1
chr10	96109869	96112160	circ_143	2	-	0	0	1	1
chr1	65047838	65068595	circ_149	15	+	0	10	0	5
chr11	59406520	59410508	circ_151	9	-	0	2	0	7
chr14	91247081	91252672	circ_152	2	-	0	2	0	0
chr17	80521229	80529746	circ_155	31	+	0	29	2	0
chr12	19626181	19653155	circ_156	3	+	0	3	0	0
chr1	204085634	204086835	circ_160	17	+	0	3	0	14
chr1	12248852	12253155	circ_164	4	+	0	3	0	1
chr11	46830949	46831424	circ_166	2	-	0	0	0	2
chr1	144921834	144922638	circ_170	7	-	0	1	1	5
chr14	31771500	31777226	circ_171	5	-	0	5	0	0
chr1	176118141	176153828	circ_173	2	-	0	2	0	0
chr17	38562635	38563194	circ_174	7	-	0	4	3	0
chr16	69279504	69304188	circ_175	11	+	0	10	1	0
chr1	155171207	155171825	circ_177	2	-	0	0	0	2
chr1	171537385	171540560	circ_181	19	+	0	10	0	9
chr1	173780269	173780444	circ_183	3	-	0	0	0	3
chr15	59548482	59564648	circ_186	4	-	0	3	1	0
chr1	108697604	108728576	circ_191	2	-	0	2	0	0
chr10	78729731	78787649	circ_197	3	-	0	3	0	0
chr1	156294762	156304566	circ_199	6	-	0	2	1	3
chr1	161748033	161753886	circ_200	21	+	0	7	0	14
chr11	34135262	34137431	circ_203	2	+	0	0	0	2
chr17	29483000	29509683	circ_206	12	+	0	10	2	0
chr14	73459850	73460065	circ_207	15	-	0	15	0	0
chr16	71697801	71713438	circ_210	3	-	0	3	0	0
chr1	6593339	6601987	circ_211	2	-	0	0	0	2
chr1	97981281	98060722	circ_213	3	-	0	3	0	0
chr1	41578954	41608784	circ_214	93	-	0	39	6	48
chr12	133208900	133209381	circ_215	2	-	0	2	0	0
chr19	4941539	4941943	circ_218	2	+	0	0	2	0
chr15	42553393	42560230	circ_219	2	-	0	1	1	0
chr10	95123717	95129533	circ_220	4	-	0	4	0	0
chr11	68115314	68125315	circ_221	2	+	0	2	0	0
chr10	76910271	76928416	circ_223	22	+	0	10	0	12
chr10	93608139	93611093	circ_227	22	+	0	6	1	15
chr12	29523046	29524603	circ_229	2	-	0	2	0	0
chr10	75553904	75554088	circ_230	2	+	0	0	0	2
chr12	95879654	95897937	circ_232	4	+	0	3	1	0
chr1	241031886	241033419	circ_234	8	-	0	3	0	5
chr15	90333690	90335793	circ_236	2	-	1	1	0	0
chr17	80721840	80828256	circ_239	3	+	0	3	0	0
chr19	4929233	4932968	circ_243	2	+	0	0	2	0
chr17	38282435	38282659	circ_244	27	+	1	22	4	0
chr1	28362054	28374937	circ_245	8	-	0	3	1	4
chr11	128910822	128994789	circ_252	2	-	0	1	0	1
chr1	8852462	8852647	circ_253	3	-	0	1	0	2
chr5	14304569	14336836	circ_255	5	+	5	0	0	0
chr11	48134298	48134535	circ_256	2	+	0	2	0	0
chr1	179090729	179091002	circ_257	2	-	0	0	0	2
chr1	8555122	8601377	circ_261	20	-	0	12	0	8
chr11	65417227	65417522	circ_262	2	+	0	0	0	2
chr1	51860052	51875368	circ_265	2	-	0	2	0	0
chr1	10179570	10182134	circ_271	2	+	0	0	0	2
chr12	42748962	42792796	circ_273	3	+	1	2	0	0
chr17	48268177	48268285	circ_274	3	-	0	0	3	0
chr10	135269740	135273674	circ_275	7	+	0	5	0	2
chr10	81813151	81820689	circ_276	2	-	0	2	0	0
chr1	21377358	21415706	circ_277	149	-	2	55	1	91
chr15	25650607	25654354	circ_279	24	-	0	23	1	0
chr16	48329925	48337216	circ_282	2	+	0	2	0	0
chr15	70976603	70991999	circ_284	3	-	0	3	0	0
chr17	49278952	49280589	circ_287	2	-	1	0	1	0
chr11	65480392	65480974	circ_288	2	+	0	0	0	2
chr11	1307231	1317024	circ_290	68	-	0	33	1	34
chr11	63964742	63965446	circ_291	2	+	0	2	0	0
chr17	19823348	19839743	circ_295	3	-	0	3	0	0
chr16	2807472	2810500	circ_298	2	+	0	2	0	0
chr9	138773478	138774924	circ_299	11	-	11	0	0	0
chr16	69820898	69833198	circ_300	2	+	0	2	0	0
chr12	120287977	120307005	circ_303	4	-	0	3	1	0
chr13	99890680	99896878	circ_304	2	+	0	2	0	0
chr1	19503085	19505714	circ_305	3	-	0	2	0	1
chr16	58594115	58594266	circ_307	7	-	0	4	3	0
chr11	101832471	101834611	circ_308	2	+	1	0	1	0
chr10	120818723	120820840	circ_313	3	-	0	2	0	1
chr20	50273476	50307358	circ_316	2	-	2	0	0	0
chr1	174188262	174200493	circ_318	3	+	0	1	0	2
chr1	93159358	93170301	circ_324	7	-	1	5	1	0
chr17	29527439	29541603	circ_325	4	+	0	4	0	0
chr11	47259387	47259734	circ_326	2	+	0	0	0	2
chr17	64492318	64685165	circ_327	3	+	0	3	0	0
chr11	68272612	68305359	circ_328	5	+	0	3	1	1
chr1	118035768	118045592	circ_329	2	+	0	2	0	0
chr10	12139682	12143180	circ_330	3	+	0	2	0	1
chr10	103427642	103436193	circ_337	535	-	3	294	11	227
chr15	40678562	40682130	circ_340	5	+	0	3	2	0
chr13	26956950	26959479	circ_342	2	+	0	0	2	0
chr11	34144005	34149146	circ_344	2	+	0	2	0	0
chr1	70736538	70740501	circ_350	2	-	0	0	0	2
chr13	100953713	100962162	circ_351	18	+	0	16	2	0
chr12	56676203	56676775	circ_353	2	-	0	2	0	0
chr1	26623409	26624553	circ_354	2	-	0	0	0	2
chr1	149921996	149922124	circ_356	2	-	0	0	0	2
chr1	236341713	236347206	circ_362	7	+	2	4	0	1
chr10	14970014	14977563	circ_365	3	-	0	3	0	0
chr1	179012849	179033631	circ_367	2	+	0	2	0	0
chr1	212245442	212254092	circ_369	4	+	0	0	1	3
chr1	1720491	1722035	circ_370	12	-	0	7	0	5
chr1	21563238	21564737	circ_372	4	-	0	0	0	4
chr17	4451252	4452737	circ_374	2	-	0	2	0	0
chr12	70723202	70724249	circ_379	3	+	0	3	0	0
chr11	134063910	134064633	circ_386	9	-	0	0	0	9
chr1	11181302	11182183	circ_388	16	-	0	5	0	11
chr12	112676855	112677831	circ_389	3	-	0	3	0	0
chr11	120347369	120348235	circ_394	17	+	0	6	1	10
chr1	40872407	40875507	circ_397	9	+	0	3	0	6
chr15	85486675	85488098	circ_398	2	+	0	2	0	0
chr11	62594626	62595103	circ_400	12	-	0	2	0	10
chr11	70200406	70208594	circ_402	25	+	1	16	0	8
chr11	110007387	110008139	circ_403	97	+	1	40	2	54
chr12	3103903	3131183	circ_404	4	+	0	3	1	0
chr12	77202822	77216311	circ_406	2	+	0	2	0	0
chr1	27056141	27108601	circ_407	3	+	1	1	1	0
chr17	64492318	64641629	circ_411	3	+	0	3	0	0
chr13	46559431	46563232	circ_412	3	-	0	1	2	0
chr1	193107214	193111196	circ_414	30	+	0	13	0	17
chr12	112303959	112306665	circ_416	2	+	0	2	0	0
chr11	34107610	34113603	circ_417	2	+	0	1	1	0
chr11	34470738	34478364	circ_419	3	+	0	2	0	1
chr12	1192329	1250953	circ_420	2	+	0	2	0	0
chr1	77876665	77883400	circ_421	11	+	0	3	0	8
chr17	65924470	65925603	circ_425	4	+	1	2	1	0
chr1	39757581	39768750	circ_426	2	+	0	2	0	0
chr3	157839891	157841780	circ_430	5	+	5	0	0	0
chr17	64728805	64785097	circ_432	2	+	0	2	0	0
chr10	72489049	72492115	circ_434	2	+	0	1	1	0
chr17	42161922	42165064	circ_436	13	-	1	12	0	0
chr13	37598171	37598579	circ_438	3	-	0	2	1	0
chr15	60648117	60656722	circ_439	7	-	0	7	0	0
chr18	19345732	19399607	circ_441	11	+	1	0	10	0
chr1	179081443	179086651	circ_447	6	-	0	3	1	2
chr1	168269659	168278115	circ_449	4	+	0	1	0	3
chr12	96717725	96728643	circ_452	26	-	1	25	0	0
chr1	183083665	183087281	circ_455	8	+	0	6	0	2
chr1	151214598	151215043	circ_459	13	+	0	4	0	9
chr19	33604672	33605325	circ_461	2	+	0	0	2	0
chr11	34104501	34111003	circ_462	5	+	0	1	0	4
chr1	17964382	17966797	circ_463	2	+	0	0	0	2
chr17	1782286	1787238	circ_464	2	+	0	2	0	0
chr12	102291640	102302141	circ_466	14	+	0	13	1	0
chr1	168032858	168037701	circ_468	8	+	0	6	0	2
chr16	68900981	68914533	circ_470	5	+	0	5	0	0
chr10	1046616	1053068	circ_472	5	+	0	1	0	4
chr10	91511102	91522592	circ_475	4	+	0	0	4	0
chr15	63821212	63829355	circ_479	2	+	0	1	1	0
chr16	85023909	85029613	circ_480	5	-	0	5	0	0
chr17	58372043	58422969	circ_483	2	-	0	2	0	0
chr1	10431198	10435431	circ_484	2	+	0	0	0	2
chr11	3721839	3724122	circ_486	2	-	0	2	0	0
chr1	224492437	224492868	circ_488	3	-	0	1	1	1
chr1	202385914	202398057	circ_489	2	+	0	1	0	1
chr10	102003454	102006692	circ_490	4	-	0	1	1	2
chr10	86177526	86185649	circ_491	72	+	0	11	2	59
chr12	70193988	70195501	circ_493	8	+	0	7	1	0
chr11	118940943	118950010	circ_495	4	+	0	2	0	2
chr1	6727768	6741097	circ_496	9	-	0	4	0	5
chr13	20638590	20657172	circ_497	3	+	0	3	0	0
chr1	53326402	53352725	circ_498	5	+	0	2	0	3
chr11	102033186	102076805	circ_505	5	+	1	1	0	3
chr1	29362337	29435949	circ_507	2	+	0	0	2	0
chr15	64452302	64452396	circ_512	5	-	3	1	1	0
chr10	70945742	70947512	circ_515	2	+	0	1	0	1
chr12	112924278	112926979	circ_516	5	+	0	5	0	0
chr15	66774092	66777529	circ_517	3	+	0	3	0	0
chr11	35489548	35515820	circ_519	22	-	0	16	1	5
chr11	47647225	47656286	circ_521	8	-	0	2	0	6
chr1	212125910	212142049	circ_524	2	-	0	1	1	0
chr1	213244347	213290752	circ_529	2	+	0	2	0	0
chr17	80721840	80758872	circ_531	6	+	0	6	0	0
chr11	124873762	124875108	circ_532	3	+	0	3	0	0
chr14	45478115	45495075	circ_535	2	+	0	1	1	0
chr13	77779390	77818086	circ_537	3	-	0	3	0	0
chr1	1756835	1756938	circ_538	6	-	1	2	0	3
chr3	149563797	149639014	circ_539	2	+	2	0	0	0
chr12	117402501	117426674	circ_540	21	+	0	21	0	0
chr11	68560782	68580044	circ_541	7	-	0	3	0	4
chr17	44127898	44145033	circ_545	3	-	0	3	0	0
chr11	70251370	70260758	circ_547	9	+	0	3	1	5
chr9	96233422	96261168	circ_549	2	+	2	0	0	0
chr17	78023704	78024082	circ_550	4	+	0	4	0	0
chr12	51461455	51467865	circ_551	3	-	0	3	0	0
chr1	226453233	226454033	circ_554	2	-	0	0	0	2
chr11	61083756	61084039	circ_558	7	-	0	0	0	7
chr1	70694104	70705203	circ_559	4	+	0	3	0	1
chr1	156169625	156170263	circ_560	15	+	1	8	0	6
chr11	71183494	71185572	circ_561	3	+	0	3	0	0
chr17	74324797	74344662	circ_563	3	-	0	3	0	0
chr12	104413407	104415269	circ_564	3	-	0	2	1	0
chr1	11272368	11276291	circ_566	4	-	0	0	0	4
chr14	63861943	63863434	circ_568	2	-	0	0	2	0
chr3	71090478	71102924	circ_569	3	-	3	0	0	0
chr13	50285026	50299637	circ_570	3	-	0	3	0	0
chr15	78805425	78807449	circ_571	2	+	0	2	0	0
chr17	79532530	79575848	circ_577	2	-	0	2	0	0
chr1	29542516	29543197	circ_581	2	-	0	0	0	2
chr1	179084012	179091002	circ_583	3	-	0	0	2	1
chr17	78263457	78265626	circ_584	2	+	0	2	0	0
chr1	220310150	220311385	circ_585	4	+	0	0	0	4
chr7	23624334	23626146	circ_588	2	-	0	1	0	1
chr1	19670851	19684057	circ_590	13	-	0	8	0	5
chr16	18851019	18851268	circ_592	3	-	0	3	0	0
chr10	69651159	69672788	circ_595	2	+	0	0	0	2
chr14	68228082	68229536	circ_597	12	-	0	12	0	0
chr11	66974980	66975159	circ_601	2	+	0	0	0	2
chr17	40489452	40498731	circ_602	2	-	0	2	0	0
chr12	102301963	102313979	circ_603	7	+	0	7	0	0
chr14	31588915	31589072	circ_604	2	-	0	2	0	0
chr1	59147456	59150923	circ_606	2	-	0	1	1	0
chr1	12359258	12383837	circ_609	2	+	0	2	0	0
chr14	105814829	105821514	circ_610	2	+	0	2	0	0
chr13	21562019	21565543	circ_611	4	-	0	4	0	0
chr16	162620	180590	circ_613	3	-	0	3	0	0
chr1	212236225	212238371	circ_614	7	+	0	0	0	7
chr1	35932208	35944813	circ_618	2	-	0	1	1	0
chr15	67457232	67459191	circ_619	24	+	0	24	0	0
chr17	66429608	66449133	circ_624	5	-	0	5	0	0
chr1	202878137	202880331	circ_625	7	-	0	2	0	5
chr11	122646926	122650403	circ_626	5	+	0	0	0	5
chr15	38591573	38614610	circ_627	10	+	1	9	0	0
chr1	22013683	22021714	circ_632	5	-	0	1	0	4
chr1	184701970	184718726	circ_634	3	-	0	2	0	1
chr1	155348071	155385714	circ_635	4	-	0	2	0	2
chr16	68909056	68914533	circ_637	2	+	0	2	0	0
chr14	25443870	25444056	circ_638	2	-	0	2	0	0
chr12	51392956	51404549	circ_648	2	-	0	2	0	0
chr1	29362337	29379824	circ_649	2	+	0	2	0	0
chr11	77043774	77051808	circ_651	2	-	0	1	0	1
chr11	129812320	129830977	circ_653	2	-	0	0	0	2
chr14	104245081	104263855	circ_654	4	-	1	3	0	0
chr11	46568662	46570050	circ_657	8	-	0	3	0	5
chr19	46345507	46347458	circ_659	2	-	0	0	2	0
chr12	51173922	51203372	circ_660	6	+	0	6	0	0
chr11	108106396	108117854	circ_661	2	+	0	2	0	0
chr11	62621272	62622688	circ_668	4	-	0	2	0	2
chr1	160182899	160183055	circ_669	8	+	1	1	0	6
chr10	89487040	89501127	circ_670	3	+	0	0	0	3
chr1	183255796	183262928	circ_671	3	-	0	0	0	3
chr1	21083658	21106404	circ_672	7	-	0	4	2	1
chr1	54670690	54678331	circ_673	3	+	0	2	0	1
chr11	77451775	77475734	circ_674	7	-	0	5	0	2
chr16	9012887	9024254	circ_675	3	-	0	3	0	0
chr10	121275020	121286936	circ_676	8	-	0	4	1	3
chr16	69687138	69693802	circ_680	2	+	0	1	1	0
chr10	1130342	1151207	circ_681	142	+	1	68	5	68
chr13	41826780	41835051	circ_684	3	-	0	3	0	0
chr11	57563928	57569668	circ_695	7	+	0	5	0	2
chr1	224868659	224872545	circ_698	7	+	0	4	0	3
chr10	12130984	12136270	circ_706	4	+	0	3	0	1
chr1	78248922	78280916	circ_708	6	+	0	5	1	0
chr1	244715623	244724447	circ_713	12	+	0	10	2	0
chr10	96253121	96271411	circ_714	2	+	0	2	0	0
chr1	236998846	237037140	circ_715	2	+	0	0	0	2
chr15	44620882	44630515	circ_717	3	+	1	1	1	0
chr10	125798030	125804435	circ_720	3	-	0	1	0	2
chr1	21167348	21191755	circ_722	4	-	0	4	0	0
chr17	2929301	2930364	circ_724	2	+	1	1	0	0
chr18	54426095	54448887	circ_725	2	+	1	0	1	0
chr1	10155518	10179671	circ_730	2	+	0	1	0	1
chr16	19627435	19628130	circ_734	7	+	0	5	2	0
chr1	22173846	22176991	circ_735	6	-	0	3	0	3
chr11	102985905	102992225	circ_738	2	+	0	1	1	0
chr1	16263657	16264501	circ_739	13	+	0	13	0	0
chr17	79571573	79575848	circ_741	36	-	0	36	0	0
chr17	1581811	1584348	circ_742	2	-	0	2	0	0
chr16	89291126	89292039	circ_743	10	+	0	8	2	0
chr11	85723323	85742653	circ_744	5	-	1	3	1	0
chr10	75579289	75583842	circ_746	12	-	0	3	0	9
chr17	61681893	61683800	circ_748	2	+	0	2	0	0
chr11	4091255	4091433	circ_750	2	+	0	0	0	2
chr15	35665721	35747021	circ_753	2	-	0	2	0	0
chr1	230807261	230819381	circ_759	2	+	0	2	0	0
chr16	74949767	74950157	circ_764	3	-	0	3	0	0
chr17	30310017	30315516	circ_765	10	+	0	8	2	0
chr10	50701162	50714058	circ_767	84	-	1	40	1	42
chr1	24124184	24125926	circ_770	3	-	0	2	0	1
chr17	27908355	27910634	circ_774	2	-	0	2	0	0
chr16	72991325	72994093	circ_775	6	-	0	3	3	0
chr10	80878671	80976031	circ_776	12	+	0	4	1	7
chr1	19549889	19570509	circ_777	2	-	0	0	0	2
chr11	4127275	4127453	circ_778	2	+	0	0	0	2
chr17	37865570	37866734	circ_779	2	+	0	2	0	0
chr15	50935536	50955243	circ_781	15	-	0	13	2	0
chr19	48229068	48229481	circ_787	3	+	0	0	3	0
chr7	134632258	134635265	circ_788	2	+	2	0	0	0
chr1	224868659	224922408	circ_793	33	+	0	21	1	11
chr1	51906018	51913807	circ_794	3	-	0	1	0	2
chr11	61118462	61120611	circ_795	2	-	0	1	0	1
chr13	35782836	35806756	circ_797	2	+	0	2	0	0
chr1	31742004	31764853	circ_798	3	-	0	1	0	2
chr11	73620443	73635742	circ_799	7	+	0	1	0	6
chr14	31813101	31844174	circ_800	3	-	0	3	0	0
chr1	235634163	235647831	circ_803	8	-	0	2	1	5
chr1	215747128	215753342	circ_804	7	+	0	3	0	4
chr11	125442353	125445304	circ_806	2	+	0	0	0	2
chr16	58610366	58617086	circ_808	4	-	0	4	0	0
chr1	27087346	27089776	circ_811	27	+	0	19	3	5
chr17	48734062	48741472	circ_812	3	+	0	3	0	0
chr11	68574934	68580044	circ_815	9	-	0	3	1	5
chr12	78415526	78542699	circ_816	2	+	0	2	0	0
chr15	50940883	50955243	circ_821	6	-	0	5	1	0
chr5	134002512	134007576	circ_822	2	+	2	0	0	0
chr16	28394438	28394802	circ_823	3	-	0	3	0	0
chr10	71874675	71883853	circ_824	2	-	0	2	0	0
chr15	57535669	57565460	circ_825	2	+	0	2	0	0
chr11	85707868	85714494	circ_827	128	-	1	72	1	54
chr11	68286968	68315672	circ_828	2	+	0	2	0	0
chr1	27056141	27059283	circ_830	62	+	1	22	9	30
chr17	28003837	28011702	circ_832	2	-	0	2	0	0
chr16	70154363	70182456	circ_835	2	+	0	2	0	0
chr1	42693553	42744343	circ_837	2	-	0	1	0	1
chr16	11114049	11154879	circ_838	3	+	0	3	0	0
chr10	114724314	114799885	circ_839	4	+	0	2	0	2
chr14	73544076	73550259	circ_843	2	+	0	2	0	0
chr1	9815171	9816568	circ_847	2	-	0	0	0	2
chr1	213037066	213046160	circ_850	7	+	1	3	0	3
chr10	74912050	74920309	circ_852	5	-	0	1	1	3
chr7	122255234	122269382	circ_853	2	-	2	0	0	0
chr13	99127074	99127612	circ_855	5	-	0	3	2	0
chr1	47745912	47748131	circ_856	24	-	0	8	5	11
chr11	68845949	68846488	circ_857	4	+	0	0	0	4
chr11	34111725	34113603	circ_858	13	+	0	11	0	2
chr1	27267947	27268309	circ_859	7	+	0	3	0	4
chr1	56977647	56990226	circ_860	22	-	0	8	5	9
chr16	67288923	67292350	circ_862	2	+	0	2	0	0
chr1	64515362	64516388	circ_868	4	+	0	1	0	3
chr1	240492375	240519208	circ_869	22	+	0	9	0	13
chr1	23376879	23384058	circ_870	2	+	0	2	0	0
chr17	37034338	37034433	circ_876	2	+	0	0	2	0
chr1	168073714	168074132	circ_877	20	-	0	12	0	8
chr11	62348577	62349173	circ_878	4	-	0	0	0	4
chr1	151139409	151139890	circ_881	58	+	0	27	2	29
chr1	39916723	39919522	circ_883	3	+	0	2	0	1
chr10	75597225	75632841	circ_885	2	-	0	0	0	2
chr10	13712405	13717044	circ_887	2	-	0	0	0	2
chr1	240286478	240351562	circ_889	21	+	0	11	0	10
chr11	68560782	68562379	circ_890	2	-	0	0	0	2
chr10	128822948	128836080	circ_891	2	+	0	0	0	2
chr10	1130342	1132297	circ_892	6	+	0	0	0	6
chr1	1721833	1722035	circ_893	13	-	0	0	0	13
chr11	62488766	62491898	circ_896	2	-	0	2	0	0
chr16	71718378	71748704	circ_897	3	-	0	3	0	0
chr13	95858785	95887088	circ_898	3	-	0	3	0	0
chrUn_gl000220	105423	118780	circ_903	153	+	108	31	5	9
chr11	120346048	120348235	circ_904	9	+	0	3	0	6
chr11	587258	598502	circ_906	7	+	0	3	0	4
chr1	220330611	220330830	circ_908	3	-	0	0	0	3
chr18	9931806	9937063	circ_910	2	+	0	0	2	0
chr17	66303083	66397591	circ_911	4	+	0	4	0	0
chr1	179081443	179091002	circ_912	4	-	0	3	0	1
chr19	5077377	5082515	circ_914	2	+	0	0	2	0
chr1	201777078	201782386	circ_916	2	+	0	0	0	2
chr17	73808192	73809959	circ_917	16	+	0	15	1	0
chr12	107393328	107393860	circ_922	6	-	0	0	6	0
chr11	17121406	17134213	circ_923	2	-	0	1	0	1
chr15	39874393	39874953	circ_924	2	+	0	2	0	0
chr16	89756960	89759734	circ_925	5	+	0	3	2	0
chr1	48821341	48825442	circ_927	88	-	0	37	2	49
chr15	40301814	40311401	circ_932	8	+	0	8	0	0
chr1	31819486	31821821	circ_935	11	+	0	1	0	10
chr17	76388556	76400170	circ_937	6	+	0	5	1	0
chr12	123270265	123276668	circ_940	2	+	0	2	0	0
chr17	36551561	36552251	circ_941	2	+	0	2	0	0
chr10	131943474	131965244	circ_942	2	+	0	0	0	2
chr1	155695172	155697529	circ_944	5	+	0	3	0	2
chr14	71455283	71462642	circ_945	20	+	0	20	0	0
chr17	43350869	43351960	circ_946	3	-	0	3	0	0
chr1	155686796	155695810	circ_947	7	+	0	5	0	2
chr15	51039691	51041067	circ_948	7	-	0	7	0	0
chr1	1693390	1696885	circ_951	5	-	0	1	0	4
chr1	47037734	47037839	circ_956	2	-	0	0	0	2
chr14	31103152	31107453	circ_957	2	+	0	2	0	0
chr1	236195700	236201553	circ_960	18	-	0	11	0	7
chr11	118625413	118629611	circ_961	7	-	0	3	0	4
chr14	55215532	55243258	circ_963	8	+	0	8	0	0
chr17	15960827	15961913	circ_965	5	-	0	5	0	0
chr17	37575969	37580074	circ_966	3	-	0	3	0	0
chr12	51064968	51074546	circ_967	3	+	0	3	0	0
chr14	92537278	92548810	circ_970	4	-	0	4	0	0
chr14	93273080	93275864	circ_972	2	+	0	2	0	0
chr10	12175239	12191960	circ_974	2	+	0	0	0	2
chr16	23091266	23093878	circ_976	12	-	0	10	2	0
chr11	108172374	108175579	circ_978	8	+	0	4	1	3
chr13	76134888	76143643	circ_979	36	+	1	34	1	0
chr1	156499896	156501039	circ_982	5	-	0	0	0	5
chr3	150293435	150299533	circ_983	2	+	2	0	0	0
chr1	58971731	58993007	circ_988	5	-	0	0	0	5
chr13	23985358	23985879	circ_990	3	-	0	3	0	0
chr1	154561026	154569743	circ_991	6	-	0	4	0	2
chr1	242045217	242048809	circ_992	4	+	0	1	0	3
chr4	177632652	177650900	circ_996	5	-	5	0	0	0
chr17	71231614	71233134	circ_997	2	+	0	1	1	0
chr15	65266939	65273363	circ_999	5	-	1	4	0	0
chr12	122720332	122724492	circ_1000	3	-	0	3	0	0
chr1	9613683	9627419	circ_1001	2	+	0	0	0	2
chr11	103114421	103116103	circ_1002	3	+	0	0	0	3
chr12	122369651	122380881	circ_1003	7	+	0	7	0	0
chr10	121336122	121339522	circ_1004	2	-	0	2	0	0
chr14	75576387	75587877	circ_1005	2	-	0	2	0	0
chr1	33407852	33415375	circ_1008	11	-	0	8	1	2
chr11	46515157	46570050	circ_1011	28	-	1	13	1	13
chr1	39775241	39784287	circ_1014	3	+	0	3	0	0
chr14	20863608	20864889	circ_1016	3	-	0	3	0	0
chr11	9182259	9192324	circ_1017	2	-	0	1	0	1
chr1	26772806	26784396	circ_1018	5	+	0	2	0	3
chr1	6007163	6029319	circ_1019	4	-	0	1	0	3
chr1	32631705	32632897	circ_1022	3	+	0	0	0	3
chr10	128829913	128841428	circ_1023	8	+	0	3	0	5
chr17	48267361	48268851	circ_1028	2	-	0	2	0	0
chr11	77907281	77911854	circ_1030	7	+	0	3	0	4
chr1	46774772	46775988	circ_1031	12	+	0	7	0	5
chr1	206658333	206666452	circ_1032	2	+	0	0	0	2
chr10	81057369	81061969	circ_1034	2	+	0	0	0	2
chr11	33076138	33079685	circ_1039	4	+	0	2	0	2
chr1	33409619	33415375	circ_1040	3	-	0	2	1	0
chr12	118619175	118627746	circ_1045	3	-	0	3	0	0
chr11	18108412	18108601	circ_1046	2	-	0	2	0	0
chr15	59480316	59510286	circ_1047	4	-	0	4	0	0
chr10	27423759	27425314	circ_1049	5	-	0	3	1	1
chr17	5383373	5386202	circ_1051	2	-	0	2	0	0
chr9	35657747	35658015	circ_1052	2	-	2	0	0	0
chr1	243433406	243471479	circ_1055	2	+	0	0	2	0
chr1	29362337	29365938	circ_1057	11	+	0	6	0	5
chr1	145459651	145460263	circ_1060	4	-	0	3	0	1
chr10	17645558	17646046	circ_1061	27	-	1	9	2	15
chr11	106810185	106810904	circ_1064	2	-	0	2	0	0
chr11	8724118	8729401	circ_1065	4	-	0	2	0	2
chr1	156294762	156304709	circ_1066	19	-	0	4	2	13
chr1	15956819	15978390	circ_1067	7	+	0	7	0	0
chr1	8525984	8568734	circ_1072	2	-	0	0	0	2
chr15	59205697	59205895	circ_1073	2	-	0	2	0	0
chr10	26994214	27009288	circ_1074	3	+	0	1	2	0
chr10	121338237	121347760	circ_1078	8	-	0	4	0	4
chr1	22213707	22214559	circ_1079	2	-	0	0	0	2
chr10	75506387	75511001	circ_1080	2	+	0	1	0	1
chr11	497970	504996	circ_1082	2	-	0	0	0	2
chr10	80921809	80976031	circ_1086	7	+	0	0	0	7
chr13	111274562	111279894	circ_1088	7	+	0	7	0	0
chr11	9462001	9463744	circ_1092	2	+	0	1	0	1
chr10	118451861	118466796	circ_1098	3	-	0	1	0	2
chr16	87376482	87380856	circ_1100	5	-	0	5	0	0
chr16	15788021	15790717	circ_1104	2	+	0	2	0	0
chr1	64095612	64120137	circ_1105	2	+	0	2	0	0
chr1	10463127	10464336	circ_1106	18	+	0	7	0	11
chr17	74093876	74097944	circ_1109	2	-	0	2	0	0
chr10	126172707	126186697	circ_1111	4	+	0	3	0	1
chr1	53352627	53360247	circ_1112	5	+	0	1	0	4
chr13	46090277	46104915	circ_1116	2	+	0	2	0	0
chr1	31438828	31441339	circ_1117	2	-	0	2	0	0
chr12	124950718	124979914	circ_1118	4	-	0	4	0	0
chr11	32611092	32617593	circ_1121	6	+	1	2	0	3
chr11	61079255	61079556	circ_1122	3	-	0	1	1	1
chr10	95069776	95070400	circ_1123	7	-	0	4	0	3
chr11	19913979	20005793	circ_1127	2	+	0	0	0	2
chr11	1309853	1317024	circ_1128	4	-	0	1	0	3
chr1	42730785	42789498	circ_1130	5	-	0	4	0	1
chr1	47753222	47765824	circ_1134	12	-	0	7	0	5
chr11	20065526	20070741	circ_1135	2	+	0	2	0	0
chr9	33971648	33973235	circ_1136	2	-	2	0	0	0
chr1	151413403	151414681	circ_1141	8	-	0	1	4	3
chr13	100953713	100982925	circ_1143	4	+	0	4	0	0
chr12	58339410	58347472	circ_1144	2	+	0	2	0	0
chr1	150936005	150936217	circ_1145	2	+	0	0	0	2
chr11	65373231	65375919	circ_1147	9	-	0	2	0	7
chr11	128354717	128360471	circ_1149	51	-	0	25	5	21
chr10	32304436	32308887	circ_1150	2	-	0	2	0	0
chr1	26315938	26317354	circ_1151	2	-	0	0	0	2
chr17	556530	613853	circ_1153	3	-	0	3	0	0
chr11	9182259	9202631	circ_1157	2	-	0	2	0	0
chr10	71154705	71158584	circ_1158	2	+	0	0	0	2
chr17	79249768	79257302	circ_1159	5	-	0	5	0	0
chr1	23435514	23436143	circ_1160	2	-	1	0	0	1
chr16	71799391	71803602	circ_1162	10	-	0	9	1	0
chr14	77762506	77771143	circ_1165	9	-	0	9	0	0
chr1	204495487	204499945	circ_1168	2	+	0	1	0	1
chr14	102478211	102482423	circ_1170	2	+	0	2	0	0
chr15	64495280	64592922	circ_1171	2	-	0	1	1	0
chr14	21698477	21702388	circ_1172	14	-	0	14	0	0
chr1	160278890	160295442	circ_1173	2	-	0	2	0	0
chr1	28598184	28600669	circ_1175	2	+	0	0	0	2
chr1	59132709	59139322	circ_1176	2	-	0	2	0	0
chr15	64428528	64428609	circ_1178	2	+	1	0	1	0
chr1	48917223	48918803	circ_1179	6	-	0	2	0	4
chr1	1747194	1747301	circ_1180	4	-	1	0	0	3
chr1	29481207	29481422	circ_1182	384	-	1	139	11	233
chr14	39543618	39561831	circ_1186	2	-	0	2	0	0
chr1	36636571	36637182	circ_1187	2	+	0	2	0	0
chr17	8445424	8457336	circ_1188	3	-	0	3	0	0
chr17	45734225	45736026	circ_1191	4	+	0	4	0	0
chr11	68560782	68564401	circ_1194	11	-	0	3	0	8
chr14	76248829	76259443	circ_1198	2	+	0	2	0	0
chr11	20065526	20089944	circ_1199	2	+	0	0	0	2
chr15	49033797	49034297	circ_1200	2	-	0	2	0	0
chr11	77934457	77938097	circ_1203	2	-	0	1	0	1
chr15	64056294	64067848	circ_1204	4	-	0	3	1	0
chr12	110770401	110770490	circ_1207	2	+	2	0	0	0
chr19	12825634	12826553	circ_1208	3	-	1	0	2	0
chr1	222897433	222898897	circ_1210	41	+	0	18	0	23
chr16	84135225	84135712	circ_1211	4	-	0	4	0	0
chr10	70218860	70225569	circ_1212	3	-	0	2	0	1
chr16	67942582	67943609	circ_1214	5	+	0	5	0	0
chr17	19843025	19861884	circ_1216	3	-	0	3	0	0
chr10	70218860	70229920	circ_1217	63	-	0	26	3	34
chr16	70502751	70503226	circ_1219	5	+	0	5	0	0
chr12	3018694	3039511	circ_1225	2	+	0	2	0	0
chr17	71196003	71198039	circ_1227	2	+	1	1	0	0
chr11	118368650	118372572	circ_1229	4	+	0	3	0	1
chr15	63354774	63354844	circ_1230	3	+	1	0	2	0
chr16	12096847	12121301	circ_1231	2	+	0	2	0	0
chr16	58619241	58622810	circ_1235	5	-	0	5	0	0
chr1	92554254	92595333	circ_1236	2	+	1	0	0	1
chr1	172569203	172571927	circ_1240	4	+	0	1	0	3
chr17	1756394	1783985	circ_1243	2	+	0	1	1	0
chr16	29472702	29473271	circ_1245	3	+	0	3	0	0
chr10	89685269	89693008	circ_1246	2	+	0	2	0	0
chr10	97369953	97371199	circ_1248	3	-	0	0	0	3
chr14	71428942	71479919	circ_1252	2	+	0	2	0	0
chr13	114157810	114175048	circ_1255	17	+	0	16	1	0
chr1	65325787	65344831	circ_1257	2	-	0	2	0	0
chr14	92600354	92604691	circ_1258	2	+	0	2	0	0
chr1	54252830	54254869	circ_1261	10	-	0	0	0	10
chr1	44713610	44818597	circ_1263	4	-	0	3	0	1
chr11	132016175	132082041	circ_1264	2	+	0	1	0	1
chr1	12378128	12383837	circ_1266	4	+	0	4	0	0
chr10	15858833	15879317	circ_1267	2	-	0	2	0	0
chr1	22165317	22165578	circ_1268	3	-	0	1	0	2
chr1	226016425	226019660	circ_1269	4	+	0	1	0	3
chr12	69042478	69048032	circ_1270	2	+	0	2	0	0
chr1	155927503	155928187	circ_1271	5	-	0	1	0	4
chr17	26918715	26920084	circ_1272	3	-	0	3	0	0
chr1	8555122	8568734	circ_1273	9	-	0	2	0	7
chr11	4123222	4127453	circ_1274	22	+	1	1	0	20
chr16	70178323	70187476	circ_1276	2	+	0	2	0	0
chr1	35870623	35873760	circ_1277	4	+	0	3	0	1
chr1	201786215	201796102	circ_1278	3	+	0	0	0	3
chr1	21083658	21100103	circ_1281	82	-	1	42	3	36
chr14	64892447	64908171	circ_1282	2	+	0	2	0	0
chr1	70694104	70698060	circ_1284	7	+	0	1	1	5
chr10	27447477	27450111	circ_1288	6	+	0	2	0	4
chr17	57274904	57275150	circ_1291	3	+	0	2	1	0
chr20	39721111	39729993	circ_1292	2	+	2	0	0	0
chr13	40293372	40301685	circ_1295	4	+	1	3	0	0
chr1	31418192	31423108	circ_1297	3	-	0	0	0	3
chr10	13233298	13234568	circ_1298	15	+	1	3	0	11
chr14	23282108	23282649	circ_1300	6	-	0	6	0	0
chr1	230379051	230401113	circ_1303	8	+	0	6	0	2
chr10	26849033	26851358	circ_1305	8	+	0	2	0	6
chr11	10327226	10328923	circ_1309	2	+	0	0	0	2
chr1	233482187	233490757	circ_1310	4	+	0	0	0	4
chr11	32610139	32611187	circ_1311	11	+	0	7	0	4
chr18	74561481	74563895	circ_1312	3	+	0	0	3	0
chr14	96807858	96813678	circ_1316	14	-	2	11	1	0
chr16	74694829	74695349	circ_1318	7	-	0	6	1	0
chr1	243858892	244006584	circ_1319	8	-	0	0	0	8
chr10	13705452	13717044	circ_1322	13	-	0	6	0	7
chr17	80858526	80869665	circ_1323	25	+	0	21	4	0
chr18	56601664	56621031	circ_1324	3	+	0	0	3	0
chr10	96201652	96234540	circ_1326	52	+	1	21	0	30
chr1	150307405	150310802	circ_1331	4	+	0	0	0	4
chr12	83250788	83251359	circ_1332	3	+	0	3	0	0
chr13	28748408	28752072	circ_1334	52	+	0	49	3	0
chr1	150413398	150416853	circ_1335	3	+	0	1	0	2
chr16	58749917	58750717	circ_1337	2	-	0	1	1	0
chr17	18814415	18832270	circ_1340	2	+	0	2	0	0
chr16	11988810	11991738	circ_1343	12	-	1	9	2	0
chr17	33466253	33467085	circ_1344	2	-	0	2	0	0
chr10	75147446	75157032	circ_1346	3	-	0	2	0	1
chr14	105692405	105707751	circ_1347	3	-	0	2	1	0
chr15	22940727	22947086	circ_1349	4	+	0	4	0	0
chr10	101648581	101656154	circ_1351	2	-	0	1	0	1
chr11	128963515	128994789	circ_1354	12	-	0	6	1	5
chr10	27431315	27434519	circ_1355	11	-	2	3	1	5
chr10	123549683	123673408	circ_1362	4	-	0	4	0	0
chr11	65061623	65062123	circ_1365	2	+	0	0	0	2
chr10	75156276	75158143	circ_1366	25	-	0	10	0	15
chr10	96253121	96260084	circ_1367	2	+	0	2	0	0
chr10	75138668	75139959	circ_1371	7	-	0	4	0	3
chr11	46667419	46671867	circ_1372	4	+	0	2	0	2
chr15	76577977	76585041	circ_1373	4	-	1	3	0	0
chr19	34922765	34925873	circ_1375	3	+	0	0	3	0
chr10	60573589	60580228	circ_1378	3	+	0	3	0	0
chr11	68560782	68566823	circ_1379	6	-	0	5	0	1
chr1	3424358	3432091	circ_1382	2	-	0	1	0	1
chr15	90446447	90454051	circ_1389	3	-	0	3	0	0
chr11	62650379	62651997	circ_1391	2	+	0	0	0	2
chr17	57808781	57816308	circ_1394	27	+	2	20	5	0
chr13	24823614	24826000	circ_1405	10	+	0	10	0	0
chr17	47388673	47390207	circ_1407	20	-	0	19	1	0
chr17	19213197	19235381	circ_1408	2	+	0	2	0	0
chr11	107260799	107304475	circ_1409	4	-	0	1	0	3
chr12	24982756	25002883	circ_1411	3	-	0	2	1	0
chr1	47761436	47770668	circ_1412	8	-	0	4	2	2
chr12	78400198	78452895	circ_1421	3	+	1	2	0	0
chr12	56997303	56999111	circ_1424	3	-	0	2	1	0
chr11	75279775	75280216	circ_1427	12	+	0	2	0	10
chr10	52103251	52104105	circ_1428	5	-	0	4	0	1
chr10	103902801	103904847	circ_1431	7	+	0	1	0	6
chr1	52215816	52227643	circ_1432	4	+	0	4	0	0
chr1	145663158	145687091	circ_1435	3	+	0	3	0	0
chr15	39884768	39885428	circ_1436	2	+	0	2	0	0
chr16	25175918	25186355	circ_1437	2	+	0	1	1	0
chr14	103425967	103430987	circ_1438	2	-	0	2	0	0
chr11	34218871	34226237	circ_1439	13	-	0	11	0	2
chr10	120460817	120489922	circ_1441	4	-	0	2	1	1
chr11	120335945	120338017	circ_1443	14	+	0	5	0	9
chr1	174244970	174274265	circ_1444	5	+	0	1	0	4
chr1	21295966	21377487	circ_1446	2	-	0	0	2	0
chr1	154226375	154232505	circ_1447	2	+	0	2	0	0
chr1	15956819	15970145	circ_1450	7	+	0	3	0	4
chr13	47297355	47308133	circ_1454	5	+	0	4	1	0
chr1	25124232	25153607	circ_1458	2	+	0	0	0	2
chr11	12903442	12923660	circ_1460	2	+	0	0	0	2
chr10	5838725	5842668	circ_1464	8	-	0	3	2	3
chr10	15858833	15889942	circ_1465	83	-	0	63	4	16
chr1	169839395	169858031	circ_1468	2	-	0	0	0	2
chr16	138696	143323	circ_1469	6	-	0	6	0	0
chr11	118451960	118455359	circ_1471	20	+	0	15	0	5
chr15	90982563	90986710	circ_1473	44	+	1	43	0	0
chr10	128816973	128824688	circ_1474	13	+	1	7	0	5
chr6	137015277	137019820	circ_1476	3	-	3	0	0	0
chr11	62303416	62304039	circ_1479	214	-	0	68	3	143
chr1	22173846	22175524	circ_1481	58	-	0	26	1	31
chr10	27447477	27448687	circ_1483	2	+	0	2	0	0
chr17	76814748	76818086	circ_1488	2	-	0	2	0	0
chr15	78762873	78764266	circ_1490	2	+	0	2	0	0
chr15	68434283	68457142	circ_1491	15	+	0	15	0	0
chr1	31740717	31754343	circ_1492	2	-	0	1	0	1
chr15	48902924	48905289	circ_1493	3	-	0	3	0	0
chr12	70149163	70150443	circ_1494	2	+	0	2	0	0
chr10	61572392	61592411	circ_1495	2	-	0	0	0	2
chr1	19570107	19570509	circ_1498	6	-	0	2	0	4
chr1	60125890	60139805	circ_1499	2	+	0	1	0	1
chr10	104852895	104854212	circ_1500	2	-	0	2	0	0
chr1	12335881	12338095	circ_1501	14	+	1	10	3	0
chr11	68562271	68571569	circ_1504	2	-	0	0	0	2
chr1	150432535	150432793	circ_1505	4	+	0	1	0	3
chr11	108098321	108117854	circ_1506	3	+	0	3	0	0
chr11	9451220	9459832	circ_1507	2	+	0	0	2	0
chr17	15968183	15971435	circ_1509	2	-	0	2	0	0
chr1	55599742	55604391	circ_1511	3	-	0	2	0	1
chr1	25773252	25785383	circ_1515	3	+	1	2	0	0
chr15	38591573	38617010	circ_1516	9	+	1	8	0	0
chr17	62289933	62291602	circ_1517	17	-	1	16	0	0
chr11	1307231	1310006	circ_1522	5	-	0	0	0	5
chr1	151297220	151297393	circ_1523	4	-	0	4	0	0
chr16	75646140	75646759	circ_1524	5	-	0	5	0	0
chr1	155891165	155891419	circ_1525	3	-	1	1	0	1
chr14	58934452	58937441	circ_1527	2	+	0	2	0	0
chr6	4891946	4892613	circ_1528	7	+	7	0	0	0
chr1	173725061	173735428	circ_1529	4	+	1	2	0	1
chr1	184675776	184681011	circ_1530	22	-	3	7	0	12
chr11	34107851	34111003	circ_1536	2	+	0	0	0	2
chr16	2489353	2495623	circ_1537	2	+	0	2	0	0
chr11	126104889	126110939	circ_1538	5	+	0	3	0	2
chr1	179972308	179975702	circ_1541	29	+	0	10	1	18
chr11	122646926	122653930	circ_1544	10	+	0	5	0	5
chr17	17782940	17810845	circ_1546	9	-	0	9	0	0
chr1	64474976	64515650	circ_1547	14	+	0	6	0	8
chr1	44303890	44360149	circ_1548	2	+	0	1	0	1
chr17	57128574	57134415	circ_1549	7	-	0	7	0	0
chr1	46096153	46108171	circ_1550	2	-	0	2	0	0
chr1	227381486	227441856	circ_1551	2	-	0	1	1	0
chr1	241669302	241672085	circ_1554	4	-	0	2	0	2
chr16	47531309	47644831	circ_1555	12	+	0	11	1	0
chr1	43880752	43882312	circ_1556	2	+	0	0	0	2
chr15	49528047	49584734	circ_1557	19	+	0	19	0	0
chr1	145601529	145601852	circ_1558	4	-	0	1	0	3
chr4	187627716	187630999	circ_1559	19	-	19	0	0	0
chr1	46032240	46032692	circ_1563	87	+	0	10	1	76
chr1	243776972	243801044	circ_1567	10	-	1	6	0	3
chr16	71712657	71715808	circ_1569	16	-	0	15	1	0
chr1	35870623	35871069	circ_1570	9	+	0	1	0	8
chr19	33116779	33119755	circ_1571	2	-	0	0	2	0
chr13	23927923	23945304	circ_1572	5	-	0	4	1	0
chr1	21415630	21415706	circ_1573	2	-	0	0	0	2
chr11	18312988	18313566	circ_1576	27	-	0	23	1	3
chr1	161180093	161180500	circ_1579	2	+	0	0	0	2
chr17	58342772	58372162	circ_1580	3	-	0	3	0	0
chr1	12016973	12018704	circ_1581	2	+	0	2	0	0
chr15	64495280	64508912	circ_1583	29	-	0	28	1	0
chr11	118360506	118363945	circ_1584	14	+	0	3	0	11
chr12	53848509	53853187	circ_1587	2	+	0	2	0	0
chr1	12009829	12010577	circ_1589	10	+	0	4	0	6
chr1	202104277	202104928	circ_1590	5	-	0	1	0	4
chr17	57134235	57148308	circ_1592	4	-	0	4	0	0
chr1	167935866	167944253	circ_1596	6	+	0	3	1	2
chr1	1737913	1756938	circ_1599	12	-	0	6	0	6
chr13	24330683	24334356	circ_1602	2	-	0	2	0	0
chr10	518378	532470	circ_1603	32	-	0	10	1	21
chr14	100551023	100563995	circ_1605	3	+	0	3	0	0
chr10	13214375	13217681	circ_1606	4	+	0	1	0	3
chr4	121675707	121732604	circ_1608	3	-	3	0	0	0
chr1	160283779	160295442	circ_1609	6	-	0	2	0	4
chr12	50392923	50400419	circ_1612	3	-	0	3	0	0
chr1	40422758	40424497	circ_1615	30	+	0	9	0	21
chr10	69925458	69935218	circ_1616	2	+	0	2	0	0
chr10	111651479	111667573	circ_1618	2	-	0	1	0	1
chr1	192997214	192998787	circ_1621	4	-	0	2	1	1
chr1	64117339	64120137	circ_1627	7	+	0	0	0	7
chr1	174668662	174671394	circ_1630	3	+	0	2	0	1
chr1	43898187	43898470	circ_1633	2	+	0	0	0	2
chr1	205130385	205138960	circ_1634	2	-	0	2	0	0
chr14	31596990	31598654	circ_1635	2	-	0	1	1	0
chr10	28903495	28905291	circ_1636	2	+	0	2	0	0
chr5	38991050	39003724	circ_1639	2	-	2	0	0	0
chr17	79555969	79563268	circ_1641	2	-	0	2	0	0
chr1	145884854	145919047	circ_1642	2	+	0	2	0	0
chr12	12397195	12397589	circ_1646	44	-	1	38	5	0
chr16	56973148	56974157	circ_1648	5	+	0	4	1	0
chr15	75215988	75219228	circ_1649	5	-	0	5	0	0
chr15	41361767	41366763	circ_1653	6	-	1	4	1	0
chr10	70506917	70507323	circ_1654	12	+	0	4	0	8
chr1	215759837	215768813	circ_1655	66	+	1	26	1	38
chr11	4076755	4091433	circ_1656	3	+	0	2	0	1
chr11	118422500	118423050	circ_1657	30	-	0	4	0	26
chr12	45814853	45816845	circ_1659	3	+	0	3	0	0
chr1	155348071	155365344	circ_1660	5	-	0	1	0	4
chr10	69773782	69832943	circ_1662	2	-	0	1	0	1
chr17	526772	530556	circ_1663	8	-	0	7	1	0
chr11	128354717	128356041	circ_1665	3	-	0	0	0	3
chr11	64799902	64800023	circ_1669	2	+	0	1	0	1
chr11	125472197	125474142	circ_1670	7	+	0	1	0	6
chr11	111630527	111631775	circ_1671	3	-	0	0	0	3
chr4	1902352	1906105	circ_1672	5	+	5	0	0	0
chr15	89848345	89849425	circ_1676	2	+	0	1	1	0
chr13	111870025	111920017	circ_1677	2	+	1	1	0	0
chr1	109338855	109339348	circ_1680	2	+	0	0	0	2
chr17	1411408	1417273	circ_1682	2	-	0	2	0	0
chr11	66974980	66999431	circ_1684	4	+	0	3	0	1
chr10	15863654	15889942	circ_1685	5	-	1	3	1	0
chr17	40060981	40066537	circ_1686	3	-	0	3	0	0
chr12	11992073	12022903	circ_1688	2	+	0	2	0	0
chr17	19185267	19187027	circ_1689	2	+	0	2	0	0
chr1	29068914	29070498	circ_1692	11	+	2	5	3	1
chr10	75842211	75843271	circ_1694	8	+	0	1	0	7
chr16	47531309	47549512	circ_1697	61	+	3	56	2	0
chr10	21970260	22002879	circ_1698	7	+	0	5	0	2
chr11	108098321	108100050	circ_1699	7	+	0	5	0	2
chr10	88227035	88233730	circ_1702	2	-	0	2	0	0
chr1	10177516	10179671	circ_1707	3	+	0	3	0	0
chr1	3424358	3440810	circ_1708	3	-	0	3	0	0
chr10	103559998	103570071	circ_1709	6	-	0	3	0	3
chr17	49340634	49350811	circ_1710	3	+	0	3	0	0
chr1	109538201	109554340	circ_1712	2	-	0	2	0	0
chr17	78820272	78831700	circ_1713	4	+	0	4	0	0
chr15	85619963	85626875	circ_1716	2	+	0	2	0	0
chr10	25226112	25231365	circ_1721	20	-	0	4	0	16
chr15	72837160	72864506	circ_1725	2	+	0	2	0	0
chr17	25631805	25637200	circ_1726	2	+	0	2	0	0
chr10	128795011	128797699	circ_1727	3	+	0	3	0	0
chr16	726970	727559	circ_1729	2	+	0	2	0	0
chr13	46616298	46619651	circ_1730	2	-	0	2	0	0
chr15	63845913	63855207	circ_1734	13	+	0	11	2	0
chr1	235416044	235420540	circ_1736	2	-	0	0	0	2
chr11	34969052	34999729	circ_1739	4	+	0	4	0	0
chr13	111857635	111920017	circ_1740	2	+	0	2	0	0
chr10	103916775	103917971	circ_1742	74	+	0	32	0	42
chr1	168059801	168074132	circ_1743	3	-	0	3	0	0
chr10	70227879	70229920	circ_1746	199	-	2	79	6	112
chr1	11140820	11141295	circ_1749	5	-	0	3	0	2
chr1	233353644	233363117	circ_1750	21	-	0	10	1	10
chr10	69748419	69804320	circ_1753	5	-	0	3	1	1
chr15	65790201	65793117	circ_1756	2	-	0	2	0	0
chr14	31185129	31191765	circ_1757	2	+	0	2	0	0
chr12	112568314	112572870	circ_1758	2	+	0	2	0	0
chr17	64728805	64738878	circ_1761	8	+	0	8	0	0
chr10	28824490	28879761	circ_1762	4	+	0	2	0	2
chr10	34630554	34649187	circ_1764	4	-	0	0	0	4
chr16	27539918	27556844	circ_1765	3	-	0	3	0	0
chr1	158054211	158058244	circ_1771	5	+	0	5	0	0
chr11	108004546	108005043	circ_1772	4	+	1	2	0	1
chr11	117023156	117031977	circ_1773	5	+	0	0	0	5
chr14	62207222	62207906	circ_1775	2	+	0	2	0	0
chr1	24130889	24147083	circ_1776	5	-	0	2	0	3
chr14	103934369	103958371	circ_1778	3	+	0	3	0	0
chr1	58971731	59000003	circ_1782	6	-	0	3	1	2
chr11	20104547	20119291	circ_1785	2	+	0	0	0	2
chr15	66811216	66813543	circ_1789	3	+	0	3	0	0
chr14	58734191	58737203	circ_1790	4	+	0	0	4	0
chr10	12126538	12126750	circ_1791	2	+	0	0	0	2
chr11	8118774	8122544	circ_1793	2	+	0	1	0	1
chr10	112352830	112358048	circ_1794	2	+	0	2	0	0
chr16	88666198	88677944	circ_1796	2	+	0	2	0	0
chr12	101727078	101728282	circ_1798	3	+	0	3	0	0
chr12	46622935	46637097	circ_1802	9	-	1	6	2	0
chr17	78185869	78187684	circ_1806	2	-	0	2	0	0
chr16	2106644	2108874	circ_1810	2	+	0	1	1	0
chr1	15844604	15844890	circ_1811	7	-	0	2	0	5
chr1	213251037	213277911	circ_1812	2	+	0	0	0	2
chr16	4310090	4310596	circ_1813	4	-	0	4	0	0
chr16	66971939	66973261	circ_1814	29	+	0	29	0	0
chr15	49528047	49531564	circ_1815	15	+	0	9	6	0
chr10	12240703	12259466	circ_1816	2	+	0	0	0	2
chr10	78729731	78778857	circ_1819	10	-	0	6	0	4
chr11	68272612	68315672	circ_1821	2	+	0	2	0	0
chr17	80209254	80223672	circ_1822	3	-	0	3	0	0
chr14	55215532	55231258	circ_1824	13	+	0	13	0	0
chr11	85718584	85742653	circ_1825	5	-	0	4	1	0
chr4	1902352	1941505	circ_1827	3	+	3	0	0	0
chr2	68717321	68772444	circ_1829	5	+	5	0	0	0
chr1	52747332	52798590	circ_1831	2	+	0	1	0	1
chr11	75718577	75728024	circ_1833	4	+	0	3	0	1
chr11	46565524	46570050	circ_1834	5	-	0	1	0	4
chr4	101961638	101961723	circ_1835	2	-	2	0	0	0
chr1	12049221	12052747	circ_1838	6	+	0	3	0	3
chr10	104117795	104121669	circ_1840	3	+	0	0	0	3
chr1	52959282	52962855	circ_1845	2	-	0	1	0	1
chr1	247039338	247051819	circ_1849	2	-	0	2	0	0
chr11	85975213	85979603	circ_1850	2	+	0	2	0	0
chr16	2012334	2012467	circ_1855	5	-	0	5	0	0
chr1	94964157	94965170	circ_1856	17	+	1	5	0	11
chr11	68564323	68575106	circ_1859	3	-	0	3	0	0
chr10	104445572	104465246	circ_1862	4	-	0	4	0	0
chr15	50592985	50601995	circ_1863	23	-	0	22	1	0
chr1	183077410	183079789	circ_1864	15	+	0	3	3	9
chr12	1213915	1250953	circ_1865	4	+	0	2	2	0
chr1	224605961	224612356	circ_1867	12	-	1	6	0	5
chr11	46780472	46782334	circ_1868	4	-	0	2	0	2
chr1	144909868	144912294	circ_1874	3	-	0	2	0	1
chr20	32207322	32211102	circ_1876	2	+	2	0	0	0
chr1	39816456	39824936	circ_1882	3	+	0	3	0	0
chr1	154233367	154239044	circ_1883	10	+	0	7	0	3
chr1	168260397	168274434	circ_1884	3	+	0	2	0	1
chr18	13048857	13073184	circ_1885	3	+	0	0	3	0
chr11	33583221	33589773	circ_1886	2	+	0	0	0	2
chr11	118626968	118629611	circ_1887	4	-	0	4	0	0
chr11	9187382	9192324	circ_1888	3	-	0	1	0	2
chr1	5933311	5940299	circ_1890	10	-	0	1	1	8
chr17	62248459	62265796	circ_1891	3	-	0	3	0	0
chr11	12785725	12904672	circ_1893	3	+	0	3	0	0
chr14	31637503	31638674	circ_1894	6	-	0	4	2	0
chr17	35928892	35936516	circ_1895	2	-	0	2	0	0
chr10	105767934	105778666	circ_1898	3	+	0	1	1	1
chr12	120611456	120611973	circ_1902	4	-	0	2	2	0
chr11	118360506	118365482	circ_1903	2	+	0	2	0	0
chr17	8409635	8413267	circ_1905	3	-	0	3	0	0
chr11	64525250	64526176	circ_1906	10	-	0	8	0	2
chr13	42729426	42729935	circ_1907	2	+	0	2	0	0
chr1	67356836	67371058	circ_1909	179	-	1	91	17	70
chr1	161748033	161762117	circ_1912	2	+	0	0	0	2
chr11	71715685	71715862	circ_1913	2	-	0	0	0	2
chr17	5250084	5253924	circ_1916	2	+	0	2	0	0
chr1	89206670	89251896	circ_1917	7	+	3	0	4	0
chr13	53239771	53254290	circ_1920	2	+	0	1	1	0
chr10	80878671	80899534	circ_1921	6	+	0	1	0	5
chr1	39775241	39785419	circ_1922	3	+	0	1	0	2
chr7	128655032	128658211	circ_1924	4	-	4	0	0	0
chr12	102301963	102308010	circ_1925	24	+	0	24	0	0
chr14	53331118	53348187	circ_1926	3	-	0	2	1	0
chr1	109883345	109888500	circ_1927	2	-	0	1	0	1
chr15	43440952	43452992	circ_1928	3	+	0	3	0	0
chr1	156921364	156925591	circ_1930	4	-	0	1	0	3
chr10	34620044	34630744	circ_1931	2	-	0	0	0	2
chr1	183077410	183087281	circ_1933	2	+	1	1	0	0
chr10	29839525	29858241	circ_1936	4	-	0	4	0	0
chr11	3752620	3765879	circ_1938	18	-	2	3	0	13
chr10	12123470	12150014	circ_1939	5	+	0	2	0	3
chr1	44003868	44019612	circ_1940	2	+	0	2	0	0
chr10	69785302	69835103	circ_1942	12	-	0	7	0	5
chr14	71443658	71462642	circ_1943	6	+	0	6	0	0
chr10	126727565	126799662	circ_1945	34	-	0	11	1	22
chr11	132177582	132184597	circ_1947	8	+	0	1	0	7
chr15	63915013	63916526	circ_1949	4	-	0	4	0	0
chr11	73418464	73431944	circ_1950	3	-	0	2	0	1
chr11	68678907	68679071	circ_1954	4	+	0	0	4	0
chr10	103699619	103735057	circ_1957	2	-	0	0	1	1
chr1	35932208	35972736	circ_1962	2	-	0	2	0	0
chr17	41199659	41226538	circ_1963	5	-	0	5	0	0
chr10	93902785	93940776	circ_1964	2	-	0	2	0	0
chr1	149937701	149939446	circ_1965	3	-	0	0	0	3
chr12	118474142	118476193	circ_1968	5	-	0	3	2	0
chr14	102463371	102466736	circ_1969	2	+	0	2	0	0
chr10	34648074	34649187	circ_1972	4	-	0	2	0	2
chr10	3154413	3161061	circ_1973	2	+	0	0	0	2
chr1	162546566	162567648	circ_1976	7	+	0	1	1	5
chr10	113919668	113924368	circ_1979	2	-	0	2	0	0
chr11	129996594	130003623	circ_1980	5	+	0	4	0	1
chr18	8076452	8113757	circ_1983	3	+	0	0	3	0
chr14	51710573	51716483	circ_1984	3	+	0	3	0	0
chr16	2312278	2313288	circ_1985	6	-	0	6	0	0
chr11	3784131	3797251	circ_1987	8	-	0	4	1	3
chr19	55610151	55624163	circ_1989	2	-	2	0	0	0
chr14	99924615	99932150	circ_1991	220	-	4	208	8	0
chr17	30689932	30695033	circ_1992	3	+	0	1	2	0
chr1	9991948	9995685	circ_1997	9	-	1	4	0	4
chr10	33552573	33559784	circ_2003	2	-	0	1	0	1
chr15	91181677	91184431	circ_2004	3	+	1	2	0	0
chr11	47774467	47776216	circ_2005	22	-	0	14	1	7
chr1	22007300	22021714	circ_2006	5	-	0	1	0	4
chr17	45740454	45742524	circ_2007	4	+	0	3	1	0
chr17	79244717	79258695	circ_2009	9	-	0	9	0	0
chr11	73057927	73064057	circ_2015	3	+	0	0	0	3
chr16	20833083	20839859	circ_2017	6	+	0	6	0	0
chr11	17126715	17134213	circ_2018	2	-	0	1	0	1
chr12	64878082	64879797	circ_2019	4	+	0	4	0	0
chr1	14099572	14109326	circ_2023	2	+	0	0	2	0
chr1	213349742	213405598	circ_2027	7	+	0	2	0	5
chr10	123670420	123670666	circ_2028	2	-	0	0	0	2
chr14	21870115	21871822	circ_2029	11	-	0	11	0	0
chr1	117957334	117984947	circ_2030	2	+	0	2	0	0
chr15	72810407	72848248	circ_2032	15	+	0	13	2	0
chr1	10423340	10425706	circ_2034	3	+	0	2	0	1
chr10	105372609	105420872	circ_2035	10	-	0	3	0	7
chr1	154145383	154145677	circ_2036	2	-	0	1	0	1
chr12	42768664	42792796	circ_2039	7	+	0	7	0	0
chr17	29550461	29554624	circ_2040	4	+	0	4	0	0
chr11	68355394	68370960	circ_2043	3	+	0	3	0	0
chr1	183077410	183085810	circ_2046	2	+	0	2	0	0
chr10	26993605	26998697	circ_2047	3	+	0	1	0	2
chr10	70096955	70101066	circ_2053	2	+	0	1	0	1
chr1	54337044	54344395	circ_2055	2	-	0	0	0	2
chr10	94409591	94410274	circ_2058	4	+	0	2	0	2
chr11	47299715	47300630	circ_2059	2	+	0	0	0	2
chr10	78787580	78944674	circ_2060	2	-	0	0	0	2
chr11	57569204	57569668	circ_2061	2	+	0	1	0	1
chr15	72837160	72859518	circ_2062	2	+	0	1	1	0
chr10	486810	518489	circ_2063	4	-	0	1	0	3
chr11	4091255	4095909	circ_2064	10	+	0	6	0	4
chr11	32608557	32611187	circ_2065	3	+	0	2	0	1
chr1	53732144	53755361	circ_2066	2	-	0	0	0	2
chr16	23403700	23428442	circ_2070	4	-	0	3	1	0
chr1	67486051	67513050	circ_2072	2	-	0	0	0	2
chr10	103558598	103567658	circ_2074	5	-	0	2	3	0
chr1	213341200	213349835	circ_2078	171	+	1	29	2	139
chr1	44364839	44365399	circ_2079	2	+	0	2	0	0
chr11	9202313	9202631	circ_2081	2	-	0	0	0	2
chr11	72578909	72613683	circ_2087	3	-	0	3	0	0
chr17	27778472	27794234	circ_2091	2	+	0	2	0	0
chr17	4186092	4210418	circ_2095	6	-	0	5	1	0
chr3	110830876	110845182	circ_2097	3	+	3	0	0	0
chr1	19244855	19246267	circ_2100	4	-	0	0	0	4
chr1	162546566	162551249	circ_2102	3	+	0	1	0	2
chr10	105372609	105372947	circ_2104	2	-	0	1	0	1
chr11	32610139	32610681	circ_2106	15	+	0	4	0	11
chr1	22204678	22205614	circ_2107	2	-	0	0	0	2
chr14	35477832	35477899	circ_2108	2	+	0	0	2	0
chr11	123480502	123481046	circ_2110	5	+	0	5	0	0
chr1	201779073	201786413	circ_2112	5	+	0	4	0	1
chr15	76566752	76578822	circ_2114	4	-	0	4	0	0
chr12	28458581	28460682	circ_2115	2	+	0	2	0	0
chr10	88649818	88651986	circ_2116	2	+	0	1	0	1
chr17	3984669	3985798	circ_2117	2	-	0	1	1	0
chr1	22074630	22079612	circ_2118	9	-	0	3	0	6
chr10	88649818	88659883	circ_2120	3	+	0	3	0	0
chr15	93547846	93558139	circ_2121	8	+	0	7	1	0
chr10	121189886	121207772	circ_2124	3	+	0	2	0	1
chr11	103182606	103194718	circ_2134	9	+	0	6	0	3
chr10	12021055	12056183	circ_2136	7	-	0	5	2	0
chr11	47189459	47189802	circ_2138	3	-	0	1	1	1
chr12	122861935	122865105	circ_2139	27	-	1	24	2	0
chr10	79590498	79593797	circ_2141	2	-	0	2	0	0
chr11	2991032	2993473	circ_2142	8	-	0	1	1	6
chr10	32740519	32762951	circ_2145	6	+	0	4	2	0
chr17	79249768	79263608	circ_2148	2	-	0	2	0	0
chr16	3801726	3808973	circ_2151	3	-	0	3	0	0
chr13	75876378	75880607	circ_2152	2	-	0	2	0	0
chr16	11935551	11935857	circ_2153	3	-	0	3	0	0
chr11	44129232	44193292	circ_2157	6	+	0	4	0	2
chr1	115005725	115006178	circ_2159	6	-	0	1	0	5
chr19	47587601	47588671	circ_2160	2	-	2	0	0	0
chr19	10431330	10439787	circ_2161	2	-	0	0	2	0
chr10	69902696	69918384	circ_2163	8	+	0	6	0	2
chr10	105073942	105093709	circ_2166	6	-	0	0	2	4
chr11	3756420	3765879	circ_2170	2	-	0	0	0	2
chr11	9834078	9838571	circ_2171	4	-	0	0	0	4
chr11	61090482	61099163	circ_2174	2	-	1	1	0	0
chr15	75782548	75819602	circ_2178	9	-	0	8	1	0
chr12	133324417	133324917	circ_2180	6	-	0	5	1	0
chr1	155837755	155838582	circ_2181	4	+	0	3	0	1
chr10	103734968	103755112	circ_2183	7	-	0	1	1	5
chr10	103432671	103436193	circ_2184	157	-	1	80	4	72
chr12	56607741	56610397	circ_2185	3	-	0	3	0	0
chr16	84132657	84135712	circ_2187	2	-	0	2	0	0
chr10	33552573	33552801	circ_2190	5	-	0	0	0	5
chr19	17267718	17270294	circ_2191	3	+	0	0	3	0
chr10	90984848	90988155	circ_2194	4	-	0	0	0	4
chr16	84792321	84793881	circ_2198	3	+	0	3	0	0
chr19	46357432	46357765	circ_2200	2	-	1	0	1	0
chr17	59853761	59857762	circ_2210	3	-	0	3	0	0
chr10	103716353	103717489	circ_2214	5	-	0	1	0	4
chr2	200233327	200298237	circ_2215	3	-	3	0	0	0
chr11	224077	233215	circ_2219	19	-	1	8	0	10
chr1	25666964	25678184	circ_2220	20	+	0	8	1	11
chr1	16046228	16047883	circ_2221	20	+	1	5	1	13
chr17	78896523	78897473	circ_2223	2	+	0	2	0	0
chr1	5964676	5993389	circ_2226	4	-	0	2	0	2
chr17	41576229	41582193	circ_2228	3	+	0	3	0	0
chr1	28595693	28601526	circ_2229	3	+	0	3	0	0
chr1	233334684	233353930	circ_2233	14	-	0	9	0	5
chr10	76924402	76928416	circ_2235	7	+	0	2	0	5
chr16	11214471	11217803	circ_2238	2	+	0	2	0	0
chr1	10463127	10473308	circ_2240	4	+	0	2	0	2
chr1	15370484	15370655	circ_2242	4	+	0	0	0	4
chr1	41006257	41007382	circ_2244	14	+	0	1	0	13
chr10	121201510	121203264	circ_2245	2	+	0	0	0	2
chr13	111319686	111335481	circ_2248	2	-	0	2	0	0
chr1	193181519	193181607	circ_2249	2	+	0	0	2	0
chr10	120450776	120454742	circ_2250	4	-	0	2	0	2
chr9	82267507	82267709	circ_2253	2	+	2	0	0	0
chr17	17696246	17707163	circ_2254	5	+	0	5	0	0
chr1	173933976	173934258	circ_2255	2	-	0	1	0	1
chr14	89038373	89039351	circ_2257	2	+	0	2	0	0
chr19	41774127	41787180	circ_2259	2	+	1	0	1	0
chr11	34969052	34982065	circ_2260	8	+	0	4	0	4
chr1	180953812	180959245	circ_2261	2	-	0	0	0	2
chr1	35944566	35944813	circ_2264	35	-	0	17	0	18
chr1	175956078	175957548	circ_2265	3	-	0	2	0	1
chr17	37580879	37587441	circ_2266	2	-	0	2	0	0
chr1	228333211	228336157	circ_2268	2	+	0	2	0	0
chr1	179019413	179023773	circ_2271	4	+	0	0	0	4
chr15	90414706	90432368	circ_2275	3	-	0	3	0	0
chr1	65243305	65255197	circ_2277	8	+	1	6	1	0
chr11	65960956	65978730	circ_2278	4	+	0	3	0	1
chr1	176104145	176133027	circ_2280	2	-	0	1	0	1
chr15	39876188	39879721	circ_2281	2	+	0	2	0	0
chr1	19467840	19510390	circ_2283	2	-	0	0	0	2
chr14	77914836	77920445	circ_2286	6	-	0	4	2	0
chr10	75464743	75481262	circ_2287	2	-	0	1	0	1
chr1	242042050	242042645	circ_2288	2	+	0	0	0	2
chr12	78443772	78452895	circ_2289	11	+	0	10	1	0
chr16	11940357	11941663	circ_2290	10	-	0	10	0	0
chr12	69983264	69985939	circ_2291	4	+	0	4	0	0
chr16	67070541	67100701	circ_2293	4	+	0	4	0	0
chr15	75815461	75819602	circ_2294	12	-	1	9	2	0
chr1	161093628	161094316	circ_2298	4	-	0	1	1	2
chr10	50669397	50669602	circ_2299	3	-	0	0	0	3
chr1	32694327	32694417	circ_2302	2	+	0	0	2	0
chr11	61607805	61608197	circ_2303	2	+	0	0	0	2
chr12	56645798	56648736	circ_2304	6	-	0	5	1	0
chr11	48175347	48177671	circ_2306	4	+	0	3	0	1
chr10	35772331	35805551	circ_2308	4	+	0	2	0	2
chr1	202729542	202736188	circ_2311	3	-	0	1	0	2
chr14	37754522	37838829	circ_2312	14	+	0	13	1	0
chr15	72837160	72862648	circ_2313	5	+	0	5	0	0
chr17	62567915	62579662	circ_2314	3	-	0	3	0	0
chr14	39534116	39555110	circ_2315	5	-	0	5	0	0
chr11	78412570	78413448	circ_2317	3	-	0	0	0	3
chr1	12382592	12389975	circ_2321	16	+	0	3	2	11
chr10	34688257	34806087	circ_2325	2	-	0	0	0	2
chr11	128350085	128360471	circ_2330	44	-	0	15	1	28
chr14	55423751	55424353	circ_2333	4	-	0	3	1	0
chr1	155783424	155784240	circ_2338	5	-	0	2	0	3
chr1	246899276	246907427	circ_2341	2	+	0	2	0	0
chr16	66761590	66763002	circ_2342	7	-	0	7	0	0
chr11	111613246	111625293	circ_2344	3	-	0	3	0	0
chr11	46801743	46802035	circ_2348	3	-	0	0	0	3
chr16	4027482	4033441	circ_2349	4	-	0	4	0	0
chr11	14316016	14317401	circ_2354	30	-	0	14	1	15
chr10	70411602	70432802	circ_2356	4	+	0	3	0	1
chr11	66436085	66436762	circ_2358	22	-	0	16	0	6
chr17	58700881	58725443	circ_2359	10	+	0	9	1	0
chr10	70733300	70741337	circ_2360	2	+	0	0	0	2
chr17	44159806	44172067	circ_2364	7	-	0	7	0	0
chr10	76910271	76924498	circ_2368	3	+	0	3	0	0
chr17	45673718	45677105	circ_2369	6	+	0	6	0	0
chr1	46105881	46120991	circ_2370	12	-	0	4	0	8
chr1	203672779	203691817	circ_2371	15	+	0	6	1	8
chr1	115276352	115280693	circ_2372	2	-	0	2	0	0
chr10	75830427	75843271	circ_2373	6	+	0	4	0	2
chr1	226048559	226050551	circ_2375	2	-	0	0	0	2
chr16	14687157	14698083	circ_2377	13	-	0	12	1	0
chr11	68337215	68343511	circ_2379	3	+	1	1	1	0
chr10	101648581	101659823	circ_2381	2	-	0	0	2	0
chr11	68821500	68825162	circ_2382	4	+	0	2	0	2
chr13	111315797	111353902	circ_2384	2	-	0	2	0	0
chr17	3967654	3970536	circ_2391	2	-	0	2	0	0
chr11	71627119	71630072	circ_2396	3	-	0	3	0	0
chr1	46120214	46120991	circ_2398	4	-	0	0	1	3
chr12	111947352	111948386	circ_2401	2	-	0	2	0	0
chr10	27404988	27405274	circ_2402	2	-	0	2	0	0
chr1	23356961	23385660	circ_2404	27	+	2	14	1	10
chr19	34921480	34925873	circ_2405	2	+	2	0	0	0
chr19	17212469	17213367	circ_2406	6	+	3	0	3	0
chr11	12247717	12248678	circ_2409	2	+	0	0	0	2
chr10	12123470	12148395	circ_2410	5	+	0	3	2	0
chr11	77690041	77692622	circ_2411	5	-	0	0	0	5
chr11	117030649	117031977	circ_2412	3	+	0	1	1	1
chr13	100982814	101020828	circ_2413	2	+	0	2	0	0
chr1	185269568	185274775	circ_2414	5	-	0	1	0	4
chr14	45590089	45600003	circ_2415	2	-	0	0	2	0
chr14	31774110	31785155	circ_2418	2	-	0	2	0	0
chr12	51064968	51077031	circ_2419	2	+	0	2	0	0
chr11	47201736	47201892	circ_2421	2	-	0	0	0	2
chr12	31850294	31854941	circ_2422	2	-	0	2	0	0
chr1	246797225	246797889	circ_2426	5	+	0	1	0	4
chr11	116655570	116658359	circ_2428	4	-	0	2	0	2
chr11	108129712	108138069	circ_2430	4	+	0	2	0	2
chr8	131164981	131193126	circ_2432	3	-	3	0	0	0
chr4	87967317	87968746	circ_2433	2	+	2	0	0	0
chr11	46832556	46842819	circ_2434	5	-	0	4	0	1
chr11	65161043	65161896	circ_2436	9	+	0	1	0	8
chr12	64456696	64480806	circ_2437	3	+	0	3	0	0
chr1	1424583	1426051	circ_2442	8	+	0	1	0	7
chr13	111274562	111277625	circ_2445	3	+	0	1	2	0
chr12	12022357	12022903	circ_2449	18	+	0	17	1	0
chr15	82443805	82444764	circ_2450	2	-	0	1	1	0
chr1	12056212	12057478	circ_2451	5	+	0	3	0	2
chr17	45740454	45755779	circ_2452	2	+	0	2	0	0
chr16	69748866	69752437	circ_2458	6	-	0	6	0	0
chr14	93022095	93043822	circ_2462	2	+	0	2	0	0
chr1	10190557	10195244	circ_2465	5	+	0	1	0	4
chr10	12123470	12136270	circ_2468	84	+	1	43	4	36
chr16	30212045	30212614	circ_2469	3	+	0	3	0	0
chr1	28598184	28605752	circ_2472	3	+	0	3	0	0
chr1	174274123	174363283	circ_2476	4	+	0	4	0	0
chr15	72141185	72180457	circ_2478	2	-	0	1	1	0
chr16	68961470	69008071	circ_2479	4	+	0	4	0	0
chr10	71136689	71139851	circ_2480	3	+	0	1	0	2
chr17	1747213	1747980	circ_2481	5	+	0	4	1	0
chr16	74491771	74493687	circ_2485	2	-	0	1	1	0
chr10	129137269	129142010	circ_2486	2	+	0	1	1	0
chr12	117187645	117217153	circ_2490	2	+	0	2	0	0
chr1	47030712	47037839	circ_2491	4	-	0	0	0	4
chr5	109049220	109051965	circ_2493	2	+	2	0	0	0
chr10	17275585	17277388	circ_2494	3	+	0	3	0	0
chr15	43313472	43317181	circ_2498	2	-	0	2	0	0
chr1	180804009	180849433	circ_2502	2	+	0	1	0	1
chr7	77214859	77230123	circ_2504	2	+	2	0	0	0
chr1	26610632	26612528	circ_2507	2	-	0	0	0	2
chr17	76676271	76705814	circ_2510	2	-	0	2	0	0
chr1	54059780	54065951	circ_2517	193	-	1	127	4	61
chr10	111667448	111674857	circ_2519	7	-	0	0	1	6
chr1	52747332	52769597	circ_2522	11	+	0	5	0	6
chr10	135116295	135116484	circ_2523	5	-	0	0	0	5
chr11	67953247	67957619	circ_2525	3	-	0	0	1	2
chr14	95910821	95916442	circ_2526	4	-	0	4	0	0
chr12	123829804	123834988	circ_2529	12	-	0	10	2	0
chr12	112153624	112171872	circ_2530	2	+	0	2	0	0
chr1	12317991	12318160	circ_2531	2	+	0	0	0	2
chr11	10521632	10523137	circ_2532	2	+	0	2	0	0
chr1	150915038	150919488	circ_2534	2	+	0	2	0	0
chr14	100820023	100828258	circ_2535	4	-	0	4	0	0
chr12	116434280	116435035	circ_2539	5	-	0	5	0	0
chr1	150931653	150933667	circ_2541	2	+	0	1	0	1
chr11	10049998	10064528	circ_2545	18	-	0	9	0	9
chr1	19237877	19243536	circ_2547	2	-	0	0	0	2
chr16	69293952	69318147	circ_2548	2	+	0	2	0	0
chr11	66006612	66006748	circ_2549	12	+	0	4	1	7
chr13	42385360	42393522	circ_2550	6	-	0	6	0	0
chr16	84792321	84808831	circ_2551	6	+	0	6	0	0
chr10	69714351	69773943	circ_2553	19	-	0	6	13	0
chr10	82266983	82269227	circ_2556	78	+	0	21	1	56
chr11	34180842	34189539	circ_2557	2	-	0	2	0	0
chr10	89536077	89544427	circ_2562	2	-	0	0	0	2
chr1	53736699	53737018	circ_2563	12	-	0	2	0	10
chr1	201970503	201972589	circ_2565	46	+	1	13	3	29
chr13	42245081	42277547	circ_2570	3	-	0	3	0	0
chr1	94360169	94367225	circ_2571	11	-	0	3	0	8
chr11	1307231	1311639	circ_2573	11	-	1	4	0	6
chr11	120322220	120327959	circ_2574	8	+	0	6	0	2
chr10	123596232	123683844	circ_2575	2	-	0	1	0	1
chr1	54511364	54513045	circ_2576	4	-	0	0	0	4
chr16	81398578	81399083	circ_2581	3	+	0	3	0	0
chr11	88033697	88045722	circ_2582	4	-	0	4	0	0
chr10	70500385	70502326	circ_2585	3	+	0	0	0	3
chr1	23376879	23377013	circ_2586	2	+	0	0	0	2
chr1	212220492	212220759	circ_2587	4	+	0	2	0	2
chr1	213251037	213290752	circ_2589	81	+	4	40	0	37
chr11	19901414	19914140	circ_2593	4	+	0	2	0	2
chr11	117052131	117053522	circ_2594	6	+	0	6	0	0
chr11	18566169	18579877	circ_2595	3	-	0	1	0	2
chr10	120832401	120832565	circ_2597	2	-	0	0	1	1
chr1	245927342	246093239	circ_2599	3	-	0	1	0	2
chr11	63918710	63919865	circ_2601	11	-	0	2	0	9
chr11	125499126	125503246	circ_2602	3	+	0	2	0	1
chr1	70694104	70703235	circ_2603	3	+	0	2	0	1
chr13	96409897	96416207	circ_2605	3	+	0	0	3	0
chr16	28157414	28167848	circ_2606	8	-	0	8	0	0
chr15	75897490	75913397	circ_2607	3	-	0	2	1	0
chr17	1383820	1384179	circ_2608	8	-	1	6	1	0
chr1	46096153	46099908	circ_2609	5	-	0	2	0	3
chr17	57808781	57851246	circ_2610	15	+	1	14	0	0
chr17	1437392	1456443	circ_2613	3	-	0	2	1	0
chr15	72810407	72837305	circ_2617	11	+	0	9	2	0
chr14	89041036	89076147	circ_2618	2	+	0	2	0	0
chr11	12499393	12525976	circ_2619	2	+	0	0	0	2
chr10	104243916	104245490	circ_2620	5	-	0	2	0	3
chr1	51121113	51210447	circ_2621	8	-	0	4	0	4
chr1	204082042	204093985	circ_2622	8	+	0	5	0	3
chr17	57742147	57751133	circ_2623	2	+	0	2	0	0
chr10	29751205	29752564	circ_2627	3	-	0	2	0	1
chr1	243433406	243449699	circ_2628	2	+	0	1	0	1
chr15	86207793	86228104	circ_2629	2	+	0	2	0	0
chr1	213290658	213303232	circ_2630	28	+	0	11	3	14
chr10	1151065	1170964	circ_2631	5	+	0	5	0	0
chr1	55542907	55551711	circ_2636	2	-	0	0	0	2
chr17	15534932	15535988	circ_2637	2	-	0	1	1	0
chr15	93489050	93510743	circ_2639	2	+	0	2	0	0
chr16	66769977	66776571	circ_2640	2	-	0	2	0	0
chr15	39874029	39876623	circ_2641	2	+	0	1	1	0
chr1	67142686	67154958	circ_2645	10	+	0	7	0	3
chr1	34158529	34158656	circ_2647	2	-	0	0	0	2
chr1	151062881	151079698	circ_2648	3	+	0	0	0	3
chr11	72418219	72425366	circ_2649	9	-	0	6	0	3
chr17	40864306	40872467	circ_2651	2	-	0	2	0	0
chr17	1382724	1382999	circ_2652	6	-	0	6	0	0
chr11	47433476	47434018	circ_2653	3	+	0	0	0	3
chr13	20576989	20580726	circ_2654	4	+	0	4	0	0
chr11	57182087	57185360	circ_2656	2	-	0	0	0	2
chr15	43120125	43164956	circ_2657	3	-	0	2	1	0
chr15	72810407	72864506	circ_2658	9	+	0	9	0	0
chr11	66583523	66590145	circ_2659	12	+	0	3	0	9
chr1	65309746	65313358	circ_2661	3	-	0	3	0	0
chr1	150997086	150999803	circ_2662	15	+	0	8	0	7
chr1	10177516	10195244	circ_2663	4	+	0	2	1	1
chr10	3143556	3151672	circ_2666	12	+	0	4	0	8
chr11	8706985	8707116	circ_2669	2	+	0	0	2	0
chr1	47030712	47042326	circ_2670	2	-	0	1	0	1
chr10	117849251	117856275	circ_2671	15	-	0	10	0	5
chr1	43239233	43241413	circ_2674	2	+	0	1	0	1
chr1	211533253	211534504	circ_2676	6	+	0	4	0	2
chr1	243385025	243388623	circ_2677	78	-	0	5	2	71
chr16	68155889	68157024	circ_2678	67	+	2	54	11	0
chr1	1720491	1724750	circ_2681	3	-	0	3	0	0
chr11	3704429	3716836	circ_2683	5	-	0	4	0	1
chr17	76392388	76394432	circ_2684	2	+	0	2	0	0
chr1	24766661	24768716	circ_2685	6	+	0	5	0	1
chr10	12129533	12133683	circ_2686	4	+	0	1	0	3
chr12	78392116	78452895	circ_2689	2	+	0	1	1	0
chr1	11137421	11137708	circ_2690	4	-	0	0	3	1
chr17	62557617	62582288	circ_2692	7	-	0	5	2	0
chr10	7838083	7844817	circ_2693	4	+	0	2	1	1
chr17	62567915	62602758	circ_2696	12	-	1	11	0	0
chr10	134521816	134523960	circ_2697	3	+	0	0	0	3
chr10	95126148	95132842	circ_2699	3	-	0	0	0	3
chr1	161816238	161833102	circ_2701	4	+	0	2	0	2
chr16	23494243	23498111	circ_2705	6	-	0	4	2	0
chr1	117957334	118009049	circ_2706	3	+	0	2	0	1
chr1	179100445	179102509	circ_2707	56	-	0	11	0	45
chr10	35349801	35360267	circ_2708	9	-	1	7	0	1
chr12	32772631	32786623	circ_2711	2	+	0	2	0	0
chr16	14645877	14648008	circ_2712	2	-	0	2	0	0
chr12	107236366	107237725	circ_2715	13	+	0	11	2	0
chr10	101714970	101716962	circ_2717	6	-	0	3	0	3
chr11	32948702	32956981	circ_2724	6	+	2	0	2	2
chr11	102076623	102098312	circ_2725	13	+	0	6	0	7
chr15	69733106	69733418	circ_2726	13	+	1	12	0	0
chr1	70758070	70771973	circ_2732	20	-	0	12	4	4
chr1	3782375	3789136	circ_2733	2	+	0	0	0	2
chr14	55448257	55454105	circ_2734	2	-	0	2	0	0
chr11	117109316	117110576	circ_2735	2	+	0	1	0	1
chr17	71196003	71202956	circ_2737	2	+	1	1	0	0
chr17	1437392	1461853	circ_2738	2	-	0	1	1	0
chr13	114541041	114549562	circ_2739	4	-	0	4	0	0
chr15	51250688	51260574	circ_2740	3	+	0	3	0	0
chr1	183085711	183087281	circ_2741	8	+	1	6	0	1
chr1	117944807	117984947	circ_2742	15	+	3	6	6	0
chr17	79254408	79258695	circ_2743	3	-	1	2	0	0
chr10	120828957	120830597	circ_2746	7	-	0	5	0	2
chr17	953289	1003975	circ_2750	2	-	0	2	0	0
chr13	100959445	101077985	circ_2751	2	+	0	2	0	0
chr20	2944917	2945848	circ_2752	5	+	5	0	0	0
chr12	122723133	122724492	circ_2756	3	-	0	3	0	0
chr14	102349593	102360897	circ_2757	2	+	0	2	0	0
chr11	8751496	8752756	circ_2759	2	-	0	1	0	1
chr11	85687665	85692271	circ_2762	19	-	0	0	2	17
chr17	58756813	59024713	circ_2763	2	+	0	2	0	0
chr1	15970016	15976318	circ_2767	2	+	0	0	0	2
chr1	235850248	235860572	circ_2769	15	-	0	8	1	6
chr1	21091869	21107033	circ_2772	3	-	0	0	0	3
chr17	43107459	43112367	circ_2773	4	-	0	4	0	0
chr12	109072047	109095099	circ_2776	22	-	0	22	0	0
chr10	27024168	27024508	circ_2777	3	+	0	0	1	2
chr16	31200443	31201719	circ_2782	2	+	0	0	2	0
chr11	73829272	73829427	circ_2783	5	-	0	1	0	4
chr1	224553580	224559125	circ_2784	23	+	0	5	0	18
chr11	129825406	129830977	circ_2786	5	-	0	4	0	1
chr1	52911628	52912114	circ_2787	2	-	0	0	0	2
chr11	33572585	33583281	circ_2789	2	+	0	2	0	0
chr11	61907705	61908516	circ_2790	3	+	0	0	0	3
chr13	100755136	100764315	circ_2794	2	+	0	2	0	0
chr14	31424825	31425448	circ_2795	2	-	0	1	1	0
chr12	102569260	102576405	circ_2796	2	+	0	2	0	0
chr11	67799752	67800750	circ_2798	3	+	0	1	0	2
chr19	55652250	55652328	circ_2799	3	-	0	0	3	0
chr10	128821463	128824688	circ_2800	2	+	0	1	0	1
chr16	88052033	88071617	circ_2801	2	+	0	2	0	0
chr1	52943379	52954707	circ_2802	10	-	0	9	1	0
chr4	48371865	48385801	circ_2803	5	+	5	0	0	0
chr10	97373498	97381008	circ_2806	4	-	0	2	0	2
chr17	59981820	59996874	circ_2808	2	-	0	2	0	0
chr10	12154898	12159754	circ_2809	2	+	0	0	0	2
chr11	129746615	129748438	circ_2810	2	-	0	1	0	1
chr10	454865	518489	circ_2811	2	-	0	0	2	0
chr1	233353776	233372726	circ_2815	13	-	0	6	0	7
chr17	30315338	30315516	circ_2817	7	+	0	7	0	0
chr1	173615984	173628572	circ_2821	3	-	0	2	0	1
chr1	200617566	200618354	circ_2825	2	-	0	1	0	1
chr1	39696853	39723700	circ_2826	30	+	1	11	0	18
chr1	51871576	51871780	circ_2827	3	-	0	0	0	3
chr12	46633461	46637097	circ_2828	6	-	0	6	0	0
chr16	55559419	55585014	circ_2830	2	+	0	2	0	0
chr17	29062050	29093606	circ_2832	2	+	0	1	1	0
chr1	40878687	40882768	circ_2836	2	+	0	1	0	1
chr1	45223227	45226374	circ_2838	2	+	0	2	0	0
chr13	49741379	49749677	circ_2839	2	+	0	2	0	0
chr11	35226058	35229753	circ_2842	23	+	0	7	0	16
chr1	22816372	22818026	circ_2845	26	+	0	11	0	15
chr11	111625222	111626174	circ_2846	6	-	0	2	0	4
chr16	11791980	11794420	circ_2847	2	-	0	2	0	0
chr11	68566685	68580044	circ_2849	5	-	0	3	0	2
chr12	54113522	54115967	circ_2851	2	-	0	2	0	0
chr12	13140085	13142349	circ_2853	2	-	0	2	0	0
chr12	64502711	64509673	circ_2854	4	+	0	2	2	0
chr16	69317950	69318147	circ_2855	19	+	0	15	4	0
chr1	58999624	59004982	circ_2856	3	-	0	0	2	1
chr13	38357092	38357497	circ_2857	3	-	0	3	0	0
chr14	52164859	52188798	circ_2859	2	+	0	2	0	0
chr13	95829960	95860179	circ_2860	2	-	0	2	0	0
chr1	155319117	155319387	circ_2865	4	-	0	1	0	3
chr17	27809214	27818883	circ_2871	8	+	0	7	1	0
chr1	47046201	47059952	circ_2872	4	-	0	2	0	2
chr14	69347526	69360464	circ_2874	2	-	0	2	0	0
chr10	134036144	134041632	circ_2877	3	-	0	2	0	1
chr10	70954943	70958953	circ_2881	3	+	0	0	0	3
chr10	12159671	12162266	circ_2882	10	+	0	5	0	5
chr17	57109256	57125180	circ_2884	2	-	0	2	0	0
chr17	5268416	5271763	circ_2885	6	+	0	6	0	0
chr15	28412832	28414801	circ_2886	2	-	0	2	0	0
chr16	53301205	53302038	circ_2892	2	+	1	1	0	0
chr10	104247906	104248895	circ_2893	4	-	0	0	0	4
chr11	66288740	66291353	circ_2896	16	+	0	11	0	5
chr16	70301561	70302282	circ_2899	2	-	0	2	0	0
chr12	51173922	51189792	circ_2902	10	+	0	8	2	0
chr10	3205916	3212398	circ_2903	4	-	0	1	0	3
chr11	3752620	3752808	circ_2904	27	-	0	16	1	10
chr1	193181194	193181607	circ_2905	4	+	0	3	0	1
chr19	4354945	4355170	circ_2907	3	+	0	0	3	0
chr11	72423240	72424288	circ_2911	4	-	0	1	0	3
chr1	204091027	204092336	circ_2914	2	+	0	0	0	2
chr11	120276826	120278532	circ_2916	12	+	0	9	1	2
chr12	118682698	118693460	circ_2917	2	-	0	2	0	0
chr10	22896855	22898646	circ_2919	56	-	0	20	1	35
chr1	243456392	243542165	circ_2920	6	+	1	2	3	0
chr19	41089303	41089623	circ_2922	10	+	6	0	4	0
chr1	223991875	223994649	circ_2923	15	-	0	4	1	10
chr1	68603462	68624930	circ_2927	4	-	0	2	1	1
chr17	58571826	58577848	circ_2929	4	-	0	4	0	0
chr11	68562271	68566823	circ_2931	4	-	1	2	0	1
chr17	78292989	78310178	circ_2933	2	+	0	2	0	0
chr5	167915606	167921655	circ_2937	2	+	2	0	0	0
chr16	1607935	1621535	circ_2938	3	-	0	3	0	0
chr1	155640110	155649303	circ_2943	2	-	0	1	0	1
chr10	21959377	22002879	circ_2944	2	+	0	0	0	2
chr1	108226109	108247683	circ_2945	2	-	0	1	0	1
chr3	11399891	11468400	circ_2947	2	+	2	0	0	0
chr10	120797749	120797951	circ_2950	2	-	0	0	0	2
chr15	59963381	59972507	circ_2951	4	-	0	4	0	0
chr11	28080472	28084063	circ_2953	2	-	0	0	0	2
chr1	19644093	19644335	circ_2954	2	+	0	1	0	1
chr17	62547701	62568074	circ_2955	2	-	0	2	0	0
chr2	24181170	24207701	circ_2957	2	+	2	0	0	0
chr12	121773335	121783834	circ_2958	2	-	0	1	1	0
chr11	47809733	47825088	circ_2959	3	-	0	0	0	3
chr10	104120778	104121669	circ_2960	3	+	0	2	0	1
chr16	142593	143323	circ_2963	6	-	0	6	0	0
chr11	108057208	108061227	circ_2964	4	-	0	2	0	2
chr17	11958205	11999011	circ_2965	5	+	0	5	0	0
chr6	82923943	82924546	circ_2966	3	-	3	0	0	0
chr17	74053483	74063411	circ_2967	2	-	0	2	0	0
chr12	49952996	49954153	circ_2968	2	-	0	2	0	0
chr14	81329100	81372425	circ_2969	5	-	1	4	0	0
chr16	3554719	3556415	circ_2971	2	+	0	2	0	0
chr1	51001040	51061888	circ_2973	18	-	0	12	0	6
chr1	32620188	32623962	circ_2975	8	+	0	4	0	4
chr11	128350085	128356041	circ_2977	3	-	0	3	0	0
chr10	103557736	103570071	circ_2978	5	-	0	2	3	0
chr10	27425204	27434519	circ_2988	2	-	0	0	0	2
chr13	20346381	20346683	circ_2989	2	-	0	2	0	0
chr1	154223516	154229910	circ_2990	4	+	0	3	0	1
chr1	114184532	114186396	circ_2993	2	+	0	2	0	0
chr15	67524151	67529158	circ_2995	140	-	1	135	4	0
chr1	32691771	32692131	circ_2996	7	+	0	2	0	5
chr1	201821231	201826322	circ_2997	3	+	0	2	1	0
chr10	99196947	99197507	circ_2999	25	-	0	14	0	11
chr10	106019333	106022835	circ_3000	2	+	0	0	0	2
chr12	78415526	78452895	circ_3001	6	+	1	5	0	0
chr1	203676989	203696699	circ_3005	2	+	0	1	0	1
chr15	86198647	86199018	circ_3007	4	+	1	3	0	0
chr11	124517260	124518071	circ_3008	28	-	0	14	0	14
chr16	58608512	58609033	circ_3009	2	-	0	1	1	0
chr10	13779843	13789819	circ_3012	10	-	0	4	0	6
chr1	246490502	246498776	circ_3014	6	-	0	2	0	4
chr1	151384100	151384872	circ_3015	11	-	0	3	2	6
chr1	165859440	165872516	circ_3016	6	+	0	4	0	2
chr1	70766446	70781249	circ_3019	35	-	1	19	0	15
chr1	233344263	233363117	circ_3021	2	-	0	1	0	1
chr1	151630710	151641111	circ_3022	3	+	0	3	0	0
chr15	58913669	58936177	circ_3023	6	-	0	6	0	0
chr14	31067688	31071337	circ_3024	2	+	0	2	0	0
chr15	81187330	81201647	circ_3027	9	+	0	9	0	0
chr10	71243446	71258152	circ_3028	14	+	1	13	0	0
chr11	10508781	10516577	circ_3029	3	+	0	2	0	1
chr12	121706440	121707384	circ_3030	4	-	0	4	0	0
chr1	41536266	41582682	circ_3031	4	-	0	3	0	1
chr16	27760904	27763245	circ_3032	11	+	0	11	0	0
chr1	151274319	151274774	circ_3034	11	-	0	0	0	11
chr15	67528316	67529158	circ_3036	2	-	0	2	0	0
chr15	42103080	42105299	circ_3038	14	+	0	14	0	0
chr17	986759	1003975	circ_3039	8	-	0	7	1	0
chr10	69902696	69908224	circ_3040	3	+	0	1	0	2
chr10	79761954	79764646	circ_3042	6	-	0	0	0	6
chr1	170511631	170513986	circ_3045	2	+	0	0	0	2
chr12	78388582	78415642	circ_3052	10	+	1	7	2	0
chr1	231672958	231678357	circ_3054	87	+	0	26	3	58
chr17	45741524	45742524	circ_3055	5	+	0	5	0	0
chr1	21097422	21103243	circ_3058	2	-	0	2	0	0
chr14	31404368	31420150	circ_3060	2	-	0	2	0	0
chr13	52992126	53000201	circ_3061	2	-	0	2	0	0
chr1	213341200	213405598	circ_3063	3	+	0	2	0	1
chr1	246021797	246093239	circ_3066	64	-	0	31	0	33
chr11	70644547	70666787	circ_3073	4	-	0	0	0	4
chr1	201835860	201840455	circ_3074	2	+	0	2	0	0
chr19	13135834	13186485	circ_3076	2	+	0	0	2	0
chr17	66303083	66303852	circ_3079	8	+	0	8	0	0
chr17	73038275	73038754	circ_3081	18	-	0	18	0	0
chr13	96375495	96377506	circ_3083	6	+	0	3	3	0
chr1	47725960	47726211	circ_3084	10	-	0	2	0	8
chr1	38488370	38490497	circ_3085	2	+	0	0	2	0
chr1	35870623	35881315	circ_3086	3	+	0	2	0	1
chr1	150933038	150934634	circ_3088	11	+	0	5	0	6
chr11	4130873	4133292	circ_3092	4	+	0	2	0	2
chr1	202742245	202746222	circ_3095	24	-	0	14	1	9
chr17	74308950	74309972	circ_3098	11	-	1	7	3	0
chr12	2224389	2229596	circ_3102	56	+	0	51	5	0
chr16	11118677	11154879	circ_3104	2	+	0	2	0	0
chr1	42693553	42776781	circ_3108	7	-	0	2	0	5
chr19	11289020	11289396	circ_3109	2	-	1	0	1	0
chr14	69583082	69589077	circ_3110	17	-	0	16	1	0
chr17	73317739	73317908	circ_3112	2	-	0	0	2	0
chr13	101077886	101077985	circ_3115	2	+	0	2	0	0
chr1	43868847	43870221	circ_3117	6	+	0	5	0	1
chr17	18768781	18793190	circ_3118	6	+	0	5	1	0
chr11	33581294	33605047	circ_3119	22	+	1	10	0	11
chr16	2489353	2493801	circ_3121	5	+	0	4	1	0
chr12	56956200	56965639	circ_3124	57	+	2	52	3	0
chr16	1866893	1873038	circ_3128	6	-	0	5	1	0
chr15	28491026	28493882	circ_3131	9	-	0	9	0	0
chr1	227192694	227204751	circ_3133	26	-	0	17	1	8
chr10	135209216	135209771	circ_3135	5	+	0	0	0	5
chr10	128859931	128926028	circ_3137	46	+	0	34	1	11
chr17	62574609	62582288	circ_3138	24	-	0	20	4	0
chr16	18852886	18856973	circ_3139	21	-	0	20	1	0
chr10	79613111	79616650	circ_3141	6	-	0	2	0	4
chr16	70500784	70505255	circ_3143	2	+	0	2	0	0
chr12	120189854	120204986	circ_3147	3	-	1	2	0	0
chr11	61097429	61099163	circ_3148	2	-	0	0	0	2
chr17	74763467	74772623	circ_3150	5	+	0	5	0	0
chr1	227381486	227400920	circ_3151	2	-	0	2	0	0
chr10	11971863	11978711	circ_3154	9	-	0	4	0	5
chr1	150634289	150636239	circ_3155	3	-	1	2	0	0
chr1	224484202	224488365	circ_3156	3	-	0	1	0	2
chr1	51253671	51253877	circ_3157	22	-	0	2	2	18
chr17	42163939	42165966	circ_3158	2	-	0	2	0	0
chr17	45741524	45745776	circ_3159	32	+	3	29	0	0
chr1	236175220	236205592	circ_3160	2	-	0	0	0	2
chr14	25325141	25326363	circ_3163	5	-	0	4	1	0
chr1	10318550	10328321	circ_3164	3	+	0	0	0	3
chr15	59445788	59466439	circ_3167	8	-	0	8	0	0
chr11	47650504	47652639	circ_3170	3	-	0	0	0	3
chr1	34112247	34118061	circ_3175	4	-	0	2	0	2
chr5	153413350	153414527	circ_3180	2	-	2	0	0	0
chr11	19961206	19968055	circ_3183	19	+	0	1	1	17
chr18	12999419	13073184	circ_3185	2	+	0	0	2	0
chr11	66974980	66986874	circ_3186	2	+	0	2	0	0
chr10	13175501	13180276	circ_3187	2	+	0	0	0	2
chr10	11523768	11527910	circ_3193	3	-	0	3	0	0
chr16	53289511	53302038	circ_3194	6	+	0	6	0	0
chr11	9199678	9229179	circ_3195	9	-	0	7	1	1
chr17	1746096	1747980	circ_3196	12	+	1	11	0	0
chr1	180053152	180056852	circ_3197	2	+	0	1	0	1
chr10	23399170	23399247	circ_3199	2	+	2	0	0	0
chr1	70639147	70654956	circ_3201	3	-	2	1	0	0
chr12	2558141	2721179	circ_3203	4	+	0	4	0	0
chr14	39545138	39561831	circ_3204	3	-	0	1	2	0
chr13	111857635	111885640	circ_3207	3	+	0	3	0	0
chr1	193202122	193205486	circ_3209	8	+	0	4	0	4
chr1	17934296	17934472	circ_3211	2	+	0	0	0	2
chr12	100676720	100691953	circ_3220	17	+	2	12	3	0
chr13	41890981	41897326	circ_3222	2	+	0	2	0	0
chr17	38487108	38487648	circ_3223	2	+	0	2	0	0
chr10	11893995	11894214	circ_3225	10	+	0	5	1	4
chr14	21930508	21931926	circ_3226	3	-	0	3	0	0
chr19	16192722	16192856	circ_3229	2	+	0	0	2	0
chr1	213251037	213303232	circ_3231	5	+	0	3	0	2
chr12	19406873	19413955	circ_3232	2	+	0	1	1	0
chr11	122646926	122660016	circ_3233	8	+	0	2	0	6
chr11	34093272	34098189	circ_3235	28	+	1	21	2	4
chr15	28482108	28508315	circ_3236	4	-	0	3	1	0
chr10	15883424	15889942	circ_3237	2	-	0	2	0	0
chr3	125295032	125301822	circ_3240	2	-	2	0	0	0
chr1	113140592	113143470	circ_3241	6	-	0	1	0	5
chr1	182811679	182812569	circ_3242	4	+	0	2	0	2
chr13	100914982	100992513	circ_3244	2	+	0	2	0	0
chr1	21599191	21616649	circ_3246	444	-	6	227	6	205
chr10	17277167	17277388	circ_3247	8	+	0	1	0	7
chr1	78200031	78205102	circ_3248	2	-	0	2	0	0
chr16	1675973	1682366	circ_3251	21	+	1	20	0	0
chr11	77090285	77103586	circ_3252	3	-	0	1	0	2
chr18	9583114	9595151	circ_3254	2	-	0	0	2	0
chr12	66597490	66605377	circ_3255	2	+	0	2	0	0
chr11	65403644	65403778	circ_3259	2	+	0	0	0	2
chr13	42352120	42393522	circ_3261	2	-	0	2	0	0
chr16	71954641	71955356	circ_3263	2	+	0	1	1	0
chr1	28785595	28793279	circ_3266	7	+	0	4	0	3
chr10	97402748	97413162	circ_3267	4	-	0	0	0	4
chr1	36288462	36292436	circ_3272	6	+	0	2	0	4
chr15	90616302	90617522	circ_3274	3	+	0	3	0	0
chr1	63269389	63307218	circ_3275	3	+	0	2	1	0
chr14	23550956	23559842	circ_3277	2	-	0	2	0	0
chr11	12901254	12923660	circ_3279	22	+	0	11	0	11
chr1	891302	892653	circ_3280	7	-	0	2	0	5
chr10	27349273	27350171	circ_3281	2	-	0	0	0	2
chr1	1735857	1747301	circ_3285	99	-	1	53	1	44
chr11	65167206	65168338	circ_3289	4	+	0	0	0	4
chr1	179984983	179991983	circ_3291	2	+	0	0	2	0
chr11	10500072	10506586	circ_3294	4	+	0	2	0	2
chr1	67142686	67145435	circ_3295	5	+	0	2	0	3
chr10	134022537	134041632	circ_3296	3	-	0	0	0	3
chr15	67855620	67879251	circ_3297	3	+	0	3	0	0
chr1	227935392	227935934	circ_3300	3	+	0	1	0	2
chr1	54291470	54298264	circ_3301	5	-	0	5	0	0
chr1	94037226	94037398	circ_3303	2	-	0	0	0	2
chr11	70178065	70185412	circ_3305	3	+	0	3	0	0
chr12	112096539	112097149	circ_3308	4	-	0	4	0	0
chr11	77394754	77404656	circ_3313	28	-	0	10	1	17
chr11	5719544	5719775	circ_3315	7	+	1	2	0	4
chr13	21373303	21375129	circ_3317	2	-	0	2	0	0
chr15	66727364	66729230	circ_3320	18	+	0	17	1	0
chr15	31266516	31269158	circ_3323	4	-	0	4	0	0
chr10	69714351	69714887	circ_3332	3	-	0	0	0	3
chr1	70650467	70654956	circ_3333	7	-	0	2	0	5
chr1	161748033	161772062	circ_3338	2	+	0	2	0	0
chr1	205128674	205129398	circ_3340	2	-	0	2	0	0
chr9	86292641	86293514	circ_3342	3	-	3	0	0	0
chr15	60648117	60674640	circ_3345	2	-	0	2	0	0
chr1	94685813	94697199	circ_3347	3	-	0	3	0	0
chr15	38757469	38766499	circ_3350	2	+	0	1	1	0
chr10	27458872	27460012	circ_3353	2	+	0	0	2	0
chr13	41890981	41894960	circ_3354	3	+	0	1	2	0
chr11	47857202	47861617	circ_3355	2	-	0	0	0	2
chr1	204082042	204092932	circ_3356	2	+	0	1	0	1
chr11	3792977	3794969	circ_3358	7	-	0	1	1	5
chr10	45954567	45959775	circ_3359	4	-	0	4	0	0
chr11	2972488	2999572	circ_3360	5	-	1	3	1	0
chr10	105371337	105386959	circ_3361	6	-	0	3	0	3
chr11	47441814	47442278	circ_3362	4	-	0	0	0	4
chr12	50059614	50062337	circ_3363	6	-	0	5	1	0
chr11	110007387	110034104	circ_3365	5	+	1	2	1	1
chr1	172525008	172548407	circ_3367	2	+	0	2	0	0
chr1	23667344	23667510	circ_3368	2	-	0	1	0	1
chr16	67650647	67650781	circ_3372	2	+	0	2	0	0
chr1	144915444	144922638	circ_3374	2	-	0	1	0	1
chr17	78865519	78867665	circ_3375	15	+	0	15	0	0
chr1	169292354	169293707	circ_3376	4	-	1	2	0	1
chr1	150202905	150204264	circ_3377	10	-	0	2	1	7
chr1	52289335	52299842	circ_3380	46	-	2	25	3	16
chr14	52156408	52179269	circ_3383	2	+	0	2	0	0
chr1	176104145	176118210	circ_3384	2	-	0	0	0	2
chr12	99042096	99043462	circ_3385	3	+	0	3	0	0
chr1	67142686	67155999	circ_3386	6	+	0	4	0	2
chr17	40034355	40042561	circ_3387	2	-	0	2	0	0
chr1	1273356	1278138	circ_3389	2	-	0	0	0	2
chr1	35864464	35865177	circ_3392	2	+	0	1	0	1
chr11	28056933	28113060	circ_3395	2	-	0	0	2	0
chr1	32381495	32385259	circ_3400	562	-	19	391	34	118
chr11	118940943	118941107	circ_3401	2	+	0	0	0	2
chr1	151611363	151611595	circ_3406	58	+	1	7	4	46
chr1	171504566	171556890	circ_3408	2	+	0	0	2	0
chr10	74322652	74326552	circ_3409	7	-	0	2	0	5
chr1	155774739	155774932	circ_3411	2	-	0	0	0	2
chr10	13169744	13175581	circ_3413	3	+	0	3	0	0
chr13	45517576	45523973	circ_3416	2	-	0	0	2	0
chr1	233296028	233344435	circ_3417	17	-	0	12	1	4
chr22	41738532	41739580	circ_3419	2	+	2	0	0	0
chr1	153789847	153790647	circ_3421	10	-	0	4	0	6
chr1	229661682	229678118	circ_3424	2	-	0	1	0	1
chr12	121002874	121009094	circ_3425	2	+	0	2	0	0
chr14	23375403	23380612	circ_3426	32	-	0	28	4	0
chr10	101654702	101656154	circ_3427	2	-	0	0	0	2
chr1	44363906	44365399	circ_3429	11	+	0	4	0	7
chr10	126463243	126478907	circ_3430	12	-	0	6	0	6
chr16	70708208	70711802	circ_3431	2	-	0	2	0	0
chr12	8866406	8906689	circ_3434	2	+	0	2	0	0
chr1	201823722	201828122	circ_3435	7	+	0	0	4	3
chr11	46810230	46812133	circ_3438	10	-	0	2	0	8
chr8	128902834	128903244	circ_3439	2	+	2	0	0	0
chr1	117944807	117948267	circ_3440	14	+	1	7	6	0
chr1	24106353	24112269	circ_3441	2	+	0	0	0	2
chr1	109773499	109774408	circ_3448	2	+	0	0	0	2
chr12	50050186	50050973	circ_3450	4	-	0	4	0	0
chr1	32146623	32154572	circ_3452	2	-	0	0	0	2
chr1	97235258	97250810	circ_3454	5	+	0	0	5	0
chr15	50878588	50884823	circ_3455	4	-	1	1	2	0
chr12	105597480	105623001	circ_3456	3	-	0	3	0	0
chr15	65115976	65116553	circ_3460	11	-	1	10	0	0
chr1	32207224	32207818	circ_3461	2	-	0	1	0	1
chr1	151288048	151288985	circ_3470	115	-	2	69	2	42
chr10	17730025	17742278	circ_3473	2	+	2	0	0	0
chr12	110760796	110765822	circ_3475	3	+	0	3	0	0
chr1	246890193	246907427	circ_3478	6	+	0	5	0	1
chr15	56216843	56258744	circ_3479	2	-	0	2	0	0
chr1	229599289	229611479	circ_3481	2	-	0	0	0	2
chr1	10327437	10328321	circ_3482	15	+	0	7	0	8
chr11	62620381	62620507	circ_3483	3	-	0	0	3	0
chr1	33760537	33760906	circ_3484	208	+	2	90	3	113
chr15	43164808	43170882	circ_3486	3	-	0	3	0	0
chr12	133420612	133425310	circ_3487	9	-	0	9	0	0
chr12	110345330	110346742	circ_3488	2	+	0	2	0	0
chr10	94366021	94376589	circ_3489	2	+	0	2	0	0
chr1	114450630	114450813	circ_3492	13	+	0	1	0	12
chr15	94841429	94858866	circ_3498	10	+	0	10	0	0
chr11	78270584	78282489	circ_3500	2	-	0	0	0	2
chr17	30773962	30774064	circ_3503	2	+	0	0	2	0
chr12	104705067	104721449	circ_3504	6	+	0	4	2	0
chr10	69750660	69773943	circ_3505	3	-	0	0	0	3
chr16	19627435	19680621	circ_3506	3	+	0	3	0	0
chr15	51204274	51223168	circ_3507	5	+	0	5	0	0
chr1	245180543	245222760	circ_3508	2	+	0	0	0	2
chr11	66589113	66590145	circ_3512	18	+	0	4	0	14
chr17	17924436	17929730	circ_3513	8	-	0	8	0	0
chr11	85707868	85712201	circ_3516	43	-	0	21	1	21
chr11	118461055	118463571	circ_3525	2	+	0	1	0	1
chr10	65369946	65379560	circ_3527	9	+	0	7	1	1
chr16	2147148	2147985	circ_3528	3	-	0	3	0	0
chr15	66021409	66048810	circ_3532	6	-	0	6	0	0
chr16	14645877	14678648	circ_3533	4	-	0	4	0	0
chr4	20493383	20512760	circ_3535	2	+	2	0	0	0
chr1	55545210	55555413	circ_3545	2	-	0	0	0	2
chr11	20122482	20136341	circ_3547	2	+	0	1	0	1
chr10	93748910	93749337	circ_3549	2	+	0	2	0	0
chr1	151380575	151381304	circ_3550	2	-	0	0	0	2
chr13	42733401	42734272	circ_3555	3	+	0	3	0	0
chr15	42676680	42680084	circ_3556	3	+	0	3	0	0
chr12	120984207	120984404	circ_3557	2	+	0	1	1	0
chr17	74090494	74097944	circ_3558	2	-	0	2	0	0
chr1	44070860	44071114	circ_3564	3	+	0	0	0	3
chr12	3390363	3390495	circ_3566	2	+	0	0	2	0
chr16	70548237	70551643	circ_3567	4	-	0	3	1	0
chr1	2327222	2333781	circ_3569	2	+	0	0	0	2
chr10	71874675	71874876	circ_3570	2	-	0	0	0	2
chr11	74647928	74656130	circ_3571	3	-	0	1	0	2
chr17	2568665	2583614	circ_3572	4	+	0	4	0	0
chr12	2614007	2622150	circ_3580	10	+	1	9	0	0
chr15	65152092	65153774	circ_3581	14	+	0	14	0	0
chr1	9991948	9992956	circ_3583	7	-	0	0	0	7
chr16	31733946	31734674	circ_3588	13	+	0	13	0	0
chr1	236966727	236979843	circ_3592	15	+	0	6	0	9
chr1	5947345	6046387	circ_3593	3	-	0	2	0	1
chr1	233362971	233388534	circ_3597	2	-	0	2	0	0
chr1	28906275	28906405	circ_3598	2	-	0	0	2	0
chr1	236205209	236212289	circ_3604	7	-	0	4	0	3
chr15	75219106	75221573	circ_3607	6	-	0	6	0	0
chr1	206904482	206905070	circ_3608	2	+	0	2	0	0
chr12	50848096	50855130	circ_3609	3	+	0	3	0	0
chr10	99504485	99512939	circ_3610	2	+	0	2	0	0
chr12	57490632	57490916	circ_3612	2	-	0	0	2	0
chr11	9173904	9192324	circ_3613	2	-	0	2	0	0
chr15	71193260	71211532	circ_3614	2	+	0	2	0	0
chr14	62204804	62205091	circ_3616	2	+	0	2	0	0
chr15	49064683	49076317	circ_3621	2	-	0	2	0	0
chr6	87925620	87928449	circ_3622	4	+	4	0	0	0
chr5	64466443	64492978	circ_3623	7	-	7	0	0	0
chr14	67576856	67589094	circ_3624	2	+	0	2	0	0
chr1	52943379	52947595	circ_3625	6	-	0	6	0	0
chr1	67101626	67109402	circ_3626	5	+	1	3	0	1
chr10	16737021	16806509	circ_3627	2	-	0	2	0	0
chr10	135209216	135216277	circ_3631	19	+	0	14	1	4
chr14	75563802	75568468	circ_3634	2	-	0	2	0	0
chr12	124968141	124979914	circ_3637	3	-	0	3	0	0
chr15	72847611	72864506	circ_3638	2	+	0	2	0	0
chr1	24140679	24147083	circ_3640	39	-	3	17	4	15
chr14	105692405	105693097	circ_3642	6	-	0	6	0	0
chr2	55209650	55214834	circ_3643	6	-	6	0	0	0
chr11	9173904	9182412	circ_3645	2	-	0	0	0	2
chr16	16126965	16162159	circ_3646	3	+	0	3	0	0
chr14	56083234	56086030	circ_3650	3	+	0	3	0	0
chr16	71795414	71798629	circ_3651	2	-	0	2	0	0
chr11	65063010	65063461	circ_3653	2	+	0	0	0	2
chr1	54252830	54252931	circ_3659	7	-	0	0	2	5
chr1	52226361	52231653	circ_3660	2	+	0	2	0	0
chr11	118368650	118371862	circ_3663	6	+	0	3	0	3
chr1	193107214	193117095	circ_3665	2	+	0	2	0	0
chr11	111635528	111636108	circ_3668	2	-	0	2	0	0
chr14	23375403	23378804	circ_3671	4	-	1	2	1	0
chr17	3955264	3970536	circ_3672	4	-	0	4	0	0
chr1	110121825	110125187	circ_3673	4	+	0	2	0	2
chr12	12788710	12788908	circ_3674	5	+	1	4	0	0
chr14	64884605	64892910	circ_3678	4	+	0	3	1	0
chr1	8555122	8674745	circ_3680	15	-	0	10	0	5
chr17	65850055	65850878	circ_3681	19	+	0	19	0	0
chr17	76027596	76064004	circ_3684	2	+	0	2	0	0
chr1	43830212	43830318	circ_3685	6	-	1	1	1	3
chr1	94037226	94041686	circ_3691	10	-	0	1	0	9
chr1	213277795	213290752	circ_3692	11	+	0	0	1	10
chr17	37579579	37580991	circ_3694	3	-	0	3	0	0
chr1	78183551	78183732	circ_3695	2	-	0	0	0	2
chr17	48744914	48746889	circ_3696	3	+	0	3	0	0
chr11	66982810	66983420	circ_3698	14	+	0	5	0	9
chr10	122273422	122280607	circ_3702	28	+	0	6	2	20
chr11	85692787	85714494	circ_3703	2	-	0	2	0	0
chr1	201816406	201817722	circ_3704	30	+	0	5	2	23
chr1	151204146	151205179	circ_3705	14	+	0	7	0	7
chr11	78176921	78180359	circ_3711	3	-	0	1	0	2
chr1	215775208	215777644	circ_3713	3	+	0	2	0	1
chr15	41308285	41319934	circ_3714	7	-	0	7	0	0
chr11	6422218	6432591	circ_3716	5	-	0	2	0	3
chr1	214575027	214588069	circ_3717	6	-	0	1	0	5
chr10	12123470	12143180	circ_3719	31	+	0	17	3	11
chr1	213277795	213303232	circ_3720	8	+	0	3	0	5
chr10	75156921	75160615	circ_3721	4	-	0	1	0	3
chr11	76162901	76175124	circ_3724	3	+	0	3	0	0
chr11	66947549	66975159	circ_3727	2	+	0	2	0	0
chr1	160318788	160319460	circ_3728	2	+	0	0	0	2
chr15	90333690	90336357	circ_3730	2	-	0	2	0	0
chr10	103558598	103560157	circ_3731	7	-	2	4	1	0
chr16	57144619	57151479	circ_3733	2	+	0	2	0	0
chr14	71428942	71445365	circ_3734	2	+	0	1	1	0
chr12	58142964	58143287	circ_3736	2	-	0	1	1	0
chr17	3924422	3928412	circ_3738	4	-	0	4	0	0
chr11	118368650	118370135	circ_3739	8	+	0	1	0	7
chr10	76729417	76748870	circ_3740	2	+	1	1	0	0
chr10	128806995	128824688	circ_3741	3	+	0	2	0	1
chr10	102683731	102685776	circ_3743	7	+	0	4	3	0
chr12	51127917	51130893	circ_3745	2	+	0	0	2	0
chr17	40489452	40490830	circ_3749	3	-	0	2	1	0
chr16	89961445	89973730	circ_3750	7	+	0	7	0	0
chr10	70514470	70517134	circ_3752	3	+	0	2	0	1
chr1	233362971	233372726	circ_3753	15	-	1	1	0	13
chr1	46080684	46082065	circ_3754	5	+	0	1	0	4
chr16	88061088	88071617	circ_3756	23	+	0	21	2	0
chr1	155365249	155385714	circ_3758	4	-	0	2	0	2
chr15	90760670	90763123	circ_3759	2	+	0	2	0	0
chr1	171544065	171546776	circ_3761	6	+	0	0	2	4
chr1	39763291	39768750	circ_3763	3	+	0	2	0	1
chr11	61905303	61906477	circ_3764	3	+	0	0	0	3
chr1	76205664	76216231	circ_3767	17	+	0	10	1	6
chr11	61093082	61097546	circ_3768	35	-	0	15	0	20
chr1	93705239	93705453	circ_3770	2	+	0	0	0	2
chr17	40880842	40882936	circ_3771	2	-	0	2	0	0
chr13	103268745	103275390	circ_3774	2	+	0	2	0	0
chr17	19861326	19861884	circ_3776	20	-	0	19	1	0
chr12	7556130	7559448	circ_3777	3	-	0	3	0	0
chr12	25031463	25047409	circ_3779	3	-	1	0	2	0
chr11	57460082	57463515	circ_3780	5	+	0	2	0	3
chr14	60619656	60622870	circ_3781	2	-	0	2	0	0
chr11	57563048	57564464	circ_3783	5	+	0	0	0	5
chr14	52156408	52164950	circ_3784	3	+	0	3	0	0
chr10	89530708	89536184	circ_3786	19	-	0	7	1	11
chr12	122396177	122406075	circ_3790	2	+	0	2	0	0
chr11	73070878	73072206	circ_3793	6	+	0	4	0	2
chr15	76576097	76585041	circ_3796	13	-	1	12	0	0
chr19	50210774	50212096	circ_3798	2	+	1	0	1	0
chr1	117944807	117957453	circ_3799	57	+	3	34	11	9
chr17	60599564	60601692	circ_3806	3	+	0	3	0	0
chr12	88542064	88570096	circ_3814	3	+	0	3	0	0
chr10	98703869	98711953	circ_3815	62	+	0	29	2	31
chr1	41474465	41475926	circ_3816	3	+	0	2	0	1
chr16	88008653	88052273	circ_3817	4	+	0	3	1	0
chr1	59787207	59844509	circ_3819	233	+	3	166	5	59
chr16	3722700	3739138	circ_3820	2	-	0	2	0	0
chr1	150672587	150692014	circ_3821	2	-	0	0	2	0
chr22	25771779	25777544	circ_3823	2	-	2	0	0	0
chr11	70176278	70185412	circ_3827	5	+	0	3	2	0
chr17	6493098	6503778	circ_3828	11	-	0	11	0	0
chr11	124856637	124875108	circ_3835	2	+	0	1	1	0
chr1	243362361	243388623	circ_3836	24	-	0	6	2	16
chr10	135209216	135233096	circ_3838	3	+	0	0	0	3
chr11	108098321	108138069	circ_3839	4	+	1	0	3	0
chr16	16101672	16196574	circ_3840	2	+	0	2	0	0
chr11	6422218	6425052	circ_3841	2	-	0	2	0	0
chr12	123068824	123073363	circ_3845	2	+	0	2	0	0
chr12	80211173	80215970	circ_3846	3	-	0	3	0	0
chr11	77632385	77633517	circ_3851	3	-	0	2	0	1
chr1	40654726	40661436	circ_3855	9	+	0	7	0	2
chr17	73951646	73952028	circ_3856	3	-	1	2	0	0
chr14	102900571	102910164	circ_3858	2	+	0	2	0	0
chr17	26708221	26708840	circ_3859	3	+	0	3	0	0
chr1	12056212	12059152	circ_3860	2	+	0	2	0	0
chr1	179100445	179100616	circ_3862	51	-	1	10	0	40
chr15	76576097	76580286	circ_3863	4	-	0	4	0	0
chr11	85692171	85693046	circ_3866	19	-	0	8	0	11
chr10	74310936	74326552	circ_3868	5	-	0	3	0	2
chr12	111990083	111990781	circ_3869	3	-	0	3	0	0
chr1	33058531	33060824	circ_3871	3	+	0	3	0	0
chr1	155385534	155429689	circ_3872	6	-	0	2	0	4
chr1	240370098	240458183	circ_3875	5	+	1	3	1	0
chr1	235582787	235594119	circ_3876	8	+	0	3	0	5
chr10	128850944	128860040	circ_3881	2	+	0	1	0	1
chr1	223931801	223933141	circ_3882	14	+	0	1	0	13
chr11	72632872	72726930	circ_3884	2	-	0	0	2	0
chr10	29839525	29852221	circ_3885	4	-	0	4	0	0
chr15	85610244	85626875	circ_3886	5	+	0	5	0	0
chr12	123028705	123032516	circ_3887	2	+	0	1	1	0
chr14	71479701	71502874	circ_3890	2	+	0	2	0	0
chr11	47237886	47254510	circ_3895	3	+	0	3	0	0
chr1	227203780	227223308	circ_3897	2	-	0	2	0	0
chr1	25678116	25683344	circ_3899	5	+	0	1	0	4
chr1	205156545	205156934	circ_3900	6	-	0	2	0	4
chr17	55956971	55963240	circ_3902	7	-	0	7	0	0
chr1	45443986	45444132	circ_3903	4	-	0	0	0	4
chr1	29481207	29487029	circ_3904	2	-	0	0	1	1
chr10	1130342	1178237	circ_3905	4	+	0	2	0	2
chr12	131291526	131297576	circ_3908	3	-	0	3	0	0
chr10	34558584	34558827	circ_3909	2	-	0	0	0	2
chr16	23113639	23119504	circ_3910	12	-	0	7	5	0
chr21	37711071	37717005	circ_3916	5	+	5	0	0	0
chr17	65528917	65548461	circ_3917	9	+	0	9	0	0
chr11	118453893	118455359	circ_3918	14	+	0	9	2	3
chr10	70723046	70726959	circ_3920	6	+	0	4	0	2
chr16	70294946	70302282	circ_3922	2	-	0	2	0	0
chr1	78097534	78107340	circ_3927	4	-	1	2	1	0
chr1	202862366	202864845	circ_3929	5	-	0	2	0	3
chr18	21660548	21663045	circ_3932	2	+	1	0	1	0
chr1	8674619	8716500	circ_3934	19	-	0	10	0	9
chr10	52086964	52104105	circ_3935	6	-	0	2	0	4
chr1	28116072	28128326	circ_3937	2	+	0	1	0	1
chr17	79244717	79257302	circ_3939	4	-	1	3	0	0
chr14	50641171	50671127	circ_3941	5	-	1	4	0	0
chr17	35536200	35538297	circ_3945	5	-	0	4	1	0
chr11	68272612	68287119	circ_3946	7	+	0	5	0	2
chr1	151212430	151215043	circ_3949	5	+	0	2	2	1
chr1	46096153	46124814	circ_3951	2	-	0	2	0	0
chr17	4086692	4088341	circ_3953	2	-	0	2	0	0
chr13	100982814	101077985	circ_3956	2	+	0	2	0	0
chr12	30826923	30827687	circ_3957	2	-	0	2	0	0
chr1	35940405	35944813	circ_3959	12	-	0	7	2	3
chr12	113810453	113818647	circ_3965	2	+	0	2	0	0
chr15	43120125	43170882	circ_3966	5	-	1	4	0	0
chr14	45414232	45415131	circ_3967	2	-	0	2	0	0
chr12	109051079	109052695	circ_3970	3	-	0	3	0	0
chr10	51040848	51051678	circ_3971	3	-	0	0	0	3
chr17	4005610	4020460	circ_3973	2	-	0	2	0	0
chr1	201821231	201828122	circ_3975	12	+	0	9	0	3
chr1	12061457	12062160	circ_3976	119	+	1	43	2	73
chr4	77055327	77065626	circ_3978	2	-	2	0	0	0
chr10	112723882	112745523	circ_3983	34	+	6	15	11	2
chr1	11150610	11151654	circ_3988	6	-	0	1	0	5
chr12	125587224	125591814	circ_3990	8	+	0	8	0	0
chr16	68893786	68894427	circ_3991	3	+	0	3	0	0
chr11	16205431	16208501	circ_3992	4	-	0	0	0	4
chr1	10405902	10408791	circ_3994	5	+	0	1	0	4
chr1	115272878	115275437	circ_3995	2	-	0	2	0	0
chr13	73347821	73352518	circ_3996	5	-	0	3	2	0
chr1	204082042	204086318	circ_3997	2	+	0	1	0	1
chr15	52161413	52194233	circ_4000	2	+	0	1	1	0
chr11	65661484	65664477	circ_4002	337	-	4	90	4	239
chr1	21076215	21076375	circ_4004	9	-	0	3	0	6
chr11	46515157	46529920	circ_4006	172	-	1	67	3	101
chr11	17153462	17167489	circ_4007	3	-	0	0	0	3
chr1	5987708	6022009	circ_4009	6	-	0	2	0	4
chr10	74952313	74953351	circ_4011	2	+	0	1	0	1
chr1	246021797	246091335	circ_4018	3	-	0	0	0	3
chr11	33581294	33640208	circ_4022	2	+	0	0	0	2
chr10	72604229	72604395	circ_4025	2	+	0	0	0	2
chr15	64452302	64454353	circ_4026	2	-	0	0	2	0
chr15	85223943	85234875	circ_4030	14	-	2	12	0	0
chr1	32689634	32690076	circ_4034	11	+	0	5	0	6
chr17	41576229	41577471	circ_4035	6	+	0	5	1	0
chr11	73789159	73789762	circ_4038	14	-	1	4	0	9
chr1	19705033	19746244	circ_4039	2	-	0	0	0	2
chr17	953289	976917	circ_4041	2	-	0	2	0	0
chr11	102233626	102239279	circ_4042	23	+	0	8	2	13
chr15	22835915	22851109	circ_4045	2	+	0	2	0	0
chr13	45976409	45980112	circ_4046	2	-	0	2	0	0
chr1	46096153	46106075	circ_4048	12	-	0	8	0	4
chr10	123596232	123600778	circ_4049	2	-	0	1	0	1
chr12	46230371	46233279	circ_4050	2	+	0	2	0	0
chr10	104934614	104941085	circ_4056	2	-	0	0	0	2
chr16	19661703	19693712	circ_4058	2	+	0	1	1	0
chr1	223946971	223949953	circ_4059	10	+	0	2	0	8
chr10	128821463	128836080	circ_4062	2	+	0	2	0	0
chr15	59204761	59205895	circ_4066	27	-	0	26	1	0
chr15	78452433	78454709	circ_4067	5	+	1	4	0	0
chr16	31131506	31131835	circ_4070	2	+	0	2	0	0
chr11	65034947	65043469	circ_4073	8	+	0	1	0	7
chr17	19213197	19232960	circ_4074	5	+	0	5	0	0
chr10	101117268	101122153	circ_4075	2	+	0	2	0	0
chr12	99071202	99080651	circ_4076	4	+	0	3	1	0
chr17	62515438	62525545	circ_4077	4	+	0	4	0	0
chr17	79555969	79567453	circ_4082	8	-	1	7	0	0
chr1	155646338	155649303	circ_4083	202	-	1	88	4	109
chr17	37580879	37584043	circ_4086	7	-	0	6	1	0
chr1	150418701	150418877	circ_4087	2	+	0	2	0	0
chr15	65140791	65147236	circ_4088	2	+	0	2	0	0
chr16	67644726	67660618	circ_4090	2	+	0	0	2	0
chr1	56989494	57002784	circ_4092	7	-	0	4	0	3
chr10	103904006	103904847	circ_4093	6	+	0	1	0	5
chr12	19422703	19440490	circ_4094	2	+	0	1	1	0
chr12	132464238	132479501	circ_4095	2	+	0	1	1	0
chr10	930386	931702	circ_4097	26	-	1	2	0	23
chr11	125466953	125478184	circ_4100	2	+	0	2	0	0
chr11	66254010	66255478	circ_4101	40	+	0	8	0	32
chr1	197611840	197684204	circ_4103	15	-	0	2	0	13
chr11	10500072	10500277	circ_4106	2	+	0	0	0	2
chr11	14793482	14825596	circ_4110	2	+	0	2	0	0
chr1	229665945	229667478	circ_4111	4	-	0	1	0	3
chr17	18188455	18188834	circ_4114	12	-	0	9	3	0
chr1	19499357	19501527	circ_4115	3	-	0	1	0	2
chr14	93275644	93282766	circ_4116	3	+	0	3	0	0
chr1	150686560	150689758	circ_4118	2	-	0	0	0	2
chr19	33603391	33617639	circ_4119	2	+	0	0	2	0
chr1	26581661	26582356	circ_4123	14	+	0	5	0	9
chr14	69387722	69392389	circ_4126	9	-	0	8	1	0
chr1	35854510	35855699	circ_4127	7	+	0	4	0	3
chr11	47187818	47189802	circ_4128	13	-	0	3	0	10
chr1	235634163	235658138	circ_4129	7	-	0	1	1	5
chr17	49057106	49068029	circ_4130	5	-	0	5	0	0
chr1	21083658	21107033	circ_4132	23	-	3	17	2	1
chr1	167985018	167992285	circ_4133	2	+	0	0	0	2
chr14	102516050	102516535	circ_4136	2	+	1	1	0	0
chr12	113616781	113618863	circ_4138	2	-	0	2	0	0
chr11	61252159	61254712	circ_4139	4	+	0	1	1	2
chr1	224473727	224491559	circ_4140	3	-	0	2	0	1
chr10	15863654	15885271	circ_4141	6	-	0	5	0	1
chr10	69651159	69669199	circ_4142	2	+	0	0	2	0
chr1	113196219	113202401	circ_4143	56	+	2	25	3	26
chr16	84163152	84169210	circ_4144	2	-	0	2	0	0
chr17	20149238	20209395	circ_4146	3	+	0	3	0	0
chr12	77419337	77419762	circ_4148	2	-	0	2	0	0
chr10	12126538	12131254	circ_4149	7	+	0	1	0	6
chr1	167301706	167341273	circ_4153	2	+	0	1	0	1
chr12	101472970	101493498	circ_4154	5	+	1	3	1	0
chr11	33628186	33631512	circ_4157	4	+	0	1	0	3
chr1	246021797	246078942	circ_4158	5	-	0	3	0	2
chr12	110819556	110820765	circ_4161	2	-	0	2	0	0
chr1	165859440	165865569	circ_4163	41	+	1	19	0	21
chr1	27432375	27436268	circ_4168	28	-	1	9	0	18
chr17	79534442	79539114	circ_4171	2	-	0	2	0	0
chr1	53980297	53995625	circ_4173	2	-	0	1	0	1
chr17	38318005	38319154	circ_4176	2	+	0	2	0	0
chr16	74394530	74394789	circ_4177	6	-	0	6	0	0
chr17	43173561	43174612	circ_4178	4	+	0	4	0	0
chr12	113753139	113754806	circ_4180	2	-	0	2	0	0
chr1	156444899	156446994	circ_4182	6	-	0	4	0	2
chr11	10049998	10052717	circ_4186	9	-	0	1	0	8
chr12	78400198	78415642	circ_4187	32	+	2	27	3	0
chr7	100410368	100410830	circ_4188	5	-	5	0	0	0
chr12	112645677	112657293	circ_4190	2	-	0	2	0	0
chr14	20863608	20864108	circ_4192	6	-	0	6	0	0
chr11	47837030	47841010	circ_4193	4	-	0	1	0	3
chr17	78704359	78727985	circ_4195	2	+	0	2	0	0
[truncated: 5,701 more rows]
